# Supplementary material for: A Portable Fluorometer for the Detection of Glyphosate
Source: Biosensors (Basel). 2026 Apr 20;16(4):225. doi: 10.3390/bios16040225 (PMC13115202; doi:10.3390/bios16040225)
Supplement: Supplementary file 1 [file biosensors-16-00225-s001.zip]

Archive with 39 entries (38 files):
- Supplemetary material/
- Supplemetary material/mini Flouro assembly.step
- __MACOSX/Supplemetary material/._mini Flouro assembly.step
- Supplemetary material/box to.step
- __MACOSX/Supplemetary material/._box to.step
- Supplemetary material/top cover.step
- __MACOSX/Supplemetary material/._top cover.step
- Supplemetary material/Mini flouro 2 code.pdf
- __MACOSX/Supplemetary material/._Mini flouro 2 code.pdf
- Supplemetary material/code_program for mini fluoro gen 1.pdf
- __MACOSX/Supplemetary material/._code_program for mini fluoro gen 1.pdf
- Supplemetary material/cuvette holder.step
- __MACOSX/Supplemetary material/._cuvette holder.step
- Supplemetary material/lens holder.step
- __MACOSX/Supplemetary material/._lens holder.step
- Supplemetary material/Blue LED emission.docx
- __MACOSX/Supplemetary material/._Blue LED emission.docx
- Supplemetary material/Wiring diagram 2.0.png
- __MACOSX/Supplemetary material/._Wiring diagram 2.0.png
- Supplemetary material/cover lcd.step
- __MACOSX/Supplemetary material/._cover lcd.step
- Supplemetary material/arduino nano.STEP
- __MACOSX/Supplemetary material/._arduino nano.STEP
- Supplemetary material/cuvette holder_.step
- __MACOSX/Supplemetary material/._cuvette holder_.step
- Supplemetary material/lens holder.step 2
- __MACOSX/Supplemetary material/._lens holder.step 2
- Supplemetary material/Adafruit AS7341 STEMMA QT.step
- __MACOSX/Supplemetary material/._Adafruit AS7341 STEMMA QT.step
- Supplemetary material/lens clip.step
- __MACOSX/Supplemetary material/._lens clip.step
- Supplemetary material/Flourometer Pictures.pdf
- __MACOSX/Supplemetary material/._Flourometer Pictures.pdf
- Supplemetary material/cuvette.step
- __MACOSX/Supplemetary material/._cuvette.step
- Supplemetary material/box.step
- __MACOSX/Supplemetary material/._box.step
- Supplemetary material/wiring diagram mini fluoro 1.pdf
- __MACOSX/Supplemetary material/._wiring diagram mini fluoro 1.pdf
