# Supplementary material for: A Portable Fluorometer for the Detection of Glyphosate
Source: Biosensors (Basel). 2026 Apr 20;16(4):225. doi: 10.3390/bios16040225 (PMC13115202; doi:10.3390/bios16040225)
Supplement: Supplementary file 1 [file biosensors-16-00225-s001.zip › Supplemetary material/mini Flouro assembly.step]

ISO-10303-21;
HEADER;
/* Generated by software containing ST-Developer
 * from STEP Tools, Inc. (www.steptools.com) 
 */

FILE_DESCRIPTION(
/* description */ (''),
/* implementation_level */ '2;1');

FILE_NAME(
/* name */ 'mini Flouro assembly.step',
/* time_stamp */ '2026-02-13T13:02:40-05:00',
/* author */ (''),
/* organization */ (''),
/* preprocessor_version */ 'ST-DEVELOPER v20.1',
/* originating_system */ 'Autodesk Translation Framework v14.24.0.0',
/* authorisation */ '');

FILE_SCHEMA (('AUTOMOTIVE_DESIGN { 1 0 10303 214 3 1 1 }'));
ENDSEC;

DATA;
#10=MECHANICAL_DESIGN_GEOMETRIC_PRESENTATION_REPRESENTATION('',(#2607,#2608,
#2609,#2610,#2611,#2612,#2613,#2614,#2615,#2616,#2617,#2618,#2619,#2620,
#2621,#2622,#2623,#2624,#2625,#2626,#2627,#2628,#2629,#2630,#2631,#2632,
#2633,#2634,#2635,#2636,#2637,#2638,#2639,#2640,#2641,#2642,#2643,#2644,
#2645,#2646,#2647,#2648,#2649,#2650,#2651,#2652,#2653,#2654,#2655,#2656,
#2657,#2658,#2659,#2660,#2661,#2662,#2663,#2664,#2665,#2666,#2667,#2668,
#2669,#2670,#2671,#2672,#2673,#2674,#2675,#2676,#2677,#2678,#2679,#2680,
#2681,#2682,#2683,#2684,#2685,#2686,#2687,#2688,#2689,#2690,#2691,#2692,
#2693,#2694,#2695,#2696,#2697,#2698,#2699,#2700,#2701,#2702,#2703,#2704,
#2705,#2706,#2707,#2708,#2709,#2710,#2711,#2712,#2713,#2714,#2715,#2716,
#2717,#2718,#2719,#2720,#2721,#2722,#2723,#2724,#2725,#2726,#2727,#2728,
#2729,#2730,#2731,#2732,#2733,#2734,#2735,#2736,#2737,#2738,#2739,#2740,
#2741,#2742,#2743,#2744,#2745,#2746,#2747,#2748,#2749,#2750,#2751,#2752,
#2753,#2754,#2755,#2756,#2757,#2758,#2759,#2760,#2761,#2762,#2763,#2764,
#2765,#2766,#2767,#2768,#2769,#2770,#2771,#2772,#2773,#2774,#2775,#2776,
#2777,#2778,#2779,#2780,#2781,#2782,#2783,#2784,#2785,#2786,#2787,#2788,
#2789,#2790,#2791,#2792,#2793,#2794,#2795,#2796,#2797,#2798,#2799,#2800,
#2801,#2802,#2803,#2804,#2805,#2806,#2807,#2808,#2809,#2810,#2811,#2812,
#2813,#2814,#2815,#2816,#2817,#2818,#2819,#2820,#2821,#2822,#2823,#2824,
#2825,#2826,#2827,#2828,#2829,#2830,#2831,#2832,#2833,#2834,#2835,#2836,
#2837,#2838,#2839,#2840,#2841,#2842,#2843,#2844,#2845,#2846,#2847,#2848,
#2849,#2850,#2851,#2852,#2853,#2854,#2855,#2856,#2857,#2858,#2859,#2860,
#2861,#2862,#2863,#2864,#2865,#2866,#2867,#2868,#2869,#2870,#2871,#2872,
#2873,#2874,#2875,#2876,#2877,#2878,#2879,#2880,#2881,#2882,#2883,#2884,
#2885,#2886,#2887,#2888,#2889,#2890,#2891,#2892,#2893,#2894,#2895,#2896,
#2897,#2898,#2899,#2900,#2901,#2902,#2903,#2904,#2905,#2906,#2907,#2908,
#2909,#2910,#2911,#2912,#2913,#2914,#2915,#2916,#2917,#2918,#2919,#2920,
#2921,#2922,#2923,#2924,#2925,#2926,#2927,#2928,#2929,#2930,#2931,#2932,
#2933,#2934,#2935,#2936,#2937,#2938,#2939,#2940,#2941,#2942,#2943,#2944,
#2945,#2946,#2947,#2948,#2949,#2950,#2951,#2952,#2953,#2954,#2955,#2956,
#2957,#2958,#2959,#2960,#2961,#2962,#2963,#2964,#2965,#2966,#2967,#2968,
#2969,#2970,#2971,#2972,#2973,#2974,#2975,#2976,#2977,#2978,#2979,#2980,
#2981,#2982,#2983,#2984,#2985,#2986,#2987,#2988,#2989,#2990,#2991,#2992,
#2993,#2994,#2995,#2996,#2997,#2998,#2999,#3000,#3001,#3002,#3003,#3004,
#3005,#3006,#3007,#3008,#3009,#3010,#3011,#3012,#3013,#3014,#3015,#3016,
#3017,#3018,#3019,#3020,#3021,#3022,#3023,#3024,#3025,#3026,#3027,#3028,
#3029,#3030,#3031,#3032,#3033,#3034,#3035,#3036,#3037,#3038,#3039,#3040,
#3041,#3042,#3043,#3044,#3045,#3046,#3047,#3048,#3049,#3050,#3051,#3052,
#3053,#3054,#3055,#3056,#3057,#3058,#3059,#3060,#3061,#3062,#3063,#3064,
#3065,#3066,#3067,#3068,#3069,#3070,#3071,#3072,#3073,#3074,#3075,#3076,
#3077,#3078,#3079,#3080,#3081,#3082,#3083,#3084,#3085,#3086,#3087,#3088,
#3089,#3090,#3091,#3092,#3093,#3094,#3095,#3096,#3097,#3098,#3099,#3100,
#3101,#3102,#3103,#3104,#3105,#3106,#3107,#3108,#3109,#3110,#3111,#3112,
#3113,#3114,#3115,#3116,#3117,#3118,#3119,#3120,#3121,#3122,#3123,#3124,
#3125,#3126,#3127,#3128,#3129,#3130,#3131,#3132,#3133,#3134,#3135,#3136,
#3137,#3138,#3139,#3140,#3141,#3142,#3143,#3144,#3145,#3146,#3147,#3148,
#3149,#3150,#3151,#3152,#3153,#3154,#3155,#3156,#3157,#3158,#3159,#3160,
#3161,#3162,#3163,#3164,#3165,#3166,#3167,#3168,#3169,#3170,#3171,#3172,
#3173,#3174,#3175,#3176,#3177,#3178,#3179,#3180,#3181,#3182,#3183,#3184,
#3185,#3186,#3187,#3188,#3189,#3190,#3191,#3192,#3193,#3194,#3195,#3196,
#3197,#3198,#3199,#3200,#3201,#3202,#3203,#3204,#3205,#3206,#3207,#3208,
#3209,#3210,#3211,#3212,#3213,#3214,#3215,#3216,#3217,#3218,#3219,#3220,
#3221,#3222,#3223,#3224,#3225,#3226,#3227,#3228,#3229,#3230,#3231,#3232,
#3233,#3234,#3235,#3236,#3237,#3238,#3239,#3240,#3241,#3242,#3243,#3244,
#3245,#3246,#3247,#3248,#3249,#3250,#3251,#3252,#3253,#3254,#3255,#3256,
#3257,#3258,#3259,#3260,#3261,#3262,#3263,#3264,#3265,#3266,#3267,#3268,
#3269,#3270,#3271,#3272,#3273,#3274,#3275,#3276,#3277,#3278,#3279,#3280,
#3281,#3282,#3283,#3284,#3285,#3286,#3287,#3288,#3289,#3290,#3291,#3292,
#3293,#3294,#3295,#3296,#3297,#3298,#3299,#3300,#3301,#3302,#3303,#3304,
#3305,#3306,#3307,#3308,#3309,#3310,#3311,#3312,#3313,#3314,#3315,#3316,
#3317,#3318,#3319,#3320,#3321,#3322,#3323,#3324,#3325,#3326,#3327,#3328,
#3329,#3330,#3331,#3332,#3333,#3334,#3335,#3336,#3337,#3338,#3339,#3340,
#3341,#3342,#3343,#3344,#3345,#3346,#3347,#3348,#3349,#3350,#3351,#3352,
#3353,#3354,#3355,#3356,#3357,#3358,#3359,#3360,#3361,#3362,#3363,#3364,
#3365,#3366,#3367,#3368,#3369,#3370,#3371,#3372,#3373,#3374,#3375,#3376,
#3377,#3378,#3379,#3380,#3381,#3382,#3383,#3384,#3385,#3386,#3387,#3388,
#3389,#3390,#3391,#3392,#3393,#3394,#3395,#3396,#3397,#3398,#3399,#3400,
#3401,#3402,#3403,#3404,#3405,#3406,#3407,#3408,#3409,#3410,#3411,#3412,
#3413,#3414,#3415,#3416,#3417,#3418,#3419,#3420,#3421,#3422,#3423,#3424,
#3425,#3426,#3427,#3428,#3429,#3430,#3431,#3432,#3433,#3434,#3435,#3436,
#3437,#3438,#3439,#3440,#3441,#3442,#3443,#3444,#3445,#3446,#3447,#3448,
#3449,#3450,#3451,#3452,#3453,#3454,#3455,#3456,#3457,#3458,#3459,#3460,
#3461,#3462,#3463,#3464,#3465,#3466,#3467,#3468,#3469,#3470,#3471,#3472,
#3473,#3474,#3475,#3476,#3477,#3478,#3479,#3480,#3481,#3482,#3483,#3484,
#3485,#3486,#3487,#3488,#3489,#3490,#3491,#3492,#3493,#3494,#3495,#3496,
#3497,#3498,#3499,#3500,#3501,#3502,#3503,#3504,#3505,#3506,#3507,#3508,
#3509,#3510,#3511,#3512,#3513,#3514,#3515,#3516,#3517,#3518,#3519,#3520,
#3521,#3522,#3523,#3524,#3525,#3526,#3527,#3528,#3529,#3530,#3531,#3532,
#3533,#3534,#3535,#3536,#3537,#3538,#3539,#3540,#3541,#3542,#3543,#3544,
#3545,#3546,#3547,#3548,#3549,#3550,#3551,#3552,#3553,#3554,#3555,#3556,
#3557,#3558,#3559,#3560,#3561,#3562,#3563,#3564,#3565,#3566,#3567,#3568,
#3569,#3570,#3571,#3572,#3573,#3574,#3575,#3576,#3577,#3578,#3579,#3580,
#3581,#3582,#3583,#3584,#3585,#3586,#3587,#3588,#3589,#3590,#3591,#3592,
#3593,#3594,#3595,#3596,#3597,#3598,#3599,#3600,#3601,#3602,#3603,#3604,
#3605,#3606,#3607,#3608,#3609,#3610,#3611,#3612,#3613,#3614,#3615,#3616,
#3617,#3618,#3619,#3620,#3621,#3622,#3623,#3624,#3625,#3626,#3627,#3628,
#3629,#3630,#3631,#3632,#3633,#3634,#3635,#3636,#3637,#3638,#3639,#3640,
#3641,#3642,#3643,#3644,#3645,#3646,#3647,#3648,#3649,#3650,#3651,#3652,
#3653,#3654,#3655,#3656,#3657,#3658,#3659,#3660,#3661,#3662,#3663,#3664,
#3665,#3666,#3667,#3668,#3669,#3670,#3671,#3672,#3673,#3674,#3675,#3676,
#3677,#3678,#3679,#3680,#3681,#3682,#3683,#3684,#3685,#3686,#3687,#3688,
#3689,#3690,#3691,#3692,#3693,#3694,#3695,#3696,#3697,#3698,#3699,#3700,
#3701,#3702,#3703,#3704,#3705,#3706,#3707,#3708,#3709,#3710,#3711,#3712,
#3713,#3714,#3715,#3716,#3717,#3718,#3719,#3720,#3721,#3722,#3723,#3724,
#3725,#3726,#3727,#3728,#3729,#3730,#3731,#3732,#3733,#3734,#3735,#3736,
#3737,#3738,#3739,#3740,#3741,#3742,#3743,#3744,#3745,#3746,#3747,#3748,
#3749,#3750,#3751,#3752,#3753,#3754,#3755,#3756,#3757,#3758,#3759,#3760,
#3761,#3762,#3763,#3764,#3765,#3766,#3767,#3768,#3769,#3770,#3771,#3772,
#3773,#3774,#3775,#3776,#3777,#3778,#3779,#3780,#3781,#3782,#3783,#3784,
#3785,#3786,#3787,#3788,#3789,#3790,#3791,#3792,#3793,#3794,#3795,#3796,
#3797,#3798,#3799,#3800,#3801,#3802,#3803,#3804,#3805,#3806,#3807,#3808,
#3809,#3810,#3811,#3812,#3813,#3814,#3815,#3816,#3817,#3818,#3819,#3820,
#3821,#3822,#3823,#3824,#3825,#3826,#3827,#3828,#3829,#3830,#3831,#3832,
#3833,#3834,#3835,#3836,#3837,#3838,#3839,#3840,#3841,#3842,#3843,#3844,
#3845,#3846,#3847,#3848,#3849,#3850,#3851,#3852,#3853,#3854,#3855,#3856,
#3857,#3858,#3859,#3860,#3861,#3862,#3863,#3864,#3865,#3866,#3867,#3868,
#3869,#3870,#3871,#3872,#3873,#3874,#3875,#3876,#3877,#3878,#3879,#3880,
#3881,#3882,#3883,#3884,#3885,#3886,#3887,#3888,#3889,#3890,#3891,#3892,
#3893,#3894,#3895,#3896,#3897,#3898,#3899,#3900,#3901,#3902,#3903,#3904,
#3905,#3906,#3907,#3908,#3909,#3910,#3911,#3912,#3913,#3914,#3915,#3916,
#3917,#3918,#3919,#3920,#3921,#3922,#3923,#3924,#3925,#3926,#3927,#3928,
#3929,#3930,#3931,#3932,#3933,#3934,#3935,#3936,#3937,#3938,#3939,#3940,
#3941,#3942,#3943,#3944,#3945,#3946,#3947,#3948,#3949,#3950,#3951,#3952,
#3953,#3954,#3955,#3956,#3957,#3958,#3959,#3960,#3961,#3962,#3963,#3964,
#3965,#3966,#3967,#3968,#3969,#3970,#3971,#3972,#3973,#3974,#3975,#3976,
#3977,#3978,#3979,#3980,#3981,#3982,#3983,#3984,#3985,#3986,#3987,#3988,
#3989,#3990,#3991,#3992,#3993,#3994,#3995,#3996,#3997,#3998,#3999,#4000,
#4001,#4002,#4003,#4004,#4005,#4006,#4007,#4008,#4009,#4010,#4011,#4012,
#4013,#4014,#4015,#4016,#4017,#4018,#4019,#4020,#4021,#4022,#4023,#4024,
#4025,#4026,#4027,#4028,#4029,#4030,#4031,#4032,#4033,#4034,#4035,#4036,
#4037,#4038,#4039,#4040,#4041,#4042,#4043,#4044,#4045,#4046,#4047,#4048,
#4049,#4050,#4051,#4052,#4053,#4054,#4055,#4056,#4057,#4058,#4059,#4060,
#4061,#4062,#4063,#4064,#4065,#4066,#4067,#4068,#4069,#4070,#4071,#4072,
#4073,#4074,#4075,#4076,#4077,#4078,#4079,#4080,#4081,#4082,#4083,#4084,
#4085,#4086,#4087,#4088,#4089,#4090,#4091,#4092,#4093,#4094,#4095,#4096,
#4097,#4098,#4099,#4100,#4101,#4102,#4103,#4104,#4105,#4106,#4107,#4108,
#4109,#4110,#4111,#4112,#4113,#4114,#4115,#4116,#4117,#4118,#4119,#4120,
#4121,#4122,#4123,#4124,#4125,#4126,#4127,#4128,#4129,#4130,#4131,#4132,
#4133,#4134,#4135,#4136,#4137,#4138,#4139,#4140,#4141,#4142,#4143,#4144,
#4145,#4146,#4147,#4148,#4149,#4150,#4151,#4152,#4153,#4154,#4155,#4156,
#4157,#4158,#4159,#4160,#4161,#4162,#4163,#4164,#4165,#4166,#4167,#4168,
#4169,#4170,#4171,#4172,#4173,#4174,#4175,#4176,#4177,#4178,#4179,#4180,
#4181,#4182,#4183,#4184,#4185,#4186,#4187,#4188,#4189,#4190,#4191,#4192,
#4193,#4194,#4195,#4196,#4197,#4198,#4199,#4200,#4201,#4202,#4203,#4204,
#4205,#4206,#4207,#4208,#4209,#4210,#4211,#4212,#4213,#4214,#4215,#4216,
#4217,#4218,#4219,#4220,#4221,#4222,#4223,#4224,#4225,#4226,#4227,#4228,
#4229,#4230,#4231,#4232,#4233,#4234,#4235,#4236,#4237,#4238,#4239,#4240,
#4241,#4242,#4243,#4244,#4245,#4246,#4247,#4248,#4249,#4250,#4251,#4252,
#4253,#4254,#4255,#4256,#4257,#4258,#4259,#4260,#4261,#4262,#4263,#4264,
#4265,#4266,#4267,#4268,#4269,#4270,#4271,#4272,#4273,#4274,#4275,#4276,
#4277,#4278,#4279,#4280,#4281,#4282,#4283,#4284,#4285,#4286,#4287,#4288,
#4289,#4290,#4291,#4292,#4293,#4294,#4295,#4296,#4297,#4298,#4299,#4300,
#4301,#4302,#4303,#4304,#4305,#4306,#4307,#4308,#4309,#4310,#4311,#4312,
#4313,#4314,#4315,#4316,#4317,#4318,#4319,#4320,#4321,#4322,#4323,#4324,
#4325,#4326,#4327,#4328,#4329,#4330,#4331,#4332,#4333,#4334,#4335,#4336,
#4337,#4338,#4339,#4340,#4341,#4342,#4343,#4344,#4345,#4346,#4347,#4348,
#4349,#4350,#4351,#4352,#4353,#4354,#4355,#4356,#4357,#4358,#4359,#4360,
#4361,#4362,#4363,#4364,#4365,#4366,#4367,#4368,#4369,#4370,#4371,#4372,
#4373,#4374,#4375,#4376,#4377,#4378,#4379,#4380,#4381,#4382,#4383,#4384,
#4385,#4386,#4387,#4388,#4389,#4390,#4391,#4392,#4393,#4394,#4395,#4396,
#4397,#4398,#4399,#4400,#4401,#4402,#4403,#4404,#4405,#4406,#4407,#4408,
#4409,#4410,#4411,#4412,#4413,#4414,#4415,#4416,#4417,#4418,#4419,#4420,
#4421,#4422,#4423,#4424,#4425,#4426,#4427,#4428,#4429,#4430,#4431,#4432,
#4433,#4434,#4435,#4436,#4437,#4438,#4439,#4440,#4441,#4442,#4443,#4444,
#4445,#4446,#4447,#4448,#4449,#4450,#4451,#4452,#4453,#4454,#4455,#4456,
#4457,#4458,#4459,#4460,#4461,#4462,#4463,#4464,#4465,#4466,#4467,#4468,
#4469,#4470,#4471,#4472,#4473,#4474,#4475,#4476,#4477,#4478,#4479,#4480,
#4481,#4482,#4483,#4484,#4485,#4486,#4487,#4488,#4489,#4490,#4491,#4492,
#4493,#4494,#4495,#4496,#4497,#4498,#4499,#4500,#4501,#4502,#4503,#4504,
#4505,#4506,#4507,#4508,#4509,#4510,#4511,#4512,#4513,#4514,#4515,#4516,
#4517,#4518,#4519,#4520,#4521,#4522,#4523,#4524,#4525,#4526,#4527,#4528,
#4529,#4530,#4531,#4532,#4533,#4534,#4535,#4536,#4537,#4538,#4539,#4540,
#4541,#4542,#4543,#4544,#4545,#4546,#4547,#4548,#4549,#4550,#4551,#4552,
#4553,#4554,#4555,#4556,#4557,#4558,#4559,#4560,#4561,#4562,#4563,#4564,
#4565,#4566,#4567,#4568,#4569,#4570,#4571,#4572,#4573,#4574,#4575,#4576,
#4577,#4578,#4579,#4580,#4581,#4582,#4583,#4584,#4585,#4586,#4587,#4588,
#4589,#4590,#4591,#4592,#4593,#4594,#4595,#4596,#4597,#4598,#4599,#4600,
#4601,#4602,#4603,#4604,#4605,#4606,#4607,#4608,#4609,#4610,#4611,#4612,
#4613,#4614,#4615,#4616,#4617,#4618,#4619,#4620,#4621,#4622,#4623,#4624,
#4625,#4626,#4627,#4628,#4629,#4630,#4631,#4632,#4633,#4634,#4635,#4636,
#4637,#4638,#4639,#4640,#4641,#4642,#4643,#4644,#4645,#4646,#4647,#4648,
#4649,#4650,#4651,#4652,#4653,#4654,#4655,#4656,#4657,#4658,#4659,#4660,
#4661,#4662,#4663,#4664,#4665,#4666,#4667,#4668,#4669,#4670,#4671,#4672,
#4673,#4674,#4675,#4676,#4677,#4678,#4679,#4680,#4681,#4682,#4683,#4684,
#4685,#4686,#4687,#4688,#4689,#4690,#4691,#4692,#4693,#4694,#4695,#4696,
#4697,#4698,#4699,#4700,#4701,#4702,#4703,#4704,#4705,#4706,#4707,#4708,
#4709,#4710,#4711,#4712,#4713,#4714,#4715,#4716,#4717,#4718,#4719,#4720,
#4721,#4722,#4723,#4724,#4725,#4726,#4727,#4728,#4729,#4730,#4731,#4732,
#4733,#4734,#4735,#4736,#4737,#4738,#4739,#4740,#4741,#4742,#4743,#4744,
#4745,#4746,#4747,#4748,#4749,#4750,#4751,#4752,#4753,#4754,#4755,#4756,
#4757,#4758,#4759,#4760,#4761,#4762,#4763,#4764,#4765,#4766,#4767,#4768,
#4769,#4770,#4771,#4772,#4773,#4774,#4775,#4776,#4777,#4778,#4779,#4780,
#4781,#4782,#4783,#4784,#4785,#4786,#4787,#4788,#4789,#4790,#4791,#4792,
#4793,#4794,#4795,#4796,#4797,#4798,#4799,#4800,#4801,#4802,#4803,#4804,
#4805,#4806,#4807,#4808,#4809,#4810,#4811,#4812,#4813,#4814,#4815,#4816,
#4817,#4818,#4819,#4820,#4821,#4822,#4823,#4824,#4825,#4826,#4827,#4828,
#4829,#4830,#4831,#4832,#4833,#4834,#4835,#4836,#4837,#4838,#4839,#4840,
#4841,#4842,#4843,#4844,#4845,#4846,#4847,#4848,#4849,#4850,#4851,#4852,
#4853,#4854,#4855,#4856,#4857,#4858,#4859,#4860,#4861,#4862,#4863,#4864,
#4865,#4866,#4867,#4868,#4869,#4870,#4871,#4872,#4873,#4874,#4875,#4876,
#4877,#4878,#4879,#4880,#4881,#4882,#4883,#4884,#4885,#4886,#4887,#4888,
#4889,#4890,#4891,#4892,#4893,#4894,#4895,#4896,#4897,#4898,#4899,#4900,
#4901,#4902,#4903,#4904,#4905,#4906,#4907,#4908,#4909,#4910,#4911,#4912,
#4913,#4914,#4915,#4916,#4917,#4918,#4919,#4920,#4921,#4922,#4923,#4924,
#4925,#4926,#4927,#4928,#4929,#4930,#4931,#4932,#4933,#4934,#4935,#4936,
#4937,#4938,#4939,#4940,#4941,#4942,#4943,#4944,#4945,#4946,#4947,#4948,
#4949,#4950,#4951,#4952,#4953,#4954,#4955,#4956,#4957,#4958,#4959,#4960,
#4961,#4962,#4963,#4964,#4965,#4966,#4967,#4968,#4969,#4970,#4971,#4972,
#4973,#4974,#4975,#4976,#4977,#4978,#4979,#4980,#4981,#4982,#4983,#4984,
#4985,#4986,#4987,#4988,#4989,#4990,#4991,#4992,#4993,#4994,#4995,#4996,
#4997,#4998,#4999,#5000,#5001,#5002,#5003,#5004,#5005,#5006,#5007,#5008,
#5009,#5010,#5011,#5012,#5013,#5014,#5015,#5016,#5017,#5018,#5019,#5020,
#5021,#5022,#5023,#5024,#5025,#5026,#5027,#5028,#5029,#5030,#5031,#5032,
#5033,#5034,#5035,#5036,#5037,#5038,#5039,#5040,#5041,#5042,#5043,#5044,
#5045,#5046,#5047,#5048,#5049,#5050,#5051,#5052,#5053,#5054,#5055,#5056,
#5057,#5058,#5059,#5060,#5061,#5062,#5063,#5064,#5065,#5066,#5067,#5068,
#5069,#5070,#5071,#5072,#5073,#5074,#5075,#5076,#5077,#5078,#5079,#5080,
#5081,#5082,#5083,#5084,#5085,#5086,#5087,#5088,#5089,#5090,#5091,#5092,
#5093,#5094,#5095,#5096,#5097,#5098,#5099,#5100,#5101,#5102,#5103,#5104,
#5105,#5106,#5107,#5108,#5109,#5110,#5111,#5112,#5113,#5114,#5115,#5116,
#5117,#5118,#5119,#5120,#5121,#5122,#5123,#5124,#5125,#5126,#5127,#5128,
#5129,#5130,#5131,#5132,#5133,#5134,#5135,#5136,#5137,#5138,#5139,#5140,
#5141,#5142,#5143,#5144,#5145,#5146,#5147,#5148,#5149,#5150,#5151,#5152,
#5153,#5154,#5155,#5156,#5157,#5158,#5159,#5160,#5161,#5162,#5163,#5164,
#5165,#5166,#5167,#5168,#5169,#5170,#5171,#5172,#5173,#5174,#5175,#5176,
#5177,#5178,#5179,#5180,#5181,#5182,#5183,#5184,#5185,#5186,#5187,#5188,
#5189,#5190,#5191,#5192,#5193,#5194,#5195,#5196,#5197,#5198,#5199,#5200,
#5201,#5202,#5203,#5204,#5205,#5206,#5207,#5208,#5209,#5210,#5211,#5212,
#5213,#5214,#5215,#5216,#5217,#5218,#5219,#5220,#5221,#5222,#5223,#5224,
#5225,#5226,#5227,#5228,#5229,#5230,#5231,#5232,#5233,#5234,#5235,#5236,
#5237,#5238,#5239,#5240,#5241,#5242,#5243,#5244,#5245,#5246,#5247,#5248,
#5249,#5250,#5251,#5252,#5253,#5254,#5255,#5256,#5257,#5258,#5259,#5260,
#5261,#5262,#5263,#5264,#5265,#5266,#5267,#5268,#5269,#5270,#5271,#5272,
#5273,#5274,#5275,#5276,#5277,#5278,#5279,#5280,#5281,#5282,#5283,#5284,
#5285,#5286,#5287,#5288,#5289,#5290,#5291,#5292,#5293,#5294,#5295,#5296,
#5297,#5298,#5299,#5300,#5301,#5302,#5303,#5304,#5305,#5306,#5307,#5308,
#5309,#5310,#5311,#5312,#5313,#5314,#5315,#5316,#5317,#5318,#5319,#5320,
#5321,#5322,#5323,#5324,#5325,#5326,#5327,#5328,#5329,#5330,#5331,#5332,
#5333,#5334,#5335,#5336,#5337,#5338,#5339,#5340,#5341,#5342,#5343,#5344,
#5345,#5346,#5347,#5348,#5349,#5350,#5351,#5352,#5353,#5354,#5355,#5356,
#5357,#5358,#5359,#5360,#5361,#5362,#5363,#5364,#5365,#5366,#5367,#5368,
#5369,#5370,#5371,#5372,#5373,#5374,#5375,#5376,#5377,#5378,#5379,#5380,
#5381,#5382,#5383,#5384,#5385,#5386,#5387,#5388,#5389,#5390,#5391,#5392,
#5393,#5394,#5395,#5396,#5397,#5398,#5399,#5400,#5401,#5402,#5403,#5404,
#5405,#5406,#5407,#5408,#5409,#5410,#5411,#5412,#5413,#5414,#5415,#5416,
#5417,#5418,#5419,#5420,#5421,#5422,#5423,#5424,#5425,#5426,#5427,#5428,
#5429,#5430,#5431,#5432,#5433,#5434,#5435,#5436,#5437,#5438,#5439,#5440,
#5441,#5442,#5443,#5444,#5445,#5446,#5447,#5448,#5449,#5450,#5451,#5452,
#5453,#5454,#5455,#5456,#5457,#5458,#5459,#5460,#5461,#5462,#5463,#5464,
#5465,#5466,#5467,#5468,#5469,#5470,#5471,#5472,#5473,#5474,#5475,#5476,
#5477,#5478,#5479,#5480,#5481,#5482,#5483,#5484,#5485,#5486,#5487,#5488,
#5489,#5490,#5491,#5492,#5493,#5494,#5495,#5496,#5497,#5498,#5499,#5500,
#5501,#5502,#5503,#5504,#5505,#5506,#5507,#5508,#5509,#5510,#5511,#5512,
#5513,#5514,#5515,#5516,#5517,#5518,#5519,#5520,#5521,#5522,#5523,#5524,
#5525,#5526,#5527,#5528,#5529,#5530,#5531,#5532,#5533,#5534,#5535,#5536,
#5537,#5538,#5539,#5540,#5541,#5542,#5543,#5544,#5545,#5546,#5547,#5548,
#5549,#5550,#5551,#5552,#5553,#5554,#5555,#5556,#5557,#5558,#5559,#5560,
#5561,#5562,#5563,#5564,#5565,#5566,#5567,#5568,#5569,#5570,#5571,#5572,
#5573,#5574,#5575,#5576,#5577,#5578,#5579,#5580,#5581,#5582,#5583,#5584,
#5585,#5586,#5587,#5588,#5589,#5590,#5591,#5592,#5593,#5594,#5595,#5596,
#5597,#5598,#5599,#5600,#5601,#5602,#5603,#5604,#5605,#5606,#5607,#5608,
#5609,#5610,#5611,#5612,#5613,#5614,#5615,#5616,#5617,#5618,#5619,#5620,
#5621,#5622,#5623,#5624,#5625,#5626,#5627,#5628,#5629,#5630,#5631,#5632,
#5633,#5634,#5635,#5636,#5637,#5638,#5639,#5640,#5641,#5642,#5643,#5644,
#5645,#5646,#5647,#5648,#5649,#5650,#5651,#5652,#5653,#5654,#5655,#5656,
#5657,#5658,#5659,#5660,#5661,#5662,#5663,#5664,#5665,#5666,#5667,#5668,
#5669,#5670,#5671,#5672,#5673,#5674,#5675,#5676,#5677,#5678,#5679,#5680,
#5681,#5682,#5683,#5684,#5685,#5686,#5687,#5688,#5689,#5690,#5691,#5692,
#5693,#5694,#5695,#5696,#5697,#5698,#5699,#5700,#5701,#5702,#5703,#5704,
#5705,#5706,#5707,#5708,#5709,#5710,#5711,#5712,#5713,#5714,#5715,#5716,
#5717,#5718,#5719,#5720,#5721,#5722,#5723,#5724,#5725,#5726,#5727,#5728,
#5729,#5730,#5731,#5732,#5733,#5734,#5735,#5736,#5737,#5738,#5739,#5740,
#5741,#5742,#5743,#5744,#5745,#5746,#5747,#5748,#5749,#5750,#5751,#5752,
#5753,#5754,#5755,#5756,#5757,#5758,#5759,#5760,#5761,#5762,#5763,#5764,
#5765,#5766,#5767,#5768,#5769,#5770,#5771,#5772,#5773,#5774,#5775,#5776,
#5777,#5778,#5779,#5780,#5781,#5782,#5783,#5784,#5785,#5786,#5787,#5788,
#5789,#5790,#5791,#5792,#5793,#5794,#5795,#5796,#5797,#5798,#5799,#5800,
#5801,#5802,#5803,#5804,#5805,#5806,#5807,#5808,#5809,#5810,#5811,#5812,
#5813,#5814,#5815,#5816,#5817,#5818,#5819,#5820,#5821,#5822,#5823,#5824,
#5825,#5826,#5827,#5828,#5829,#5830,#5831,#5832,#5833,#5834,#5835,#5836,
#5837,#5838,#5839,#5840,#5841,#5842,#5843,#5844,#5845,#5846,#5847,#5848,
#5849,#5850,#5851,#5852,#5853,#5854,#5855,#5856,#5857,#5858,#5859,#5860,
#5861,#5862,#5863,#5864,#5865,#5866,#5867,#5868,#5869,#5870,#5871,#5872,
#5873,#5874,#5875,#5876,#5877,#5878,#5879,#5880,#5881,#5882,#5883,#5884,
#5885,#5886,#5887,#5888,#5889,#5890,#5891,#5892,#5893,#5894,#5895,#5896,
#5897,#5898,#5899,#5900,#5901,#5902,#5903,#5904,#5905,#5906,#5907,#5908,
#5909,#5910,#5911,#5912,#5913,#5914,#5915,#5916,#5917,#5918,#5919,#5920,
#5921,#5922,#5923,#5924,#5925,#5926,#5927,#5928,#5929,#5930,#5931,#5932,
#5933,#5934,#5935,#5936,#5937,#5938,#5939,#5940,#5941,#5942,#5943,#5944,
#5945,#5946,#5947,#5948,#5949,#5950,#5951,#5952,#5953,#5954,#5955,#5956,
#5957,#5958,#5959,#5960,#5961,#5962,#5963,#5964,#5965,#5966,#5967,#5968,
#5969,#5970,#5971,#5972,#5973,#5974,#5975,#5976,#5977,#5978,#5979,#5980,
#5981,#5982,#5983,#5984,#5985,#5986,#5987,#5988,#5989,#5990,#5991,#5992,
#5993,#5994,#5995,#5996,#5997,#5998,#5999,#6000,#6001,#6002,#6003,#6004,
#6005,#6006,#6007,#6008,#6009,#6010,#6011,#6012,#6013,#6014,#6015,#6016,
#6017,#6018,#6019,#6020,#6021,#6022,#6023,#6024,#6025,#6026,#6027,#6028,
#6029,#6030,#6031,#6032,#6033,#6034,#6035,#6036,#6037,#6038,#6039,#6040,
#6041,#6042,#6043,#6044,#6045,#6046,#6047,#6048,#6049,#6050,#6051,#6052,
#6053,#6054,#6055,#6056,#6057,#6058,#6059,#6060,#6061,#6062,#6063,#6064,
#6065,#6066,#6067,#6068,#6069,#6070,#6071,#6072,#6073,#6074,#6075,#6076,
#6077,#6078,#6079,#6080,#6081,#6082,#6083,#6084,#6085,#6086,#6087,#6088,
#6089,#6090,#6091,#6092,#6093,#6094,#6095,#6096,#6097,#6098,#6099,#6100,
#6101,#6102,#6103,#6104,#6105,#6106,#6107,#6108,#6109,#6110,#6111,#6112,
#6113,#6114,#6115,#6116,#6117,#6118,#6119,#6120,#6121,#6122,#6123,#6124,
#6125,#6126,#6127,#6128,#6129,#6130,#6131,#6132,#6133,#6134,#6135,#6136,
#6137,#6138,#6139,#6140,#6141,#6142,#6143,#6144,#6145,#6146,#6147,#6148,
#6149,#6150,#6151,#6152,#6153,#6154,#6155,#6156,#6157,#6158,#6159,#6160,
#6161,#6162,#6163,#6164,#6165,#6166,#6167,#6168,#6169,#6170,#6171,#6172,
#6173,#6174,#6175,#6176,#6177,#6178,#6179,#6180,#6181,#6182,#6183,#6184,
#6185,#6186,#6187,#6188,#6189,#6190,#6191,#6192,#6193,#6194,#6195,#6196,
#6197,#6198,#6199,#6200,#6201,#6202,#6203,#6204,#6205,#6206,#6207,#6208,
#6209,#6210,#6211,#6212,#6213,#6214,#6215,#6216,#6217,#6218,#6219,#6220,
#6221,#6222,#6223,#6224,#6225,#6226,#6227,#6228,#6229,#6230,#6231,#6232,
#6233,#6234,#6235,#6236,#6237,#6238,#6239,#6240,#6241,#6242,#6243,#6244,
#6245,#6246,#6247,#6248,#6249,#6250,#6251,#6252,#6253,#6254,#6255,#6256,
#6257,#6258,#6259,#6260,#6261,#6262,#6263,#6264,#6265,#6266,#6267,#6268,
#6269),#623932);
#11=CONTEXT_DEPENDENT_OVER_RIDING_STYLED_ITEM('',(#624324),#624141,#6269,
(#828));
#12=MAPPED_ITEM('',#13,#401025);
#13=REPRESENTATION_MAP(#401025,#624098);
#14=(
BOUNDED_CURVE()
B_SPLINE_CURVE(3,(#610135,#610136,#610137,#610138,#610139,#610140),
 .UNSPECIFIED.,.F.,.F.)
B_SPLINE_CURVE_WITH_KNOTS((4,2,4),(4.71238898038469,5.49778714378214,6.28318530717959),
 .UNSPECIFIED.)
CURVE()
GEOMETRIC_REPRESENTATION_ITEM()
RATIONAL_B_SPLINE_CURVE((1.,1.,1.,1.,1.,1.))
REPRESENTATION_ITEM('')
);
#15=(
BOUNDED_CURVE()
B_SPLINE_CURVE(3,(#610154,#610155,#610156,#610157,#610158,#610159),
 .UNSPECIFIED.,.F.,.F.)
B_SPLINE_CURVE_WITH_KNOTS((4,2,4),(3.14159265358979,3.92699081698724,4.71238898038469),
 .UNSPECIFIED.)
CURVE()
GEOMETRIC_REPRESENTATION_ITEM()
RATIONAL_B_SPLINE_CURVE((1.,1.,1.,1.,1.,1.))
REPRESENTATION_ITEM('')
);
#16=(
BOUNDED_CURVE()
B_SPLINE_CURVE(3,(#610349,#610350,#610351,#610352,#610353,#610354),
 .UNSPECIFIED.,.F.,.F.)
B_SPLINE_CURVE_WITH_KNOTS((4,2,4),(4.71238898038469,5.49778714378214,6.28318530717959),
 .UNSPECIFIED.)
CURVE()
GEOMETRIC_REPRESENTATION_ITEM()
RATIONAL_B_SPLINE_CURVE((1.,1.,1.,1.,1.,1.))
REPRESENTATION_ITEM('')
);
#17=(
BOUNDED_CURVE()
B_SPLINE_CURVE(3,(#610400,#610401,#610402,#610403,#610404,#610405),
 .UNSPECIFIED.,.F.,.F.)
B_SPLINE_CURVE_WITH_KNOTS((4,2,4),(3.14159265358979,3.92699081698724,4.71238898038469),
 .UNSPECIFIED.)
CURVE()
GEOMETRIC_REPRESENTATION_ITEM()
RATIONAL_B_SPLINE_CURVE((1.,1.,1.,1.,1.,1.))
REPRESENTATION_ITEM('')
);
#18=CONICAL_SURFACE('',#394921,0.0078740157480316,0.785398163397442);
#19=CONICAL_SURFACE('',#394924,0.0078740157480316,0.785398163397442);
#20=TOROIDAL_SURFACE('',#389585,0.0708661417322835,0.0551181102362205);
#21=TOROIDAL_SURFACE('',#389588,0.00836807926619079,0.0078740157480315);
#22=TOROIDAL_SURFACE('',#389594,0.0708661417322835,0.0551181102362205);
#23=TOROIDAL_SURFACE('',#389597,0.00836807926619079,0.0078740157480315);
#24=TOROIDAL_SURFACE('',#389603,0.0708661417322835,0.0551181102362205);
#25=TOROIDAL_SURFACE('',#389606,0.00836807926619079,0.0078740157480315);
#26=TOROIDAL_SURFACE('',#389612,0.0708661417322835,0.0551181102362205);
#27=TOROIDAL_SURFACE('',#389615,0.00836807926619079,0.0078740157480315);
#28=TOROIDAL_SURFACE('',#389621,0.0708661417322835,0.0551181102362205);
#29=TOROIDAL_SURFACE('',#389624,0.00836807926619079,0.0078740157480315);
#30=TOROIDAL_SURFACE('',#389630,0.0708661417322835,0.0551181102362205);
#31=TOROIDAL_SURFACE('',#389633,0.00836807926619079,0.0078740157480315);
#32=TOROIDAL_SURFACE('',#389636,0.00886635012277923,0.00787401574803149);
#33=TOROIDAL_SURFACE('',#389640,0.0902522046493077,0.0748031496062992);
#34=TOROIDAL_SURFACE('',#389645,0.00886635012277923,0.00787401574803149);
#35=TOROIDAL_SURFACE('',#389649,0.0902522046493077,0.0748031496062992);
#36=TOROIDAL_SURFACE('',#389654,0.00886635012277923,0.00787401574803149);
#37=TOROIDAL_SURFACE('',#389658,0.0902522046493077,0.0748031496062992);
#38=TOROIDAL_SURFACE('',#389663,0.00886635012277923,0.00787401574803149);
#39=TOROIDAL_SURFACE('',#389667,0.0902522046493077,0.0748031496062992);
#40=TOROIDAL_SURFACE('',#389672,0.00886635012277923,0.00787401574803149);
#41=TOROIDAL_SURFACE('',#389676,0.0902522046493077,0.0748031496062992);
#42=TOROIDAL_SURFACE('',#389681,0.00886635012277923,0.00787401574803149);
#43=TOROIDAL_SURFACE('',#389685,0.0902522046493077,0.0748031496062992);
#44=TOROIDAL_SURFACE('',#389690,0.00886635012277923,0.00787401574803149);
#45=TOROIDAL_SURFACE('',#389694,0.0902522046493077,0.0748031496062992);
#46=TOROIDAL_SURFACE('',#389699,0.00886635012277923,0.00787401574803149);
#47=TOROIDAL_SURFACE('',#389703,0.0902522046493077,0.0748031496062992);
#48=TOROIDAL_SURFACE('',#389708,0.00886635012277923,0.00787401574803149);
#49=TOROIDAL_SURFACE('',#389712,0.0902522046493077,0.0748031496062992);
#50=TOROIDAL_SURFACE('',#389717,0.00886635012277923,0.00787401574803149);
#51=TOROIDAL_SURFACE('',#389721,0.0902522046493077,0.0748031496062992);
#52=TOROIDAL_SURFACE('',#389726,0.00886635012277923,0.00787401574803149);
#53=TOROIDAL_SURFACE('',#389730,0.0902522046493077,0.0748031496062992);
#54=TOROIDAL_SURFACE('',#389735,0.00886635012277923,0.00787401574803149);
#55=TOROIDAL_SURFACE('',#389739,0.0902522046493077,0.0748031496062992);
#56=TOROIDAL_SURFACE('',#389744,0.00886635012277923,0.00787401574803149);
#57=TOROIDAL_SURFACE('',#389748,0.0902522046493077,0.0748031496062992);
#58=TOROIDAL_SURFACE('',#389753,0.00886635012277923,0.00787401574803149);
#59=TOROIDAL_SURFACE('',#389757,0.0902522046493077,0.0748031496062992);
#60=TOROIDAL_SURFACE('',#389762,0.00886635012277923,0.00787401574803149);
#61=TOROIDAL_SURFACE('',#389766,0.0902522046493077,0.0748031496062992);
#62=TOROIDAL_SURFACE('',#389771,0.00886635012277923,0.00787401574803149);
#63=TOROIDAL_SURFACE('',#389775,0.0902522046493077,0.0748031496062992);
#64=TOROIDAL_SURFACE('',#389780,0.00886635012277923,0.00787401574803149);
#65=TOROIDAL_SURFACE('',#389784,0.0902522046493077,0.0748031496062992);
#66=TOROIDAL_SURFACE('',#389789,0.00886635012277923,0.00787401574803149);
#67=TOROIDAL_SURFACE('',#389793,0.0902522046493077,0.0748031496062992);
#68=TOROIDAL_SURFACE('',#389798,0.00886635012277923,0.00787401574803149);
#69=TOROIDAL_SURFACE('',#389802,0.0902522046493077,0.0748031496062992);
#70=TOROIDAL_SURFACE('',#389807,0.00886635012277923,0.00787401574803149);
#71=TOROIDAL_SURFACE('',#389811,0.0902522046493077,0.0748031496062992);
#72=TOROIDAL_SURFACE('',#389816,0.00886635012277923,0.00787401574803149);
#73=TOROIDAL_SURFACE('',#389820,0.0902522046493077,0.0748031496062992);
#74=TOROIDAL_SURFACE('',#389825,0.00886635012277923,0.00787401574803149);
#75=TOROIDAL_SURFACE('',#389829,0.0902522046493077,0.0748031496062992);
#76=TOROIDAL_SURFACE('',#389834,0.00886635012277923,0.00787401574803149);
#77=TOROIDAL_SURFACE('',#389838,0.0902522046493077,0.0748031496062992);
#78=TOROIDAL_SURFACE('',#389843,0.00886635012277923,0.00787401574803149);
#79=TOROIDAL_SURFACE('',#389847,0.0902522046493077,0.0748031496062992);
#80=TOROIDAL_SURFACE('',#389852,0.00886635012277923,0.00787401574803149);
#81=TOROIDAL_SURFACE('',#389856,0.0902522046493077,0.0748031496062992);
#82=TOROIDAL_SURFACE('',#389861,0.00886635012277923,0.00787401574803149);
#83=TOROIDAL_SURFACE('',#389865,0.0902522046493077,0.0748031496062992);
#84=TOROIDAL_SURFACE('',#389870,0.00886635012277923,0.00787401574803149);
#85=TOROIDAL_SURFACE('',#389874,0.0902522046493077,0.0748031496062992);
#86=TOROIDAL_SURFACE('',#389879,0.00886635012277923,0.00787401574803149);
#87=TOROIDAL_SURFACE('',#389883,0.0902522046493077,0.0748031496062992);
#88=TOROIDAL_SURFACE('',#389888,0.00886635012277923,0.00787401574803149);
#89=TOROIDAL_SURFACE('',#389892,0.0902522046493077,0.0748031496062992);
#90=TOROIDAL_SURFACE('',#389897,0.00886635012277923,0.00787401574803149);
#91=TOROIDAL_SURFACE('',#389901,0.0902522046493077,0.0748031496062992);
#92=TOROIDAL_SURFACE('',#390425,0.015748031496063,0.00393700787401575);
#93=TOROIDAL_SURFACE('',#390435,0.015748031496063,0.00393700787401575);
#94=TOROIDAL_SURFACE('',#390436,0.00648482686444414,0.00393700787401575);
#95=TOROIDAL_SURFACE('',#390444,0.00648482686444414,0.00393700787401575);
#96=TOROIDAL_SURFACE('',#390748,0.015748031496063,0.00393700787401575);
#97=TOROIDAL_SURFACE('',#390758,0.015748031496063,0.00393700787401575);
#98=TOROIDAL_SURFACE('',#390759,0.00648482686444414,0.00393700787401575);
#99=TOROIDAL_SURFACE('',#390767,0.00648482686444414,0.00393700787401575);
#100=TOROIDAL_SURFACE('',#390768,0.015748031496063,0.00393700787401575);
#101=TOROIDAL_SURFACE('',#390778,0.015748031496063,0.00393700787401575);
#102=TOROIDAL_SURFACE('',#390779,0.00648482686444414,0.00393700787401575);
#103=TOROIDAL_SURFACE('',#390787,0.00648482686444414,0.00393700787401575);
#104=TOROIDAL_SURFACE('',#390788,0.015748031496063,0.00393700787401575);
#105=TOROIDAL_SURFACE('',#390798,0.015748031496063,0.00393700787401575);
#106=TOROIDAL_SURFACE('',#390799,0.00648482686444414,0.00393700787401575);
#107=TOROIDAL_SURFACE('',#390807,0.00648482686444414,0.00393700787401575);
#108=TOROIDAL_SURFACE('',#390808,0.015748031496063,0.00393700787401575);
#109=TOROIDAL_SURFACE('',#390818,0.015748031496063,0.00393700787401575);
#110=TOROIDAL_SURFACE('',#390819,0.00648482686444414,0.00393700787401575);
#111=TOROIDAL_SURFACE('',#390827,0.00648482686444414,0.00393700787401575);
#112=TOROIDAL_SURFACE('',#390828,0.015748031496063,0.00393700787401575);
#113=TOROIDAL_SURFACE('',#390838,0.015748031496063,0.00393700787401575);
#114=TOROIDAL_SURFACE('',#390839,0.00648482686444414,0.00393700787401575);
#115=TOROIDAL_SURFACE('',#390847,0.00648482686444414,0.00393700787401575);
#116=TOROIDAL_SURFACE('',#390848,0.015748031496063,0.00393700787401575);
#117=TOROIDAL_SURFACE('',#390858,0.015748031496063,0.00393700787401575);
#118=TOROIDAL_SURFACE('',#390859,0.00648482686444414,0.00393700787401575);
#119=TOROIDAL_SURFACE('',#390867,0.00648482686444414,0.00393700787401575);
#120=TOROIDAL_SURFACE('',#390868,0.015748031496063,0.00393700787401575);
#121=TOROIDAL_SURFACE('',#390878,0.015748031496063,0.00393700787401575);
#122=TOROIDAL_SURFACE('',#390879,0.00648482686444414,0.00393700787401575);
#123=TOROIDAL_SURFACE('',#390887,0.00648482686444414,0.00393700787401575);
#124=TOROIDAL_SURFACE('',#390945,0.015748031496063,0.00393700787401575);
#125=TOROIDAL_SURFACE('',#390955,0.015748031496063,0.00393700787401575);
#126=TOROIDAL_SURFACE('',#390956,0.00648482686444414,0.00393700787401575);
#127=TOROIDAL_SURFACE('',#390964,0.00648482686444414,0.00393700787401575);
#128=TOROIDAL_SURFACE('',#391268,0.015748031496063,0.00393700787401575);
#129=TOROIDAL_SURFACE('',#391278,0.015748031496063,0.00393700787401575);
#130=TOROIDAL_SURFACE('',#391279,0.00648482686444414,0.00393700787401575);
#131=TOROIDAL_SURFACE('',#391287,0.00648482686444414,0.00393700787401575);
#132=TOROIDAL_SURFACE('',#391288,0.015748031496063,0.00393700787401575);
#133=TOROIDAL_SURFACE('',#391298,0.015748031496063,0.00393700787401575);
#134=TOROIDAL_SURFACE('',#391299,0.00648482686444414,0.00393700787401575);
#135=TOROIDAL_SURFACE('',#391307,0.00648482686444414,0.00393700787401575);
#136=TOROIDAL_SURFACE('',#391308,0.015748031496063,0.00393700787401575);
#137=TOROIDAL_SURFACE('',#391318,0.015748031496063,0.00393700787401575);
#138=TOROIDAL_SURFACE('',#391319,0.00648482686444414,0.00393700787401575);
#139=TOROIDAL_SURFACE('',#391327,0.00648482686444414,0.00393700787401575);
#140=TOROIDAL_SURFACE('',#391328,0.015748031496063,0.00393700787401575);
#141=TOROIDAL_SURFACE('',#391338,0.015748031496063,0.00393700787401575);
#142=TOROIDAL_SURFACE('',#391339,0.00648482686444414,0.00393700787401575);
#143=TOROIDAL_SURFACE('',#391347,0.00648482686444414,0.00393700787401575);
#144=TOROIDAL_SURFACE('',#391348,0.015748031496063,0.00393700787401575);
#145=TOROIDAL_SURFACE('',#391358,0.015748031496063,0.00393700787401575);
#146=TOROIDAL_SURFACE('',#391359,0.00648482686444414,0.00393700787401575);
#147=TOROIDAL_SURFACE('',#391367,0.00648482686444414,0.00393700787401575);
#148=TOROIDAL_SURFACE('',#391368,0.015748031496063,0.00393700787401575);
#149=TOROIDAL_SURFACE('',#391378,0.015748031496063,0.00393700787401575);
#150=TOROIDAL_SURFACE('',#391379,0.00648482686444414,0.00393700787401575);
#151=TOROIDAL_SURFACE('',#391387,0.00648482686444414,0.00393700787401575);
#152=TOROIDAL_SURFACE('',#391388,0.015748031496063,0.00393700787401575);
#153=TOROIDAL_SURFACE('',#391398,0.015748031496063,0.00393700787401575);
#154=TOROIDAL_SURFACE('',#391399,0.00648482686444414,0.00393700787401575);
#155=TOROIDAL_SURFACE('',#391407,0.00648482686444414,0.00393700787401575);
#156=TOROIDAL_SURFACE('',#391886,0.015748031496063,0.00393700787401575);
#157=TOROIDAL_SURFACE('',#391896,0.015748031496063,0.00393700787401575);
#158=TOROIDAL_SURFACE('',#391897,0.00648482686444414,0.00393700787401575);
#159=TOROIDAL_SURFACE('',#391905,0.00648482686444414,0.00393700787401575);
#160=TOROIDAL_SURFACE('',#391906,0.015748031496063,0.00393700787401575);
#161=TOROIDAL_SURFACE('',#391916,0.015748031496063,0.00393700787401575);
#162=TOROIDAL_SURFACE('',#391917,0.00648482686444414,0.00393700787401575);
#163=TOROIDAL_SURFACE('',#391925,0.00648482686444414,0.00393700787401575);
#164=TOROIDAL_SURFACE('',#391926,0.015748031496063,0.00393700787401575);
#165=TOROIDAL_SURFACE('',#391936,0.015748031496063,0.00393700787401575);
#166=TOROIDAL_SURFACE('',#391937,0.00648482686444414,0.00393700787401575);
#167=TOROIDAL_SURFACE('',#391945,0.00648482686444414,0.00393700787401575);
#168=TOROIDAL_SURFACE('',#391946,0.015748031496063,0.00393700787401575);
#169=TOROIDAL_SURFACE('',#391956,0.015748031496063,0.00393700787401575);
#170=TOROIDAL_SURFACE('',#391957,0.00648482686444414,0.00393700787401575);
#171=TOROIDAL_SURFACE('',#391965,0.00648482686444414,0.00393700787401575);
#172=TOROIDAL_SURFACE('',#391966,0.015748031496063,0.00393700787401575);
#173=TOROIDAL_SURFACE('',#391976,0.015748031496063,0.00393700787401575);
#174=TOROIDAL_SURFACE('',#391977,0.00648482686444414,0.00393700787401575);
#175=TOROIDAL_SURFACE('',#391985,0.00648482686444414,0.00393700787401575);
#176=TOROIDAL_SURFACE('',#391986,0.015748031496063,0.00393700787401575);
#177=TOROIDAL_SURFACE('',#391996,0.015748031496063,0.00393700787401575);
#178=TOROIDAL_SURFACE('',#391997,0.00648482686444414,0.00393700787401575);
#179=TOROIDAL_SURFACE('',#392005,0.00648482686444414,0.00393700787401575);
#180=TOROIDAL_SURFACE('',#392006,0.015748031496063,0.00393700787401575);
#181=TOROIDAL_SURFACE('',#392016,0.015748031496063,0.00393700787401575);
#182=TOROIDAL_SURFACE('',#392017,0.00648482686444414,0.00393700787401575);
#183=TOROIDAL_SURFACE('',#392025,0.00648482686444414,0.00393700787401575);
#184=TOROIDAL_SURFACE('',#392026,0.015748031496063,0.00393700787401575);
#185=TOROIDAL_SURFACE('',#392036,0.015748031496063,0.00393700787401575);
#186=TOROIDAL_SURFACE('',#392037,0.00648482686444414,0.00393700787401575);
#187=TOROIDAL_SURFACE('',#392045,0.00648482686444414,0.00393700787401575);
#188=TOROIDAL_SURFACE('',#392526,0.015748031496063,0.00393700787401575);
#189=TOROIDAL_SURFACE('',#392536,0.015748031496063,0.00393700787401575);
#190=TOROIDAL_SURFACE('',#392537,0.00648482686444414,0.00393700787401575);
#191=TOROIDAL_SURFACE('',#392545,0.00648482686444414,0.00393700787401575);
#192=TOROIDAL_SURFACE('',#392546,0.015748031496063,0.00393700787401575);
#193=TOROIDAL_SURFACE('',#392556,0.015748031496063,0.00393700787401575);
#194=TOROIDAL_SURFACE('',#392557,0.00648482686444414,0.00393700787401575);
#195=TOROIDAL_SURFACE('',#392565,0.00648482686444414,0.00393700787401575);
#196=TOROIDAL_SURFACE('',#392566,0.015748031496063,0.00393700787401575);
#197=TOROIDAL_SURFACE('',#392576,0.015748031496063,0.00393700787401575);
#198=TOROIDAL_SURFACE('',#392577,0.00648482686444414,0.00393700787401575);
#199=TOROIDAL_SURFACE('',#392585,0.00648482686444414,0.00393700787401575);
#200=TOROIDAL_SURFACE('',#392586,0.015748031496063,0.00393700787401575);
#201=TOROIDAL_SURFACE('',#392596,0.015748031496063,0.00393700787401575);
#202=TOROIDAL_SURFACE('',#392597,0.00648482686444414,0.00393700787401575);
#203=TOROIDAL_SURFACE('',#392605,0.00648482686444414,0.00393700787401575);
#204=TOROIDAL_SURFACE('',#392606,0.015748031496063,0.00393700787401575);
#205=TOROIDAL_SURFACE('',#392616,0.015748031496063,0.00393700787401575);
#206=TOROIDAL_SURFACE('',#392617,0.00648482686444414,0.00393700787401575);
#207=TOROIDAL_SURFACE('',#392625,0.00648482686444414,0.00393700787401575);
#208=TOROIDAL_SURFACE('',#392626,0.015748031496063,0.00393700787401575);
#209=TOROIDAL_SURFACE('',#392636,0.015748031496063,0.00393700787401575);
#210=TOROIDAL_SURFACE('',#392637,0.00648482686444414,0.00393700787401575);
#211=TOROIDAL_SURFACE('',#392645,0.00648482686444414,0.00393700787401575);
#212=TOROIDAL_SURFACE('',#392646,0.015748031496063,0.00393700787401575);
#213=TOROIDAL_SURFACE('',#392656,0.015748031496063,0.00393700787401575);
#214=TOROIDAL_SURFACE('',#392657,0.00648482686444414,0.00393700787401575);
#215=TOROIDAL_SURFACE('',#392665,0.00648482686444414,0.00393700787401575);
#216=TOROIDAL_SURFACE('',#392666,0.015748031496063,0.00393700787401575);
#217=TOROIDAL_SURFACE('',#392676,0.015748031496063,0.00393700787401575);
#218=TOROIDAL_SURFACE('',#392677,0.00648482686444414,0.00393700787401575);
#219=TOROIDAL_SURFACE('',#392685,0.00648482686444414,0.00393700787401575);
#220=TOROIDAL_SURFACE('',#393204,0.00728346456692915,0.0015748031496063);
#221=TOROIDAL_SURFACE('',#393211,0.00728346456692915,0.0015748031496063);
#222=TOROIDAL_SURFACE('',#393212,0.00728346456692913,0.0015748031496063);
#223=TOROIDAL_SURFACE('',#393219,0.00728346456692913,0.0015748031496063);
#224=TOROIDAL_SURFACE('',#394130,0.00728346456692915,0.0015748031496063);
#225=TOROIDAL_SURFACE('',#394137,0.00728346456692915,0.0015748031496063);
#226=TOROIDAL_SURFACE('',#394138,0.00728346456692913,0.0015748031496063);
#227=TOROIDAL_SURFACE('',#394145,0.00728346456692913,0.0015748031496063);
#228=TOROIDAL_SURFACE('',#394146,0.00728346456692915,0.0015748031496063);
#229=TOROIDAL_SURFACE('',#394153,0.00728346456692915,0.0015748031496063);
#230=TOROIDAL_SURFACE('',#394154,0.00728346456692913,0.0015748031496063);
#231=TOROIDAL_SURFACE('',#394161,0.00728346456692913,0.0015748031496063);
#232=TOROIDAL_SURFACE('',#394162,0.00728346456692915,0.0015748031496063);
#233=TOROIDAL_SURFACE('',#394169,0.00728346456692915,0.0015748031496063);
#234=TOROIDAL_SURFACE('',#394170,0.00728346456692913,0.0015748031496063);
#235=TOROIDAL_SURFACE('',#394177,0.00728346456692913,0.0015748031496063);
#236=TOROIDAL_SURFACE('',#394178,0.00728346456692915,0.0015748031496063);
#237=TOROIDAL_SURFACE('',#394185,0.00728346456692915,0.0015748031496063);
#238=TOROIDAL_SURFACE('',#394186,0.00728346456692913,0.0015748031496063);
#239=TOROIDAL_SURFACE('',#394193,0.00728346456692913,0.0015748031496063);
#240=TOROIDAL_SURFACE('',#394194,0.00728346456692915,0.0015748031496063);
#241=TOROIDAL_SURFACE('',#394201,0.00728346456692915,0.0015748031496063);
#242=TOROIDAL_SURFACE('',#394202,0.00728346456692913,0.0015748031496063);
#243=TOROIDAL_SURFACE('',#394209,0.00728346456692913,0.0015748031496063);
#244=TOROIDAL_SURFACE('',#394210,0.00728346456692915,0.0015748031496063);
#245=TOROIDAL_SURFACE('',#394217,0.00728346456692915,0.0015748031496063);
#246=TOROIDAL_SURFACE('',#394218,0.00728346456692913,0.0015748031496063);
#247=TOROIDAL_SURFACE('',#394225,0.00728346456692913,0.0015748031496063);
#248=TOROIDAL_SURFACE('',#394226,0.00728346456692915,0.0015748031496063);
#249=TOROIDAL_SURFACE('',#394233,0.00728346456692915,0.0015748031496063);
#250=TOROIDAL_SURFACE('',#394234,0.00728346456692913,0.0015748031496063);
#251=TOROIDAL_SURFACE('',#394241,0.00728346456692913,0.0015748031496063);
#252=TOROIDAL_SURFACE('',#394242,0.00728346456692915,0.0015748031496063);
#253=TOROIDAL_SURFACE('',#394249,0.00728346456692915,0.0015748031496063);
#254=TOROIDAL_SURFACE('',#394250,0.00728346456692913,0.0015748031496063);
#255=TOROIDAL_SURFACE('',#394257,0.00728346456692913,0.0015748031496063);
#256=TOROIDAL_SURFACE('',#394258,0.00728346456692915,0.0015748031496063);
#257=TOROIDAL_SURFACE('',#394265,0.00728346456692915,0.0015748031496063);
#258=TOROIDAL_SURFACE('',#394266,0.00728346456692913,0.0015748031496063);
#259=TOROIDAL_SURFACE('',#394273,0.00728346456692913,0.0015748031496063);
#260=TOROIDAL_SURFACE('',#394274,0.00728346456692915,0.0015748031496063);
#261=TOROIDAL_SURFACE('',#394281,0.00728346456692915,0.0015748031496063);
#262=TOROIDAL_SURFACE('',#394282,0.00728346456692913,0.0015748031496063);
#263=TOROIDAL_SURFACE('',#394289,0.00728346456692913,0.0015748031496063);
#264=TOROIDAL_SURFACE('',#394290,0.00728346456692915,0.0015748031496063);
#265=TOROIDAL_SURFACE('',#394297,0.00728346456692915,0.0015748031496063);
#266=TOROIDAL_SURFACE('',#394298,0.00728346456692913,0.0015748031496063);
#267=TOROIDAL_SURFACE('',#394305,0.00728346456692913,0.0015748031496063);
#268=TOROIDAL_SURFACE('',#394306,0.00728346456692915,0.0015748031496063);
#269=TOROIDAL_SURFACE('',#394313,0.00728346456692915,0.0015748031496063);
#270=TOROIDAL_SURFACE('',#394314,0.00728346456692913,0.0015748031496063);
#271=TOROIDAL_SURFACE('',#394321,0.00728346456692913,0.0015748031496063);
#272=TOROIDAL_SURFACE('',#394322,0.00728346456692915,0.0015748031496063);
#273=TOROIDAL_SURFACE('',#394329,0.00728346456692915,0.0015748031496063);
#274=TOROIDAL_SURFACE('',#394330,0.00728346456692913,0.0015748031496063);
#275=TOROIDAL_SURFACE('',#394337,0.00728346456692913,0.0015748031496063);
#276=TOROIDAL_SURFACE('',#394340,0.011941941734242,0.00905511811023622);
#277=TOROIDAL_SURFACE('',#394349,0.011941941734242,0.00905511811023622);
#278=TOROIDAL_SURFACE('',#394358,0.011941941734242,0.00905511811023622);
#279=TOROIDAL_SURFACE('',#394451,0.011941941734242,0.00905511811023622);
#280=TOROIDAL_SURFACE('',#394453,0.011941941734242,0.00905511811023622);
#281=TOROIDAL_SURFACE('',#394455,0.011941941734242,0.00905511811023622);
#282=TOROIDAL_SURFACE('',#395135,0.031496062992126,0.00393700787401575);
#283=TOROIDAL_SURFACE('',#395855,0.00984251968503937,0.00393700787401575);
#284=TOROIDAL_SURFACE('',#395857,0.0354330708661417,0.00393700787401575);
#285=TOROIDAL_SURFACE('',#395859,0.0106299212598425,0.00393700787401575);
#286=TOROIDAL_SURFACE('',#395860,0.00984251968503937,0.00393700787401575);
#287=TOROIDAL_SURFACE('',#395862,0.0354330708661417,0.00393700787401575);
#288=TOROIDAL_SURFACE('',#395864,0.0106299212598425,0.00393700787401575);
#289=TOROIDAL_SURFACE('',#395888,0.0106299212598425,0.00393700787401575);
#290=TOROIDAL_SURFACE('',#395890,0.0354330708661417,0.00393700787401575);
#291=TOROIDAL_SURFACE('',#395892,0.00984251968503937,0.00393700787401575);
#292=TOROIDAL_SURFACE('',#395893,0.0106299212598425,0.00393700787401575);
#293=TOROIDAL_SURFACE('',#395895,0.0354330708661417,0.00393700787401575);
#294=TOROIDAL_SURFACE('',#395897,0.00984251968503937,0.00393700787401575);
#295=TOROIDAL_SURFACE('',#395921,0.0106299212598425,0.00393700787401575);
#296=TOROIDAL_SURFACE('',#395923,0.0354330708661417,0.00393700787401575);
#297=TOROIDAL_SURFACE('',#395925,0.00984251968503937,0.00393700787401575);
#298=TOROIDAL_SURFACE('',#395926,0.0106299212598425,0.00393700787401575);
#299=TOROIDAL_SURFACE('',#395928,0.0354330708661417,0.00393700787401575);
#300=TOROIDAL_SURFACE('',#395930,0.00984251968503937,0.00393700787401575);
#301=TOROIDAL_SURFACE('',#395954,0.0106299212598425,0.00393700787401575);
#302=TOROIDAL_SURFACE('',#395956,0.0354330708661417,0.00393700787401575);
#303=TOROIDAL_SURFACE('',#395958,0.00984251968503937,0.00393700787401575);
#304=TOROIDAL_SURFACE('',#395959,0.0106299212598425,0.00393700787401575);
#305=TOROIDAL_SURFACE('',#395961,0.0354330708661417,0.00393700787401575);
#306=TOROIDAL_SURFACE('',#395963,0.00984251968503937,0.00393700787401575);
#307=TOROIDAL_SURFACE('',#395987,0.0106299212598425,0.00393700787401575);
#308=TOROIDAL_SURFACE('',#395989,0.0354330708661417,0.00393700787401575);
#309=TOROIDAL_SURFACE('',#395991,0.00984251968503937,0.00393700787401575);
#310=TOROIDAL_SURFACE('',#395992,0.0106299212598425,0.00393700787401575);
#311=TOROIDAL_SURFACE('',#395994,0.0354330708661417,0.00393700787401575);
#312=TOROIDAL_SURFACE('',#395996,0.00984251968503937,0.00393700787401575);
#313=TOROIDAL_SURFACE('',#396020,0.00984251968503937,0.00393700787401575);
#314=TOROIDAL_SURFACE('',#396022,0.0354330708661417,0.00393700787401575);
#315=TOROIDAL_SURFACE('',#396024,0.0106299212598425,0.00393700787401575);
#316=TOROIDAL_SURFACE('',#396025,0.00984251968503937,0.00393700787401575);
#317=TOROIDAL_SURFACE('',#396027,0.0354330708661417,0.00393700787401575);
#318=TOROIDAL_SURFACE('',#396029,0.0106299212598425,0.00393700787401575);
#319=TOROIDAL_SURFACE('',#396053,0.00984251968503937,0.00393700787401575);
#320=TOROIDAL_SURFACE('',#396055,0.0354330708661417,0.00393700787401575);
#321=TOROIDAL_SURFACE('',#396057,0.0106299212598425,0.00393700787401575);
#322=TOROIDAL_SURFACE('',#396058,0.00984251968503937,0.00393700787401575);
#323=TOROIDAL_SURFACE('',#396060,0.0354330708661417,0.00393700787401575);
#324=TOROIDAL_SURFACE('',#396062,0.0106299212598425,0.00393700787401575);
#325=TOROIDAL_SURFACE('',#396086,0.00984251968503937,0.00393700787401575);
#326=TOROIDAL_SURFACE('',#396088,0.0354330708661417,0.00393700787401575);
#327=TOROIDAL_SURFACE('',#396090,0.0106299212598425,0.00393700787401575);
#328=TOROIDAL_SURFACE('',#396091,0.00984251968503937,0.00393700787401575);
#329=TOROIDAL_SURFACE('',#396093,0.0354330708661417,0.00393700787401575);
#330=TOROIDAL_SURFACE('',#396095,0.0106299212598425,0.00393700787401575);
#331=TOROIDAL_SURFACE('',#396299,0.00984251968503937,0.00393700787401575);
#332=TOROIDAL_SURFACE('',#396301,0.0354330708661417,0.00393700787401575);
#333=TOROIDAL_SURFACE('',#396303,0.0106299212598425,0.00393700787401575);
#334=TOROIDAL_SURFACE('',#396304,0.00984251968503937,0.00393700787401575);
#335=TOROIDAL_SURFACE('',#396306,0.0354330708661417,0.00393700787401575);
#336=TOROIDAL_SURFACE('',#396308,0.0106299212598425,0.00393700787401575);
#337=TOROIDAL_SURFACE('',#396332,0.0106299212598425,0.00393700787401575);
#338=TOROIDAL_SURFACE('',#396334,0.0354330708661417,0.00393700787401575);
#339=TOROIDAL_SURFACE('',#396336,0.00984251968503937,0.00393700787401575);
#340=TOROIDAL_SURFACE('',#396337,0.0106299212598425,0.00393700787401575);
#341=TOROIDAL_SURFACE('',#396339,0.0354330708661417,0.00393700787401575);
#342=TOROIDAL_SURFACE('',#396341,0.00984251968503937,0.00393700787401575);
#343=TOROIDAL_SURFACE('',#396365,0.0106299212598425,0.00393700787401575);
#344=TOROIDAL_SURFACE('',#396367,0.0354330708661417,0.00393700787401575);
#345=TOROIDAL_SURFACE('',#396369,0.00984251968503937,0.00393700787401575);
#346=TOROIDAL_SURFACE('',#396370,0.0106299212598425,0.00393700787401575);
#347=TOROIDAL_SURFACE('',#396372,0.0354330708661417,0.00393700787401575);
#348=TOROIDAL_SURFACE('',#396374,0.00984251968503937,0.00393700787401575);
#349=TOROIDAL_SURFACE('',#396398,0.0106299212598425,0.00393700787401575);
#350=TOROIDAL_SURFACE('',#396400,0.0354330708661417,0.00393700787401575);
#351=TOROIDAL_SURFACE('',#396402,0.00984251968503937,0.00393700787401575);
#352=TOROIDAL_SURFACE('',#396403,0.0106299212598425,0.00393700787401575);
#353=TOROIDAL_SURFACE('',#396405,0.0354330708661417,0.00393700787401575);
#354=TOROIDAL_SURFACE('',#396407,0.00984251968503937,0.00393700787401575);
#355=TOROIDAL_SURFACE('',#396431,0.0106299212598425,0.00393700787401575);
#356=TOROIDAL_SURFACE('',#396433,0.0354330708661417,0.00393700787401575);
#357=TOROIDAL_SURFACE('',#396435,0.00984251968503937,0.00393700787401575);
#358=TOROIDAL_SURFACE('',#396436,0.0106299212598425,0.00393700787401575);
#359=TOROIDAL_SURFACE('',#396438,0.0354330708661417,0.00393700787401575);
#360=TOROIDAL_SURFACE('',#396440,0.00984251968503937,0.00393700787401575);
#361=TOROIDAL_SURFACE('',#396464,0.00984251968503937,0.00393700787401575);
#362=TOROIDAL_SURFACE('',#396466,0.0354330708661417,0.00393700787401575);
#363=TOROIDAL_SURFACE('',#396468,0.0106299212598425,0.00393700787401575);
#364=TOROIDAL_SURFACE('',#396469,0.00984251968503937,0.00393700787401575);
#365=TOROIDAL_SURFACE('',#396471,0.0354330708661417,0.00393700787401575);
#366=TOROIDAL_SURFACE('',#396473,0.0106299212598425,0.00393700787401575);
#367=TOROIDAL_SURFACE('',#396497,0.00984251968503937,0.00393700787401575);
#368=TOROIDAL_SURFACE('',#396499,0.0354330708661417,0.00393700787401575);
#369=TOROIDAL_SURFACE('',#396501,0.0106299212598425,0.00393700787401575);
#370=TOROIDAL_SURFACE('',#396502,0.00984251968503937,0.00393700787401575);
#371=TOROIDAL_SURFACE('',#396504,0.0354330708661417,0.00393700787401575);
#372=TOROIDAL_SURFACE('',#396506,0.0106299212598425,0.00393700787401575);
#373=TOROIDAL_SURFACE('',#396530,0.00984251968503937,0.00393700787401575);
#374=TOROIDAL_SURFACE('',#396532,0.0354330708661417,0.00393700787401575);
#375=TOROIDAL_SURFACE('',#396534,0.0106299212598425,0.00393700787401575);
#376=TOROIDAL_SURFACE('',#396535,0.00984251968503937,0.00393700787401575);
#377=TOROIDAL_SURFACE('',#396537,0.0354330708661417,0.00393700787401575);
#378=TOROIDAL_SURFACE('',#396539,0.0106299212598425,0.00393700787401575);
#379=TOROIDAL_SURFACE('',#397195,0.00708661417322835,0.0031496062992126);
#380=TOROIDAL_SURFACE('',#397202,0.00708661417322835,0.0031496062992126);
#381=TOROIDAL_SURFACE('',#397204,0.00708661417322835,0.0031496062992126);
#382=TOROIDAL_SURFACE('',#397210,0.00708661417322835,0.0031496062992126);
#383=TOROIDAL_SURFACE('',#397211,0.00708661417322835,0.0031496062992126);
#384=TOROIDAL_SURFACE('',#397218,0.00708661417322835,0.0031496062992126);
#385=TOROIDAL_SURFACE('',#397220,0.00708661417322835,0.0031496062992126);
#386=TOROIDAL_SURFACE('',#397226,0.00708661417322835,0.0031496062992126);
#387=TOROIDAL_SURFACE('',#397228,0.0304959318599009,0.0118110236220472);
#388=TOROIDAL_SURFACE('',#397236,0.0304959318599009,0.0118110236220472);
#389=TOROIDAL_SURFACE('',#397348,0.00984251968503938,0.00393700787401575);
#390=TOROIDAL_SURFACE('',#397350,0.0433070866141732,0.00393700787401575);
#391=TOROIDAL_SURFACE('',#397352,0.00984251968503938,0.00393700787401575);
#392=TOROIDAL_SURFACE('',#397368,0.00984251968503938,0.00393700787401575);
#393=TOROIDAL_SURFACE('',#397370,0.0433070866141732,0.00393700787401575);
#394=TOROIDAL_SURFACE('',#397372,0.00984251968503938,0.00393700787401575);
#395=TOROIDAL_SURFACE('',#400878,0.015748031496063,0.00393700787401575);
#396=TOROIDAL_SURFACE('',#400885,0.015748031496063,0.00393700787401575);
#397=TOROIDAL_SURFACE('',#400887,0.015748031496063,0.00393700787401575);
#398=TOROIDAL_SURFACE('',#400893,0.015748031496063,0.00393700787401575);
#399=TOROIDAL_SURFACE('',#400946,0.0255905511811024,0.0137795275590551);
#400=TOROIDAL_SURFACE('',#400948,0.0255905511811024,0.0137795275590551);
#401=TOROIDAL_SURFACE('',#400954,0.0255905511811024,0.0137795275590551);
#402=TOROIDAL_SURFACE('',#400956,0.0255905511811024,0.0137795275590551);
#403=TOROIDAL_SURFACE('',#400962,0.0255905511811024,0.0137795275590551);
#404=TOROIDAL_SURFACE('',#400964,0.0255905511811024,0.0137795275590551);
#405=TOROIDAL_SURFACE('',#400970,0.0255905511811024,0.0137795275590551);
#406=TOROIDAL_SURFACE('',#400972,0.0255905511811024,0.0137795275590551);
#407=(
BOUNDED_SURFACE()
B_SPLINE_SURFACE(2,1,((#562451,#562452),(#562453,#562454),(#562455,#562456),
(#562457,#562458),(#562459,#562460),(#562461,#562462),(#562463,#562464),
(#562465,#562466),(#562467,#562468)),.UNSPECIFIED.,.T.,.F.,.F.)
B_SPLINE_SURFACE_WITH_KNOTS((3,2,2,2,3),(2,2),(-1.11715057451725,-0.837862930887938,
-0.558575287258625,-0.279287643629313,0.),(0.,0.0425196),.UNSPECIFIED.)
GEOMETRIC_REPRESENTATION_ITEM()
RATIONAL_B_SPLINE_SURFACE(((1.,1.),(0.707106781186548,0.707106781186548),
(1.,1.),(0.707106781186548,0.707106781186548),(1.,1.),(0.707106781186548,
0.707106781186548),(1.,1.),(0.707106781186548,0.707106781186548),(1.,1.)))
REPRESENTATION_ITEM('')
SURFACE()
);
#408=(
BOUNDED_SURFACE()
B_SPLINE_SURFACE(2,1,((#562554,#562555),(#562556,#562557),(#562558,#562559),
(#562560,#562561),(#562562,#562563),(#562564,#562565),(#562566,#562567),
(#562568,#562569),(#562570,#562571)),.UNSPECIFIED.,.T.,.F.,.F.)
B_SPLINE_SURFACE_WITH_KNOTS((3,2,2,2,3),(2,2),(-1.11715057451725,-0.837862930887938,
-0.558575287258625,-0.279287643629313,0.),(0.,0.0425196),.UNSPECIFIED.)
GEOMETRIC_REPRESENTATION_ITEM()
RATIONAL_B_SPLINE_SURFACE(((1.,1.),(0.707106781186548,0.707106781186548),
(1.,1.),(0.707106781186548,0.707106781186548),(1.,1.),(0.707106781186548,
0.707106781186548),(1.,1.),(0.707106781186548,0.707106781186548),(1.,1.)))
REPRESENTATION_ITEM('')
SURFACE()
);
#409=(
BOUNDED_SURFACE()
B_SPLINE_SURFACE(2,1,((#562629,#562630),(#562631,#562632),(#562633,#562634),
(#562635,#562636),(#562637,#562638),(#562639,#562640),(#562641,#562642),
(#562643,#562644),(#562645,#562646)),.UNSPECIFIED.,.T.,.F.,.F.)
B_SPLINE_SURFACE_WITH_KNOTS((3,2,2,2,3),(2,2),(-1.11715057451725,-0.837862930887938,
-0.558575287258625,-0.279287643629313,0.),(0.,0.0425196),.UNSPECIFIED.)
GEOMETRIC_REPRESENTATION_ITEM()
RATIONAL_B_SPLINE_SURFACE(((1.,1.),(0.707106781186548,0.707106781186548),
(1.,1.),(0.707106781186548,0.707106781186548),(1.,1.),(0.707106781186548,
0.707106781186548),(1.,1.),(0.707106781186548,0.707106781186548),(1.,1.)))
REPRESENTATION_ITEM('')
SURFACE()
);
#410=(
BOUNDED_SURFACE()
B_SPLINE_SURFACE(2,1,((#562667,#562668),(#562669,#562670),(#562671,#562672),
(#562673,#562674),(#562675,#562676),(#562677,#562678),(#562679,#562680),
(#562681,#562682),(#562683,#562684)),.UNSPECIFIED.,.T.,.F.,.F.)
B_SPLINE_SURFACE_WITH_KNOTS((3,2,2,2,3),(2,2),(-1.11715057451725,-0.837862930887938,
-0.558575287258625,-0.279287643629313,0.),(0.,0.0425196),.UNSPECIFIED.)
GEOMETRIC_REPRESENTATION_ITEM()
RATIONAL_B_SPLINE_SURFACE(((1.,1.),(0.707106781186548,0.707106781186548),
(1.,1.),(0.707106781186548,0.707106781186548),(1.,1.),(0.707106781186548,
0.707106781186548),(1.,1.),(0.707106781186548,0.707106781186548),(1.,1.)))
REPRESENTATION_ITEM('')
SURFACE()
);
#411=(
BOUNDED_SURFACE()
B_SPLINE_SURFACE(2,2,((#566141,#566142,#566143,#566144,#566145,#566146,
#566147,#566148,#566149),(#566150,#566151,#566152,#566153,#566154,#566155,
#566156,#566157,#566158),(#566159,#566160,#566161,#566162,#566163,#566164,
#566165,#566166,#566167)),.UNSPECIFIED.,.F.,.T.,.F.)
B_SPLINE_SURFACE_WITH_KNOTS((3,3),(3,2,2,2,3),(-0.643501108793285,0.),(-3.14159265358979,
-1.5707963267949,0.,1.5707963267949,3.14159265358979),.UNSPECIFIED.)
GEOMETRIC_REPRESENTATION_ITEM()
RATIONAL_B_SPLINE_SURFACE(((1.,0.707106781186548,1.,0.707106781186548,1.,
0.707106781186548,1.,0.707106781186548,1.),(0.948683298050533,0.670820393249951,
0.948683298050533,0.670820393249951,0.948683298050533,0.670820393249951,
0.948683298050533,0.670820393249951,0.948683298050533),(1.,0.707106781186548,
1.,0.707106781186548,1.,0.707106781186548,1.,0.707106781186548,1.)))
REPRESENTATION_ITEM('')
SURFACE()
);
#412=(
BOUNDED_SURFACE()
B_SPLINE_SURFACE(2,2,((#566181,#566182,#566183,#566184,#566185,#566186,
#566187,#566188,#566189),(#566190,#566191,#566192,#566193,#566194,#566195,
#566196,#566197,#566198),(#566199,#566200,#566201,#566202,#566203,#566204,
#566205,#566206,#566207)),.UNSPECIFIED.,.F.,.T.,.F.)
B_SPLINE_SURFACE_WITH_KNOTS((3,3),(3,2,2,2,3),(-0.643501108793285,0.),(-3.14159265358979,
-1.5707963267949,0.,1.5707963267949,3.14159265358979),.UNSPECIFIED.)
GEOMETRIC_REPRESENTATION_ITEM()
RATIONAL_B_SPLINE_SURFACE(((1.,0.707106781186548,1.,0.707106781186548,1.,
0.707106781186548,1.,0.707106781186548,1.),(0.948683298050533,0.670820393249951,
0.948683298050533,0.670820393249951,0.948683298050533,0.670820393249951,
0.948683298050533,0.670820393249951,0.948683298050533),(1.,0.707106781186548,
1.,0.707106781186548,1.,0.707106781186548,1.,0.707106781186548,1.)))
REPRESENTATION_ITEM('')
SURFACE()
);
#413=(
BOUNDED_SURFACE()
B_SPLINE_SURFACE(2,2,((#566221,#566222,#566223,#566224,#566225,#566226,
#566227,#566228,#566229),(#566230,#566231,#566232,#566233,#566234,#566235,
#566236,#566237,#566238),(#566239,#566240,#566241,#566242,#566243,#566244,
#566245,#566246,#566247)),.UNSPECIFIED.,.F.,.T.,.F.)
B_SPLINE_SURFACE_WITH_KNOTS((3,3),(3,2,2,2,3),(-0.643501108793285,0.),(-3.14159265358979,
-1.5707963267949,0.,1.5707963267949,3.14159265358979),.UNSPECIFIED.)
GEOMETRIC_REPRESENTATION_ITEM()
RATIONAL_B_SPLINE_SURFACE(((1.,0.707106781186548,1.,0.707106781186548,1.,
0.707106781186548,1.,0.707106781186548,1.),(0.948683298050514,0.670820393249937,
0.948683298050514,0.670820393249937,0.948683298050514,0.670820393249937,
0.948683298050514,0.670820393249937,0.948683298050514),(1.,0.707106781186548,
1.,0.707106781186548,1.,0.707106781186548,1.,0.707106781186548,1.)))
REPRESENTATION_ITEM('')
SURFACE()
);
#414=(
BOUNDED_SURFACE()
B_SPLINE_SURFACE(2,2,((#566261,#566262,#566263,#566264,#566265,#566266,
#566267,#566268,#566269),(#566270,#566271,#566272,#566273,#566274,#566275,
#566276,#566277,#566278),(#566279,#566280,#566281,#566282,#566283,#566284,
#566285,#566286,#566287)),.UNSPECIFIED.,.F.,.T.,.F.)
B_SPLINE_SURFACE_WITH_KNOTS((3,3),(3,2,2,2,3),(-0.643501108793285,0.),(-3.14159265358979,
-1.5707963267949,0.,1.5707963267949,3.14159265358979),.UNSPECIFIED.)
GEOMETRIC_REPRESENTATION_ITEM()
RATIONAL_B_SPLINE_SURFACE(((1.,0.707106781186548,1.,0.707106781186548,1.,
0.707106781186548,1.,0.707106781186548,1.),(0.948683298050533,0.670820393249951,
0.948683298050533,0.670820393249951,0.948683298050533,0.670820393249951,
0.948683298050533,0.670820393249951,0.948683298050533),(1.,0.707106781186548,
1.,0.707106781186548,1.,0.707106781186548,1.,0.707106781186548,1.)))
REPRESENTATION_ITEM('')
SURFACE()
);
#415=(
BOUNDED_SURFACE()
B_SPLINE_SURFACE(2,2,((#566301,#566302,#566303,#566304,#566305,#566306,
#566307,#566308,#566309),(#566310,#566311,#566312,#566313,#566314,#566315,
#566316,#566317,#566318),(#566319,#566320,#566321,#566322,#566323,#566324,
#566325,#566326,#566327)),.UNSPECIFIED.,.F.,.T.,.F.)
B_SPLINE_SURFACE_WITH_KNOTS((3,3),(3,2,2,2,3),(-0.643501108793285,0.),(-3.14159265358979,
-1.5707963267949,0.,1.5707963267949,3.14159265358979),.UNSPECIFIED.)
GEOMETRIC_REPRESENTATION_ITEM()
RATIONAL_B_SPLINE_SURFACE(((1.,0.707106781186548,1.,0.707106781186548,1.,
0.707106781186548,1.,0.707106781186548,1.),(0.948683298050533,0.670820393249951,
0.948683298050533,0.670820393249951,0.948683298050533,0.670820393249951,
0.948683298050533,0.670820393249951,0.948683298050533),(1.,0.707106781186548,
1.,0.707106781186548,1.,0.707106781186548,1.,0.707106781186548,1.)))
REPRESENTATION_ITEM('')
SURFACE()
);
#416=(
BOUNDED_SURFACE()
B_SPLINE_SURFACE(2,2,((#566341,#566342,#566343,#566344,#566345,#566346,
#566347,#566348,#566349),(#566350,#566351,#566352,#566353,#566354,#566355,
#566356,#566357,#566358),(#566359,#566360,#566361,#566362,#566363,#566364,
#566365,#566366,#566367)),.UNSPECIFIED.,.F.,.T.,.F.)
B_SPLINE_SURFACE_WITH_KNOTS((3,3),(3,2,2,2,3),(-0.643501108793285,0.),(-3.14159265358979,
-1.5707963267949,0.,1.5707963267949,3.14159265358979),.UNSPECIFIED.)
GEOMETRIC_REPRESENTATION_ITEM()
RATIONAL_B_SPLINE_SURFACE(((1.,0.707106781186548,1.,0.707106781186548,1.,
0.707106781186548,1.,0.707106781186548,1.),(0.948683298050514,0.670820393249937,
0.948683298050514,0.670820393249937,0.948683298050514,0.670820393249937,
0.948683298050514,0.670820393249937,0.948683298050514),(1.,0.707106781186548,
1.,0.707106781186548,1.,0.707106781186548,1.,0.707106781186548,1.)))
REPRESENTATION_ITEM('')
SURFACE()
);
#417=(
BOUNDED_SURFACE()
B_SPLINE_SURFACE(2,2,((#566391,#566392,#566393,#566394,#566395,#566396,
#566397,#566398,#566399),(#566400,#566401,#566402,#566403,#566404,#566405,
#566406,#566407,#566408),(#566409,#566410,#566411,#566412,#566413,#566414,
#566415,#566416,#566417)),.UNSPECIFIED.,.F.,.T.,.F.)
B_SPLINE_SURFACE_WITH_KNOTS((3,3),(3,2,2,2,3),(-0.590249215756522,0.),(-3.14159265358979,
-1.5707963267949,0.,1.5707963267949,3.14159265358979),.UNSPECIFIED.)
GEOMETRIC_REPRESENTATION_ITEM()
RATIONAL_B_SPLINE_SURFACE(((1.,0.707106781186548,1.,0.707106781186548,1.,
0.707106781186548,1.,0.707106781186548,1.),(0.956765906417101,0.676535660435626,
0.956765906417101,0.676535660435626,0.956765906417101,0.676535660435626,
0.956765906417101,0.676535660435626,0.956765906417101),(1.,0.707106781186548,
1.,0.707106781186548,1.,0.707106781186548,1.,0.707106781186548,1.)))
REPRESENTATION_ITEM('')
SURFACE()
);
#418=(
BOUNDED_SURFACE()
B_SPLINE_SURFACE(2,2,((#566431,#566432,#566433,#566434,#566435,#566436,
#566437,#566438,#566439),(#566440,#566441,#566442,#566443,#566444,#566445,
#566446,#566447,#566448),(#566449,#566450,#566451,#566452,#566453,#566454,
#566455,#566456,#566457)),.UNSPECIFIED.,.F.,.T.,.F.)
B_SPLINE_SURFACE_WITH_KNOTS((3,3),(3,2,2,2,3),(-0.590249215756522,0.),(-3.14159265358979,
-1.5707963267949,0.,1.5707963267949,3.14159265358979),.UNSPECIFIED.)
GEOMETRIC_REPRESENTATION_ITEM()
RATIONAL_B_SPLINE_SURFACE(((1.,0.707106781186548,1.,0.707106781186548,1.,
0.707106781186548,1.,0.707106781186548,1.),(0.956765906417101,0.676535660435626,
0.956765906417101,0.676535660435626,0.956765906417101,0.676535660435626,
0.956765906417101,0.676535660435626,0.956765906417101),(1.,0.707106781186548,
1.,0.707106781186548,1.,0.707106781186548,1.,0.707106781186548,1.)))
REPRESENTATION_ITEM('')
SURFACE()
);
#419=(
BOUNDED_SURFACE()
B_SPLINE_SURFACE(2,2,((#566471,#566472,#566473,#566474,#566475,#566476,
#566477,#566478,#566479),(#566480,#566481,#566482,#566483,#566484,#566485,
#566486,#566487,#566488),(#566489,#566490,#566491,#566492,#566493,#566494,
#566495,#566496,#566497)),.UNSPECIFIED.,.F.,.T.,.F.)
B_SPLINE_SURFACE_WITH_KNOTS((3,3),(3,2,2,2,3),(-0.590249215756522,0.),(-3.14159265358979,
-1.5707963267949,0.,1.5707963267949,3.14159265358979),.UNSPECIFIED.)
GEOMETRIC_REPRESENTATION_ITEM()
RATIONAL_B_SPLINE_SURFACE(((1.,0.707106781186548,1.,0.707106781186548,1.,
0.707106781186548,1.,0.707106781186548,1.),(0.956765906417101,0.676535660435626,
0.956765906417101,0.676535660435626,0.956765906417101,0.676535660435626,
0.956765906417101,0.676535660435626,0.956765906417101),(1.,0.707106781186548,
1.,0.707106781186548,1.,0.707106781186548,1.,0.707106781186548,1.)))
REPRESENTATION_ITEM('')
SURFACE()
);
#420=(
BOUNDED_SURFACE()
B_SPLINE_SURFACE(2,2,((#566511,#566512,#566513,#566514,#566515,#566516,
#566517,#566518,#566519),(#566520,#566521,#566522,#566523,#566524,#566525,
#566526,#566527,#566528),(#566529,#566530,#566531,#566532,#566533,#566534,
#566535,#566536,#566537)),.UNSPECIFIED.,.F.,.T.,.F.)
B_SPLINE_SURFACE_WITH_KNOTS((3,3),(3,2,2,2,3),(-0.590249215756522,0.),(-3.14159265358979,
-1.5707963267949,0.,1.5707963267949,3.14159265358979),.UNSPECIFIED.)
GEOMETRIC_REPRESENTATION_ITEM()
RATIONAL_B_SPLINE_SURFACE(((1.,0.707106781186548,1.,0.707106781186548,1.,
0.707106781186548,1.,0.707106781186548,1.),(0.956765906417101,0.676535660435626,
0.956765906417101,0.676535660435626,0.956765906417101,0.676535660435626,
0.956765906417101,0.676535660435626,0.956765906417101),(1.,0.707106781186548,
1.,0.707106781186548,1.,0.707106781186548,1.,0.707106781186548,1.)))
REPRESENTATION_ITEM('')
SURFACE()
);
#421=(
BOUNDED_SURFACE()
B_SPLINE_SURFACE(2,2,((#566551,#566552,#566553,#566554,#566555,#566556,
#566557,#566558,#566559),(#566560,#566561,#566562,#566563,#566564,#566565,
#566566,#566567,#566568),(#566569,#566570,#566571,#566572,#566573,#566574,
#566575,#566576,#566577)),.UNSPECIFIED.,.F.,.T.,.F.)
B_SPLINE_SURFACE_WITH_KNOTS((3,3),(3,2,2,2,3),(-0.590249215756522,0.),(-3.14159265358979,
-1.5707963267949,0.,1.5707963267949,3.14159265358979),.UNSPECIFIED.)
GEOMETRIC_REPRESENTATION_ITEM()
RATIONAL_B_SPLINE_SURFACE(((1.,0.707106781186548,1.,0.707106781186548,1.,
0.707106781186548,1.,0.707106781186548,1.),(0.956765906417101,0.676535660435626,
0.956765906417101,0.676535660435626,0.956765906417101,0.676535660435626,
0.956765906417101,0.676535660435626,0.956765906417101),(1.,0.707106781186548,
1.,0.707106781186548,1.,0.707106781186548,1.,0.707106781186548,1.)))
REPRESENTATION_ITEM('')
SURFACE()
);
#422=(
BOUNDED_SURFACE()
B_SPLINE_SURFACE(2,2,((#566591,#566592,#566593,#566594,#566595,#566596,
#566597,#566598,#566599),(#566600,#566601,#566602,#566603,#566604,#566605,
#566606,#566607,#566608),(#566609,#566610,#566611,#566612,#566613,#566614,
#566615,#566616,#566617)),.UNSPECIFIED.,.F.,.T.,.F.)
B_SPLINE_SURFACE_WITH_KNOTS((3,3),(3,2,2,2,3),(-0.590249215756522,0.),(-3.14159265358979,
-1.5707963267949,0.,1.5707963267949,3.14159265358979),.UNSPECIFIED.)
GEOMETRIC_REPRESENTATION_ITEM()
RATIONAL_B_SPLINE_SURFACE(((1.,0.707106781186548,1.,0.707106781186548,1.,
0.707106781186548,1.,0.707106781186548,1.),(0.956765906417101,0.676535660435626,
0.956765906417101,0.676535660435626,0.956765906417101,0.676535660435626,
0.956765906417101,0.676535660435626,0.956765906417101),(1.,0.707106781186548,
1.,0.707106781186548,1.,0.707106781186548,1.,0.707106781186548,1.)))
REPRESENTATION_ITEM('')
SURFACE()
);
#423=(
BOUNDED_SURFACE()
B_SPLINE_SURFACE(2,2,((#566631,#566632,#566633,#566634,#566635,#566636,
#566637,#566638,#566639),(#566640,#566641,#566642,#566643,#566644,#566645,
#566646,#566647,#566648),(#566649,#566650,#566651,#566652,#566653,#566654,
#566655,#566656,#566657)),.UNSPECIFIED.,.F.,.T.,.F.)
B_SPLINE_SURFACE_WITH_KNOTS((3,3),(3,2,2,2,3),(-0.590249215756522,0.),(-3.14159265358979,
-1.5707963267949,0.,1.5707963267949,3.14159265358979),.UNSPECIFIED.)
GEOMETRIC_REPRESENTATION_ITEM()
RATIONAL_B_SPLINE_SURFACE(((1.,0.707106781186548,1.,0.707106781186548,1.,
0.707106781186548,1.,0.707106781186548,1.),(0.956765906417101,0.676535660435626,
0.956765906417101,0.676535660435626,0.956765906417101,0.676535660435626,
0.956765906417101,0.676535660435626,0.956765906417101),(1.,0.707106781186548,
1.,0.707106781186548,1.,0.707106781186548,1.,0.707106781186548,1.)))
REPRESENTATION_ITEM('')
SURFACE()
);
#424=(
BOUNDED_SURFACE()
B_SPLINE_SURFACE(2,2,((#566671,#566672,#566673,#566674,#566675,#566676,
#566677,#566678,#566679),(#566680,#566681,#566682,#566683,#566684,#566685,
#566686,#566687,#566688),(#566689,#566690,#566691,#566692,#566693,#566694,
#566695,#566696,#566697)),.UNSPECIFIED.,.F.,.T.,.F.)
B_SPLINE_SURFACE_WITH_KNOTS((3,3),(3,2,2,2,3),(-0.590249215756522,0.),(-3.14159265358979,
-1.5707963267949,0.,1.5707963267949,3.14159265358979),.UNSPECIFIED.)
GEOMETRIC_REPRESENTATION_ITEM()
RATIONAL_B_SPLINE_SURFACE(((1.,0.707106781186548,1.,0.707106781186548,1.,
0.707106781186548,1.,0.707106781186548,1.),(0.956765906417101,0.676535660435626,
0.956765906417101,0.676535660435626,0.956765906417101,0.676535660435626,
0.956765906417101,0.676535660435626,0.956765906417101),(1.,0.707106781186548,
1.,0.707106781186548,1.,0.707106781186548,1.,0.707106781186548,1.)))
REPRESENTATION_ITEM('')
SURFACE()
);
#425=(
BOUNDED_SURFACE()
B_SPLINE_SURFACE(2,2,((#566711,#566712,#566713,#566714,#566715,#566716,
#566717,#566718,#566719),(#566720,#566721,#566722,#566723,#566724,#566725,
#566726,#566727,#566728),(#566729,#566730,#566731,#566732,#566733,#566734,
#566735,#566736,#566737)),.UNSPECIFIED.,.F.,.T.,.F.)
B_SPLINE_SURFACE_WITH_KNOTS((3,3),(3,2,2,2,3),(-0.590249215756522,0.),(-3.14159265358979,
-1.5707963267949,0.,1.5707963267949,3.14159265358979),.UNSPECIFIED.)
GEOMETRIC_REPRESENTATION_ITEM()
RATIONAL_B_SPLINE_SURFACE(((1.,0.707106781186548,1.,0.707106781186548,1.,
0.707106781186548,1.,0.707106781186548,1.),(0.956765906417101,0.676535660435626,
0.956765906417101,0.676535660435626,0.956765906417101,0.676535660435626,
0.956765906417101,0.676535660435626,0.956765906417101),(1.,0.707106781186548,
1.,0.707106781186548,1.,0.707106781186548,1.,0.707106781186548,1.)))
REPRESENTATION_ITEM('')
SURFACE()
);
#426=(
BOUNDED_SURFACE()
B_SPLINE_SURFACE(2,2,((#566751,#566752,#566753,#566754,#566755,#566756,
#566757,#566758,#566759),(#566760,#566761,#566762,#566763,#566764,#566765,
#566766,#566767,#566768),(#566769,#566770,#566771,#566772,#566773,#566774,
#566775,#566776,#566777)),.UNSPECIFIED.,.F.,.T.,.F.)
B_SPLINE_SURFACE_WITH_KNOTS((3,3),(3,2,2,2,3),(-0.590249215756522,0.),(-3.14159265358979,
-1.5707963267949,0.,1.5707963267949,3.14159265358979),.UNSPECIFIED.)
GEOMETRIC_REPRESENTATION_ITEM()
RATIONAL_B_SPLINE_SURFACE(((1.,0.707106781186548,1.,0.707106781186548,1.,
0.707106781186548,1.,0.707106781186548,1.),(0.956765906417101,0.676535660435626,
0.956765906417101,0.676535660435626,0.956765906417101,0.676535660435626,
0.956765906417101,0.676535660435626,0.956765906417101),(1.,0.707106781186548,
1.,0.707106781186548,1.,0.707106781186548,1.,0.707106781186548,1.)))
REPRESENTATION_ITEM('')
SURFACE()
);
#427=(
BOUNDED_SURFACE()
B_SPLINE_SURFACE(2,2,((#566791,#566792,#566793,#566794,#566795,#566796,
#566797,#566798,#566799),(#566800,#566801,#566802,#566803,#566804,#566805,
#566806,#566807,#566808),(#566809,#566810,#566811,#566812,#566813,#566814,
#566815,#566816,#566817)),.UNSPECIFIED.,.F.,.T.,.F.)
B_SPLINE_SURFACE_WITH_KNOTS((3,3),(3,2,2,2,3),(-0.590249215756522,0.),(-3.14159265358979,
-1.5707963267949,0.,1.5707963267949,3.14159265358979),.UNSPECIFIED.)
GEOMETRIC_REPRESENTATION_ITEM()
RATIONAL_B_SPLINE_SURFACE(((1.,0.707106781186548,1.,0.707106781186548,1.,
0.707106781186548,1.,0.707106781186548,1.),(0.956765906417101,0.676535660435626,
0.956765906417101,0.676535660435626,0.956765906417101,0.676535660435626,
0.956765906417101,0.676535660435626,0.956765906417101),(1.,0.707106781186548,
1.,0.707106781186548,1.,0.707106781186548,1.,0.707106781186548,1.)))
REPRESENTATION_ITEM('')
SURFACE()
);
#428=(
BOUNDED_SURFACE()
B_SPLINE_SURFACE(2,2,((#566831,#566832,#566833,#566834,#566835,#566836,
#566837,#566838,#566839),(#566840,#566841,#566842,#566843,#566844,#566845,
#566846,#566847,#566848),(#566849,#566850,#566851,#566852,#566853,#566854,
#566855,#566856,#566857)),.UNSPECIFIED.,.F.,.T.,.F.)
B_SPLINE_SURFACE_WITH_KNOTS((3,3),(3,2,2,2,3),(-0.590249215756522,0.),(-3.14159265358979,
-1.5707963267949,0.,1.5707963267949,3.14159265358979),.UNSPECIFIED.)
GEOMETRIC_REPRESENTATION_ITEM()
RATIONAL_B_SPLINE_SURFACE(((1.,0.707106781186548,1.,0.707106781186548,1.,
0.707106781186548,1.,0.707106781186548,1.),(0.956765906417101,0.676535660435626,
0.956765906417101,0.676535660435626,0.956765906417101,0.676535660435626,
0.956765906417101,0.676535660435626,0.956765906417101),(1.,0.707106781186548,
1.,0.707106781186548,1.,0.707106781186548,1.,0.707106781186548,1.)))
REPRESENTATION_ITEM('')
SURFACE()
);
#429=(
BOUNDED_SURFACE()
B_SPLINE_SURFACE(2,2,((#566871,#566872,#566873,#566874,#566875,#566876,
#566877,#566878,#566879),(#566880,#566881,#566882,#566883,#566884,#566885,
#566886,#566887,#566888),(#566889,#566890,#566891,#566892,#566893,#566894,
#566895,#566896,#566897)),.UNSPECIFIED.,.F.,.T.,.F.)
B_SPLINE_SURFACE_WITH_KNOTS((3,3),(3,2,2,2,3),(-0.590249215756522,0.),(-3.14159265358979,
-1.5707963267949,0.,1.5707963267949,3.14159265358979),.UNSPECIFIED.)
GEOMETRIC_REPRESENTATION_ITEM()
RATIONAL_B_SPLINE_SURFACE(((1.,0.707106781186548,1.,0.707106781186548,1.,
0.707106781186548,1.,0.707106781186548,1.),(0.956765906417101,0.676535660435626,
0.956765906417101,0.676535660435626,0.956765906417101,0.676535660435626,
0.956765906417101,0.676535660435626,0.956765906417101),(1.,0.707106781186548,
1.,0.707106781186548,1.,0.707106781186548,1.,0.707106781186548,1.)))
REPRESENTATION_ITEM('')
SURFACE()
);
#430=(
BOUNDED_SURFACE()
B_SPLINE_SURFACE(2,2,((#566911,#566912,#566913,#566914,#566915,#566916,
#566917,#566918,#566919),(#566920,#566921,#566922,#566923,#566924,#566925,
#566926,#566927,#566928),(#566929,#566930,#566931,#566932,#566933,#566934,
#566935,#566936,#566937)),.UNSPECIFIED.,.F.,.T.,.F.)
B_SPLINE_SURFACE_WITH_KNOTS((3,3),(3,2,2,2,3),(-0.590249215756522,0.),(-3.14159265358979,
-1.5707963267949,0.,1.5707963267949,3.14159265358979),.UNSPECIFIED.)
GEOMETRIC_REPRESENTATION_ITEM()
RATIONAL_B_SPLINE_SURFACE(((1.,0.707106781186548,1.,0.707106781186548,1.,
0.707106781186548,1.,0.707106781186548,1.),(0.956765906417101,0.676535660435626,
0.956765906417101,0.676535660435626,0.956765906417101,0.676535660435626,
0.956765906417101,0.676535660435626,0.956765906417101),(1.,0.707106781186548,
1.,0.707106781186548,1.,0.707106781186548,1.,0.707106781186548,1.)))
REPRESENTATION_ITEM('')
SURFACE()
);
#431=(
BOUNDED_SURFACE()
B_SPLINE_SURFACE(2,2,((#566951,#566952,#566953,#566954,#566955,#566956,
#566957,#566958,#566959),(#566960,#566961,#566962,#566963,#566964,#566965,
#566966,#566967,#566968),(#566969,#566970,#566971,#566972,#566973,#566974,
#566975,#566976,#566977)),.UNSPECIFIED.,.F.,.T.,.F.)
B_SPLINE_SURFACE_WITH_KNOTS((3,3),(3,2,2,2,3),(-0.590249215756522,0.),(-3.14159265358979,
-1.5707963267949,0.,1.5707963267949,3.14159265358979),.UNSPECIFIED.)
GEOMETRIC_REPRESENTATION_ITEM()
RATIONAL_B_SPLINE_SURFACE(((1.,0.707106781186548,1.,0.707106781186548,1.,
0.707106781186548,1.,0.707106781186548,1.),(0.956765906417101,0.676535660435626,
0.956765906417101,0.676535660435626,0.956765906417101,0.676535660435626,
0.956765906417101,0.676535660435626,0.956765906417101),(1.,0.707106781186548,
1.,0.707106781186548,1.,0.707106781186548,1.,0.707106781186548,1.)))
REPRESENTATION_ITEM('')
SURFACE()
);
#432=(
BOUNDED_SURFACE()
B_SPLINE_SURFACE(2,2,((#566991,#566992,#566993,#566994,#566995,#566996,
#566997,#566998,#566999),(#567000,#567001,#567002,#567003,#567004,#567005,
#567006,#567007,#567008),(#567009,#567010,#567011,#567012,#567013,#567014,
#567015,#567016,#567017)),.UNSPECIFIED.,.F.,.T.,.F.)
B_SPLINE_SURFACE_WITH_KNOTS((3,3),(3,2,2,2,3),(-0.59024921575652,0.),(-3.14159265358979,
-1.5707963267949,0.,1.5707963267949,3.14159265358979),.UNSPECIFIED.)
GEOMETRIC_REPRESENTATION_ITEM()
RATIONAL_B_SPLINE_SURFACE(((1.,0.707106781186548,1.,0.707106781186548,1.,
0.707106781186548,1.,0.707106781186548,1.),(0.956765906417063,0.676535660435599,
0.956765906417063,0.676535660435599,0.956765906417063,0.676535660435599,
0.956765906417063,0.676535660435599,0.956765906417063),(1.,0.707106781186548,
1.,0.707106781186548,1.,0.707106781186548,1.,0.707106781186548,1.)))
REPRESENTATION_ITEM('')
SURFACE()
);
#433=(
BOUNDED_SURFACE()
B_SPLINE_SURFACE(2,2,((#567031,#567032,#567033,#567034,#567035,#567036,
#567037,#567038,#567039),(#567040,#567041,#567042,#567043,#567044,#567045,
#567046,#567047,#567048),(#567049,#567050,#567051,#567052,#567053,#567054,
#567055,#567056,#567057)),.UNSPECIFIED.,.F.,.T.,.F.)
B_SPLINE_SURFACE_WITH_KNOTS((3,3),(3,2,2,2,3),(-0.59024921575652,0.),(-3.14159265358979,
-1.5707963267949,0.,1.5707963267949,3.14159265358979),.UNSPECIFIED.)
GEOMETRIC_REPRESENTATION_ITEM()
RATIONAL_B_SPLINE_SURFACE(((1.,0.707106781186548,1.,0.707106781186548,1.,
0.707106781186548,1.,0.707106781186548,1.),(0.956765906417063,0.676535660435599,
0.956765906417063,0.676535660435599,0.956765906417063,0.676535660435599,
0.956765906417063,0.676535660435599,0.956765906417063),(1.,0.707106781186548,
1.,0.707106781186548,1.,0.707106781186548,1.,0.707106781186548,1.)))
REPRESENTATION_ITEM('')
SURFACE()
);
#434=(
BOUNDED_SURFACE()
B_SPLINE_SURFACE(2,2,((#567071,#567072,#567073,#567074,#567075,#567076,
#567077,#567078,#567079),(#567080,#567081,#567082,#567083,#567084,#567085,
#567086,#567087,#567088),(#567089,#567090,#567091,#567092,#567093,#567094,
#567095,#567096,#567097)),.UNSPECIFIED.,.F.,.T.,.F.)
B_SPLINE_SURFACE_WITH_KNOTS((3,3),(3,2,2,2,3),(-0.59024921575652,0.),(-3.14159265358979,
-1.5707963267949,0.,1.5707963267949,3.14159265358979),.UNSPECIFIED.)
GEOMETRIC_REPRESENTATION_ITEM()
RATIONAL_B_SPLINE_SURFACE(((1.,0.707106781186548,1.,0.707106781186548,1.,
0.707106781186548,1.,0.707106781186548,1.),(0.956765906417063,0.676535660435599,
0.956765906417063,0.676535660435599,0.956765906417063,0.676535660435599,
0.956765906417063,0.676535660435599,0.956765906417063),(1.,0.707106781186548,
1.,0.707106781186548,1.,0.707106781186548,1.,0.707106781186548,1.)))
REPRESENTATION_ITEM('')
SURFACE()
);
#435=(
BOUNDED_SURFACE()
B_SPLINE_SURFACE(2,2,((#567111,#567112,#567113,#567114,#567115,#567116,
#567117,#567118,#567119),(#567120,#567121,#567122,#567123,#567124,#567125,
#567126,#567127,#567128),(#567129,#567130,#567131,#567132,#567133,#567134,
#567135,#567136,#567137)),.UNSPECIFIED.,.F.,.T.,.F.)
B_SPLINE_SURFACE_WITH_KNOTS((3,3),(3,2,2,2,3),(-0.59024921575652,0.),(-3.14159265358979,
-1.5707963267949,0.,1.5707963267949,3.14159265358979),.UNSPECIFIED.)
GEOMETRIC_REPRESENTATION_ITEM()
RATIONAL_B_SPLINE_SURFACE(((1.,0.707106781186548,1.,0.707106781186548,1.,
0.707106781186548,1.,0.707106781186548,1.),(0.956765906417063,0.676535660435599,
0.956765906417063,0.676535660435599,0.956765906417063,0.676535660435599,
0.956765906417063,0.676535660435599,0.956765906417063),(1.,0.707106781186548,
1.,0.707106781186548,1.,0.707106781186548,1.,0.707106781186548,1.)))
REPRESENTATION_ITEM('')
SURFACE()
);
#436=(
BOUNDED_SURFACE()
B_SPLINE_SURFACE(2,2,((#567151,#567152,#567153,#567154,#567155,#567156,
#567157,#567158,#567159),(#567160,#567161,#567162,#567163,#567164,#567165,
#567166,#567167,#567168),(#567169,#567170,#567171,#567172,#567173,#567174,
#567175,#567176,#567177)),.UNSPECIFIED.,.F.,.T.,.F.)
B_SPLINE_SURFACE_WITH_KNOTS((3,3),(3,2,2,2,3),(-0.59024921575652,0.),(-3.14159265358979,
-1.5707963267949,0.,1.5707963267949,3.14159265358979),.UNSPECIFIED.)
GEOMETRIC_REPRESENTATION_ITEM()
RATIONAL_B_SPLINE_SURFACE(((1.,0.707106781186548,1.,0.707106781186548,1.,
0.707106781186548,1.,0.707106781186548,1.),(0.956765906417063,0.676535660435599,
0.956765906417063,0.676535660435599,0.956765906417063,0.676535660435599,
0.956765906417063,0.676535660435599,0.956765906417063),(1.,0.707106781186548,
1.,0.707106781186548,1.,0.707106781186548,1.,0.707106781186548,1.)))
REPRESENTATION_ITEM('')
SURFACE()
);
#437=(
BOUNDED_SURFACE()
B_SPLINE_SURFACE(2,2,((#567191,#567192,#567193,#567194,#567195,#567196,
#567197,#567198,#567199),(#567200,#567201,#567202,#567203,#567204,#567205,
#567206,#567207,#567208),(#567209,#567210,#567211,#567212,#567213,#567214,
#567215,#567216,#567217)),.UNSPECIFIED.,.F.,.T.,.F.)
B_SPLINE_SURFACE_WITH_KNOTS((3,3),(3,2,2,2,3),(-0.59024921575652,0.),(-3.14159265358979,
-1.5707963267949,0.,1.5707963267949,3.14159265358979),.UNSPECIFIED.)
GEOMETRIC_REPRESENTATION_ITEM()
RATIONAL_B_SPLINE_SURFACE(((1.,0.707106781186548,1.,0.707106781186548,1.,
0.707106781186548,1.,0.707106781186548,1.),(0.956765906417063,0.676535660435599,
0.956765906417063,0.676535660435599,0.956765906417063,0.676535660435599,
0.956765906417063,0.676535660435599,0.956765906417063),(1.,0.707106781186548,
1.,0.707106781186548,1.,0.707106781186548,1.,0.707106781186548,1.)))
REPRESENTATION_ITEM('')
SURFACE()
);
#438=(
BOUNDED_SURFACE()
B_SPLINE_SURFACE(2,2,((#567231,#567232,#567233,#567234,#567235,#567236,
#567237,#567238,#567239),(#567240,#567241,#567242,#567243,#567244,#567245,
#567246,#567247,#567248),(#567249,#567250,#567251,#567252,#567253,#567254,
#567255,#567256,#567257)),.UNSPECIFIED.,.F.,.T.,.F.)
B_SPLINE_SURFACE_WITH_KNOTS((3,3),(3,2,2,2,3),(-0.59024921575652,0.),(-3.14159265358979,
-1.5707963267949,0.,1.5707963267949,3.14159265358979),.UNSPECIFIED.)
GEOMETRIC_REPRESENTATION_ITEM()
RATIONAL_B_SPLINE_SURFACE(((1.,0.707106781186548,1.,0.707106781186548,1.,
0.707106781186548,1.,0.707106781186548,1.),(0.956765906417063,0.676535660435599,
0.956765906417063,0.676535660435599,0.956765906417063,0.676535660435599,
0.956765906417063,0.676535660435599,0.956765906417063),(1.,0.707106781186548,
1.,0.707106781186548,1.,0.707106781186548,1.,0.707106781186548,1.)))
REPRESENTATION_ITEM('')
SURFACE()
);
#439=(
BOUNDED_SURFACE()
B_SPLINE_SURFACE(2,2,((#567271,#567272,#567273,#567274,#567275,#567276,
#567277,#567278,#567279),(#567280,#567281,#567282,#567283,#567284,#567285,
#567286,#567287,#567288),(#567289,#567290,#567291,#567292,#567293,#567294,
#567295,#567296,#567297)),.UNSPECIFIED.,.F.,.T.,.F.)
B_SPLINE_SURFACE_WITH_KNOTS((3,3),(3,2,2,2,3),(-0.59024921575652,0.),(-3.14159265358979,
-1.5707963267949,0.,1.5707963267949,3.14159265358979),.UNSPECIFIED.)
GEOMETRIC_REPRESENTATION_ITEM()
RATIONAL_B_SPLINE_SURFACE(((1.,0.707106781186548,1.,0.707106781186548,1.,
0.707106781186548,1.,0.707106781186548,1.),(0.956765906417063,0.676535660435599,
0.956765906417063,0.676535660435599,0.956765906417063,0.676535660435599,
0.956765906417063,0.676535660435599,0.956765906417063),(1.,0.707106781186548,
1.,0.707106781186548,1.,0.707106781186548,1.,0.707106781186548,1.)))
REPRESENTATION_ITEM('')
SURFACE()
);
#440=(
BOUNDED_SURFACE()
B_SPLINE_SURFACE(2,2,((#567311,#567312,#567313,#567314,#567315,#567316,
#567317,#567318,#567319),(#567320,#567321,#567322,#567323,#567324,#567325,
#567326,#567327,#567328),(#567329,#567330,#567331,#567332,#567333,#567334,
#567335,#567336,#567337)),.UNSPECIFIED.,.F.,.T.,.F.)
B_SPLINE_SURFACE_WITH_KNOTS((3,3),(3,2,2,2,3),(-0.59024921575652,0.),(-3.14159265358979,
-1.5707963267949,0.,1.5707963267949,3.14159265358979),.UNSPECIFIED.)
GEOMETRIC_REPRESENTATION_ITEM()
RATIONAL_B_SPLINE_SURFACE(((1.,0.707106781186548,1.,0.707106781186548,1.,
0.707106781186548,1.,0.707106781186548,1.),(0.956765906417063,0.676535660435599,
0.956765906417063,0.676535660435599,0.956765906417063,0.676535660435599,
0.956765906417063,0.676535660435599,0.956765906417063),(1.,0.707106781186548,
1.,0.707106781186548,1.,0.707106781186548,1.,0.707106781186548,1.)))
REPRESENTATION_ITEM('')
SURFACE()
);
#441=(
BOUNDED_SURFACE()
B_SPLINE_SURFACE(2,2,((#567351,#567352,#567353,#567354,#567355,#567356,
#567357,#567358,#567359),(#567360,#567361,#567362,#567363,#567364,#567365,
#567366,#567367,#567368),(#567369,#567370,#567371,#567372,#567373,#567374,
#567375,#567376,#567377)),.UNSPECIFIED.,.F.,.T.,.F.)
B_SPLINE_SURFACE_WITH_KNOTS((3,3),(3,2,2,2,3),(-0.59024921575652,0.),(-3.14159265358979,
-1.5707963267949,0.,1.5707963267949,3.14159265358979),.UNSPECIFIED.)
GEOMETRIC_REPRESENTATION_ITEM()
RATIONAL_B_SPLINE_SURFACE(((1.,0.707106781186548,1.,0.707106781186548,1.,
0.707106781186548,1.,0.707106781186548,1.),(0.956765906417063,0.676535660435599,
0.956765906417063,0.676535660435599,0.956765906417063,0.676535660435599,
0.956765906417063,0.676535660435599,0.956765906417063),(1.,0.707106781186548,
1.,0.707106781186548,1.,0.707106781186548,1.,0.707106781186548,1.)))
REPRESENTATION_ITEM('')
SURFACE()
);
#442=(
BOUNDED_SURFACE()
B_SPLINE_SURFACE(2,2,((#567391,#567392,#567393,#567394,#567395,#567396,
#567397,#567398,#567399),(#567400,#567401,#567402,#567403,#567404,#567405,
#567406,#567407,#567408),(#567409,#567410,#567411,#567412,#567413,#567414,
#567415,#567416,#567417)),.UNSPECIFIED.,.F.,.T.,.F.)
B_SPLINE_SURFACE_WITH_KNOTS((3,3),(3,2,2,2,3),(-0.590249215756521,0.),(-3.14159265358979,
-1.5707963267949,0.,1.5707963267949,3.14159265358979),.UNSPECIFIED.)
GEOMETRIC_REPRESENTATION_ITEM()
RATIONAL_B_SPLINE_SURFACE(((1.,0.707106781186548,1.,0.707106781186548,1.,
0.707106781186548,1.,0.707106781186548,1.),(0.956765906417065,0.676535660435601,
0.956765906417065,0.676535660435601,0.956765906417065,0.676535660435601,
0.956765906417065,0.676535660435601,0.956765906417065),(1.,0.707106781186548,
1.,0.707106781186548,1.,0.707106781186548,1.,0.707106781186548,1.)))
REPRESENTATION_ITEM('')
SURFACE()
);
#443=(
BOUNDED_SURFACE()
B_SPLINE_SURFACE(2,2,((#567431,#567432,#567433,#567434,#567435,#567436,
#567437,#567438,#567439),(#567440,#567441,#567442,#567443,#567444,#567445,
#567446,#567447,#567448),(#567449,#567450,#567451,#567452,#567453,#567454,
#567455,#567456,#567457)),.UNSPECIFIED.,.F.,.T.,.F.)
B_SPLINE_SURFACE_WITH_KNOTS((3,3),(3,2,2,2,3),(-0.590249215756521,0.),(-3.14159265358979,
-1.5707963267949,0.,1.5707963267949,3.14159265358979),.UNSPECIFIED.)
GEOMETRIC_REPRESENTATION_ITEM()
RATIONAL_B_SPLINE_SURFACE(((1.,0.707106781186548,1.,0.707106781186548,1.,
0.707106781186548,1.,0.707106781186548,1.),(0.956765906417065,0.676535660435601,
0.956765906417065,0.676535660435601,0.956765906417065,0.676535660435601,
0.956765906417065,0.676535660435601,0.956765906417065),(1.,0.707106781186548,
1.,0.707106781186548,1.,0.707106781186548,1.,0.707106781186548,1.)))
REPRESENTATION_ITEM('')
SURFACE()
);
#444=(
BOUNDED_SURFACE()
B_SPLINE_SURFACE(2,2,((#567471,#567472,#567473,#567474,#567475,#567476,
#567477,#567478,#567479),(#567480,#567481,#567482,#567483,#567484,#567485,
#567486,#567487,#567488),(#567489,#567490,#567491,#567492,#567493,#567494,
#567495,#567496,#567497)),.UNSPECIFIED.,.F.,.T.,.F.)
B_SPLINE_SURFACE_WITH_KNOTS((3,3),(3,2,2,2,3),(-0.590249215756521,0.),(-3.14159265358979,
-1.5707963267949,0.,1.5707963267949,3.14159265358979),.UNSPECIFIED.)
GEOMETRIC_REPRESENTATION_ITEM()
RATIONAL_B_SPLINE_SURFACE(((1.,0.707106781186548,1.,0.707106781186548,1.,
0.707106781186548,1.,0.707106781186548,1.),(0.956765906417065,0.676535660435601,
0.956765906417065,0.676535660435601,0.956765906417065,0.676535660435601,
0.956765906417065,0.676535660435601,0.956765906417065),(1.,0.707106781186548,
1.,0.707106781186548,1.,0.707106781186548,1.,0.707106781186548,1.)))
REPRESENTATION_ITEM('')
SURFACE()
);
#445=(
BOUNDED_SURFACE()
B_SPLINE_SURFACE(2,2,((#567511,#567512,#567513,#567514,#567515,#567516,
#567517,#567518,#567519),(#567520,#567521,#567522,#567523,#567524,#567525,
#567526,#567527,#567528),(#567529,#567530,#567531,#567532,#567533,#567534,
#567535,#567536,#567537)),.UNSPECIFIED.,.F.,.T.,.F.)
B_SPLINE_SURFACE_WITH_KNOTS((3,3),(3,2,2,2,3),(-0.59024921575652,0.),(-3.14159265358979,
-1.5707963267949,0.,1.5707963267949,3.14159265358979),.UNSPECIFIED.)
GEOMETRIC_REPRESENTATION_ITEM()
RATIONAL_B_SPLINE_SURFACE(((1.,0.707106781186548,1.,0.707106781186548,1.,
0.707106781186548,1.,0.707106781186548,1.),(0.956765906417063,0.676535660435599,
0.956765906417063,0.676535660435599,0.956765906417063,0.676535660435599,
0.956765906417063,0.676535660435599,0.956765906417063),(1.,0.707106781186548,
1.,0.707106781186548,1.,0.707106781186548,1.,0.707106781186548,1.)))
REPRESENTATION_ITEM('')
SURFACE()
);
#446=(
BOUNDED_SURFACE()
B_SPLINE_SURFACE(2,2,((#567551,#567552,#567553,#567554,#567555,#567556,
#567557,#567558,#567559),(#567560,#567561,#567562,#567563,#567564,#567565,
#567566,#567567,#567568),(#567569,#567570,#567571,#567572,#567573,#567574,
#567575,#567576,#567577)),.UNSPECIFIED.,.F.,.T.,.F.)
B_SPLINE_SURFACE_WITH_KNOTS((3,3),(3,2,2,2,3),(-0.59024921575652,0.),(-3.14159265358979,
-1.5707963267949,0.,1.5707963267949,3.14159265358979),.UNSPECIFIED.)
GEOMETRIC_REPRESENTATION_ITEM()
RATIONAL_B_SPLINE_SURFACE(((1.,0.707106781186548,1.,0.707106781186548,1.,
0.707106781186548,1.,0.707106781186548,1.),(0.956765906417063,0.676535660435599,
0.956765906417063,0.676535660435599,0.956765906417063,0.676535660435599,
0.956765906417063,0.676535660435599,0.956765906417063),(1.,0.707106781186548,
1.,0.707106781186548,1.,0.707106781186548,1.,0.707106781186548,1.)))
REPRESENTATION_ITEM('')
SURFACE()
);
#447=(
BOUNDED_SURFACE()
B_SPLINE_SURFACE(2,2,((#571221,#571222,#571223),(#571224,#571225,#571226),
(#571227,#571228,#571229)),.UNSPECIFIED.,.F.,.F.,.F.)
B_SPLINE_SURFACE_WITH_KNOTS((3,3),(3,3),(-1.57079632679491,8.10353239463463E-17),
(-1.5707963267949,0.),.UNSPECIFIED.)
GEOMETRIC_REPRESENTATION_ITEM()
RATIONAL_B_SPLINE_SURFACE(((1.,0.707106781186547,1.),(0.707106781186546,
0.499999999999999,0.707106781186546),(1.,0.707106781186547,1.)))
REPRESENTATION_ITEM('')
SURFACE()
);
#448=(
BOUNDED_SURFACE()
B_SPLINE_SURFACE(2,2,((#571233,#571234,#571235),(#571236,#571237,#571238),
(#571239,#571240,#571241)),.UNSPECIFIED.,.F.,.F.,.F.)
B_SPLINE_SURFACE_WITH_KNOTS((3,3),(3,3),(-1.5707963267949,8.10353239463463E-17),
(0.,1.5707963267949),.UNSPECIFIED.)
GEOMETRIC_REPRESENTATION_ITEM()
RATIONAL_B_SPLINE_SURFACE(((1.,0.707106781186547,1.),(0.707106781186542,
0.499999999999996,0.707106781186542),(1.,0.707106781186547,1.)))
REPRESENTATION_ITEM('')
SURFACE()
);
#449=(
BOUNDED_SURFACE()
B_SPLINE_SURFACE(3,2,((#571273,#571274,#571275),(#571276,#571277,#571278),
(#571279,#571280,#571281),(#571282,#571283,#571284)),.UNSPECIFIED.,.F.,
 .F.,.F.)
B_SPLINE_SURFACE_WITH_KNOTS((4,4),(3,3),(0.,3.58815201643791E-5),(0.,1.),
 .UNSPECIFIED.)
GEOMETRIC_REPRESENTATION_ITEM()
RATIONAL_B_SPLINE_SURFACE(((1.,0.707106781186548,1.),(1.,0.716024554547706,
1.),(1.,0.715717874408727,1.),(1.,0.707106781186548,1.)))
REPRESENTATION_ITEM('')
SURFACE()
);
#450=(
BOUNDED_SURFACE()
B_SPLINE_SURFACE(2,2,((#571286,#571287,#571288),(#571289,#571290,#571291),
(#571292,#571293,#571294)),.UNSPECIFIED.,.F.,.F.,.F.)
B_SPLINE_SURFACE_WITH_KNOTS((3,3),(3,3),(-1.5707963267949,5.55055271686648E-16),
(1.9292594364537,3.14159265358979),.UNSPECIFIED.)
GEOMETRIC_REPRESENTATION_ITEM()
RATIONAL_B_SPLINE_SURFACE(((1.,0.821838015368982,1.),(0.707106781186542,
0.581127233704297,0.707106781186542),(1.,0.821838015368982,1.)))
REPRESENTATION_ITEM('')
SURFACE()
);
#451=(
BOUNDED_SURFACE()
B_SPLINE_SURFACE(2,2,((#571298,#571299,#571300),(#571301,#571302,#571303),
(#571304,#571305,#571306)),.UNSPECIFIED.,.F.,.F.,.F.)
B_SPLINE_SURFACE_WITH_KNOTS((3,3),(3,3),(-1.5707963267949,3.46382288936092E-17),
(-3.14159265358979,-1.9292594364537),.UNSPECIFIED.)
GEOMETRIC_REPRESENTATION_ITEM()
RATIONAL_B_SPLINE_SURFACE(((1.,0.821838015368982,1.),(0.707106781186543,
0.581127233704298,0.707106781186543),(1.,0.821838015368982,1.)))
REPRESENTATION_ITEM('')
SURFACE()
);
#452=(
BOUNDED_SURFACE()
B_SPLINE_SURFACE(3,2,((#571308,#571309,#571310),(#571311,#571312,#571313),
(#571314,#571315,#571316),(#571317,#571318,#571319)),.UNSPECIFIED.,.F.,
 .F.,.F.)
B_SPLINE_SURFACE_WITH_KNOTS((4,4),(3,3),(0.,3.58815210685723E-5),(0.,1.),
 .UNSPECIFIED.)
GEOMETRIC_REPRESENTATION_ITEM()
RATIONAL_B_SPLINE_SURFACE(((1.,0.707106781186548,1.),(1.,0.71565534571825,
1.),(1.,0.716085973914988,1.),(1.,0.707106781186548,1.)))
REPRESENTATION_ITEM('')
SURFACE()
);
#453=(
BOUNDED_SURFACE()
B_SPLINE_SURFACE(2,2,((#572319,#572320,#572321),(#572322,#572323,#572324),
(#572325,#572326,#572327)),.UNSPECIFIED.,.F.,.F.,.F.)
B_SPLINE_SURFACE_WITH_KNOTS((3,3),(3,3),(-1.57079632679491,8.10353239463461E-17),
(-1.5707963267949,0.),.UNSPECIFIED.)
GEOMETRIC_REPRESENTATION_ITEM()
RATIONAL_B_SPLINE_SURFACE(((1.,0.707106781186547,1.),(0.707106781186546,
0.499999999999999,0.707106781186546),(1.,0.707106781186547,1.)))
REPRESENTATION_ITEM('')
SURFACE()
);
#454=(
BOUNDED_SURFACE()
B_SPLINE_SURFACE(2,2,((#572331,#572332,#572333),(#572334,#572335,#572336),
(#572337,#572338,#572339)),.UNSPECIFIED.,.F.,.F.,.F.)
B_SPLINE_SURFACE_WITH_KNOTS((3,3),(3,3),(-1.5707963267949,8.10353239463461E-17),
(0.,1.5707963267949),.UNSPECIFIED.)
GEOMETRIC_REPRESENTATION_ITEM()
RATIONAL_B_SPLINE_SURFACE(((1.,0.707106781186547,1.),(0.707106781186542,
0.499999999999996,0.707106781186542),(1.,0.707106781186547,1.)))
REPRESENTATION_ITEM('')
SURFACE()
);
#455=(
BOUNDED_SURFACE()
B_SPLINE_SURFACE(3,2,((#572371,#572372,#572373),(#572374,#572375,#572376),
(#572377,#572378,#572379),(#572380,#572381,#572382)),.UNSPECIFIED.,.F.,
 .F.,.F.)
B_SPLINE_SURFACE_WITH_KNOTS((4,4),(3,3),(0.,3.58815201643791E-5),(0.,1.),
 .UNSPECIFIED.)
GEOMETRIC_REPRESENTATION_ITEM()
RATIONAL_B_SPLINE_SURFACE(((1.,0.707106781186548,1.),(1.,0.716024554547706,
1.),(1.,0.715717874408727,1.),(1.,0.707106781186548,1.)))
REPRESENTATION_ITEM('')
SURFACE()
);
#456=(
BOUNDED_SURFACE()
B_SPLINE_SURFACE(2,2,((#572384,#572385,#572386),(#572387,#572388,#572389),
(#572390,#572391,#572392)),.UNSPECIFIED.,.F.,.F.,.F.)
B_SPLINE_SURFACE_WITH_KNOTS((3,3),(3,3),(-1.5707963267949,5.55055271686656E-16),
(1.9292594364537,3.14159265358979),.UNSPECIFIED.)
GEOMETRIC_REPRESENTATION_ITEM()
RATIONAL_B_SPLINE_SURFACE(((1.,0.821838015368982,1.),(0.707106781186542,
0.581127233704297,0.707106781186542),(1.,0.821838015368982,1.)))
REPRESENTATION_ITEM('')
SURFACE()
);
#457=(
BOUNDED_SURFACE()
B_SPLINE_SURFACE(2,2,((#572396,#572397,#572398),(#572399,#572400,#572401),
(#572402,#572403,#572404)),.UNSPECIFIED.,.F.,.F.,.F.)
B_SPLINE_SURFACE_WITH_KNOTS((3,3),(3,3),(-1.5707963267949,3.46382288936109E-17),
(-3.14159265358979,-1.9292594364537),.UNSPECIFIED.)
GEOMETRIC_REPRESENTATION_ITEM()
RATIONAL_B_SPLINE_SURFACE(((1.,0.821838015368982,1.),(0.707106781186542,
0.581127233704297,0.707106781186542),(1.,0.821838015368982,1.)))
REPRESENTATION_ITEM('')
SURFACE()
);
#458=(
BOUNDED_SURFACE()
B_SPLINE_SURFACE(3,2,((#572406,#572407,#572408),(#572409,#572410,#572411),
(#572412,#572413,#572414),(#572415,#572416,#572417)),.UNSPECIFIED.,.F.,
 .F.,.F.)
B_SPLINE_SURFACE_WITH_KNOTS((4,4),(3,3),(0.,3.58815210685723E-5),(0.,1.),
 .UNSPECIFIED.)
GEOMETRIC_REPRESENTATION_ITEM()
RATIONAL_B_SPLINE_SURFACE(((1.,0.707106781186548,1.),(1.,0.71565534571825,
1.),(1.,0.71608597391499,1.),(1.,0.707106781186547,1.)))
REPRESENTATION_ITEM('')
SURFACE()
);
#459=(
BOUNDED_SURFACE()
B_SPLINE_SURFACE(2,2,((#572449,#572450,#572451),(#572452,#572453,#572454),
(#572455,#572456,#572457)),.UNSPECIFIED.,.F.,.F.,.F.)
B_SPLINE_SURFACE_WITH_KNOTS((3,3),(3,3),(-1.57079632679491,8.10353239463461E-17),
(-1.5707963267949,0.),.UNSPECIFIED.)
GEOMETRIC_REPRESENTATION_ITEM()
RATIONAL_B_SPLINE_SURFACE(((1.,0.707106781186547,1.),(0.707106781186546,
0.499999999999999,0.707106781186546),(1.,0.707106781186547,1.)))
REPRESENTATION_ITEM('')
SURFACE()
);
#460=(
BOUNDED_SURFACE()
B_SPLINE_SURFACE(2,2,((#572461,#572462,#572463),(#572464,#572465,#572466),
(#572467,#572468,#572469)),.UNSPECIFIED.,.F.,.F.,.F.)
B_SPLINE_SURFACE_WITH_KNOTS((3,3),(3,3),(-1.5707963267949,8.1035323946346E-17),
(0.,1.5707963267949),.UNSPECIFIED.)
GEOMETRIC_REPRESENTATION_ITEM()
RATIONAL_B_SPLINE_SURFACE(((1.,0.707106781186547,1.),(0.707106781186542,
0.499999999999996,0.707106781186542),(1.,0.707106781186547,1.)))
REPRESENTATION_ITEM('')
SURFACE()
);
#461=(
BOUNDED_SURFACE()
B_SPLINE_SURFACE(3,2,((#572501,#572502,#572503),(#572504,#572505,#572506),
(#572507,#572508,#572509),(#572510,#572511,#572512)),.UNSPECIFIED.,.F.,
 .F.,.F.)
B_SPLINE_SURFACE_WITH_KNOTS((4,4),(3,3),(-6.7762635780344E-21,3.58815201643792E-5),
(0.,1.),.UNSPECIFIED.)
GEOMETRIC_REPRESENTATION_ITEM()
RATIONAL_B_SPLINE_SURFACE(((1.,0.707106781186548,1.),(1.,0.716024554547706,
1.),(1.,0.715717874408728,1.),(1.,0.707106781186548,1.)))
REPRESENTATION_ITEM('')
SURFACE()
);
#462=(
BOUNDED_SURFACE()
B_SPLINE_SURFACE(2,2,((#572514,#572515,#572516),(#572517,#572518,#572519),
(#572520,#572521,#572522)),.UNSPECIFIED.,.F.,.F.,.F.)
B_SPLINE_SURFACE_WITH_KNOTS((3,3),(3,3),(-1.5707963267949,5.5505527168665E-16),
(1.9292594364537,3.14159265358979),.UNSPECIFIED.)
GEOMETRIC_REPRESENTATION_ITEM()
RATIONAL_B_SPLINE_SURFACE(((1.,0.821838015368982,1.),(0.707106781186542,
0.581127233704297,0.707106781186542),(1.,0.821838015368982,1.)))
REPRESENTATION_ITEM('')
SURFACE()
);
#463=(
BOUNDED_SURFACE()
B_SPLINE_SURFACE(2,2,((#572526,#572527,#572528),(#572529,#572530,#572531),
(#572532,#572533,#572534)),.UNSPECIFIED.,.F.,.F.,.F.)
B_SPLINE_SURFACE_WITH_KNOTS((3,3),(3,3),(-1.5707963267949,3.46382288936093E-17),
(-3.14159265358979,-1.9292594364537),.UNSPECIFIED.)
GEOMETRIC_REPRESENTATION_ITEM()
RATIONAL_B_SPLINE_SURFACE(((1.,0.821838015368982,1.),(0.707106781186542,
0.581127233704297,0.707106781186542),(1.,0.821838015368982,1.)))
REPRESENTATION_ITEM('')
SURFACE()
);
#464=(
BOUNDED_SURFACE()
B_SPLINE_SURFACE(3,2,((#572536,#572537,#572538),(#572539,#572540,#572541),
(#572542,#572543,#572544),(#572545,#572546,#572547)),.UNSPECIFIED.,.F.,
 .F.,.F.)
B_SPLINE_SURFACE_WITH_KNOTS((4,4),(3,3),(0.,3.58815210685723E-5),(0.,1.),
 .UNSPECIFIED.)
GEOMETRIC_REPRESENTATION_ITEM()
RATIONAL_B_SPLINE_SURFACE(((1.,0.707106781186548,1.),(1.,0.715655345718249,
1.),(1.,0.71608597391499,1.),(1.,0.707106781186547,1.)))
REPRESENTATION_ITEM('')
SURFACE()
);
#465=(
BOUNDED_SURFACE()
B_SPLINE_SURFACE(2,2,((#572579,#572580,#572581),(#572582,#572583,#572584),
(#572585,#572586,#572587)),.UNSPECIFIED.,.F.,.F.,.F.)
B_SPLINE_SURFACE_WITH_KNOTS((3,3),(3,3),(-1.57079632679491,8.1035323946346E-17),
(-1.5707963267949,0.),.UNSPECIFIED.)
GEOMETRIC_REPRESENTATION_ITEM()
RATIONAL_B_SPLINE_SURFACE(((1.,0.707106781186547,1.),(0.707106781186546,
0.499999999999999,0.707106781186546),(1.,0.707106781186547,1.)))
REPRESENTATION_ITEM('')
SURFACE()
);
#466=(
BOUNDED_SURFACE()
B_SPLINE_SURFACE(2,2,((#572591,#572592,#572593),(#572594,#572595,#572596),
(#572597,#572598,#572599)),.UNSPECIFIED.,.F.,.F.,.F.)
B_SPLINE_SURFACE_WITH_KNOTS((3,3),(3,3),(-1.5707963267949,8.1035323946346E-17),
(0.,1.5707963267949),.UNSPECIFIED.)
GEOMETRIC_REPRESENTATION_ITEM()
RATIONAL_B_SPLINE_SURFACE(((1.,0.707106781186547,1.),(0.707106781186542,
0.499999999999996,0.707106781186542),(1.,0.707106781186547,1.)))
REPRESENTATION_ITEM('')
SURFACE()
);
#467=(
BOUNDED_SURFACE()
B_SPLINE_SURFACE(3,2,((#572631,#572632,#572633),(#572634,#572635,#572636),
(#572637,#572638,#572639),(#572640,#572641,#572642)),.UNSPECIFIED.,.F.,
 .F.,.F.)
B_SPLINE_SURFACE_WITH_KNOTS((4,4),(3,3),(0.,3.58815201643792E-5),(0.,1.),
 .UNSPECIFIED.)
GEOMETRIC_REPRESENTATION_ITEM()
RATIONAL_B_SPLINE_SURFACE(((1.,0.707106781186548,1.),(1.,0.716024554547706,
1.),(1.,0.715717874408729,1.),(1.,0.707106781186548,1.)))
REPRESENTATION_ITEM('')
SURFACE()
);
#468=(
BOUNDED_SURFACE()
B_SPLINE_SURFACE(2,2,((#572644,#572645,#572646),(#572647,#572648,#572649),
(#572650,#572651,#572652)),.UNSPECIFIED.,.F.,.F.,.F.)
B_SPLINE_SURFACE_WITH_KNOTS((3,3),(3,3),(-1.5707963267949,5.5505527168665E-16),
(1.9292594364537,3.14159265358979),.UNSPECIFIED.)
GEOMETRIC_REPRESENTATION_ITEM()
RATIONAL_B_SPLINE_SURFACE(((1.,0.821838015368982,1.),(0.707106781186542,
0.581127233704297,0.707106781186542),(1.,0.821838015368982,1.)))
REPRESENTATION_ITEM('')
SURFACE()
);
#469=(
BOUNDED_SURFACE()
B_SPLINE_SURFACE(2,2,((#572656,#572657,#572658),(#572659,#572660,#572661),
(#572662,#572663,#572664)),.UNSPECIFIED.,.F.,.F.,.F.)
B_SPLINE_SURFACE_WITH_KNOTS((3,3),(3,3),(-1.5707963267949,3.46382288936094E-17),
(-3.14159265358979,-1.9292594364537),.UNSPECIFIED.)
GEOMETRIC_REPRESENTATION_ITEM()
RATIONAL_B_SPLINE_SURFACE(((1.,0.821838015368982,1.),(0.707106781186542,
0.581127233704297,0.707106781186542),(1.,0.821838015368982,1.)))
REPRESENTATION_ITEM('')
SURFACE()
);
#470=(
BOUNDED_SURFACE()
B_SPLINE_SURFACE(3,2,((#572666,#572667,#572668),(#572669,#572670,#572671),
(#572672,#572673,#572674),(#572675,#572676,#572677)),.UNSPECIFIED.,.F.,
 .F.,.F.)
B_SPLINE_SURFACE_WITH_KNOTS((4,4),(3,3),(0.,3.58815210685723E-5),(0.,1.),
 .UNSPECIFIED.)
GEOMETRIC_REPRESENTATION_ITEM()
RATIONAL_B_SPLINE_SURFACE(((1.,0.707106781186548,1.),(1.,0.715655345718249,
1.),(1.,0.71608597391499,1.),(1.,0.707106781186547,1.)))
REPRESENTATION_ITEM('')
SURFACE()
);
#471=(
BOUNDED_SURFACE()
B_SPLINE_SURFACE(2,2,((#572709,#572710,#572711),(#572712,#572713,#572714),
(#572715,#572716,#572717)),.UNSPECIFIED.,.F.,.F.,.F.)
B_SPLINE_SURFACE_WITH_KNOTS((3,3),(3,3),(-1.57079632679491,8.1035323946346E-17),
(-1.5707963267949,0.),.UNSPECIFIED.)
GEOMETRIC_REPRESENTATION_ITEM()
RATIONAL_B_SPLINE_SURFACE(((1.,0.707106781186547,1.),(0.707106781186546,
0.499999999999999,0.707106781186546),(1.,0.707106781186547,1.)))
REPRESENTATION_ITEM('')
SURFACE()
);
#472=(
BOUNDED_SURFACE()
B_SPLINE_SURFACE(2,2,((#572721,#572722,#572723),(#572724,#572725,#572726),
(#572727,#572728,#572729)),.UNSPECIFIED.,.F.,.F.,.F.)
B_SPLINE_SURFACE_WITH_KNOTS((3,3),(3,3),(-1.5707963267949,8.1035323946346E-17),
(0.,1.5707963267949),.UNSPECIFIED.)
GEOMETRIC_REPRESENTATION_ITEM()
RATIONAL_B_SPLINE_SURFACE(((1.,0.707106781186547,1.),(0.707106781186542,
0.499999999999996,0.707106781186542),(1.,0.707106781186547,1.)))
REPRESENTATION_ITEM('')
SURFACE()
);
#473=(
BOUNDED_SURFACE()
B_SPLINE_SURFACE(3,2,((#572761,#572762,#572763),(#572764,#572765,#572766),
(#572767,#572768,#572769),(#572770,#572771,#572772)),.UNSPECIFIED.,.F.,
 .F.,.F.)
B_SPLINE_SURFACE_WITH_KNOTS((4,4),(3,3),(0.,3.58815201643791E-5),(0.,1.),
 .UNSPECIFIED.)
GEOMETRIC_REPRESENTATION_ITEM()
RATIONAL_B_SPLINE_SURFACE(((1.,0.707106781186548,1.),(1.,0.716024554547706,
1.),(1.,0.715717874408729,1.),(1.,0.707106781186548,1.)))
REPRESENTATION_ITEM('')
SURFACE()
);
#474=(
BOUNDED_SURFACE()
B_SPLINE_SURFACE(2,2,((#572774,#572775,#572776),(#572777,#572778,#572779),
(#572780,#572781,#572782)),.UNSPECIFIED.,.F.,.F.,.F.)
B_SPLINE_SURFACE_WITH_KNOTS((3,3),(3,3),(-1.5707963267949,5.5505527168665E-16),
(1.9292594364537,3.14159265358979),.UNSPECIFIED.)
GEOMETRIC_REPRESENTATION_ITEM()
RATIONAL_B_SPLINE_SURFACE(((1.,0.821838015368982,1.),(0.707106781186542,
0.581127233704297,0.707106781186542),(1.,0.821838015368982,1.)))
REPRESENTATION_ITEM('')
SURFACE()
);
#475=(
BOUNDED_SURFACE()
B_SPLINE_SURFACE(2,2,((#572786,#572787,#572788),(#572789,#572790,#572791),
(#572792,#572793,#572794)),.UNSPECIFIED.,.F.,.F.,.F.)
B_SPLINE_SURFACE_WITH_KNOTS((3,3),(3,3),(-1.5707963267949,3.46382288936109E-17),
(-3.14159265358979,-1.9292594364537),.UNSPECIFIED.)
GEOMETRIC_REPRESENTATION_ITEM()
RATIONAL_B_SPLINE_SURFACE(((1.,0.821838015368982,1.),(0.707106781186542,
0.581127233704297,0.707106781186542),(1.,0.821838015368982,1.)))
REPRESENTATION_ITEM('')
SURFACE()
);
#476=(
BOUNDED_SURFACE()
B_SPLINE_SURFACE(3,2,((#572796,#572797,#572798),(#572799,#572800,#572801),
(#572802,#572803,#572804),(#572805,#572806,#572807)),.UNSPECIFIED.,.F.,
 .F.,.F.)
B_SPLINE_SURFACE_WITH_KNOTS((4,4),(3,3),(0.,3.58815210685723E-5),(0.,1.),
 .UNSPECIFIED.)
GEOMETRIC_REPRESENTATION_ITEM()
RATIONAL_B_SPLINE_SURFACE(((1.,0.707106781186548,1.),(1.,0.715655345718249,
1.),(1.,0.71608597391499,1.),(1.,0.707106781186547,1.)))
REPRESENTATION_ITEM('')
SURFACE()
);
#477=(
BOUNDED_SURFACE()
B_SPLINE_SURFACE(2,2,((#572839,#572840,#572841),(#572842,#572843,#572844),
(#572845,#572846,#572847)),.UNSPECIFIED.,.F.,.F.,.F.)
B_SPLINE_SURFACE_WITH_KNOTS((3,3),(3,3),(-1.57079632679491,8.10353239463461E-17),
(-1.5707963267949,0.),.UNSPECIFIED.)
GEOMETRIC_REPRESENTATION_ITEM()
RATIONAL_B_SPLINE_SURFACE(((1.,0.707106781186547,1.),(0.707106781186546,
0.499999999999999,0.707106781186546),(1.,0.707106781186547,1.)))
REPRESENTATION_ITEM('')
SURFACE()
);
#478=(
BOUNDED_SURFACE()
B_SPLINE_SURFACE(2,2,((#572851,#572852,#572853),(#572854,#572855,#572856),
(#572857,#572858,#572859)),.UNSPECIFIED.,.F.,.F.,.F.)
B_SPLINE_SURFACE_WITH_KNOTS((3,3),(3,3),(-1.5707963267949,8.10353239463461E-17),
(0.,1.5707963267949),.UNSPECIFIED.)
GEOMETRIC_REPRESENTATION_ITEM()
RATIONAL_B_SPLINE_SURFACE(((1.,0.707106781186547,1.),(0.707106781186542,
0.499999999999996,0.707106781186542),(1.,0.707106781186547,1.)))
REPRESENTATION_ITEM('')
SURFACE()
);
#479=(
BOUNDED_SURFACE()
B_SPLINE_SURFACE(3,2,((#572891,#572892,#572893),(#572894,#572895,#572896),
(#572897,#572898,#572899),(#572900,#572901,#572902)),.UNSPECIFIED.,.F.,
 .F.,.F.)
B_SPLINE_SURFACE_WITH_KNOTS((4,4),(3,3),(-6.7762635780344E-21,3.58815201643792E-5),
(0.,1.),.UNSPECIFIED.)
GEOMETRIC_REPRESENTATION_ITEM()
RATIONAL_B_SPLINE_SURFACE(((1.,0.707106781186548,1.),(1.,0.716024554547706,
1.),(1.,0.715717874408728,1.),(1.,0.707106781186548,1.)))
REPRESENTATION_ITEM('')
SURFACE()
);
#480=(
BOUNDED_SURFACE()
B_SPLINE_SURFACE(2,2,((#572904,#572905,#572906),(#572907,#572908,#572909),
(#572910,#572911,#572912)),.UNSPECIFIED.,.F.,.F.,.F.)
B_SPLINE_SURFACE_WITH_KNOTS((3,3),(3,3),(-1.5707963267949,5.55055271686649E-16),
(1.9292594364537,3.14159265358979),.UNSPECIFIED.)
GEOMETRIC_REPRESENTATION_ITEM()
RATIONAL_B_SPLINE_SURFACE(((1.,0.821838015368982,1.),(0.707106781186542,
0.581127233704297,0.707106781186542),(1.,0.821838015368982,1.)))
REPRESENTATION_ITEM('')
SURFACE()
);
#481=(
BOUNDED_SURFACE()
B_SPLINE_SURFACE(2,2,((#572916,#572917,#572918),(#572919,#572920,#572921),
(#572922,#572923,#572924)),.UNSPECIFIED.,.F.,.F.,.F.)
B_SPLINE_SURFACE_WITH_KNOTS((3,3),(3,3),(-1.5707963267949,3.46382288936109E-17),
(-3.14159265358979,-1.9292594364537),.UNSPECIFIED.)
GEOMETRIC_REPRESENTATION_ITEM()
RATIONAL_B_SPLINE_SURFACE(((1.,0.821838015368982,1.),(0.707106781186542,
0.581127233704297,0.707106781186542),(1.,0.821838015368982,1.)))
REPRESENTATION_ITEM('')
SURFACE()
);
#482=(
BOUNDED_SURFACE()
B_SPLINE_SURFACE(3,2,((#572926,#572927,#572928),(#572929,#572930,#572931),
(#572932,#572933,#572934),(#572935,#572936,#572937)),.UNSPECIFIED.,.F.,
 .F.,.F.)
B_SPLINE_SURFACE_WITH_KNOTS((4,4),(3,3),(0.,3.58815210685723E-5),(0.,1.),
 .UNSPECIFIED.)
GEOMETRIC_REPRESENTATION_ITEM()
RATIONAL_B_SPLINE_SURFACE(((1.,0.707106781186548,1.),(1.,0.71565534571825,
1.),(1.,0.716085973914989,1.),(1.,0.707106781186548,1.)))
REPRESENTATION_ITEM('')
SURFACE()
);
#483=(
BOUNDED_SURFACE()
B_SPLINE_SURFACE(2,2,((#572969,#572970,#572971),(#572972,#572973,#572974),
(#572975,#572976,#572977)),.UNSPECIFIED.,.F.,.F.,.F.)
B_SPLINE_SURFACE_WITH_KNOTS((3,3),(3,3),(-1.57079632679491,8.10353239463461E-17),
(-1.5707963267949,0.),.UNSPECIFIED.)
GEOMETRIC_REPRESENTATION_ITEM()
RATIONAL_B_SPLINE_SURFACE(((1.,0.707106781186547,1.),(0.707106781186546,
0.499999999999999,0.707106781186546),(1.,0.707106781186547,1.)))
REPRESENTATION_ITEM('')
SURFACE()
);
#484=(
BOUNDED_SURFACE()
B_SPLINE_SURFACE(2,2,((#572981,#572982,#572983),(#572984,#572985,#572986),
(#572987,#572988,#572989)),.UNSPECIFIED.,.F.,.F.,.F.)
B_SPLINE_SURFACE_WITH_KNOTS((3,3),(3,3),(-1.5707963267949,8.10353239463461E-17),
(0.,1.5707963267949),.UNSPECIFIED.)
GEOMETRIC_REPRESENTATION_ITEM()
RATIONAL_B_SPLINE_SURFACE(((1.,0.707106781186547,1.),(0.707106781186542,
0.499999999999996,0.707106781186542),(1.,0.707106781186547,1.)))
REPRESENTATION_ITEM('')
SURFACE()
);
#485=(
BOUNDED_SURFACE()
B_SPLINE_SURFACE(3,2,((#573021,#573022,#573023),(#573024,#573025,#573026),
(#573027,#573028,#573029),(#573030,#573031,#573032)),.UNSPECIFIED.,.F.,
 .F.,.F.)
B_SPLINE_SURFACE_WITH_KNOTS((4,4),(3,3),(-6.7762635780344E-21,3.58815201643792E-5),
(0.,1.),.UNSPECIFIED.)
GEOMETRIC_REPRESENTATION_ITEM()
RATIONAL_B_SPLINE_SURFACE(((1.,0.707106781186548,1.),(1.,0.716024554547707,
1.),(1.,0.715717874408727,1.),(1.,0.707106781186549,1.)))
REPRESENTATION_ITEM('')
SURFACE()
);
#486=(
BOUNDED_SURFACE()
B_SPLINE_SURFACE(2,2,((#573034,#573035,#573036),(#573037,#573038,#573039),
(#573040,#573041,#573042)),.UNSPECIFIED.,.F.,.F.,.F.)
B_SPLINE_SURFACE_WITH_KNOTS((3,3),(3,3),(-1.5707963267949,5.55055271686656E-16),
(1.9292594364537,3.14159265358979),.UNSPECIFIED.)
GEOMETRIC_REPRESENTATION_ITEM()
RATIONAL_B_SPLINE_SURFACE(((1.,0.821838015368982,1.),(0.707106781186542,
0.581127233704297,0.707106781186542),(1.,0.821838015368982,1.)))
REPRESENTATION_ITEM('')
SURFACE()
);
#487=(
BOUNDED_SURFACE()
B_SPLINE_SURFACE(2,2,((#573046,#573047,#573048),(#573049,#573050,#573051),
(#573052,#573053,#573054)),.UNSPECIFIED.,.F.,.F.,.F.)
B_SPLINE_SURFACE_WITH_KNOTS((3,3),(3,3),(-1.5707963267949,3.46382288936109E-17),
(-3.14159265358979,-1.9292594364537),.UNSPECIFIED.)
GEOMETRIC_REPRESENTATION_ITEM()
RATIONAL_B_SPLINE_SURFACE(((1.,0.821838015368982,1.),(0.707106781186542,
0.581127233704297,0.707106781186542),(1.,0.821838015368982,1.)))
REPRESENTATION_ITEM('')
SURFACE()
);
#488=(
BOUNDED_SURFACE()
B_SPLINE_SURFACE(3,2,((#573056,#573057,#573058),(#573059,#573060,#573061),
(#573062,#573063,#573064),(#573065,#573066,#573067)),.UNSPECIFIED.,.F.,
 .F.,.F.)
B_SPLINE_SURFACE_WITH_KNOTS((4,4),(3,3),(0.,3.58815210685723E-5),(0.,1.),
 .UNSPECIFIED.)
GEOMETRIC_REPRESENTATION_ITEM()
RATIONAL_B_SPLINE_SURFACE(((1.,0.707106781186548,1.),(1.,0.71565534571825,
1.),(1.,0.71608597391499,1.),(1.,0.707106781186547,1.)))
REPRESENTATION_ITEM('')
SURFACE()
);
#489=(
BOUNDED_SURFACE()
B_SPLINE_SURFACE(2,2,((#573099,#573100,#573101),(#573102,#573103,#573104),
(#573105,#573106,#573107)),.UNSPECIFIED.,.F.,.F.,.F.)
B_SPLINE_SURFACE_WITH_KNOTS((3,3),(3,3),(-1.57079632679491,8.10353239463463E-17),
(-1.5707963267949,0.),.UNSPECIFIED.)
GEOMETRIC_REPRESENTATION_ITEM()
RATIONAL_B_SPLINE_SURFACE(((1.,0.707106781186547,1.),(0.707106781186546,
0.499999999999999,0.707106781186546),(1.,0.707106781186547,1.)))
REPRESENTATION_ITEM('')
SURFACE()
);
#490=(
BOUNDED_SURFACE()
B_SPLINE_SURFACE(2,2,((#573111,#573112,#573113),(#573114,#573115,#573116),
(#573117,#573118,#573119)),.UNSPECIFIED.,.F.,.F.,.F.)
B_SPLINE_SURFACE_WITH_KNOTS((3,3),(3,3),(-1.5707963267949,8.10353239463463E-17),
(0.,1.5707963267949),.UNSPECIFIED.)
GEOMETRIC_REPRESENTATION_ITEM()
RATIONAL_B_SPLINE_SURFACE(((1.,0.707106781186547,1.),(0.707106781186542,
0.499999999999996,0.707106781186542),(1.,0.707106781186547,1.)))
REPRESENTATION_ITEM('')
SURFACE()
);
#491=(
BOUNDED_SURFACE()
B_SPLINE_SURFACE(3,2,((#573151,#573152,#573153),(#573154,#573155,#573156),
(#573157,#573158,#573159),(#573160,#573161,#573162)),.UNSPECIFIED.,.F.,
 .F.,.F.)
B_SPLINE_SURFACE_WITH_KNOTS((4,4),(3,3),(0.,3.58815201643791E-5),(0.,1.),
 .UNSPECIFIED.)
GEOMETRIC_REPRESENTATION_ITEM()
RATIONAL_B_SPLINE_SURFACE(((1.,0.707106781186548,1.),(1.,0.716024554547707,
1.),(1.,0.715717874408727,1.),(1.,0.707106781186548,1.)))
REPRESENTATION_ITEM('')
SURFACE()
);
#492=(
BOUNDED_SURFACE()
B_SPLINE_SURFACE(2,2,((#573164,#573165,#573166),(#573167,#573168,#573169),
(#573170,#573171,#573172)),.UNSPECIFIED.,.F.,.F.,.F.)
B_SPLINE_SURFACE_WITH_KNOTS((3,3),(3,3),(-1.5707963267949,5.55055271686648E-16),
(1.9292594364537,3.14159265358979),.UNSPECIFIED.)
GEOMETRIC_REPRESENTATION_ITEM()
RATIONAL_B_SPLINE_SURFACE(((1.,0.821838015368982,1.),(0.707106781186542,
0.581127233704297,0.707106781186542),(1.,0.821838015368982,1.)))
REPRESENTATION_ITEM('')
SURFACE()
);
#493=(
BOUNDED_SURFACE()
B_SPLINE_SURFACE(2,2,((#573176,#573177,#573178),(#573179,#573180,#573181),
(#573182,#573183,#573184)),.UNSPECIFIED.,.F.,.F.,.F.)
B_SPLINE_SURFACE_WITH_KNOTS((3,3),(3,3),(-1.5707963267949,3.46382288936092E-17),
(-3.14159265358979,-1.9292594364537),.UNSPECIFIED.)
GEOMETRIC_REPRESENTATION_ITEM()
RATIONAL_B_SPLINE_SURFACE(((1.,0.821838015368982,1.),(0.707106781186543,
0.581127233704298,0.707106781186543),(1.,0.821838015368982,1.)))
REPRESENTATION_ITEM('')
SURFACE()
);
#494=(
BOUNDED_SURFACE()
B_SPLINE_SURFACE(3,2,((#573186,#573187,#573188),(#573189,#573190,#573191),
(#573192,#573193,#573194),(#573195,#573196,#573197)),.UNSPECIFIED.,.F.,
 .F.,.F.)
B_SPLINE_SURFACE_WITH_KNOTS((4,4),(3,3),(0.,3.58815210685723E-5),(0.,1.),
 .UNSPECIFIED.)
GEOMETRIC_REPRESENTATION_ITEM()
RATIONAL_B_SPLINE_SURFACE(((1.,0.707106781186549,1.),(1.,0.715655345718249,
1.),(1.,0.716085973914988,1.),(1.,0.707106781186547,1.)))
REPRESENTATION_ITEM('')
SURFACE()
);
#495=(
BOUNDED_SURFACE()
B_SPLINE_SURFACE(2,2,((#573381,#573382,#573383),(#573384,#573385,#573386),
(#573387,#573388,#573389)),.UNSPECIFIED.,.F.,.F.,.F.)
B_SPLINE_SURFACE_WITH_KNOTS((3,3),(3,3),(-1.57079632679491,8.54933101691192E-17),
(1.5707963267949,3.14159265358979),.UNSPECIFIED.)
GEOMETRIC_REPRESENTATION_ITEM()
RATIONAL_B_SPLINE_SURFACE(((1.,0.707106781186548,1.),(0.707106781186546,
0.499999999999999,0.707106781186546),(1.,0.707106781186548,1.)))
REPRESENTATION_ITEM('')
SURFACE()
);
#496=(
BOUNDED_SURFACE()
B_SPLINE_SURFACE(2,2,((#573393,#573394,#573395),(#573396,#573397,#573398),
(#573399,#573400,#573401)),.UNSPECIFIED.,.F.,.F.,.F.)
B_SPLINE_SURFACE_WITH_KNOTS((3,3),(3,3),(-1.5707963267949,8.54933101691192E-17),
(-3.14159265358979,-1.5707963267949),.UNSPECIFIED.)
GEOMETRIC_REPRESENTATION_ITEM()
RATIONAL_B_SPLINE_SURFACE(((1.,0.707106781186548,1.),(0.707106781186542,
0.499999999999996,0.707106781186542),(1.,0.707106781186548,1.)))
REPRESENTATION_ITEM('')
SURFACE()
);
#497=(
BOUNDED_SURFACE()
B_SPLINE_SURFACE(3,2,((#573433,#573434,#573435),(#573436,#573437,#573438),
(#573439,#573440,#573441),(#573442,#573443,#573444)),.UNSPECIFIED.,.F.,
 .F.,.F.)
B_SPLINE_SURFACE_WITH_KNOTS((4,4),(3,3),(-4.40457132572236E-19,3.58815201643805E-5),
(0.,1.),.UNSPECIFIED.)
GEOMETRIC_REPRESENTATION_ITEM()
RATIONAL_B_SPLINE_SURFACE(((1.,0.707106781186548,1.),(1.,0.716024554547702,
1.),(1.,0.715717874408733,1.),(1.,0.707106781186548,1.)))
REPRESENTATION_ITEM('')
SURFACE()
);
#498=(
BOUNDED_SURFACE()
B_SPLINE_SURFACE(2,2,((#573446,#573447,#573448),(#573449,#573450,#573451),
(#573452,#573453,#573454)),.UNSPECIFIED.,.F.,.F.,.F.)
B_SPLINE_SURFACE_WITH_KNOTS((3,3),(3,3),(-1.5707963267949,0.),(-1.21233321713608,
0.),.UNSPECIFIED.)
GEOMETRIC_REPRESENTATION_ITEM()
RATIONAL_B_SPLINE_SURFACE(((1.,0.821838015368986,1.),(0.707106781186542,
0.5811272337043,0.707106781186542),(1.,0.821838015368986,1.)))
REPRESENTATION_ITEM('')
SURFACE()
);
#499=(
BOUNDED_SURFACE()
B_SPLINE_SURFACE(2,2,((#573458,#573459,#573460),(#573461,#573462,#573463),
(#573464,#573465,#573466)),.UNSPECIFIED.,.F.,.F.,.F.)
B_SPLINE_SURFACE_WITH_KNOTS((3,3),(3,3),(-1.5707963267949,0.),(0.,1.21233321713609),
 .UNSPECIFIED.)
GEOMETRIC_REPRESENTATION_ITEM()
RATIONAL_B_SPLINE_SURFACE(((1.,0.821838015368986,1.),(0.707106781186538,
0.581127233704296,0.707106781186538),(1.,0.821838015368986,1.)))
REPRESENTATION_ITEM('')
SURFACE()
);
#500=(
BOUNDED_SURFACE()
B_SPLINE_SURFACE(3,2,((#573468,#573469,#573470),(#573471,#573472,#573473),
(#573474,#573475,#573476),(#573477,#573478,#573479)),.UNSPECIFIED.,.F.,
 .F.,.F.)
B_SPLINE_SURFACE_WITH_KNOTS((4,4),(3,3),(0.,3.58815210685737E-5),(0.,1.),
 .UNSPECIFIED.)
GEOMETRIC_REPRESENTATION_ITEM()
RATIONAL_B_SPLINE_SURFACE(((1.,0.707106781186548,1.),(1.,0.715655345718252,
1.),(1.,0.716085973914989,1.),(1.,0.707106781186547,1.)))
REPRESENTATION_ITEM('')
SURFACE()
);
#501=(
BOUNDED_SURFACE()
B_SPLINE_SURFACE(2,2,((#574479,#574480,#574481),(#574482,#574483,#574484),
(#574485,#574486,#574487)),.UNSPECIFIED.,.F.,.F.,.F.)
B_SPLINE_SURFACE_WITH_KNOTS((3,3),(3,3),(-1.57079632679491,8.54933101691192E-17),
(1.5707963267949,3.14159265358979),.UNSPECIFIED.)
GEOMETRIC_REPRESENTATION_ITEM()
RATIONAL_B_SPLINE_SURFACE(((1.,0.707106781186548,1.),(0.707106781186546,
0.499999999999999,0.707106781186546),(1.,0.707106781186548,1.)))
REPRESENTATION_ITEM('')
SURFACE()
);
#502=(
BOUNDED_SURFACE()
B_SPLINE_SURFACE(2,2,((#574491,#574492,#574493),(#574494,#574495,#574496),
(#574497,#574498,#574499)),.UNSPECIFIED.,.F.,.F.,.F.)
B_SPLINE_SURFACE_WITH_KNOTS((3,3),(3,3),(-1.5707963267949,8.54933101691192E-17),
(-3.14159265358979,-1.5707963267949),.UNSPECIFIED.)
GEOMETRIC_REPRESENTATION_ITEM()
RATIONAL_B_SPLINE_SURFACE(((1.,0.707106781186548,1.),(0.707106781186542,
0.499999999999996,0.707106781186542),(1.,0.707106781186548,1.)))
REPRESENTATION_ITEM('')
SURFACE()
);
#503=(
BOUNDED_SURFACE()
B_SPLINE_SURFACE(3,2,((#574531,#574532,#574533),(#574534,#574535,#574536),
(#574537,#574538,#574539),(#574540,#574541,#574542)),.UNSPECIFIED.,.F.,
 .F.,.F.)
B_SPLINE_SURFACE_WITH_KNOTS((4,4),(3,3),(-4.40457132572236E-19,3.58815201643805E-5),
(0.,1.),.UNSPECIFIED.)
GEOMETRIC_REPRESENTATION_ITEM()
RATIONAL_B_SPLINE_SURFACE(((1.,0.707106781186548,1.),(1.,0.716024554547708,
1.),(1.,0.715717874408727,1.),(1.,0.707106781186548,1.)))
REPRESENTATION_ITEM('')
SURFACE()
);
#504=(
BOUNDED_SURFACE()
B_SPLINE_SURFACE(2,2,((#574544,#574545,#574546),(#574547,#574548,#574549),
(#574550,#574551,#574552)),.UNSPECIFIED.,.F.,.F.,.F.)
B_SPLINE_SURFACE_WITH_KNOTS((3,3),(3,3),(-1.5707963267949,0.),(-1.21233321713608,
0.),.UNSPECIFIED.)
GEOMETRIC_REPRESENTATION_ITEM()
RATIONAL_B_SPLINE_SURFACE(((1.,0.821838015368987,1.),(0.707106781186542,
0.5811272337043,0.707106781186542),(1.,0.821838015368987,1.)))
REPRESENTATION_ITEM('')
SURFACE()
);
#505=(
BOUNDED_SURFACE()
B_SPLINE_SURFACE(2,2,((#574556,#574557,#574558),(#574559,#574560,#574561),
(#574562,#574563,#574564)),.UNSPECIFIED.,.F.,.F.,.F.)
B_SPLINE_SURFACE_WITH_KNOTS((3,3),(3,3),(-1.5707963267949,0.),(0.,1.21233321713608),
 .UNSPECIFIED.)
GEOMETRIC_REPRESENTATION_ITEM()
RATIONAL_B_SPLINE_SURFACE(((1.,0.821838015368987,1.),(0.707106781186542,
0.5811272337043,0.707106781186542),(1.,0.821838015368987,1.)))
REPRESENTATION_ITEM('')
SURFACE()
);
#506=(
BOUNDED_SURFACE()
B_SPLINE_SURFACE(3,2,((#574566,#574567,#574568),(#574569,#574570,#574571),
(#574572,#574573,#574574),(#574575,#574576,#574577)),.UNSPECIFIED.,.F.,
 .F.,.F.)
B_SPLINE_SURFACE_WITH_KNOTS((4,4),(3,3),(0.,3.58815210685737E-5),(0.,1.),
 .UNSPECIFIED.)
GEOMETRIC_REPRESENTATION_ITEM()
RATIONAL_B_SPLINE_SURFACE(((1.,0.707106781186548,1.),(1.,0.715655345718251,
1.),(1.,0.716085973914989,1.),(1.,0.707106781186547,1.)))
REPRESENTATION_ITEM('')
SURFACE()
);
#507=(
BOUNDED_SURFACE()
B_SPLINE_SURFACE(2,2,((#574609,#574610,#574611),(#574612,#574613,#574614),
(#574615,#574616,#574617)),.UNSPECIFIED.,.F.,.F.,.F.)
B_SPLINE_SURFACE_WITH_KNOTS((3,3),(3,3),(-1.57079632679491,8.54933101691192E-17),
(1.5707963267949,3.14159265358979),.UNSPECIFIED.)
GEOMETRIC_REPRESENTATION_ITEM()
RATIONAL_B_SPLINE_SURFACE(((1.,0.707106781186548,1.),(0.707106781186546,
0.499999999999999,0.707106781186546),(1.,0.707106781186548,1.)))
REPRESENTATION_ITEM('')
SURFACE()
);
#508=(
BOUNDED_SURFACE()
B_SPLINE_SURFACE(2,2,((#574621,#574622,#574623),(#574624,#574625,#574626),
(#574627,#574628,#574629)),.UNSPECIFIED.,.F.,.F.,.F.)
B_SPLINE_SURFACE_WITH_KNOTS((3,3),(3,3),(-1.5707963267949,8.54933101691192E-17),
(-3.14159265358979,-1.5707963267949),.UNSPECIFIED.)
GEOMETRIC_REPRESENTATION_ITEM()
RATIONAL_B_SPLINE_SURFACE(((1.,0.707106781186548,1.),(0.707106781186542,
0.499999999999996,0.707106781186542),(1.,0.707106781186548,1.)))
REPRESENTATION_ITEM('')
SURFACE()
);
#509=(
BOUNDED_SURFACE()
B_SPLINE_SURFACE(3,2,((#574661,#574662,#574663),(#574664,#574665,#574666),
(#574667,#574668,#574669),(#574670,#574671,#574672)),.UNSPECIFIED.,.F.,
 .F.,.F.)
B_SPLINE_SURFACE_WITH_KNOTS((4,4),(3,3),(-4.47233396150271E-19,3.58815201643805E-5),
(0.,1.),.UNSPECIFIED.)
GEOMETRIC_REPRESENTATION_ITEM()
RATIONAL_B_SPLINE_SURFACE(((1.,0.707106781186548,1.),(1.,0.716024554547707,
1.),(1.,0.715717874408728,1.),(1.,0.707106781186548,1.)))
REPRESENTATION_ITEM('')
SURFACE()
);
#510=(
BOUNDED_SURFACE()
B_SPLINE_SURFACE(2,2,((#574674,#574675,#574676),(#574677,#574678,#574679),
(#574680,#574681,#574682)),.UNSPECIFIED.,.F.,.F.,.F.)
B_SPLINE_SURFACE_WITH_KNOTS((3,3),(3,3),(-1.5707963267949,0.),(-1.21233321713608,
0.),.UNSPECIFIED.)
GEOMETRIC_REPRESENTATION_ITEM()
RATIONAL_B_SPLINE_SURFACE(((1.,0.821838015368987,1.),(0.707106781186542,
0.5811272337043,0.707106781186542),(1.,0.821838015368987,1.)))
REPRESENTATION_ITEM('')
SURFACE()
);
#511=(
BOUNDED_SURFACE()
B_SPLINE_SURFACE(2,2,((#574686,#574687,#574688),(#574689,#574690,#574691),
(#574692,#574693,#574694)),.UNSPECIFIED.,.F.,.F.,.F.)
B_SPLINE_SURFACE_WITH_KNOTS((3,3),(3,3),(-1.5707963267949,0.),(0.,1.21233321713608),
 .UNSPECIFIED.)
GEOMETRIC_REPRESENTATION_ITEM()
RATIONAL_B_SPLINE_SURFACE(((1.,0.821838015368987,1.),(0.707106781186543,
0.581127233704301,0.707106781186543),(1.,0.821838015368987,1.)))
REPRESENTATION_ITEM('')
SURFACE()
);
#512=(
BOUNDED_SURFACE()
B_SPLINE_SURFACE(3,2,((#574696,#574697,#574698),(#574699,#574700,#574701),
(#574702,#574703,#574704),(#574705,#574706,#574707)),.UNSPECIFIED.,.F.,
 .F.,.F.)
B_SPLINE_SURFACE_WITH_KNOTS((4,4),(3,3),(0.,3.58815210685737E-5),(0.,1.),
 .UNSPECIFIED.)
GEOMETRIC_REPRESENTATION_ITEM()
RATIONAL_B_SPLINE_SURFACE(((1.,0.707106781186548,1.),(1.,0.71565534571825,
1.),(1.,0.71608597391499,1.),(1.,0.707106781186547,1.)))
REPRESENTATION_ITEM('')
SURFACE()
);
#513=(
BOUNDED_SURFACE()
B_SPLINE_SURFACE(2,2,((#574739,#574740,#574741),(#574742,#574743,#574744),
(#574745,#574746,#574747)),.UNSPECIFIED.,.F.,.F.,.F.)
B_SPLINE_SURFACE_WITH_KNOTS((3,3),(3,3),(-1.57079632679491,8.54933101691192E-17),
(1.5707963267949,3.14159265358979),.UNSPECIFIED.)
GEOMETRIC_REPRESENTATION_ITEM()
RATIONAL_B_SPLINE_SURFACE(((1.,0.707106781186548,1.),(0.707106781186546,
0.499999999999999,0.707106781186546),(1.,0.707106781186548,1.)))
REPRESENTATION_ITEM('')
SURFACE()
);
#514=(
BOUNDED_SURFACE()
B_SPLINE_SURFACE(2,2,((#574751,#574752,#574753),(#574754,#574755,#574756),
(#574757,#574758,#574759)),.UNSPECIFIED.,.F.,.F.,.F.)
B_SPLINE_SURFACE_WITH_KNOTS((3,3),(3,3),(-1.5707963267949,8.54933101691192E-17),
(-3.14159265358979,-1.5707963267949),.UNSPECIFIED.)
GEOMETRIC_REPRESENTATION_ITEM()
RATIONAL_B_SPLINE_SURFACE(((1.,0.707106781186548,1.),(0.707106781186542,
0.499999999999996,0.707106781186542),(1.,0.707106781186548,1.)))
REPRESENTATION_ITEM('')
SURFACE()
);
#515=(
BOUNDED_SURFACE()
B_SPLINE_SURFACE(3,2,((#574791,#574792,#574793),(#574794,#574795,#574796),
(#574797,#574798,#574799),(#574800,#574801,#574802)),.UNSPECIFIED.,.F.,
 .F.,.F.)
B_SPLINE_SURFACE_WITH_KNOTS((4,4),(3,3),(-4.60785923306339E-19,3.58815201643806E-5),
(0.,1.),.UNSPECIFIED.)
GEOMETRIC_REPRESENTATION_ITEM()
RATIONAL_B_SPLINE_SURFACE(((1.,0.707106781186548,1.),(1.,0.716024554547707,
1.),(1.,0.715717874408728,1.),(1.,0.707106781186548,1.)))
REPRESENTATION_ITEM('')
SURFACE()
);
#516=(
BOUNDED_SURFACE()
B_SPLINE_SURFACE(2,2,((#574804,#574805,#574806),(#574807,#574808,#574809),
(#574810,#574811,#574812)),.UNSPECIFIED.,.F.,.F.,.F.)
B_SPLINE_SURFACE_WITH_KNOTS((3,3),(3,3),(-1.5707963267949,0.),(-1.21233321713608,
0.),.UNSPECIFIED.)
GEOMETRIC_REPRESENTATION_ITEM()
RATIONAL_B_SPLINE_SURFACE(((1.,0.821838015368987,1.),(0.707106781186542,
0.5811272337043,0.707106781186542),(1.,0.821838015368987,1.)))
REPRESENTATION_ITEM('')
SURFACE()
);
#517=(
BOUNDED_SURFACE()
B_SPLINE_SURFACE(2,2,((#574816,#574817,#574818),(#574819,#574820,#574821),
(#574822,#574823,#574824)),.UNSPECIFIED.,.F.,.F.,.F.)
B_SPLINE_SURFACE_WITH_KNOTS((3,3),(3,3),(-1.5707963267949,0.),(0.,1.21233321713608),
 .UNSPECIFIED.)
GEOMETRIC_REPRESENTATION_ITEM()
RATIONAL_B_SPLINE_SURFACE(((1.,0.821838015368987,1.),(0.707106781186542,
0.5811272337043,0.707106781186542),(1.,0.821838015368987,1.)))
REPRESENTATION_ITEM('')
SURFACE()
);
#518=(
BOUNDED_SURFACE()
B_SPLINE_SURFACE(3,2,((#574826,#574827,#574828),(#574829,#574830,#574831),
(#574832,#574833,#574834),(#574835,#574836,#574837)),.UNSPECIFIED.,.F.,
 .F.,.F.)
B_SPLINE_SURFACE_WITH_KNOTS((4,4),(3,3),(0.,3.58815210685737E-5),(0.,1.),
 .UNSPECIFIED.)
GEOMETRIC_REPRESENTATION_ITEM()
RATIONAL_B_SPLINE_SURFACE(((1.,0.707106781186548,1.),(1.,0.71565534571825,
1.),(1.,0.71608597391499,1.),(1.,0.707106781186547,1.)))
REPRESENTATION_ITEM('')
SURFACE()
);
#519=(
BOUNDED_SURFACE()
B_SPLINE_SURFACE(2,2,((#574869,#574870,#574871),(#574872,#574873,#574874),
(#574875,#574876,#574877)),.UNSPECIFIED.,.F.,.F.,.F.)
B_SPLINE_SURFACE_WITH_KNOTS((3,3),(3,3),(-1.57079632679491,8.54933101691192E-17),
(1.5707963267949,3.14159265358979),.UNSPECIFIED.)
GEOMETRIC_REPRESENTATION_ITEM()
RATIONAL_B_SPLINE_SURFACE(((1.,0.707106781186548,1.),(0.707106781186546,
0.499999999999999,0.707106781186546),(1.,0.707106781186548,1.)))
REPRESENTATION_ITEM('')
SURFACE()
);
#520=(
BOUNDED_SURFACE()
B_SPLINE_SURFACE(2,2,((#574881,#574882,#574883),(#574884,#574885,#574886),
(#574887,#574888,#574889)),.UNSPECIFIED.,.F.,.F.,.F.)
B_SPLINE_SURFACE_WITH_KNOTS((3,3),(3,3),(-1.5707963267949,8.54933101691192E-17),
(-3.14159265358979,-1.5707963267949),.UNSPECIFIED.)
GEOMETRIC_REPRESENTATION_ITEM()
RATIONAL_B_SPLINE_SURFACE(((1.,0.707106781186548,1.),(0.707106781186542,
0.499999999999996,0.707106781186542),(1.,0.707106781186548,1.)))
REPRESENTATION_ITEM('')
SURFACE()
);
#521=(
BOUNDED_SURFACE()
B_SPLINE_SURFACE(3,2,((#574921,#574922,#574923),(#574924,#574925,#574926),
(#574927,#574928,#574929),(#574930,#574931,#574932)),.UNSPECIFIED.,.F.,
 .F.,.F.)
B_SPLINE_SURFACE_WITH_KNOTS((4,4),(3,3),(-4.54009659728305E-19,3.58815201643805E-5),
(0.,1.),.UNSPECIFIED.)
GEOMETRIC_REPRESENTATION_ITEM()
RATIONAL_B_SPLINE_SURFACE(((1.,0.707106781186548,1.),(1.,0.716024554547706,
1.),(1.,0.715717874408729,1.),(1.,0.707106781186548,1.)))
REPRESENTATION_ITEM('')
SURFACE()
);
#522=(
BOUNDED_SURFACE()
B_SPLINE_SURFACE(2,2,((#574934,#574935,#574936),(#574937,#574938,#574939),
(#574940,#574941,#574942)),.UNSPECIFIED.,.F.,.F.,.F.)
B_SPLINE_SURFACE_WITH_KNOTS((3,3),(3,3),(-1.5707963267949,0.),(-1.21233321713608,
0.),.UNSPECIFIED.)
GEOMETRIC_REPRESENTATION_ITEM()
RATIONAL_B_SPLINE_SURFACE(((1.,0.821838015368987,1.),(0.707106781186542,
0.5811272337043,0.707106781186542),(1.,0.821838015368987,1.)))
REPRESENTATION_ITEM('')
SURFACE()
);
#523=(
BOUNDED_SURFACE()
B_SPLINE_SURFACE(2,2,((#574946,#574947,#574948),(#574949,#574950,#574951),
(#574952,#574953,#574954)),.UNSPECIFIED.,.F.,.F.,.F.)
B_SPLINE_SURFACE_WITH_KNOTS((3,3),(3,3),(-1.5707963267949,0.),(0.,1.21233321713608),
 .UNSPECIFIED.)
GEOMETRIC_REPRESENTATION_ITEM()
RATIONAL_B_SPLINE_SURFACE(((1.,0.821838015368987,1.),(0.707106781186542,
0.5811272337043,0.707106781186542),(1.,0.821838015368987,1.)))
REPRESENTATION_ITEM('')
SURFACE()
);
#524=(
BOUNDED_SURFACE()
B_SPLINE_SURFACE(3,2,((#574956,#574957,#574958),(#574959,#574960,#574961),
(#574962,#574963,#574964),(#574965,#574966,#574967)),.UNSPECIFIED.,.F.,
 .F.,.F.)
B_SPLINE_SURFACE_WITH_KNOTS((4,4),(3,3),(0.,3.58815210685737E-5),(0.,1.),
 .UNSPECIFIED.)
GEOMETRIC_REPRESENTATION_ITEM()
RATIONAL_B_SPLINE_SURFACE(((1.,0.707106781186548,1.),(1.,0.71565534571825,
1.),(1.,0.71608597391499,1.),(1.,0.707106781186547,1.)))
REPRESENTATION_ITEM('')
SURFACE()
);
#525=(
BOUNDED_SURFACE()
B_SPLINE_SURFACE(2,2,((#574999,#575000,#575001),(#575002,#575003,#575004),
(#575005,#575006,#575007)),.UNSPECIFIED.,.F.,.F.,.F.)
B_SPLINE_SURFACE_WITH_KNOTS((3,3),(3,3),(-1.57079632679491,8.54933101691192E-17),
(1.5707963267949,3.14159265358979),.UNSPECIFIED.)
GEOMETRIC_REPRESENTATION_ITEM()
RATIONAL_B_SPLINE_SURFACE(((1.,0.707106781186548,1.),(0.707106781186546,
0.499999999999999,0.707106781186546),(1.,0.707106781186548,1.)))
REPRESENTATION_ITEM('')
SURFACE()
);
#526=(
BOUNDED_SURFACE()
B_SPLINE_SURFACE(2,2,((#575011,#575012,#575013),(#575014,#575015,#575016),
(#575017,#575018,#575019)),.UNSPECIFIED.,.F.,.F.,.F.)
B_SPLINE_SURFACE_WITH_KNOTS((3,3),(3,3),(-1.5707963267949,8.54933101691192E-17),
(-3.14159265358979,-1.5707963267949),.UNSPECIFIED.)
GEOMETRIC_REPRESENTATION_ITEM()
RATIONAL_B_SPLINE_SURFACE(((1.,0.707106781186548,1.),(0.707106781186542,
0.499999999999996,0.707106781186542),(1.,0.707106781186548,1.)))
REPRESENTATION_ITEM('')
SURFACE()
);
#527=(
BOUNDED_SURFACE()
B_SPLINE_SURFACE(3,2,((#575051,#575052,#575053),(#575054,#575055,#575056),
(#575057,#575058,#575059),(#575060,#575061,#575062)),.UNSPECIFIED.,.F.,
 .F.,.F.)
B_SPLINE_SURFACE_WITH_KNOTS((4,4),(3,3),(-4.47233396150271E-19,3.58815201643805E-5),
(0.,1.),.UNSPECIFIED.)
GEOMETRIC_REPRESENTATION_ITEM()
RATIONAL_B_SPLINE_SURFACE(((1.,0.707106781186548,1.),(1.,0.716024554547706,
1.),(1.,0.715717874408729,1.),(1.,0.707106781186547,1.)))
REPRESENTATION_ITEM('')
SURFACE()
);
#528=(
BOUNDED_SURFACE()
B_SPLINE_SURFACE(2,2,((#575064,#575065,#575066),(#575067,#575068,#575069),
(#575070,#575071,#575072)),.UNSPECIFIED.,.F.,.F.,.F.)
B_SPLINE_SURFACE_WITH_KNOTS((3,3),(3,3),(-1.5707963267949,0.),(-1.21233321713608,
0.),.UNSPECIFIED.)
GEOMETRIC_REPRESENTATION_ITEM()
RATIONAL_B_SPLINE_SURFACE(((1.,0.821838015368987,1.),(0.707106781186542,
0.5811272337043,0.707106781186542),(1.,0.821838015368987,1.)))
REPRESENTATION_ITEM('')
SURFACE()
);
#529=(
BOUNDED_SURFACE()
B_SPLINE_SURFACE(2,2,((#575076,#575077,#575078),(#575079,#575080,#575081),
(#575082,#575083,#575084)),.UNSPECIFIED.,.F.,.F.,.F.)
B_SPLINE_SURFACE_WITH_KNOTS((3,3),(3,3),(-1.5707963267949,0.),(0.,1.21233321713608),
 .UNSPECIFIED.)
GEOMETRIC_REPRESENTATION_ITEM()
RATIONAL_B_SPLINE_SURFACE(((1.,0.821838015368987,1.),(0.707106781186542,
0.5811272337043,0.707106781186542),(1.,0.821838015368987,1.)))
REPRESENTATION_ITEM('')
SURFACE()
);
#530=(
BOUNDED_SURFACE()
B_SPLINE_SURFACE(3,2,((#575086,#575087,#575088),(#575089,#575090,#575091),
(#575092,#575093,#575094),(#575095,#575096,#575097)),.UNSPECIFIED.,.F.,
 .F.,.F.)
B_SPLINE_SURFACE_WITH_KNOTS((4,4),(3,3),(0.,3.58815210685737E-5),(0.,1.),
 .UNSPECIFIED.)
GEOMETRIC_REPRESENTATION_ITEM()
RATIONAL_B_SPLINE_SURFACE(((1.,0.707106781186548,1.),(1.,0.715655345718249,
1.),(1.,0.71608597391499,1.),(1.,0.707106781186548,1.)))
REPRESENTATION_ITEM('')
SURFACE()
);
#531=(
BOUNDED_SURFACE()
B_SPLINE_SURFACE(2,2,((#575129,#575130,#575131),(#575132,#575133,#575134),
(#575135,#575136,#575137)),.UNSPECIFIED.,.F.,.F.,.F.)
B_SPLINE_SURFACE_WITH_KNOTS((3,3),(3,3),(-1.57079632679491,8.54933101691192E-17),
(1.5707963267949,3.14159265358979),.UNSPECIFIED.)
GEOMETRIC_REPRESENTATION_ITEM()
RATIONAL_B_SPLINE_SURFACE(((1.,0.707106781186548,1.),(0.707106781186546,
0.499999999999999,0.707106781186546),(1.,0.707106781186548,1.)))
REPRESENTATION_ITEM('')
SURFACE()
);
#532=(
BOUNDED_SURFACE()
B_SPLINE_SURFACE(2,2,((#575141,#575142,#575143),(#575144,#575145,#575146),
(#575147,#575148,#575149)),.UNSPECIFIED.,.F.,.F.,.F.)
B_SPLINE_SURFACE_WITH_KNOTS((3,3),(3,3),(-1.5707963267949,8.54933101691192E-17),
(-3.14159265358979,-1.5707963267949),.UNSPECIFIED.)
GEOMETRIC_REPRESENTATION_ITEM()
RATIONAL_B_SPLINE_SURFACE(((1.,0.707106781186548,1.),(0.707106781186542,
0.499999999999996,0.707106781186542),(1.,0.707106781186548,1.)))
REPRESENTATION_ITEM('')
SURFACE()
);
#533=(
BOUNDED_SURFACE()
B_SPLINE_SURFACE(3,2,((#575181,#575182,#575183),(#575184,#575185,#575186),
(#575187,#575188,#575189),(#575190,#575191,#575192)),.UNSPECIFIED.,.F.,
 .F.,.F.)
B_SPLINE_SURFACE_WITH_KNOTS((4,4),(3,3),(-4.47233396150271E-19,3.58815201643805E-5),
(0.,1.),.UNSPECIFIED.)
GEOMETRIC_REPRESENTATION_ITEM()
RATIONAL_B_SPLINE_SURFACE(((1.,0.707106781186547,1.),(1.,0.716024554547708,
1.),(1.,0.715717874408729,1.),(1.,0.707106781186547,1.)))
REPRESENTATION_ITEM('')
SURFACE()
);
#534=(
BOUNDED_SURFACE()
B_SPLINE_SURFACE(2,2,((#575194,#575195,#575196),(#575197,#575198,#575199),
(#575200,#575201,#575202)),.UNSPECIFIED.,.F.,.F.,.F.)
B_SPLINE_SURFACE_WITH_KNOTS((3,3),(3,3),(-1.5707963267949,0.),(-1.21233321713608,
0.),.UNSPECIFIED.)
GEOMETRIC_REPRESENTATION_ITEM()
RATIONAL_B_SPLINE_SURFACE(((1.,0.821838015368987,1.),(0.707106781186542,
0.5811272337043,0.707106781186542),(1.,0.821838015368987,1.)))
REPRESENTATION_ITEM('')
SURFACE()
);
#535=(
BOUNDED_SURFACE()
B_SPLINE_SURFACE(2,2,((#575206,#575207,#575208),(#575209,#575210,#575211),
(#575212,#575213,#575214)),.UNSPECIFIED.,.F.,.F.,.F.)
B_SPLINE_SURFACE_WITH_KNOTS((3,3),(3,3),(-1.5707963267949,0.),(0.,1.21233321713608),
 .UNSPECIFIED.)
GEOMETRIC_REPRESENTATION_ITEM()
RATIONAL_B_SPLINE_SURFACE(((1.,0.821838015368987,1.),(0.707106781186542,
0.5811272337043,0.707106781186542),(1.,0.821838015368987,1.)))
REPRESENTATION_ITEM('')
SURFACE()
);
#536=(
BOUNDED_SURFACE()
B_SPLINE_SURFACE(3,2,((#575216,#575217,#575218),(#575219,#575220,#575221),
(#575222,#575223,#575224),(#575225,#575226,#575227)),.UNSPECIFIED.,.F.,
 .F.,.F.)
B_SPLINE_SURFACE_WITH_KNOTS((4,4),(3,3),(0.,3.58815210685737E-5),(0.,1.),
 .UNSPECIFIED.)
GEOMETRIC_REPRESENTATION_ITEM()
RATIONAL_B_SPLINE_SURFACE(((1.,0.707106781186548,1.),(1.,0.715655345718251,
1.),(1.,0.716085973914989,1.),(1.,0.707106781186547,1.)))
REPRESENTATION_ITEM('')
SURFACE()
);
#537=(
BOUNDED_SURFACE()
B_SPLINE_SURFACE(2,2,((#575259,#575260,#575261),(#575262,#575263,#575264),
(#575265,#575266,#575267)),.UNSPECIFIED.,.F.,.F.,.F.)
B_SPLINE_SURFACE_WITH_KNOTS((3,3),(3,3),(-1.57079632679491,8.54933101691192E-17),
(1.5707963267949,3.14159265358979),.UNSPECIFIED.)
GEOMETRIC_REPRESENTATION_ITEM()
RATIONAL_B_SPLINE_SURFACE(((1.,0.707106781186548,1.),(0.707106781186546,
0.499999999999999,0.707106781186546),(1.,0.707106781186548,1.)))
REPRESENTATION_ITEM('')
SURFACE()
);
#538=(
BOUNDED_SURFACE()
B_SPLINE_SURFACE(2,2,((#575271,#575272,#575273),(#575274,#575275,#575276),
(#575277,#575278,#575279)),.UNSPECIFIED.,.F.,.F.,.F.)
B_SPLINE_SURFACE_WITH_KNOTS((3,3),(3,3),(-1.5707963267949,8.54933101691192E-17),
(-3.14159265358979,-1.5707963267949),.UNSPECIFIED.)
GEOMETRIC_REPRESENTATION_ITEM()
RATIONAL_B_SPLINE_SURFACE(((1.,0.707106781186548,1.),(0.707106781186542,
0.499999999999996,0.707106781186542),(1.,0.707106781186548,1.)))
REPRESENTATION_ITEM('')
SURFACE()
);
#539=(
BOUNDED_SURFACE()
B_SPLINE_SURFACE(3,2,((#575311,#575312,#575313),(#575314,#575315,#575316),
(#575317,#575318,#575319),(#575320,#575321,#575322)),.UNSPECIFIED.,.F.,
 .F.,.F.)
B_SPLINE_SURFACE_WITH_KNOTS((4,4),(3,3),(-4.40457132572236E-19,3.58815201643805E-5),
(0.,1.),.UNSPECIFIED.)
GEOMETRIC_REPRESENTATION_ITEM()
RATIONAL_B_SPLINE_SURFACE(((1.,0.707106781186549,1.),(1.,0.716024554547705,
1.),(1.,0.715717874408729,1.),(1.,0.707106781186548,1.)))
REPRESENTATION_ITEM('')
SURFACE()
);
#540=(
BOUNDED_SURFACE()
B_SPLINE_SURFACE(2,2,((#575324,#575325,#575326),(#575327,#575328,#575329),
(#575330,#575331,#575332)),.UNSPECIFIED.,.F.,.F.,.F.)
B_SPLINE_SURFACE_WITH_KNOTS((3,3),(3,3),(-1.5707963267949,0.),(-1.21233321713609,
0.),.UNSPECIFIED.)
GEOMETRIC_REPRESENTATION_ITEM()
RATIONAL_B_SPLINE_SURFACE(((1.,0.821838015368986,1.),(0.707106781186542,
0.5811272337043,0.707106781186542),(1.,0.821838015368986,1.)))
REPRESENTATION_ITEM('')
SURFACE()
);
#541=(
BOUNDED_SURFACE()
B_SPLINE_SURFACE(2,2,((#575336,#575337,#575338),(#575339,#575340,#575341),
(#575342,#575343,#575344)),.UNSPECIFIED.,.F.,.F.,.F.)
B_SPLINE_SURFACE_WITH_KNOTS((3,3),(3,3),(-1.5707963267949,0.),(0.,1.21233321713608),
 .UNSPECIFIED.)
GEOMETRIC_REPRESENTATION_ITEM()
RATIONAL_B_SPLINE_SURFACE(((1.,0.821838015368986,1.),(0.707106781186543,
0.5811272337043,0.707106781186543),(1.,0.821838015368986,1.)))
REPRESENTATION_ITEM('')
SURFACE()
);
#542=(
BOUNDED_SURFACE()
B_SPLINE_SURFACE(3,2,((#575346,#575347,#575348),(#575349,#575350,#575351),
(#575352,#575353,#575354),(#575355,#575356,#575357)),.UNSPECIFIED.,.F.,
 .F.,.F.)
B_SPLINE_SURFACE_WITH_KNOTS((4,4),(3,3),(0.,3.58815210685737E-5),(0.,1.),
 .UNSPECIFIED.)
GEOMETRIC_REPRESENTATION_ITEM()
RATIONAL_B_SPLINE_SURFACE(((1.,0.707106781186549,1.),(1.,0.715655345718249,
1.),(1.,0.716085973914989,1.),(1.,0.707106781186547,1.)))
REPRESENTATION_ITEM('')
SURFACE()
);
#543=(
BOUNDED_SURFACE()
B_SPLINE_SURFACE(2,2,((#577027,#577028,#577029),(#577030,#577031,#577032),
(#577033,#577034,#577035)),.UNSPECIFIED.,.F.,.F.,.F.)
B_SPLINE_SURFACE_WITH_KNOTS((3,3),(3,3),(-8.54933101691192E-17,1.5707963267949),
(-3.14159265358979,-1.5707963267949),.UNSPECIFIED.)
GEOMETRIC_REPRESENTATION_ITEM()
RATIONAL_B_SPLINE_SURFACE(((1.,0.707106781186548,1.),(0.707106781186542,
0.499999999999996,0.707106781186542),(1.,0.707106781186548,1.)))
REPRESENTATION_ITEM('')
SURFACE()
);
#544=(
BOUNDED_SURFACE()
B_SPLINE_SURFACE(2,2,((#577039,#577040,#577041),(#577042,#577043,#577044),
(#577045,#577046,#577047)),.UNSPECIFIED.,.F.,.F.,.F.)
B_SPLINE_SURFACE_WITH_KNOTS((3,3),(3,3),(-8.54933101691192E-17,1.57079632679491),
(1.5707963267949,3.14159265358979),.UNSPECIFIED.)
GEOMETRIC_REPRESENTATION_ITEM()
RATIONAL_B_SPLINE_SURFACE(((1.,0.707106781186548,1.),(0.707106781186546,
0.499999999999999,0.707106781186546),(1.,0.707106781186548,1.)))
REPRESENTATION_ITEM('')
SURFACE()
);
#545=(
BOUNDED_SURFACE()
B_SPLINE_SURFACE(3,2,((#577079,#577080,#577081),(#577082,#577083,#577084),
(#577085,#577086,#577087),(#577088,#577089,#577090)),.UNSPECIFIED.,.F.,
 .F.,.F.)
B_SPLINE_SURFACE_WITH_KNOTS((4,4),(3,3),(0.,3.58815210685741E-5),(0.,1.),
 .UNSPECIFIED.)
GEOMETRIC_REPRESENTATION_ITEM()
RATIONAL_B_SPLINE_SURFACE(((1.,0.707106781186548,1.),(1.,0.715655345718251,
1.),(1.,0.71608597391499,1.),(1.,0.707106781186547,1.)))
REPRESENTATION_ITEM('')
SURFACE()
);
#546=(
BOUNDED_SURFACE()
B_SPLINE_SURFACE(2,2,((#577092,#577093,#577094),(#577095,#577096,#577097),
(#577098,#577099,#577100)),.UNSPECIFIED.,.F.,.F.,.F.)
B_SPLINE_SURFACE_WITH_KNOTS((3,3),(3,3),(0.,1.5707963267949),(0.,1.21233321713609),
 .UNSPECIFIED.)
GEOMETRIC_REPRESENTATION_ITEM()
RATIONAL_B_SPLINE_SURFACE(((1.,0.821838015368986,1.),(0.707106781186543,
0.5811272337043,0.707106781186543),(1.,0.821838015368986,1.)))
REPRESENTATION_ITEM('')
SURFACE()
);
#547=(
BOUNDED_SURFACE()
B_SPLINE_SURFACE(2,2,((#577104,#577105,#577106),(#577107,#577108,#577109),
(#577110,#577111,#577112)),.UNSPECIFIED.,.F.,.F.,.F.)
B_SPLINE_SURFACE_WITH_KNOTS((3,3),(3,3),(0.,1.5707963267949),(-1.21233321713608,
0.),.UNSPECIFIED.)
GEOMETRIC_REPRESENTATION_ITEM()
RATIONAL_B_SPLINE_SURFACE(((1.,0.821838015368986,1.),(0.707106781186542,
0.5811272337043,0.707106781186542),(1.,0.821838015368986,1.)))
REPRESENTATION_ITEM('')
SURFACE()
);
#548=(
BOUNDED_SURFACE()
B_SPLINE_SURFACE(3,2,((#577114,#577115,#577116),(#577117,#577118,#577119),
(#577120,#577121,#577122),(#577123,#577124,#577125)),.UNSPECIFIED.,.F.,
 .F.,.F.)
B_SPLINE_SURFACE_WITH_KNOTS((4,4),(3,3),(4.60785923306339E-19,3.58815201643809E-5),
(0.,1.),.UNSPECIFIED.)
GEOMETRIC_REPRESENTATION_ITEM()
RATIONAL_B_SPLINE_SURFACE(((1.,0.707106781186547,1.),(1.,0.716024554547703,
1.),(1.,0.715717874408732,1.),(1.,0.707106781186548,1.)))
REPRESENTATION_ITEM('')
SURFACE()
);
#549=(
BOUNDED_SURFACE()
B_SPLINE_SURFACE(2,2,((#577157,#577158,#577159),(#577160,#577161,#577162),
(#577163,#577164,#577165)),.UNSPECIFIED.,.F.,.F.,.F.)
B_SPLINE_SURFACE_WITH_KNOTS((3,3),(3,3),(-8.54933101691192E-17,1.5707963267949),
(-3.14159265358979,-1.5707963267949),.UNSPECIFIED.)
GEOMETRIC_REPRESENTATION_ITEM()
RATIONAL_B_SPLINE_SURFACE(((1.,0.707106781186548,1.),(0.707106781186542,
0.499999999999996,0.707106781186542),(1.,0.707106781186548,1.)))
REPRESENTATION_ITEM('')
SURFACE()
);
#550=(
BOUNDED_SURFACE()
B_SPLINE_SURFACE(2,2,((#577169,#577170,#577171),(#577172,#577173,#577174),
(#577175,#577176,#577177)),.UNSPECIFIED.,.F.,.F.,.F.)
B_SPLINE_SURFACE_WITH_KNOTS((3,3),(3,3),(-8.54933101691192E-17,1.57079632679491),
(1.5707963267949,3.14159265358979),.UNSPECIFIED.)
GEOMETRIC_REPRESENTATION_ITEM()
RATIONAL_B_SPLINE_SURFACE(((1.,0.707106781186548,1.),(0.707106781186546,
0.499999999999999,0.707106781186546),(1.,0.707106781186548,1.)))
REPRESENTATION_ITEM('')
SURFACE()
);
#551=(
BOUNDED_SURFACE()
B_SPLINE_SURFACE(3,2,((#577209,#577210,#577211),(#577212,#577213,#577214),
(#577215,#577216,#577217),(#577218,#577219,#577220)),.UNSPECIFIED.,.F.,
 .F.,.F.)
B_SPLINE_SURFACE_WITH_KNOTS((4,4),(3,3),(0.,3.58815210685741E-5),(0.,1.),
 .UNSPECIFIED.)
GEOMETRIC_REPRESENTATION_ITEM()
RATIONAL_B_SPLINE_SURFACE(((1.,0.707106781186548,1.),(1.,0.715655345718251,
1.),(1.,0.716085973914989,1.),(1.,0.707106781186547,1.)))
REPRESENTATION_ITEM('')
SURFACE()
);
#552=(
BOUNDED_SURFACE()
B_SPLINE_SURFACE(2,2,((#577222,#577223,#577224),(#577225,#577226,#577227),
(#577228,#577229,#577230)),.UNSPECIFIED.,.F.,.F.,.F.)
B_SPLINE_SURFACE_WITH_KNOTS((3,3),(3,3),(0.,1.5707963267949),(0.,1.21233321713608),
 .UNSPECIFIED.)
GEOMETRIC_REPRESENTATION_ITEM()
RATIONAL_B_SPLINE_SURFACE(((1.,0.821838015368987,1.),(0.707106781186542,
0.5811272337043,0.707106781186542),(1.,0.821838015368987,1.)))
REPRESENTATION_ITEM('')
SURFACE()
);
#553=(
BOUNDED_SURFACE()
B_SPLINE_SURFACE(2,2,((#577234,#577235,#577236),(#577237,#577238,#577239),
(#577240,#577241,#577242)),.UNSPECIFIED.,.F.,.F.,.F.)
B_SPLINE_SURFACE_WITH_KNOTS((3,3),(3,3),(0.,1.5707963267949),(-1.21233321713608,
0.),.UNSPECIFIED.)
GEOMETRIC_REPRESENTATION_ITEM()
RATIONAL_B_SPLINE_SURFACE(((1.,0.821838015368987,1.),(0.707106781186542,
0.5811272337043,0.707106781186542),(1.,0.821838015368987,1.)))
REPRESENTATION_ITEM('')
SURFACE()
);
#554=(
BOUNDED_SURFACE()
B_SPLINE_SURFACE(3,2,((#577244,#577245,#577246),(#577247,#577248,#577249),
(#577250,#577251,#577252),(#577253,#577254,#577255)),.UNSPECIFIED.,.F.,
 .F.,.F.)
B_SPLINE_SURFACE_WITH_KNOTS((4,4),(3,3),(4.60785923306339E-19,3.58815201643809E-5),
(0.,1.),.UNSPECIFIED.)
GEOMETRIC_REPRESENTATION_ITEM()
RATIONAL_B_SPLINE_SURFACE(((1.,0.707106781186547,1.),(1.,0.716024554547707,
1.),(1.,0.715717874408728,1.),(1.,0.707106781186548,1.)))
REPRESENTATION_ITEM('')
SURFACE()
);
#555=(
BOUNDED_SURFACE()
B_SPLINE_SURFACE(2,2,((#577287,#577288,#577289),(#577290,#577291,#577292),
(#577293,#577294,#577295)),.UNSPECIFIED.,.F.,.F.,.F.)
B_SPLINE_SURFACE_WITH_KNOTS((3,3),(3,3),(-8.54933101691192E-17,1.5707963267949),
(-3.14159265358979,-1.5707963267949),.UNSPECIFIED.)
GEOMETRIC_REPRESENTATION_ITEM()
RATIONAL_B_SPLINE_SURFACE(((1.,0.707106781186548,1.),(0.707106781186542,
0.499999999999996,0.707106781186542),(1.,0.707106781186548,1.)))
REPRESENTATION_ITEM('')
SURFACE()
);
#556=(
BOUNDED_SURFACE()
B_SPLINE_SURFACE(2,2,((#577299,#577300,#577301),(#577302,#577303,#577304),
(#577305,#577306,#577307)),.UNSPECIFIED.,.F.,.F.,.F.)
B_SPLINE_SURFACE_WITH_KNOTS((3,3),(3,3),(-8.54933101691192E-17,1.57079632679491),
(1.5707963267949,3.14159265358979),.UNSPECIFIED.)
GEOMETRIC_REPRESENTATION_ITEM()
RATIONAL_B_SPLINE_SURFACE(((1.,0.707106781186548,1.),(0.707106781186546,
0.499999999999999,0.707106781186546),(1.,0.707106781186548,1.)))
REPRESENTATION_ITEM('')
SURFACE()
);
#557=(
BOUNDED_SURFACE()
B_SPLINE_SURFACE(3,2,((#577339,#577340,#577341),(#577342,#577343,#577344),
(#577345,#577346,#577347),(#577348,#577349,#577350)),.UNSPECIFIED.,.F.,
 .F.,.F.)
B_SPLINE_SURFACE_WITH_KNOTS((4,4),(3,3),(0.,3.58815210685741E-5),(0.,1.),
 .UNSPECIFIED.)
GEOMETRIC_REPRESENTATION_ITEM()
RATIONAL_B_SPLINE_SURFACE(((1.,0.707106781186548,1.),(1.,0.71565534571825,
1.),(1.,0.71608597391499,1.),(1.,0.707106781186547,1.)))
REPRESENTATION_ITEM('')
SURFACE()
);
#558=(
BOUNDED_SURFACE()
B_SPLINE_SURFACE(2,2,((#577352,#577353,#577354),(#577355,#577356,#577357),
(#577358,#577359,#577360)),.UNSPECIFIED.,.F.,.F.,.F.)
B_SPLINE_SURFACE_WITH_KNOTS((3,3),(3,3),(0.,1.5707963267949),(0.,1.21233321713608),
 .UNSPECIFIED.)
GEOMETRIC_REPRESENTATION_ITEM()
RATIONAL_B_SPLINE_SURFACE(((1.,0.821838015368987,1.),(0.707106781186543,
0.581127233704301,0.707106781186543),(1.,0.821838015368987,1.)))
REPRESENTATION_ITEM('')
SURFACE()
);
#559=(
BOUNDED_SURFACE()
B_SPLINE_SURFACE(2,2,((#577364,#577365,#577366),(#577367,#577368,#577369),
(#577370,#577371,#577372)),.UNSPECIFIED.,.F.,.F.,.F.)
B_SPLINE_SURFACE_WITH_KNOTS((3,3),(3,3),(0.,1.5707963267949),(-1.21233321713608,
0.),.UNSPECIFIED.)
GEOMETRIC_REPRESENTATION_ITEM()
RATIONAL_B_SPLINE_SURFACE(((1.,0.821838015368987,1.),(0.707106781186542,
0.5811272337043,0.707106781186542),(1.,0.821838015368987,1.)))
REPRESENTATION_ITEM('')
SURFACE()
);
#560=(
BOUNDED_SURFACE()
B_SPLINE_SURFACE(3,2,((#577374,#577375,#577376),(#577377,#577378,#577379),
(#577380,#577381,#577382),(#577383,#577384,#577385)),.UNSPECIFIED.,.F.,
 .F.,.F.)
B_SPLINE_SURFACE_WITH_KNOTS((4,4),(3,3),(4.54009659728305E-19,3.5881520164381E-5),
(0.,1.),.UNSPECIFIED.)
GEOMETRIC_REPRESENTATION_ITEM()
RATIONAL_B_SPLINE_SURFACE(((1.,0.707106781186547,1.),(1.,0.716024554547706,
1.),(1.,0.715717874408728,1.),(1.,0.707106781186548,1.)))
REPRESENTATION_ITEM('')
SURFACE()
);
#561=(
BOUNDED_SURFACE()
B_SPLINE_SURFACE(2,2,((#577417,#577418,#577419),(#577420,#577421,#577422),
(#577423,#577424,#577425)),.UNSPECIFIED.,.F.,.F.,.F.)
B_SPLINE_SURFACE_WITH_KNOTS((3,3),(3,3),(-8.54933101691192E-17,1.5707963267949),
(-3.14159265358979,-1.5707963267949),.UNSPECIFIED.)
GEOMETRIC_REPRESENTATION_ITEM()
RATIONAL_B_SPLINE_SURFACE(((1.,0.707106781186548,1.),(0.707106781186542,
0.499999999999996,0.707106781186542),(1.,0.707106781186548,1.)))
REPRESENTATION_ITEM('')
SURFACE()
);
#562=(
BOUNDED_SURFACE()
B_SPLINE_SURFACE(2,2,((#577429,#577430,#577431),(#577432,#577433,#577434),
(#577435,#577436,#577437)),.UNSPECIFIED.,.F.,.F.,.F.)
B_SPLINE_SURFACE_WITH_KNOTS((3,3),(3,3),(-8.54933101691192E-17,1.57079632679491),
(1.5707963267949,3.14159265358979),.UNSPECIFIED.)
GEOMETRIC_REPRESENTATION_ITEM()
RATIONAL_B_SPLINE_SURFACE(((1.,0.707106781186548,1.),(0.707106781186546,
0.499999999999999,0.707106781186546),(1.,0.707106781186548,1.)))
REPRESENTATION_ITEM('')
SURFACE()
);
#563=(
BOUNDED_SURFACE()
B_SPLINE_SURFACE(3,2,((#577469,#577470,#577471),(#577472,#577473,#577474),
(#577475,#577476,#577477),(#577478,#577479,#577480)),.UNSPECIFIED.,.F.,
 .F.,.F.)
B_SPLINE_SURFACE_WITH_KNOTS((4,4),(3,3),(0.,3.58815210685741E-5),(0.,1.),
 .UNSPECIFIED.)
GEOMETRIC_REPRESENTATION_ITEM()
RATIONAL_B_SPLINE_SURFACE(((1.,0.707106781186548,1.),(1.,0.71565534571825,
1.),(1.,0.716085973914989,1.),(1.,0.707106781186547,1.)))
REPRESENTATION_ITEM('')
SURFACE()
);
#564=(
BOUNDED_SURFACE()
B_SPLINE_SURFACE(2,2,((#577482,#577483,#577484),(#577485,#577486,#577487),
(#577488,#577489,#577490)),.UNSPECIFIED.,.F.,.F.,.F.)
B_SPLINE_SURFACE_WITH_KNOTS((3,3),(3,3),(0.,1.5707963267949),(0.,1.21233321713608),
 .UNSPECIFIED.)
GEOMETRIC_REPRESENTATION_ITEM()
RATIONAL_B_SPLINE_SURFACE(((1.,0.821838015368987,1.),(0.707106781186542,
0.5811272337043,0.707106781186542),(1.,0.821838015368987,1.)))
REPRESENTATION_ITEM('')
SURFACE()
);
#565=(
BOUNDED_SURFACE()
B_SPLINE_SURFACE(2,2,((#577494,#577495,#577496),(#577497,#577498,#577499),
(#577500,#577501,#577502)),.UNSPECIFIED.,.F.,.F.,.F.)
B_SPLINE_SURFACE_WITH_KNOTS((3,3),(3,3),(0.,1.5707963267949),(-1.21233321713608,
0.),.UNSPECIFIED.)
GEOMETRIC_REPRESENTATION_ITEM()
RATIONAL_B_SPLINE_SURFACE(((1.,0.821838015368987,1.),(0.707106781186542,
0.5811272337043,0.707106781186542),(1.,0.821838015368987,1.)))
REPRESENTATION_ITEM('')
SURFACE()
);
#566=(
BOUNDED_SURFACE()
B_SPLINE_SURFACE(3,2,((#577504,#577505,#577506),(#577507,#577508,#577509),
(#577510,#577511,#577512),(#577513,#577514,#577515)),.UNSPECIFIED.,.F.,
 .F.,.F.)
B_SPLINE_SURFACE_WITH_KNOTS((4,4),(3,3),(4.67562186884374E-19,3.5881520164381E-5),
(0.,1.),.UNSPECIFIED.)
GEOMETRIC_REPRESENTATION_ITEM()
RATIONAL_B_SPLINE_SURFACE(((1.,0.707106781186547,1.),(1.,0.716024554547707,
1.),(1.,0.715717874408728,1.),(1.,0.707106781186548,1.)))
REPRESENTATION_ITEM('')
SURFACE()
);
#567=(
BOUNDED_SURFACE()
B_SPLINE_SURFACE(2,2,((#577547,#577548,#577549),(#577550,#577551,#577552),
(#577553,#577554,#577555)),.UNSPECIFIED.,.F.,.F.,.F.)
B_SPLINE_SURFACE_WITH_KNOTS((3,3),(3,3),(-8.54933101691192E-17,1.5707963267949),
(-3.14159265358979,-1.5707963267949),.UNSPECIFIED.)
GEOMETRIC_REPRESENTATION_ITEM()
RATIONAL_B_SPLINE_SURFACE(((1.,0.707106781186548,1.),(0.707106781186542,
0.499999999999996,0.707106781186542),(1.,0.707106781186548,1.)))
REPRESENTATION_ITEM('')
SURFACE()
);
#568=(
BOUNDED_SURFACE()
B_SPLINE_SURFACE(2,2,((#577559,#577560,#577561),(#577562,#577563,#577564),
(#577565,#577566,#577567)),.UNSPECIFIED.,.F.,.F.,.F.)
B_SPLINE_SURFACE_WITH_KNOTS((3,3),(3,3),(-8.54933101691192E-17,1.57079632679491),
(1.5707963267949,3.14159265358979),.UNSPECIFIED.)
GEOMETRIC_REPRESENTATION_ITEM()
RATIONAL_B_SPLINE_SURFACE(((1.,0.707106781186548,1.),(0.707106781186546,
0.499999999999999,0.707106781186546),(1.,0.707106781186548,1.)))
REPRESENTATION_ITEM('')
SURFACE()
);
#569=(
BOUNDED_SURFACE()
B_SPLINE_SURFACE(3,2,((#577599,#577600,#577601),(#577602,#577603,#577604),
(#577605,#577606,#577607),(#577608,#577609,#577610)),.UNSPECIFIED.,.F.,
 .F.,.F.)
B_SPLINE_SURFACE_WITH_KNOTS((4,4),(3,3),(0.,3.58815210685741E-5),(0.,1.),
 .UNSPECIFIED.)
GEOMETRIC_REPRESENTATION_ITEM()
RATIONAL_B_SPLINE_SURFACE(((1.,0.707106781186548,1.),(1.,0.71565534571825,
1.),(1.,0.716085973914989,1.),(1.,0.707106781186547,1.)))
REPRESENTATION_ITEM('')
SURFACE()
);
#570=(
BOUNDED_SURFACE()
B_SPLINE_SURFACE(2,2,((#577612,#577613,#577614),(#577615,#577616,#577617),
(#577618,#577619,#577620)),.UNSPECIFIED.,.F.,.F.,.F.)
B_SPLINE_SURFACE_WITH_KNOTS((3,3),(3,3),(0.,1.5707963267949),(0.,1.21233321713608),
 .UNSPECIFIED.)
GEOMETRIC_REPRESENTATION_ITEM()
RATIONAL_B_SPLINE_SURFACE(((1.,0.821838015368987,1.),(0.707106781186542,
0.5811272337043,0.707106781186542),(1.,0.821838015368987,1.)))
REPRESENTATION_ITEM('')
SURFACE()
);
#571=(
BOUNDED_SURFACE()
B_SPLINE_SURFACE(2,2,((#577624,#577625,#577626),(#577627,#577628,#577629),
(#577630,#577631,#577632)),.UNSPECIFIED.,.F.,.F.,.F.)
B_SPLINE_SURFACE_WITH_KNOTS((3,3),(3,3),(0.,1.5707963267949),(-1.21233321713608,
0.),.UNSPECIFIED.)
GEOMETRIC_REPRESENTATION_ITEM()
RATIONAL_B_SPLINE_SURFACE(((1.,0.821838015368987,1.),(0.707106781186542,
0.5811272337043,0.707106781186542),(1.,0.821838015368987,1.)))
REPRESENTATION_ITEM('')
SURFACE()
);
#572=(
BOUNDED_SURFACE()
B_SPLINE_SURFACE(3,2,((#577634,#577635,#577636),(#577637,#577638,#577639),
(#577640,#577641,#577642),(#577643,#577644,#577645)),.UNSPECIFIED.,.F.,
 .F.,.F.)
B_SPLINE_SURFACE_WITH_KNOTS((4,4),(3,3),(4.60785923306339E-19,3.5881520164381E-5),
(0.,1.),.UNSPECIFIED.)
GEOMETRIC_REPRESENTATION_ITEM()
RATIONAL_B_SPLINE_SURFACE(((1.,0.707106781186547,1.),(1.,0.716024554547707,
1.),(1.,0.715717874408728,1.),(1.,0.707106781186548,1.)))
REPRESENTATION_ITEM('')
SURFACE()
);
#573=(
BOUNDED_SURFACE()
B_SPLINE_SURFACE(2,2,((#577677,#577678,#577679),(#577680,#577681,#577682),
(#577683,#577684,#577685)),.UNSPECIFIED.,.F.,.F.,.F.)
B_SPLINE_SURFACE_WITH_KNOTS((3,3),(3,3),(-8.54933101691192E-17,1.5707963267949),
(-3.14159265358979,-1.5707963267949),.UNSPECIFIED.)
GEOMETRIC_REPRESENTATION_ITEM()
RATIONAL_B_SPLINE_SURFACE(((1.,0.707106781186548,1.),(0.707106781186542,
0.499999999999996,0.707106781186542),(1.,0.707106781186548,1.)))
REPRESENTATION_ITEM('')
SURFACE()
);
#574=(
BOUNDED_SURFACE()
B_SPLINE_SURFACE(2,2,((#577689,#577690,#577691),(#577692,#577693,#577694),
(#577695,#577696,#577697)),.UNSPECIFIED.,.F.,.F.,.F.)
B_SPLINE_SURFACE_WITH_KNOTS((3,3),(3,3),(-8.54933101691192E-17,1.57079632679491),
(1.5707963267949,3.14159265358979),.UNSPECIFIED.)
GEOMETRIC_REPRESENTATION_ITEM()
RATIONAL_B_SPLINE_SURFACE(((1.,0.707106781186548,1.),(0.707106781186546,
0.499999999999999,0.707106781186546),(1.,0.707106781186548,1.)))
REPRESENTATION_ITEM('')
SURFACE()
);
#575=(
BOUNDED_SURFACE()
B_SPLINE_SURFACE(3,2,((#577729,#577730,#577731),(#577732,#577733,#577734),
(#577735,#577736,#577737),(#577738,#577739,#577740)),.UNSPECIFIED.,.F.,
 .F.,.F.)
B_SPLINE_SURFACE_WITH_KNOTS((4,4),(3,3),(0.,3.58815210685741E-5),(0.,1.),
 .UNSPECIFIED.)
GEOMETRIC_REPRESENTATION_ITEM()
RATIONAL_B_SPLINE_SURFACE(((1.,0.707106781186548,1.),(1.,0.71565534571825,
1.),(1.,0.716085973914989,1.),(1.,0.707106781186548,1.)))
REPRESENTATION_ITEM('')
SURFACE()
);
#576=(
BOUNDED_SURFACE()
B_SPLINE_SURFACE(2,2,((#577742,#577743,#577744),(#577745,#577746,#577747),
(#577748,#577749,#577750)),.UNSPECIFIED.,.F.,.F.,.F.)
B_SPLINE_SURFACE_WITH_KNOTS((3,3),(3,3),(0.,1.5707963267949),(0.,1.21233321713608),
 .UNSPECIFIED.)
GEOMETRIC_REPRESENTATION_ITEM()
RATIONAL_B_SPLINE_SURFACE(((1.,0.821838015368987,1.),(0.707106781186542,
0.5811272337043,0.707106781186542),(1.,0.821838015368987,1.)))
REPRESENTATION_ITEM('')
SURFACE()
);
#577=(
BOUNDED_SURFACE()
B_SPLINE_SURFACE(2,2,((#577754,#577755,#577756),(#577757,#577758,#577759),
(#577760,#577761,#577762)),.UNSPECIFIED.,.F.,.F.,.F.)
B_SPLINE_SURFACE_WITH_KNOTS((3,3),(3,3),(0.,1.5707963267949),(-1.21233321713608,
0.),.UNSPECIFIED.)
GEOMETRIC_REPRESENTATION_ITEM()
RATIONAL_B_SPLINE_SURFACE(((1.,0.821838015368987,1.),(0.707106781186542,
0.5811272337043,0.707106781186542),(1.,0.821838015368987,1.)))
REPRESENTATION_ITEM('')
SURFACE()
);
#578=(
BOUNDED_SURFACE()
B_SPLINE_SURFACE(3,2,((#577764,#577765,#577766),(#577767,#577768,#577769),
(#577770,#577771,#577772),(#577773,#577774,#577775)),.UNSPECIFIED.,.F.,
 .F.,.F.)
B_SPLINE_SURFACE_WITH_KNOTS((4,4),(3,3),(4.54009659728305E-19,3.5881520164381E-5),
(0.,1.),.UNSPECIFIED.)
GEOMETRIC_REPRESENTATION_ITEM()
RATIONAL_B_SPLINE_SURFACE(((1.,0.707106781186547,1.),(1.,0.716024554547707,
1.),(1.,0.715717874408728,1.),(1.,0.707106781186548,1.)))
REPRESENTATION_ITEM('')
SURFACE()
);
#579=(
BOUNDED_SURFACE()
B_SPLINE_SURFACE(2,2,((#577807,#577808,#577809),(#577810,#577811,#577812),
(#577813,#577814,#577815)),.UNSPECIFIED.,.F.,.F.,.F.)
B_SPLINE_SURFACE_WITH_KNOTS((3,3),(3,3),(-8.54933101691192E-17,1.5707963267949),
(-3.14159265358979,-1.5707963267949),.UNSPECIFIED.)
GEOMETRIC_REPRESENTATION_ITEM()
RATIONAL_B_SPLINE_SURFACE(((1.,0.707106781186548,1.),(0.707106781186542,
0.499999999999996,0.707106781186542),(1.,0.707106781186548,1.)))
REPRESENTATION_ITEM('')
SURFACE()
);
#580=(
BOUNDED_SURFACE()
B_SPLINE_SURFACE(2,2,((#577819,#577820,#577821),(#577822,#577823,#577824),
(#577825,#577826,#577827)),.UNSPECIFIED.,.F.,.F.,.F.)
B_SPLINE_SURFACE_WITH_KNOTS((3,3),(3,3),(-8.54933101691192E-17,1.57079632679491),
(1.5707963267949,3.14159265358979),.UNSPECIFIED.)
GEOMETRIC_REPRESENTATION_ITEM()
RATIONAL_B_SPLINE_SURFACE(((1.,0.707106781186548,1.),(0.707106781186546,
0.499999999999999,0.707106781186546),(1.,0.707106781186548,1.)))
REPRESENTATION_ITEM('')
SURFACE()
);
#581=(
BOUNDED_SURFACE()
B_SPLINE_SURFACE(3,2,((#577859,#577860,#577861),(#577862,#577863,#577864),
(#577865,#577866,#577867),(#577868,#577869,#577870)),.UNSPECIFIED.,.F.,
 .F.,.F.)
B_SPLINE_SURFACE_WITH_KNOTS((4,4),(3,3),(0.,3.58815210685741E-5),(0.,1.),
 .UNSPECIFIED.)
GEOMETRIC_REPRESENTATION_ITEM()
RATIONAL_B_SPLINE_SURFACE(((1.,0.707106781186548,1.),(1.,0.71565534571825,
1.),(1.,0.71608597391499,1.),(1.,0.707106781186547,1.)))
REPRESENTATION_ITEM('')
SURFACE()
);
#582=(
BOUNDED_SURFACE()
B_SPLINE_SURFACE(2,2,((#577872,#577873,#577874),(#577875,#577876,#577877),
(#577878,#577879,#577880)),.UNSPECIFIED.,.F.,.F.,.F.)
B_SPLINE_SURFACE_WITH_KNOTS((3,3),(3,3),(0.,1.5707963267949),(0.,1.21233321713608),
 .UNSPECIFIED.)
GEOMETRIC_REPRESENTATION_ITEM()
RATIONAL_B_SPLINE_SURFACE(((1.,0.821838015368987,1.),(0.707106781186542,
0.5811272337043,0.707106781186542),(1.,0.821838015368987,1.)))
REPRESENTATION_ITEM('')
SURFACE()
);
#583=(
BOUNDED_SURFACE()
B_SPLINE_SURFACE(2,2,((#577884,#577885,#577886),(#577887,#577888,#577889),
(#577890,#577891,#577892)),.UNSPECIFIED.,.F.,.F.,.F.)
B_SPLINE_SURFACE_WITH_KNOTS((3,3),(3,3),(0.,1.5707963267949),(-1.21233321713608,
0.),.UNSPECIFIED.)
GEOMETRIC_REPRESENTATION_ITEM()
RATIONAL_B_SPLINE_SURFACE(((1.,0.821838015368987,1.),(0.707106781186542,
0.5811272337043,0.707106781186542),(1.,0.821838015368987,1.)))
REPRESENTATION_ITEM('')
SURFACE()
);
#584=(
BOUNDED_SURFACE()
B_SPLINE_SURFACE(3,2,((#577894,#577895,#577896),(#577897,#577898,#577899),
(#577900,#577901,#577902),(#577903,#577904,#577905)),.UNSPECIFIED.,.F.,
 .F.,.F.)
B_SPLINE_SURFACE_WITH_KNOTS((4,4),(3,3),(4.54009659728305E-19,3.5881520164381E-5),
(0.,1.),.UNSPECIFIED.)
GEOMETRIC_REPRESENTATION_ITEM()
RATIONAL_B_SPLINE_SURFACE(((1.,0.707106781186546,1.),(1.,0.716024554547709,
1.),(1.,0.715717874408727,1.),(1.,0.707106781186548,1.)))
REPRESENTATION_ITEM('')
SURFACE()
);
#585=(
BOUNDED_SURFACE()
B_SPLINE_SURFACE(2,2,((#577937,#577938,#577939),(#577940,#577941,#577942),
(#577943,#577944,#577945)),.UNSPECIFIED.,.F.,.F.,.F.)
B_SPLINE_SURFACE_WITH_KNOTS((3,3),(3,3),(-8.54933101691192E-17,1.5707963267949),
(-3.14159265358979,-1.5707963267949),.UNSPECIFIED.)
GEOMETRIC_REPRESENTATION_ITEM()
RATIONAL_B_SPLINE_SURFACE(((1.,0.707106781186548,1.),(0.707106781186542,
0.499999999999996,0.707106781186542),(1.,0.707106781186548,1.)))
REPRESENTATION_ITEM('')
SURFACE()
);
#586=(
BOUNDED_SURFACE()
B_SPLINE_SURFACE(2,2,((#577949,#577950,#577951),(#577952,#577953,#577954),
(#577955,#577956,#577957)),.UNSPECIFIED.,.F.,.F.,.F.)
B_SPLINE_SURFACE_WITH_KNOTS((3,3),(3,3),(-8.54933101691192E-17,1.57079632679491),
(1.5707963267949,3.14159265358979),.UNSPECIFIED.)
GEOMETRIC_REPRESENTATION_ITEM()
RATIONAL_B_SPLINE_SURFACE(((1.,0.707106781186548,1.),(0.707106781186546,
0.499999999999999,0.707106781186546),(1.,0.707106781186548,1.)))
REPRESENTATION_ITEM('')
SURFACE()
);
#587=(
BOUNDED_SURFACE()
B_SPLINE_SURFACE(3,2,((#577989,#577990,#577991),(#577992,#577993,#577994),
(#577995,#577996,#577997),(#577998,#577999,#578000)),.UNSPECIFIED.,.F.,
 .F.,.F.)
B_SPLINE_SURFACE_WITH_KNOTS((4,4),(3,3),(0.,3.58815210685741E-5),(0.,1.),
 .UNSPECIFIED.)
GEOMETRIC_REPRESENTATION_ITEM()
RATIONAL_B_SPLINE_SURFACE(((1.,0.707106781186549,1.),(1.,0.715655345718249,
1.),(1.,0.716085973914989,1.),(1.,0.707106781186547,1.)))
REPRESENTATION_ITEM('')
SURFACE()
);
#588=(
BOUNDED_SURFACE()
B_SPLINE_SURFACE(2,2,((#578002,#578003,#578004),(#578005,#578006,#578007),
(#578008,#578009,#578010)),.UNSPECIFIED.,.F.,.F.,.F.)
B_SPLINE_SURFACE_WITH_KNOTS((3,3),(3,3),(0.,1.5707963267949),(0.,1.21233321713608),
 .UNSPECIFIED.)
GEOMETRIC_REPRESENTATION_ITEM()
RATIONAL_B_SPLINE_SURFACE(((1.,0.821838015368986,1.),(0.707106781186543,
0.5811272337043,0.707106781186543),(1.,0.821838015368986,1.)))
REPRESENTATION_ITEM('')
SURFACE()
);
#589=(
BOUNDED_SURFACE()
B_SPLINE_SURFACE(2,2,((#578014,#578015,#578016),(#578017,#578018,#578019),
(#578020,#578021,#578022)),.UNSPECIFIED.,.F.,.F.,.F.)
B_SPLINE_SURFACE_WITH_KNOTS((3,3),(3,3),(0.,1.5707963267949),(-1.21233321713609,
0.),.UNSPECIFIED.)
GEOMETRIC_REPRESENTATION_ITEM()
RATIONAL_B_SPLINE_SURFACE(((1.,0.821838015368986,1.),(0.707106781186542,
0.5811272337043,0.707106781186542),(1.,0.821838015368986,1.)))
REPRESENTATION_ITEM('')
SURFACE()
);
#590=(
BOUNDED_SURFACE()
B_SPLINE_SURFACE(3,2,((#578024,#578025,#578026),(#578027,#578028,#578029),
(#578030,#578031,#578032),(#578033,#578034,#578035)),.UNSPECIFIED.,.F.,
 .F.,.F.)
B_SPLINE_SURFACE_WITH_KNOTS((4,4),(3,3),(4.60785923306339E-19,3.58815201643809E-5),
(0.,1.),.UNSPECIFIED.)
GEOMETRIC_REPRESENTATION_ITEM()
RATIONAL_B_SPLINE_SURFACE(((1.,0.707106781186548,1.),(1.,0.716024554547704,
1.),(1.,0.715717874408729,1.),(1.,0.707106781186548,1.)))
REPRESENTATION_ITEM('')
SURFACE()
);
#591=(
BOUNDED_SURFACE()
B_SPLINE_SURFACE(2,2,((#579707,#579708,#579709),(#579710,#579711,#579712),
(#579713,#579714,#579715)),.UNSPECIFIED.,.F.,.F.,.F.)
B_SPLINE_SURFACE_WITH_KNOTS((3,3),(3,3),(-8.10353239463463E-17,1.5707963267949),
(0.,1.5707963267949),.UNSPECIFIED.)
GEOMETRIC_REPRESENTATION_ITEM()
RATIONAL_B_SPLINE_SURFACE(((1.,0.707106781186547,1.),(0.707106781186542,
0.499999999999996,0.707106781186542),(1.,0.707106781186547,1.)))
REPRESENTATION_ITEM('')
SURFACE()
);
#592=(
BOUNDED_SURFACE()
B_SPLINE_SURFACE(2,2,((#579719,#579720,#579721),(#579722,#579723,#579724),
(#579725,#579726,#579727)),.UNSPECIFIED.,.F.,.F.,.F.)
B_SPLINE_SURFACE_WITH_KNOTS((3,3),(3,3),(-2.1621900268224E-16,1.57079632679491),
(-1.5707963267949,0.),.UNSPECIFIED.)
GEOMETRIC_REPRESENTATION_ITEM()
RATIONAL_B_SPLINE_SURFACE(((1.,0.707106781186547,1.),(0.707106781186546,
0.499999999999999,0.707106781186546),(1.,0.707106781186547,1.)))
REPRESENTATION_ITEM('')
SURFACE()
);
#593=(
BOUNDED_SURFACE()
B_SPLINE_SURFACE(3,2,((#579759,#579760,#579761),(#579762,#579763,#579764),
(#579765,#579766,#579767),(#579768,#579769,#579770)),.UNSPECIFIED.,.F.,
 .F.,.F.)
B_SPLINE_SURFACE_WITH_KNOTS((4,4),(3,3),(0.,3.58815210685723E-5),(0.,1.),
 .UNSPECIFIED.)
GEOMETRIC_REPRESENTATION_ITEM()
RATIONAL_B_SPLINE_SURFACE(((1.,0.707106781186548,1.),(1.,0.71565534571825,
1.),(1.,0.716085973914988,1.),(1.,0.707106781186548,1.)))
REPRESENTATION_ITEM('')
SURFACE()
);
#594=(
BOUNDED_SURFACE()
B_SPLINE_SURFACE(2,2,((#579772,#579773,#579774),(#579775,#579776,#579777),
(#579778,#579779,#579780)),.UNSPECIFIED.,.F.,.F.,.F.)
B_SPLINE_SURFACE_WITH_KNOTS((3,3),(3,3),(-5.55055271686648E-16,1.5707963267949),
(-3.14159265358979,-1.9292594364537),.UNSPECIFIED.)
GEOMETRIC_REPRESENTATION_ITEM()
RATIONAL_B_SPLINE_SURFACE(((1.,0.821838015368982,1.),(0.707106781186543,
0.581127233704298,0.707106781186543),(1.,0.821838015368982,1.)))
REPRESENTATION_ITEM('')
SURFACE()
);
#595=(
BOUNDED_SURFACE()
B_SPLINE_SURFACE(2,2,((#579784,#579785,#579786),(#579787,#579788,#579789),
(#579790,#579791,#579792)),.UNSPECIFIED.,.F.,.F.,.F.)
B_SPLINE_SURFACE_WITH_KNOTS((3,3),(3,3),(-3.46382288936092E-17,1.5707963267949),
(1.9292594364537,3.14159265358979),.UNSPECIFIED.)
GEOMETRIC_REPRESENTATION_ITEM()
RATIONAL_B_SPLINE_SURFACE(((1.,0.821838015368982,1.),(0.707106781186543,
0.581127233704297,0.707106781186543),(1.,0.821838015368982,1.)))
REPRESENTATION_ITEM('')
SURFACE()
);
#596=(
BOUNDED_SURFACE()
B_SPLINE_SURFACE(3,2,((#579794,#579795,#579796),(#579797,#579798,#579799),
(#579800,#579801,#579802),(#579803,#579804,#579805)),.UNSPECIFIED.,.F.,
 .F.,.F.)
B_SPLINE_SURFACE_WITH_KNOTS((4,4),(3,3),(0.,3.58815201643791E-5),(0.,1.),
 .UNSPECIFIED.)
GEOMETRIC_REPRESENTATION_ITEM()
RATIONAL_B_SPLINE_SURFACE(((1.,0.707106781186548,1.),(1.,0.716024554547706,
1.),(1.,0.715717874408727,1.),(1.,0.707106781186548,1.)))
REPRESENTATION_ITEM('')
SURFACE()
);
#597=(
BOUNDED_SURFACE()
B_SPLINE_SURFACE(2,2,((#579837,#579838,#579839),(#579840,#579841,#579842),
(#579843,#579844,#579845)),.UNSPECIFIED.,.F.,.F.,.F.)
B_SPLINE_SURFACE_WITH_KNOTS((3,3),(3,3),(-8.10353239463461E-17,1.5707963267949),
(0.,1.5707963267949),.UNSPECIFIED.)
GEOMETRIC_REPRESENTATION_ITEM()
RATIONAL_B_SPLINE_SURFACE(((1.,0.707106781186547,1.),(0.707106781186542,
0.499999999999996,0.707106781186542),(1.,0.707106781186547,1.)))
REPRESENTATION_ITEM('')
SURFACE()
);
#598=(
BOUNDED_SURFACE()
B_SPLINE_SURFACE(2,2,((#579849,#579850,#579851),(#579852,#579853,#579854),
(#579855,#579856,#579857)),.UNSPECIFIED.,.F.,.F.,.F.)
B_SPLINE_SURFACE_WITH_KNOTS((3,3),(3,3),(-2.1621900268224E-16,1.57079632679491),
(-1.5707963267949,0.),.UNSPECIFIED.)
GEOMETRIC_REPRESENTATION_ITEM()
RATIONAL_B_SPLINE_SURFACE(((1.,0.707106781186547,1.),(0.707106781186546,
0.499999999999999,0.707106781186546),(1.,0.707106781186547,1.)))
REPRESENTATION_ITEM('')
SURFACE()
);
#599=(
BOUNDED_SURFACE()
B_SPLINE_SURFACE(3,2,((#579889,#579890,#579891),(#579892,#579893,#579894),
(#579895,#579896,#579897),(#579898,#579899,#579900)),.UNSPECIFIED.,.F.,
 .F.,.F.)
B_SPLINE_SURFACE_WITH_KNOTS((4,4),(3,3),(0.,3.58815210685723E-5),(0.,1.),
 .UNSPECIFIED.)
GEOMETRIC_REPRESENTATION_ITEM()
RATIONAL_B_SPLINE_SURFACE(((1.,0.707106781186548,1.),(1.,0.71565534571825,
1.),(1.,0.71608597391499,1.),(1.,0.707106781186547,1.)))
REPRESENTATION_ITEM('')
SURFACE()
);
#600=(
BOUNDED_SURFACE()
B_SPLINE_SURFACE(2,2,((#579902,#579903,#579904),(#579905,#579906,#579907),
(#579908,#579909,#579910)),.UNSPECIFIED.,.F.,.F.,.F.)
B_SPLINE_SURFACE_WITH_KNOTS((3,3),(3,3),(-5.55055271686656E-16,1.5707963267949),
(-3.14159265358979,-1.9292594364537),.UNSPECIFIED.)
GEOMETRIC_REPRESENTATION_ITEM()
RATIONAL_B_SPLINE_SURFACE(((1.,0.821838015368982,1.),(0.707106781186543,
0.581127233704297,0.707106781186543),(1.,0.821838015368982,1.)))
REPRESENTATION_ITEM('')
SURFACE()
);
#601=(
BOUNDED_SURFACE()
B_SPLINE_SURFACE(2,2,((#579914,#579915,#579916),(#579917,#579918,#579919),
(#579920,#579921,#579922)),.UNSPECIFIED.,.F.,.F.,.F.)
B_SPLINE_SURFACE_WITH_KNOTS((3,3),(3,3),(-3.46382288936109E-17,1.5707963267949),
(1.9292594364537,3.14159265358979),.UNSPECIFIED.)
GEOMETRIC_REPRESENTATION_ITEM()
RATIONAL_B_SPLINE_SURFACE(((1.,0.821838015368982,1.),(0.707106781186543,
0.581127233704297,0.707106781186543),(1.,0.821838015368982,1.)))
REPRESENTATION_ITEM('')
SURFACE()
);
#602=(
BOUNDED_SURFACE()
B_SPLINE_SURFACE(3,2,((#579924,#579925,#579926),(#579927,#579928,#579929),
(#579930,#579931,#579932),(#579933,#579934,#579935)),.UNSPECIFIED.,.F.,
 .F.,.F.)
B_SPLINE_SURFACE_WITH_KNOTS((4,4),(3,3),(0.,3.58815201643791E-5),(0.,1.),
 .UNSPECIFIED.)
GEOMETRIC_REPRESENTATION_ITEM()
RATIONAL_B_SPLINE_SURFACE(((1.,0.707106781186548,1.),(1.,0.716024554547706,
1.),(1.,0.715717874408727,1.),(1.,0.707106781186548,1.)))
REPRESENTATION_ITEM('')
SURFACE()
);
#603=(
BOUNDED_SURFACE()
B_SPLINE_SURFACE(2,2,((#579967,#579968,#579969),(#579970,#579971,#579972),
(#579973,#579974,#579975)),.UNSPECIFIED.,.F.,.F.,.F.)
B_SPLINE_SURFACE_WITH_KNOTS((3,3),(3,3),(-8.1035323946346E-17,1.5707963267949),
(0.,1.5707963267949),.UNSPECIFIED.)
GEOMETRIC_REPRESENTATION_ITEM()
RATIONAL_B_SPLINE_SURFACE(((1.,0.707106781186547,1.),(0.707106781186542,
0.499999999999996,0.707106781186542),(1.,0.707106781186547,1.)))
REPRESENTATION_ITEM('')
SURFACE()
);
#604=(
BOUNDED_SURFACE()
B_SPLINE_SURFACE(2,2,((#579979,#579980,#579981),(#579982,#579983,#579984),
(#579985,#579986,#579987)),.UNSPECIFIED.,.F.,.F.,.F.)
B_SPLINE_SURFACE_WITH_KNOTS((3,3),(3,3),(-2.1621900268224E-16,1.57079632679491),
(-1.5707963267949,0.),.UNSPECIFIED.)
GEOMETRIC_REPRESENTATION_ITEM()
RATIONAL_B_SPLINE_SURFACE(((1.,0.707106781186547,1.),(0.707106781186546,
0.499999999999999,0.707106781186546),(1.,0.707106781186547,1.)))
REPRESENTATION_ITEM('')
SURFACE()
);
#605=(
BOUNDED_SURFACE()
B_SPLINE_SURFACE(3,2,((#580019,#580020,#580021),(#580022,#580023,#580024),
(#580025,#580026,#580027),(#580028,#580029,#580030)),.UNSPECIFIED.,.F.,
 .F.,.F.)
B_SPLINE_SURFACE_WITH_KNOTS((4,4),(3,3),(0.,3.58815210685723E-5),(0.,1.),
 .UNSPECIFIED.)
GEOMETRIC_REPRESENTATION_ITEM()
RATIONAL_B_SPLINE_SURFACE(((1.,0.707106781186548,1.),(1.,0.715655345718249,
1.),(1.,0.71608597391499,1.),(1.,0.707106781186547,1.)))
REPRESENTATION_ITEM('')
SURFACE()
);
#606=(
BOUNDED_SURFACE()
B_SPLINE_SURFACE(2,2,((#580032,#580033,#580034),(#580035,#580036,#580037),
(#580038,#580039,#580040)),.UNSPECIFIED.,.F.,.F.,.F.)
B_SPLINE_SURFACE_WITH_KNOTS((3,3),(3,3),(-5.55055271686649E-16,1.5707963267949),
(-3.14159265358979,-1.9292594364537),.UNSPECIFIED.)
GEOMETRIC_REPRESENTATION_ITEM()
RATIONAL_B_SPLINE_SURFACE(((1.,0.821838015368982,1.),(0.707106781186543,
0.581127233704297,0.707106781186543),(1.,0.821838015368982,1.)))
REPRESENTATION_ITEM('')
SURFACE()
);
#607=(
BOUNDED_SURFACE()
B_SPLINE_SURFACE(2,2,((#580044,#580045,#580046),(#580047,#580048,#580049),
(#580050,#580051,#580052)),.UNSPECIFIED.,.F.,.F.,.F.)
B_SPLINE_SURFACE_WITH_KNOTS((3,3),(3,3),(-3.46382288936094E-17,1.5707963267949),
(1.9292594364537,3.14159265358979),.UNSPECIFIED.)
GEOMETRIC_REPRESENTATION_ITEM()
RATIONAL_B_SPLINE_SURFACE(((1.,0.821838015368982,1.),(0.707106781186543,
0.581127233704297,0.707106781186543),(1.,0.821838015368982,1.)))
REPRESENTATION_ITEM('')
SURFACE()
);
#608=(
BOUNDED_SURFACE()
B_SPLINE_SURFACE(3,2,((#580054,#580055,#580056),(#580057,#580058,#580059),
(#580060,#580061,#580062),(#580063,#580064,#580065)),.UNSPECIFIED.,.F.,
 .F.,.F.)
B_SPLINE_SURFACE_WITH_KNOTS((4,4),(3,3),(-6.7762635780344E-21,3.58815201643792E-5),
(0.,1.),.UNSPECIFIED.)
GEOMETRIC_REPRESENTATION_ITEM()
RATIONAL_B_SPLINE_SURFACE(((1.,0.707106781186548,1.),(1.,0.716024554547706,
1.),(1.,0.715717874408728,1.),(1.,0.707106781186548,1.)))
REPRESENTATION_ITEM('')
SURFACE()
);
#609=(
BOUNDED_SURFACE()
B_SPLINE_SURFACE(2,2,((#580097,#580098,#580099),(#580100,#580101,#580102),
(#580103,#580104,#580105)),.UNSPECIFIED.,.F.,.F.,.F.)
B_SPLINE_SURFACE_WITH_KNOTS((3,3),(3,3),(-8.1035323946346E-17,1.5707963267949),
(0.,1.5707963267949),.UNSPECIFIED.)
GEOMETRIC_REPRESENTATION_ITEM()
RATIONAL_B_SPLINE_SURFACE(((1.,0.707106781186547,1.),(0.707106781186542,
0.499999999999996,0.707106781186542),(1.,0.707106781186547,1.)))
REPRESENTATION_ITEM('')
SURFACE()
);
#610=(
BOUNDED_SURFACE()
B_SPLINE_SURFACE(2,2,((#580109,#580110,#580111),(#580112,#580113,#580114),
(#580115,#580116,#580117)),.UNSPECIFIED.,.F.,.F.,.F.)
B_SPLINE_SURFACE_WITH_KNOTS((3,3),(3,3),(-2.1621900268224E-16,1.57079632679491),
(-1.5707963267949,0.),.UNSPECIFIED.)
GEOMETRIC_REPRESENTATION_ITEM()
RATIONAL_B_SPLINE_SURFACE(((1.,0.707106781186547,1.),(0.707106781186546,
0.499999999999999,0.707106781186546),(1.,0.707106781186547,1.)))
REPRESENTATION_ITEM('')
SURFACE()
);
#611=(
BOUNDED_SURFACE()
B_SPLINE_SURFACE(3,2,((#580149,#580150,#580151),(#580152,#580153,#580154),
(#580155,#580156,#580157),(#580158,#580159,#580160)),.UNSPECIFIED.,.F.,
 .F.,.F.)
B_SPLINE_SURFACE_WITH_KNOTS((4,4),(3,3),(0.,3.58815210685723E-5),(0.,1.),
 .UNSPECIFIED.)
GEOMETRIC_REPRESENTATION_ITEM()
RATIONAL_B_SPLINE_SURFACE(((1.,0.707106781186548,1.),(1.,0.715655345718249,
1.),(1.,0.71608597391499,1.),(1.,0.707106781186547,1.)))
REPRESENTATION_ITEM('')
SURFACE()
);
#612=(
BOUNDED_SURFACE()
B_SPLINE_SURFACE(2,2,((#580162,#580163,#580164),(#580165,#580166,#580167),
(#580168,#580169,#580170)),.UNSPECIFIED.,.F.,.F.,.F.)
B_SPLINE_SURFACE_WITH_KNOTS((3,3),(3,3),(-5.5505527168665E-16,1.5707963267949),
(-3.14159265358979,-1.9292594364537),.UNSPECIFIED.)
GEOMETRIC_REPRESENTATION_ITEM()
RATIONAL_B_SPLINE_SURFACE(((1.,0.821838015368982,1.),(0.707106781186543,
0.581127233704297,0.707106781186543),(1.,0.821838015368982,1.)))
REPRESENTATION_ITEM('')
SURFACE()
);
#613=(
BOUNDED_SURFACE()
B_SPLINE_SURFACE(2,2,((#580174,#580175,#580176),(#580177,#580178,#580179),
(#580180,#580181,#580182)),.UNSPECIFIED.,.F.,.F.,.F.)
B_SPLINE_SURFACE_WITH_KNOTS((3,3),(3,3),(-3.46382288936094E-17,1.5707963267949),
(1.9292594364537,3.14159265358979),.UNSPECIFIED.)
GEOMETRIC_REPRESENTATION_ITEM()
RATIONAL_B_SPLINE_SURFACE(((1.,0.821838015368982,1.),(0.707106781186543,
0.581127233704297,0.707106781186543),(1.,0.821838015368982,1.)))
REPRESENTATION_ITEM('')
SURFACE()
);
#614=(
BOUNDED_SURFACE()
B_SPLINE_SURFACE(3,2,((#580184,#580185,#580186),(#580187,#580188,#580189),
(#580190,#580191,#580192),(#580193,#580194,#580195)),.UNSPECIFIED.,.F.,
 .F.,.F.)
B_SPLINE_SURFACE_WITH_KNOTS((4,4),(3,3),(0.,3.58815201643792E-5),(0.,1.),
 .UNSPECIFIED.)
GEOMETRIC_REPRESENTATION_ITEM()
RATIONAL_B_SPLINE_SURFACE(((1.,0.707106781186548,1.),(1.,0.716024554547706,
1.),(1.,0.715717874408729,1.),(1.,0.707106781186548,1.)))
REPRESENTATION_ITEM('')
SURFACE()
);
#615=(
BOUNDED_SURFACE()
B_SPLINE_SURFACE(2,2,((#580227,#580228,#580229),(#580230,#580231,#580232),
(#580233,#580234,#580235)),.UNSPECIFIED.,.F.,.F.,.F.)
B_SPLINE_SURFACE_WITH_KNOTS((3,3),(3,3),(-8.1035323946346E-17,1.5707963267949),
(0.,1.5707963267949),.UNSPECIFIED.)
GEOMETRIC_REPRESENTATION_ITEM()
RATIONAL_B_SPLINE_SURFACE(((1.,0.707106781186547,1.),(0.707106781186542,
0.499999999999996,0.707106781186542),(1.,0.707106781186547,1.)))
REPRESENTATION_ITEM('')
SURFACE()
);
#616=(
BOUNDED_SURFACE()
B_SPLINE_SURFACE(2,2,((#580239,#580240,#580241),(#580242,#580243,#580244),
(#580245,#580246,#580247)),.UNSPECIFIED.,.F.,.F.,.F.)
B_SPLINE_SURFACE_WITH_KNOTS((3,3),(3,3),(-2.1621900268224E-16,1.57079632679491),
(-1.5707963267949,0.),.UNSPECIFIED.)
GEOMETRIC_REPRESENTATION_ITEM()
RATIONAL_B_SPLINE_SURFACE(((1.,0.707106781186547,1.),(0.707106781186546,
0.499999999999999,0.707106781186546),(1.,0.707106781186547,1.)))
REPRESENTATION_ITEM('')
SURFACE()
);
#617=(
BOUNDED_SURFACE()
B_SPLINE_SURFACE(3,2,((#580279,#580280,#580281),(#580282,#580283,#580284),
(#580285,#580286,#580287),(#580288,#580289,#580290)),.UNSPECIFIED.,.F.,
 .F.,.F.)
B_SPLINE_SURFACE_WITH_KNOTS((4,4),(3,3),(0.,3.58815210685723E-5),(0.,1.),
 .UNSPECIFIED.)
GEOMETRIC_REPRESENTATION_ITEM()
RATIONAL_B_SPLINE_SURFACE(((1.,0.707106781186548,1.),(1.,0.715655345718249,
1.),(1.,0.71608597391499,1.),(1.,0.707106781186547,1.)))
REPRESENTATION_ITEM('')
SURFACE()
);
#618=(
BOUNDED_SURFACE()
B_SPLINE_SURFACE(2,2,((#580292,#580293,#580294),(#580295,#580296,#580297),
(#580298,#580299,#580300)),.UNSPECIFIED.,.F.,.F.,.F.)
B_SPLINE_SURFACE_WITH_KNOTS((3,3),(3,3),(-5.55055271686655E-16,1.5707963267949),
(-3.14159265358979,-1.9292594364537),.UNSPECIFIED.)
GEOMETRIC_REPRESENTATION_ITEM()
RATIONAL_B_SPLINE_SURFACE(((1.,0.821838015368982,1.),(0.707106781186543,
0.581127233704297,0.707106781186543),(1.,0.821838015368982,1.)))
REPRESENTATION_ITEM('')
SURFACE()
);
#619=(
BOUNDED_SURFACE()
B_SPLINE_SURFACE(2,2,((#580304,#580305,#580306),(#580307,#580308,#580309),
(#580310,#580311,#580312)),.UNSPECIFIED.,.F.,.F.,.F.)
B_SPLINE_SURFACE_WITH_KNOTS((3,3),(3,3),(-3.46382288936094E-17,1.5707963267949),
(1.9292594364537,3.14159265358979),.UNSPECIFIED.)
GEOMETRIC_REPRESENTATION_ITEM()
RATIONAL_B_SPLINE_SURFACE(((1.,0.821838015368982,1.),(0.707106781186543,
0.581127233704297,0.707106781186543),(1.,0.821838015368982,1.)))
REPRESENTATION_ITEM('')
SURFACE()
);
#620=(
BOUNDED_SURFACE()
B_SPLINE_SURFACE(3,2,((#580314,#580315,#580316),(#580317,#580318,#580319),
(#580320,#580321,#580322),(#580323,#580324,#580325)),.UNSPECIFIED.,.F.,
 .F.,.F.)
B_SPLINE_SURFACE_WITH_KNOTS((4,4),(3,3),(0.,3.58815201643791E-5),(0.,1.),
 .UNSPECIFIED.)
GEOMETRIC_REPRESENTATION_ITEM()
RATIONAL_B_SPLINE_SURFACE(((1.,0.707106781186548,1.),(1.,0.716024554547706,
1.),(1.,0.715717874408729,1.),(1.,0.707106781186548,1.)))
REPRESENTATION_ITEM('')
SURFACE()
);
#621=(
BOUNDED_SURFACE()
B_SPLINE_SURFACE(2,2,((#580357,#580358,#580359),(#580360,#580361,#580362),
(#580363,#580364,#580365)),.UNSPECIFIED.,.F.,.F.,.F.)
B_SPLINE_SURFACE_WITH_KNOTS((3,3),(3,3),(-8.10353239463461E-17,1.5707963267949),
(0.,1.5707963267949),.UNSPECIFIED.)
GEOMETRIC_REPRESENTATION_ITEM()
RATIONAL_B_SPLINE_SURFACE(((1.,0.707106781186547,1.),(0.707106781186542,
0.499999999999996,0.707106781186542),(1.,0.707106781186547,1.)))
REPRESENTATION_ITEM('')
SURFACE()
);
#622=(
BOUNDED_SURFACE()
B_SPLINE_SURFACE(2,2,((#580369,#580370,#580371),(#580372,#580373,#580374),
(#580375,#580376,#580377)),.UNSPECIFIED.,.F.,.F.,.F.)
B_SPLINE_SURFACE_WITH_KNOTS((3,3),(3,3),(-2.1621900268224E-16,1.57079632679491),
(-1.5707963267949,0.),.UNSPECIFIED.)
GEOMETRIC_REPRESENTATION_ITEM()
RATIONAL_B_SPLINE_SURFACE(((1.,0.707106781186547,1.),(0.707106781186546,
0.499999999999999,0.707106781186546),(1.,0.707106781186547,1.)))
REPRESENTATION_ITEM('')
SURFACE()
);
#623=(
BOUNDED_SURFACE()
B_SPLINE_SURFACE(3,2,((#580409,#580410,#580411),(#580412,#580413,#580414),
(#580415,#580416,#580417),(#580418,#580419,#580420)),.UNSPECIFIED.,.F.,
 .F.,.F.)
B_SPLINE_SURFACE_WITH_KNOTS((4,4),(3,3),(0.,3.58815210685723E-5),(0.,1.),
 .UNSPECIFIED.)
GEOMETRIC_REPRESENTATION_ITEM()
RATIONAL_B_SPLINE_SURFACE(((1.,0.707106781186548,1.),(1.,0.71565534571825,
1.),(1.,0.716085973914989,1.),(1.,0.707106781186548,1.)))
REPRESENTATION_ITEM('')
SURFACE()
);
#624=(
BOUNDED_SURFACE()
B_SPLINE_SURFACE(2,2,((#580422,#580423,#580424),(#580425,#580426,#580427),
(#580428,#580429,#580430)),.UNSPECIFIED.,.F.,.F.,.F.)
B_SPLINE_SURFACE_WITH_KNOTS((3,3),(3,3),(-5.55055271686656E-16,1.5707963267949),
(-3.14159265358979,-1.9292594364537),.UNSPECIFIED.)
GEOMETRIC_REPRESENTATION_ITEM()
RATIONAL_B_SPLINE_SURFACE(((1.,0.821838015368982,1.),(0.707106781186543,
0.581127233704297,0.707106781186543),(1.,0.821838015368982,1.)))
REPRESENTATION_ITEM('')
SURFACE()
);
#625=(
BOUNDED_SURFACE()
B_SPLINE_SURFACE(2,2,((#580434,#580435,#580436),(#580437,#580438,#580439),
(#580440,#580441,#580442)),.UNSPECIFIED.,.F.,.F.,.F.)
B_SPLINE_SURFACE_WITH_KNOTS((3,3),(3,3),(-3.46382288936093E-17,1.5707963267949),
(1.9292594364537,3.14159265358979),.UNSPECIFIED.)
GEOMETRIC_REPRESENTATION_ITEM()
RATIONAL_B_SPLINE_SURFACE(((1.,0.821838015368982,1.),(0.707106781186543,
0.581127233704297,0.707106781186543),(1.,0.821838015368982,1.)))
REPRESENTATION_ITEM('')
SURFACE()
);
#626=(
BOUNDED_SURFACE()
B_SPLINE_SURFACE(3,2,((#580444,#580445,#580446),(#580447,#580448,#580449),
(#580450,#580451,#580452),(#580453,#580454,#580455)),.UNSPECIFIED.,.F.,
 .F.,.F.)
B_SPLINE_SURFACE_WITH_KNOTS((4,4),(3,3),(-6.7762635780344E-21,3.58815201643792E-5),
(0.,1.),.UNSPECIFIED.)
GEOMETRIC_REPRESENTATION_ITEM()
RATIONAL_B_SPLINE_SURFACE(((1.,0.707106781186548,1.),(1.,0.716024554547706,
1.),(1.,0.715717874408728,1.),(1.,0.707106781186548,1.)))
REPRESENTATION_ITEM('')
SURFACE()
);
#627=(
BOUNDED_SURFACE()
B_SPLINE_SURFACE(2,2,((#580487,#580488,#580489),(#580490,#580491,#580492),
(#580493,#580494,#580495)),.UNSPECIFIED.,.F.,.F.,.F.)
B_SPLINE_SURFACE_WITH_KNOTS((3,3),(3,3),(-8.10353239463461E-17,1.5707963267949),
(0.,1.5707963267949),.UNSPECIFIED.)
GEOMETRIC_REPRESENTATION_ITEM()
RATIONAL_B_SPLINE_SURFACE(((1.,0.707106781186547,1.),(0.707106781186542,
0.499999999999996,0.707106781186542),(1.,0.707106781186547,1.)))
REPRESENTATION_ITEM('')
SURFACE()
);
#628=(
BOUNDED_SURFACE()
B_SPLINE_SURFACE(2,2,((#580499,#580500,#580501),(#580502,#580503,#580504),
(#580505,#580506,#580507)),.UNSPECIFIED.,.F.,.F.,.F.)
B_SPLINE_SURFACE_WITH_KNOTS((3,3),(3,3),(-2.1621900268224E-16,1.57079632679491),
(-1.5707963267949,0.),.UNSPECIFIED.)
GEOMETRIC_REPRESENTATION_ITEM()
RATIONAL_B_SPLINE_SURFACE(((1.,0.707106781186547,1.),(0.707106781186546,
0.499999999999999,0.707106781186546),(1.,0.707106781186547,1.)))
REPRESENTATION_ITEM('')
SURFACE()
);
#629=(
BOUNDED_SURFACE()
B_SPLINE_SURFACE(3,2,((#580539,#580540,#580541),(#580542,#580543,#580544),
(#580545,#580546,#580547),(#580548,#580549,#580550)),.UNSPECIFIED.,.F.,
 .F.,.F.)
B_SPLINE_SURFACE_WITH_KNOTS((4,4),(3,3),(0.,3.58815210685723E-5),(0.,1.),
 .UNSPECIFIED.)
GEOMETRIC_REPRESENTATION_ITEM()
RATIONAL_B_SPLINE_SURFACE(((1.,0.707106781186548,1.),(1.,0.71565534571825,
1.),(1.,0.71608597391499,1.),(1.,0.707106781186547,1.)))
REPRESENTATION_ITEM('')
SURFACE()
);
#630=(
BOUNDED_SURFACE()
B_SPLINE_SURFACE(2,2,((#580552,#580553,#580554),(#580555,#580556,#580557),
(#580558,#580559,#580560)),.UNSPECIFIED.,.F.,.F.,.F.)
B_SPLINE_SURFACE_WITH_KNOTS((3,3),(3,3),(-5.55055271686656E-16,1.5707963267949),
(-3.14159265358979,-1.9292594364537),.UNSPECIFIED.)
GEOMETRIC_REPRESENTATION_ITEM()
RATIONAL_B_SPLINE_SURFACE(((1.,0.821838015368982,1.),(0.707106781186543,
0.581127233704297,0.707106781186543),(1.,0.821838015368982,1.)))
REPRESENTATION_ITEM('')
SURFACE()
);
#631=(
BOUNDED_SURFACE()
B_SPLINE_SURFACE(2,2,((#580564,#580565,#580566),(#580567,#580568,#580569),
(#580570,#580571,#580572)),.UNSPECIFIED.,.F.,.F.,.F.)
B_SPLINE_SURFACE_WITH_KNOTS((3,3),(3,3),(-3.46382288936109E-17,1.5707963267949),
(1.9292594364537,3.14159265358979),.UNSPECIFIED.)
GEOMETRIC_REPRESENTATION_ITEM()
RATIONAL_B_SPLINE_SURFACE(((1.,0.821838015368982,1.),(0.707106781186543,
0.581127233704297,0.707106781186543),(1.,0.821838015368982,1.)))
REPRESENTATION_ITEM('')
SURFACE()
);
#632=(
BOUNDED_SURFACE()
B_SPLINE_SURFACE(3,2,((#580574,#580575,#580576),(#580577,#580578,#580579),
(#580580,#580581,#580582),(#580583,#580584,#580585)),.UNSPECIFIED.,.F.,
 .F.,.F.)
B_SPLINE_SURFACE_WITH_KNOTS((4,4),(3,3),(-6.7762635780344E-21,3.58815201643792E-5),
(0.,1.),.UNSPECIFIED.)
GEOMETRIC_REPRESENTATION_ITEM()
RATIONAL_B_SPLINE_SURFACE(((1.,0.707106781186548,1.),(1.,0.716024554547707,
1.),(1.,0.715717874408727,1.),(1.,0.707106781186549,1.)))
REPRESENTATION_ITEM('')
SURFACE()
);
#633=(
BOUNDED_SURFACE()
B_SPLINE_SURFACE(2,2,((#580617,#580618,#580619),(#580620,#580621,#580622),
(#580623,#580624,#580625)),.UNSPECIFIED.,.F.,.F.,.F.)
B_SPLINE_SURFACE_WITH_KNOTS((3,3),(3,3),(-8.10353239463463E-17,1.5707963267949),
(0.,1.5707963267949),.UNSPECIFIED.)
GEOMETRIC_REPRESENTATION_ITEM()
RATIONAL_B_SPLINE_SURFACE(((1.,0.707106781186547,1.),(0.707106781186542,
0.499999999999996,0.707106781186542),(1.,0.707106781186547,1.)))
REPRESENTATION_ITEM('')
SURFACE()
);
#634=(
BOUNDED_SURFACE()
B_SPLINE_SURFACE(2,2,((#580629,#580630,#580631),(#580632,#580633,#580634),
(#580635,#580636,#580637)),.UNSPECIFIED.,.F.,.F.,.F.)
B_SPLINE_SURFACE_WITH_KNOTS((3,3),(3,3),(-2.1621900268224E-16,1.57079632679491),
(-1.5707963267949,0.),.UNSPECIFIED.)
GEOMETRIC_REPRESENTATION_ITEM()
RATIONAL_B_SPLINE_SURFACE(((1.,0.707106781186547,1.),(0.707106781186546,
0.499999999999999,0.707106781186546),(1.,0.707106781186547,1.)))
REPRESENTATION_ITEM('')
SURFACE()
);
#635=(
BOUNDED_SURFACE()
B_SPLINE_SURFACE(3,2,((#580669,#580670,#580671),(#580672,#580673,#580674),
(#580675,#580676,#580677),(#580678,#580679,#580680)),.UNSPECIFIED.,.F.,
 .F.,.F.)
B_SPLINE_SURFACE_WITH_KNOTS((4,4),(3,3),(0.,3.58815210685723E-5),(0.,1.),
 .UNSPECIFIED.)
GEOMETRIC_REPRESENTATION_ITEM()
RATIONAL_B_SPLINE_SURFACE(((1.,0.707106781186549,1.),(1.,0.715655345718249,
1.),(1.,0.716085973914988,1.),(1.,0.707106781186547,1.)))
REPRESENTATION_ITEM('')
SURFACE()
);
#636=(
BOUNDED_SURFACE()
B_SPLINE_SURFACE(2,2,((#580682,#580683,#580684),(#580685,#580686,#580687),
(#580688,#580689,#580690)),.UNSPECIFIED.,.F.,.F.,.F.)
B_SPLINE_SURFACE_WITH_KNOTS((3,3),(3,3),(-5.55055271686648E-16,1.5707963267949),
(-3.14159265358979,-1.9292594364537),.UNSPECIFIED.)
GEOMETRIC_REPRESENTATION_ITEM()
RATIONAL_B_SPLINE_SURFACE(((1.,0.821838015368982,1.),(0.707106781186542,
0.581127233704297,0.707106781186542),(1.,0.821838015368982,1.)))
REPRESENTATION_ITEM('')
SURFACE()
);
#637=(
BOUNDED_SURFACE()
B_SPLINE_SURFACE(2,2,((#580694,#580695,#580696),(#580697,#580698,#580699),
(#580700,#580701,#580702)),.UNSPECIFIED.,.F.,.F.,.F.)
B_SPLINE_SURFACE_WITH_KNOTS((3,3),(3,3),(-3.46382288936092E-17,1.5707963267949),
(1.9292594364537,3.14159265358979),.UNSPECIFIED.)
GEOMETRIC_REPRESENTATION_ITEM()
RATIONAL_B_SPLINE_SURFACE(((1.,0.821838015368982,1.),(0.707106781186543,
0.581127233704297,0.707106781186543),(1.,0.821838015368982,1.)))
REPRESENTATION_ITEM('')
SURFACE()
);
#638=(
BOUNDED_SURFACE()
B_SPLINE_SURFACE(3,2,((#580704,#580705,#580706),(#580707,#580708,#580709),
(#580710,#580711,#580712),(#580713,#580714,#580715)),.UNSPECIFIED.,.F.,
 .F.,.F.)
B_SPLINE_SURFACE_WITH_KNOTS((4,4),(3,3),(0.,3.58815201643791E-5),(0.,1.),
 .UNSPECIFIED.)
GEOMETRIC_REPRESENTATION_ITEM()
RATIONAL_B_SPLINE_SURFACE(((1.,0.707106781186548,1.),(1.,0.716024554547707,
1.),(1.,0.715717874408727,1.),(1.,0.707106781186548,1.)))
REPRESENTATION_ITEM('')
SURFACE()
);
#639=(
BOUNDED_SURFACE()
B_SPLINE_SURFACE(3,1,((#590822,#590823),(#590824,#590825),(#590826,#590827),
(#590828,#590829)),.UNSPECIFIED.,.F.,.F.,.F.)
B_SPLINE_SURFACE_WITH_KNOTS((4,4),(2,2),(0.,1.),(0.,0.0724320742605044),
 .UNSPECIFIED.)
GEOMETRIC_REPRESENTATION_ITEM()
RATIONAL_B_SPLINE_SURFACE(((1.,1.),(0.802511186738594,0.802511186738594),
(0.802511186738594,0.802511186738594),(1.,1.)))
REPRESENTATION_ITEM('')
SURFACE()
);
#640=(
BOUNDED_SURFACE()
B_SPLINE_SURFACE(3,1,((#590831,#590832),(#590833,#590834),(#590835,#590836),
(#590837,#590838)),.UNSPECIFIED.,.F.,.F.,.F.)
B_SPLINE_SURFACE_WITH_KNOTS((4,4),(2,2),(0.,1.),(0.,0.0724320742605044),
 .UNSPECIFIED.)
GEOMETRIC_REPRESENTATION_ITEM()
RATIONAL_B_SPLINE_SURFACE(((1.,1.),(0.804737854124365,0.804737854124365),
(0.804737854124365,0.804737854124365),(1.,1.)))
REPRESENTATION_ITEM('')
SURFACE()
);
#641=(
BOUNDED_SURFACE()
B_SPLINE_SURFACE(3,2,((#592526,#592527,#592528),(#592529,#592530,#592531),
(#592532,#592533,#592534),(#592535,#592536,#592537),(#592538,#592539,#592540),
(#592541,#592542,#592543),(#592544,#592545,#592546),(#592547,#592548,#592549),
(#592550,#592551,#592552),(#592553,#592554,#592555),(#592556,#592557,#592558),
(#592559,#592560,#592561),(#592562,#592563,#592564),(#592565,#592566,#592567),
(#592568,#592569,#592570),(#592571,#592572,#592573),(#592574,#592575,#592576),
(#592577,#592578,#592579),(#592580,#592581,#592582),(#592583,#592584,#592585),
(#592586,#592587,#592588),(#592589,#592590,#592591),(#592592,#592593,#592594),
(#592595,#592596,#592597),(#592598,#592599,#592600),(#592601,#592602,#592603),
(#592604,#592605,#592606),(#592607,#592608,#592609),(#592610,#592611,#592612),
(#592613,#592614,#592615),(#592616,#592617,#592618),(#592619,#592620,#592621),
(#592622,#592623,#592624),(#592625,#592626,#592627),(#592628,#592629,#592630),
(#592631,#592632,#592633),(#592634,#592635,#592636),(#592637,#592638,#592639),
(#592640,#592641,#592642),(#592643,#592644,#592645),(#592646,#592647,#592648),
(#592649,#592650,#592651),(#592652,#592653,#592654),(#592655,#592656,#592657),
(#592658,#592659,#592660),(#592661,#592662,#592663),(#592664,#592665,#592666),
(#592667,#592668,#592669),(#592670,#592671,#592672),(#592673,#592674,#592675),
(#592676,#592677,#592678),(#592679,#592680,#592681)),.UNSPECIFIED.,.F.,
 .F.,.F.)
B_SPLINE_SURFACE_WITH_KNOTS((4,2,2,2,2,2,2,2,2,2,2,2,2,2,2,2,2,2,2,2,2,
2,2,2,2,4),(3,3),(-5.69658290800112E-5,3.56036431750073E-5,5.34054647625109E-5,
6.23063755562627E-5,6.67568309531386E-5,6.89820586515765E-5,7.12072863500145E-5,
7.34325140484524E-5,7.56577417468904E-5,8.01081971437662E-5,8.9009107937518E-5,
0.000106810929525022,0.000142414572700029,0.000284829145400057,0.000427243718100086,
0.000462847361275093,0.000480649182862596,0.000489550093656348,0.000494000549053224,
0.000496225776751662,0.0004984510044501,0.000502901459846976,0.000507351915243852,
0.000516252826037603,0.000534054647625107,0.000626624119880125),(-0.0199359174336763,
1.01621838025949),.UNSPECIFIED.)
GEOMETRIC_REPRESENTATION_ITEM()
RATIONAL_B_SPLINE_SURFACE(((1.01017976665165,0.740466093810609,1.00825131629546),
(1.01017976665165,0.740466093810609,1.00825131629546),(1.01017976665165,
0.740466093810609,1.00825131629546),(1.01017976665165,0.740466093810609,
1.00825131629546),(1.01017976665165,0.740466093810609,1.00825131629546),
(1.01017976665165,0.740466093810609,1.00825131629546),(1.01017976665165,
0.740466093810611,1.00825131629546),(1.01017976665165,0.740466093810611,
1.00825131629546),(1.01017976665165,0.74046609381061,1.00825131629546),
(1.01017976665165,0.74046609381061,1.00825131629546),(1.01017976665165,
0.740466093810609,1.00825131629546),(1.01017976665165,0.740466093810609,
1.00825131629546),(1.01045956838417,0.733332527876875,1.00847811251526),
(1.00983191690002,0.749334549041207,1.00796936304228),(1.00899390051062,
0.770699839075171,1.00729010009586),(1.00822678239221,0.790257572429212,
1.00666830448427),(1.0079414906008,0.797531107821925,1.00643705823983),
(1.00716686901322,0.81728014267925,1.00580918061286),(1.0068066128147,0.826464901193797,
1.00551717118444),(1.00586099744975,0.850573435094121,1.00475069276337),
(1.00545219415646,0.860995905392343,1.00441933297969),(1.00441111912699,
0.88753819052327,1.00357547872945),(1.00399673363089,0.898102979496653,
1.00323959423292),(1.00295866751667,0.924568552109817,1.0023981788904),
(1.00260178974125,0.933667177476907,1.00210890787814),(1.00124318425348,
0.968304925205048,1.00100767599494),(1.00136357603927,0.965235527692534,
1.00110526081569),(1.00136393273502,0.96522643370785,1.00110554993916),
(1.00124205714901,0.968333660817276,1.00100676240863),(1.0026072348245,
0.933528354675379,1.00211332144731),(1.00296811026967,0.924327808421458,
1.00240583281257),(1.00401248509589,0.89770139472758,1.00325236174757),
(1.00443131887164,0.887023196534475,1.00359185184368),(1.00549777860472,
0.85983372650134,1.00445628193084),(1.00591251829388,0.849259907349938,
1.00479245352226),(1.00687981835487,0.824598520514859,1.00557650870044),
(1.00724840247236,0.815201441088133,1.00587526841065),(1.00806246999941,
0.794446729076805,1.0065351193563),(1.00836372067105,0.786766320848608,
1.00677930123796),(1.0091923461098,0.765640453798256,1.00745095225115),
(1.00995205845737,0.74627153112126,1.00806674503775),(1.01063518304021,
0.728855219189303,1.00862045881088),(1.01017976665165,0.740466093810607,
1.00825131629546),(1.01017976665165,0.740466093810607,1.00825131629546),
(1.01017976665165,0.740466093810608,1.00825131629546),(1.01017976665165,
0.740466093810608,1.00825131629546),(1.01017976665165,0.740466093810608,
1.00825131629546),(1.01017976665165,0.740466093810608,1.00825131629546),
(1.01017976665165,0.740466093810608,1.00825131629546),(1.01017976665165,
0.740466093810608,1.00825131629546),(1.01017976665165,0.740466093810608,
1.00825131629546),(1.01017976665165,0.740466093810608,1.00825131629546)))
REPRESENTATION_ITEM('')
SURFACE()
);
#642=(
BOUNDED_SURFACE()
B_SPLINE_SURFACE(3,2,((#592683,#592684,#592685),(#592686,#592687,#592688),
(#592689,#592690,#592691),(#592692,#592693,#592694),(#592695,#592696,#592697),
(#592698,#592699,#592700),(#592701,#592702,#592703),(#592704,#592705,#592706),
(#592707,#592708,#592709),(#592710,#592711,#592712),(#592713,#592714,#592715),
(#592716,#592717,#592718),(#592719,#592720,#592721),(#592722,#592723,#592724),
(#592725,#592726,#592727),(#592728,#592729,#592730),(#592731,#592732,#592733),
(#592734,#592735,#592736),(#592737,#592738,#592739),(#592740,#592741,#592742),
(#592743,#592744,#592745),(#592746,#592747,#592748)),.UNSPECIFIED.,.F.,
 .F.,.F.)
B_SPLINE_SURFACE_WITH_KNOTS((4,2,2,2,2,2,2,2,2,2,4),(3,3),(-1.60959848075718E-5,
3.36927887014717E-5,5.05391830522075E-5,6.73855774029434E-5,0.000134771154805887,
0.000269542309611773,0.00040431346441766,0.000471699041820603,0.000488545436171339,
0.000505391830522075,0.000592993081145884),(-0.0119869124870018,1.),
 .UNSPECIFIED.)
GEOMETRIC_REPRESENTATION_ITEM()
RATIONAL_B_SPLINE_SURFACE(((1.00607310711895,0.746677590015783,1.),(1.00607310711895,
0.746677590015782,1.),(1.00607310711895,0.746677590015783,1.),(1.00607310711895,
0.746677590015783,1.),(1.00567482624018,0.763290745372096,1.),(1.00509553860368,
0.787454083392984,1.),(1.00483746047432,0.798219079368091,1.),(1.00366279712168,
0.847216823946608,1.),(1.00309252572672,0.871004075066394,1.),(1.00189343503088,
0.921020736868997,1.),(1.00185017650219,0.92282514349715,1.),(1.00184845246535,
0.92289705679594,1.),(1.00189330771478,0.921026047498353,1.),(1.00309115522244,
0.871061241758983,1.),(1.00366264662091,0.847223101658472,1.),(1.00483415174216,
0.798357093730096,1.),(1.00509392311273,0.787521469008353,1.),(1.00567496553754,
0.763284934978212,1.),(1.00607310711895,0.746677590015786,1.),(1.00607310711895,
0.746677590015786,1.),(1.00607310711898,0.74667759001474,0.999999999999999),
(1.0060731071189,0.746677590018085,1.)))
REPRESENTATION_ITEM('')
SURFACE()
);
#643=(
BOUNDED_SURFACE()
B_SPLINE_SURFACE(2,2,((#593253,#593254,#593255),(#593256,#593257,#593258),
(#593259,#593260,#593261)),.UNSPECIFIED.,.F.,.F.,.F.)
B_SPLINE_SURFACE_WITH_KNOTS((3,3),(3,3),(0.,0.600594126866652),(1.02799695661058,
1.5707963267949),.UNSPECIFIED.)
GEOMETRIC_REPRESENTATION_ITEM()
RATIONAL_B_SPLINE_SURFACE(((1.,0.963396612401776,1.),(0.955248658727068,
0.920283321818998,0.955248658727068),(1.,0.963396612401776,1.)))
REPRESENTATION_ITEM('')
SURFACE()
);
#644=(
BOUNDED_SURFACE()
B_SPLINE_SURFACE(2,2,((#593285,#593286,#593287),(#593288,#593289,#593290),
(#593291,#593292,#593293)),.UNSPECIFIED.,.F.,.F.,.F.)
B_SPLINE_SURFACE_WITH_KNOTS((3,3),(3,3),(-0.600594126866652,0.),(1.0279969566106,
1.5707963267949),.UNSPECIFIED.)
GEOMETRIC_REPRESENTATION_ITEM()
RATIONAL_B_SPLINE_SURFACE(((1.,0.963396612401779,1.),(0.955248658727068,
0.920283321819,0.955248658727068),(1.,0.963396612401779,1.)))
REPRESENTATION_ITEM('')
SURFACE()
);
#645=(
BOUNDED_SURFACE()
B_SPLINE_SURFACE(2,2,((#593328,#593329,#593330),(#593331,#593332,#593333),
(#593334,#593335,#593336)),.UNSPECIFIED.,.F.,.F.,.F.)
B_SPLINE_SURFACE_WITH_KNOTS((3,3),(3,3),(0.,0.600594126866652),(1.5707963267949,
2.1135956969792),.UNSPECIFIED.)
GEOMETRIC_REPRESENTATION_ITEM()
RATIONAL_B_SPLINE_SURFACE(((1.,0.963396612401779,1.),(0.955248658727068,
0.920283321819,0.955248658727068),(1.,0.963396612401779,1.)))
REPRESENTATION_ITEM('')
SURFACE()
);
#646=(
BOUNDED_SURFACE()
B_SPLINE_SURFACE(2,2,((#593361,#593362,#593363),(#593364,#593365,#593366),
(#593367,#593368,#593369)),.UNSPECIFIED.,.F.,.F.,.F.)
B_SPLINE_SURFACE_WITH_KNOTS((3,3),(3,3),(-0.600594126866652,0.),(1.5707963267949,
2.11359569697922),.UNSPECIFIED.)
GEOMETRIC_REPRESENTATION_ITEM()
RATIONAL_B_SPLINE_SURFACE(((1.,0.963396612401776,1.),(0.955248658727068,
0.920283321818998,0.955248658727068),(1.,0.963396612401776,1.)))
REPRESENTATION_ITEM('')
SURFACE()
);
#647=(
BOUNDED_SURFACE()
B_SPLINE_SURFACE(3,2,((#593391,#593392,#593393),(#593394,#593395,#593396),
(#593397,#593398,#593399),(#593400,#593401,#593402),(#593403,#593404,#593405),
(#593406,#593407,#593408)),.UNSPECIFIED.,.F.,.F.,.F.)
B_SPLINE_SURFACE_WITH_KNOTS((4,2,4),(3,3),(0.00208048149450493,0.0024590899780256,
0.00283769846154627),(0.,1.),.UNSPECIFIED.)
GEOMETRIC_REPRESENTATION_ITEM()
RATIONAL_B_SPLINE_SURFACE(((1.,0.962975932467161,1.),(1.,0.962106829154377,
1.),(1.,0.960224342956402,1.),(1.,0.956688490318082,1.),(1.,0.9552042427845,
1.),(1.,0.955248658727051,1.)))
REPRESENTATION_ITEM('')
SURFACE()
);
#648=(
BOUNDED_SURFACE()
B_SPLINE_SURFACE(3,2,((#593410,#593411,#593412),(#593413,#593414,#593415),
(#593416,#593417,#593418),(#593419,#593420,#593421)),.UNSPECIFIED.,.F.,
 .F.,.F.)
B_SPLINE_SURFACE_WITH_KNOTS((4,4),(3,3),(0.001143687408725,0.00135905508379422),
(0.,1.00007778225585),.UNSPECIFIED.)
GEOMETRIC_REPRESENTATION_ITEM()
RATIONAL_B_SPLINE_SURFACE(((0.999999999999999,0.971572334871028,1.00000442233584),
(1.,0.972304526196593,1.00000430843286),(1.,0.968563190590838,1.0000048904519),
(1.,0.961210649961119,1.0000060342463)))
REPRESENTATION_ITEM('')
SURFACE()
);
#649=(
BOUNDED_SURFACE()
B_SPLINE_SURFACE(3,2,((#593425,#593426,#593427),(#593428,#593429,#593430),
(#593431,#593432,#593433),(#593434,#593435,#593436),(#593437,#593438,#593439),
(#593440,#593441,#593442)),.UNSPECIFIED.,.F.,.F.,.F.)
B_SPLINE_SURFACE_WITH_KNOTS((4,2,4),(3,3),(0.00208048149453598,0.00245908997804112,
0.00283769846154627),(0.,1.),.UNSPECIFIED.)
GEOMETRIC_REPRESENTATION_ITEM()
RATIONAL_B_SPLINE_SURFACE(((1.,0.962975932466939,1.),(1.,0.962106829154051,
1.),(1.,0.960224342956091,1.),(1.,0.956688490317958,1.),(1.,0.955204242784504,
1.),(1.,0.955248658727051,1.)))
REPRESENTATION_ITEM('')
SURFACE()
);
#650=(
BOUNDED_SURFACE()
B_SPLINE_SURFACE(3,2,((#593444,#593445,#593446),(#593447,#593448,#593449),
(#593450,#593451,#593452),(#593453,#593454,#593455)),.UNSPECIFIED.,.F.,
 .F.,.F.)
B_SPLINE_SURFACE_WITH_KNOTS((4,4),(3,3),(0.00116163471494244,0.00134110777753527),
(0.,1.),.UNSPECIFIED.)
GEOMETRIC_REPRESENTATION_ITEM()
RATIONAL_B_SPLINE_SURFACE(((1.,0.971664887222557,1.),(1.,0.971658714244587,
1.),(1.,0.968596065968566,1.),(1.,0.962975932463848,1.)))
REPRESENTATION_ITEM('')
SURFACE()
);
#651=(
BOUNDED_SURFACE()
B_SPLINE_SURFACE(3,2,((#593456,#593457,#593458),(#593459,#593460,#593461),
(#593462,#593463,#593464),(#593465,#593466,#593467),(#593468,#593469,#593470),
(#593471,#593472,#593473)),.UNSPECIFIED.,.F.,.F.,.F.)
B_SPLINE_SURFACE_WITH_KNOTS((4,2,4),(3,3),(0.00208048149453598,0.00245908997804113,
0.00283769846154627),(0.,1.),.UNSPECIFIED.)
GEOMETRIC_REPRESENTATION_ITEM()
RATIONAL_B_SPLINE_SURFACE(((1.,0.962975932466939,1.),(1.,0.962106829154056,
1.),(1.,0.960224342956084,1.),(1.,0.956688490317965,1.),(1.,0.955204242784499,
1.),(1.,0.955248658727051,1.)))
REPRESENTATION_ITEM('')
SURFACE()
);
#652=(
BOUNDED_SURFACE()
B_SPLINE_SURFACE(3,2,((#593475,#593476,#593477),(#593478,#593479,#593480),
(#593481,#593482,#593483),(#593484,#593485,#593486)),.UNSPECIFIED.,.F.,
 .F.,.F.)
B_SPLINE_SURFACE_WITH_KNOTS((4,4),(3,3),(0.00116163471494243,0.00134110777753527),
(0.,1.),.UNSPECIFIED.)
GEOMETRIC_REPRESENTATION_ITEM()
RATIONAL_B_SPLINE_SURFACE(((1.,0.971664887222557,1.),(1.,0.971658714244588,
1.),(1.,0.968596065968566,1.),(1.,0.962975932463848,1.)))
REPRESENTATION_ITEM('')
SURFACE()
);
#653=(
BOUNDED_SURFACE()
B_SPLINE_SURFACE(3,2,((#593490,#593491,#593492),(#593493,#593494,#593495),
(#593496,#593497,#593498),(#593499,#593500,#593501)),.UNSPECIFIED.,.F.,
 .F.,.F.)
B_SPLINE_SURFACE_WITH_KNOTS((4,4),(3,3),(0.00114368740872509,0.00135905508379421),
(0.,1.00007778225583),.UNSPECIFIED.)
GEOMETRIC_REPRESENTATION_ITEM()
RATIONAL_B_SPLINE_SURFACE(((1.,0.97157233487103,1.00000442233584),(1.,0.972304526196592,
1.00000430843286),(1.,0.968563190590835,1.0000048904519),(1.,0.961210649961121,
1.0000060342463)))
REPRESENTATION_ITEM('')
SURFACE()
);
#654=(
BOUNDED_SURFACE()
B_SPLINE_SURFACE(3,2,((#593503,#593504,#593505),(#593506,#593507,#593508),
(#593509,#593510,#593511),(#593512,#593513,#593514),(#593515,#593516,#593517),
(#593518,#593519,#593520)),.UNSPECIFIED.,.F.,.F.,.F.)
B_SPLINE_SURFACE_WITH_KNOTS((4,2,4),(3,3),(0.00208048149450492,0.0024590899780256,
0.00283769846154627),(0.,1.),.UNSPECIFIED.)
GEOMETRIC_REPRESENTATION_ITEM()
RATIONAL_B_SPLINE_SURFACE(((1.,0.962975932467161,1.),(1.,0.962106829154377,
1.),(1.,0.960224342956402,1.),(1.,0.956688490318082,1.),(1.,0.955204242784501,
1.),(1.,0.955248658727051,1.)))
REPRESENTATION_ITEM('')
SURFACE()
);
#655=(
BOUNDED_SURFACE()
B_SPLINE_SURFACE(3,2,((#599516,#599517,#599518),(#599519,#599520,#599521),
(#599522,#599523,#599524),(#599525,#599526,#599527),(#599528,#599529,#599530),
(#599531,#599532,#599533),(#599534,#599535,#599536),(#599537,#599538,#599539)),
 .UNSPECIFIED.,.F.,.F.,.F.)
B_SPLINE_SURFACE_WITH_KNOTS((4,2,2,4),(3,3),(0.00131805451289341,0.00181765532535705,
0.00205223955960051,0.00228682379384398),(-0.0011879124164855,1.),
 .UNSPECIFIED.)
GEOMETRIC_REPRESENTATION_ITEM()
RATIONAL_B_SPLINE_SURFACE(((1.00036637027285,0.845792388495672,1.),(1.00033868441292,
0.857445545555804,1.),(1.00030300595064,0.872462840509543,1.),(1.00020595929707,
0.913310403104007,1.),(1.00016752344183,0.929488302545201,1.),(1.00007570809422,
0.968133974707744,1.),(1.00001567032937,0.993404257269963,1.),(1.00000052467247,
0.999779161973728,1.)))
REPRESENTATION_ITEM('')
SURFACE()
);
#656=(
BOUNDED_SURFACE()
B_SPLINE_SURFACE(3,2,((#599544,#599545,#599546),(#599547,#599548,#599549),
(#599550,#599551,#599552),(#599553,#599554,#599555),(#599556,#599557,#599558),
(#599559,#599560,#599561),(#599562,#599563,#599564),(#599565,#599566,#599567)),
 .UNSPECIFIED.,.F.,.F.,.F.)
B_SPLINE_SURFACE_WITH_KNOTS((4,2,2,4),(3,3),(0.00126484636666732,0.00181768191077909,
0.00205225269278152,0.00228682347478395),(-0.000973285577832722,1.),
 .UNSPECIFIED.)
GEOMETRIC_REPRESENTATION_ITEM()
RATIONAL_B_SPLINE_SURFACE(((1.00030715741237,0.842205916039407,1.),(1.00028337460711,
0.854423709974608,1.),(1.00025396540559,0.869531917775875,1.),(1.00016870284685,
0.913333326473025,1.),(1.00013721871619,0.929507474829687,1.),(1.00006201145254,
0.968143238760383,1.),(1.00001283511971,0.993406293075804,1.),(1.00000042981126,
0.999779195713419,1.)))
REPRESENTATION_ITEM('')
SURFACE()
);
#657=(
BOUNDED_SURFACE()
B_SPLINE_SURFACE(3,2,((#599572,#599573,#599574),(#599575,#599576,#599577),
(#599578,#599579,#599580),(#599581,#599582,#599583),(#599584,#599585,#599586),
(#599587,#599588,#599589),(#599590,#599591,#599592),(#599593,#599594,#599595)),
 .UNSPECIFIED.,.F.,.F.,.F.)
B_SPLINE_SURFACE_WITH_KNOTS((4,2,2,4),(3,3),(0.00126484636668579,0.00181768191079732,
0.00205225269279964,0.00228682347480196),(-0.000973285586484245,1.),
 .UNSPECIFIED.)
GEOMETRIC_REPRESENTATION_ITEM()
RATIONAL_B_SPLINE_SURFACE(((1.00030715741511,0.842205916038143,1.),(1.00028337460963,
0.854423709973137,1.),(1.00025396540785,0.869531917774912,1.),(1.00016870284835,
0.913333326472158,1.),(1.00013721871741,0.929507474829101,1.),(1.00006201145309,
0.968143238759931,1.),(1.00001283511982,0.993406293075693,1.),(1.00000042981126,
0.9997791957134,1.)))
REPRESENTATION_ITEM('')
SURFACE()
);
#658=(
BOUNDED_SURFACE()
B_SPLINE_SURFACE(3,2,((#599600,#599601,#599602),(#599603,#599604,#599605),
(#599606,#599607,#599608),(#599609,#599610,#599611),(#599612,#599613,#599614),
(#599615,#599616,#599617),(#599618,#599619,#599620),(#599621,#599622,#599623)),
 .UNSPECIFIED.,.F.,.F.,.F.)
B_SPLINE_SURFACE_WITH_KNOTS((4,2,2,4),(3,3),(0.0013180545128749,0.00181765532533856,
0.00205223955958199,0.00228682379382543),(-0.00118791241625681,1.),
 .UNSPECIFIED.)
GEOMETRIC_REPRESENTATION_ITEM()
RATIONAL_B_SPLINE_SURFACE(((1.00036637027277,0.845792388495703,1.),(1.00033868441285,
0.857445545555817,1.),(1.00030300595059,0.872462840509578,1.),(1.00020595929703,
0.913310403104005,1.),(1.0001675234418,0.929488302545266,1.),(1.0000757080942,
0.968133974707657,1.),(1.00001567032937,0.993404257269977,1.),(1.00000052467247,
0.999779161973722,1.)))
REPRESENTATION_ITEM('')
SURFACE()
);
#659=(
BOUNDED_SURFACE()
B_SPLINE_SURFACE(3,2,((#599655,#599656,#599657),(#599658,#599659,#599660),
(#599661,#599662,#599663),(#599664,#599665,#599666),(#599667,#599668,#599669),
(#599670,#599671,#599672),(#599673,#599674,#599675),(#599676,#599677,#599678),
(#599679,#599680,#599681),(#599682,#599683,#599684),(#599685,#599686,#599687),
(#599688,#599689,#599690),(#599691,#599692,#599693),(#599694,#599695,#599696)),
 .UNSPECIFIED.,.F.,.F.,.F.)
B_SPLINE_SURFACE_WITH_KNOTS((4,2,2,2,2,2,4),(3,3),(-2.02549347564173E-5,
5.06373368985412E-5,7.59560053478118E-5,0.000101274673797082,0.000126593342246353,
0.000151912010695624,0.000213636185287274),(-0.000920741633710691,1.0021050282365),
 .UNSPECIFIED.)
GEOMETRIC_REPRESENTATION_ITEM()
RATIONAL_B_SPLINE_SURFACE(((1.00006570416324,0.964244801591942,1.00015039264086),
(1.00008272234799,0.95498376633968,1.00018934618078),(1.00008510376219,
0.953687837237475,1.00019479708607),(1.00014494761524,0.921121729797259,
1.00033177585052),(1.00016210049231,0.91178739704415,1.00037103769259),
(1.00021028915537,0.885563865329283,1.00048133847018),(1.00024685918508,
0.865663015772167,1.00056504493675),(1.0003324690005,0.819075466598913,
1.00076100034641),(1.00035933309028,0.804456440760606,1.00082249053526),
(1.00039526555474,0.784902544434675,1.00090473765564),(1.00040502511951,
0.779591538899267,1.00092707667719),(1.00043742151317,0.761961918097925,
1.00100122995693),(1.00037181626712,0.797663287287472,1.00085106373122),
(1.00031157020096,0.830448272933771,1.00071316432662)))
REPRESENTATION_ITEM('')
SURFACE()
);
#660=(
BOUNDED_SURFACE()
B_SPLINE_SURFACE(3,2,((#599698,#599699,#599700),(#599701,#599702,#599703),
(#599704,#599705,#599706),(#599707,#599708,#599709),(#599710,#599711,#599712),
(#599713,#599714,#599715),(#599716,#599717,#599718),(#599719,#599720,#599721),
(#599722,#599723,#599724),(#599725,#599726,#599727),(#599728,#599729,#599730),
(#599731,#599732,#599733),(#599734,#599735,#599736),(#599737,#599738,#599739)),
 .UNSPECIFIED.,.F.,.F.,.F.)
B_SPLINE_SURFACE_WITH_KNOTS((4,2,2,2,2,2,4),(3,3),(-4.79488410781714E-17,
5.06373369006484E-5,7.59560053509966E-5,0.000101274673801345,0.000126593342251693,
0.000151912010702041,0.000202549347602737),(-0.000385359022618606,1.00092074163445),
 .UNSPECIFIED.)
GEOMETRIC_REPRESENTATION_ITEM()
RATIONAL_B_SPLINE_SURFACE(((1.00003263673653,0.95761511189216,1.00007802096856),
(1.00003659702555,0.952471938139296,1.00008748838527),(1.00004086965044,
0.946923138008279,1.00009770246816),(1.00006063263787,0.921257213654645,
1.00014494761535),(1.00006780781065,0.911938913851826,1.00016210049243),
(1.00008796547763,0.885760424519523,1.00021028915553),(1.00010326298607,
0.865893757305191,1.00024685918525),(1.00013907419227,0.819386228398639,
1.00033246900075),(1.0001503116357,0.804792312666334,1.00035933309056),
(1.00016534244599,0.785272002738753,1.00039526555506),(1.00016942494266,
0.779970119556477,1.00040502511983),(1.00018125048602,0.764612446415858,
1.00043329511385),(1.00016419662473,0.786760065300522,1.00039252636929),
(1.00014390127448,0.813117362051367,1.00034400856228)))
REPRESENTATION_ITEM('')
SURFACE()
);
#661=(
BOUNDED_SURFACE()
B_SPLINE_SURFACE(3,2,((#599741,#599742,#599743),(#599744,#599745,#599746),
(#599747,#599748,#599749),(#599750,#599751,#599752)),.UNSPECIFIED.,.F.,
 .F.,.F.)
B_SPLINE_SURFACE_WITH_KNOTS((4,4),(3,3),(-2.1377578459064E-15,3.35283565306979E-6),
(0.,1.),.UNSPECIFIED.)
GEOMETRIC_REPRESENTATION_ITEM()
RATIONAL_B_SPLINE_SURFACE(((1.,0.957670428633333,1.),(1.,0.957332206293943,
1.),(1.,0.956835484003011,1.),(1.,0.956187473456063,1.)))
REPRESENTATION_ITEM('')
SURFACE()
);
#662=(
BOUNDED_SURFACE()
B_SPLINE_SURFACE(3,2,((#599754,#599755,#599756),(#599757,#599758,#599759),
(#599760,#599761,#599762),(#599763,#599764,#599765)),.UNSPECIFIED.,.F.,
 .F.,.F.)
B_SPLINE_SURFACE_WITH_KNOTS((4,4),(3,3),(2.559886032533E-16,3.35283564432145E-6),
(0.,1.),.UNSPECIFIED.)
GEOMETRIC_REPRESENTATION_ITEM()
RATIONAL_B_SPLINE_SURFACE(((1.,0.956187473467508,1.),(1.,0.956835483977511,
1.),(1.,0.957332206318114,1.),(1.,0.95767042861344,1.)))
REPRESENTATION_ITEM('')
SURFACE()
);
#663=(
BOUNDED_SURFACE()
B_SPLINE_SURFACE(3,2,((#599768,#599769,#599770),(#599771,#599772,#599773),
(#599774,#599775,#599776),(#599777,#599778,#599779),(#599780,#599781,#599782),
(#599783,#599784,#599785),(#599786,#599787,#599788),(#599789,#599790,#599791),
(#599792,#599793,#599794),(#599795,#599796,#599797),(#599798,#599799,#599800),
(#599801,#599802,#599803),(#599804,#599805,#599806),(#599807,#599808,#599809)),
 .UNSPECIFIED.,.F.,.F.,.F.)
B_SPLINE_SURFACE_WITH_KNOTS((4,2,2,2,2,2,4),(3,3),(-2.02549347593911E-5,
5.06373368984781E-5,7.59560053477172E-5,0.000101274673796956,0.000126593342246195,
0.000151912010695434,0.000213636185287001),(-0.000920741633704768,1.00210502823632),
 .UNSPECIFIED.)
GEOMETRIC_REPRESENTATION_ITEM()
RATIONAL_B_SPLINE_SURFACE(((1.00006570416324,0.964244801592934,1.00015039264084),
(1.00008272234798,0.954983766339884,1.00018934618077),(1.00008510376219,
0.95368783723834,1.00019479708605),(1.00014494761524,0.921121729797118,
1.00033177585049),(1.00016210049231,0.911787397044002,1.00037103769256),
(1.00021028915537,0.885563865329076,1.00048133847014),(1.00024685918508,
0.865663015771852,1.0005650449367),(1.00033246900049,0.819075466598744,
1.00076100034634),(1.00035933309027,0.804456440760511,1.00082249053519),
(1.00039526555474,0.784902544434674,1.00090473765556),(1.00040502511951,
0.779591538899278,1.00092707667711),(1.00043742151317,0.761961918097932,
1.00100122995685),(1.00037181626711,0.797663287287638,1.00085106373114),
(1.00031157020096,0.83044827293373,1.00071316432655)))
REPRESENTATION_ITEM('')
SURFACE()
);
#664=(
BOUNDED_SURFACE()
B_SPLINE_SURFACE(3,2,((#599838,#599839,#599840),(#599841,#599842,#599843),
(#599844,#599845,#599846),(#599847,#599848,#599849)),.UNSPECIFIED.,.F.,
 .F.,.F.)
B_SPLINE_SURFACE_WITH_KNOTS((4,4),(3,3),(-1.46319859440497E-16,3.35283565530304E-6),
(0.,1.),.UNSPECIFIED.)
GEOMETRIC_REPRESENTATION_ITEM()
RATIONAL_B_SPLINE_SURFACE(((1.,0.956187473690718,1.),(1.,0.956835483703188,
1.),(1.,0.957332206454993,1.),(1.,0.957670428616056,1.)))
REPRESENTATION_ITEM('')
SURFACE()
);
#665=(
BOUNDED_SURFACE()
B_SPLINE_SURFACE(3,2,((#599851,#599852,#599853),(#599854,#599855,#599856),
(#599857,#599858,#599859),(#599860,#599861,#599862),(#599863,#599864,#599865),
(#599866,#599867,#599868),(#599869,#599870,#599871),(#599872,#599873,#599874),
(#599875,#599876,#599877),(#599878,#599879,#599880),(#599881,#599882,#599883),
(#599884,#599885,#599886),(#599887,#599888,#599889),(#599890,#599891,#599892)),
 .UNSPECIFIED.,.F.,.F.,.F.)
B_SPLINE_SURFACE_WITH_KNOTS((4,2,2,2,2,2,4),(3,3),(-3.25260651745651E-19,
5.06373369006855E-5,7.59560053510284E-5,0.000101274673801371,0.000126593342251714,
0.000151912010702057,0.000202549347602743),(-0.000385359022837761,1.00092074163443),
 .UNSPECIFIED.)
GEOMETRIC_REPRESENTATION_ITEM()
RATIONAL_B_SPLINE_SURFACE(((1.00003263673655,0.957615111892155,1.00007802096856),
(1.00003659702557,0.952471938139282,1.00008748838527),(1.00004086965046,
0.946923138008222,1.00009770246816),(1.0000606326379,0.921257213654607,
1.00014494761534),(1.00006780781069,0.911938913851775,1.00016210049243),
(1.00008796547768,0.885760424519457,1.00021028915552),(1.00010326298613,
0.8658937573051,1.00024685918525),(1.00013907419234,0.819386228398567,1.00033246900074),
(1.00015031163579,0.804792312666266,1.00035933309055),(1.00016534244608,
0.785272002738711,1.00039526555505),(1.00016942494276,0.779970119556436,
1.00040502511982),(1.00018125048612,0.764612446415794,1.00043329511384),
(1.00016419662483,0.786760065300507,1.00039252636928),(1.00014390127456,
0.813117362051331,1.00034400856227)))
REPRESENTATION_ITEM('')
SURFACE()
);
#666=(
BOUNDED_SURFACE()
B_SPLINE_SURFACE(3,2,((#599896,#599897,#599898),(#599899,#599900,#599901),
(#599902,#599903,#599904),(#599905,#599906,#599907)),.UNSPECIFIED.,.F.,
 .F.,.F.)
B_SPLINE_SURFACE_WITH_KNOTS((4,4),(3,3),(-5.33630756770209E-20,3.35283564479144E-6),
(0.,1.),.UNSPECIFIED.)
GEOMETRIC_REPRESENTATION_ITEM()
RATIONAL_B_SPLINE_SURFACE(((1.,0.957670429122808,1.),(1.,0.957332205681957,
1.),(1.,0.956835484293727,1.),(1.,0.956187473455918,1.)))
REPRESENTATION_ITEM('')
SURFACE()
);
#667=(
BOUNDED_SURFACE()
B_SPLINE_SURFACE(3,2,((#609214,#609215,#609216),(#609217,#609218,#609219),
(#609220,#609221,#609222),(#609223,#609224,#609225),(#609226,#609227,#609228),
(#609229,#609230,#609231),(#609232,#609233,#609234),(#609235,#609236,#609237)),
 .UNSPECIFIED.,.F.,.F.,.F.)
B_SPLINE_SURFACE_WITH_KNOTS((4,2,2,4),(3,3),(0.000301326447113786,0.000620803185903835,
0.000780541555298859,0.000940279924693884),(0.,1.00095300941616),
 .UNSPECIFIED.)
GEOMETRIC_REPRESENTATION_ITEM()
RATIONAL_B_SPLINE_SURFACE(((1.,0.749765271845391,1.00047695210436),(1.,
0.796596742672549,1.00038769043902),(1.,0.844279029381032,1.00029680710259),
(1.,0.879970625511216,1.00022877824821),(1.,0.885481471319459,1.00021827447232),
(1.,0.880101661094136,1.00022852849192),(1.,0.869533398949148,1.00024867179859),
(1.,0.853773341127601,1.0002787107656)))
REPRESENTATION_ITEM('')
SURFACE()
);
#668=(
BOUNDED_SURFACE()
B_SPLINE_SURFACE(3,2,((#609239,#609240,#609241),(#609242,#609243,#609244),
(#609245,#609246,#609247),(#609248,#609249,#609250),(#609251,#609252,#609253),
(#609254,#609255,#609256)),.UNSPECIFIED.,.F.,.F.,.F.)
B_SPLINE_SURFACE_WITH_KNOTS((4,2,4),(3,3),(0.00080828824547875,0.000979343255831972,
0.00115039826618519),(0.,1.),.UNSPECIFIED.)
GEOMETRIC_REPRESENTATION_ITEM()
RATIONAL_B_SPLINE_SURFACE(((1.,0.853912563829966,1.),(1.,0.862861578133626,
1.),(1.,0.874105636421862,1.),(1.,0.884760407532742,1.),(1.,0.884049828078352,
1.),(1.,0.866025403784438,1.)))
REPRESENTATION_ITEM('')
SURFACE()
);
#669=(
BOUNDED_SURFACE()
B_SPLINE_SURFACE(3,2,((#609262,#609263,#609264),(#609265,#609266,#609267),
(#609268,#609269,#609270),(#609271,#609272,#609273)),.UNSPECIFIED.,.F.,
 .F.,.F.)
B_SPLINE_SURFACE_WITH_KNOTS((4,4),(3,3),(0.000643434129674239,0.000910616491457727),
(0.,1.),.UNSPECIFIED.)
GEOMETRIC_REPRESENTATION_ITEM()
RATIONAL_B_SPLINE_SURFACE(((1.,0.866025403784433,1.),(1.,0.8747844670044,
1.),(1.,0.874782546700398,1.),(1.,0.866025403784439,1.)))
REPRESENTATION_ITEM('')
SURFACE()
);
#670=(
BOUNDED_SURFACE()
B_SPLINE_SURFACE(3,2,((#609279,#609280,#609281),(#609282,#609283,#609284),
(#609285,#609286,#609287),(#609288,#609289,#609290),(#609291,#609292,#609293),
(#609294,#609295,#609296)),.UNSPECIFIED.,.F.,.F.,.F.)
B_SPLINE_SURFACE_WITH_KNOTS((4,2,4),(3,3),(0.000774077243408093,0.000979343255831967,
0.00118460926825584),(0.,1.00045475194216),.UNSPECIFIED.)
GEOMETRIC_REPRESENTATION_ITEM()
RATIONAL_B_SPLINE_SURFACE(((1.,0.848815534080809,1.000137502859),(1.,0.858062771017623,
1.00012909246109),(1.,0.872982424076668,1.00011552297868),(1.,0.885773963743106,
1.00010388902367),(1.,0.883471110044352,1.00010598347805),(1.,0.85297605175332,
1.00013371885202)))
REPRESENTATION_ITEM('')
SURFACE()
);
#671=(
BOUNDED_SURFACE()
B_SPLINE_SURFACE(3,2,((#609298,#609299,#609300),(#609301,#609302,#609303),
(#609304,#609305,#609306),(#609307,#609308,#609309),(#609310,#609311,#609312),
(#609313,#609314,#609315),(#609316,#609317,#609318),(#609319,#609320,#609321)),
 .UNSPECIFIED.,.F.,.F.,.F.)
B_SPLINE_SURFACE_WITH_KNOTS((4,2,2,4),(3,3),(0.000303950766785408,0.000623411988292326,
0.000783142599045786,0.000942873209799245),(-0.000941821318383055,1.),
 .UNSPECIFIED.)
GEOMETRIC_REPRESENTATION_ITEM()
RATIONAL_B_SPLINE_SURFACE(((1.0004713470655,0.749768317887241,1.),(1.00038314558277,
0.796593273431329,1.),(1.0002933271523,0.844276644319977,1.),(1.00022609181647,
0.879970960488983,1.),(1.00021570999009,0.885482529501243,1.),(1.0002258424386,
0.880103351774534,1.),(1.00024574765729,0.869535944612526,1.),(1.00027543569058,
0.853774975568121,1.)))
REPRESENTATION_ITEM('')
SURFACE()
);
#672=(
BOUNDED_SURFACE()
B_SPLINE_SURFACE(3,2,((#609340,#609341,#609342),(#609343,#609344,#609345),
(#609346,#609347,#609348),(#609349,#609350,#609351),(#609352,#609353,#609354),
(#609355,#609356,#609357),(#609358,#609359,#609360),(#609361,#609362,#609363)),
 .UNSPECIFIED.,.F.,.F.,.F.)
B_SPLINE_SURFACE_WITH_KNOTS((4,2,2,4),(3,3),(0.000303950766785421,0.000623411988292347,
0.000783142599045809,0.000942873209799272),(-0.000938834685750162,1.),
 .UNSPECIFIED.)
GEOMETRIC_REPRESENTATION_ITEM()
RATIONAL_B_SPLINE_SURFACE(((1.00046985096333,0.74976906453414,1.),(1.00038192944082,
0.796593880360879,1.),(1.00029239610293,0.844277108970816,1.),(1.0002253741787,
0.879971318634321,1.),(1.00021502530526,0.885482871201036,1.),(1.00022512559238,
0.880103709524839,1.),(1.00024496762994,0.869536333894094,1.),(1.00027456143048,
0.853775411877622,1.)))
REPRESENTATION_ITEM('')
SURFACE()
);
#673=(
BOUNDED_SURFACE()
B_SPLINE_SURFACE(3,2,((#609365,#609366,#609367),(#609368,#609369,#609370),
(#609371,#609372,#609373),(#609374,#609375,#609376),(#609377,#609378,#609379),
(#609380,#609381,#609382)),.UNSPECIFIED.,.F.,.F.,.F.)
B_SPLINE_SURFACE_WITH_KNOTS((4,2,4),(3,3),(0.000774077243408106,0.000979343255831972,
0.00118460926825584),(0.,1.00045475194223),.UNSPECIFIED.)
GEOMETRIC_REPRESENTATION_ITEM()
RATIONAL_B_SPLINE_SURFACE(((1.,0.848815534080795,1.00013750285902),(1.,
0.85806277101762,1.00012909246111),(1.,0.872982424076655,1.0001155229787),
(1.,0.885773963743101,1.00010388902368),(1.,0.883471110044336,1.00010598347807),
(1.,0.852976051753313,1.00013371885204)))
REPRESENTATION_ITEM('')
SURFACE()
);
#674=(
BOUNDED_SURFACE()
B_SPLINE_SURFACE(3,2,((#609388,#609389,#609390),(#609391,#609392,#609393),
(#609394,#609395,#609396),(#609397,#609398,#609399)),.UNSPECIFIED.,.F.,
 .F.,.F.)
B_SPLINE_SURFACE_WITH_KNOTS((4,4),(3,3),(0.000643434129674239,0.000910616491457727),
(0.,1.),.UNSPECIFIED.)
GEOMETRIC_REPRESENTATION_ITEM()
RATIONAL_B_SPLINE_SURFACE(((1.,0.866025403784433,1.),(1.,0.8747844670044,
1.),(1.,0.874782546700398,1.),(1.,0.866025403784439,1.)))
REPRESENTATION_ITEM('')
SURFACE()
);
#675=(
BOUNDED_SURFACE()
B_SPLINE_SURFACE(3,2,((#609405,#609406,#609407),(#609408,#609409,#609410),
(#609411,#609412,#609413),(#609414,#609415,#609416),(#609417,#609418,#609419),
(#609420,#609421,#609422)),.UNSPECIFIED.,.F.,.F.,.F.)
B_SPLINE_SURFACE_WITH_KNOTS((4,2,4),(3,3),(0.000808288245478737,0.000979343255831965,
0.00115039826618519),(0.,1.),.UNSPECIFIED.)
GEOMETRIC_REPRESENTATION_ITEM()
RATIONAL_B_SPLINE_SURFACE(((1.,0.853912563829965,1.),(1.,0.862861578133604,
1.),(1.,0.874105636421887,1.),(1.,0.884760407532716,1.),(1.,0.884049828078373,
1.),(1.,0.866025403784438,1.)))
REPRESENTATION_ITEM('')
SURFACE()
);
#676=(
BOUNDED_SURFACE()
B_SPLINE_SURFACE(3,2,((#609424,#609425,#609426),(#609427,#609428,#609429),
(#609430,#609431,#609432),(#609433,#609434,#609435),(#609436,#609437,#609438),
(#609439,#609440,#609441),(#609442,#609443,#609444),(#609445,#609446,#609447)),
 .UNSPECIFIED.,.F.,.F.,.F.)
B_SPLINE_SURFACE_WITH_KNOTS((4,2,2,4),(3,3),(0.000301326447113563,0.000620803185903747,
0.00078054155529884,0.00100417527245159),(0.,1.00097039432909),
 .UNSPECIFIED.)
GEOMETRIC_REPRESENTATION_ITEM()
RATIONAL_B_SPLINE_SURFACE(((1.,0.749760925678243,1.00048566115728),(1.,
0.796593209891302,1.00039476959124),(1.,0.844276324762976,1.00030222674271),
(1.,0.879968540797727,1.00023295569464),(1.,0.885479482320335,1.00022226012184),
(1.,0.879023597923805,1.00023478962906),(1.,0.859815817380877,1.00027206787168),
(1.,0.8325382412582,1.00032500788204)))
REPRESENTATION_ITEM('')
SURFACE()
);
#677=(
BOUNDED_SURFACE()
B_SPLINE_SURFACE(3,2,((#610408,#610409,#610410),(#610411,#610412,#610413),
(#610414,#610415,#610416),(#610417,#610418,#610419)),.UNSPECIFIED.,.F.,
 .F.,.F.)
B_SPLINE_SURFACE_WITH_KNOTS((4,4),(3,3),(4.91374690117501,6.28318530717959),
(0.,1.),.UNSPECIFIED.)
GEOMETRIC_REPRESENTATION_ITEM()
RATIONAL_B_SPLINE_SURFACE(((1.,0.741619848709566,1.),(1.,0.817915379750064,
1.),(1.,0.866864815713952,1.),(1.,0.866025403784441,1.)))
REPRESENTATION_ITEM('')
SURFACE()
);
#678=(
BOUNDED_SURFACE()
B_SPLINE_SURFACE(3,2,((#610422,#610423,#610424),(#610425,#610426,#610427),
(#610428,#610429,#610430),(#610431,#610432,#610433)),.UNSPECIFIED.,.F.,
 .F.,.F.)
B_SPLINE_SURFACE_WITH_KNOTS((4,4),(3,3),(0.000191603914198202,0.000231852600627869),
(0.,1.),.UNSPECIFIED.)
GEOMETRIC_REPRESENTATION_ITEM()
RATIONAL_B_SPLINE_SURFACE(((1.,0.741619848709566,1.),(1.,0.741619848709566,
1.),(1.,0.741619848709566,1.),(1.,0.741619848709566,1.)))
REPRESENTATION_ITEM('')
SURFACE()
);
#679=(
BOUNDED_SURFACE()
B_SPLINE_SURFACE(3,2,((#610439,#610440,#610441),(#610442,#610443,#610444),
(#610445,#610446,#610447),(#610448,#610449,#610450),(#610451,#610452,#610453),
(#610454,#610455,#610456)),.UNSPECIFIED.,.F.,.F.,.F.)
B_SPLINE_SURFACE_WITH_KNOTS((4,2,4),(3,3),(3.14159265358979,3.92699081698724,
4.71238898038469),(0.,1.),.UNSPECIFIED.)
GEOMETRIC_REPRESENTATION_ITEM()
RATIONAL_B_SPLINE_SURFACE(((1.,0.866025403784441,1.),(1.,0.866175077709024,
1.),(1.,0.85079246746078,1.),(1.,0.794536308555295,1.),(1.,0.753597519119215,
1.),(1.,0.707106781186548,1.)))
REPRESENTATION_ITEM('')
SURFACE()
);
#680=(
BOUNDED_SURFACE()
B_SPLINE_SURFACE(3,2,((#610458,#610459,#610460),(#610461,#610462,#610463),
(#610464,#610465,#610466),(#610467,#610468,#610469)),.UNSPECIFIED.,.F.,
 .F.,.F.)
B_SPLINE_SURFACE_WITH_KNOTS((4,4),(3,3),(0.0001916039141982,0.000231852600627869),
(0.,1.),.UNSPECIFIED.)
GEOMETRIC_REPRESENTATION_ITEM()
RATIONAL_B_SPLINE_SURFACE(((1.,0.741619848709567,1.),(1.,0.741619848709567,
1.),(1.,0.741619848709567,1.),(1.,0.741619848709567,1.)))
REPRESENTATION_ITEM('')
SURFACE()
);
#681=(
BOUNDED_SURFACE()
B_SPLINE_SURFACE(3,2,((#610473,#610474,#610475),(#610476,#610477,#610478),
(#610479,#610480,#610481),(#610482,#610483,#610484)),.UNSPECIFIED.,.F.,
 .F.,.F.)
B_SPLINE_SURFACE_WITH_KNOTS((4,4),(3,3),(3.14159265358979,4.51103105959436),
(0.,1.),.UNSPECIFIED.)
GEOMETRIC_REPRESENTATION_ITEM()
RATIONAL_B_SPLINE_SURFACE(((1.,0.86602540378444,1.),(1.,0.86686481571395,
1.),(1.,0.817915379750065,1.),(1.,0.741619848709567,1.)))
REPRESENTATION_ITEM('')
SURFACE()
);
#682=(
BOUNDED_SURFACE()
B_SPLINE_SURFACE(3,2,((#610486,#610487,#610488),(#610489,#610490,#610491),
(#610492,#610493,#610494),(#610495,#610496,#610497),(#610498,#610499,#610500),
(#610501,#610502,#610503)),.UNSPECIFIED.,.F.,.F.,.F.)
B_SPLINE_SURFACE_WITH_KNOTS((4,2,4),(3,3),(4.71238898038469,5.49778714378214,
6.28318530717959),(0.,1.),.UNSPECIFIED.)
GEOMETRIC_REPRESENTATION_ITEM()
RATIONAL_B_SPLINE_SURFACE(((1.,0.707106781186548,1.),(1.,0.753597519119205,
1.),(1.,0.794536308555307,1.),(1.,0.850792467460768,1.),(1.,0.866175077709033,
1.),(1.,0.86602540378444,1.)))
REPRESENTATION_ITEM('')
SURFACE()
);
#683=(
BOUNDED_SURFACE()
B_SPLINE_SURFACE(3,2,((#610509,#610510,#610511),(#610512,#610513,#610514),
(#610515,#610516,#610517),(#610518,#610519,#610520),(#610521,#610522,#610523),
(#610524,#610525,#610526)),.UNSPECIFIED.,.F.,.F.,.F.)
B_SPLINE_SURFACE_WITH_KNOTS((4,2,4),(3,3),(3.14159265358979,3.92699081698724,
4.71238898038469),(0.,1.),.UNSPECIFIED.)
GEOMETRIC_REPRESENTATION_ITEM()
RATIONAL_B_SPLINE_SURFACE(((1.,0.866025403784441,1.),(1.,0.866175077709024,
1.),(1.,0.85079246746078,1.),(1.,0.794536308555295,1.),(1.,0.753597519119215,
1.),(1.,0.707106781186548,1.)))
REPRESENTATION_ITEM('')
SURFACE()
);
#684=(
BOUNDED_SURFACE()
B_SPLINE_SURFACE(3,2,((#610528,#610529,#610530),(#610531,#610532,#610533),
(#610534,#610535,#610536),(#610537,#610538,#610539),(#610540,#610541,#610542),
(#610543,#610544,#610545)),.UNSPECIFIED.,.F.,.F.,.F.)
B_SPLINE_SURFACE_WITH_KNOTS((4,2,4),(3,3),(4.71238898038469,5.49778714378214,
6.28318530717959),(0.,1.),.UNSPECIFIED.)
GEOMETRIC_REPRESENTATION_ITEM()
RATIONAL_B_SPLINE_SURFACE(((1.,0.707106781186548,1.),(1.,0.753597519119205,
1.),(1.,0.794536308555307,1.),(1.,0.850792467460768,1.),(1.,0.866175077709033,
1.),(1.,0.86602540378444,1.)))
REPRESENTATION_ITEM('')
SURFACE()
);
#685=(
BOUNDED_SURFACE()
B_SPLINE_SURFACE(3,2,((#610551,#610552,#610553),(#610554,#610555,#610556),
(#610557,#610558,#610559),(#610560,#610561,#610562)),.UNSPECIFIED.,.F.,
 .F.,.F.)
B_SPLINE_SURFACE_WITH_KNOTS((4,4),(3,3),(4.91374690117501,6.28318530717959),
(0.,1.),.UNSPECIFIED.)
GEOMETRIC_REPRESENTATION_ITEM()
RATIONAL_B_SPLINE_SURFACE(((1.,0.741619848709566,1.),(1.,0.817915379750064,
1.),(1.,0.866864815713952,1.),(1.,0.866025403784441,1.)))
REPRESENTATION_ITEM('')
SURFACE()
);
#686=(
BOUNDED_SURFACE()
B_SPLINE_SURFACE(3,2,((#610564,#610565,#610566),(#610567,#610568,#610569),
(#610570,#610571,#610572),(#610573,#610574,#610575)),.UNSPECIFIED.,.F.,
 .F.,.F.)
B_SPLINE_SURFACE_WITH_KNOTS((4,4),(3,3),(3.14159265358979,4.51103105959436),
(0.,1.),.UNSPECIFIED.)
GEOMETRIC_REPRESENTATION_ITEM()
RATIONAL_B_SPLINE_SURFACE(((1.,0.86602540378444,1.),(1.,0.866864815713951,
1.),(1.,0.817915379750064,1.),(1.,0.741619848709567,1.)))
REPRESENTATION_ITEM('')
SURFACE()
);
#687=(
BOUNDED_SURFACE()
B_SPLINE_SURFACE(3,2,((#610577,#610578,#610579),(#610580,#610581,#610582),
(#610583,#610584,#610585),(#610586,#610587,#610588)),.UNSPECIFIED.,.F.,
 .F.,.F.)
B_SPLINE_SURFACE_WITH_KNOTS((4,4),(3,3),(0.000191603914198202,0.000231852600627869),
(0.,1.),.UNSPECIFIED.)
GEOMETRIC_REPRESENTATION_ITEM()
RATIONAL_B_SPLINE_SURFACE(((1.,0.741619848709566,1.),(1.,0.741619848709566,
1.),(1.,0.741619848709566,1.),(1.,0.741619848709566,1.)))
REPRESENTATION_ITEM('')
SURFACE()
);
#688=(
BOUNDED_SURFACE()
B_SPLINE_SURFACE(3,2,((#610590,#610591,#610592),(#610593,#610594,#610595),
(#610596,#610597,#610598),(#610599,#610600,#610601)),.UNSPECIFIED.,.F.,
 .F.,.F.)
B_SPLINE_SURFACE_WITH_KNOTS((4,4),(3,3),(0.0001916039141982,0.000231852600627868),
(0.,1.),.UNSPECIFIED.)
GEOMETRIC_REPRESENTATION_ITEM()
RATIONAL_B_SPLINE_SURFACE(((1.,0.741619848709566,1.),(1.,0.741619848709566,
1.),(1.,0.741619848709567,1.),(1.,0.741619848709567,1.)))
REPRESENTATION_ITEM('')
SURFACE()
);
#689=ITEM_DEFINED_TRANSFORMATION($,$,#388581,#388671);
#690=ITEM_DEFINED_TRANSFORMATION($,$,#388648,#388672);
#691=ITEM_DEFINED_TRANSFORMATION($,$,#388648,#388673);
#692=ITEM_DEFINED_TRANSFORMATION($,$,#388648,#388674);
#693=ITEM_DEFINED_TRANSFORMATION($,$,#388648,#388675);
#694=ITEM_DEFINED_TRANSFORMATION($,$,#388648,#388676);
#695=ITEM_DEFINED_TRANSFORMATION($,$,#388648,#388677);
#696=ITEM_DEFINED_TRANSFORMATION($,$,#387969,#389552);
#697=ITEM_DEFINED_TRANSFORMATION($,$,#388084,#389553);
#698=ITEM_DEFINED_TRANSFORMATION($,$,#388211,#389554);
#699=ITEM_DEFINED_TRANSFORMATION($,$,#389074,#389555);
#700=ITEM_DEFINED_TRANSFORMATION($,$,#388481,#389556);
#701=ITEM_DEFINED_TRANSFORMATION($,$,#388580,#389557);
#702=ITEM_DEFINED_TRANSFORMATION($,$,#388678,#389558);
#703=ITEM_DEFINED_TRANSFORMATION($,$,#388823,#389559);
#704=ITEM_DEFINED_TRANSFORMATION($,$,#389165,#389560);
#705=ITEM_DEFINED_TRANSFORMATION($,$,#388899,#389561);
#706=ITEM_DEFINED_TRANSFORMATION($,$,#389242,#389562);
#707=ITEM_DEFINED_TRANSFORMATION($,$,#389074,#389563);
#708=ITEM_DEFINED_TRANSFORMATION($,$,#389074,#389564);
#709=ITEM_DEFINED_TRANSFORMATION($,$,#389165,#389565);
#710=ITEM_DEFINED_TRANSFORMATION($,$,#389242,#389566);
#711=ITEM_DEFINED_TRANSFORMATION($,$,#394458,#395126);
#712=ITEM_DEFINED_TRANSFORMATION($,$,#394920,#395127);
#713=ITEM_DEFINED_TRANSFORMATION($,$,#395078,#395128);
#714=ITEM_DEFINED_TRANSFORMATION($,$,#395078,#395129);
#715=ITEM_DEFINED_TRANSFORMATION($,$,#395078,#395130);
#716=ITEM_DEFINED_TRANSFORMATION($,$,#395078,#395131);
#717=ITEM_DEFINED_TRANSFORMATION($,$,#395078,#395132);
#718=ITEM_DEFINED_TRANSFORMATION($,$,#395134,#395357);
#719=ITEM_DEFINED_TRANSFORMATION($,$,#395223,#395358);
#720=ITEM_DEFINED_TRANSFORMATION($,$,#389575,#397528);
#721=ITEM_DEFINED_TRANSFORMATION($,$,#396540,#397529);
#722=ITEM_DEFINED_TRANSFORMATION($,$,#396595,#397530);
#723=ITEM_DEFINED_TRANSFORMATION($,$,#390104,#397531);
#724=ITEM_DEFINED_TRANSFORMATION($,$,#393116,#397532);
#725=ITEM_DEFINED_TRANSFORMATION($,$,#397080,#397533);
#726=ITEM_DEFINED_TRANSFORMATION($,$,#397227,#397534);
#727=ITEM_DEFINED_TRANSFORMATION($,$,#394339,#397535);
#728=ITEM_DEFINED_TRANSFORMATION($,$,#394457,#397536);
#729=ITEM_DEFINED_TRANSFORMATION($,$,#397306,#397537);
#730=ITEM_DEFINED_TRANSFORMATION($,$,#395133,#397538);
#731=ITEM_DEFINED_TRANSFORMATION($,$,#395359,#397539);
#732=ITEM_DEFINED_TRANSFORMATION($,$,#395576,#397540);
#733=ITEM_DEFINED_TRANSFORMATION($,$,#395652,#397541);
#734=ITEM_DEFINED_TRANSFORMATION($,$,#396096,#397542);
#735=ITEM_DEFINED_TRANSFORMATION($,$,#396540,#397543);
#736=ITEM_DEFINED_TRANSFORMATION($,$,#396540,#397544);
#737=ITEM_DEFINED_TRANSFORMATION($,$,#396595,#397545);
#738=ITEM_DEFINED_TRANSFORMATION($,$,#397080,#397546);
#739=ITEM_DEFINED_TRANSFORMATION($,$,#397080,#397547);
#740=ITEM_DEFINED_TRANSFORMATION($,$,#397080,#397548);
#741=ITEM_DEFINED_TRANSFORMATION($,$,#397080,#397549);
#742=ITEM_DEFINED_TRANSFORMATION($,$,#397227,#397550);
#743=ITEM_DEFINED_TRANSFORMATION($,$,#397227,#397551);
#744=ITEM_DEFINED_TRANSFORMATION($,$,#397227,#397552);
#745=ITEM_DEFINED_TRANSFORMATION($,$,#397306,#397553);
#746=ITEM_DEFINED_TRANSFORMATION($,$,#370333,#401012);
#747=ITEM_DEFINED_TRANSFORMATION($,$,#370609,#401013);
#748=ITEM_DEFINED_TRANSFORMATION($,$,#377364,#401014);
#749=ITEM_DEFINED_TRANSFORMATION($,$,#377364,#401015);
#750=ITEM_DEFINED_TRANSFORMATION($,$,#387968,#401016);
#751=ITEM_DEFINED_TRANSFORMATION($,$,#389567,#401017);
#752=ITEM_DEFINED_TRANSFORMATION($,$,#389574,#401018);
#753=ITEM_DEFINED_TRANSFORMATION($,$,#397554,#401019);
#754=ITEM_DEFINED_TRANSFORMATION($,$,#397554,#401020);
#755=ITEM_DEFINED_TRANSFORMATION($,$,#397554,#401021);
#756=ITEM_DEFINED_TRANSFORMATION($,$,#400689,#401022);
#757=ITEM_DEFINED_TRANSFORMATION($,$,#400894,#401023);
#758=ITEM_DEFINED_TRANSFORMATION($,$,#401000,#401024);
#759=(
REPRESENTATION_RELATIONSHIP($,$,#624108,#624107)
REPRESENTATION_RELATIONSHIP_WITH_TRANSFORMATION(#689)
SHAPE_REPRESENTATION_RELATIONSHIP()
);
#760=(
REPRESENTATION_RELATIONSHIP($,$,#624109,#624107)
REPRESENTATION_RELATIONSHIP_WITH_TRANSFORMATION(#690)
SHAPE_REPRESENTATION_RELATIONSHIP()
);
#761=(
REPRESENTATION_RELATIONSHIP($,$,#624109,#624107)
REPRESENTATION_RELATIONSHIP_WITH_TRANSFORMATION(#691)
SHAPE_REPRESENTATION_RELATIONSHIP()
);
#762=(
REPRESENTATION_RELATIONSHIP($,$,#624109,#624107)
REPRESENTATION_RELATIONSHIP_WITH_TRANSFORMATION(#692)
SHAPE_REPRESENTATION_RELATIONSHIP()
);
#763=(
REPRESENTATION_RELATIONSHIP($,$,#624109,#624107)
REPRESENTATION_RELATIONSHIP_WITH_TRANSFORMATION(#693)
SHAPE_REPRESENTATION_RELATIONSHIP()
);
#764=(
REPRESENTATION_RELATIONSHIP($,$,#624109,#624107)
REPRESENTATION_RELATIONSHIP_WITH_TRANSFORMATION(#694)
SHAPE_REPRESENTATION_RELATIONSHIP()
);
#765=(
REPRESENTATION_RELATIONSHIP($,$,#624109,#624107)
REPRESENTATION_RELATIONSHIP_WITH_TRANSFORMATION(#695)
SHAPE_REPRESENTATION_RELATIONSHIP()
);
#766=(
REPRESENTATION_RELATIONSHIP($,$,#624103,#624102)
REPRESENTATION_RELATIONSHIP_WITH_TRANSFORMATION(#696)
SHAPE_REPRESENTATION_RELATIONSHIP()
);
#767=(
REPRESENTATION_RELATIONSHIP($,$,#624104,#624102)
REPRESENTATION_RELATIONSHIP_WITH_TRANSFORMATION(#697)
SHAPE_REPRESENTATION_RELATIONSHIP()
);
#768=(
REPRESENTATION_RELATIONSHIP($,$,#624105,#624102)
REPRESENTATION_RELATIONSHIP_WITH_TRANSFORMATION(#698)
SHAPE_REPRESENTATION_RELATIONSHIP()
);
#769=(
REPRESENTATION_RELATIONSHIP($,$,#624113,#624102)
REPRESENTATION_RELATIONSHIP_WITH_TRANSFORMATION(#699)
SHAPE_REPRESENTATION_RELATIONSHIP()
);
#770=(
REPRESENTATION_RELATIONSHIP($,$,#624106,#624102)
REPRESENTATION_RELATIONSHIP_WITH_TRANSFORMATION(#700)
SHAPE_REPRESENTATION_RELATIONSHIP()
);
#771=(
REPRESENTATION_RELATIONSHIP($,$,#624107,#624102)
REPRESENTATION_RELATIONSHIP_WITH_TRANSFORMATION(#701)
SHAPE_REPRESENTATION_RELATIONSHIP()
);
#772=(
REPRESENTATION_RELATIONSHIP($,$,#624110,#624102)
REPRESENTATION_RELATIONSHIP_WITH_TRANSFORMATION(#702)
SHAPE_REPRESENTATION_RELATIONSHIP()
);
#773=(
REPRESENTATION_RELATIONSHIP($,$,#624111,#624102)
REPRESENTATION_RELATIONSHIP_WITH_TRANSFORMATION(#703)
SHAPE_REPRESENTATION_RELATIONSHIP()
);
#774=(
REPRESENTATION_RELATIONSHIP($,$,#624114,#624102)
REPRESENTATION_RELATIONSHIP_WITH_TRANSFORMATION(#704)
SHAPE_REPRESENTATION_RELATIONSHIP()
);
#775=(
REPRESENTATION_RELATIONSHIP($,$,#624112,#624102)
REPRESENTATION_RELATIONSHIP_WITH_TRANSFORMATION(#705)
SHAPE_REPRESENTATION_RELATIONSHIP()
);
#776=(
REPRESENTATION_RELATIONSHIP($,$,#624115,#624102)
REPRESENTATION_RELATIONSHIP_WITH_TRANSFORMATION(#706)
SHAPE_REPRESENTATION_RELATIONSHIP()
);
#777=(
REPRESENTATION_RELATIONSHIP($,$,#624113,#624102)
REPRESENTATION_RELATIONSHIP_WITH_TRANSFORMATION(#707)
SHAPE_REPRESENTATION_RELATIONSHIP()
);
#778=(
REPRESENTATION_RELATIONSHIP($,$,#624113,#624102)
REPRESENTATION_RELATIONSHIP_WITH_TRANSFORMATION(#708)
SHAPE_REPRESENTATION_RELATIONSHIP()
);
#779=(
REPRESENTATION_RELATIONSHIP($,$,#624114,#624102)
REPRESENTATION_RELATIONSHIP_WITH_TRANSFORMATION(#709)
SHAPE_REPRESENTATION_RELATIONSHIP()
);
#780=(
REPRESENTATION_RELATIONSHIP($,$,#624115,#624102)
REPRESENTATION_RELATIONSHIP_WITH_TRANSFORMATION(#710)
SHAPE_REPRESENTATION_RELATIONSHIP()
);
#781=(
REPRESENTATION_RELATIONSHIP($,$,#624123,#624122)
REPRESENTATION_RELATIONSHIP_WITH_TRANSFORMATION(#711)
SHAPE_REPRESENTATION_RELATIONSHIP()
);
#782=(
REPRESENTATION_RELATIONSHIP($,$,#624124,#624122)
REPRESENTATION_RELATIONSHIP_WITH_TRANSFORMATION(#712)
SHAPE_REPRESENTATION_RELATIONSHIP()
);
#783=(
REPRESENTATION_RELATIONSHIP($,$,#624125,#624122)
REPRESENTATION_RELATIONSHIP_WITH_TRANSFORMATION(#713)
SHAPE_REPRESENTATION_RELATIONSHIP()
);
#784=(
REPRESENTATION_RELATIONSHIP($,$,#624125,#624122)
REPRESENTATION_RELATIONSHIP_WITH_TRANSFORMATION(#714)
SHAPE_REPRESENTATION_RELATIONSHIP()
);
#785=(
REPRESENTATION_RELATIONSHIP($,$,#624125,#624122)
REPRESENTATION_RELATIONSHIP_WITH_TRANSFORMATION(#715)
SHAPE_REPRESENTATION_RELATIONSHIP()
);
#786=(
REPRESENTATION_RELATIONSHIP($,$,#624125,#624122)
REPRESENTATION_RELATIONSHIP_WITH_TRANSFORMATION(#716)
SHAPE_REPRESENTATION_RELATIONSHIP()
);
#787=(
REPRESENTATION_RELATIONSHIP($,$,#624125,#624122)
REPRESENTATION_RELATIONSHIP_WITH_TRANSFORMATION(#717)
SHAPE_REPRESENTATION_RELATIONSHIP()
);
#788=(
REPRESENTATION_RELATIONSHIP($,$,#624127,#624126)
REPRESENTATION_RELATIONSHIP_WITH_TRANSFORMATION(#718)
SHAPE_REPRESENTATION_RELATIONSHIP()
);
#789=(
REPRESENTATION_RELATIONSHIP($,$,#624128,#624126)
REPRESENTATION_RELATIONSHIP_WITH_TRANSFORMATION(#719)
SHAPE_REPRESENTATION_RELATIONSHIP()
);
#790=(
REPRESENTATION_RELATIONSHIP($,$,#624118,#624117)
REPRESENTATION_RELATIONSHIP_WITH_TRANSFORMATION(#720)
SHAPE_REPRESENTATION_RELATIONSHIP()
);
#791=(
REPRESENTATION_RELATIONSHIP($,$,#624133,#624117)
REPRESENTATION_RELATIONSHIP_WITH_TRANSFORMATION(#721)
SHAPE_REPRESENTATION_RELATIONSHIP()
);
#792=(
REPRESENTATION_RELATIONSHIP($,$,#624134,#624117)
REPRESENTATION_RELATIONSHIP_WITH_TRANSFORMATION(#722)
SHAPE_REPRESENTATION_RELATIONSHIP()
);
#793=(
REPRESENTATION_RELATIONSHIP($,$,#624119,#624117)
REPRESENTATION_RELATIONSHIP_WITH_TRANSFORMATION(#723)
SHAPE_REPRESENTATION_RELATIONSHIP()
);
#794=(
REPRESENTATION_RELATIONSHIP($,$,#624120,#624117)
REPRESENTATION_RELATIONSHIP_WITH_TRANSFORMATION(#724)
SHAPE_REPRESENTATION_RELATIONSHIP()
);
#795=(
REPRESENTATION_RELATIONSHIP($,$,#624135,#624117)
REPRESENTATION_RELATIONSHIP_WITH_TRANSFORMATION(#725)
SHAPE_REPRESENTATION_RELATIONSHIP()
);
#796=(
REPRESENTATION_RELATIONSHIP($,$,#624136,#624117)
REPRESENTATION_RELATIONSHIP_WITH_TRANSFORMATION(#726)
SHAPE_REPRESENTATION_RELATIONSHIP()
);
#797=(
REPRESENTATION_RELATIONSHIP($,$,#624121,#624117)
REPRESENTATION_RELATIONSHIP_WITH_TRANSFORMATION(#727)
SHAPE_REPRESENTATION_RELATIONSHIP()
);
#798=(
REPRESENTATION_RELATIONSHIP($,$,#624122,#624117)
REPRESENTATION_RELATIONSHIP_WITH_TRANSFORMATION(#728)
SHAPE_REPRESENTATION_RELATIONSHIP()
);
#799=(
REPRESENTATION_RELATIONSHIP($,$,#624137,#624117)
REPRESENTATION_RELATIONSHIP_WITH_TRANSFORMATION(#729)
SHAPE_REPRESENTATION_RELATIONSHIP()
);
#800=(
REPRESENTATION_RELATIONSHIP($,$,#624126,#624117)
REPRESENTATION_RELATIONSHIP_WITH_TRANSFORMATION(#730)
SHAPE_REPRESENTATION_RELATIONSHIP()
);
#801=(
REPRESENTATION_RELATIONSHIP($,$,#624129,#624117)
REPRESENTATION_RELATIONSHIP_WITH_TRANSFORMATION(#731)
SHAPE_REPRESENTATION_RELATIONSHIP()
);
#802=(
REPRESENTATION_RELATIONSHIP($,$,#624130,#624117)
REPRESENTATION_RELATIONSHIP_WITH_TRANSFORMATION(#732)
SHAPE_REPRESENTATION_RELATIONSHIP()
);
#803=(
REPRESENTATION_RELATIONSHIP($,$,#624131,#624117)
REPRESENTATION_RELATIONSHIP_WITH_TRANSFORMATION(#733)
SHAPE_REPRESENTATION_RELATIONSHIP()
);
#804=(
REPRESENTATION_RELATIONSHIP($,$,#624132,#624117)
REPRESENTATION_RELATIONSHIP_WITH_TRANSFORMATION(#734)
SHAPE_REPRESENTATION_RELATIONSHIP()
);
#805=(
REPRESENTATION_RELATIONSHIP($,$,#624133,#624117)
REPRESENTATION_RELATIONSHIP_WITH_TRANSFORMATION(#735)
SHAPE_REPRESENTATION_RELATIONSHIP()
);
#806=(
REPRESENTATION_RELATIONSHIP($,$,#624133,#624117)
REPRESENTATION_RELATIONSHIP_WITH_TRANSFORMATION(#736)
SHAPE_REPRESENTATION_RELATIONSHIP()
);
#807=(
REPRESENTATION_RELATIONSHIP($,$,#624134,#624117)
REPRESENTATION_RELATIONSHIP_WITH_TRANSFORMATION(#737)
SHAPE_REPRESENTATION_RELATIONSHIP()
);
#808=(
REPRESENTATION_RELATIONSHIP($,$,#624135,#624117)
REPRESENTATION_RELATIONSHIP_WITH_TRANSFORMATION(#738)
SHAPE_REPRESENTATION_RELATIONSHIP()
);
#809=(
REPRESENTATION_RELATIONSHIP($,$,#624135,#624117)
REPRESENTATION_RELATIONSHIP_WITH_TRANSFORMATION(#739)
SHAPE_REPRESENTATION_RELATIONSHIP()
);
#810=(
REPRESENTATION_RELATIONSHIP($,$,#624135,#624117)
REPRESENTATION_RELATIONSHIP_WITH_TRANSFORMATION(#740)
SHAPE_REPRESENTATION_RELATIONSHIP()
);
#811=(
REPRESENTATION_RELATIONSHIP($,$,#624135,#624117)
REPRESENTATION_RELATIONSHIP_WITH_TRANSFORMATION(#741)
SHAPE_REPRESENTATION_RELATIONSHIP()
);
#812=(
REPRESENTATION_RELATIONSHIP($,$,#624136,#624117)
REPRESENTATION_RELATIONSHIP_WITH_TRANSFORMATION(#742)
SHAPE_REPRESENTATION_RELATIONSHIP()
);
#813=(
REPRESENTATION_RELATIONSHIP($,$,#624136,#624117)
REPRESENTATION_RELATIONSHIP_WITH_TRANSFORMATION(#743)
SHAPE_REPRESENTATION_RELATIONSHIP()
);
#814=(
REPRESENTATION_RELATIONSHIP($,$,#624136,#624117)
REPRESENTATION_RELATIONSHIP_WITH_TRANSFORMATION(#744)
SHAPE_REPRESENTATION_RELATIONSHIP()
);
#815=(
REPRESENTATION_RELATIONSHIP($,$,#624137,#624117)
REPRESENTATION_RELATIONSHIP_WITH_TRANSFORMATION(#745)
SHAPE_REPRESENTATION_RELATIONSHIP()
);
#816=(
REPRESENTATION_RELATIONSHIP($,$,#624099,#624098)
REPRESENTATION_RELATIONSHIP_WITH_TRANSFORMATION(#746)
SHAPE_REPRESENTATION_RELATIONSHIP()
);
#817=(
REPRESENTATION_RELATIONSHIP($,$,#624100,#624098)
REPRESENTATION_RELATIONSHIP_WITH_TRANSFORMATION(#747)
SHAPE_REPRESENTATION_RELATIONSHIP()
);
#818=(
REPRESENTATION_RELATIONSHIP($,$,#624101,#624098)
REPRESENTATION_RELATIONSHIP_WITH_TRANSFORMATION(#748)
SHAPE_REPRESENTATION_RELATIONSHIP()
);
#819=(
REPRESENTATION_RELATIONSHIP($,$,#624101,#624098)
REPRESENTATION_RELATIONSHIP_WITH_TRANSFORMATION(#749)
SHAPE_REPRESENTATION_RELATIONSHIP()
);
#820=(
REPRESENTATION_RELATIONSHIP($,$,#624102,#624098)
REPRESENTATION_RELATIONSHIP_WITH_TRANSFORMATION(#750)
SHAPE_REPRESENTATION_RELATIONSHIP()
);
#821=(
REPRESENTATION_RELATIONSHIP($,$,#624116,#624098)
REPRESENTATION_RELATIONSHIP_WITH_TRANSFORMATION(#751)
SHAPE_REPRESENTATION_RELATIONSHIP()
);
#822=(
REPRESENTATION_RELATIONSHIP($,$,#624117,#624098)
REPRESENTATION_RELATIONSHIP_WITH_TRANSFORMATION(#752)
SHAPE_REPRESENTATION_RELATIONSHIP()
);
#823=(
REPRESENTATION_RELATIONSHIP($,$,#624138,#624098)
REPRESENTATION_RELATIONSHIP_WITH_TRANSFORMATION(#753)
SHAPE_REPRESENTATION_RELATIONSHIP()
);
#824=(
REPRESENTATION_RELATIONSHIP($,$,#624138,#624098)
REPRESENTATION_RELATIONSHIP_WITH_TRANSFORMATION(#754)
SHAPE_REPRESENTATION_RELATIONSHIP()
);
#825=(
REPRESENTATION_RELATIONSHIP($,$,#624138,#624098)
REPRESENTATION_RELATIONSHIP_WITH_TRANSFORMATION(#755)
SHAPE_REPRESENTATION_RELATIONSHIP()
);
#826=(
REPRESENTATION_RELATIONSHIP($,$,#624139,#624098)
REPRESENTATION_RELATIONSHIP_WITH_TRANSFORMATION(#756)
SHAPE_REPRESENTATION_RELATIONSHIP()
);
#827=(
REPRESENTATION_RELATIONSHIP($,$,#624140,#624098)
REPRESENTATION_RELATIONSHIP_WITH_TRANSFORMATION(#757)
SHAPE_REPRESENTATION_RELATIONSHIP()
);
#828=(
REPRESENTATION_RELATIONSHIP($,$,#624141,#624098)
REPRESENTATION_RELATIONSHIP_WITH_TRANSFORMATION(#758)
SHAPE_REPRESENTATION_RELATIONSHIP()
);
#829=CONTEXT_DEPENDENT_SHAPE_REPRESENTATION(#759,#623996);
#830=CONTEXT_DEPENDENT_SHAPE_REPRESENTATION(#760,#623997);
#831=CONTEXT_DEPENDENT_SHAPE_REPRESENTATION(#761,#623998);
#832=CONTEXT_DEPENDENT_SHAPE_REPRESENTATION(#762,#623999);
#833=CONTEXT_DEPENDENT_SHAPE_REPRESENTATION(#763,#624000);
#834=CONTEXT_DEPENDENT_SHAPE_REPRESENTATION(#764,#624001);
#835=CONTEXT_DEPENDENT_SHAPE_REPRESENTATION(#765,#624002);
#836=CONTEXT_DEPENDENT_SHAPE_REPRESENTATION(#766,#624009);
#837=CONTEXT_DEPENDENT_SHAPE_REPRESENTATION(#767,#624010);
#838=CONTEXT_DEPENDENT_SHAPE_REPRESENTATION(#768,#624011);
#839=CONTEXT_DEPENDENT_SHAPE_REPRESENTATION(#769,#624012);
#840=CONTEXT_DEPENDENT_SHAPE_REPRESENTATION(#770,#624013);
#841=CONTEXT_DEPENDENT_SHAPE_REPRESENTATION(#771,#624014);
#842=CONTEXT_DEPENDENT_SHAPE_REPRESENTATION(#772,#624015);
#843=CONTEXT_DEPENDENT_SHAPE_REPRESENTATION(#773,#624016);
#844=CONTEXT_DEPENDENT_SHAPE_REPRESENTATION(#774,#624017);
#845=CONTEXT_DEPENDENT_SHAPE_REPRESENTATION(#775,#624018);
#846=CONTEXT_DEPENDENT_SHAPE_REPRESENTATION(#776,#624019);
#847=CONTEXT_DEPENDENT_SHAPE_REPRESENTATION(#777,#624020);
#848=CONTEXT_DEPENDENT_SHAPE_REPRESENTATION(#778,#624021);
#849=CONTEXT_DEPENDENT_SHAPE_REPRESENTATION(#779,#624022);
#850=CONTEXT_DEPENDENT_SHAPE_REPRESENTATION(#780,#624023);
#851=CONTEXT_DEPENDENT_SHAPE_REPRESENTATION(#781,#624034);
#852=CONTEXT_DEPENDENT_SHAPE_REPRESENTATION(#782,#624035);
#853=CONTEXT_DEPENDENT_SHAPE_REPRESENTATION(#783,#624036);
#854=CONTEXT_DEPENDENT_SHAPE_REPRESENTATION(#784,#624037);
#855=CONTEXT_DEPENDENT_SHAPE_REPRESENTATION(#785,#624038);
#856=CONTEXT_DEPENDENT_SHAPE_REPRESENTATION(#786,#624039);
#857=CONTEXT_DEPENDENT_SHAPE_REPRESENTATION(#787,#624040);
#858=CONTEXT_DEPENDENT_SHAPE_REPRESENTATION(#788,#624044);
#859=CONTEXT_DEPENDENT_SHAPE_REPRESENTATION(#789,#624045);
#860=CONTEXT_DEPENDENT_SHAPE_REPRESENTATION(#790,#624055);
#861=CONTEXT_DEPENDENT_SHAPE_REPRESENTATION(#791,#624056);
#862=CONTEXT_DEPENDENT_SHAPE_REPRESENTATION(#792,#624057);
#863=CONTEXT_DEPENDENT_SHAPE_REPRESENTATION(#793,#624058);
#864=CONTEXT_DEPENDENT_SHAPE_REPRESENTATION(#794,#624059);
#865=CONTEXT_DEPENDENT_SHAPE_REPRESENTATION(#795,#624060);
#866=CONTEXT_DEPENDENT_SHAPE_REPRESENTATION(#796,#624061);
#867=CONTEXT_DEPENDENT_SHAPE_REPRESENTATION(#797,#624062);
#868=CONTEXT_DEPENDENT_SHAPE_REPRESENTATION(#798,#624063);
#869=CONTEXT_DEPENDENT_SHAPE_REPRESENTATION(#799,#624064);
#870=CONTEXT_DEPENDENT_SHAPE_REPRESENTATION(#800,#624065);
#871=CONTEXT_DEPENDENT_SHAPE_REPRESENTATION(#801,#624066);
#872=CONTEXT_DEPENDENT_SHAPE_REPRESENTATION(#802,#624067);
#873=CONTEXT_DEPENDENT_SHAPE_REPRESENTATION(#803,#624068);
#874=CONTEXT_DEPENDENT_SHAPE_REPRESENTATION(#804,#624069);
#875=CONTEXT_DEPENDENT_SHAPE_REPRESENTATION(#805,#624070);
#876=CONTEXT_DEPENDENT_SHAPE_REPRESENTATION(#806,#624071);
#877=CONTEXT_DEPENDENT_SHAPE_REPRESENTATION(#807,#624072);
#878=CONTEXT_DEPENDENT_SHAPE_REPRESENTATION(#808,#624073);
#879=CONTEXT_DEPENDENT_SHAPE_REPRESENTATION(#809,#624074);
#880=CONTEXT_DEPENDENT_SHAPE_REPRESENTATION(#810,#624075);
#881=CONTEXT_DEPENDENT_SHAPE_REPRESENTATION(#811,#624076);
#882=CONTEXT_DEPENDENT_SHAPE_REPRESENTATION(#812,#624077);
#883=CONTEXT_DEPENDENT_SHAPE_REPRESENTATION(#813,#624078);
#884=CONTEXT_DEPENDENT_SHAPE_REPRESENTATION(#814,#624079);
#885=CONTEXT_DEPENDENT_SHAPE_REPRESENTATION(#815,#624080);
#886=CONTEXT_DEPENDENT_SHAPE_REPRESENTATION(#816,#624085);
#887=CONTEXT_DEPENDENT_SHAPE_REPRESENTATION(#817,#624086);
#888=CONTEXT_DEPENDENT_SHAPE_REPRESENTATION(#818,#624087);
#889=CONTEXT_DEPENDENT_SHAPE_REPRESENTATION(#819,#624088);
#890=CONTEXT_DEPENDENT_SHAPE_REPRESENTATION(#820,#624089);
#891=CONTEXT_DEPENDENT_SHAPE_REPRESENTATION(#821,#624090);
#892=CONTEXT_DEPENDENT_SHAPE_REPRESENTATION(#822,#624091);
#893=CONTEXT_DEPENDENT_SHAPE_REPRESENTATION(#823,#624092);
#894=CONTEXT_DEPENDENT_SHAPE_REPRESENTATION(#824,#624093);
#895=CONTEXT_DEPENDENT_SHAPE_REPRESENTATION(#825,#624094);
#896=CONTEXT_DEPENDENT_SHAPE_REPRESENTATION(#826,#624095);
#897=CONTEXT_DEPENDENT_SHAPE_REPRESENTATION(#827,#624096);
#898=CONTEXT_DEPENDENT_SHAPE_REPRESENTATION(#828,#624097);
#899=NEXT_ASSEMBLY_USAGE_OCCURRENCE('BODY_MF06A:1','BODY_MF06A:1',
'BODY_MF06A:1',#624152,#624153,'BODY_MF06A:1');
#900=NEXT_ASSEMBLY_USAGE_OCCURRENCE('LEAD_MF06A:1','LEAD_MF06A:1',
'LEAD_MF06A:1',#624152,#624154,'LEAD_MF06A:1');
#901=NEXT_ASSEMBLY_USAGE_OCCURRENCE('LEAD_MF06A:2','LEAD_MF06A:2',
'LEAD_MF06A:2',#624152,#624154,'LEAD_MF06A:2');
#902=NEXT_ASSEMBLY_USAGE_OCCURRENCE('LEAD_MF06A:3','LEAD_MF06A:3',
'LEAD_MF06A:3',#624152,#624154,'LEAD_MF06A:3');
#903=NEXT_ASSEMBLY_USAGE_OCCURRENCE('LEAD_MF06A:4','LEAD_MF06A:4',
'LEAD_MF06A:4',#624152,#624154,'LEAD_MF06A:4');
#904=NEXT_ASSEMBLY_USAGE_OCCURRENCE('LEAD_MF06A:5','LEAD_MF06A:5',
'LEAD_MF06A:5',#624152,#624154,'LEAD_MF06A:5');
#905=NEXT_ASSEMBLY_USAGE_OCCURRENCE('LEAD_MF06A:6','LEAD_MF06A:6',
'LEAD_MF06A:6',#624152,#624154,'LEAD_MF06A:6');
#906=NEXT_ASSEMBLY_USAGE_OCCURRENCE('Printed Circuit Board:1',
'Printed Circuit Board:1','Printed Circuit Board:1',#624147,#624148,
'Printed Circuit Board:1');
#907=NEXT_ASSEMBLY_USAGE_OCCURRENCE('EAHC2835WD6:1','EAHC2835WD6:1',
'EAHC2835WD6:1',#624147,#624149,'EAHC2835WD6:1');
#908=NEXT_ASSEMBLY_USAGE_OCCURRENCE('AS7341 v2:1','AS7341 v2:1',
'AS7341 v2:1',#624147,#624150,'AS7341 v2:1');
#909=NEXT_ASSEMBLY_USAGE_OCCURRENCE('CAPC-0805-T0.95-BN v1:1',
'CAPC-0805-T0.95-BN v1:1','CAPC-0805-T0.95-BN v1:1',#624147,#624158,
'CAPC-0805-T0.95-BN v1:1');
#910=NEXT_ASSEMBLY_USAGE_OCCURRENCE('CAPC-0603-T0.9-BN v1:1',
'CAPC-0603-T0.9-BN v1:1','CAPC-0603-T0.9-BN v1:1',#624147,#624151,
'CAPC-0603-T0.9-BN v1:1');
#911=NEXT_ASSEMBLY_USAGE_OCCURRENCE('sot-23-6 v2:1','sot-23-6 v2:1',
'sot-23-6 v2:1',#624147,#624152,'sot-23-6 v2:1');
#912=NEXT_ASSEMBLY_USAGE_OCCURRENCE('SOT363 v2:1','SOT363 v2:1',
'SOT363 v2:1',#624147,#624155,'SOT363 v2:1');
#913=NEXT_ASSEMBLY_USAGE_OCCURRENCE('LED 0603 single color v1:1',
'LED 0603 single color v1:1','LED 0603 single color v1:1',#624147,#624156,
'LED 0603 single color v1:1');
#914=NEXT_ASSEMBLY_USAGE_OCCURRENCE('RESC-0603 v1:1','RESC-0603 v1:1',
'RESC-0603 v1:1',#624147,#624159,'RESC-0603 v1:1');
#915=NEXT_ASSEMBLY_USAGE_OCCURRENCE('YC164_RESPACK v1:1',
'YC164_RESPACK v1:1','YC164_RESPACK v1:1',#624147,#624157,
'YC164_RESPACK v1:1');
#916=NEXT_ASSEMBLY_USAGE_OCCURRENCE('qwicc v2:1','qwicc v2:1',
'qwicc v2:1',#624147,#624160,'qwicc v2:1');
#917=NEXT_ASSEMBLY_USAGE_OCCURRENCE('CAPC-0805-T0.95-BN v1:2',
'CAPC-0805-T0.95-BN v1:2','CAPC-0805-T0.95-BN v1:2',#624147,#624158,
'CAPC-0805-T0.95-BN v1:2');
#918=NEXT_ASSEMBLY_USAGE_OCCURRENCE('CAPC-0805-T0.95-BN v1:3',
'CAPC-0805-T0.95-BN v1:3','CAPC-0805-T0.95-BN v1:3',#624147,#624158,
'CAPC-0805-T0.95-BN v1:3');
#919=NEXT_ASSEMBLY_USAGE_OCCURRENCE('RESC-0603 v1:2','RESC-0603 v1:2',
'RESC-0603 v1:2',#624147,#624159,'RESC-0603 v1:2');
#920=NEXT_ASSEMBLY_USAGE_OCCURRENCE('qwicc v2:2','qwicc v2:2',
'qwicc v2:2',#624147,#624160,'qwicc v2:2');
#921=NEXT_ASSEMBLY_USAGE_OCCURRENCE('MINIUSBSHELL:1','MINIUSBSHELL:1',
'MINIUSBSHELL:1',#624167,#624168,'MINIUSBSHELL:1');
#922=NEXT_ASSEMBLY_USAGE_OCCURRENCE('MINIUSBCORE:1','MINIUSBCORE:1',
'MINIUSBCORE:1',#624167,#624169,'MINIUSBCORE:1');
#923=NEXT_ASSEMBLY_USAGE_OCCURRENCE('MINI USB CONTACT:1',
'MINI USB CONTACT:1','MINI USB CONTACT:1',#624167,#624170,
'MINI USB CONTACT:1');
#924=NEXT_ASSEMBLY_USAGE_OCCURRENCE('MINI USB CONTACT:2',
'MINI USB CONTACT:2','MINI USB CONTACT:2',#624167,#624170,
'MINI USB CONTACT:2');
#925=NEXT_ASSEMBLY_USAGE_OCCURRENCE('MINI USB CONTACT:3',
'MINI USB CONTACT:3','MINI USB CONTACT:3',#624167,#624170,
'MINI USB CONTACT:3');
#926=NEXT_ASSEMBLY_USAGE_OCCURRENCE('MINI USB CONTACT:4',
'MINI USB CONTACT:4','MINI USB CONTACT:4',#624167,#624170,
'MINI USB CONTACT:4');
#927=NEXT_ASSEMBLY_USAGE_OCCURRENCE('MINI USB CONTACT:5',
'MINI USB CONTACT:5','MINI USB CONTACT:5',#624167,#624170,
'MINI USB CONTACT:5');
#928=NEXT_ASSEMBLY_USAGE_OCCURRENCE('reset core:1','reset core:1',
'reset core:1',#624171,#624172,'reset core:1');
#929=NEXT_ASSEMBLY_USAGE_OCCURRENCE('reset shell:1','reset shell:1',
'reset shell:1',#624171,#624173,'reset shell:1');
#930=NEXT_ASSEMBLY_USAGE_OCCURRENCE('nano-board:1','nano-board:1',
'nano-board:1',#624162,#624163,'nano-board:1');
#931=NEXT_ASSEMBLY_USAGE_OCCURRENCE('2pin_header__02:1',
'2pin_header__02:1','2pin_header__02:1',#624162,#624178,
'2pin_header__02:1');
#932=NEXT_ASSEMBLY_USAGE_OCCURRENCE('15pin_header__:1',
'15pin_header__:1','15pin_header__:1',#624162,#624179,
'15pin_header__:1');
#933=NEXT_ASSEMBLY_USAGE_OCCURRENCE('atmega328:1','atmega328:1',
'atmega328:1',#624162,#624164,'atmega328:1');
#934=NEXT_ASSEMBLY_USAGE_OCCURRENCE('ftdi FT232rl:1','ftdi FT232rl:1',
'ftdi FT232rl:1',#624162,#624165,'ftdi FT232rl:1');
#935=NEXT_ASSEMBLY_USAGE_OCCURRENCE('smt_resistor222:1',
'smt_resistor222:1','smt_resistor222:1',#624162,#624180,
'smt_resistor222:1');
#936=NEXT_ASSEMBLY_USAGE_OCCURRENCE('led:1','led:1','led:1',#624162,#624181,
'led:1');
#937=NEXT_ASSEMBLY_USAGE_OCCURRENCE('16mhz crystal - measured:1',
'16mhz crystal - measured:1','16mhz crystal - measured:1',#624162,#624166,
'16mhz crystal - measured:1');
#938=NEXT_ASSEMBLY_USAGE_OCCURRENCE('MINIUSB - MEASURED:1',
'MINIUSB - MEASURED:1','MINIUSB - MEASURED:1',#624162,#624167,
'MINIUSB - MEASURED:1');
#939=NEXT_ASSEMBLY_USAGE_OCCURRENCE('cap106C:1','cap106C:1','cap106C:1',
#624162,#624182,'cap106C:1');
#940=NEXT_ASSEMBLY_USAGE_OCCURRENCE('reset button:1','reset button:1',
'reset button:1',#624162,#624171,'reset button:1');
#941=NEXT_ASSEMBLY_USAGE_OCCURRENCE('nano - reg:1','nano - reg:1',
'nano - reg:1',#624162,#624174,'nano - reg:1');
#942=NEXT_ASSEMBLY_USAGE_OCCURRENCE('NANO DIODE:1','NANO DIODE:1',
'NANO DIODE:1',#624162,#624175,'NANO DIODE:1');
#943=NEXT_ASSEMBLY_USAGE_OCCURRENCE('189 RESISTOR PACK:1',
'189 RESISTOR PACK:1','189 RESISTOR PACK:1',#624162,#624176,
'189 RESISTOR PACK:1');
#944=NEXT_ASSEMBLY_USAGE_OCCURRENCE('102 RESISTOR PACK:1',
'102 RESISTOR PACK:1','102 RESISTOR PACK:1',#624162,#624177,
'102 RESISTOR PACK:1');
#945=NEXT_ASSEMBLY_USAGE_OCCURRENCE('2pin_header__02:2',
'2pin_header__02:2','2pin_header__02:2',#624162,#624178,
'2pin_header__02:2');
#946=NEXT_ASSEMBLY_USAGE_OCCURRENCE('2pin_header__02:3',
'2pin_header__02:3','2pin_header__02:3',#624162,#624178,
'2pin_header__02:3');
#947=NEXT_ASSEMBLY_USAGE_OCCURRENCE('15pin_header__:2',
'15pin_header__:2','15pin_header__:2',#624162,#624179,
'15pin_header__:2');
#948=NEXT_ASSEMBLY_USAGE_OCCURRENCE('smt_resistor222:2',
'smt_resistor222:2','smt_resistor222:2',#624162,#624180,
'smt_resistor222:2');
#949=NEXT_ASSEMBLY_USAGE_OCCURRENCE('smt_resistor222:3',
'smt_resistor222:3','smt_resistor222:3',#624162,#624180,
'smt_resistor222:3');
#950=NEXT_ASSEMBLY_USAGE_OCCURRENCE('smt_resistor222:4',
'smt_resistor222:4','smt_resistor222:4',#624162,#624180,
'smt_resistor222:4');
#951=NEXT_ASSEMBLY_USAGE_OCCURRENCE('smt_resistor222:5',
'smt_resistor222:5','smt_resistor222:5',#624162,#624180,
'smt_resistor222:5');
#952=NEXT_ASSEMBLY_USAGE_OCCURRENCE('led:2','led:2','led:2',#624162,#624181,
'led:2');
#953=NEXT_ASSEMBLY_USAGE_OCCURRENCE('led:3','led:3','led:3',#624162,#624181,
'led:3');
#954=NEXT_ASSEMBLY_USAGE_OCCURRENCE('led:4','led:4','led:4',#624162,#624181,
'led:4');
#955=NEXT_ASSEMBLY_USAGE_OCCURRENCE('cap106C:2','cap106C:2','cap106C:2',
#624162,#624182,'cap106C:2');
#956=NEXT_ASSEMBLY_USAGE_OCCURRENCE('box to v6:1','box to v6:1',
'box to v6:1',#624143,#624144,'box to v6:1');
#957=NEXT_ASSEMBLY_USAGE_OCCURRENCE('combo v8:1','combo v8:1',
'combo v8:1',#624143,#624145,'combo v8:1');
#958=NEXT_ASSEMBLY_USAGE_OCCURRENCE('leny base use v1:1',
'leny base use v1:1','leny base use v1:1',#624143,#624146,
'leny base use v1:1');
#959=NEXT_ASSEMBLY_USAGE_OCCURRENCE('leny base use v1:2',
'leny base use v1:2','leny base use v1:2',#624143,#624146,
'leny base use v1:2');
#960=NEXT_ASSEMBLY_USAGE_OCCURRENCE('Adafruit AS7341 STEMMA QT v1:1',
'Adafruit AS7341 STEMMA QT v1:1','Adafruit AS7341 STEMMA QT v1:1',#624143,
#624147,'Adafruit AS7341 STEMMA QT v1:1');
#961=NEXT_ASSEMBLY_USAGE_OCCURRENCE('mount v1:1','mount v1:1',
'mount v1:1',#624143,#624161,'mount v1:1');
#962=NEXT_ASSEMBLY_USAGE_OCCURRENCE('arduino nano v2:1',
'arduino nano v2:1','arduino nano v2:1',#624143,#624162,
'arduino nano v2:1');
#963=NEXT_ASSEMBLY_USAGE_OCCURRENCE('LED 5mm v2:1','LED 5mm v2:1',
'LED 5mm v2:1',#624143,#624183,'LED 5mm v2:1');
#964=NEXT_ASSEMBLY_USAGE_OCCURRENCE('LED 5mm v2:2','LED 5mm v2:2',
'LED 5mm v2:2',#624143,#624183,'LED 5mm v2:2');
#965=NEXT_ASSEMBLY_USAGE_OCCURRENCE('LED 5mm v2:3','LED 5mm v2:3',
'LED 5mm v2:3',#624143,#624183,'LED 5mm v2:3');
#966=NEXT_ASSEMBLY_USAGE_OCCURRENCE('LCD v1:1','LCD v1:1','LCD v1:1',#624143,
#624184,'LCD v1:1');
#967=NEXT_ASSEMBLY_USAGE_OCCURRENCE('Keypad 4x4 v1:1','Keypad 4x4 v1:1',
'Keypad 4x4 v1:1',#624143,#624185,'Keypad 4x4 v1:1');
#968=NEXT_ASSEMBLY_USAGE_OCCURRENCE('cuvette v3:1','cuvette v3:1',
'cuvette v3:1',#624143,#624186,'cuvette v3:1');
#969=B_SPLINE_CURVE_WITH_KNOTS('',3,(#559243,#559244,#559245,#559246),
 .UNSPECIFIED.,.F.,.F.,(4,4),(-0.00670555638261397,3.58057701160236E-5),
 .UNSPECIFIED.);
#970=B_SPLINE_CURVE_WITH_KNOTS('',3,(#559247,#559248,#559249,#559250),
 .UNSPECIFIED.,.F.,.F.,(4,4),(-3.58057701160236E-5,0.00624810742754883),
 .UNSPECIFIED.);
#971=B_SPLINE_CURVE_WITH_KNOTS('',3,(#559274,#559275,#559276,#559277),
 .UNSPECIFIED.,.F.,.F.,(4,4),(-0.0451688602317767,-0.0340508445743635),
 .UNSPECIFIED.);
#972=B_SPLINE_CURVE_WITH_KNOTS('',3,(#559278,#559279,#559280,#559281,#559282,
#559283,#559284,#559285,#559286,#559287,#559288,#559289,#559290,#559291,
#559292,#559293,#559294,#559295,#559296),.UNSPECIFIED.,.F.,.F.,(4,3,3,3,
3,3,4),(0.00104729407757069,0.0032943996749379,0.00465103477214823,0.00620451029032153,
0.00794712896561768,0.0102593525268875,0.0113865319116133),
 .UNSPECIFIED.);
#973=B_SPLINE_CURVE_WITH_KNOTS('',3,(#559324,#559325,#559326,#559327,#559328,
#559329,#559330,#559331,#559332,#559333),.UNSPECIFIED.,.F.,.F.,(4,2,2,2,
4),(0.,0.0023883095131015,0.00452094434558556,0.00675032361650159,0.00913240721738631),
 .UNSPECIFIED.);
#974=B_SPLINE_CURVE_WITH_KNOTS('',3,(#559335,#559336,#559337,#559338),
 .UNSPECIFIED.,.F.,.F.,(4,4),(-0.0724083176726807,-0.0697541971159744),
 .UNSPECIFIED.);
#975=B_SPLINE_CURVE_WITH_KNOTS('',3,(#561388,#561389,#561390,#561391,#561392,
#561393,#561394,#561395,#561396,#561397,#561398,#561399,#561400,#561401,
#561402,#561403,#561404,#561405,#561406,#561407,#561408,#561409,#561410,
#561411,#561412,#561413,#561414,#561415,#561416,#561417,#561418,#561419,
#561420,#561421),.UNSPECIFIED.,.F.,.F.,(4,3,3,3,3,3,3,3,3,3,3,4),(-0.422685484634297,
-0.421236626674277,-0.419278322186213,-0.418456953224897,-0.416881039279597,
-0.416628094560144,-0.416101798179392,-0.415690961341788,-0.414651636269887,
-0.412923488867284,-0.41246423137286,-0.41143943411945),.UNSPECIFIED.);
#976=B_SPLINE_CURVE_WITH_KNOTS('',3,(#561440,#561441,#561442,#561443,#561444,
#561445,#561446,#561447,#561448,#561449,#561450,#561451,#561452,#561453,
#561454,#561455,#561456,#561457,#561458,#561459,#561460,#561461,#561462,
#561463,#561464,#561465,#561466,#561467,#561468,#561469,#561470),
 .UNSPECIFIED.,.F.,.F.,(4,3,3,3,3,3,3,3,3,3,4),(0.0083240144306348,0.00975015269897515,
0.0114467253044725,0.0118615401268669,0.0124554478458604,0.0129004257529023,
0.0144940225435943,0.0147693850864014,0.0170272044776519,0.0192850238689025,
0.0195942117397919),.UNSPECIFIED.);
#977=B_SPLINE_CURVE_WITH_KNOTS('',3,(#561472,#561473,#561474,#561475,#561476,
#561477,#561478,#561479,#561480,#561481,#561482,#561483,#561484,#561485,
#561486,#561487,#561488,#561489,#561490,#561491,#561492,#561493,#561494,
#561495,#561496,#561497,#561498,#561499,#561500,#561501,#561502),
 .UNSPECIFIED.,.F.,.F.,(4,3,3,3,3,3,3,3,3,3,4),(0.409038999960357,0.410128519366046,
0.412464231372861,0.414192111219622,0.414651636269889,0.41569096134179,
0.416101798179394,0.416628094560145,0.418204204102409,0.418456953224898,
0.420249521309763),.UNSPECIFIED.);
#978=B_SPLINE_CURVE_WITH_KNOTS('',3,(#561532,#561533,#561534,#561535,#561536,
#561537,#561538,#561539,#561540,#561541,#561542,#561543,#561544,#561545,
#561546,#561547,#561548,#561549,#561550,#561551,#561552,#561553,#561554,
#561555,#561556,#561557,#561558,#561559,#561560,#561561,#561562,#561563,
#561564,#561565),.UNSPECIFIED.,.F.,.F.,(4,3,3,3,3,3,3,3,3,3,3,4),(-0.422685484634297,
-0.421236626674277,-0.419278322186213,-0.418456953224897,-0.416881039279597,
-0.416628094560144,-0.416101798179392,-0.415690961341788,-0.414651636269887,
-0.412923488867284,-0.41246423137286,-0.41143943411945),.UNSPECIFIED.);
#979=B_SPLINE_CURVE_WITH_KNOTS('',3,(#561584,#561585,#561586,#561587,#561588,
#561589,#561590,#561591,#561592,#561593,#561594,#561595,#561596,#561597,
#561598,#561599,#561600,#561601,#561602,#561603,#561604,#561605,#561606,
#561607,#561608,#561609,#561610,#561611,#561612,#561613,#561614),
 .UNSPECIFIED.,.F.,.F.,(4,3,3,3,3,3,3,3,3,3,4),(0.0083240144306348,0.00975015269897515,
0.0114467253044725,0.0118615401268669,0.0124554478458604,0.0129004257529023,
0.0144940225435943,0.0147693850864014,0.0170272044776519,0.0192850238689025,
0.0195942117397919),.UNSPECIFIED.);
#980=B_SPLINE_CURVE_WITH_KNOTS('',3,(#561616,#561617,#561618,#561619,#561620,
#561621,#561622,#561623,#561624,#561625,#561626,#561627,#561628,#561629,
#561630,#561631,#561632,#561633,#561634,#561635,#561636,#561637,#561638,
#561639,#561640,#561641,#561642,#561643,#561644,#561645,#561646),
 .UNSPECIFIED.,.F.,.F.,(4,3,3,3,3,3,3,3,3,3,4),(-0.420249521309763,-0.418456953224898,
-0.416880843682634,-0.416628094560145,-0.416101798179394,-0.41569096134179,
-0.414651636269889,-0.412923756423128,-0.412464231372861,-0.410128519366046,
-0.409038999960357),.UNSPECIFIED.);
#981=B_SPLINE_CURVE_WITH_KNOTS('',3,(#561665,#561666,#561667,#561668,#561669,
#561670,#561671,#561672,#561673,#561674,#561675,#561676,#561677,#561678,
#561679,#561680,#561681,#561682,#561683,#561684,#561685,#561686,#561687,
#561688,#561689,#561690,#561691,#561692,#561693,#561694,#561695),
 .UNSPECIFIED.,.F.,.F.,(4,3,3,3,3,3,3,3,3,3,4),(-0.233478771928897,-0.232389252523208,
-0.230053540516392,-0.228325660669632,-0.227866135619365,-0.226826810547464,
-0.22641597370986,-0.225889677329108,-0.224313567786844,-0.224060818664355,
-0.222268250579491),.UNSPECIFIED.);
#982=B_SPLINE_CURVE_WITH_KNOTS('',3,(#561741,#561742,#561743,#561744,#561745,
#561746,#561747,#561748,#561749,#561750,#561751,#561752,#561753,#561754,
#561755,#561756,#561757,#561758,#561759,#561760,#561761,#561762,#561763,
#561764,#561765,#561766,#561767,#561768,#561769,#561770,#561771),
 .UNSPECIFIED.,.F.,.F.,(4,3,3,3,3,3,3,3,3,3,4),(-0.233478771928897,-0.232389252523208,
-0.230053540516392,-0.228325660669632,-0.227866135619365,-0.226826810547464,
-0.22641597370986,-0.225889677329108,-0.224313567786844,-0.224060818664355,
-0.222268250579491),.UNSPECIFIED.);
#983=B_SPLINE_CURVE_WITH_KNOTS('',2,(#562766,#562767,#562768),
 .UNSPECIFIED.,.F.,.F.,(3,3),(0.,1.),.UNSPECIFIED.);
#984=B_SPLINE_CURVE_WITH_KNOTS('',2,(#562772,#562773,#562774),
 .UNSPECIFIED.,.F.,.F.,(3,3),(0.,1.),.UNSPECIFIED.);
#985=B_SPLINE_CURVE_WITH_KNOTS('',2,(#562789,#562790,#562791),
 .UNSPECIFIED.,.F.,.F.,(3,3),(0.,1.),.UNSPECIFIED.);
#986=B_SPLINE_CURVE_WITH_KNOTS('',2,(#562793,#562794,#562795),
 .UNSPECIFIED.,.F.,.F.,(3,3),(0.,1.),.UNSPECIFIED.);
#987=B_SPLINE_CURVE_WITH_KNOTS('',2,(#562804,#562805,#562806),
 .UNSPECIFIED.,.F.,.F.,(3,3),(0.,1.),.UNSPECIFIED.);
#988=B_SPLINE_CURVE_WITH_KNOTS('',2,(#562808,#562809,#562810),
 .UNSPECIFIED.,.F.,.F.,(3,3),(0.,1.),.UNSPECIFIED.);
#989=B_SPLINE_CURVE_WITH_KNOTS('',2,(#562825,#562826,#562827),
 .UNSPECIFIED.,.F.,.F.,(3,3),(0.,1.),.UNSPECIFIED.);
#990=B_SPLINE_CURVE_WITH_KNOTS('',2,(#562829,#562830,#562831),
 .UNSPECIFIED.,.F.,.F.,(3,3),(0.,1.),.UNSPECIFIED.);
#991=B_SPLINE_CURVE_WITH_KNOTS('',2,(#562840,#562841,#562842),
 .UNSPECIFIED.,.F.,.F.,(3,3),(0.,1.),.UNSPECIFIED.);
#992=B_SPLINE_CURVE_WITH_KNOTS('',2,(#562844,#562845,#562846),
 .UNSPECIFIED.,.F.,.F.,(3,3),(0.,1.),.UNSPECIFIED.);
#993=B_SPLINE_CURVE_WITH_KNOTS('',2,(#562867,#562868,#562869),
 .UNSPECIFIED.,.F.,.F.,(3,3),(0.,1.),.UNSPECIFIED.);
#994=B_SPLINE_CURVE_WITH_KNOTS('',2,(#562871,#562872,#562873),
 .UNSPECIFIED.,.F.,.F.,(3,3),(0.,1.),.UNSPECIFIED.);
#995=B_SPLINE_CURVE_WITH_KNOTS('',2,(#562884,#562885,#562886,#562887),
 .UNSPECIFIED.,.F.,.F.,(3,1,3),(0.,1.,2.),.UNSPECIFIED.);
#996=B_SPLINE_CURVE_WITH_KNOTS('',2,(#562889,#562890,#562891,#562892),
 .UNSPECIFIED.,.F.,.F.,(3,1,3),(0.,1.,2.),.UNSPECIFIED.);
#997=B_SPLINE_CURVE_WITH_KNOTS('',2,(#562901,#562902,#562903),
 .UNSPECIFIED.,.F.,.F.,(3,3),(0.,1.),.UNSPECIFIED.);
#998=B_SPLINE_CURVE_WITH_KNOTS('',2,(#562905,#562906,#562907),
 .UNSPECIFIED.,.F.,.F.,(3,3),(0.,1.),.UNSPECIFIED.);
#999=B_SPLINE_CURVE_WITH_KNOTS('',2,(#562916,#562917,#562918),
 .UNSPECIFIED.,.F.,.F.,(3,3),(0.,1.),.UNSPECIFIED.);
#1000=B_SPLINE_CURVE_WITH_KNOTS('',2,(#562920,#562921,#562922),
 .UNSPECIFIED.,.F.,.F.,(3,3),(0.,1.),.UNSPECIFIED.);
#1001=B_SPLINE_CURVE_WITH_KNOTS('',2,(#562931,#562932,#562933),
 .UNSPECIFIED.,.F.,.F.,(3,3),(0.,1.),.UNSPECIFIED.);
#1002=B_SPLINE_CURVE_WITH_KNOTS('',2,(#562935,#562936,#562937),
 .UNSPECIFIED.,.F.,.F.,(3,3),(0.,1.),.UNSPECIFIED.);
#1003=B_SPLINE_CURVE_WITH_KNOTS('',2,(#562946,#562947,#562948),
 .UNSPECIFIED.,.F.,.F.,(3,3),(0.,1.),.UNSPECIFIED.);
#1004=B_SPLINE_CURVE_WITH_KNOTS('',2,(#562950,#562951,#562952),
 .UNSPECIFIED.,.F.,.F.,(3,3),(0.,1.),.UNSPECIFIED.);
#1005=B_SPLINE_CURVE_WITH_KNOTS('',2,(#562961,#562962,#562963),
 .UNSPECIFIED.,.F.,.F.,(3,3),(0.,1.),.UNSPECIFIED.);
#1006=B_SPLINE_CURVE_WITH_KNOTS('',2,(#562965,#562966,#562967),
 .UNSPECIFIED.,.F.,.F.,(3,3),(0.,1.),.UNSPECIFIED.);
#1007=B_SPLINE_CURVE_WITH_KNOTS('',2,(#562976,#562977,#562978),
 .UNSPECIFIED.,.F.,.F.,(3,3),(0.,1.),.UNSPECIFIED.);
#1008=B_SPLINE_CURVE_WITH_KNOTS('',2,(#562980,#562981,#562982),
 .UNSPECIFIED.,.F.,.F.,(3,3),(0.,1.),.UNSPECIFIED.);
#1009=B_SPLINE_CURVE_WITH_KNOTS('',2,(#562991,#562992,#562993),
 .UNSPECIFIED.,.F.,.F.,(3,3),(0.,1.),.UNSPECIFIED.);
#1010=B_SPLINE_CURVE_WITH_KNOTS('',2,(#562995,#562996,#562997),
 .UNSPECIFIED.,.F.,.F.,(3,3),(0.,1.),.UNSPECIFIED.);
#1011=B_SPLINE_CURVE_WITH_KNOTS('',2,(#563006,#563007,#563008),
 .UNSPECIFIED.,.F.,.F.,(3,3),(0.,1.),.UNSPECIFIED.);
#1012=B_SPLINE_CURVE_WITH_KNOTS('',2,(#563010,#563011,#563012),
 .UNSPECIFIED.,.F.,.F.,(3,3),(0.,1.),.UNSPECIFIED.);
#1013=B_SPLINE_CURVE_WITH_KNOTS('',2,(#563023,#563024,#563025,#563026),
 .UNSPECIFIED.,.F.,.F.,(3,1,3),(0.,1.,2.),.UNSPECIFIED.);
#1014=B_SPLINE_CURVE_WITH_KNOTS('',2,(#563028,#563029,#563030,#563031),
 .UNSPECIFIED.,.F.,.F.,(3,1,3),(0.,1.,2.),.UNSPECIFIED.);
#1015=B_SPLINE_CURVE_WITH_KNOTS('',2,(#563040,#563041,#563042),
 .UNSPECIFIED.,.F.,.F.,(3,3),(0.,1.),.UNSPECIFIED.);
#1016=B_SPLINE_CURVE_WITH_KNOTS('',2,(#563044,#563045,#563046),
 .UNSPECIFIED.,.F.,.F.,(3,3),(0.,1.),.UNSPECIFIED.);
#1017=B_SPLINE_CURVE_WITH_KNOTS('',2,(#563055,#563056,#563057),
 .UNSPECIFIED.,.F.,.F.,(3,3),(0.,1.),.UNSPECIFIED.);
#1018=B_SPLINE_CURVE_WITH_KNOTS('',2,(#563059,#563060,#563061),
 .UNSPECIFIED.,.F.,.F.,(3,3),(0.,1.),.UNSPECIFIED.);
#1019=B_SPLINE_CURVE_WITH_KNOTS('',2,(#563070,#563071,#563072),
 .UNSPECIFIED.,.F.,.F.,(3,3),(0.,1.),.UNSPECIFIED.);
#1020=B_SPLINE_CURVE_WITH_KNOTS('',2,(#563074,#563075,#563076),
 .UNSPECIFIED.,.F.,.F.,(3,3),(0.,1.),.UNSPECIFIED.);
#1021=B_SPLINE_CURVE_WITH_KNOTS('',2,(#563085,#563086,#563087),
 .UNSPECIFIED.,.F.,.F.,(3,3),(0.,1.),.UNSPECIFIED.);
#1022=B_SPLINE_CURVE_WITH_KNOTS('',2,(#563089,#563090,#563091),
 .UNSPECIFIED.,.F.,.F.,(3,3),(0.,1.),.UNSPECIFIED.);
#1023=B_SPLINE_CURVE_WITH_KNOTS('',2,(#563099,#563100,#563101),
 .UNSPECIFIED.,.F.,.F.,(3,3),(0.,1.),.UNSPECIFIED.);
#1024=B_SPLINE_CURVE_WITH_KNOTS('',2,(#563102,#563103,#563104),
 .UNSPECIFIED.,.F.,.F.,(3,3),(0.,1.),.UNSPECIFIED.);
#1025=B_SPLINE_CURVE_WITH_KNOTS('',2,(#563122,#563123,#563124),
 .UNSPECIFIED.,.F.,.F.,(3,3),(0.,1.),.UNSPECIFIED.);
#1026=B_SPLINE_CURVE_WITH_KNOTS('',2,(#563126,#563127,#563128),
 .UNSPECIFIED.,.F.,.F.,(3,3),(0.,1.),.UNSPECIFIED.);
#1027=B_SPLINE_CURVE_WITH_KNOTS('',2,(#563137,#563138,#563139),
 .UNSPECIFIED.,.F.,.F.,(3,3),(0.,1.),.UNSPECIFIED.);
#1028=B_SPLINE_CURVE_WITH_KNOTS('',2,(#563141,#563142,#563143),
 .UNSPECIFIED.,.F.,.F.,(3,3),(0.,1.),.UNSPECIFIED.);
#1029=B_SPLINE_CURVE_WITH_KNOTS('',2,(#563158,#563159,#563160),
 .UNSPECIFIED.,.F.,.F.,(3,3),(0.,1.),.UNSPECIFIED.);
#1030=B_SPLINE_CURVE_WITH_KNOTS('',2,(#563162,#563163,#563164),
 .UNSPECIFIED.,.F.,.F.,(3,3),(0.,1.),.UNSPECIFIED.);
#1031=B_SPLINE_CURVE_WITH_KNOTS('',2,(#563172,#563173,#563174),
 .UNSPECIFIED.,.F.,.F.,(3,3),(0.,1.),.UNSPECIFIED.);
#1032=B_SPLINE_CURVE_WITH_KNOTS('',2,(#563175,#563176,#563177),
 .UNSPECIFIED.,.F.,.F.,(3,3),(0.,1.),.UNSPECIFIED.);
#1033=B_SPLINE_CURVE_WITH_KNOTS('',2,(#563187,#563188,#563189),
 .UNSPECIFIED.,.F.,.F.,(3,3),(0.,1.),.UNSPECIFIED.);
#1034=B_SPLINE_CURVE_WITH_KNOTS('',2,(#563193,#563194,#563195),
 .UNSPECIFIED.,.F.,.F.,(3,3),(0.,1.),.UNSPECIFIED.);
#1035=B_SPLINE_CURVE_WITH_KNOTS('',2,(#563204,#563205,#563206),
 .UNSPECIFIED.,.F.,.F.,(3,3),(0.,1.),.UNSPECIFIED.);
#1036=B_SPLINE_CURVE_WITH_KNOTS('',2,(#563209,#563210,#563211),
 .UNSPECIFIED.,.F.,.F.,(3,3),(0.,1.),.UNSPECIFIED.);
#1037=B_SPLINE_CURVE_WITH_KNOTS('',2,(#563219,#563220,#563221),
 .UNSPECIFIED.,.F.,.F.,(3,3),(0.,1.),.UNSPECIFIED.);
#1038=B_SPLINE_CURVE_WITH_KNOTS('',2,(#563224,#563225,#563226),
 .UNSPECIFIED.,.F.,.F.,(3,3),(0.,1.),.UNSPECIFIED.);
#1039=B_SPLINE_CURVE_WITH_KNOTS('',2,(#563234,#563235,#563236),
 .UNSPECIFIED.,.F.,.F.,(3,3),(0.,1.),.UNSPECIFIED.);
#1040=B_SPLINE_CURVE_WITH_KNOTS('',2,(#563239,#563240,#563241),
 .UNSPECIFIED.,.F.,.F.,(3,3),(0.,1.),.UNSPECIFIED.);
#1041=B_SPLINE_CURVE_WITH_KNOTS('',2,(#563249,#563250,#563251),
 .UNSPECIFIED.,.F.,.F.,(3,3),(0.,1.),.UNSPECIFIED.);
#1042=B_SPLINE_CURVE_WITH_KNOTS('',2,(#563254,#563255,#563256),
 .UNSPECIFIED.,.F.,.F.,(3,3),(0.,1.),.UNSPECIFIED.);
#1043=B_SPLINE_CURVE_WITH_KNOTS('',2,(#563264,#563265,#563266),
 .UNSPECIFIED.,.F.,.F.,(3,3),(0.,1.),.UNSPECIFIED.);
#1044=B_SPLINE_CURVE_WITH_KNOTS('',2,(#563269,#563270,#563271),
 .UNSPECIFIED.,.F.,.F.,(3,3),(0.,1.),.UNSPECIFIED.);
#1045=B_SPLINE_CURVE_WITH_KNOTS('',2,(#563279,#563280,#563281),
 .UNSPECIFIED.,.F.,.F.,(3,3),(0.,1.),.UNSPECIFIED.);
#1046=B_SPLINE_CURVE_WITH_KNOTS('',2,(#563284,#563285,#563286),
 .UNSPECIFIED.,.F.,.F.,(3,3),(0.,1.),.UNSPECIFIED.);
#1047=B_SPLINE_CURVE_WITH_KNOTS('',2,(#563293,#563294,#563295),
 .UNSPECIFIED.,.F.,.F.,(3,3),(0.,1.),.UNSPECIFIED.);
#1048=B_SPLINE_CURVE_WITH_KNOTS('',2,(#563296,#563297,#563298),
 .UNSPECIFIED.,.F.,.F.,(3,3),(0.,1.),.UNSPECIFIED.);
#1049=B_SPLINE_CURVE_WITH_KNOTS('',2,(#563307,#563308,#563309),
 .UNSPECIFIED.,.F.,.F.,(3,3),(0.,1.),.UNSPECIFIED.);
#1050=B_SPLINE_CURVE_WITH_KNOTS('',2,(#563313,#563314,#563315),
 .UNSPECIFIED.,.F.,.F.,(3,3),(0.,1.),.UNSPECIFIED.);
#1051=B_SPLINE_CURVE_WITH_KNOTS('',2,(#563324,#563325,#563326),
 .UNSPECIFIED.,.F.,.F.,(3,3),(0.,1.),.UNSPECIFIED.);
#1052=B_SPLINE_CURVE_WITH_KNOTS('',2,(#563328,#563329,#563330),
 .UNSPECIFIED.,.F.,.F.,(3,3),(0.,1.),.UNSPECIFIED.);
#1053=B_SPLINE_CURVE_WITH_KNOTS('',2,(#563339,#563340,#563341),
 .UNSPECIFIED.,.F.,.F.,(3,3),(0.,1.),.UNSPECIFIED.);
#1054=B_SPLINE_CURVE_WITH_KNOTS('',2,(#563343,#563344,#563345),
 .UNSPECIFIED.,.F.,.F.,(3,3),(0.,1.),.UNSPECIFIED.);
#1055=B_SPLINE_CURVE_WITH_KNOTS('',2,(#563354,#563355,#563356),
 .UNSPECIFIED.,.F.,.F.,(3,3),(0.,1.),.UNSPECIFIED.);
#1056=B_SPLINE_CURVE_WITH_KNOTS('',2,(#563358,#563359,#563360),
 .UNSPECIFIED.,.F.,.F.,(3,3),(0.,1.),.UNSPECIFIED.);
#1057=B_SPLINE_CURVE_WITH_KNOTS('',2,(#563369,#563370,#563371),
 .UNSPECIFIED.,.F.,.F.,(3,3),(0.,1.),.UNSPECIFIED.);
#1058=B_SPLINE_CURVE_WITH_KNOTS('',2,(#563373,#563374,#563375),
 .UNSPECIFIED.,.F.,.F.,(3,3),(0.,1.),.UNSPECIFIED.);
#1059=B_SPLINE_CURVE_WITH_KNOTS('',2,(#563384,#563385,#563386),
 .UNSPECIFIED.,.F.,.F.,(3,3),(0.,1.),.UNSPECIFIED.);
#1060=B_SPLINE_CURVE_WITH_KNOTS('',2,(#563388,#563389,#563390),
 .UNSPECIFIED.,.F.,.F.,(3,3),(0.,1.),.UNSPECIFIED.);
#1061=B_SPLINE_CURVE_WITH_KNOTS('',2,(#563399,#563400,#563401),
 .UNSPECIFIED.,.F.,.F.,(3,3),(0.,1.),.UNSPECIFIED.);
#1062=B_SPLINE_CURVE_WITH_KNOTS('',2,(#563403,#563404,#563405),
 .UNSPECIFIED.,.F.,.F.,(3,3),(0.,1.),.UNSPECIFIED.);
#1063=B_SPLINE_CURVE_WITH_KNOTS('',2,(#563413,#563414,#563415),
 .UNSPECIFIED.,.F.,.F.,(3,3),(0.,1.),.UNSPECIFIED.);
#1064=B_SPLINE_CURVE_WITH_KNOTS('',2,(#563416,#563417,#563418),
 .UNSPECIFIED.,.F.,.F.,(3,3),(0.,1.),.UNSPECIFIED.);
#1065=B_SPLINE_CURVE_WITH_KNOTS('',3,(#564079,#564080,#564081,#564082,#564083,
#564084,#564085,#564086,#564087,#564088,#564089,#564090,#564091,#564092,
#564093,#564094,#564095,#564096,#564097,#564098,#564099,#564100,#564101,
#564102,#564103,#564104,#564105,#564106,#564107,#564108,#564109),
 .UNSPECIFIED.,.F.,.F.,(4,3,3,3,3,3,3,3,3,3,4),(0.,0.162519848023156,0.220987810027856,
0.359640710709687,0.421456092933525,0.566253487375336,0.597146304321065,
0.743769289533753,0.788524175917883,0.921389226345548,1.),.UNSPECIFIED.);
#1066=B_SPLINE_CURVE_WITH_KNOTS('',3,(#564113,#564114,#564115,#564116,#564117,
#564118,#564119,#564120,#564121,#564122,#564123,#564124,#564125,#564126,
#564127,#564128,#564129,#564130,#564131,#564132,#564133,#564134,#564135,
#564136,#564137,#564138,#564139,#564140,#564141,#564142,#564143),
 .UNSPECIFIED.,.F.,.F.,(4,3,3,3,3,3,3,3,3,3,4),(0.,0.162519789966523,0.220987796595749,
0.359640682919986,0.421456069699387,0.566253459860042,0.597146276285561,
0.743769258819406,0.788524151257466,0.92138921148716,1.),.UNSPECIFIED.);
#1067=B_SPLINE_CURVE_WITH_KNOTS('',3,(#564211,#564212,#564213,#564214,#564215,
#564216,#564217,#564218,#564219,#564220,#564221,#564222,#564223,#564224,
#564225,#564226,#564227,#564228,#564229,#564230,#564231,#564232,#564233,
#564234,#564235,#564236,#564237,#564238,#564239,#564240,#564241),
 .UNSPECIFIED.,.F.,.F.,(4,3,3,3,3,3,3,3,3,3,4),(0.,0.162519848063068,0.22098780081195,
0.359640697313391,0.421456077388914,0.566253468888809,0.597146286656927,
0.743769273603571,0.788524162196296,0.921389218952666,1.),.UNSPECIFIED.);
#1068=B_SPLINE_CURVE_WITH_KNOTS('',3,(#564243,#564244,#564245,#564246,#564247,
#564248,#564249,#564250,#564251,#564252,#564253,#564254,#564255,#564256,
#564257,#564258,#564259,#564260,#564261,#564262,#564263,#564264,#564265,
#564266,#564267,#564268,#564269,#564270,#564271,#564272,#564273),
 .UNSPECIFIED.,.F.,.F.,(4,3,3,3,3,3,3,3,3,3,4),(0.,0.162597918561377,0.220876704465142,
0.359682547421679,0.42132411307809,0.565960959944863,0.596946026920827,
0.7438179294486,0.788215236256873,0.921101160977258,1.),.UNSPECIFIED.);
#1069=B_SPLINE_CURVE_WITH_KNOTS('',3,(#564277,#564278,#564279,#564280,#564281,
#564282,#564283,#564284,#564285,#564286,#564287,#564288,#564289,#564290,
#564291,#564292,#564293,#564294,#564295,#564296,#564297,#564298,#564299,
#564300,#564301,#564302,#564303,#564304,#564305,#564306,#564307),
 .UNSPECIFIED.,.F.,.F.,(4,3,3,3,3,3,3,3,3,3,4),(0.,0.162597917612273,0.2208766943954,
0.359682531923093,0.421324096126892,0.565960940853415,0.596946007739589,
0.743817909893292,0.788215221395135,0.921101152996977,1.),.UNSPECIFIED.);
#1070=B_SPLINE_CURVE_WITH_KNOTS('',3,(#564309,#564310,#564311,#564312,#564313,
#564314,#564315,#564316,#564317,#564318,#564319,#564320,#564321,#564322,
#564323,#564324,#564325,#564326,#564327,#564328,#564329,#564330,#564331,
#564332,#564333,#564334,#564335,#564336,#564337,#564338,#564339),
 .UNSPECIFIED.,.F.,.F.,(4,3,3,3,3,3,3,3,3,3,4),(0.,0.162597879964245,0.220876703688174,
0.359682543944807,0.421324110388084,0.565960952186122,0.596946020694715,
0.743817924350239,0.788215226181709,0.921101152815133,1.),.UNSPECIFIED.);
#1071=B_SPLINE_CURVE_WITH_KNOTS('',3,(#564434,#564435,#564436,#564437,#564438,
#564439,#564440,#564441,#564442,#564443,#564444,#564445,#564446,#564447,
#564448,#564449,#564450,#564451,#564452,#564453,#564454,#564455,#564456,
#564457,#564458,#564459,#564460,#564461,#564462,#564463,#564464),
 .UNSPECIFIED.,.F.,.F.,(4,3,3,3,3,3,3,3,3,3,4),(0.,0.162519848030261,0.220987800845222,
0.359640697150785,0.421456077705295,0.566253469667994,0.597146287503535,
0.743769275012977,0.788524163616517,0.921389220089778,1.),.UNSPECIFIED.);
#1072=B_SPLINE_CURVE_WITH_KNOTS('',3,(#564465,#564466,#564467,#564468,#564469,
#564470,#564471,#564472,#564473,#564474,#564475,#564476,#564477,#564478,
#564479,#564480,#564481,#564482,#564483,#564484,#564485,#564486,#564487,
#564488,#564489,#564490,#564491,#564492,#564493,#564494,#564495),
 .UNSPECIFIED.,.F.,.F.,(4,3,3,3,3,3,3,3,3,3,4),(0.,0.170110772767216,0.22513542411929,
0.367398825990855,0.427272769960692,0.571532803408944,0.601266642166358,
0.744392603377589,0.78773745588484,0.91893344337677,1.),.UNSPECIFIED.);
#1073=B_SPLINE_CURVE_WITH_KNOTS('',3,(#568013,#568014,#568015,#568016,#568017),
 .UNSPECIFIED.,.F.,.F.,(4,1,4),(0.,0.509675864084676,1.),.UNSPECIFIED.);
#1074=B_SPLINE_CURVE_WITH_KNOTS('',3,(#568025,#568026,#568027,#568028,#568029,
#568030,#568031),.UNSPECIFIED.,.F.,.F.,(4,1,1,1,4),(0.,0.233184084471836,
0.46767616097986,0.712866204258749,1.),.UNSPECIFIED.);
#1075=B_SPLINE_CURVE_WITH_KNOTS('',3,(#568035,#568036,#568037,#568038,#568039,
#568040,#568041),.UNSPECIFIED.,.F.,.F.,(4,1,1,1,4),(0.,0.270422839367009,
0.511651914649317,0.748539752169466,1.),.UNSPECIFIED.);
#1076=B_SPLINE_CURVE_WITH_KNOTS('',3,(#568047,#568048,#568049,#568050,#568051,
#568052,#568053),.UNSPECIFIED.,.F.,.F.,(4,1,1,1,4),(0.,0.240771523368409,
0.470262034572956,0.719274812664167,1.),.UNSPECIFIED.);
#1077=B_SPLINE_CURVE_WITH_KNOTS('',3,(#568055,#568056,#568057,#568058,#568059,
#568060,#568061),.UNSPECIFIED.,.F.,.F.,(4,1,1,1,4),(0.,0.231698492201925,
0.463805503955034,0.715117803901311,1.),.UNSPECIFIED.);
#1078=B_SPLINE_CURVE_WITH_KNOTS('',3,(#568065,#568066,#568067,#568068,#568069,
#568070,#568071,#568072,#568073,#568074,#568075),.UNSPECIFIED.,.F.,.F.,
(4,1,1,1,1,1,1,1,4),(0.,0.154219827679775,0.28894708664323,0.409216884335031,
0.519434361229815,0.628484247175605,0.742132546669436,0.863620163377183,
1.),.UNSPECIFIED.);
#1079=B_SPLINE_CURVE_WITH_KNOTS('',3,(#568097,#568098,#568099,#568100,#568101,
#568102,#568103),.UNSPECIFIED.,.F.,.F.,(4,1,1,1,4),(0.,0.208883361082615,
0.432713875567222,0.691038650854914,1.),.UNSPECIFIED.);
#1080=B_SPLINE_CURVE_WITH_KNOTS('',3,(#568105,#568106,#568107,#568108,#568109),
 .UNSPECIFIED.,.F.,.F.,(4,1,4),(0.,0.387970106452239,1.),.UNSPECIFIED.);
#1081=B_SPLINE_CURVE_WITH_KNOTS('',3,(#568111,#568112,#568113,#568114,#568115),
 .UNSPECIFIED.,.F.,.F.,(4,1,4),(0.,0.511255277526511,1.),.UNSPECIFIED.);
#1082=B_SPLINE_CURVE_WITH_KNOTS('',3,(#568117,#568118,#568119,#568120,#568121,
#568122,#568123),.UNSPECIFIED.,.F.,.F.,(4,1,1,1,4),(0.,0.28904016061983,
0.543244884866646,0.778979869744982,1.),.UNSPECIFIED.);
#1083=B_SPLINE_CURVE_WITH_KNOTS('',3,(#568129,#568130,#568131,#568132,#568133,
#568134,#568135),.UNSPECIFIED.,.F.,.F.,(4,1,1,1,4),(0.,0.219374369443688,
0.435998812182121,0.694408713632902,1.),.UNSPECIFIED.);
#1084=B_SPLINE_CURVE_WITH_KNOTS('',3,(#568137,#568138,#568139,#568140,#568141),
 .UNSPECIFIED.,.F.,.F.,(4,1,4),(0.,0.522654380995176,1.),.UNSPECIFIED.);
#1085=B_SPLINE_CURVE_WITH_KNOTS('',3,(#568147,#568148,#568149,#568150,#568151,
#568152,#568153),.UNSPECIFIED.,.F.,.F.,(4,1,1,1,4),(0.,0.286597623428785,
0.54802532068298,0.786029392571119,1.),.UNSPECIFIED.);
#1086=B_SPLINE_CURVE_WITH_KNOTS('',3,(#568169,#568170,#568171,#568172,#568173,
#568174,#568175),.UNSPECIFIED.,.F.,.F.,(4,1,1,1,4),(0.,0.302425458431638,
0.558402088337977,0.785828695649557,1.),.UNSPECIFIED.);
#1087=B_SPLINE_CURVE_WITH_KNOTS('',3,(#568177,#568178,#568179,#568180,#568181),
 .UNSPECIFIED.,.F.,.F.,(4,1,4),(0.,0.42845933969221,1.),.UNSPECIFIED.);
#1088=B_SPLINE_CURVE_WITH_KNOTS('',3,(#568183,#568184,#568185,#568186,#568187),
 .UNSPECIFIED.,.F.,.F.,(4,1,4),(0.,0.591953999602183,1.),.UNSPECIFIED.);
#1089=B_SPLINE_CURVE_WITH_KNOTS('',3,(#568189,#568190,#568191,#568192,#568193,
#568194,#568195),.UNSPECIFIED.,.F.,.F.,(4,1,1,1,4),(0.,0.211154379302008,
0.425861801808971,0.684433035919048,1.),.UNSPECIFIED.);
#1090=B_SPLINE_CURVE_WITH_KNOTS('',3,(#568197,#568198,#568199,#568200,#568201),
 .UNSPECIFIED.,.F.,.F.,(4,1,4),(0.,0.34240088499146,1.),.UNSPECIFIED.);
#1091=B_SPLINE_CURVE_WITH_KNOTS('',3,(#568203,#568204,#568205,#568206,#568207),
 .UNSPECIFIED.,.F.,.F.,(4,1,4),(0.,0.496587545513107,1.),.UNSPECIFIED.);
#1092=B_SPLINE_CURVE_WITH_KNOTS('',3,(#568215,#568216,#568217,#568218,#568219,
#568220,#568221),.UNSPECIFIED.,.F.,.F.,(4,1,1,1,4),(0.,0.185729934071723,
0.414675945771772,0.686551546022596,1.),.UNSPECIFIED.);
#1093=B_SPLINE_CURVE_WITH_KNOTS('',3,(#568231,#568232,#568233,#568234,#568235),
 .UNSPECIFIED.,.F.,.F.,(4,1,4),(0.,0.400029179686193,1.),.UNSPECIFIED.);
#1094=B_SPLINE_CURVE_WITH_KNOTS('',3,(#568237,#568238,#568239,#568240,#568241),
 .UNSPECIFIED.,.F.,.F.,(4,1,4),(0.,0.490965173766938,1.),.UNSPECIFIED.);
#1095=B_SPLINE_CURVE_WITH_KNOTS('',3,(#568243,#568244,#568245,#568246,#568247,
#568248,#568249),.UNSPECIFIED.,.F.,.F.,(4,1,1,1,4),(0.,0.241224057419883,
0.483479500153962,0.726367464702834,1.),.UNSPECIFIED.);
#1096=B_SPLINE_CURVE_WITH_KNOTS('',3,(#568253,#568254,#568255,#568256,#568257),
 .UNSPECIFIED.,.F.,.F.,(4,1,4),(0.,0.541209012254388,1.),.UNSPECIFIED.);
#1097=B_SPLINE_CURVE_WITH_KNOTS('',3,(#568259,#568260,#568261,#568262,#568263,
#568264,#568265,#568266,#568267),.UNSPECIFIED.,.F.,.F.,(4,1,1,1,1,1,4),
(0.,0.0957215608007156,0.197755740278127,0.317104257921063,0.451257680120582,
0.730725583602593,1.),.UNSPECIFIED.);
#1098=B_SPLINE_CURVE_WITH_KNOTS('',3,(#568281,#568282,#568283,#568284,#568285),
 .UNSPECIFIED.,.F.,.F.,(4,1,4),(0.,0.492549044929369,1.),.UNSPECIFIED.);
#1099=B_SPLINE_CURVE_WITH_KNOTS('',3,(#568291,#568292,#568293,#568294,#568295),
 .UNSPECIFIED.,.F.,.F.,(4,1,4),(0.,0.499219518139186,1.),.UNSPECIFIED.);
#1100=B_SPLINE_CURVE_WITH_KNOTS('',3,(#568297,#568298,#568299,#568300,#568301,
#568302,#568303,#568304,#568305,#568306,#568307),.UNSPECIFIED.,.F.,.F.,
(4,1,1,1,1,1,1,1,4),(0.,0.0555091916939541,0.132704672520821,0.227580717866231,
0.341618075234365,0.477921055173484,0.631370128279678,0.807115037971805,
1.),.UNSPECIFIED.);
#1101=B_SPLINE_CURVE_WITH_KNOTS('',3,(#568309,#568310,#568311,#568312,#568313,
#568314,#568315),.UNSPECIFIED.,.F.,.F.,(4,1,1,1,4),(0.,0.28279553230248,
0.543318146384566,0.781792672180328,1.),.UNSPECIFIED.);
#1102=B_SPLINE_CURVE_WITH_KNOTS('',3,(#568319,#568320,#568321,#568322,#568323),
 .UNSPECIFIED.,.F.,.F.,(4,1,4),(0.,0.547620540379584,1.),.UNSPECIFIED.);
#1103=B_SPLINE_CURVE_WITH_KNOTS('',3,(#568327,#568328,#568329,#568330,#568331),
 .UNSPECIFIED.,.F.,.F.,(4,1,4),(0.,0.500327271071142,1.),.UNSPECIFIED.);
#1104=B_SPLINE_CURVE_WITH_KNOTS('',3,(#568339,#568340,#568341,#568342,#568343,
#568344,#568345),.UNSPECIFIED.,.F.,.F.,(4,1,1,1,4),(0.,0.227713808395384,
0.470874666823447,0.727538335613489,1.),.UNSPECIFIED.);
#1105=B_SPLINE_CURVE_WITH_KNOTS('',3,(#568347,#568348,#568349,#568350,#568351,
#568352,#568353,#568354,#568355,#568356,#568357),.UNSPECIFIED.,.F.,.F.,
(4,1,1,1,1,1,1,1,4),(0.,0.0892005674562554,0.187995325842291,0.297705806251205,
0.417954247813788,0.548175456035575,0.68799444778937,0.838726866041319,
1.),.UNSPECIFIED.);
#1106=B_SPLINE_CURVE_WITH_KNOTS('',3,(#568367,#568368,#568369,#568370,#568371,
#568372,#568373),.UNSPECIFIED.,.F.,.F.,(4,1,1,1,4),(0.,0.186612306165634,
0.4144504545548,0.68660728553637,1.),.UNSPECIFIED.);
#1107=B_SPLINE_CURVE_WITH_KNOTS('',3,(#568379,#568380,#568381,#568382,#568383,
#568384,#568385,#568386,#568387),.UNSPECIFIED.,.F.,.F.,(4,1,1,1,1,1,4),
(0.,0.0764884902420408,0.153892046627481,0.244196195743824,0.351833367615843,
0.634765454592551,1.),.UNSPECIFIED.);
#1108=B_SPLINE_CURVE_WITH_KNOTS('',3,(#568391,#568392,#568393,#568394,#568395),
 .UNSPECIFIED.,.F.,.F.,(4,1,4),(0.,0.541315464081558,1.),.UNSPECIFIED.);
#1109=B_SPLINE_CURVE_WITH_KNOTS('',3,(#568405,#568406,#568407,#568408,#568409,
#568410,#568411),.UNSPECIFIED.,.F.,.F.,(4,1,1,1,4),(0.,0.182739456894497,
0.404773018438437,0.666113354831516,1.),.UNSPECIFIED.);
#1110=B_SPLINE_CURVE_WITH_KNOTS('',3,(#568413,#568414,#568415,#568416,#568417,
#568418,#568419),.UNSPECIFIED.,.F.,.F.,(4,1,1,1,4),(0.,0.189564257223503,
0.4206772182652,0.688975943528238,1.),.UNSPECIFIED.);
#1111=B_SPLINE_CURVE_WITH_KNOTS('',3,(#568421,#568422,#568423,#568424,#568425,
#568426,#568427,#568428,#568429),.UNSPECIFIED.,.F.,.F.,(4,1,1,1,1,1,4),
(0.,0.217302707030223,0.399481535238591,0.540234350068104,0.64588357244535,
0.813828952289415,1.),.UNSPECIFIED.);
#1112=B_SPLINE_CURVE_WITH_KNOTS('',3,(#568439,#568440,#568441,#568442,#568443,
#568444,#568445),.UNSPECIFIED.,.F.,.F.,(4,1,1,1,4),(0.,0.229097308988403,
0.466559937678945,0.712695440962937,1.),.UNSPECIFIED.);
#1113=B_SPLINE_CURVE_WITH_KNOTS('',3,(#568447,#568448,#568449,#568450,#568451,
#568452,#568453),.UNSPECIFIED.,.F.,.F.,(4,1,1,1,4),(0.,0.184499008375911,
0.41350563878991,0.684441156475284,1.),.UNSPECIFIED.);
#1114=B_SPLINE_CURVE_WITH_KNOTS('',3,(#568455,#568456,#568457,#568458,#568459),
 .UNSPECIFIED.,.F.,.F.,(4,1,4),(0.,0.561098041831962,1.),.UNSPECIFIED.);
#1115=B_SPLINE_CURVE_WITH_KNOTS('',3,(#568465,#568466,#568467,#568468,#568469),
 .UNSPECIFIED.,.F.,.F.,(4,1,4),(0.,0.447415208833812,1.),.UNSPECIFIED.);
#1116=B_SPLINE_CURVE_WITH_KNOTS('',3,(#568472,#568473,#568474,#568475,#568476,
#568477,#568478),.UNSPECIFIED.,.F.,.F.,(4,1,1,1,4),(0.,0.25865217775803,
0.503968100523948,0.744184100649729,1.),.UNSPECIFIED.);
#1117=B_SPLINE_CURVE_WITH_KNOTS('',3,(#568481,#568482,#568483,#568484,#568485,
#568486,#568487),.UNSPECIFIED.,.F.,.F.,(4,1,1,1,4),(0.,0.244188403875824,
0.476123033739384,0.717809807426829,1.),.UNSPECIFIED.);
#1118=B_SPLINE_CURVE_WITH_KNOTS('',3,(#568491,#568492,#568493,#568494,#568495,
#568496,#568497,#568498,#568499,#568500,#568501),.UNSPECIFIED.,.F.,.F.,
(4,1,1,1,1,1,1,1,4),(0.,0.159336345657095,0.294933991497625,0.412768278819625,
0.51017366910352,0.607511860076011,0.714397930128712,0.844277381730868,
1.),.UNSPECIFIED.);
#1119=B_SPLINE_CURVE_WITH_KNOTS('',3,(#568505,#568506,#568507,#568508,#568509),
 .UNSPECIFIED.,.F.,.F.,(4,1,4),(0.,0.47333937602414,1.),.UNSPECIFIED.);
#1120=B_SPLINE_CURVE_WITH_KNOTS('',3,(#568517,#568518,#568519,#568520,#568521,
#568522,#568523),.UNSPECIFIED.,.F.,.F.,(4,1,1,1,4),(0.,0.235962581374211,
0.478876458260292,0.721871890924021,1.),.UNSPECIFIED.);
#1121=B_SPLINE_CURVE_WITH_KNOTS('',3,(#568527,#568528,#568529,#568530,#568531,
#568532,#568533),.UNSPECIFIED.,.F.,.F.,(4,1,1,1,4),(0.,0.219805416176046,
0.432992086923184,0.686782509513744,1.),.UNSPECIFIED.);
#1122=B_SPLINE_CURVE_WITH_KNOTS('',3,(#568535,#568536,#568537,#568538,#568539),
 .UNSPECIFIED.,.F.,.F.,(4,1,4),(0.,0.547350185977005,1.),.UNSPECIFIED.);
#1123=B_SPLINE_CURVE_WITH_KNOTS('',3,(#568542,#568543,#568544,#568545,#568546,
#568547,#568548),.UNSPECIFIED.,.F.,.F.,(4,1,1,1,4),(0.,0.309690865492472,
0.572870583523981,0.793715659125052,1.),.UNSPECIFIED.);
#1124=B_SPLINE_CURVE_WITH_KNOTS('',3,(#568569,#568570,#568571,#568572,#568573,
#568574,#568575),.UNSPECIFIED.,.F.,.F.,(4,1,1,1,4),(0.,0.208883361082616,
0.43271387556722,0.691038650854912,1.),.UNSPECIFIED.);
#1125=B_SPLINE_CURVE_WITH_KNOTS('',3,(#568577,#568578,#568579,#568580,#568581),
 .UNSPECIFIED.,.F.,.F.,(4,1,4),(0.,0.387970106452239,1.),.UNSPECIFIED.);
#1126=B_SPLINE_CURVE_WITH_KNOTS('',3,(#568583,#568584,#568585,#568586,#568587),
 .UNSPECIFIED.,.F.,.F.,(4,1,4),(0.,0.511255277526517,1.),.UNSPECIFIED.);
#1127=B_SPLINE_CURVE_WITH_KNOTS('',3,(#568589,#568590,#568591,#568592,#568593,
#568594,#568595),.UNSPECIFIED.,.F.,.F.,(4,1,1,1,4),(0.,0.289040160619831,
0.543244884866641,0.778979869744976,1.),.UNSPECIFIED.);
#1128=B_SPLINE_CURVE_WITH_KNOTS('',3,(#568601,#568602,#568603,#568604,#568605,
#568606,#568607),.UNSPECIFIED.,.F.,.F.,(4,1,1,1,4),(0.,0.219374369443686,
0.435998812182119,0.694408713632899,1.),.UNSPECIFIED.);
#1129=B_SPLINE_CURVE_WITH_KNOTS('',3,(#568609,#568610,#568611,#568612,#568613),
 .UNSPECIFIED.,.F.,.F.,(4,1,4),(0.,0.522654380995172,1.),.UNSPECIFIED.);
#1130=B_SPLINE_CURVE_WITH_KNOTS('',3,(#568619,#568620,#568621,#568622,#568623,
#568624,#568625),.UNSPECIFIED.,.F.,.F.,(4,1,1,1,4),(0.,0.286597623428785,
0.548025320682981,0.786029392571119,1.),.UNSPECIFIED.);
#1131=B_SPLINE_CURVE_WITH_KNOTS('',3,(#568641,#568642,#568643,#568644,#568645,
#568646,#568647),.UNSPECIFIED.,.F.,.F.,(4,1,1,1,4),(0.,0.302425458431638,
0.558402088337977,0.785828695649557,1.),.UNSPECIFIED.);
#1132=B_SPLINE_CURVE_WITH_KNOTS('',3,(#568649,#568650,#568651,#568652,#568653),
 .UNSPECIFIED.,.F.,.F.,(4,1,4),(0.,0.428459339692208,1.),.UNSPECIFIED.);
#1133=B_SPLINE_CURVE_WITH_KNOTS('',3,(#568655,#568656,#568657,#568658,#568659),
 .UNSPECIFIED.,.F.,.F.,(4,1,4),(0.,0.591953999602186,1.),.UNSPECIFIED.);
#1134=B_SPLINE_CURVE_WITH_KNOTS('',3,(#568661,#568662,#568663,#568664,#568665,
#568666,#568667),.UNSPECIFIED.,.F.,.F.,(4,1,1,1,4),(0.,0.211154379302008,
0.425861801808971,0.684433035919048,1.),.UNSPECIFIED.);
#1135=B_SPLINE_CURVE_WITH_KNOTS('',3,(#568669,#568670,#568671,#568672,#568673),
 .UNSPECIFIED.,.F.,.F.,(4,1,4),(0.,0.34240088499146,1.),.UNSPECIFIED.);
#1136=B_SPLINE_CURVE_WITH_KNOTS('',3,(#568675,#568676,#568677,#568678,#568679),
 .UNSPECIFIED.,.F.,.F.,(4,1,4),(0.,0.496587545513107,1.),.UNSPECIFIED.);
#1137=B_SPLINE_CURVE_WITH_KNOTS('',3,(#568687,#568688,#568689,#568690,#568691,
#568692,#568693),.UNSPECIFIED.,.F.,.F.,(4,1,1,1,4),(0.,0.185729934071725,
0.414675945771772,0.686551546022598,1.),.UNSPECIFIED.);
#1138=B_SPLINE_CURVE_WITH_KNOTS('',3,(#568715,#568716,#568717,#568718,#568719,
#568720,#568721,#568722,#568723),.UNSPECIFIED.,.F.,.F.,(4,1,1,1,1,1,4),
(0.,0.120460868031184,0.231532309221453,0.327114466088106,0.4254477502162,
0.67081258354536,1.),.UNSPECIFIED.);
#1139=B_SPLINE_CURVE_WITH_KNOTS('',3,(#568727,#568728,#568729,#568730,#568731),
 .UNSPECIFIED.,.F.,.F.,(4,1,4),(0.,0.447330828286517,1.),.UNSPECIFIED.);
#1140=B_SPLINE_CURVE_WITH_KNOTS('',3,(#568735,#568736,#568737,#568738,#568739),
 .UNSPECIFIED.,.F.,.F.,(4,1,4),(0.,0.550456157643261,1.),.UNSPECIFIED.);
#1141=B_SPLINE_CURVE_WITH_KNOTS('',3,(#568761,#568762,#568763,#568764,#568765,
#568766,#568767),.UNSPECIFIED.,.F.,.F.,(4,1,1,1,4),(0.,0.185256014787102,
0.41697897196877,0.68519079118067,1.),.UNSPECIFIED.);
#1142=B_SPLINE_CURVE_WITH_KNOTS('',3,(#568777,#568778,#568779,#568780,#568781,
#568782,#568783),.UNSPECIFIED.,.F.,.F.,(4,1,1,1,4),(0.,0.197123254102513,
0.428641206513378,0.696707378272302,1.),.UNSPECIFIED.);
#1143=B_SPLINE_CURVE_WITH_KNOTS('',3,(#568799,#568800,#568801,#568802,#568803,
#568804,#568805,#568806,#568807,#568808,#568809),.UNSPECIFIED.,.F.,.F.,
(4,1,1,1,1,1,1,1,4),(0.,0.0205901182107573,0.0715174647679325,0.15104344005378,
0.259168953005162,0.399032060037093,0.570634141564177,0.769449079778793,
1.),.UNSPECIFIED.);
#1144=B_SPLINE_CURVE_WITH_KNOTS('',3,(#568811,#568812,#568813,#568814,#568815,
#568816,#568817),.UNSPECIFIED.,.F.,.F.,(4,1,1,1,4),(0.,0.308317324445515,
0.574970426429652,0.803605991256113,1.),.UNSPECIFIED.);
#1145=B_SPLINE_CURVE_WITH_KNOTS('',3,(#568819,#568820,#568821,#568822,#568823,
#568824,#568825),.UNSPECIFIED.,.F.,.F.,(4,1,1,1,4),(0.,0.186918397174153,
0.415819699933374,0.685476854881258,1.),.UNSPECIFIED.);
#1146=B_SPLINE_CURVE_WITH_KNOTS('',3,(#568839,#568840,#568841,#568842,#568843,
#568844,#568845,#568846,#568847,#568848,#568849),.UNSPECIFIED.,.F.,.F.,
(4,1,1,1,1,1,1,1,4),(0.,0.0928416681946943,0.206744821353667,0.341724770390006,
0.498353750925691,0.654982731461377,0.790517180286166,0.90552197370423,
1.),.UNSPECIFIED.);
#1147=B_SPLINE_CURVE_WITH_KNOTS('',3,(#568853,#568854,#568855,#568856,#568857,
#568858,#568859),.UNSPECIFIED.,.F.,.F.,(4,1,1,1,4),(0.,0.272046202121136,
0.50812094748794,0.745409452759523,1.),.UNSPECIFIED.);
#1148=B_SPLINE_CURVE_WITH_KNOTS('',3,(#568861,#568862,#568863,#568864,#568865),
 .UNSPECIFIED.,.F.,.F.,(4,1,4),(0.,0.538011650820207,1.),.UNSPECIFIED.);
#1149=B_SPLINE_CURVE_WITH_KNOTS('',3,(#568867,#568868,#568869,#568870,#568871),
 .UNSPECIFIED.,.F.,.F.,(4,1,4),(0.,0.566775899065622,1.),.UNSPECIFIED.);
#1150=B_SPLINE_CURVE_WITH_KNOTS('',3,(#568877,#568878,#568879,#568880,#568881),
 .UNSPECIFIED.,.F.,.F.,(4,1,4),(0.,0.499670696760085,1.),.UNSPECIFIED.);
#1151=B_SPLINE_CURVE_WITH_KNOTS('',3,(#568883,#568884,#568885,#568886,#568887,
#568888,#568889,#568890,#568891,#568892,#568893),.UNSPECIFIED.,.F.,.F.,
(4,1,1,1,1,1,1,1,4),(0.,0.0570795036737802,0.131659276992052,0.227771638151791,
0.342896537815516,0.478113107710792,0.632326530090506,0.80667065577095,
1.),.UNSPECIFIED.);
#1152=B_SPLINE_CURVE_WITH_KNOTS('',3,(#568895,#568896,#568897,#568898,#568899,
#568900,#568901),.UNSPECIFIED.,.F.,.F.,(4,1,1,1,4),(0.,0.282911243454274,
0.542830803770964,0.781591415710921,1.),.UNSPECIFIED.);
#1153=B_SPLINE_CURVE_WITH_KNOTS('',3,(#568905,#568906,#568907,#568908,#568909),
 .UNSPECIFIED.,.F.,.F.,(4,1,4),(0.,0.546672629057923,1.),.UNSPECIFIED.);
#1154=B_SPLINE_CURVE_WITH_KNOTS('',3,(#568913,#568914,#568915,#568916,#568917),
 .UNSPECIFIED.,.F.,.F.,(4,1,4),(0.,0.500329303239915,1.),.UNSPECIFIED.);
#1155=B_SPLINE_CURVE_WITH_KNOTS('',3,(#568929,#568930,#568931,#568932,#568933,
#568934,#568935,#568936,#568937,#568938,#568939),.UNSPECIFIED.,.F.,.F.,
(4,1,1,1,1,1,1,1,4),(0.,0.17546888650758,0.328666806178001,0.455348344564492,
0.559436569748682,0.654098372657709,0.751482635305624,0.866127994487365,
1.),.UNSPECIFIED.);
#1156=B_SPLINE_CURVE_WITH_KNOTS('',3,(#568941,#568942,#568943,#568944,#568945),
 .UNSPECIFIED.,.F.,.F.,(4,1,4),(0.,0.377060662941053,1.),.UNSPECIFIED.);
#1157=B_SPLINE_CURVE_WITH_KNOTS('',3,(#568949,#568950,#568951,#568952,#568953),
 .UNSPECIFIED.,.F.,.F.,(4,1,4),(0.,0.58070058853621,1.),.UNSPECIFIED.);
#1158=B_SPLINE_CURVE_WITH_KNOTS('',3,(#568955,#568956,#568957,#568958,#568959,
#568960,#568961),.UNSPECIFIED.,.F.,.F.,(4,1,1,1,4),(0.,0.278950839376798,
0.519229581136265,0.754640807583829,1.),.UNSPECIFIED.);
#1159=B_SPLINE_CURVE_WITH_KNOTS('',3,(#568965,#568966,#568967,#568968,#568969,
#568970,#568971,#568972,#568973),.UNSPECIFIED.,.F.,.F.,(4,1,1,1,1,1,4),
(0.,0.120389903896992,0.241909307255069,0.367272675397894,0.495255284624854,
0.752840416978602,1.),.UNSPECIFIED.);
#1160=B_SPLINE_CURVE_WITH_KNOTS('',3,(#568983,#568984,#568985,#568986,#568987,
#568988,#568989),.UNSPECIFIED.,.F.,.F.,(4,1,1,1,4),(0.,0.15739227580828,
0.374148128230161,0.656872940369018,1.),.UNSPECIFIED.);
#1161=B_SPLINE_CURVE_WITH_KNOTS('',3,(#568991,#568992,#568993,#568994,#568995,
#568996,#568997),.UNSPECIFIED.,.F.,.F.,(4,1,1,1,4),(0.,0.288826860556298,
0.550807087174734,0.78760974124902,1.),.UNSPECIFIED.);
#1162=B_SPLINE_CURVE_WITH_KNOTS('',3,(#568999,#569000,#569001,#569002,#569003),
 .UNSPECIFIED.,.F.,.F.,(4,1,4),(0.,0.645092089843917,1.),.UNSPECIFIED.);
#1163=B_SPLINE_CURVE_WITH_KNOTS('',3,(#569015,#569016,#569017,#569018,#569019,
#569020,#569021),.UNSPECIFIED.,.F.,.F.,(4,1,1,1,4),(0.,0.205890768091405,
0.424086696199957,0.689576584371888,1.),.UNSPECIFIED.);
#1164=B_SPLINE_CURVE_WITH_KNOTS('',3,(#569023,#569024,#569025,#569026,#569027),
 .UNSPECIFIED.,.F.,.F.,(4,1,4),(0.,0.545705524027462,1.),.UNSPECIFIED.);
#1165=B_SPLINE_CURVE_WITH_KNOTS('',3,(#569029,#569030,#569031,#569032,#569033),
 .UNSPECIFIED.,.F.,.F.,(4,1,4),(0.,0.507693460196663,1.),.UNSPECIFIED.);
#1166=B_SPLINE_CURVE_WITH_KNOTS('',3,(#569039,#569040,#569041,#569042,#569043,
#569044,#569045),.UNSPECIFIED.,.F.,.F.,(4,1,1,1,4),(0.,0.242933179381399,
0.485866358762788,0.729717012278493,1.),.UNSPECIFIED.);
#1167=B_SPLINE_CURVE_WITH_KNOTS('',3,(#569049,#569050,#569051,#569052,#569053,
#569054,#569055),.UNSPECIFIED.,.F.,.F.,(4,1,1,1,4),(0.,0.324378406854873,
0.594781401528156,0.8197702928359,1.),.UNSPECIFIED.);
#1168=B_SPLINE_CURVE_WITH_KNOTS('',3,(#569069,#569070,#569071,#569072,#569073),
 .UNSPECIFIED.,.F.,.F.,(4,1,4),(0.,0.590763083916564,1.),.UNSPECIFIED.);
#1169=B_SPLINE_CURVE_WITH_KNOTS('',3,(#569075,#569076,#569077,#569078,#569079,
#569080,#569081),.UNSPECIFIED.,.F.,.F.,(4,1,1,1,4),(0.,0.247929964793262,
0.484392171624975,0.732911044527708,1.),.UNSPECIFIED.);
#1170=B_SPLINE_CURVE_WITH_KNOTS('',3,(#569083,#569084,#569085,#569086,#569087,
#569088,#569089,#569090,#569091,#569092,#569093),.UNSPECIFIED.,.F.,.F.,
(4,1,1,1,1,1,1,1,4),(0.,0.0990013435773538,0.270510518905556,0.466096651711445,
0.638044858826016,0.716672697626178,0.799117169838713,0.891763579555868,
1.),.UNSPECIFIED.);
#1171=B_SPLINE_CURVE_WITH_KNOTS('',3,(#569107,#569108,#569109,#569110,#569111,
#569112,#569113,#569114,#569115,#569116,#569117),.UNSPECIFIED.,.F.,.F.,
(4,1,1,1,1,1,1,1,4),(0.,0.0852315670020817,0.181625795077236,0.290102683148841,
0.409173778059624,0.539458040161767,0.681487272421063,0.834848618761628,
1.),.UNSPECIFIED.);
#1172=B_SPLINE_CURVE_WITH_KNOTS('',3,(#569121,#569122,#569123,#569124,#569125,
#569126,#569127,#569128,#569129,#569130,#569131),.UNSPECIFIED.,.F.,.F.,
(4,1,1,1,1,1,1,1,4),(0.,0.200024952438675,0.377267592960545,0.533349209445757,
0.670325442376326,0.783344049599287,0.877257100786085,0.950009556936717,
1.),.UNSPECIFIED.);
#1173=B_SPLINE_CURVE_WITH_KNOTS('',3,(#569133,#569134,#569135,#569136,#569137,
#569138,#569139),.UNSPECIFIED.,.F.,.F.,(4,1,1,1,4),(0.,0.275115420690091,
0.533160395464133,0.775967854401737,1.),.UNSPECIFIED.);
#1174=B_SPLINE_CURVE_WITH_KNOTS('',3,(#569157,#569158,#569159,#569160,#569161),
 .UNSPECIFIED.,.F.,.F.,(4,1,4),(0.,0.514814291009667,1.),.UNSPECIFIED.);
#1175=B_SPLINE_CURVE_WITH_KNOTS('',3,(#569167,#569168,#569169,#569170,#569171,
#569172,#569173),.UNSPECIFIED.,.F.,.F.,(4,1,1,1,4),(0.,0.290053172589612,
0.541184373411995,0.776245721588935,1.),.UNSPECIFIED.);
#1176=B_SPLINE_CURVE_WITH_KNOTS('',3,(#569179,#569180,#569181,#569182,#569183),
 .UNSPECIFIED.,.F.,.F.,(4,1,4),(0.,0.524203564043193,1.),.UNSPECIFIED.);
#1177=B_SPLINE_CURVE_WITH_KNOTS('',3,(#569219,#569220,#569221,#569222,#569223,
#569224,#569225),.UNSPECIFIED.,.F.,.F.,(4,1,1,1,4),(0.,0.181077298826765,
0.368768984780671,0.624616628092179,1.),.UNSPECIFIED.);
#1178=B_SPLINE_CURVE_WITH_KNOTS('',3,(#569233,#569234,#569235,#569236,#569237),
 .UNSPECIFIED.,.F.,.F.,(4,1,4),(0.,0.514660135660321,1.),.UNSPECIFIED.);
#1179=B_SPLINE_CURVE_WITH_KNOTS('',3,(#569239,#569240,#569241,#569242,#569243),
 .UNSPECIFIED.,.F.,.F.,(4,1,4),(0.,0.599381405480014,1.),.UNSPECIFIED.);
#1180=B_SPLINE_CURVE_WITH_KNOTS('',3,(#569245,#569246,#569247,#569248,#569249,
#569250,#569251),.UNSPECIFIED.,.F.,.F.,(4,1,1,1,4),(0.,0.251522321276119,
0.485725535038302,0.735747845358498,1.),.UNSPECIFIED.);
#1181=B_SPLINE_CURVE_WITH_KNOTS('',3,(#569255,#569256,#569257,#569258,#569259,
#569260,#569261),.UNSPECIFIED.,.F.,.F.,(4,1,1,1,4),(0.,0.25819470880183,
0.504423452591679,0.748894966121623,1.),.UNSPECIFIED.);
#1182=B_SPLINE_CURVE_WITH_KNOTS('',3,(#569265,#569266,#569267,#569268,#569269,
#569270,#569271),.UNSPECIFIED.,.F.,.F.,(4,1,1,1,4),(0.,0.223026516458358,
0.45644798081131,0.705600915339642,1.),.UNSPECIFIED.);
#1183=B_SPLINE_CURVE_WITH_KNOTS('',3,(#569281,#569282,#569283,#569284,#569285,
#569286,#569287),.UNSPECIFIED.,.F.,.F.,(4,1,1,1,4),(0.,0.289561562921581,
0.545921443290283,0.777916419123223,1.),.UNSPECIFIED.);
#1184=B_SPLINE_CURVE_WITH_KNOTS('',3,(#569289,#569290,#569291,#569292,#569293,
#569294,#569295),.UNSPECIFIED.,.F.,.F.,(4,1,1,1,4),(0.,0.23849152571492,
0.468145567228709,0.715017808743708,1.),.UNSPECIFIED.);
#1185=B_SPLINE_CURVE_WITH_KNOTS('',3,(#569301,#569302,#569303,#569304,#569305,
#569306,#569307,#569308,#569309),.UNSPECIFIED.,.F.,.F.,(4,1,1,1,1,1,4),
(0.,0.231266392152994,0.422663820134632,0.530459830306303,0.658853128211973,
0.816218598999182,1.),.UNSPECIFIED.);
#1186=B_SPLINE_CURVE_WITH_KNOTS('',3,(#569313,#569314,#569315,#569316,#569317),
 .UNSPECIFIED.,.F.,.F.,(4,1,4),(0.,0.447330828286517,1.),.UNSPECIFIED.);
#1187=B_SPLINE_CURVE_WITH_KNOTS('',3,(#569321,#569322,#569323,#569324,#569325,
#569326,#569327),.UNSPECIFIED.,.F.,.F.,(4,1,1,1,4),(0.,0.297326949098179,
0.552183222581558,0.78276605687845,1.),.UNSPECIFIED.);
#1188=B_SPLINE_CURVE_WITH_KNOTS('',3,(#569328,#569329,#569330,#569331,#569332),
 .UNSPECIFIED.,.F.,.F.,(4,1,4),(0.,0.482778525279414,1.),.UNSPECIFIED.);
#1189=B_SPLINE_CURVE_WITH_KNOTS('',3,(#569353,#569354,#569355,#569356,#569357,
#569358,#569359),.UNSPECIFIED.,.F.,.F.,(4,1,1,1,4),(0.,0.208883361082615,
0.432713875567222,0.691038650854914,1.),.UNSPECIFIED.);
#1190=B_SPLINE_CURVE_WITH_KNOTS('',3,(#569361,#569362,#569363,#569364,#569365),
 .UNSPECIFIED.,.F.,.F.,(4,1,4),(0.,0.387970106452239,1.),.UNSPECIFIED.);
#1191=B_SPLINE_CURVE_WITH_KNOTS('',3,(#569367,#569368,#569369,#569370,#569371),
 .UNSPECIFIED.,.F.,.F.,(4,1,4),(0.,0.511255277526511,1.),.UNSPECIFIED.);
#1192=B_SPLINE_CURVE_WITH_KNOTS('',3,(#569373,#569374,#569375,#569376,#569377,
#569378,#569379),.UNSPECIFIED.,.F.,.F.,(4,1,1,1,4),(0.,0.289040160619829,
0.543244884866642,0.778979869744977,1.),.UNSPECIFIED.);
#1193=B_SPLINE_CURVE_WITH_KNOTS('',3,(#569385,#569386,#569387,#569388,#569389,
#569390,#569391),.UNSPECIFIED.,.F.,.F.,(4,1,1,1,4),(0.,0.219374369443691,
0.435998812182122,0.694408713632902,1.),.UNSPECIFIED.);
#1194=B_SPLINE_CURVE_WITH_KNOTS('',3,(#569393,#569394,#569395,#569396,#569397),
 .UNSPECIFIED.,.F.,.F.,(4,1,4),(0.,0.522654380995174,1.),.UNSPECIFIED.);
#1195=B_SPLINE_CURVE_WITH_KNOTS('',3,(#569403,#569404,#569405,#569406,#569407,
#569408,#569409),.UNSPECIFIED.,.F.,.F.,(4,1,1,1,4),(0.,0.286597623428785,
0.548025320682981,0.786029392571119,1.),.UNSPECIFIED.);
#1196=B_SPLINE_CURVE_WITH_KNOTS('',3,(#569425,#569426,#569427,#569428,#569429,
#569430,#569431),.UNSPECIFIED.,.F.,.F.,(4,1,1,1,4),(0.,0.302425458431638,
0.558402088337977,0.785828695649557,1.),.UNSPECIFIED.);
#1197=B_SPLINE_CURVE_WITH_KNOTS('',3,(#569433,#569434,#569435,#569436,#569437),
 .UNSPECIFIED.,.F.,.F.,(4,1,4),(0.,0.428459339692208,1.),.UNSPECIFIED.);
#1198=B_SPLINE_CURVE_WITH_KNOTS('',3,(#569439,#569440,#569441,#569442,#569443),
 .UNSPECIFIED.,.F.,.F.,(4,1,4),(0.,0.591953999602186,1.),.UNSPECIFIED.);
#1199=B_SPLINE_CURVE_WITH_KNOTS('',3,(#569445,#569446,#569447,#569448,#569449,
#569450,#569451),.UNSPECIFIED.,.F.,.F.,(4,1,1,1,4),(0.,0.211154379302008,
0.42586180180897,0.684433035919048,1.),.UNSPECIFIED.);
#1200=B_SPLINE_CURVE_WITH_KNOTS('',3,(#569453,#569454,#569455,#569456,#569457),
 .UNSPECIFIED.,.F.,.F.,(4,1,4),(0.,0.34240088499146,1.),.UNSPECIFIED.);
#1201=B_SPLINE_CURVE_WITH_KNOTS('',3,(#569459,#569460,#569461,#569462,#569463),
 .UNSPECIFIED.,.F.,.F.,(4,1,4),(0.,0.496587545513106,1.),.UNSPECIFIED.);
#1202=B_SPLINE_CURVE_WITH_KNOTS('',3,(#569471,#569472,#569473,#569474,#569475,
#569476,#569477),.UNSPECIFIED.,.F.,.F.,(4,1,1,1,4),(0.,0.185729934071723,
0.414675945771772,0.686551546022597,1.),.UNSPECIFIED.);
#1203=B_SPLINE_CURVE_WITH_KNOTS('',3,(#569481,#569482,#569483,#569484,#569485),
 .UNSPECIFIED.,.F.,.F.,(4,1,4),(0.,0.44066539250834,1.),.UNSPECIFIED.);
#1204=B_SPLINE_CURVE_WITH_KNOTS('',3,(#569487,#569488,#569489,#569490,#569491),
 .UNSPECIFIED.,.F.,.F.,(4,1,4),(0.,0.471576862040593,1.),.UNSPECIFIED.);
#1205=B_SPLINE_CURVE_WITH_KNOTS('',3,(#569495,#569496,#569497,#569498,#569499),
 .UNSPECIFIED.,.F.,.F.,(4,1,4),(0.,0.527407124789811,1.),.UNSPECIFIED.);
#1206=B_SPLINE_CURVE_WITH_KNOTS('',3,(#569503,#569504,#569505,#569506,#569507,
#569508,#569509),.UNSPECIFIED.,.F.,.F.,(4,1,1,1,4),(0.,0.243042064406749,
0.479675584706897,0.727384875895579,1.),.UNSPECIFIED.);
#1207=B_SPLINE_CURVE_WITH_KNOTS('',3,(#569517,#569518,#569519,#569520,#569521,
#569522,#569523,#569524,#569525,#569526,#569527),.UNSPECIFIED.,.F.,.F.,
(4,1,1,1,1,1,1,1,4),(0.,0.106723415144178,0.195702430175386,0.277089471636405,
0.352424367130707,0.443836850915241,0.581710978852897,0.764750202873752,
1.),.UNSPECIFIED.);
#1208=B_SPLINE_CURVE_WITH_KNOTS('',3,(#569531,#569532,#569533,#569534,#569535,
#569536,#569537),.UNSPECIFIED.,.F.,.F.,(4,1,1,1,4),(0.,0.315111454284249,
0.58214717547266,0.801909193710766,1.),.UNSPECIFIED.);
#1209=B_SPLINE_CURVE_WITH_KNOTS('',3,(#569542,#569543,#569544,#569545,#569546),
 .UNSPECIFIED.,.F.,.F.,(4,1,4),(0.,0.441028667550229,1.),.UNSPECIFIED.);
#1210=B_SPLINE_CURVE_WITH_KNOTS('',3,(#569549,#569550,#569551,#569552,#569553,
#569554,#569555),.UNSPECIFIED.,.F.,.F.,(4,1,1,1,4),(0.,0.244188403875823,
0.476123033739383,0.71780980742683,1.),.UNSPECIFIED.);
#1211=B_SPLINE_CURVE_WITH_KNOTS('',3,(#569559,#569560,#569561,#569562,#569563,
#569564,#569565,#569566,#569567,#569568,#569569),.UNSPECIFIED.,.F.,.F.,
(4,1,1,1,1,1,1,1,4),(0.,0.159336345657098,0.294933991497625,0.412768278819625,
0.510173669103519,0.60751186007601,0.714397930128712,0.844277381730868,
1.),.UNSPECIFIED.);
#1212=B_SPLINE_CURVE_WITH_KNOTS('',3,(#569573,#569574,#569575,#569576,#569577),
 .UNSPECIFIED.,.F.,.F.,(4,1,4),(0.,0.473339376024135,1.),.UNSPECIFIED.);
#1213=B_SPLINE_CURVE_WITH_KNOTS('',3,(#569585,#569586,#569587,#569588,#569589,
#569590,#569591),.UNSPECIFIED.,.F.,.F.,(4,1,1,1,4),(0.,0.235962581374216,
0.478876458260295,0.721871890924035,1.),.UNSPECIFIED.);
#1214=B_SPLINE_CURVE_WITH_KNOTS('',3,(#569595,#569596,#569597,#569598,#569599,
#569600,#569601),.UNSPECIFIED.,.F.,.F.,(4,1,1,1,4),(0.,0.219805416176044,
0.432992086923185,0.686782509513746,1.),.UNSPECIFIED.);
#1215=B_SPLINE_CURVE_WITH_KNOTS('',3,(#569603,#569604,#569605,#569606,#569607),
 .UNSPECIFIED.,.F.,.F.,(4,1,4),(0.,0.547350185977006,1.),.UNSPECIFIED.);
#1216=B_SPLINE_CURVE_WITH_KNOTS('',3,(#569610,#569611,#569612,#569613,#569614,
#569615,#569616),.UNSPECIFIED.,.F.,.F.,(4,1,1,1,4),(0.,0.309690865492478,
0.572870583523988,0.793715659125056,1.),.UNSPECIFIED.);
#1217=B_SPLINE_CURVE_WITH_KNOTS('',3,(#569731,#569732,#569733,#569734,#569735,
#569736),.UNSPECIFIED.,.F.,.F.,(4,2,4),(0.039558362492557,0.0401685347747806,
0.0431840019617083),.UNSPECIFIED.);
#1218=B_SPLINE_CURVE_WITH_KNOTS('',3,(#569738,#569739,#569740,#569741,#569742,
#569743),.UNSPECIFIED.,.F.,.F.,(4,2,4),(0.0352728974987763,0.0365929608830916,
0.039558362492557),.UNSPECIFIED.);
#1219=B_SPLINE_CURVE_WITH_KNOTS('',3,(#569802,#569803,#569804,#569805,#569806,
#569807),.UNSPECIFIED.,.F.,.F.,(4,2,4),(0.0395583624926333,0.0401685347748605,
0.0431840019617923),.UNSPECIFIED.);
#1220=B_SPLINE_CURVE_WITH_KNOTS('',3,(#569809,#569810,#569811,#569812,#569813,
#569814),.UNSPECIFIED.,.F.,.F.,(4,2,4),(0.0352728974988419,0.0365929608831629,
0.0395583624926358),.UNSPECIFIED.);
#1221=B_SPLINE_CURVE_WITH_KNOTS('',3,(#569873,#569874,#569875,#569876,#569877,
#569878),.UNSPECIFIED.,.F.,.F.,(4,2,4),(0.0395583624926138,0.0401685347748405,
0.0431840019617719),.UNSPECIFIED.);
#1222=B_SPLINE_CURVE_WITH_KNOTS('',3,(#569880,#569881,#569882,#569883,#569884,
#569885),.UNSPECIFIED.,.F.,.F.,(4,2,4),(0.0352728974988353,0.0365929608831551,
0.0395583624926333),.UNSPECIFIED.);
#1223=B_SPLINE_CURVE_WITH_KNOTS('',3,(#569944,#569945,#569946,#569947,#569948,
#569949),.UNSPECIFIED.,.F.,.F.,(4,2,4),(0.0395583624926253,0.0401685347748522,
0.0431840019617834),.UNSPECIFIED.);
#1224=B_SPLINE_CURVE_WITH_KNOTS('',3,(#569951,#569952,#569953,#569954,#569955,
#569956),.UNSPECIFIED.,.F.,.F.,(4,2,4),(0.0352728974988306,0.0365929608831502,
0.0395583624926276),.UNSPECIFIED.);
#1225=B_SPLINE_CURVE_WITH_KNOTS('',3,(#570015,#570016,#570017,#570018,#570019,
#570020),.UNSPECIFIED.,.F.,.F.,(4,2,4),(0.0395583624925331,0.0401685347747577,
0.0431840019616928),.UNSPECIFIED.);
#1226=B_SPLINE_CURVE_WITH_KNOTS('',3,(#570022,#570023,#570024,#570025,#570026,
#570027),.UNSPECIFIED.,.F.,.F.,(4,2,4),(0.0352728974988287,0.0365929608831481,
0.0395583624926254),.UNSPECIFIED.);
#1227=B_SPLINE_CURVE_WITH_KNOTS('',3,(#570086,#570087,#570088,#570089,#570090,
#570091),.UNSPECIFIED.,.F.,.F.,(4,2,4),(0.0395583624926333,0.0401685347748605,
0.0431840019617923),.UNSPECIFIED.);
#1228=B_SPLINE_CURVE_WITH_KNOTS('',3,(#570093,#570094,#570095,#570096,#570097,
#570098),.UNSPECIFIED.,.F.,.F.,(4,2,4),(0.0352728974988188,0.0365929608831376,
0.0395583624926138),.UNSPECIFIED.);
#1229=B_SPLINE_CURVE_WITH_KNOTS('',3,(#570157,#570158,#570159,#570160,#570161,
#570162),.UNSPECIFIED.,.F.,.F.,(4,2,4),(0.0395583624925171,0.0401685347747405,
0.0431840019616713),.UNSPECIFIED.);
#1230=B_SPLINE_CURVE_WITH_KNOTS('',3,(#570164,#570165,#570166,#570167,#570168,
#570169),.UNSPECIFIED.,.F.,.F.,(4,2,4),(0.0352728974988353,0.0365929608831551,
0.0395583624926333),.UNSPECIFIED.);
#1231=B_SPLINE_CURVE_WITH_KNOTS('',3,(#570228,#570229,#570230,#570231,#570232,
#570233),.UNSPECIFIED.,.F.,.F.,(4,2,4),(0.039558362492557,0.0401685347747806,
0.0431840019617082),.UNSPECIFIED.);
#1232=B_SPLINE_CURVE_WITH_KNOTS('',3,(#570235,#570236,#570237,#570238,#570239,
#570240),.UNSPECIFIED.,.F.,.F.,(4,2,4),(0.0352728974987763,0.0365929608830916,
0.039558362492557),.UNSPECIFIED.);
#1233=B_SPLINE_CURVE_WITH_KNOTS('',3,(#570299,#570300,#570301,#570302,#570303,
#570304),.UNSPECIFIED.,.F.,.F.,(4,2,4),(0.0395583624926587,0.0401685347748852,
0.0431840019618093),.UNSPECIFIED.);
#1234=B_SPLINE_CURVE_WITH_KNOTS('',3,(#570306,#570307,#570308,#570309,#570310,
#570311),.UNSPECIFIED.,.F.,.F.,(4,2,4),(0.0352728974988583,0.0365929608831795,
0.0395583624926587),.UNSPECIFIED.);
#1235=B_SPLINE_CURVE_WITH_KNOTS('',3,(#570370,#570371,#570372,#570373,#570374,
#570375),.UNSPECIFIED.,.F.,.F.,(4,2,4),(0.0395583624926384,0.0401685347748642,
0.0431840019617883),.UNSPECIFIED.);
#1236=B_SPLINE_CURVE_WITH_KNOTS('',3,(#570377,#570378,#570379,#570380,#570381,
#570382),.UNSPECIFIED.,.F.,.F.,(4,2,4),(0.0352728974988531,0.0365929608831763,
0.0395583624926599),.UNSPECIFIED.);
#1237=B_SPLINE_CURVE_WITH_KNOTS('',3,(#570441,#570442,#570443,#570444,#570445,
#570446),.UNSPECIFIED.,.F.,.F.,(4,2,4),(0.0395583624926409,0.0401685347748667,
0.0431840019617886),.UNSPECIFIED.);
#1238=B_SPLINE_CURVE_WITH_KNOTS('',3,(#570448,#570449,#570450,#570451,#570452,
#570453),.UNSPECIFIED.,.F.,.F.,(4,2,4),(0.0352728974988418,0.0365929608831619,
0.0395583624926384),.UNSPECIFIED.);
#1239=B_SPLINE_CURVE_WITH_KNOTS('',3,(#570512,#570513,#570514,#570515,#570516,
#570517),.UNSPECIFIED.,.F.,.F.,(4,2,4),(0.0395583624926489,0.0401685347748747,
0.0431840019617977),.UNSPECIFIED.);
#1240=B_SPLINE_CURVE_WITH_KNOTS('',3,(#570519,#570520,#570521,#570522,#570523,
#570524),.UNSPECIFIED.,.F.,.F.,(4,2,4),(0.0352728974988476,0.0365929608831685,
0.0395583624926458),.UNSPECIFIED.);
#1241=B_SPLINE_CURVE_WITH_KNOTS('',3,(#570583,#570584,#570585,#570586,#570587,
#570588),.UNSPECIFIED.,.F.,.F.,(4,2,4),(0.0395583624926491,0.0401685347748748,
0.0431840019617974),.UNSPECIFIED.);
#1242=B_SPLINE_CURVE_WITH_KNOTS('',3,(#570590,#570591,#570592,#570593,#570594,
#570595),.UNSPECIFIED.,.F.,.F.,(4,2,4),(0.0352728974988508,0.0365929608831717,
0.039558362492649),.UNSPECIFIED.);
#1243=B_SPLINE_CURVE_WITH_KNOTS('',3,(#570654,#570655,#570656,#570657,#570658,
#570659),.UNSPECIFIED.,.F.,.F.,(4,2,4),(0.0395583624926384,0.0401685347748642,
0.0431840019617882),.UNSPECIFIED.);
#1244=B_SPLINE_CURVE_WITH_KNOTS('',3,(#570661,#570662,#570663,#570664,#570665,
#570666),.UNSPECIFIED.,.F.,.F.,(4,2,4),(0.0352728974988437,0.0365929608831643,
0.039558362492641),.UNSPECIFIED.);
#1245=B_SPLINE_CURVE_WITH_KNOTS('',3,(#570725,#570726,#570727,#570728,#570729,
#570730),.UNSPECIFIED.,.F.,.F.,(4,2,4),(0.0395583624923951,0.040168534774623,
0.0431840019615729),.UNSPECIFIED.);
#1246=B_SPLINE_CURVE_WITH_KNOTS('',3,(#570732,#570733,#570734,#570735,#570736,
#570737),.UNSPECIFIED.,.F.,.F.,(4,2,4),(0.0352728974988418,0.0365929608831619,
0.0395583624926384),.UNSPECIFIED.);
#1247=B_SPLINE_CURVE_WITH_KNOTS('',3,(#570796,#570797,#570798,#570799,#570800,
#570801),.UNSPECIFIED.,.F.,.F.,(4,2,4),(0.0395583624926588,0.0401685347748853,
0.0431840019618094),.UNSPECIFIED.);
#1248=B_SPLINE_CURVE_WITH_KNOTS('',3,(#570803,#570804,#570805,#570806,#570807,
#570808),.UNSPECIFIED.,.F.,.F.,(4,2,4),(0.0352728974988583,0.0365929608831796,
0.0395583624926588),.UNSPECIFIED.);
#1249=B_SPLINE_CURVE_WITH_KNOTS('',3,(#571072,#571073,#571074,#571075,#571076,
#571077),.UNSPECIFIED.,.F.,.F.,(4,2,4),(0.0322164602883955,0.0331589299984135,
0.0346427267624153),.UNSPECIFIED.);
#1250=B_SPLINE_CURVE_WITH_KNOTS('',3,(#571080,#571081,#571082,#571083,#571084,
#571085),.UNSPECIFIED.,.F.,.F.,(4,2,4),(0.0346427267624153,0.036126523526417,
0.037068993236435),.UNSPECIFIED.);
#1251=B_SPLINE_CURVE_WITH_KNOTS('',3,(#571183,#571184,#571185,#571186,#571187,
#571188,#571189),.UNSPECIFIED.,.F.,.F.,(4,3,4),(0.,5.82110842075109E-5,
7.14528921444344E-5),.UNSPECIFIED.);
#1252=B_SPLINE_CURVE_WITH_KNOTS('',3,(#571192,#571193,#571194,#571195,#571196,
#571197,#571198),.UNSPECIFIED.,.F.,.F.,(4,3,4),(0.,5.80240855557224E-5,
7.14538376770383E-5),.UNSPECIFIED.);
#1253=B_SPLINE_CURVE_WITH_KNOTS('',3,(#571205,#571206,#571207,#571208,#571209,
#571210,#571211,#571212,#571213,#571214,#571215,#571216,#571217),
 .UNSPECIFIED.,.F.,.F.,(4,3,3,3,4),(-2.67915041306129E-6,3.16401501526793E-5,
6.62198622896816E-5,9.94944949583801E-5,0.000132855757148365),
 .UNSPECIFIED.);
#1254=B_SPLINE_CURVE_WITH_KNOTS('',3,(#571246,#571247,#571248,#571249,#571250,
#571251,#571252,#571253,#571254,#571255,#571256,#571257,#571258),
 .UNSPECIFIED.,.F.,.F.,(4,3,3,3,4),(0.,3.32563966776531E-5,6.64264361393389E-5,
0.000100897452771691,0.000135117297851092),.UNSPECIFIED.);
#1255=B_SPLINE_CURVE_WITH_KNOTS('',3,(#571260,#571261,#571262,#571263,#571264,
#571265,#571266,#571267,#571268,#571269,#571270,#571271),.UNSPECIFIED.,
 .F.,.F.,(4,2,2,2,2,4),(-0.000161165213777878,0.,0.00347676314790168,0.00684857791617293,
0.0119785164769696,0.0152706793980175),.UNSPECIFIED.);
#1256=B_SPLINE_CURVE_WITH_KNOTS('',3,(#571322,#571323,#571324,#571325,#571326,
#571327,#571328,#571329,#571330,#571331,#571332,#571333),.UNSPECIFIED.,
 .F.,.F.,(4,2,2,2,2,4),(0.0211069189093433,0.0224815754885563,0.0265532110205907,
0.03189579904973,0.0375619452772707,0.0377431937719088),.UNSPECIFIED.);
#1257=B_SPLINE_CURVE_WITH_KNOTS('',3,(#571342,#571343,#571344,#571345,#571346,
#571347),.UNSPECIFIED.,.F.,.F.,(4,2,4),(0.0322164602883955,0.0331589299984135,
0.0346427267624153),.UNSPECIFIED.);
#1258=B_SPLINE_CURVE_WITH_KNOTS('',3,(#571350,#571351,#571352,#571353,#571354,
#571355),.UNSPECIFIED.,.F.,.F.,(4,2,4),(0.0346427267624153,0.036126523526417,
0.0370689932364351),.UNSPECIFIED.);
#1259=B_SPLINE_CURVE_WITH_KNOTS('',3,(#571371,#571372,#571373,#571374,#571375,
#571376),.UNSPECIFIED.,.F.,.F.,(4,2,4),(0.0322164602883955,0.0331589299984135,
0.0346427267624153),.UNSPECIFIED.);
#1260=B_SPLINE_CURVE_WITH_KNOTS('',3,(#571379,#571380,#571381,#571382,#571383,
#571384),.UNSPECIFIED.,.F.,.F.,(4,2,4),(0.0346427267624153,0.036126523526417,
0.0370689932364351),.UNSPECIFIED.);
#1261=B_SPLINE_CURVE_WITH_KNOTS('',3,(#571400,#571401,#571402,#571403,#571404,
#571405),.UNSPECIFIED.,.F.,.F.,(4,2,4),(0.0322164602883955,0.0331589299984135,
0.0346427267624153),.UNSPECIFIED.);
#1262=B_SPLINE_CURVE_WITH_KNOTS('',3,(#571408,#571409,#571410,#571411,#571412,
#571413),.UNSPECIFIED.,.F.,.F.,(4,2,4),(0.0346427267624153,0.036126523526417,
0.0370689932364351),.UNSPECIFIED.);
#1263=B_SPLINE_CURVE_WITH_KNOTS('',3,(#571429,#571430,#571431,#571432,#571433,
#571434),.UNSPECIFIED.,.F.,.F.,(4,2,4),(0.0322084546054368,0.0330213993553574,
0.0346426103793211),.UNSPECIFIED.);
#1264=B_SPLINE_CURVE_WITH_KNOTS('',3,(#571437,#571438,#571439,#571440,#571441,
#571442),.UNSPECIFIED.,.F.,.F.,(4,2,4),(0.0346427267624153,0.036126523526417,
0.0370689932364351),.UNSPECIFIED.);
#1265=B_SPLINE_CURVE_WITH_KNOTS('',3,(#571458,#571459,#571460,#571461,#571462,
#571463),.UNSPECIFIED.,.F.,.F.,(4,2,4),(0.0322164602883955,0.0331589299984135,
0.0346427267624153),.UNSPECIFIED.);
#1266=B_SPLINE_CURVE_WITH_KNOTS('',3,(#571466,#571467,#571468,#571469,#571470,
#571471),.UNSPECIFIED.,.F.,.F.,(4,2,4),(0.0346427267624153,0.036126523526417,
0.0370689932364351),.UNSPECIFIED.);
#1267=B_SPLINE_CURVE_WITH_KNOTS('',3,(#571487,#571488,#571489,#571490,#571491,
#571492),.UNSPECIFIED.,.F.,.F.,(4,2,4),(0.0322164602883954,0.0331589299984135,
0.0346427267624153),.UNSPECIFIED.);
#1268=B_SPLINE_CURVE_WITH_KNOTS('',3,(#571495,#571496,#571497,#571498,#571499,
#571500),.UNSPECIFIED.,.F.,.F.,(4,2,4),(0.0346427267624153,0.036126523526417,
0.0370689932364351),.UNSPECIFIED.);
#1269=B_SPLINE_CURVE_WITH_KNOTS('',3,(#571516,#571517,#571518,#571519,#571520,
#571521),.UNSPECIFIED.,.F.,.F.,(4,2,4),(0.0322164602883954,0.0331589299984136,
0.0346427267624153),.UNSPECIFIED.);
#1270=B_SPLINE_CURVE_WITH_KNOTS('',3,(#571524,#571525,#571526,#571527,#571528,
#571529),.UNSPECIFIED.,.F.,.F.,(4,2,4),(0.0346427267624153,0.036126523526417,
0.037068993236435),.UNSPECIFIED.);
#1271=B_SPLINE_CURVE_WITH_KNOTS('',3,(#572137,#572138,#572139,#572140,#572141,
#572142,#572143),.UNSPECIFIED.,.F.,.F.,(4,3,4),(0.,5.82110842075109E-5,
7.14528921444345E-5),.UNSPECIFIED.);
#1272=B_SPLINE_CURVE_WITH_KNOTS('',3,(#572146,#572147,#572148,#572149,#572150,
#572151,#572152),.UNSPECIFIED.,.F.,.F.,(4,3,4),(0.,5.80240855557224E-5,
7.14538376770383E-5),.UNSPECIFIED.);
#1273=B_SPLINE_CURVE_WITH_KNOTS('',3,(#572161,#572162,#572163,#572164,#572165,
#572166,#572167),.UNSPECIFIED.,.F.,.F.,(4,3,4),(0.,5.82110842075109E-5,
7.14528921444345E-5),.UNSPECIFIED.);
#1274=B_SPLINE_CURVE_WITH_KNOTS('',3,(#572170,#572171,#572172,#572173,#572174,
#572175,#572176),.UNSPECIFIED.,.F.,.F.,(4,3,4),(0.,5.80240855557223E-5,
7.14538376770384E-5),.UNSPECIFIED.);
#1275=B_SPLINE_CURVE_WITH_KNOTS('',3,(#572185,#572186,#572187,#572188,#572189,
#572190,#572191),.UNSPECIFIED.,.F.,.F.,(4,3,4),(0.,5.82110842075109E-5,
7.14528921444345E-5),.UNSPECIFIED.);
#1276=B_SPLINE_CURVE_WITH_KNOTS('',3,(#572194,#572195,#572196,#572197,#572198,
#572199,#572200),.UNSPECIFIED.,.F.,.F.,(4,3,4),(0.,5.80240855557224E-5,
7.14538376770383E-5),.UNSPECIFIED.);
#1277=B_SPLINE_CURVE_WITH_KNOTS('',3,(#572209,#572210,#572211,#572212,#572213,
#572214,#572215),.UNSPECIFIED.,.F.,.F.,(4,3,4),(0.,5.82110842075109E-5,
7.14528921444345E-5),.UNSPECIFIED.);
#1278=B_SPLINE_CURVE_WITH_KNOTS('',3,(#572218,#572219,#572220,#572221,#572222,
#572223,#572224),.UNSPECIFIED.,.F.,.F.,(4,3,4),(0.,5.80240855557223E-5,
7.14538376770383E-5),.UNSPECIFIED.);
#1279=B_SPLINE_CURVE_WITH_KNOTS('',3,(#572233,#572234,#572235,#572236,#572237,
#572238,#572239),.UNSPECIFIED.,.F.,.F.,(4,3,4),(0.,5.82110842075109E-5,
7.14528921444345E-5),.UNSPECIFIED.);
#1280=B_SPLINE_CURVE_WITH_KNOTS('',3,(#572242,#572243,#572244,#572245,#572246,
#572247,#572248),.UNSPECIFIED.,.F.,.F.,(4,3,4),(0.,5.80240855557223E-5,
7.14538376770383E-5),.UNSPECIFIED.);
#1281=B_SPLINE_CURVE_WITH_KNOTS('',3,(#572257,#572258,#572259,#572260,#572261,
#572262,#572263),.UNSPECIFIED.,.F.,.F.,(4,3,4),(0.,5.82110842075109E-5,
7.14528921444344E-5),.UNSPECIFIED.);
#1282=B_SPLINE_CURVE_WITH_KNOTS('',3,(#572266,#572267,#572268,#572269,#572270,
#572271,#572272),.UNSPECIFIED.,.F.,.F.,(4,3,4),(0.,5.80240855557223E-5,
7.14538376770384E-5),.UNSPECIFIED.);
#1283=B_SPLINE_CURVE_WITH_KNOTS('',3,(#572281,#572282,#572283,#572284,#572285,
#572286,#572287),.UNSPECIFIED.,.F.,.F.,(4,3,4),(0.,5.82110842075109E-5,
7.14528921444344E-5),.UNSPECIFIED.);
#1284=B_SPLINE_CURVE_WITH_KNOTS('',3,(#572290,#572291,#572292,#572293,#572294,
#572295,#572296),.UNSPECIFIED.,.F.,.F.,(4,3,4),(0.,5.80240855557224E-5,
7.14538376770383E-5),.UNSPECIFIED.);
#1285=B_SPLINE_CURVE_WITH_KNOTS('',3,(#572303,#572304,#572305,#572306,#572307,
#572308,#572309,#572310,#572311,#572312,#572313,#572314,#572315),
 .UNSPECIFIED.,.F.,.F.,(4,3,3,3,4),(-2.6791504130612E-6,3.16401501526793E-5,
6.62198622896814E-5,9.94944949583798E-5,0.000132855757148364),
 .UNSPECIFIED.);
#1286=B_SPLINE_CURVE_WITH_KNOTS('',3,(#572344,#572345,#572346,#572347,#572348,
#572349,#572350,#572351,#572352,#572353,#572354,#572355,#572356),
 .UNSPECIFIED.,.F.,.F.,(4,3,3,3,4),(0.,3.32563966776529E-5,6.64264361393386E-5,
0.00010089745277169,0.000135117297851092),.UNSPECIFIED.);
#1287=B_SPLINE_CURVE_WITH_KNOTS('',3,(#572358,#572359,#572360,#572361,#572362,
#572363,#572364,#572365,#572366,#572367,#572368,#572369),.UNSPECIFIED.,
 .F.,.F.,(4,2,2,2,2,4),(-0.000161165213866508,0.,0.00347676314829139,0.00684857791729388,
0.0119785164792067,0.0152706794009718),.UNSPECIFIED.);
#1288=B_SPLINE_CURVE_WITH_KNOTS('',3,(#572420,#572421,#572422,#572423,#572424,
#572425,#572426,#572427,#572428,#572429,#572430,#572431),.UNSPECIFIED.,
 .F.,.F.,(4,2,2,2,2,4),(0.0211069189136905,0.0224815754932102,0.0265532110261534,
0.0318957990564848,0.0375619452846667,0.0377431937794372),.UNSPECIFIED.);
#1289=B_SPLINE_CURVE_WITH_KNOTS('',3,(#572433,#572434,#572435,#572436,#572437,
#572438,#572439,#572440,#572441,#572442,#572443,#572444,#572445),
 .UNSPECIFIED.,.F.,.F.,(4,3,3,3,4),(-2.67915041306129E-6,3.16401501526792E-5,
6.62198622896813E-5,9.94944949583799E-5,0.000132855757148364),
 .UNSPECIFIED.);
#1290=B_SPLINE_CURVE_WITH_KNOTS('',3,(#572474,#572475,#572476,#572477,#572478,
#572479,#572480,#572481,#572482,#572483,#572484,#572485,#572486),
 .UNSPECIFIED.,.F.,.F.,(4,3,3,3,4),(0.,3.32563966776531E-5,6.6426436139339E-5,
0.000100897452771691,0.000135117297851092),.UNSPECIFIED.);
#1291=B_SPLINE_CURVE_WITH_KNOTS('',3,(#572488,#572489,#572490,#572491,#572492,
#572493,#572494,#572495,#572496,#572497,#572498,#572499),.UNSPECIFIED.,
 .F.,.F.,(4,2,2,2,2,4),(-0.000161165213912446,1.15066376565887E-15,0.00347676314828872,
0.00684857791728393,0.0119785164791841,0.0152706794009386),
 .UNSPECIFIED.);
#1292=B_SPLINE_CURVE_WITH_KNOTS('',3,(#572550,#572551,#572552,#572553,#572554,
#572555,#572556,#572557,#572558,#572559,#572560,#572561),.UNSPECIFIED.,
 .F.,.F.,(4,2,2,2,2,4),(0.0211069189159437,0.0224815754956238,0.0265532110290421,
0.0318957990599975,0.037561945288533,0.0377431937833523),.UNSPECIFIED.);
#1293=B_SPLINE_CURVE_WITH_KNOTS('',3,(#572563,#572564,#572565,#572566,#572567,
#572568,#572569,#572570,#572571,#572572,#572573,#572574,#572575),
 .UNSPECIFIED.,.F.,.F.,(4,3,3,3,4),(-2.6791504130613E-6,3.16401501526795E-5,
6.62198622896818E-5,9.94944949583802E-5,0.000132855757148364),
 .UNSPECIFIED.);
#1294=B_SPLINE_CURVE_WITH_KNOTS('',3,(#572604,#572605,#572606,#572607,#572608,
#572609,#572610,#572611,#572612,#572613,#572614,#572615,#572616),
 .UNSPECIFIED.,.F.,.F.,(4,3,3,3,4),(0.,3.32563966776527E-5,6.64264361393385E-5,
0.00010089745277169,0.000135117297851092),.UNSPECIFIED.);
#1295=B_SPLINE_CURVE_WITH_KNOTS('',3,(#572618,#572619,#572620,#572621,#572622,
#572623,#572624,#572625,#572626,#572627,#572628,#572629),.UNSPECIFIED.,
 .F.,.F.,(4,2,2,2,2,4),(-0.000161165213912446,1.15066376565887E-15,0.00347676314828872,
0.00684857791728399,0.0119785164791837,0.0152706794009379),
 .UNSPECIFIED.);
#1296=B_SPLINE_CURVE_WITH_KNOTS('',3,(#572680,#572681,#572682,#572683,#572684,
#572685,#572686,#572687,#572688,#572689,#572690,#572691),.UNSPECIFIED.,
 .F.,.F.,(4,2,2,2,2,4),(0.0211069189137228,0.022481575493245,0.0265532110261957,
0.0318957990565365,0.0375619452847877,0.0377431937795179),.UNSPECIFIED.);
#1297=B_SPLINE_CURVE_WITH_KNOTS('',3,(#572693,#572694,#572695,#572696,#572697,
#572698,#572699,#572700,#572701,#572702,#572703,#572704,#572705),
 .UNSPECIFIED.,.F.,.F.,(4,3,3,3,4),(-2.67915041306134E-6,3.16401501526794E-5,
6.62198622896817E-5,9.94944949583801E-5,0.000132855757148364),
 .UNSPECIFIED.);
#1298=B_SPLINE_CURVE_WITH_KNOTS('',3,(#572734,#572735,#572736,#572737,#572738,
#572739,#572740,#572741,#572742,#572743,#572744,#572745,#572746),
 .UNSPECIFIED.,.F.,.F.,(4,3,3,3,4),(0.,3.32563966776528E-5,6.64264361393385E-5,
0.00010089745277169,0.000135117297851092),.UNSPECIFIED.);
#1299=B_SPLINE_CURVE_WITH_KNOTS('',3,(#572748,#572749,#572750,#572751,#572752,
#572753,#572754,#572755,#572756,#572757,#572758,#572759),.UNSPECIFIED.,
 .F.,.F.,(4,2,2,2,2,4),(-0.000161165213858302,0.,0.00347676314824763,0.00684857791716864,
0.0119785164789552,0.0152706794006369),.UNSPECIFIED.);
#1300=B_SPLINE_CURVE_WITH_KNOTS('',3,(#572810,#572811,#572812,#572813,#572814,
#572815,#572816,#572817,#572818,#572819,#572820,#572821),.UNSPECIFIED.,
 .F.,.F.,(4,2,2,2,2,4),(0.0211069189137417,0.0224815754932654,0.0265532110262203,
0.0318957990565668,0.0375619452847645,0.0377431937795355),.UNSPECIFIED.);
#1301=B_SPLINE_CURVE_WITH_KNOTS('',3,(#572823,#572824,#572825,#572826,#572827,
#572828,#572829,#572830,#572831,#572832,#572833,#572834,#572835),
 .UNSPECIFIED.,.F.,.F.,(4,3,3,3,4),(-2.6791504130612E-6,3.16401501526793E-5,
6.62198622896814E-5,9.94944949583798E-5,0.000132855757148364),
 .UNSPECIFIED.);
#1302=B_SPLINE_CURVE_WITH_KNOTS('',3,(#572864,#572865,#572866,#572867,#572868,
#572869,#572870,#572871,#572872,#572873,#572874,#572875,#572876),
 .UNSPECIFIED.,.F.,.F.,(4,3,3,3,4),(0.,3.32563966776531E-5,6.64264361393389E-5,
0.000100897452771691,0.000135117297851092),.UNSPECIFIED.);
#1303=B_SPLINE_CURVE_WITH_KNOTS('',3,(#572878,#572879,#572880,#572881,#572882,
#572883,#572884,#572885,#572886,#572887,#572888,#572889),.UNSPECIFIED.,
 .F.,.F.,(4,2,2,2,2,4),(-0.000161165213956938,1.15066376565887E-15,0.00347676314849546,
0.00684857791787797,0.0119785164803708,0.0152706794025094),
 .UNSPECIFIED.);
#1304=B_SPLINE_CURVE_WITH_KNOTS('',3,(#572940,#572941,#572942,#572943,#572944,
#572945,#572946,#572947,#572948,#572949,#572950,#572951),.UNSPECIFIED.,
 .F.,.F.,(4,2,2,2,2,4),(0.0211069189136862,0.0224815754932054,0.026553211026147,
0.0318957990564759,0.0375619452846553,0.0377431937794258),.UNSPECIFIED.);
#1305=B_SPLINE_CURVE_WITH_KNOTS('',3,(#572953,#572954,#572955,#572956,#572957,
#572958,#572959,#572960,#572961,#572962,#572963,#572964,#572965),
 .UNSPECIFIED.,.F.,.F.,(4,3,3,3,4),(-2.67915041306129E-6,3.16401501526793E-5,
6.62198622896816E-5,9.94944949583801E-5,0.000132855757148365),
 .UNSPECIFIED.);
#1306=B_SPLINE_CURVE_WITH_KNOTS('',3,(#572994,#572995,#572996,#572997,#572998,
#572999,#573000,#573001,#573002,#573003,#573004,#573005,#573006),
 .UNSPECIFIED.,.F.,.F.,(4,3,3,3,4),(0.,3.32563966776531E-5,6.6426436139339E-5,
0.000100897452771691,0.000135117297851092),.UNSPECIFIED.);
#1307=B_SPLINE_CURVE_WITH_KNOTS('',3,(#573008,#573009,#573010,#573011,#573012,
#573013,#573014,#573015,#573016,#573017,#573018,#573019),.UNSPECIFIED.,
 .F.,.F.,(4,2,2,2,2,4),(-0.000161165213912446,1.15066376565887E-15,0.00347676314828873,
0.00684857791728401,0.0119785164791831,0.0152706794009364),
 .UNSPECIFIED.);
#1308=B_SPLINE_CURVE_WITH_KNOTS('',3,(#573070,#573071,#573072,#573073,#573074,
#573075,#573076,#573077,#573078,#573079,#573080,#573081),.UNSPECIFIED.,
 .F.,.F.,(4,2,2,2,2,4),(0.0211069189093429,0.0224815754885554,0.0265532110205885,
0.0318957990497268,0.0375619452766128,0.0377431937713067),.UNSPECIFIED.);
#1309=B_SPLINE_CURVE_WITH_KNOTS('',3,(#573083,#573084,#573085,#573086,#573087,
#573088,#573089,#573090,#573091,#573092,#573093,#573094,#573095),
 .UNSPECIFIED.,.F.,.F.,(4,3,3,3,4),(-2.67915041306129E-6,3.16401501526793E-5,
6.62198622896816E-5,9.94944949583801E-5,0.000132855757148365),
 .UNSPECIFIED.);
#1310=B_SPLINE_CURVE_WITH_KNOTS('',3,(#573124,#573125,#573126,#573127,#573128,
#573129,#573130,#573131,#573132,#573133,#573134,#573135,#573136),
 .UNSPECIFIED.,.F.,.F.,(4,3,3,3,4),(0.,3.32563966776531E-5,6.64264361393389E-5,
0.000100897452771691,0.000135117297851092),.UNSPECIFIED.);
#1311=B_SPLINE_CURVE_WITH_KNOTS('',3,(#573138,#573139,#573140,#573141,#573142,
#573143,#573144,#573145,#573146,#573147,#573148,#573149),.UNSPECIFIED.,
 .F.,.F.,(4,2,2,2,2,4),(-0.000161165213784973,0.,0.00347676314788604,0.00684857791613212,
0.0119785164768943,0.0152706793979187),.UNSPECIFIED.);
#1312=B_SPLINE_CURVE_WITH_KNOTS('',3,(#573200,#573201,#573202,#573203,#573204,
#573205,#573206,#573207,#573208,#573209,#573210,#573211),.UNSPECIFIED.,
 .F.,.F.,(4,2,2,2,2,4),(0.0211069189093462,0.0224815754885594,0.0265532110205946,
0.0318957990497349,0.0375619452772767,0.0377431937719148),.UNSPECIFIED.);
#1313=B_SPLINE_CURVE_WITH_KNOTS('',3,(#573232,#573233,#573234,#573235,#573236,
#573237),.UNSPECIFIED.,.F.,.F.,(4,2,4),(0.0322164602883954,0.0331589299984135,
0.0346427267624153),.UNSPECIFIED.);
#1314=B_SPLINE_CURVE_WITH_KNOTS('',3,(#573240,#573241,#573242,#573243,#573244,
#573245),.UNSPECIFIED.,.F.,.F.,(4,2,4),(0.0346427267624153,0.036126523526417,
0.037068993236435),.UNSPECIFIED.);
#1315=B_SPLINE_CURVE_WITH_KNOTS('',3,(#573342,#573343,#573344,#573345,#573346,
#573347,#573348),.UNSPECIFIED.,.F.,.F.,(4,3,4),(4.34527076372497E-19,5.80240855557228E-5,
7.14538376770416E-5),.UNSPECIFIED.);
#1316=B_SPLINE_CURVE_WITH_KNOTS('',3,(#573355,#573356,#573357,#573358,#573359,
#573360,#573361),.UNSPECIFIED.,.F.,.F.,(4,3,4),(0.,5.82110842075128E-5,
7.14528921444372E-5),.UNSPECIFIED.);
#1317=B_SPLINE_CURVE_WITH_KNOTS('',3,(#573365,#573366,#573367,#573368,#573369,
#573370,#573371,#573372,#573373,#573374,#573375,#573376,#573377),
 .UNSPECIFIED.,.F.,.F.,(4,3,3,3,4),(-2.67915041306127E-6,3.16401501526803E-5,
6.62198622896824E-5,9.94944949583805E-5,0.000132855757148365),
 .UNSPECIFIED.);
#1318=B_SPLINE_CURVE_WITH_KNOTS('',3,(#573406,#573407,#573408,#573409,#573410,
#573411,#573412,#573413,#573414,#573415,#573416,#573417,#573418),
 .UNSPECIFIED.,.F.,.F.,(4,3,3,3,4),(0.,3.32563966776526E-5,6.64264361393386E-5,
0.00010089745277169,0.000135117297851092),.UNSPECIFIED.);
#1319=B_SPLINE_CURVE_WITH_KNOTS('',3,(#573420,#573421,#573422,#573423,#573424,
#573425,#573426,#573427,#573428,#573429,#573430,#573431),.UNSPECIFIED.,
 .F.,.F.,(4,2,2,2,2,4),(-0.000161165213825183,1.1502842948985E-15,0.00347676314788106,
0.00684857791611303,0.011978516476853,0.0152706793978646),.UNSPECIFIED.);
#1320=B_SPLINE_CURVE_WITH_KNOTS('',3,(#573482,#573483,#573484,#573485,#573486,
#573487,#573488,#573489,#573490,#573491,#573492,#573493),.UNSPECIFIED.,
 .F.,.F.,(4,2,2,2,2,4),(0.0211069189093505,0.0224815754885636,0.0265532110205985,
0.0318957990497381,0.0375619452772772,0.0377431937719153),.UNSPECIFIED.);
#1321=B_SPLINE_CURVE_WITH_KNOTS('',3,(#573502,#573503,#573504,#573505,#573506,
#573507),.UNSPECIFIED.,.F.,.F.,(4,2,4),(0.0322164602883955,0.0331589299984136,
0.0346427267624153),.UNSPECIFIED.);
#1322=B_SPLINE_CURVE_WITH_KNOTS('',3,(#573510,#573511,#573512,#573513,#573514,
#573515),.UNSPECIFIED.,.F.,.F.,(4,2,4),(0.0346427267624153,0.036126523526417,
0.0370689932364352),.UNSPECIFIED.);
#1323=B_SPLINE_CURVE_WITH_KNOTS('',3,(#573531,#573532,#573533,#573534,#573535,
#573536),.UNSPECIFIED.,.F.,.F.,(4,2,4),(0.0322164602883955,0.0331589299984136,
0.0346427267624153),.UNSPECIFIED.);
#1324=B_SPLINE_CURVE_WITH_KNOTS('',3,(#573539,#573540,#573541,#573542,#573543,
#573544),.UNSPECIFIED.,.F.,.F.,(4,2,4),(0.0346427267624153,0.036126523526417,
0.0370689932364351),.UNSPECIFIED.);
#1325=B_SPLINE_CURVE_WITH_KNOTS('',3,(#573560,#573561,#573562,#573563,#573564,
#573565),.UNSPECIFIED.,.F.,.F.,(4,2,4),(0.0322164602883955,0.0331589299984136,
0.0346427267624153),.UNSPECIFIED.);
#1326=B_SPLINE_CURVE_WITH_KNOTS('',3,(#573568,#573569,#573570,#573571,#573572,
#573573),.UNSPECIFIED.,.F.,.F.,(4,2,4),(0.0346427267624153,0.036126523526417,
0.0370689932364351),.UNSPECIFIED.);
#1327=B_SPLINE_CURVE_WITH_KNOTS('',3,(#573589,#573590,#573591,#573592,#573593,
#573594),.UNSPECIFIED.,.F.,.F.,(4,2,4),(0.0322084546054368,0.0330213993553574,
0.0346426103793211),.UNSPECIFIED.);
#1328=B_SPLINE_CURVE_WITH_KNOTS('',3,(#573597,#573598,#573599,#573600,#573601,
#573602),.UNSPECIFIED.,.F.,.F.,(4,2,4),(0.0346427267624153,0.036126523526417,
0.0370689932364351),.UNSPECIFIED.);
#1329=B_SPLINE_CURVE_WITH_KNOTS('',3,(#573618,#573619,#573620,#573621,#573622,
#573623),.UNSPECIFIED.,.F.,.F.,(4,2,4),(0.0322164602883955,0.0331589299984136,
0.0346427267624153),.UNSPECIFIED.);
#1330=B_SPLINE_CURVE_WITH_KNOTS('',3,(#573626,#573627,#573628,#573629,#573630,
#573631),.UNSPECIFIED.,.F.,.F.,(4,2,4),(0.0346427267624153,0.036126523526417,
0.0370689932364351),.UNSPECIFIED.);
#1331=B_SPLINE_CURVE_WITH_KNOTS('',3,(#573647,#573648,#573649,#573650,#573651,
#573652),.UNSPECIFIED.,.F.,.F.,(4,2,4),(0.0322164602883955,0.0331589299984136,
0.0346427267624153),.UNSPECIFIED.);
#1332=B_SPLINE_CURVE_WITH_KNOTS('',3,(#573655,#573656,#573657,#573658,#573659,
#573660),.UNSPECIFIED.,.F.,.F.,(4,2,4),(0.0346427267624153,0.036126523526417,
0.0370689932364351),.UNSPECIFIED.);
#1333=B_SPLINE_CURVE_WITH_KNOTS('',3,(#573676,#573677,#573678,#573679,#573680,
#573681),.UNSPECIFIED.,.F.,.F.,(4,2,4),(0.0322164602883955,0.0331589299984136,
0.0346427267624153),.UNSPECIFIED.);
#1334=B_SPLINE_CURVE_WITH_KNOTS('',3,(#573684,#573685,#573686,#573687,#573688,
#573689),.UNSPECIFIED.,.F.,.F.,(4,2,4),(0.0346427267624153,0.0361265235264171,
0.0370689932364351),.UNSPECIFIED.);
#1335=B_SPLINE_CURVE_WITH_KNOTS('',3,(#574296,#574297,#574298,#574299,#574300,
#574301,#574302),.UNSPECIFIED.,.F.,.F.,(4,3,4),(4.34527076372497E-19,5.80240855557228E-5,
7.14538376770416E-5),.UNSPECIFIED.);
#1336=B_SPLINE_CURVE_WITH_KNOTS('',3,(#574309,#574310,#574311,#574312,#574313,
#574314,#574315),.UNSPECIFIED.,.F.,.F.,(4,3,4),(0.,5.82110842075111E-5,
7.14528921444372E-5),.UNSPECIFIED.);
#1337=B_SPLINE_CURVE_WITH_KNOTS('',3,(#574320,#574321,#574322,#574323,#574324,
#574325,#574326),.UNSPECIFIED.,.F.,.F.,(4,3,4),(4.34527076372497E-19,5.80240855557228E-5,
7.14538376770415E-5),.UNSPECIFIED.);
#1338=B_SPLINE_CURVE_WITH_KNOTS('',3,(#574333,#574334,#574335,#574336,#574337,
#574338,#574339),.UNSPECIFIED.,.F.,.F.,(4,3,4),(0.,5.82110842075111E-5,
7.14528921444372E-5),.UNSPECIFIED.);
#1339=B_SPLINE_CURVE_WITH_KNOTS('',3,(#574344,#574345,#574346,#574347,#574348,
#574349,#574350),.UNSPECIFIED.,.F.,.F.,(4,3,4),(4.47848996436358E-19,5.80240855557228E-5,
7.14538376770415E-5),.UNSPECIFIED.);
#1340=B_SPLINE_CURVE_WITH_KNOTS('',3,(#574357,#574358,#574359,#574360,#574361,
#574362,#574363),.UNSPECIFIED.,.F.,.F.,(4,3,4),(0.,5.82110842075111E-5,
7.14528921444372E-5),.UNSPECIFIED.);
#1341=B_SPLINE_CURVE_WITH_KNOTS('',3,(#574368,#574369,#574370,#574371,#574372,
#574373,#574374),.UNSPECIFIED.,.F.,.F.,(4,3,4),(4.37895553731578E-19,5.80240855557228E-5,
7.14538376770415E-5),.UNSPECIFIED.);
#1342=B_SPLINE_CURVE_WITH_KNOTS('',3,(#574381,#574382,#574383,#574384,#574385,
#574386,#574387),.UNSPECIFIED.,.F.,.F.,(4,3,4),(0.,5.8211084207511E-5,7.14528921444372E-5),
 .UNSPECIFIED.);
#1343=B_SPLINE_CURVE_WITH_KNOTS('',3,(#574392,#574393,#574394,#574395,#574396,
#574397,#574398),.UNSPECIFIED.,.F.,.F.,(4,3,4),(4.47848996436358E-19,5.80240855557228E-5,
7.14538376770415E-5),.UNSPECIFIED.);
#1344=B_SPLINE_CURVE_WITH_KNOTS('',3,(#574405,#574406,#574407,#574408,#574409,
#574410,#574411),.UNSPECIFIED.,.F.,.F.,(4,3,4),(0.,5.82110842075111E-5,
7.14528921444372E-5),.UNSPECIFIED.);
#1345=B_SPLINE_CURVE_WITH_KNOTS('',3,(#574416,#574417,#574418,#574419,#574420,
#574421,#574422),.UNSPECIFIED.,.F.,.F.,(4,3,4),(4.34527076372497E-19,5.80240855557228E-5,
7.14538376770415E-5),.UNSPECIFIED.);
#1346=B_SPLINE_CURVE_WITH_KNOTS('',3,(#574429,#574430,#574431,#574432,#574433,
#574434,#574435),.UNSPECIFIED.,.F.,.F.,(4,3,4),(0.,5.82110842075128E-5,
7.14528921444372E-5),.UNSPECIFIED.);
#1347=B_SPLINE_CURVE_WITH_KNOTS('',3,(#574440,#574441,#574442,#574443,#574444,
#574445,#574446),.UNSPECIFIED.,.F.,.F.,(4,3,4),(4.34527076372497E-19,5.80240855557228E-5,
7.14538376770416E-5),.UNSPECIFIED.);
#1348=B_SPLINE_CURVE_WITH_KNOTS('',3,(#574453,#574454,#574455,#574456,#574457,
#574458,#574459),.UNSPECIFIED.,.F.,.F.,(4,3,4),(0.,5.82110842075128E-5,
7.14528921444372E-5),.UNSPECIFIED.);
#1349=B_SPLINE_CURVE_WITH_KNOTS('',3,(#574463,#574464,#574465,#574466,#574467,
#574468,#574469,#574470,#574471,#574472,#574473,#574474,#574475),
 .UNSPECIFIED.,.F.,.F.,(4,3,3,3,4),(-2.67915041306131E-6,3.16401501526793E-5,
6.62198622896816E-5,9.94944949583797E-5,0.000132855757148364),
 .UNSPECIFIED.);
#1350=B_SPLINE_CURVE_WITH_KNOTS('',3,(#574504,#574505,#574506,#574507,#574508,
#574509,#574510,#574511,#574512,#574513,#574514,#574515,#574516),
 .UNSPECIFIED.,.F.,.F.,(4,3,3,3,4),(0.,3.3256396677653E-5,6.64264361393385E-5,
0.00010089745277169,0.000135117297851092),.UNSPECIFIED.);
#1351=B_SPLINE_CURVE_WITH_KNOTS('',3,(#574518,#574519,#574520,#574521,#574522,
#574523,#574524,#574525,#574526,#574527,#574528,#574529),.UNSPECIFIED.,
 .F.,.F.,(4,2,2,2,2,4),(-0.000161165213866628,0.,0.00347676314829185,0.0068485779172951,
0.0119785164792093,0.0152706794009762),.UNSPECIFIED.);
#1352=B_SPLINE_CURVE_WITH_KNOTS('',3,(#574580,#574581,#574582,#574583,#574584,
#574585,#574586,#574587,#574588,#574589,#574590,#574591),.UNSPECIFIED.,
 .F.,.F.,(4,2,2,2,2,4),(0.0211069189136778,0.0224815754931968,0.0265532110261384,
0.0318957990564678,0.0375619452846502,0.0377431937794205),.UNSPECIFIED.);
#1353=B_SPLINE_CURVE_WITH_KNOTS('',3,(#574593,#574594,#574595,#574596,#574597,
#574598,#574599,#574600,#574601,#574602,#574603,#574604,#574605),
 .UNSPECIFIED.,.F.,.F.,(4,3,3,3,4),(-2.67915041306117E-6,3.16401501526792E-5,
6.62198622896815E-5,9.949449495838E-5,0.000132855757148364),
 .UNSPECIFIED.);
#1354=B_SPLINE_CURVE_WITH_KNOTS('',3,(#574634,#574635,#574636,#574637,#574638,
#574639,#574640,#574641,#574642,#574643,#574644,#574645,#574646),
 .UNSPECIFIED.,.F.,.F.,(4,3,3,3,4),(0.,3.32563966776531E-5,6.6426436139339E-5,
0.00010089745277169,0.000135117297851092),.UNSPECIFIED.);
#1355=B_SPLINE_CURVE_WITH_KNOTS('',3,(#574648,#574649,#574650,#574651,#574652,
#574653,#574654,#574655,#574656,#574657,#574658,#574659),.UNSPECIFIED.,
 .F.,.F.,(4,2,2,2,2,4),(-0.000161165213866422,0.,0.00347676314828949,0.00684857791728789,
0.0119785164791939,0.0152706794009535),.UNSPECIFIED.);
#1356=B_SPLINE_CURVE_WITH_KNOTS('',3,(#574710,#574711,#574712,#574713,#574714,
#574715,#574716,#574717,#574718,#574719,#574720,#574721),.UNSPECIFIED.,
 .F.,.F.,(4,2,2,2,2,4),(0.021106918915947,0.0224815754956262,0.0265532110290415,
0.0318957990599912,0.0375619452884985,0.0377431937832859),.UNSPECIFIED.);
#1357=B_SPLINE_CURVE_WITH_KNOTS('',3,(#574723,#574724,#574725,#574726,#574727,
#574728,#574729,#574730,#574731,#574732,#574733,#574734,#574735),
 .UNSPECIFIED.,.F.,.F.,(4,3,3,3,4),(-2.67915041306128E-6,3.16401501526796E-5,
6.62198622896817E-5,9.94944949583802E-5,0.000132855757148364),
 .UNSPECIFIED.);
#1358=B_SPLINE_CURVE_WITH_KNOTS('',3,(#574764,#574765,#574766,#574767,#574768,
#574769,#574770,#574771,#574772,#574773,#574774,#574775,#574776),
 .UNSPECIFIED.,.F.,.F.,(4,3,3,3,4),(0.,3.32563966776527E-5,6.64264361393383E-5,
0.00010089745277169,0.000135117297851092),.UNSPECIFIED.);
#1359=B_SPLINE_CURVE_WITH_KNOTS('',3,(#574778,#574779,#574780,#574781,#574782,
#574783,#574784,#574785,#574786,#574787,#574788,#574789),.UNSPECIFIED.,
 .F.,.F.,(4,2,2,2,2,4),(-0.000161165213866421,0.,0.00347676314828962,0.00684857791728862,
0.0119785164791937,0.0152706794009514),.UNSPECIFIED.);
#1360=B_SPLINE_CURVE_WITH_KNOTS('',3,(#574840,#574841,#574842,#574843,#574844,
#574845,#574846,#574847,#574848,#574849,#574850,#574851),.UNSPECIFIED.,
 .F.,.F.,(4,2,2,2,2,4),(0.0211069189137193,0.0224815754932411,0.0265532110261904,
0.0318957990565298,0.037561945284744,0.0377431937794771),.UNSPECIFIED.);
#1361=B_SPLINE_CURVE_WITH_KNOTS('',3,(#574853,#574854,#574855,#574856,#574857,
#574858,#574859,#574860,#574861,#574862,#574863,#574864,#574865),
 .UNSPECIFIED.,.F.,.F.,(4,3,3,3,4),(-2.6791504130612E-6,3.16401501526796E-5,
6.6219862289682E-5,9.94944949583802E-5,0.000132855757148364),
 .UNSPECIFIED.);
#1362=B_SPLINE_CURVE_WITH_KNOTS('',3,(#574894,#574895,#574896,#574897,#574898,
#574899,#574900,#574901,#574902,#574903,#574904,#574905,#574906),
 .UNSPECIFIED.,.F.,.F.,(4,3,3,3,4),(0.,3.32563966776528E-5,6.64264361393385E-5,
0.00010089745277169,0.000135117297851092),.UNSPECIFIED.);
#1363=B_SPLINE_CURVE_WITH_KNOTS('',3,(#574908,#574909,#574910,#574911,#574912,
#574913,#574914,#574915,#574916,#574917,#574918,#574919),.UNSPECIFIED.,
 .F.,.F.,(4,2,2,2,2,4),(-0.000161165213863091,0.,0.00347676314827108,0.00684857791723572,
0.0119785164790881,0.0152706794008121),.UNSPECIFIED.);
#1364=B_SPLINE_CURVE_WITH_KNOTS('',3,(#574970,#574971,#574972,#574973,#574974,
#574975,#574976,#574977,#574978,#574979,#574980,#574981),.UNSPECIFIED.,
 .F.,.F.,(4,2,2,2,2,4),(0.0211069189137064,0.0224815754932272,0.0265532110261735,
0.0318957990565088,0.0375619452846916,0.0377431937794264),.UNSPECIFIED.);
#1365=B_SPLINE_CURVE_WITH_KNOTS('',3,(#574983,#574984,#574985,#574986,#574987,
#574988,#574989,#574990,#574991,#574992,#574993,#574994,#574995),
 .UNSPECIFIED.,.F.,.F.,(4,3,3,3,4),(-2.67915041306137E-6,3.16401501526792E-5,
6.62198622896815E-5,9.94944949583799E-5,0.000132855757148364),
 .UNSPECIFIED.);
#1366=B_SPLINE_CURVE_WITH_KNOTS('',3,(#575024,#575025,#575026,#575027,#575028,
#575029,#575030,#575031,#575032,#575033,#575034,#575035,#575036),
 .UNSPECIFIED.,.F.,.F.,(4,3,3,3,4),(0.,3.32563966776528E-5,6.64264361393386E-5,
0.00010089745277169,0.000135117297851092),.UNSPECIFIED.);
#1367=B_SPLINE_CURVE_WITH_KNOTS('',3,(#575038,#575039,#575040,#575041,#575042,
#575043,#575044,#575045,#575046,#575047,#575048,#575049),.UNSPECIFIED.,
 .F.,.F.,(4,2,2,2,2,4),(-0.000161165213913727,0.,0.00347676314849778,0.0068485779178883,
0.0119785164803912,0.0152706794025333),.UNSPECIFIED.);
#1368=B_SPLINE_CURVE_WITH_KNOTS('',3,(#575100,#575101,#575102,#575103,#575104,
#575105,#575106,#575107,#575108,#575109,#575110,#575111),.UNSPECIFIED.,
 .F.,.F.,(4,2,2,2,2,4),(0.0211069189137128,0.0224815754932344,0.0265532110261835,
0.0318957990565225,0.0375619452847095,0.0377431937794444),.UNSPECIFIED.);
#1369=B_SPLINE_CURVE_WITH_KNOTS('',3,(#575113,#575114,#575115,#575116,#575117,
#575118,#575119,#575120,#575121,#575122,#575123,#575124,#575125),
 .UNSPECIFIED.,.F.,.F.,(4,3,3,3,4),(-2.67915041306121E-6,3.16401501526795E-5,
6.62198622896816E-5,9.94944949583803E-5,0.000132855757148365),
 .UNSPECIFIED.);
#1370=B_SPLINE_CURVE_WITH_KNOTS('',3,(#575154,#575155,#575156,#575157,#575158,
#575159,#575160,#575161,#575162,#575163,#575164,#575165,#575166),
 .UNSPECIFIED.,.F.,.F.,(4,3,3,3,4),(0.,3.32563966776529E-5,6.64264361393384E-5,
0.00010089745277169,0.000135117297851092),.UNSPECIFIED.);
#1371=B_SPLINE_CURVE_WITH_KNOTS('',3,(#575168,#575169,#575170,#575171,#575172,
#575173,#575174,#575175,#575176,#575177,#575178,#575179),.UNSPECIFIED.,
 .F.,.F.,(4,2,2,2,2,4),(-0.000161165213912197,1.1502842948985E-15,0.003476763148287,
0.00684857791727869,0.0119785164791731,0.0152706794009252),
 .UNSPECIFIED.);
#1372=B_SPLINE_CURVE_WITH_KNOTS('',3,(#575230,#575231,#575232,#575233,#575234,
#575235,#575236,#575237,#575238,#575239,#575240,#575241),.UNSPECIFIED.,
 .F.,.F.,(4,2,2,2,2,4),(0.021106918913729,0.0224815754932516,0.0265532110262036,
0.0318957990565465,0.0375619452847335,0.0377431937794686),.UNSPECIFIED.);
#1373=B_SPLINE_CURVE_WITH_KNOTS('',3,(#575243,#575244,#575245,#575246,#575247,
#575248,#575249,#575250,#575251,#575252,#575253,#575254,#575255),
 .UNSPECIFIED.,.F.,.F.,(4,3,3,3,4),(-2.67915041306127E-6,3.16401501526803E-5,
6.62198622896824E-5,9.94944949583805E-5,0.000132855757148365),
 .UNSPECIFIED.);
#1374=B_SPLINE_CURVE_WITH_KNOTS('',3,(#575284,#575285,#575286,#575287,#575288,
#575289,#575290,#575291,#575292,#575293,#575294,#575295,#575296),
 .UNSPECIFIED.,.F.,.F.,(4,3,3,3,4),(0.,3.32563966776526E-5,6.64264361393386E-5,
0.00010089745277169,0.000135117297851092),.UNSPECIFIED.);
#1375=B_SPLINE_CURVE_WITH_KNOTS('',3,(#575298,#575299,#575300,#575301,#575302,
#575303,#575304,#575305,#575306,#575307,#575308,#575309),.UNSPECIFIED.,
 .F.,.F.,(4,2,2,2,2,4),(-0.000161165213825183,1.1502842948985E-15,0.00347676314788095,
0.00684857791611269,0.0119785164768537,0.0152706793978662),
 .UNSPECIFIED.);
#1376=B_SPLINE_CURVE_WITH_KNOTS('',3,(#575360,#575361,#575362,#575363,#575364,
#575365,#575366,#575367,#575368,#575369,#575370,#575371),.UNSPECIFIED.,
 .F.,.F.,(4,2,2,2,2,4),(0.021106918909351,0.0224815754885642,0.0265532110205992,
0.0318957990497387,0.0375619452772777,0.0377431937719158),.UNSPECIFIED.);
#1377=B_SPLINE_CURVE_WITH_KNOTS('',3,(#575442,#575443,#575444,#575445,#575446,
#575447),.UNSPECIFIED.,.F.,.F.,(4,2,4),(0.0395583624926357,0.0401685347748583,
0.0431840019617769),.UNSPECIFIED.);
#1378=B_SPLINE_CURVE_WITH_KNOTS('',3,(#575449,#575450,#575451,#575452,#575453,
#575454),.UNSPECIFIED.,.F.,.F.,(4,2,4),(0.0352728974988445,0.0365929608831655,
0.0395583624926357),.UNSPECIFIED.);
#1379=B_SPLINE_CURVE_WITH_KNOTS('',3,(#575466,#575467,#575468,#575469,#575470,
#575471),.UNSPECIFIED.,.F.,.F.,(4,2,4),(-0.037068993236435,-0.036126523526417,
-0.0346427267624153),.UNSPECIFIED.);
#1380=B_SPLINE_CURVE_WITH_KNOTS('',3,(#575474,#575475,#575476,#575477,#575478,
#575479),.UNSPECIFIED.,.F.,.F.,(4,2,4),(-0.0346427267624153,-0.0331589299984135,
-0.0322164602883954),.UNSPECIFIED.);
#1381=B_SPLINE_CURVE_WITH_KNOTS('',3,(#575536,#575537,#575538,#575539,#575540,
#575541),.UNSPECIFIED.,.F.,.F.,(4,2,4),(0.0395583624925852,0.0401685347748081,
0.0431840019617315),.UNSPECIFIED.);
#1382=B_SPLINE_CURVE_WITH_KNOTS('',3,(#575543,#575544,#575545,#575546,#575547,
#575548),.UNSPECIFIED.,.F.,.F.,(4,2,4),(0.0352728974987985,0.0365929608831173,
0.0395583624925853),.UNSPECIFIED.);
#1383=B_SPLINE_CURVE_WITH_KNOTS('',3,(#575560,#575561,#575562,#575563,#575564,
#575565),.UNSPECIFIED.,.F.,.F.,(4,2,4),(-0.0370689932364352,-0.036126523526417,
-0.0346427267624153),.UNSPECIFIED.);
#1384=B_SPLINE_CURVE_WITH_KNOTS('',3,(#575568,#575569,#575570,#575571,#575572,
#575573),.UNSPECIFIED.,.F.,.F.,(4,2,4),(-0.0346427267624153,-0.0331589299984136,
-0.0322164602883955),.UNSPECIFIED.);
#1385=B_SPLINE_CURVE_WITH_KNOTS('',3,(#575630,#575631,#575632,#575633,#575634,
#575635),.UNSPECIFIED.,.F.,.F.,(4,2,4),(0.0395583624926426,0.0401685347748663,
0.0431840019617862),.UNSPECIFIED.);
#1386=B_SPLINE_CURVE_WITH_KNOTS('',3,(#575637,#575638,#575639,#575640,#575641,
#575642),.UNSPECIFIED.,.F.,.F.,(4,2,4),(0.0352728974987984,0.0365929608831173,
0.0395583624925853),.UNSPECIFIED.);
#1387=B_SPLINE_CURVE_WITH_KNOTS('',3,(#575654,#575655,#575656,#575657,#575658,
#575659),.UNSPECIFIED.,.F.,.F.,(4,2,4),(-0.0370689932364351,-0.036126523526417,
-0.0346427267624153),.UNSPECIFIED.);
#1388=B_SPLINE_CURVE_WITH_KNOTS('',3,(#575662,#575663,#575664,#575665,#575666,
#575667),.UNSPECIFIED.,.F.,.F.,(4,2,4),(-0.0346427267624153,-0.0331589299984136,
-0.0322164602883955),.UNSPECIFIED.);
#1389=B_SPLINE_CURVE_WITH_KNOTS('',3,(#575724,#575725,#575726,#575727,#575728,
#575729),.UNSPECIFIED.,.F.,.F.,(4,2,4),(0.0395583624926468,0.0401685347748705,
0.0431840019617898),.UNSPECIFIED.);
#1390=B_SPLINE_CURVE_WITH_KNOTS('',3,(#575731,#575732,#575733,#575734,#575735,
#575736),.UNSPECIFIED.,.F.,.F.,(4,2,4),(0.0352728974988678,0.0365929608831916,
0.0395583624926711),.UNSPECIFIED.);
#1391=B_SPLINE_CURVE_WITH_KNOTS('',3,(#575748,#575749,#575750,#575751,#575752,
#575753),.UNSPECIFIED.,.F.,.F.,(4,2,4),(-0.0370689932364351,-0.036126523526417,
-0.0346427267624153),.UNSPECIFIED.);
#1392=B_SPLINE_CURVE_WITH_KNOTS('',3,(#575756,#575757,#575758,#575759,#575760,
#575761),.UNSPECIFIED.,.F.,.F.,(4,2,4),(-0.0346427267624153,-0.0331589299984136,
-0.0322164602883955),.UNSPECIFIED.);
#1393=B_SPLINE_CURVE_WITH_KNOTS('',3,(#575818,#575819,#575820,#575821,#575822,
#575823),.UNSPECIFIED.,.F.,.F.,(4,2,4),(0.0395583624926436,0.0401685347748673,
0.0431840019617862),.UNSPECIFIED.);
#1394=B_SPLINE_CURVE_WITH_KNOTS('',3,(#575825,#575826,#575827,#575828,#575829,
#575830),.UNSPECIFIED.,.F.,.F.,(4,2,4),(0.0352728974988507,0.0365929608831727,
0.0395583624926466),.UNSPECIFIED.);
#1395=B_SPLINE_CURVE_WITH_KNOTS('',3,(#575842,#575843,#575844,#575845,#575846,
#575847),.UNSPECIFIED.,.F.,.F.,(4,2,4),(-0.0370689932364351,-0.036126523526417,
-0.0346427267624153),.UNSPECIFIED.);
#1396=B_SPLINE_CURVE_WITH_KNOTS('',3,(#575850,#575851,#575852,#575853,#575854,
#575855),.UNSPECIFIED.,.F.,.F.,(4,2,4),(-0.0346426103793211,-0.0330213993553574,
-0.0322084546054368),.UNSPECIFIED.);
#1397=B_SPLINE_CURVE_WITH_KNOTS('',3,(#575912,#575913,#575914,#575915,#575916,
#575917),.UNSPECIFIED.,.F.,.F.,(4,2,4),(0.0395583624925852,0.0401685347748081,
0.0431840019617314),.UNSPECIFIED.);
#1398=B_SPLINE_CURVE_WITH_KNOTS('',3,(#575919,#575920,#575921,#575922,#575923,
#575924),.UNSPECIFIED.,.F.,.F.,(4,2,4),(0.0352728974988471,0.0365929608831689,
0.0395583624926426),.UNSPECIFIED.);
#1399=B_SPLINE_CURVE_WITH_KNOTS('',3,(#575936,#575937,#575938,#575939,#575940,
#575941),.UNSPECIFIED.,.F.,.F.,(4,2,4),(-0.0370689932364351,-0.036126523526417,
-0.0346427267624153),.UNSPECIFIED.);
#1400=B_SPLINE_CURVE_WITH_KNOTS('',3,(#575944,#575945,#575946,#575947,#575948,
#575949),.UNSPECIFIED.,.F.,.F.,(4,2,4),(-0.0346427267624153,-0.0331589299984136,
-0.0322164602883955),.UNSPECIFIED.);
#1401=B_SPLINE_CURVE_WITH_KNOTS('',3,(#576006,#576007,#576008,#576009,#576010,
#576011),.UNSPECIFIED.,.F.,.F.,(4,2,4),(0.0395583624925852,0.0401685347748081,
0.0431840019617314),.UNSPECIFIED.);
#1402=B_SPLINE_CURVE_WITH_KNOTS('',3,(#576013,#576014,#576015,#576016,#576017,
#576018),.UNSPECIFIED.,.F.,.F.,(4,2,4),(0.0352728974987984,0.0365929608831173,
0.0395583624925852),.UNSPECIFIED.);
#1403=B_SPLINE_CURVE_WITH_KNOTS('',3,(#576030,#576031,#576032,#576033,#576034,
#576035),.UNSPECIFIED.,.F.,.F.,(4,2,4),(-0.0370689932364351,-0.036126523526417,
-0.0346427267624153),.UNSPECIFIED.);
#1404=B_SPLINE_CURVE_WITH_KNOTS('',3,(#576038,#576039,#576040,#576041,#576042,
#576043),.UNSPECIFIED.,.F.,.F.,(4,2,4),(-0.0346427267624153,-0.0331589299984136,
-0.0322164602883955),.UNSPECIFIED.);
#1405=B_SPLINE_CURVE_WITH_KNOTS('',3,(#576100,#576101,#576102,#576103,#576104,
#576105),.UNSPECIFIED.,.F.,.F.,(4,2,4),(0.0395583624926357,0.0401685347748583,
0.0431840019617768),.UNSPECIFIED.);
#1406=B_SPLINE_CURVE_WITH_KNOTS('',3,(#576107,#576108,#576109,#576110,#576111,
#576112),.UNSPECIFIED.,.F.,.F.,(4,2,4),(0.0352728974988445,0.0365929608831655,
0.0395583624926357),.UNSPECIFIED.);
#1407=B_SPLINE_CURVE_WITH_KNOTS('',3,(#576124,#576125,#576126,#576127,#576128,
#576129),.UNSPECIFIED.,.F.,.F.,(4,2,4),(-0.0370689932364351,-0.0361265235264171,
-0.0346427267624153),.UNSPECIFIED.);
#1408=B_SPLINE_CURVE_WITH_KNOTS('',3,(#576132,#576133,#576134,#576135,#576136,
#576137),.UNSPECIFIED.,.F.,.F.,(4,2,4),(-0.0346427267624153,-0.0331589299984136,
-0.0322164602883955),.UNSPECIFIED.);
#1409=B_SPLINE_CURVE_WITH_KNOTS('',3,(#576821,#576822,#576823,#576824,#576825,
#576826,#576827),.UNSPECIFIED.,.F.,.F.,(4,3,4),(0.,1.35774586082948E-5,
7.22397192963618E-5),.UNSPECIFIED.);
#1410=B_SPLINE_CURVE_WITH_KNOTS('',3,(#576832,#576833,#576834,#576835,#576836,
#576837,#576838),.UNSPECIFIED.,.F.,.F.,(4,3,4),(4.3558252382575E-19,1.3388756081532E-5,
7.22458254038123E-5),.UNSPECIFIED.);
#1411=B_SPLINE_CURVE_WITH_KNOTS('',3,(#576845,#576846,#576847,#576848,#576849,
#576850,#576851),.UNSPECIFIED.,.F.,.F.,(4,3,4),(0.,1.35774586082948E-5,
7.22397192963618E-5),.UNSPECIFIED.);
#1412=B_SPLINE_CURVE_WITH_KNOTS('',3,(#576856,#576857,#576858,#576859,#576860,
#576861,#576862),.UNSPECIFIED.,.F.,.F.,(4,3,4),(4.3558252382575E-19,1.33887560815337E-5,
7.22458254038122E-5),.UNSPECIFIED.);
#1413=B_SPLINE_CURVE_WITH_KNOTS('',3,(#576869,#576870,#576871,#576872,#576873,
#576874,#576875),.UNSPECIFIED.,.F.,.F.,(4,3,4),(0.,1.35774586082949E-5,
7.22397192963618E-5),.UNSPECIFIED.);
#1414=B_SPLINE_CURVE_WITH_KNOTS('',3,(#576880,#576881,#576882,#576883,#576884,
#576885,#576886),.UNSPECIFIED.,.F.,.F.,(4,3,4),(4.3558252382575E-19,1.33887560815337E-5,
7.22458254038122E-5),.UNSPECIFIED.);
#1415=B_SPLINE_CURVE_WITH_KNOTS('',3,(#576893,#576894,#576895,#576896,#576897,
#576898,#576899),.UNSPECIFIED.,.F.,.F.,(4,3,4),(0.,1.35774586082949E-5,
7.22397192963619E-5),.UNSPECIFIED.);
#1416=B_SPLINE_CURVE_WITH_KNOTS('',3,(#576904,#576905,#576906,#576907,#576908,
#576909,#576910),.UNSPECIFIED.,.F.,.F.,(4,3,4),(4.36425044001457E-19,1.33887560815337E-5,
7.22458254038122E-5),.UNSPECIFIED.);
#1417=B_SPLINE_CURVE_WITH_KNOTS('',3,(#576917,#576918,#576919,#576920,#576921,
#576922,#576923),.UNSPECIFIED.,.F.,.F.,(4,3,4),(0.,1.35774586082949E-5,
7.22397192963618E-5),.UNSPECIFIED.);
#1418=B_SPLINE_CURVE_WITH_KNOTS('',3,(#576928,#576929,#576930,#576931,#576932,
#576933,#576934),.UNSPECIFIED.,.F.,.F.,(4,3,4),(4.3558252382575E-19,1.33887560815337E-5,
7.22458254038122E-5),.UNSPECIFIED.);
#1419=B_SPLINE_CURVE_WITH_KNOTS('',3,(#576941,#576942,#576943,#576944,#576945,
#576946,#576947),.UNSPECIFIED.,.F.,.F.,(4,3,4),(0.,1.35774586082949E-5,
7.22397192963619E-5),.UNSPECIFIED.);
#1420=B_SPLINE_CURVE_WITH_KNOTS('',3,(#576952,#576953,#576954,#576955,#576956,
#576957,#576958),.UNSPECIFIED.,.F.,.F.,(4,3,4),(4.3558252382575E-19,1.33887560815337E-5,
7.22458254038122E-5),.UNSPECIFIED.);
#1421=B_SPLINE_CURVE_WITH_KNOTS('',3,(#576965,#576966,#576967,#576968,#576969,
#576970,#576971),.UNSPECIFIED.,.F.,.F.,(4,3,4),(0.,1.35774586082949E-5,
7.22397192963618E-5),.UNSPECIFIED.);
#1422=B_SPLINE_CURVE_WITH_KNOTS('',3,(#576976,#576977,#576978,#576979,#576980,
#576981,#576982),.UNSPECIFIED.,.F.,.F.,(4,3,4),(4.3558252382575E-19,1.3388756081532E-5,
7.22458254038123E-5),.UNSPECIFIED.);
#1423=B_SPLINE_CURVE_WITH_KNOTS('',3,(#576989,#576990,#576991,#576992,#576993,
#576994,#576995),.UNSPECIFIED.,.F.,.F.,(4,3,4),(0.,1.35774586082948E-5,
7.22397192963618E-5),.UNSPECIFIED.);
#1424=B_SPLINE_CURVE_WITH_KNOTS('',3,(#577000,#577001,#577002,#577003,#577004,
#577005,#577006),.UNSPECIFIED.,.F.,.F.,(4,3,4),(4.3558252382575E-19,1.3388756081532E-5,
7.22458254038123E-5),.UNSPECIFIED.);
#1425=B_SPLINE_CURVE_WITH_KNOTS('',3,(#577011,#577012,#577013,#577014,#577015,
#577016,#577017,#577018,#577019,#577020,#577021,#577022,#577023),
 .UNSPECIFIED.,.F.,.F.,(4,3,3,3,4),(-2.67915041306098E-6,3.16401501526803E-5,
6.62198622896817E-5,9.94944949583802E-5,0.000132855757148364),
 .UNSPECIFIED.);
#1426=B_SPLINE_CURVE_WITH_KNOTS('',3,(#577052,#577053,#577054,#577055,#577056,
#577057,#577058,#577059,#577060,#577061,#577062,#577063,#577064),
 .UNSPECIFIED.,.F.,.F.,(4,3,3,3,4),(0.,3.3256396677653E-5,6.64264361393385E-5,
0.00010089745277169,0.000135117297851092),.UNSPECIFIED.);
#1427=B_SPLINE_CURVE_WITH_KNOTS('',3,(#577066,#577067,#577068,#577069,#577070,
#577071,#577072,#577073,#577074,#577075,#577076,#577077),.UNSPECIFIED.,
 .F.,.F.,(4,2,2,2,2,4),(-0.000161165213779652,0.,0.00503830760024669,0.00978890894219019,
0.0134093859688467,0.0146317234117307),.UNSPECIFIED.);
#1428=B_SPLINE_CURVE_WITH_KNOTS('',3,(#577128,#577129,#577130,#577131,#577132,
#577133,#577134,#577135,#577136,#577137,#577138,#577139),.UNSPECIFIED.,
 .F.,.F.,(4,2,2,2,2,4),(0.0198212770201049,0.0227486511270361,0.0273101656735091,
0.0303083657359837,0.0333998853489217,0.0335431926144083),.UNSPECIFIED.);
#1429=B_SPLINE_CURVE_WITH_KNOTS('',3,(#577141,#577142,#577143,#577144,#577145,
#577146,#577147,#577148,#577149,#577150,#577151,#577152,#577153),
 .UNSPECIFIED.,.F.,.F.,(4,3,3,3,4),(-2.67915041306127E-6,3.16401501526803E-5,
6.62198622896824E-5,9.94944949583805E-5,0.000132855757148365),
 .UNSPECIFIED.);
#1430=B_SPLINE_CURVE_WITH_KNOTS('',3,(#577182,#577183,#577184,#577185,#577186,
#577187,#577188,#577189,#577190,#577191,#577192,#577193,#577194),
 .UNSPECIFIED.,.F.,.F.,(4,3,3,3,4),(0.,3.32563966776529E-5,6.64264361393384E-5,
0.00010089745277169,0.000135117297851092),.UNSPECIFIED.);
#1431=B_SPLINE_CURVE_WITH_KNOTS('',3,(#577196,#577197,#577198,#577199,#577200,
#577201,#577202,#577203,#577204,#577205,#577206,#577207),.UNSPECIFIED.,
 .F.,.F.,(4,2,2,2,2,4),(-0.000161165213895187,2.78593879736444E-15,0.00503830760083797,
0.00978890894385735,0.0134093859713338,0.0146317234144945),
 .UNSPECIFIED.);
#1432=B_SPLINE_CURVE_WITH_KNOTS('',3,(#577258,#577259,#577260,#577261,#577262,
#577263,#577264,#577265,#577266,#577267,#577268,#577269),.UNSPECIFIED.,
 .F.,.F.,(4,2,2,2,2,4),(0.0198212770241445,0.0227486511317566,0.0273101656792907,
0.0303083657424629,0.0333998853557787,0.0335431926213018),.UNSPECIFIED.);
#1433=B_SPLINE_CURVE_WITH_KNOTS('',3,(#577271,#577272,#577273,#577274,#577275,
#577276,#577277,#577278,#577279,#577280,#577281,#577282,#577283),
 .UNSPECIFIED.,.F.,.F.,(4,3,3,3,4),(-2.67915041306135E-6,3.16401501526792E-5,
6.62198622896812E-5,9.94944949583797E-5,0.000132855757148364),
 .UNSPECIFIED.);
#1434=B_SPLINE_CURVE_WITH_KNOTS('',3,(#577312,#577313,#577314,#577315,#577316,
#577317,#577318,#577319,#577320,#577321,#577322,#577323,#577324),
 .UNSPECIFIED.,.F.,.F.,(4,3,3,3,4),(0.,3.32563966776531E-5,6.64264361393389E-5,
0.000100897452771691,0.000135117297851092),.UNSPECIFIED.);
#1435=B_SPLINE_CURVE_WITH_KNOTS('',3,(#577326,#577327,#577328,#577329,#577330,
#577331,#577332,#577333,#577334,#577335,#577336,#577337),.UNSPECIFIED.,
 .F.,.F.,(4,2,2,2,2,4),(-0.000161165213911751,0.,0.0050383076011331,0.00978890894469757,
0.0134093859725903,0.0146317234158917),.UNSPECIFIED.);
#1436=B_SPLINE_CURVE_WITH_KNOTS('',3,(#577388,#577389,#577390,#577391,#577392,
#577393,#577394,#577395,#577396,#577397,#577398,#577399),.UNSPECIFIED.,
 .F.,.F.,(4,2,2,2,2,4),(0.0198212770241263,0.0227486511317346,0.0273101656792632,
0.0303083657424324,0.0333998853557478,0.0335431926212708),.UNSPECIFIED.);
#1437=B_SPLINE_CURVE_WITH_KNOTS('',3,(#577401,#577402,#577403,#577404,#577405,
#577406,#577407,#577408,#577409,#577410,#577411,#577412,#577413),
 .UNSPECIFIED.,.F.,.F.,(4,3,3,3,4),(-2.6791504130612E-6,3.16401501526796E-5,
6.6219862289682E-5,9.94944949583802E-5,0.000132855757148364),
 .UNSPECIFIED.);
#1438=B_SPLINE_CURVE_WITH_KNOTS('',3,(#577442,#577443,#577444,#577445,#577446,
#577447,#577448,#577449,#577450,#577451,#577452,#577453,#577454),
 .UNSPECIFIED.,.F.,.F.,(4,3,3,3,4),(0.,3.32563966776528E-5,6.64264361393387E-5,
0.00010089745277169,0.000135117297851092),.UNSPECIFIED.);
#1439=B_SPLINE_CURVE_WITH_KNOTS('',3,(#577456,#577457,#577458,#577459,#577460,
#577461,#577462,#577463,#577464,#577465,#577466,#577467),.UNSPECIFIED.,
 .F.,.F.,(4,2,2,2,2,4),(-0.000161165213863138,0.,0.00503830760081388,0.00978890894379433,
0.0134093859712412,0.014631723414392),.UNSPECIFIED.);
#1440=B_SPLINE_CURVE_WITH_KNOTS('',3,(#577518,#577519,#577520,#577521,#577522,
#577523,#577524,#577525,#577526,#577527,#577528,#577529),.UNSPECIFIED.,
 .F.,.F.,(4,2,2,2,2,4),(0.0198212770231978,0.0227486511306505,0.027310165677938,
0.030308365740949,0.0333998853541009,0.0335431926196163),.UNSPECIFIED.);
#1441=B_SPLINE_CURVE_WITH_KNOTS('',3,(#577531,#577532,#577533,#577534,#577535,
#577536,#577537,#577538,#577539,#577540,#577541,#577542,#577543),
 .UNSPECIFIED.,.F.,.F.,(4,3,3,3,4),(-2.67915041306128E-6,3.16401501526797E-5,
6.6219862289682E-5,9.94944949583803E-5,0.000132855757148364),
 .UNSPECIFIED.);
#1442=B_SPLINE_CURVE_WITH_KNOTS('',3,(#577572,#577573,#577574,#577575,#577576,
#577577,#577578,#577579,#577580,#577581,#577582,#577583,#577584),
 .UNSPECIFIED.,.F.,.F.,(4,3,3,3,4),(0.,3.32563966776527E-5,6.64264361393383E-5,
0.00010089745277169,0.000135117297851092),.UNSPECIFIED.);
#1443=B_SPLINE_CURVE_WITH_KNOTS('',3,(#577586,#577587,#577588,#577589,#577590,
#577591,#577592,#577593,#577594,#577595,#577596,#577597),.UNSPECIFIED.,
 .F.,.F.,(4,2,2,2,2,4),(-0.000161165213910947,0.,0.00503830760114402,0.00978890894472749,
0.0134093859726338,0.0146317234159397),.UNSPECIFIED.);
#1444=B_SPLINE_CURVE_WITH_KNOTS('',3,(#577648,#577649,#577650,#577651,#577652,
#577653,#577654,#577655,#577656,#577657,#577658,#577659),.UNSPECIFIED.,
 .F.,.F.,(4,2,2,2,2,4),(0.0198212770241416,0.0227486511317532,0.0273101656792878,
0.0303083657424614,0.0333998853557968,0.0335431926213184),.UNSPECIFIED.);
#1445=B_SPLINE_CURVE_WITH_KNOTS('',3,(#577661,#577662,#577663,#577664,#577665,
#577666,#577667,#577668,#577669,#577670,#577671,#577672,#577673),
 .UNSPECIFIED.,.F.,.F.,(4,3,3,3,4),(-2.67915041306133E-6,3.16401501526794E-5,
6.62198622896816E-5,9.949449495838E-5,0.000132855757148364),
 .UNSPECIFIED.);
#1446=B_SPLINE_CURVE_WITH_KNOTS('',3,(#577702,#577703,#577704,#577705,#577706,
#577707,#577708,#577709,#577710,#577711,#577712,#577713,#577714),
 .UNSPECIFIED.,.F.,.F.,(4,3,3,3,4),(0.,3.32563966776528E-5,6.64264361393387E-5,
0.00010089745277169,0.000135117297851092),.UNSPECIFIED.);
#1447=B_SPLINE_CURVE_WITH_KNOTS('',3,(#577716,#577717,#577718,#577719,#577720,
#577721,#577722,#577723,#577724,#577725,#577726,#577727),.UNSPECIFIED.,
 .F.,.F.,(4,2,2,2,2,4),(-0.000161165213866418,0.,0.00503830760084107,0.00978890894387053,
0.0134093859713542,0.0146317234145174),.UNSPECIFIED.);
#1448=B_SPLINE_CURVE_WITH_KNOTS('',3,(#577778,#577779,#577780,#577781,#577782,
#577783,#577784,#577785,#577786,#577787,#577788,#577789),.UNSPECIFIED.,
 .F.,.F.,(4,2,2,2,2,4),(0.0198212770261552,0.0227486511341059,0.0273101656821681,
0.0303083657456872,0.0333998853591893,0.0335431926247544),.UNSPECIFIED.);
#1449=B_SPLINE_CURVE_WITH_KNOTS('',3,(#577791,#577792,#577793,#577794,#577795,
#577796,#577797,#577798,#577799,#577800,#577801,#577802,#577803),
 .UNSPECIFIED.,.F.,.F.,(4,3,3,3,4),(-2.67915041306131E-6,3.16401501526793E-5,
6.62198622896816E-5,9.94944949583797E-5,0.000132855757148364),
 .UNSPECIFIED.);
#1450=B_SPLINE_CURVE_WITH_KNOTS('',3,(#577832,#577833,#577834,#577835,#577836,
#577837,#577838,#577839,#577840,#577841,#577842,#577843,#577844),
 .UNSPECIFIED.,.F.,.F.,(4,3,3,3,4),(0.,3.32563966776531E-5,6.6426436139339E-5,
0.000100897452771691,0.000135117297851092),.UNSPECIFIED.);
#1451=B_SPLINE_CURVE_WITH_KNOTS('',3,(#577846,#577847,#577848,#577849,#577850,
#577851,#577852,#577853,#577854,#577855,#577856,#577857),.UNSPECIFIED.,
 .F.,.F.,(4,2,2,2,2,4),(-0.000161165213866693,0.,0.00503830760084378,0.00978890894387896,
0.0134093859713673,0.0146317234145321),.UNSPECIFIED.);
#1452=B_SPLINE_CURVE_WITH_KNOTS('',3,(#577908,#577909,#577910,#577911,#577912,
#577913,#577914,#577915,#577916,#577917,#577918,#577919),.UNSPECIFIED.,
 .F.,.F.,(4,2,2,2,2,4),(0.0198212770240943,0.0227486511316973,0.0273101656792176,
0.0303083657423816,0.0333998853556933,0.0335431926212581),.UNSPECIFIED.);
#1453=B_SPLINE_CURVE_WITH_KNOTS('',3,(#577921,#577922,#577923,#577924,#577925,
#577926,#577927,#577928,#577929,#577930,#577931,#577932,#577933),
 .UNSPECIFIED.,.F.,.F.,(4,3,3,3,4),(-2.67915041306098E-6,3.16401501526803E-5,
6.62198622896817E-5,9.94944949583802E-5,0.000132855757148364),
 .UNSPECIFIED.);
#1454=B_SPLINE_CURVE_WITH_KNOTS('',3,(#577962,#577963,#577964,#577965,#577966,
#577967,#577968,#577969,#577970,#577971,#577972,#577973,#577974),
 .UNSPECIFIED.,.F.,.F.,(4,3,3,3,4),(0.,3.3256396677653E-5,6.64264361393385E-5,
0.00010089745277169,0.000135117297851092),.UNSPECIFIED.);
#1455=B_SPLINE_CURVE_WITH_KNOTS('',3,(#577976,#577977,#577978,#577979,#577980,
#577981,#577982,#577983,#577984,#577985,#577986,#577987),.UNSPECIFIED.,
 .F.,.F.,(4,2,2,2,2,4),(-0.000161165213779652,0.,0.00503830760024669,0.00978890894219019,
0.0134093859688467,0.0146317234117307),.UNSPECIFIED.);
#1456=B_SPLINE_CURVE_WITH_KNOTS('',3,(#578038,#578039,#578040,#578041,#578042,
#578043,#578044,#578045,#578046,#578047,#578048,#578049),.UNSPECIFIED.,
 .F.,.F.,(4,2,2,2,2,4),(0.0198212770201048,0.0227486511270363,0.0273101656735089,
0.0303083657359824,0.0333998853489193,0.0335431926144059),.UNSPECIFIED.);
#1457=B_SPLINE_CURVE_WITH_KNOTS('',3,(#578120,#578121,#578122,#578123,#578124,
#578125),.UNSPECIFIED.,.F.,.F.,(4,2,4),(0.0352728974989023,0.0365929608832266,
0.0395583624926965),.UNSPECIFIED.);
#1458=B_SPLINE_CURVE_WITH_KNOTS('',3,(#578128,#578129,#578130,#578131,#578132,
#578133),.UNSPECIFIED.,.F.,.F.,(4,2,4),(0.0395583624926965,0.0401685347749166,
0.0431840019618294),.UNSPECIFIED.);
#1459=B_SPLINE_CURVE_WITH_KNOTS('',3,(#578146,#578147,#578148,#578149,#578150,
#578151),.UNSPECIFIED.,.F.,.F.,(4,2,4),(-0.037068993236435,-0.036126523526417,
-0.0346427267624153),.UNSPECIFIED.);
#1460=B_SPLINE_CURVE_WITH_KNOTS('',3,(#578154,#578155,#578156,#578157,#578158,
#578159),.UNSPECIFIED.,.F.,.F.,(4,2,4),(-0.0346427267624153,-0.0331589299984135,
-0.0322164602883955),.UNSPECIFIED.);
#1461=B_SPLINE_CURVE_WITH_KNOTS('',3,(#578214,#578215,#578216,#578217,#578218,
#578219),.UNSPECIFIED.,.F.,.F.,(4,2,4),(0.0352728974988718,0.0365929608831951,
0.039558362492669),.UNSPECIFIED.);
#1462=B_SPLINE_CURVE_WITH_KNOTS('',3,(#578222,#578223,#578224,#578225,#578226,
#578227),.UNSPECIFIED.,.F.,.F.,(4,2,4),(0.039558362492669,0.0401685347748916,
0.0431840019618099),.UNSPECIFIED.);
#1463=B_SPLINE_CURVE_WITH_KNOTS('',3,(#578240,#578241,#578242,#578243,#578244,
#578245),.UNSPECIFIED.,.F.,.F.,(4,2,4),(-0.0370689932364351,-0.036126523526417,
-0.0346427267624153),.UNSPECIFIED.);
#1464=B_SPLINE_CURVE_WITH_KNOTS('',3,(#578248,#578249,#578250,#578251,#578252,
#578253),.UNSPECIFIED.,.F.,.F.,(4,2,4),(-0.0346427267624153,-0.0331589299984135,
-0.0322164602883955),.UNSPECIFIED.);
#1465=B_SPLINE_CURVE_WITH_KNOTS('',3,(#578308,#578309,#578310,#578311,#578312,
#578313),.UNSPECIFIED.,.F.,.F.,(4,2,4),(0.0352728974988716,0.0365929608831951,
0.039558362492669),.UNSPECIFIED.);
#1466=B_SPLINE_CURVE_WITH_KNOTS('',3,(#578316,#578317,#578318,#578319,#578320,
#578321),.UNSPECIFIED.,.F.,.F.,(4,2,4),(0.0395583624927111,0.0401685347749326,
0.0431840019618456),.UNSPECIFIED.);
#1467=B_SPLINE_CURVE_WITH_KNOTS('',3,(#578334,#578335,#578336,#578337,#578338,
#578339),.UNSPECIFIED.,.F.,.F.,(4,2,4),(-0.0370689932364351,-0.036126523526417,
-0.0346427267624153),.UNSPECIFIED.);
#1468=B_SPLINE_CURVE_WITH_KNOTS('',3,(#578342,#578343,#578344,#578345,#578346,
#578347),.UNSPECIFIED.,.F.,.F.,(4,2,4),(-0.0346427267624153,-0.0331589299984135,
-0.0322164602883955),.UNSPECIFIED.);
#1469=B_SPLINE_CURVE_WITH_KNOTS('',3,(#578402,#578403,#578404,#578405,#578406,
#578407),.UNSPECIFIED.,.F.,.F.,(4,2,4),(0.0352728974988942,0.0365929608832186,
0.0395583624926906),.UNSPECIFIED.);
#1470=B_SPLINE_CURVE_WITH_KNOTS('',3,(#578410,#578411,#578412,#578413,#578414,
#578415),.UNSPECIFIED.,.F.,.F.,(4,2,4),(0.0395583624926802,0.0401685347749014,
0.0431840019618178),.UNSPECIFIED.);
#1471=B_SPLINE_CURVE_WITH_KNOTS('',3,(#578428,#578429,#578430,#578431,#578432,
#578433),.UNSPECIFIED.,.F.,.F.,(4,2,4),(-0.0370689932364351,-0.036126523526417,
-0.0346427267624153),.UNSPECIFIED.);
#1472=B_SPLINE_CURVE_WITH_KNOTS('',3,(#578436,#578437,#578438,#578439,#578440,
#578441),.UNSPECIFIED.,.F.,.F.,(4,2,4),(-0.0346427267624153,-0.0331589299984135,
-0.0322164602883955),.UNSPECIFIED.);
#1473=B_SPLINE_CURVE_WITH_KNOTS('',3,(#578496,#578497,#578498,#578499,#578500,
#578501),.UNSPECIFIED.,.F.,.F.,(4,2,4),(0.0352728974988847,0.0365929608832085,
0.0395583624926796),.UNSPECIFIED.);
#1474=B_SPLINE_CURVE_WITH_KNOTS('',3,(#578504,#578505,#578506,#578507,#578508,
#578509),.UNSPECIFIED.,.F.,.F.,(4,2,4),(0.0395583624927107,0.0401685347749325,
0.0431840019618467),.UNSPECIFIED.);
#1475=B_SPLINE_CURVE_WITH_KNOTS('',3,(#578522,#578523,#578524,#578525,#578526,
#578527),.UNSPECIFIED.,.F.,.F.,(4,2,4),(-0.0370689932364351,-0.036126523526417,
-0.0346427267624153),.UNSPECIFIED.);
#1476=B_SPLINE_CURVE_WITH_KNOTS('',3,(#578530,#578531,#578532,#578533,#578534,
#578535),.UNSPECIFIED.,.F.,.F.,(4,2,4),(-0.0346426103793211,-0.0330213993553574,
-0.0322084546054368),.UNSPECIFIED.);
#1477=B_SPLINE_CURVE_WITH_KNOTS('',3,(#578590,#578591,#578592,#578593,#578594,
#578595),.UNSPECIFIED.,.F.,.F.,(4,2,4),(0.0352728974989114,0.036592960883237,
0.0395583624927112),.UNSPECIFIED.);
#1478=B_SPLINE_CURVE_WITH_KNOTS('',3,(#578598,#578599,#578600,#578601,#578602,
#578603),.UNSPECIFIED.,.F.,.F.,(4,2,4),(0.0395583624926689,0.0401685347748916,
0.0431840019618099),.UNSPECIFIED.);
#1479=B_SPLINE_CURVE_WITH_KNOTS('',3,(#578616,#578617,#578618,#578619,#578620,
#578621),.UNSPECIFIED.,.F.,.F.,(4,2,4),(-0.0370689932364351,-0.036126523526417,
-0.0346427267624153),.UNSPECIFIED.);
#1480=B_SPLINE_CURVE_WITH_KNOTS('',3,(#578624,#578625,#578626,#578627,#578628,
#578629),.UNSPECIFIED.,.F.,.F.,(4,2,4),(-0.0346427267624153,-0.0331589299984135,
-0.0322164602883955),.UNSPECIFIED.);
#1481=B_SPLINE_CURVE_WITH_KNOTS('',3,(#578684,#578685,#578686,#578687,#578688,
#578689),.UNSPECIFIED.,.F.,.F.,(4,2,4),(0.0352728974988716,0.0365929608831951,
0.0395583624926689),.UNSPECIFIED.);
#1482=B_SPLINE_CURVE_WITH_KNOTS('',3,(#578692,#578693,#578694,#578695,#578696,
#578697),.UNSPECIFIED.,.F.,.F.,(4,2,4),(0.0395583624926689,0.0401685347748916,
0.0431840019618099),.UNSPECIFIED.);
#1483=B_SPLINE_CURVE_WITH_KNOTS('',3,(#578710,#578711,#578712,#578713,#578714,
#578715),.UNSPECIFIED.,.F.,.F.,(4,2,4),(-0.0370689932364351,-0.036126523526417,
-0.0346427267624153),.UNSPECIFIED.);
#1484=B_SPLINE_CURVE_WITH_KNOTS('',3,(#578718,#578719,#578720,#578721,#578722,
#578723),.UNSPECIFIED.,.F.,.F.,(4,2,4),(-0.0346427267624153,-0.0331589299984135,
-0.0322164602883954),.UNSPECIFIED.);
#1485=B_SPLINE_CURVE_WITH_KNOTS('',3,(#578778,#578779,#578780,#578781,#578782,
#578783),.UNSPECIFIED.,.F.,.F.,(4,2,4),(0.0352728974989024,0.0365929608832267,
0.0395583624926966),.UNSPECIFIED.);
#1486=B_SPLINE_CURVE_WITH_KNOTS('',3,(#578786,#578787,#578788,#578789,#578790,
#578791),.UNSPECIFIED.,.F.,.F.,(4,2,4),(0.0395583624926966,0.0401685347749167,
0.0431840019618295),.UNSPECIFIED.);
#1487=B_SPLINE_CURVE_WITH_KNOTS('',3,(#578804,#578805,#578806,#578807,#578808,
#578809),.UNSPECIFIED.,.F.,.F.,(4,2,4),(-0.037068993236435,-0.036126523526417,
-0.0346427267624153),.UNSPECIFIED.);
#1488=B_SPLINE_CURVE_WITH_KNOTS('',3,(#578812,#578813,#578814,#578815,#578816,
#578817),.UNSPECIFIED.,.F.,.F.,(4,2,4),(-0.0346427267624153,-0.0331589299984136,
-0.0322164602883954),.UNSPECIFIED.);
#1489=B_SPLINE_CURVE_WITH_KNOTS('',3,(#579500,#579501,#579502,#579503,#579504,
#579505,#579506),.UNSPECIFIED.,.F.,.F.,(4,3,4),(0.,1.33887560815307E-5,
7.2245825403809E-5),.UNSPECIFIED.);
#1490=B_SPLINE_CURVE_WITH_KNOTS('',3,(#579511,#579512,#579513,#579514,#579515,
#579516,#579517),.UNSPECIFIED.,.F.,.F.,(4,3,4),(0.,1.35774586082911E-5,
7.2239719296359E-5),.UNSPECIFIED.);
#1491=B_SPLINE_CURVE_WITH_KNOTS('',3,(#579524,#579525,#579526,#579527,#579528,
#579529,#579530),.UNSPECIFIED.,.F.,.F.,(4,3,4),(0.,1.33887560815307E-5,
7.2245825403809E-5),.UNSPECIFIED.);
#1492=B_SPLINE_CURVE_WITH_KNOTS('',3,(#579535,#579536,#579537,#579538,#579539,
#579540,#579541),.UNSPECIFIED.,.F.,.F.,(4,3,4),(0.,1.35774586082911E-5,
7.2239719296359E-5),.UNSPECIFIED.);
#1493=B_SPLINE_CURVE_WITH_KNOTS('',3,(#579548,#579549,#579550,#579551,#579552,
#579553,#579554),.UNSPECIFIED.,.F.,.F.,(4,3,4),(0.,1.33887560815307E-5,
7.2245825403809E-5),.UNSPECIFIED.);
#1494=B_SPLINE_CURVE_WITH_KNOTS('',3,(#579559,#579560,#579561,#579562,#579563,
#579564,#579565),.UNSPECIFIED.,.F.,.F.,(4,3,4),(0.,1.35774586082912E-5,
7.22397192963591E-5),.UNSPECIFIED.);
#1495=B_SPLINE_CURVE_WITH_KNOTS('',3,(#579572,#579573,#579574,#579575,#579576,
#579577,#579578),.UNSPECIFIED.,.F.,.F.,(4,3,4),(0.,1.33887560815307E-5,
7.2245825403809E-5),.UNSPECIFIED.);
#1496=B_SPLINE_CURVE_WITH_KNOTS('',3,(#579583,#579584,#579585,#579586,#579587,
#579588,#579589),.UNSPECIFIED.,.F.,.F.,(4,3,4),(0.,1.35774586082912E-5,
7.22397192963591E-5),.UNSPECIFIED.);
#1497=B_SPLINE_CURVE_WITH_KNOTS('',3,(#579596,#579597,#579598,#579599,#579600,
#579601,#579602),.UNSPECIFIED.,.F.,.F.,(4,3,4),(0.,1.33887560815307E-5,
7.2245825403809E-5),.UNSPECIFIED.);
#1498=B_SPLINE_CURVE_WITH_KNOTS('',3,(#579607,#579608,#579609,#579610,#579611,
#579612,#579613),.UNSPECIFIED.,.F.,.F.,(4,3,4),(0.,1.35774586082912E-5,
7.22397192963591E-5),.UNSPECIFIED.);
#1499=B_SPLINE_CURVE_WITH_KNOTS('',3,(#579620,#579621,#579622,#579623,#579624,
#579625,#579626),.UNSPECIFIED.,.F.,.F.,(4,3,4),(0.,1.33887560815307E-5,
7.2245825403809E-5),.UNSPECIFIED.);
#1500=B_SPLINE_CURVE_WITH_KNOTS('',3,(#579631,#579632,#579633,#579634,#579635,
#579636,#579637),.UNSPECIFIED.,.F.,.F.,(4,3,4),(0.,1.35774586082912E-5,
7.22397192963591E-5),.UNSPECIFIED.);
#1501=B_SPLINE_CURVE_WITH_KNOTS('',3,(#579644,#579645,#579646,#579647,#579648,
#579649,#579650),.UNSPECIFIED.,.F.,.F.,(4,3,4),(0.,1.33887560815307E-5,
7.2245825403809E-5),.UNSPECIFIED.);
#1502=B_SPLINE_CURVE_WITH_KNOTS('',3,(#579655,#579656,#579657,#579658,#579659,
#579660,#579661),.UNSPECIFIED.,.F.,.F.,(4,3,4),(0.,1.35774586082912E-5,
7.22397192963591E-5),.UNSPECIFIED.);
#1503=B_SPLINE_CURVE_WITH_KNOTS('',3,(#579668,#579669,#579670,#579671,#579672,
#579673,#579674),.UNSPECIFIED.,.F.,.F.,(4,3,4),(0.,1.33887560815307E-5,
7.2245825403809E-5),.UNSPECIFIED.);
#1504=B_SPLINE_CURVE_WITH_KNOTS('',3,(#579679,#579680,#579681,#579682,#579683,
#579684,#579685),.UNSPECIFIED.,.F.,.F.,(4,3,4),(0.,1.35774586082911E-5,
7.2239719296359E-5),.UNSPECIFIED.);
#1505=B_SPLINE_CURVE_WITH_KNOTS('',3,(#579691,#579692,#579693,#579694,#579695,
#579696,#579697,#579698,#579699,#579700,#579701,#579702,#579703),
 .UNSPECIFIED.,.F.,.F.,(4,3,3,3,4),(-2.67915041306129E-6,3.16401501526793E-5,
6.62198622896816E-5,9.94944949583801E-5,0.000132855757148365),
 .UNSPECIFIED.);
#1506=B_SPLINE_CURVE_WITH_KNOTS('',3,(#579732,#579733,#579734,#579735,#579736,
#579737,#579738,#579739,#579740,#579741,#579742,#579743,#579744),
 .UNSPECIFIED.,.F.,.F.,(4,3,3,3,4),(0.,3.32563966776531E-5,6.64264361393389E-5,
0.000100897452771691,0.000135117297851092),.UNSPECIFIED.);
#1507=B_SPLINE_CURVE_WITH_KNOTS('',3,(#579746,#579747,#579748,#579749,#579750,
#579751,#579752,#579753,#579754,#579755,#579756,#579757),.UNSPECIFIED.,
 .F.,.F.,(4,2,2,2,2,4),(-0.000161165213779766,0.,0.00503830760024713,0.00978890894219098,
0.0134093859688475,0.0146317234117315),.UNSPECIFIED.);
#1508=B_SPLINE_CURVE_WITH_KNOTS('',3,(#579808,#579809,#579810,#579811,#579812,
#579813,#579814,#579815,#579816,#579817,#579818,#579819),.UNSPECIFIED.,
 .F.,.F.,(4,2,2,2,2,4),(0.0198212770201763,0.02274865112712,0.0273101656736125,
0.0303083657361018,0.0333998853490382,0.0335431926144809),.UNSPECIFIED.);
#1509=B_SPLINE_CURVE_WITH_KNOTS('',3,(#579821,#579822,#579823,#579824,#579825,
#579826,#579827,#579828,#579829,#579830,#579831,#579832,#579833),
 .UNSPECIFIED.,.F.,.F.,(4,3,3,3,4),(-2.67915041306117E-6,3.16401501526804E-5,
6.62198622896824E-5,9.94944949583808E-5,0.000132855757148365),
 .UNSPECIFIED.);
#1510=B_SPLINE_CURVE_WITH_KNOTS('',3,(#579862,#579863,#579864,#579865,#579866,
#579867,#579868,#579869,#579870,#579871,#579872,#579873,#579874),
 .UNSPECIFIED.,.F.,.F.,(4,3,3,3,4),(0.,3.32563966776531E-5,6.64264361393389E-5,
0.000100897452771691,0.000135117297851092),.UNSPECIFIED.);
#1511=B_SPLINE_CURVE_WITH_KNOTS('',3,(#579876,#579877,#579878,#579879,#579880,
#579881,#579882,#579883,#579884,#579885,#579886,#579887),.UNSPECIFIED.,
 .F.,.F.,(4,2,2,2,2,4),(-0.000161165213895211,2.79092612735787E-15,0.00503830760083862,
0.00978890894385972,0.0134093859713374,0.0146317234144984),
 .UNSPECIFIED.);
#1512=B_SPLINE_CURVE_WITH_KNOTS('',3,(#579938,#579939,#579940,#579941,#579942,
#579943,#579944,#579945,#579946,#579947,#579948,#579949),.UNSPECIFIED.,
 .F.,.F.,(4,2,2,2,2,4),(0.0198212770241455,0.0227486511317571,0.0273101656792887,
0.0303083657424587,0.0333998853557727,0.0335431926212957),.UNSPECIFIED.);
#1513=B_SPLINE_CURVE_WITH_KNOTS('',3,(#579951,#579952,#579953,#579954,#579955,
#579956,#579957,#579958,#579959,#579960,#579961,#579962,#579963),
 .UNSPECIFIED.,.F.,.F.,(4,3,3,3,4),(-2.67915041306135E-6,3.16401501526791E-5,
6.62198622896812E-5,9.94944949583797E-5,0.000132855757148364),
 .UNSPECIFIED.);
#1514=B_SPLINE_CURVE_WITH_KNOTS('',3,(#579992,#579993,#579994,#579995,#579996,
#579997,#579998,#579999,#580000,#580001,#580002,#580003,#580004),
 .UNSPECIFIED.,.F.,.F.,(4,3,3,3,4),(0.,3.32563966776531E-5,6.64264361393389E-5,
0.000100897452771691,0.000135117297851092),.UNSPECIFIED.);
#1515=B_SPLINE_CURVE_WITH_KNOTS('',3,(#580006,#580007,#580008,#580009,#580010,
#580011,#580012,#580013,#580014,#580015,#580016,#580017),.UNSPECIFIED.,
 .F.,.F.,(4,2,2,2,2,4),(-0.00016116521393785,2.79087191724925E-15,0.00503830760113072,
0.00978890894468532,0.0134093859725697,0.0146317234158681),
 .UNSPECIFIED.);
#1516=B_SPLINE_CURVE_WITH_KNOTS('',3,(#580068,#580069,#580070,#580071,#580072,
#580073,#580074,#580075,#580076,#580077,#580078,#580079),.UNSPECIFIED.,
 .F.,.F.,(4,2,2,2,2,4),(0.0198212770240985,0.0227486511317015,0.0273101656792223,
0.0303083657423862,0.0333998853556981,0.0335431926212629),.UNSPECIFIED.);
#1517=B_SPLINE_CURVE_WITH_KNOTS('',3,(#580081,#580082,#580083,#580084,#580085,
#580086,#580087,#580088,#580089,#580090,#580091,#580092,#580093),
 .UNSPECIFIED.,.F.,.F.,(4,3,3,3,4),(-2.67915041306134E-6,3.16401501526794E-5,
6.62198622896817E-5,9.94944949583801E-5,0.000132855757148364),
 .UNSPECIFIED.);
#1518=B_SPLINE_CURVE_WITH_KNOTS('',3,(#580122,#580123,#580124,#580125,#580126,
#580127,#580128,#580129,#580130,#580131,#580132,#580133,#580134),
 .UNSPECIFIED.,.F.,.F.,(4,3,3,3,4),(0.,3.32563966776528E-5,6.64264361393385E-5,
0.00010089745277169,0.000135117297851092),.UNSPECIFIED.);
#1519=B_SPLINE_CURVE_WITH_KNOTS('',3,(#580136,#580137,#580138,#580139,#580140,
#580141,#580142,#580143,#580144,#580145,#580146,#580147),.UNSPECIFIED.,
 .F.,.F.,(4,2,2,2,2,4),(-0.000161165213858064,0.,0.00503830760077711,0.00978890894369049,
0.0134093859710864,0.0146317234142201),.UNSPECIFIED.);
#1520=B_SPLINE_CURVE_WITH_KNOTS('',3,(#580198,#580199,#580200,#580201,#580202,
#580203,#580204,#580205,#580206,#580207,#580208,#580209),.UNSPECIFIED.,
 .F.,.F.,(4,2,2,2,2,4),(0.0198212770240996,0.0227486511317032,0.0273101656792262,
0.0303083657423923,0.033399885355706,0.0335431926212708),.UNSPECIFIED.);
#1521=B_SPLINE_CURVE_WITH_KNOTS('',3,(#580211,#580212,#580213,#580214,#580215,
#580216,#580217,#580218,#580219,#580220,#580221,#580222,#580223),
 .UNSPECIFIED.,.F.,.F.,(4,3,3,3,4),(-2.67915041306137E-6,3.16401501526794E-5,
6.62198622896818E-5,9.94944949583801E-5,0.000132855757148364),
 .UNSPECIFIED.);
#1522=B_SPLINE_CURVE_WITH_KNOTS('',3,(#580252,#580253,#580254,#580255,#580256,
#580257,#580258,#580259,#580260,#580261,#580262,#580263,#580264),
 .UNSPECIFIED.,.F.,.F.,(4,3,3,3,4),(0.,3.32563966776527E-5,6.64264361393385E-5,
0.00010089745277169,0.000135117297851092),.UNSPECIFIED.);
#1523=B_SPLINE_CURVE_WITH_KNOTS('',3,(#580266,#580267,#580268,#580269,#580270,
#580271,#580272,#580273,#580274,#580275,#580276,#580277),.UNSPECIFIED.,
 .F.,.F.,(4,2,2,2,2,4),(-0.00016116521393785,2.79087191724925E-15,0.00503830760113074,
0.00978890894468545,0.0134093859725697,0.0146317234158681),
 .UNSPECIFIED.);
#1524=B_SPLINE_CURVE_WITH_KNOTS('',3,(#580328,#580329,#580330,#580331,#580332,
#580333,#580334,#580335,#580336,#580337,#580338,#580339),.UNSPECIFIED.,
 .F.,.F.,(4,2,2,2,2,4),(0.0198212770231799,0.0227486511306287,0.0273101656779103,
0.0303083657409175,0.0333998853541014,0.0335431926196125),.UNSPECIFIED.);
#1525=B_SPLINE_CURVE_WITH_KNOTS('',3,(#580341,#580342,#580343,#580344,#580345,
#580346,#580347,#580348,#580349,#580350,#580351,#580352,#580353),
 .UNSPECIFIED.,.F.,.F.,(4,3,3,3,4),(-2.67915041306129E-6,3.16401501526792E-5,
6.62198622896813E-5,9.94944949583799E-5,0.000132855757148364),
 .UNSPECIFIED.);
#1526=B_SPLINE_CURVE_WITH_KNOTS('',3,(#580382,#580383,#580384,#580385,#580386,
#580387,#580388,#580389,#580390,#580391,#580392,#580393,#580394),
 .UNSPECIFIED.,.F.,.F.,(4,3,3,3,4),(0.,3.32563966776531E-5,6.64264361393389E-5,
0.000100897452771691,0.000135117297851092),.UNSPECIFIED.);
#1527=B_SPLINE_CURVE_WITH_KNOTS('',3,(#580396,#580397,#580398,#580399,#580400,
#580401,#580402,#580403,#580404,#580405,#580406,#580407),.UNSPECIFIED.,
 .F.,.F.,(4,2,2,2,2,4),(-0.000161165213895211,2.79092612735787E-15,0.00503830760083839,
0.0097889089438591,0.0134093859713367,0.0146317234144978),.UNSPECIFIED.);
#1528=B_SPLINE_CURVE_WITH_KNOTS('',3,(#580458,#580459,#580460,#580461,#580462,
#580463,#580464,#580465,#580466,#580467,#580468,#580469),.UNSPECIFIED.,
 .F.,.F.,(4,2,2,2,2,4),(0.0198212770260515,0.0227486511339834,0.0273101656820173,
0.0303083657455186,0.0333998853590059,0.03354319262461),.UNSPECIFIED.);
#1529=B_SPLINE_CURVE_WITH_KNOTS('',3,(#580471,#580472,#580473,#580474,#580475,
#580476,#580477,#580478,#580479,#580480,#580481,#580482,#580483),
 .UNSPECIFIED.,.F.,.F.,(4,3,3,3,4),(-2.67915041306135E-6,3.16401501526791E-5,
6.62198622896812E-5,9.94944949583797E-5,0.000132855757148364),
 .UNSPECIFIED.);
#1530=B_SPLINE_CURVE_WITH_KNOTS('',3,(#580512,#580513,#580514,#580515,#580516,
#580517,#580518,#580519,#580520,#580521,#580522,#580523,#580524),
 .UNSPECIFIED.,.F.,.F.,(4,3,3,3,4),(0.,3.32563966776531E-5,6.64264361393389E-5,
0.000100897452771691,0.000135117297851092),.UNSPECIFIED.);
#1531=B_SPLINE_CURVE_WITH_KNOTS('',3,(#580526,#580527,#580528,#580529,#580530,
#580531,#580532,#580533,#580534,#580535,#580536,#580537),.UNSPECIFIED.,
 .F.,.F.,(4,2,2,2,2,4),(-0.000161165213867554,0.,0.00503830760086436,0.00978890894393643,
0.0134093859714524,0.0146317234146266),.UNSPECIFIED.);
#1532=B_SPLINE_CURVE_WITH_KNOTS('',3,(#580588,#580589,#580590,#580591,#580592,
#580593,#580594,#580595,#580596,#580597,#580598,#580599),.UNSPECIFIED.,
 .F.,.F.,(4,2,2,2,2,4),(0.0198212770240985,0.0227486511317015,0.0273101656792223,
0.0303083657423862,0.0333998853556981,0.0335431926212629),.UNSPECIFIED.);
#1533=B_SPLINE_CURVE_WITH_KNOTS('',3,(#580601,#580602,#580603,#580604,#580605,
#580606,#580607,#580608,#580609,#580610,#580611,#580612,#580613),
 .UNSPECIFIED.,.F.,.F.,(4,3,3,3,4),(-2.67915041306129E-6,3.16401501526793E-5,
6.62198622896816E-5,9.94944949583801E-5,0.000132855757148365),
 .UNSPECIFIED.);
#1534=B_SPLINE_CURVE_WITH_KNOTS('',3,(#580642,#580643,#580644,#580645,#580646,
#580647,#580648,#580649,#580650,#580651,#580652,#580653,#580654),
 .UNSPECIFIED.,.F.,.F.,(4,3,3,3,4),(0.,3.32563966776531E-5,6.64264361393389E-5,
0.000100897452771691,0.000135117297851092),.UNSPECIFIED.);
#1535=B_SPLINE_CURVE_WITH_KNOTS('',3,(#580656,#580657,#580658,#580659,#580660,
#580661,#580662,#580663,#580664,#580665,#580666,#580667),.UNSPECIFIED.,
 .F.,.F.,(4,2,2,2,2,4),(-0.000161165213779766,0.,0.00503830760024713,0.00978890894219098,
0.0134093859688475,0.0146317234117315),.UNSPECIFIED.);
#1536=B_SPLINE_CURVE_WITH_KNOTS('',3,(#580718,#580719,#580720,#580721,#580722,
#580723,#580724,#580725,#580726,#580727,#580728,#580729),.UNSPECIFIED.,
 .F.,.F.,(4,2,2,2,2,4),(0.0198212770203021,0.0227486511272655,0.0273101656737884,
0.030308365736294,0.0333998853492563,0.033543192614707),.UNSPECIFIED.);
#1537=B_SPLINE_CURVE_WITH_KNOTS('',3,(#581038,#581039,#581040,#581041,#581042,
#581043,#581044),.UNSPECIFIED.,.F.,.F.,(4,1,1,1,4),(0.,0.244188403875823,
0.476123033739383,0.71780980742683,1.),.UNSPECIFIED.);
#1538=B_SPLINE_CURVE_WITH_KNOTS('',3,(#581073,#581074,#581075,#581076,#581077,
#581078,#581079,#581080,#581081,#581082,#581083),.UNSPECIFIED.,.F.,.F.,
(4,1,1,1,1,1,1,1,4),(0.,0.159336345657098,0.294933991497625,0.412768278819625,
0.510173669103519,0.60751186007601,0.714397930128712,0.844277381730868,
1.),.UNSPECIFIED.);
#1539=B_SPLINE_CURVE_WITH_KNOTS('',3,(#581100,#581101,#581102,#581103,#581104),
 .UNSPECIFIED.,.F.,.F.,(4,1,4),(0.,0.473339376024135,1.),.UNSPECIFIED.);
#1540=B_SPLINE_CURVE_WITH_KNOTS('',3,(#581133,#581134,#581135,#581136,#581137,
#581138,#581139),.UNSPECIFIED.,.F.,.F.,(4,1,1,1,4),(0.,0.235962581374216,
0.478876458260295,0.721871890924035,1.),.UNSPECIFIED.);
#1541=B_SPLINE_CURVE_WITH_KNOTS('',3,(#581160,#581161,#581162,#581163,#581164,
#581165,#581166),.UNSPECIFIED.,.F.,.F.,(4,1,1,1,4),(0.,0.219805416176044,
0.432992086923185,0.686782509513746,1.),.UNSPECIFIED.);
#1542=B_SPLINE_CURVE_WITH_KNOTS('',3,(#581179,#581180,#581181,#581182,#581183),
 .UNSPECIFIED.,.F.,.F.,(4,1,4),(0.,0.547350185977006,1.),.UNSPECIFIED.);
#1543=B_SPLINE_CURVE_WITH_KNOTS('',3,(#581203,#581204,#581205,#581206,#581207,
#581208,#581209),.UNSPECIFIED.,.F.,.F.,(4,1,1,1,4),(0.,0.309690865492478,
0.572870583523988,0.793715659125056,1.),.UNSPECIFIED.);
#1544=B_SPLINE_CURVE_WITH_KNOTS('',3,(#581243,#581244,#581245,#581246,#581247),
 .UNSPECIFIED.,.F.,.F.,(4,1,4),(0.,0.509675864084676,1.),.UNSPECIFIED.);
#1545=B_SPLINE_CURVE_WITH_KNOTS('',3,(#581276,#581277,#581278,#581279,#581280,
#581281,#581282),.UNSPECIFIED.,.F.,.F.,(4,1,1,1,4),(0.,0.233184084471836,
0.46767616097986,0.712866204258749,1.),.UNSPECIFIED.);
#1546=B_SPLINE_CURVE_WITH_KNOTS('',3,(#581303,#581304,#581305,#581306,#581307,
#581308,#581309),.UNSPECIFIED.,.F.,.F.,(4,1,1,1,4),(0.,0.270422839367009,
0.511651914649317,0.748539752169466,1.),.UNSPECIFIED.);
#1547=B_SPLINE_CURVE_WITH_KNOTS('',3,(#581334,#581335,#581336,#581337,#581338,
#581339,#581340),.UNSPECIFIED.,.F.,.F.,(4,1,1,1,4),(0.,0.240771523368409,
0.470262034572956,0.719274812664167,1.),.UNSPECIFIED.);
#1548=B_SPLINE_CURVE_WITH_KNOTS('',3,(#581357,#581358,#581359,#581360,#581361,
#581362,#581363),.UNSPECIFIED.,.F.,.F.,(4,1,1,1,4),(0.,0.231698492201925,
0.463805503955034,0.715117803901311,1.),.UNSPECIFIED.);
#1549=B_SPLINE_CURVE_WITH_KNOTS('',3,(#581392,#581393,#581394,#581395,#581396,
#581397,#581398,#581399,#581400,#581401,#581402),.UNSPECIFIED.,.F.,.F.,
(4,1,1,1,1,1,1,1,4),(0.,0.154219827679775,0.28894708664323,0.409216884335031,
0.519434361229815,0.628484247175605,0.742132546669436,0.863620163377183,
1.),.UNSPECIFIED.);
#1550=B_SPLINE_CURVE_WITH_KNOTS('',3,(#581420,#581421,#581422,#581423,#581424),
 .UNSPECIFIED.,.F.,.F.,(4,1,4),(0.,0.44066539250834,1.),.UNSPECIFIED.);
#1551=B_SPLINE_CURVE_WITH_KNOTS('',3,(#581437,#581438,#581439,#581440,#581441),
 .UNSPECIFIED.,.F.,.F.,(4,1,4),(0.,0.471576862040593,1.),.UNSPECIFIED.);
#1552=B_SPLINE_CURVE_WITH_KNOTS('',3,(#581458,#581459,#581460,#581461,#581462),
 .UNSPECIFIED.,.F.,.F.,(4,1,4),(0.,0.527407124789811,1.),.UNSPECIFIED.);
#1553=B_SPLINE_CURVE_WITH_KNOTS('',3,(#581483,#581484,#581485,#581486,#581487,
#581488,#581489),.UNSPECIFIED.,.F.,.F.,(4,1,1,1,4),(0.,0.243042064406749,
0.479675584706897,0.727384875895579,1.),.UNSPECIFIED.);
#1554=B_SPLINE_CURVE_WITH_KNOTS('',3,(#581526,#581527,#581528,#581529,#581530,
#581531,#581532,#581533,#581534,#581535,#581536),.UNSPECIFIED.,.F.,.F.,
(4,1,1,1,1,1,1,1,4),(0.,0.106723415144178,0.195702430175386,0.277089471636405,
0.352424367130707,0.443836850915241,0.581710978852897,0.764750202873752,
1.),.UNSPECIFIED.);
#1555=B_SPLINE_CURVE_WITH_KNOTS('',3,(#581557,#581558,#581559,#581560,#581561,
#581562,#581563),.UNSPECIFIED.,.F.,.F.,(4,1,1,1,4),(0.,0.315111454284249,
0.58214717547266,0.801909193710766,1.),.UNSPECIFIED.);
#1556=B_SPLINE_CURVE_WITH_KNOTS('',3,(#581583,#581584,#581585,#581586,#581587),
 .UNSPECIFIED.,.F.,.F.,(4,1,4),(0.,0.441028667550229,1.),.UNSPECIFIED.);
#1557=B_SPLINE_CURVE_WITH_KNOTS('',3,(#581642,#581643,#581644,#581645,#581646,
#581647,#581648),.UNSPECIFIED.,.F.,.F.,(4,1,1,1,4),(0.,0.208883361082615,
0.432713875567222,0.691038650854914,1.),.UNSPECIFIED.);
#1558=B_SPLINE_CURVE_WITH_KNOTS('',3,(#581661,#581662,#581663,#581664,#581665),
 .UNSPECIFIED.,.F.,.F.,(4,1,4),(0.,0.387970106452239,1.),.UNSPECIFIED.);
#1559=B_SPLINE_CURVE_WITH_KNOTS('',3,(#581678,#581679,#581680,#581681,#581682),
 .UNSPECIFIED.,.F.,.F.,(4,1,4),(0.,0.511255277526511,1.),.UNSPECIFIED.);
#1560=B_SPLINE_CURVE_WITH_KNOTS('',3,(#581699,#581700,#581701,#581702,#581703,
#581704,#581705),.UNSPECIFIED.,.F.,.F.,(4,1,1,1,4),(0.,0.28904016061983,
0.543244884866646,0.778979869744982,1.),.UNSPECIFIED.);
#1561=B_SPLINE_CURVE_WITH_KNOTS('',3,(#581730,#581731,#581732,#581733,#581734,
#581735,#581736),.UNSPECIFIED.,.F.,.F.,(4,1,1,1,4),(0.,0.219374369443688,
0.435998812182121,0.694408713632902,1.),.UNSPECIFIED.);
#1562=B_SPLINE_CURVE_WITH_KNOTS('',3,(#581749,#581750,#581751,#581752,#581753),
 .UNSPECIFIED.,.F.,.F.,(4,1,4),(0.,0.522654380995176,1.),.UNSPECIFIED.);
#1563=B_SPLINE_CURVE_WITH_KNOTS('',3,(#581778,#581779,#581780,#581781,#581782,
#581783,#581784),.UNSPECIFIED.,.F.,.F.,(4,1,1,1,4),(0.,0.286597623428785,
0.54802532068298,0.786029392571119,1.),.UNSPECIFIED.);
#1564=B_SPLINE_CURVE_WITH_KNOTS('',3,(#581829,#581830,#581831,#581832,#581833,
#581834,#581835),.UNSPECIFIED.,.F.,.F.,(4,1,1,1,4),(0.,0.302425458431638,
0.558402088337977,0.785828695649557,1.),.UNSPECIFIED.);
#1565=B_SPLINE_CURVE_WITH_KNOTS('',3,(#581848,#581849,#581850,#581851,#581852),
 .UNSPECIFIED.,.F.,.F.,(4,1,4),(0.,0.42845933969221,1.),.UNSPECIFIED.);
#1566=B_SPLINE_CURVE_WITH_KNOTS('',3,(#581865,#581866,#581867,#581868,#581869),
 .UNSPECIFIED.,.F.,.F.,(4,1,4),(0.,0.591953999602183,1.),.UNSPECIFIED.);
#1567=B_SPLINE_CURVE_WITH_KNOTS('',3,(#581886,#581887,#581888,#581889,#581890,
#581891,#581892),.UNSPECIFIED.,.F.,.F.,(4,1,1,1,4),(0.,0.211154379302008,
0.425861801808971,0.684433035919048,1.),.UNSPECIFIED.);
#1568=B_SPLINE_CURVE_WITH_KNOTS('',3,(#581905,#581906,#581907,#581908,#581909),
 .UNSPECIFIED.,.F.,.F.,(4,1,4),(0.,0.34240088499146,1.),.UNSPECIFIED.);
#1569=B_SPLINE_CURVE_WITH_KNOTS('',3,(#581922,#581923,#581924,#581925,#581926),
 .UNSPECIFIED.,.F.,.F.,(4,1,4),(0.,0.496587545513107,1.),.UNSPECIFIED.);
#1570=B_SPLINE_CURVE_WITH_KNOTS('',3,(#581955,#581956,#581957,#581958,#581959,
#581960,#581961),.UNSPECIFIED.,.F.,.F.,(4,1,1,1,4),(0.,0.185729934071723,
0.414675945771772,0.686551546022596,1.),.UNSPECIFIED.);
#1571=B_SPLINE_CURVE_WITH_KNOTS('',3,(#582019,#582020,#582021,#582022,#582023,
#582024,#582025),.UNSPECIFIED.,.F.,.F.,(4,1,1,1,4),(0.,0.208883361082615,
0.432713875567222,0.691038650854914,1.),.UNSPECIFIED.);
#1572=B_SPLINE_CURVE_WITH_KNOTS('',3,(#582038,#582039,#582040,#582041,#582042),
 .UNSPECIFIED.,.F.,.F.,(4,1,4),(0.,0.387970106452239,1.),.UNSPECIFIED.);
#1573=B_SPLINE_CURVE_WITH_KNOTS('',3,(#582055,#582056,#582057,#582058,#582059),
 .UNSPECIFIED.,.F.,.F.,(4,1,4),(0.,0.511255277526511,1.),.UNSPECIFIED.);
#1574=B_SPLINE_CURVE_WITH_KNOTS('',3,(#582076,#582077,#582078,#582079,#582080,
#582081,#582082),.UNSPECIFIED.,.F.,.F.,(4,1,1,1,4),(0.,0.289040160619829,
0.543244884866642,0.778979869744977,1.),.UNSPECIFIED.);
#1575=B_SPLINE_CURVE_WITH_KNOTS('',3,(#582107,#582108,#582109,#582110,#582111,
#582112,#582113),.UNSPECIFIED.,.F.,.F.,(4,1,1,1,4),(0.,0.219374369443691,
0.435998812182122,0.694408713632902,1.),.UNSPECIFIED.);
#1576=B_SPLINE_CURVE_WITH_KNOTS('',3,(#582126,#582127,#582128,#582129,#582130),
 .UNSPECIFIED.,.F.,.F.,(4,1,4),(0.,0.522654380995174,1.),.UNSPECIFIED.);
#1577=B_SPLINE_CURVE_WITH_KNOTS('',3,(#582155,#582156,#582157,#582158,#582159,
#582160,#582161),.UNSPECIFIED.,.F.,.F.,(4,1,1,1,4),(0.,0.286597623428785,
0.548025320682981,0.786029392571119,1.),.UNSPECIFIED.);
#1578=B_SPLINE_CURVE_WITH_KNOTS('',3,(#582206,#582207,#582208,#582209,#582210,
#582211,#582212),.UNSPECIFIED.,.F.,.F.,(4,1,1,1,4),(0.,0.302425458431638,
0.558402088337977,0.785828695649557,1.),.UNSPECIFIED.);
#1579=B_SPLINE_CURVE_WITH_KNOTS('',3,(#582225,#582226,#582227,#582228,#582229),
 .UNSPECIFIED.,.F.,.F.,(4,1,4),(0.,0.428459339692208,1.),.UNSPECIFIED.);
#1580=B_SPLINE_CURVE_WITH_KNOTS('',3,(#582242,#582243,#582244,#582245,#582246),
 .UNSPECIFIED.,.F.,.F.,(4,1,4),(0.,0.591953999602186,1.),.UNSPECIFIED.);
#1581=B_SPLINE_CURVE_WITH_KNOTS('',3,(#582263,#582264,#582265,#582266,#582267,
#582268,#582269),.UNSPECIFIED.,.F.,.F.,(4,1,1,1,4),(0.,0.211154379302008,
0.42586180180897,0.684433035919048,1.),.UNSPECIFIED.);
#1582=B_SPLINE_CURVE_WITH_KNOTS('',3,(#582282,#582283,#582284,#582285,#582286),
 .UNSPECIFIED.,.F.,.F.,(4,1,4),(0.,0.34240088499146,1.),.UNSPECIFIED.);
#1583=B_SPLINE_CURVE_WITH_KNOTS('',3,(#582299,#582300,#582301,#582302,#582303),
 .UNSPECIFIED.,.F.,.F.,(4,1,4),(0.,0.496587545513106,1.),.UNSPECIFIED.);
#1584=B_SPLINE_CURVE_WITH_KNOTS('',3,(#582332,#582333,#582334,#582335,#582336,
#582337,#582338),.UNSPECIFIED.,.F.,.F.,(4,1,1,1,4),(0.,0.185729934071723,
0.414675945771772,0.686551546022597,1.),.UNSPECIFIED.);
#1585=B_SPLINE_CURVE_WITH_KNOTS('',3,(#582368,#582369,#582370,#582371,#582372),
 .UNSPECIFIED.,.F.,.F.,(4,1,4),(0.,0.400029179686193,1.),.UNSPECIFIED.);
#1586=B_SPLINE_CURVE_WITH_KNOTS('',3,(#582385,#582386,#582387,#582388,#582389),
 .UNSPECIFIED.,.F.,.F.,(4,1,4),(0.,0.490965173766938,1.),.UNSPECIFIED.);
#1587=B_SPLINE_CURVE_WITH_KNOTS('',3,(#582406,#582407,#582408,#582409,#582410,
#582411,#582412),.UNSPECIFIED.,.F.,.F.,(4,1,1,1,4),(0.,0.241224057419883,
0.483479500153962,0.726367464702834,1.),.UNSPECIFIED.);
#1588=B_SPLINE_CURVE_WITH_KNOTS('',3,(#582429,#582430,#582431,#582432,#582433),
 .UNSPECIFIED.,.F.,.F.,(4,1,4),(0.,0.541209012254388,1.),.UNSPECIFIED.);
#1589=B_SPLINE_CURVE_WITH_KNOTS('',3,(#582454,#582455,#582456,#582457,#582458,
#582459,#582460,#582461,#582462),.UNSPECIFIED.,.F.,.F.,(4,1,1,1,1,1,4),
(0.,0.0957215608007156,0.197755740278127,0.317104257921063,0.451257680120582,
0.730725583602593,1.),.UNSPECIFIED.);
#1590=B_SPLINE_CURVE_WITH_KNOTS('',3,(#582499,#582500,#582501,#582502,#582503),
 .UNSPECIFIED.,.F.,.F.,(4,1,4),(0.,0.492549044929369,1.),.UNSPECIFIED.);
#1591=B_SPLINE_CURVE_WITH_KNOTS('',3,(#582524,#582525,#582526,#582527,#582528),
 .UNSPECIFIED.,.F.,.F.,(4,1,4),(0.,0.499219518139186,1.),.UNSPECIFIED.);
#1592=B_SPLINE_CURVE_WITH_KNOTS('',3,(#582553,#582554,#582555,#582556,#582557,
#582558,#582559,#582560,#582561,#582562,#582563),.UNSPECIFIED.,.F.,.F.,
(4,1,1,1,1,1,1,1,4),(0.,0.0555091916939541,0.132704672520821,0.227580717866231,
0.341618075234365,0.477921055173484,0.631370128279678,0.807115037971805,
1.),.UNSPECIFIED.);
#1593=B_SPLINE_CURVE_WITH_KNOTS('',3,(#582580,#582581,#582582,#582583,#582584,
#582585,#582586),.UNSPECIFIED.,.F.,.F.,(4,1,1,1,4),(0.,0.28279553230248,
0.543318146384566,0.781792672180328,1.),.UNSPECIFIED.);
#1594=B_SPLINE_CURVE_WITH_KNOTS('',3,(#582603,#582604,#582605,#582606,#582607),
 .UNSPECIFIED.,.F.,.F.,(4,1,4),(0.,0.547620540379584,1.),.UNSPECIFIED.);
#1595=B_SPLINE_CURVE_WITH_KNOTS('',3,(#582624,#582625,#582626,#582627,#582628),
 .UNSPECIFIED.,.F.,.F.,(4,1,4),(0.,0.500327271071142,1.),.UNSPECIFIED.);
#1596=B_SPLINE_CURVE_WITH_KNOTS('',3,(#582657,#582658,#582659,#582660,#582661,
#582662,#582663),.UNSPECIFIED.,.F.,.F.,(4,1,1,1,4),(0.,0.227713808395384,
0.470874666823447,0.727538335613489,1.),.UNSPECIFIED.);
#1597=B_SPLINE_CURVE_WITH_KNOTS('',3,(#582688,#582689,#582690,#582691,#582692,
#582693,#582694,#582695,#582696,#582697,#582698),.UNSPECIFIED.,.F.,.F.,
(4,1,1,1,1,1,1,1,4),(0.,0.0892005674562554,0.187995325842291,0.297705806251205,
0.417954247813788,0.548175456035575,0.68799444778937,0.838726866041319,
1.),.UNSPECIFIED.);
#1598=B_SPLINE_CURVE_WITH_KNOTS('',3,(#582731,#582732,#582733,#582734,#582735,
#582736,#582737),.UNSPECIFIED.,.F.,.F.,(4,1,1,1,4),(0.,0.186612306165634,
0.4144504545548,0.68660728553637,1.),.UNSPECIFIED.);
#1599=B_SPLINE_CURVE_WITH_KNOTS('',3,(#582746,#582747,#582748,#582749,#582750,
#582751,#582752),.UNSPECIFIED.,.F.,.F.,(4,1,1,1,4),(0.,0.349622459075474,
0.631997022893301,0.849378035008237,1.),.UNSPECIFIED.);
#1600=B_SPLINE_CURVE_WITH_KNOTS('',3,(#582754,#582755,#582756,#582757,#582758,
#582759,#582760),.UNSPECIFIED.,.F.,.F.,(4,1,1,1,4),(0.,0.216870326903673,
0.454510289376206,0.713758329954641,1.),.UNSPECIFIED.);
#1601=B_SPLINE_CURVE_WITH_KNOTS('',3,(#582762,#582763,#582764,#582765,#582766),
 .UNSPECIFIED.,.F.,.F.,(4,1,4),(0.,0.453340401889005,1.),.UNSPECIFIED.);
#1602=B_SPLINE_CURVE_WITH_KNOTS('',3,(#582774,#582775,#582776,#582777,#582778,
#582779,#582780),.UNSPECIFIED.,.F.,.F.,(4,1,1,1,4),(0.,0.375170092582471,
0.666521152390126,0.874053458817643,1.),.UNSPECIFIED.);
#1603=B_SPLINE_CURVE_WITH_KNOTS('',3,(#582782,#582783,#582784,#582785,#582786,
#582787,#582788),.UNSPECIFIED.,.F.,.F.,(4,1,1,1,4),(0.,0.211333384193821,
0.444712065464683,0.70671896516291,1.),.UNSPECIFIED.);
#1604=B_SPLINE_CURVE_WITH_KNOTS('',3,(#582790,#582791,#582792,#582793,#582794),
 .UNSPECIFIED.,.F.,.F.,(4,1,4),(0.,0.590227785079973,1.),.UNSPECIFIED.);
#1605=B_SPLINE_CURVE_WITH_KNOTS('',3,(#582814,#582815,#582816,#582817,#582818),
 .UNSPECIFIED.,.F.,.F.,(4,1,4),(0.,0.395814851313864,1.),.UNSPECIFIED.);
#1606=B_SPLINE_CURVE_WITH_KNOTS('',3,(#582820,#582821,#582822,#582823,#582824,
#582825,#582826),.UNSPECIFIED.,.F.,.F.,(4,1,1,1,4),(0.,0.291627596196919,
0.550762564107139,0.786311831203015,1.),.UNSPECIFIED.);
#1607=B_SPLINE_CURVE_WITH_KNOTS('',3,(#582828,#582829,#582830,#582831,#582832,
#582833,#582834),.UNSPECIFIED.,.F.,.F.,(4,1,1,1,4),(0.,0.129621470084999,
0.337616237732753,0.629560078760565,1.),.UNSPECIFIED.);
#1608=B_SPLINE_CURVE_WITH_KNOTS('',3,(#582861,#582862,#582863,#582864,#582865,
#582866,#582867),.UNSPECIFIED.,.F.,.F.,(4,1,1,1,4),(0.,0.349622459075474,
0.631997022893301,0.849378035008237,1.),.UNSPECIFIED.);
#1609=B_SPLINE_CURVE_WITH_KNOTS('',3,(#582884,#582885,#582886,#582887,#582888,
#582889,#582890),.UNSPECIFIED.,.F.,.F.,(4,1,1,1,4),(0.,0.216870326903673,
0.454510289376206,0.713758329954641,1.),.UNSPECIFIED.);
#1610=B_SPLINE_CURVE_WITH_KNOTS('',3,(#582903,#582904,#582905,#582906,#582907),
 .UNSPECIFIED.,.F.,.F.,(4,1,4),(0.,0.453340401889005,1.),.UNSPECIFIED.);
#1611=B_SPLINE_CURVE_WITH_KNOTS('',3,(#582936,#582937,#582938,#582939,#582940,
#582941,#582942),.UNSPECIFIED.,.F.,.F.,(4,1,1,1,4),(0.,0.375170092582471,
0.666521152390126,0.874053458817643,1.),.UNSPECIFIED.);
#1612=B_SPLINE_CURVE_WITH_KNOTS('',3,(#582959,#582960,#582961,#582962,#582963,
#582964,#582965),.UNSPECIFIED.,.F.,.F.,(4,1,1,1,4),(0.,0.211333384193821,
0.444712065464683,0.70671896516291,1.),.UNSPECIFIED.);
#1613=B_SPLINE_CURVE_WITH_KNOTS('',3,(#582978,#582979,#582980,#582981,#582982),
 .UNSPECIFIED.,.F.,.F.,(4,1,4),(0.,0.590227785079973,1.),.UNSPECIFIED.);
#1614=B_SPLINE_CURVE_WITH_KNOTS('',3,(#583031,#583032,#583033,#583034,#583035),
 .UNSPECIFIED.,.F.,.F.,(4,1,4),(0.,0.395814851313864,1.),.UNSPECIFIED.);
#1615=B_SPLINE_CURVE_WITH_KNOTS('',3,(#583052,#583053,#583054,#583055,#583056,
#583057,#583058),.UNSPECIFIED.,.F.,.F.,(4,1,1,1,4),(0.,0.291627596196919,
0.550762564107139,0.786311831203015,1.),.UNSPECIFIED.);
#1616=B_SPLINE_CURVE_WITH_KNOTS('',3,(#583074,#583075,#583076,#583077,#583078,
#583079,#583080),.UNSPECIFIED.,.F.,.F.,(4,1,1,1,4),(0.,0.129621470084999,
0.337616237732753,0.629560078760565,1.),.UNSPECIFIED.);
#1617=B_SPLINE_CURVE_WITH_KNOTS('',3,(#583099,#583100,#583101,#583102,#583103,
#583104,#583105),.UNSPECIFIED.,.F.,.F.,(4,1,1,1,4),(0.,0.181077298826765,
0.368768984780671,0.624616628092179,1.),.UNSPECIFIED.);
#1618=B_SPLINE_CURVE_WITH_KNOTS('',3,(#583130,#583131,#583132,#583133,#583134),
 .UNSPECIFIED.,.F.,.F.,(4,1,4),(0.,0.514660135660321,1.),.UNSPECIFIED.);
#1619=B_SPLINE_CURVE_WITH_KNOTS('',3,(#583147,#583148,#583149,#583150,#583151),
 .UNSPECIFIED.,.F.,.F.,(4,1,4),(0.,0.599381405480014,1.),.UNSPECIFIED.);
#1620=B_SPLINE_CURVE_WITH_KNOTS('',3,(#583168,#583169,#583170,#583171,#583172,
#583173,#583174),.UNSPECIFIED.,.F.,.F.,(4,1,1,1,4),(0.,0.251522321276119,
0.485725535038302,0.735747845358498,1.),.UNSPECIFIED.);
#1621=B_SPLINE_CURVE_WITH_KNOTS('',3,(#583195,#583196,#583197,#583198,#583199,
#583200,#583201),.UNSPECIFIED.,.F.,.F.,(4,1,1,1,4),(0.,0.25819470880183,
0.504423452591679,0.748894966121623,1.),.UNSPECIFIED.);
#1622=B_SPLINE_CURVE_WITH_KNOTS('',3,(#583222,#583223,#583224,#583225,#583226,
#583227,#583228),.UNSPECIFIED.,.F.,.F.,(4,1,1,1,4),(0.,0.223026516458358,
0.45644798081131,0.705600915339642,1.),.UNSPECIFIED.);
#1623=B_SPLINE_CURVE_WITH_KNOTS('',3,(#583261,#583262,#583263,#583264,#583265,
#583266,#583267),.UNSPECIFIED.,.F.,.F.,(4,1,1,1,4),(0.,0.289561562921581,
0.545921443290283,0.777916419123223,1.),.UNSPECIFIED.);
#1624=B_SPLINE_CURVE_WITH_KNOTS('',3,(#583284,#583285,#583286,#583287,#583288,
#583289,#583290),.UNSPECIFIED.,.F.,.F.,(4,1,1,1,4),(0.,0.23849152571492,
0.468145567228709,0.715017808743708,1.),.UNSPECIFIED.);
#1625=B_SPLINE_CURVE_WITH_KNOTS('',3,(#583319,#583320,#583321,#583322,#583323,
#583324,#583325,#583326,#583327),.UNSPECIFIED.,.F.,.F.,(4,1,1,1,1,1,4),
(0.,0.231266392152994,0.422663820134632,0.530459830306303,0.658853128211973,
0.816218598999182,1.),.UNSPECIFIED.);
#1626=B_SPLINE_CURVE_WITH_KNOTS('',3,(#583344,#583345,#583346,#583347,#583348),
 .UNSPECIFIED.,.F.,.F.,(4,1,4),(0.,0.447330828286517,1.),.UNSPECIFIED.);
#1627=B_SPLINE_CURVE_WITH_KNOTS('',3,(#583369,#583370,#583371,#583372,#583373,
#583374,#583375),.UNSPECIFIED.,.F.,.F.,(4,1,1,1,4),(0.,0.297326949098179,
0.552183222581558,0.78276605687845,1.),.UNSPECIFIED.);
#1628=B_SPLINE_CURVE_WITH_KNOTS('',3,(#583387,#583388,#583389,#583390,#583391),
 .UNSPECIFIED.,.F.,.F.,(4,1,4),(0.,0.482778525279414,1.),.UNSPECIFIED.);
#1629=B_SPLINE_CURVE_WITH_KNOTS('',3,(#583418,#583419,#583420,#583421,#583422,
#583423,#583424,#583425,#583426),.UNSPECIFIED.,.F.,.F.,(4,1,1,1,1,1,4),
(0.,0.0764884902420408,0.153892046627481,0.244196195743824,0.351833367615843,
0.634765454592551,1.),.UNSPECIFIED.);
#1630=B_SPLINE_CURVE_WITH_KNOTS('',3,(#583443,#583444,#583445,#583446,#583447),
 .UNSPECIFIED.,.F.,.F.,(4,1,4),(0.,0.541315464081558,1.),.UNSPECIFIED.);
#1631=B_SPLINE_CURVE_WITH_KNOTS('',3,(#583480,#583481,#583482,#583483,#583484,
#583485,#583486),.UNSPECIFIED.,.F.,.F.,(4,1,1,1,4),(0.,0.182739456894497,
0.404773018438437,0.666113354831516,1.),.UNSPECIFIED.);
#1632=B_SPLINE_CURVE_WITH_KNOTS('',3,(#583503,#583504,#583505,#583506,#583507,
#583508,#583509),.UNSPECIFIED.,.F.,.F.,(4,1,1,1,4),(0.,0.189564257223503,
0.4206772182652,0.688975943528238,1.),.UNSPECIFIED.);
#1633=B_SPLINE_CURVE_WITH_KNOTS('',3,(#583530,#583531,#583532,#583533,#583534,
#583535,#583536,#583537,#583538),.UNSPECIFIED.,.F.,.F.,(4,1,1,1,1,1,4),
(0.,0.217302707030223,0.399481535238591,0.540234350068104,0.64588357244535,
0.813828952289415,1.),.UNSPECIFIED.);
#1634=B_SPLINE_CURVE_WITH_KNOTS('',3,(#583571,#583572,#583573,#583574,#583575,
#583576,#583577),.UNSPECIFIED.,.F.,.F.,(4,1,1,1,4),(0.,0.229097308988403,
0.466559937678945,0.712695440962937,1.),.UNSPECIFIED.);
#1635=B_SPLINE_CURVE_WITH_KNOTS('',3,(#583594,#583595,#583596,#583597,#583598,
#583599,#583600),.UNSPECIFIED.,.F.,.F.,(4,1,1,1,4),(0.,0.184499008375911,
0.41350563878991,0.684441156475284,1.),.UNSPECIFIED.);
#1636=B_SPLINE_CURVE_WITH_KNOTS('',3,(#583613,#583614,#583615,#583616,#583617),
 .UNSPECIFIED.,.F.,.F.,(4,1,4),(0.,0.561098041831962,1.),.UNSPECIFIED.);
#1637=B_SPLINE_CURVE_WITH_KNOTS('',3,(#583638,#583639,#583640,#583641,#583642),
 .UNSPECIFIED.,.F.,.F.,(4,1,4),(0.,0.447415208833812,1.),.UNSPECIFIED.);
#1638=B_SPLINE_CURVE_WITH_KNOTS('',3,(#583662,#583663,#583664,#583665,#583666,
#583667,#583668),.UNSPECIFIED.,.F.,.F.,(4,1,1,1,4),(0.,0.25865217775803,
0.503968100523948,0.744184100649729,1.),.UNSPECIFIED.);
#1639=B_SPLINE_CURVE_WITH_KNOTS('',3,(#583695,#583696,#583697,#583698,#583699),
 .UNSPECIFIED.,.F.,.F.,(4,1,4),(0.,0.590763083916564,1.),.UNSPECIFIED.);
#1640=B_SPLINE_CURVE_WITH_KNOTS('',3,(#583716,#583717,#583718,#583719,#583720,
#583721,#583722),.UNSPECIFIED.,.F.,.F.,(4,1,1,1,4),(0.,0.247929964793262,
0.484392171624975,0.732911044527708,1.),.UNSPECIFIED.);
#1641=B_SPLINE_CURVE_WITH_KNOTS('',3,(#583747,#583748,#583749,#583750,#583751,
#583752,#583753,#583754,#583755,#583756,#583757),.UNSPECIFIED.,.F.,.F.,
(4,1,1,1,1,1,1,1,4),(0.,0.0990013435773538,0.270510518905556,0.466096651711445,
0.638044858826016,0.716672697626178,0.799117169838713,0.891763579555868,
1.),.UNSPECIFIED.);
#1642=B_SPLINE_CURVE_WITH_KNOTS('',3,(#583806,#583807,#583808,#583809,#583810,
#583811,#583812,#583813,#583814,#583815,#583816),.UNSPECIFIED.,.F.,.F.,
(4,1,1,1,1,1,1,1,4),(0.,0.0852315670020817,0.181625795077236,0.290102683148841,
0.409173778059624,0.539458040161767,0.681487272421063,0.834848618761628,
1.),.UNSPECIFIED.);
#1643=B_SPLINE_CURVE_WITH_KNOTS('',3,(#583845,#583846,#583847,#583848,#583849,
#583850,#583851,#583852,#583853,#583854,#583855),.UNSPECIFIED.,.F.,.F.,
(4,1,1,1,1,1,1,1,4),(0.,0.200024952438675,0.377267592960545,0.533349209445757,
0.670325442376326,0.783344049599287,0.877257100786085,0.950009556936717,
1.),.UNSPECIFIED.);
#1644=B_SPLINE_CURVE_WITH_KNOTS('',3,(#583872,#583873,#583874,#583875,#583876,
#583877,#583878),.UNSPECIFIED.,.F.,.F.,(4,1,1,1,4),(0.,0.275115420690091,
0.533160395464133,0.775967854401737,1.),.UNSPECIFIED.);
#1645=B_SPLINE_CURVE_WITH_KNOTS('',3,(#583923,#583924,#583925,#583926,#583927),
 .UNSPECIFIED.,.F.,.F.,(4,1,4),(0.,0.514814291009667,1.),.UNSPECIFIED.);
#1646=B_SPLINE_CURVE_WITH_KNOTS('',3,(#583952,#583953,#583954,#583955,#583956,
#583957,#583958),.UNSPECIFIED.,.F.,.F.,(4,1,1,1,4),(0.,0.290053172589612,
0.541184373411995,0.776245721588935,1.),.UNSPECIFIED.);
#1647=B_SPLINE_CURVE_WITH_KNOTS('',3,(#583979,#583980,#583981,#583982,#583983),
 .UNSPECIFIED.,.F.,.F.,(4,1,4),(0.,0.524203564043193,1.),.UNSPECIFIED.);
#1648=B_SPLINE_CURVE_WITH_KNOTS('',3,(#584069,#584070,#584071,#584072,#584073,
#584074,#584075),.UNSPECIFIED.,.F.,.F.,(4,1,1,1,4),(0.,0.244188403875824,
0.476123033739384,0.717809807426829,1.),.UNSPECIFIED.);
#1649=B_SPLINE_CURVE_WITH_KNOTS('',3,(#584104,#584105,#584106,#584107,#584108,
#584109,#584110,#584111,#584112,#584113,#584114),.UNSPECIFIED.,.F.,.F.,
(4,1,1,1,1,1,1,1,4),(0.,0.159336345657095,0.294933991497625,0.412768278819625,
0.51017366910352,0.607511860076011,0.714397930128712,0.844277381730868,
1.),.UNSPECIFIED.);
#1650=B_SPLINE_CURVE_WITH_KNOTS('',3,(#584131,#584132,#584133,#584134,#584135),
 .UNSPECIFIED.,.F.,.F.,(4,1,4),(0.,0.47333937602414,1.),.UNSPECIFIED.);
#1651=B_SPLINE_CURVE_WITH_KNOTS('',3,(#584164,#584165,#584166,#584167,#584168,
#584169,#584170),.UNSPECIFIED.,.F.,.F.,(4,1,1,1,4),(0.,0.235962581374211,
0.478876458260292,0.721871890924021,1.),.UNSPECIFIED.);
#1652=B_SPLINE_CURVE_WITH_KNOTS('',3,(#584191,#584192,#584193,#584194,#584195,
#584196,#584197),.UNSPECIFIED.,.F.,.F.,(4,1,1,1,4),(0.,0.219805416176046,
0.432992086923184,0.686782509513744,1.),.UNSPECIFIED.);
#1653=B_SPLINE_CURVE_WITH_KNOTS('',3,(#584210,#584211,#584212,#584213,#584214),
 .UNSPECIFIED.,.F.,.F.,(4,1,4),(0.,0.547350185977005,1.),.UNSPECIFIED.);
#1654=B_SPLINE_CURVE_WITH_KNOTS('',3,(#584234,#584235,#584236,#584237,#584238,
#584239,#584240),.UNSPECIFIED.,.F.,.F.,(4,1,1,1,4),(0.,0.309690865492472,
0.572870583523981,0.793715659125052,1.),.UNSPECIFIED.);
#1655=B_SPLINE_CURVE_WITH_KNOTS('',3,(#584278,#584279,#584280,#584281,#584282,
#584283,#584284),.UNSPECIFIED.,.F.,.F.,(4,1,1,1,4),(0.,0.272046202121136,
0.50812094748794,0.745409452759523,1.),.UNSPECIFIED.);
#1656=B_SPLINE_CURVE_WITH_KNOTS('',3,(#584297,#584298,#584299,#584300,#584301),
 .UNSPECIFIED.,.F.,.F.,(4,1,4),(0.,0.538011650820207,1.),.UNSPECIFIED.);
#1657=B_SPLINE_CURVE_WITH_KNOTS('',3,(#584314,#584315,#584316,#584317,#584318),
 .UNSPECIFIED.,.F.,.F.,(4,1,4),(0.,0.566775899065622,1.),.UNSPECIFIED.);
#1658=B_SPLINE_CURVE_WITH_KNOTS('',3,(#584339,#584340,#584341,#584342,#584343),
 .UNSPECIFIED.,.F.,.F.,(4,1,4),(0.,0.499670696760085,1.),.UNSPECIFIED.);
#1659=B_SPLINE_CURVE_WITH_KNOTS('',3,(#584368,#584369,#584370,#584371,#584372,
#584373,#584374,#584375,#584376,#584377,#584378),.UNSPECIFIED.,.F.,.F.,
(4,1,1,1,1,1,1,1,4),(0.,0.0570795036737802,0.131659276992052,0.227771638151791,
0.342896537815516,0.478113107710792,0.632326530090506,0.80667065577095,
1.),.UNSPECIFIED.);
#1660=B_SPLINE_CURVE_WITH_KNOTS('',3,(#584395,#584396,#584397,#584398,#584399,
#584400,#584401),.UNSPECIFIED.,.F.,.F.,(4,1,1,1,4),(0.,0.282911243454274,
0.542830803770964,0.781591415710921,1.),.UNSPECIFIED.);
#1661=B_SPLINE_CURVE_WITH_KNOTS('',3,(#584418,#584419,#584420,#584421,#584422),
 .UNSPECIFIED.,.F.,.F.,(4,1,4),(0.,0.546672629057923,1.),.UNSPECIFIED.);
#1662=B_SPLINE_CURVE_WITH_KNOTS('',3,(#584439,#584440,#584441,#584442,#584443),
 .UNSPECIFIED.,.F.,.F.,(4,1,4),(0.,0.500329303239915,1.),.UNSPECIFIED.);
#1663=B_SPLINE_CURVE_WITH_KNOTS('',3,(#584488,#584489,#584490,#584491,#584492,
#584493,#584494,#584495,#584496,#584497,#584498),.UNSPECIFIED.,.F.,.F.,
(4,1,1,1,1,1,1,1,4),(0.,0.17546888650758,0.328666806178001,0.455348344564492,
0.559436569748682,0.654098372657709,0.751482635305624,0.866127994487365,
1.),.UNSPECIFIED.);
#1664=B_SPLINE_CURVE_WITH_KNOTS('',3,(#584511,#584512,#584513,#584514,#584515),
 .UNSPECIFIED.,.F.,.F.,(4,1,4),(0.,0.377060662941053,1.),.UNSPECIFIED.);
#1665=B_SPLINE_CURVE_WITH_KNOTS('',3,(#584532,#584533,#584534,#584535,#584536),
 .UNSPECIFIED.,.F.,.F.,(4,1,4),(0.,0.58070058853621,1.),.UNSPECIFIED.);
#1666=B_SPLINE_CURVE_WITH_KNOTS('',3,(#584553,#584554,#584555,#584556,#584557,
#584558,#584559),.UNSPECIFIED.,.F.,.F.,(4,1,1,1,4),(0.,0.278950839376798,
0.519229581136265,0.754640807583829,1.),.UNSPECIFIED.);
#1667=B_SPLINE_CURVE_WITH_KNOTS('',3,(#584584,#584585,#584586,#584587,#584588,
#584589,#584590,#584591,#584592),.UNSPECIFIED.,.F.,.F.,(4,1,1,1,1,1,4),
(0.,0.120389903896992,0.241909307255069,0.367272675397894,0.495255284624854,
0.752840416978602,1.),.UNSPECIFIED.);
#1668=B_SPLINE_CURVE_WITH_KNOTS('',3,(#584625,#584626,#584627,#584628,#584629,
#584630,#584631),.UNSPECIFIED.,.F.,.F.,(4,1,1,1,4),(0.,0.15739227580828,
0.374148128230161,0.656872940369018,1.),.UNSPECIFIED.);
#1669=B_SPLINE_CURVE_WITH_KNOTS('',3,(#584648,#584649,#584650,#584651,#584652,
#584653,#584654),.UNSPECIFIED.,.F.,.F.,(4,1,1,1,4),(0.,0.288826860556298,
0.550807087174734,0.78760974124902,1.),.UNSPECIFIED.);
#1670=B_SPLINE_CURVE_WITH_KNOTS('',3,(#584667,#584668,#584669,#584670,#584671),
 .UNSPECIFIED.,.F.,.F.,(4,1,4),(0.,0.645092089843917,1.),.UNSPECIFIED.);
#1671=B_SPLINE_CURVE_WITH_KNOTS('',3,(#584708,#584709,#584710,#584711,#584712,
#584713,#584714),.UNSPECIFIED.,.F.,.F.,(4,1,1,1,4),(0.,0.205890768091405,
0.424086696199957,0.689576584371888,1.),.UNSPECIFIED.);
#1672=B_SPLINE_CURVE_WITH_KNOTS('',3,(#584727,#584728,#584729,#584730,#584731),
 .UNSPECIFIED.,.F.,.F.,(4,1,4),(0.,0.545705524027462,1.),.UNSPECIFIED.);
#1673=B_SPLINE_CURVE_WITH_KNOTS('',3,(#584744,#584745,#584746,#584747,#584748),
 .UNSPECIFIED.,.F.,.F.,(4,1,4),(0.,0.507693460196663,1.),.UNSPECIFIED.);
#1674=B_SPLINE_CURVE_WITH_KNOTS('',3,(#584773,#584774,#584775,#584776,#584777,
#584778,#584779),.UNSPECIFIED.,.F.,.F.,(4,1,1,1,4),(0.,0.242933179381399,
0.485866358762788,0.729717012278493,1.),.UNSPECIFIED.);
#1675=B_SPLINE_CURVE_WITH_KNOTS('',3,(#584800,#584801,#584802,#584803,#584804,
#584805,#584806),.UNSPECIFIED.,.F.,.F.,(4,1,1,1,4),(0.,0.324378406854873,
0.594781401528156,0.8197702928359,1.),.UNSPECIFIED.);
#1676=B_SPLINE_CURVE_WITH_KNOTS('',3,(#584872,#584873,#584874,#584875,#584876,
#584877,#584878),.UNSPECIFIED.,.F.,.F.,(4,1,1,1,4),(0.,0.208883361082616,
0.43271387556722,0.691038650854912,1.),.UNSPECIFIED.);
#1677=B_SPLINE_CURVE_WITH_KNOTS('',3,(#584891,#584892,#584893,#584894,#584895),
 .UNSPECIFIED.,.F.,.F.,(4,1,4),(0.,0.387970106452239,1.),.UNSPECIFIED.);
#1678=B_SPLINE_CURVE_WITH_KNOTS('',3,(#584908,#584909,#584910,#584911,#584912),
 .UNSPECIFIED.,.F.,.F.,(4,1,4),(0.,0.511255277526517,1.),.UNSPECIFIED.);
#1679=B_SPLINE_CURVE_WITH_KNOTS('',3,(#584929,#584930,#584931,#584932,#584933,
#584934,#584935),.UNSPECIFIED.,.F.,.F.,(4,1,1,1,4),(0.,0.289040160619831,
0.543244884866641,0.778979869744976,1.),.UNSPECIFIED.);
#1680=B_SPLINE_CURVE_WITH_KNOTS('',3,(#584960,#584961,#584962,#584963,#584964,
#584965,#584966),.UNSPECIFIED.,.F.,.F.,(4,1,1,1,4),(0.,0.219374369443686,
0.435998812182119,0.694408713632899,1.),.UNSPECIFIED.);
#1681=B_SPLINE_CURVE_WITH_KNOTS('',3,(#584979,#584980,#584981,#584982,#584983),
 .UNSPECIFIED.,.F.,.F.,(4,1,4),(0.,0.522654380995172,1.),.UNSPECIFIED.);
#1682=B_SPLINE_CURVE_WITH_KNOTS('',3,(#585008,#585009,#585010,#585011,#585012,
#585013,#585014),.UNSPECIFIED.,.F.,.F.,(4,1,1,1,4),(0.,0.286597623428785,
0.548025320682981,0.786029392571119,1.),.UNSPECIFIED.);
[truncated: 35,511,838 more chars]
