# Supplementary material for: A Portable Fluorometer for the Detection of Glyphosate
Source: Biosensors (Basel). 2026 Apr 20;16(4):225. doi: 10.3390/bios16040225 (PMC13115202; doi:10.3390/bios16040225)
Supplement: Supplementary file 1 [file biosensors-16-00225-s001.zip › Supplemetary material/box to.step]

ISO-10303-21;
HEADER;
/* Generated by software containing ST-Developer
 * from STEP Tools, Inc. (www.steptools.com) 
 */

FILE_DESCRIPTION(
/* description */ (''),
/* implementation_level */ '2;1');

FILE_NAME(
/* name */ 'box to.step',
/* time_stamp */ '2026-01-21T00:41:29-05:00',
/* author */ (''),
/* organization */ (''),
/* preprocessor_version */ 'ST-DEVELOPER v20.1',
/* originating_system */ 'Autodesk Translation Framework v14.21.0.0',
/* authorisation */ '');

FILE_SCHEMA (('AUTOMOTIVE_DESIGN { 1 0 10303 214 3 1 1 }'));
ENDSEC;

DATA;
#10=MECHANICAL_DESIGN_GEOMETRIC_PRESENTATION_REPRESENTATION('',(#13,#14),
#5618);
#11=SHAPE_REPRESENTATION_RELATIONSHIP('SRR','None',#5628,#12);
#12=ADVANCED_BREP_SHAPE_REPRESENTATION('',(#15,#16),#5617);
#13=STYLED_ITEM('',(#5637),#15);
#14=STYLED_ITEM('',(#5637),#16);
#15=MANIFOLD_SOLID_BREP('Body1',#3447);
#16=MANIFOLD_SOLID_BREP('Body2',#3448);
#17=FACE_BOUND('',#435,.T.);
#18=FACE_BOUND('',#436,.T.);
#19=FACE_BOUND('',#437,.T.);
#20=FACE_BOUND('',#438,.T.);
#21=FACE_BOUND('',#439,.T.);
#22=FACE_BOUND('',#457,.T.);
#23=FACE_BOUND('',#460,.T.);
#24=FACE_BOUND('',#461,.T.);
#25=FACE_BOUND('',#463,.T.);
#26=FACE_BOUND('',#469,.T.);
#27=FACE_BOUND('',#470,.T.);
#28=FACE_BOUND('',#471,.T.);
#29=FACE_BOUND('',#472,.T.);
#30=FACE_BOUND('',#473,.T.);
#31=FACE_BOUND('',#474,.T.);
#32=FACE_BOUND('',#475,.T.);
#33=FACE_BOUND('',#476,.T.);
#34=FACE_BOUND('',#477,.T.);
#35=FACE_BOUND('',#478,.T.);
#36=FACE_BOUND('',#479,.T.);
#37=FACE_BOUND('',#481,.T.);
#38=FACE_BOUND('',#487,.T.);
#39=FACE_BOUND('',#488,.T.);
#40=FACE_BOUND('',#489,.T.);
#41=FACE_BOUND('',#490,.T.);
#42=FACE_BOUND('',#491,.T.);
#43=FACE_BOUND('',#492,.T.);
#44=FACE_BOUND('',#493,.T.);
#45=FACE_BOUND('',#494,.T.);
#46=FACE_BOUND('',#495,.T.);
#47=FACE_BOUND('',#496,.T.);
#48=FACE_BOUND('',#497,.T.);
#49=FACE_BOUND('',#511,.T.);
#50=FACE_BOUND('',#513,.T.);
#51=FACE_BOUND('',#514,.T.);
#52=FACE_BOUND('',#515,.T.);
#53=FACE_BOUND('',#518,.T.);
#54=FACE_BOUND('',#519,.T.);
#55=FACE_BOUND('',#520,.T.);
#56=FACE_BOUND('',#536,.T.);
#57=FACE_BOUND('',#537,.T.);
#58=FACE_BOUND('',#538,.T.);
#59=FACE_BOUND('',#539,.T.);
#60=FACE_BOUND('',#540,.T.);
#61=FACE_BOUND('',#541,.T.);
#62=FACE_BOUND('',#542,.T.);
#63=FACE_BOUND('',#556,.T.);
#64=FACE_BOUND('',#557,.T.);
#65=FACE_BOUND('',#558,.T.);
#66=FACE_BOUND('',#559,.T.);
#67=FACE_BOUND('',#561,.T.);
#68=FACE_BOUND('',#562,.T.);
#69=FACE_BOUND('',#563,.T.);
#70=FACE_BOUND('',#564,.T.);
#71=FACE_BOUND('',#577,.T.);
#72=FACE_BOUND('',#578,.T.);
#73=FACE_BOUND('',#579,.T.);
#74=FACE_BOUND('',#591,.T.);
#75=FACE_BOUND('',#593,.T.);
#76=FACE_BOUND('',#618,.T.);
#77=FACE_BOUND('',#619,.T.);
#78=FACE_BOUND('',#620,.T.);
#79=FACE_BOUND('',#621,.T.);
#80=FACE_BOUND('',#622,.T.);
#81=FACE_BOUND('',#623,.T.);
#82=FACE_BOUND('',#624,.T.);
#83=FACE_BOUND('',#644,.T.);
#84=FACE_BOUND('',#645,.T.);
#85=FACE_BOUND('',#646,.T.);
#86=FACE_BOUND('',#649,.T.);
#87=FACE_BOUND('',#650,.T.);
#88=FACE_BOUND('',#651,.T.);
#89=FACE_BOUND('',#659,.T.);
#90=FACE_BOUND('',#660,.T.);
#91=FACE_BOUND('',#661,.T.);
#92=FACE_BOUND('',#662,.T.);
#93=FACE_BOUND('',#665,.T.);
#94=FACE_BOUND('',#666,.T.);
#95=FACE_BOUND('',#667,.T.);
#96=ELLIPSE('',#3491,0.10823922002924,0.1);
#97=ELLIPSE('',#3505,0.108239220029239,0.1);
#98=ELLIPSE('',#3509,0.108239220029239,0.1);
#99=ELLIPSE('',#3517,0.108239220029239,0.1);
#100=ELLIPSE('',#3617,0.115470053837925,0.1);
#101=ELLIPSE('',#3619,0.103527618041008,0.1);
#102=ELLIPSE('',#3631,0.103527618041008,0.1);
#103=ELLIPSE('',#3634,0.115470053837925,0.1);
#104=SPHERICAL_SURFACE('',#3478,0.1);
#105=SPHERICAL_SURFACE('',#3484,0.1);
#106=SPHERICAL_SURFACE('',#3492,0.1);
#107=SPHERICAL_SURFACE('',#3498,0.1);
#108=SPHERICAL_SURFACE('',#3620,0.1);
#109=SPHERICAL_SURFACE('',#3624,0.1);
#110=PLANE('',#3465);
#111=PLANE('',#3469);
#112=PLANE('',#3473);
#113=PLANE('',#3477);
#114=PLANE('',#3487);
#115=PLANE('',#3501);
#116=PLANE('',#3511);
#117=PLANE('',#3512);
#118=PLANE('',#3515);
#119=PLANE('',#3521);
#120=PLANE('',#3522);
#121=PLANE('',#3523);
#122=PLANE('',#3524);
#123=PLANE('',#3525);
#124=PLANE('',#3526);
#125=PLANE('',#3527);
#126=PLANE('',#3528);
#127=PLANE('',#3529);
#128=PLANE('',#3530);
#129=PLANE('',#3531);
#130=PLANE('',#3532);
#131=PLANE('',#3533);
#132=PLANE('',#3534);
#133=PLANE('',#3535);
#134=PLANE('',#3536);
#135=PLANE('',#3537);
#136=PLANE('',#3538);
#137=PLANE('',#3539);
#138=PLANE('',#3540);
#139=PLANE('',#3541);
#140=PLANE('',#3553);
#141=PLANE('',#3554);
#142=PLANE('',#3557);
#143=PLANE('',#3560);
#144=PLANE('',#3583);
#145=PLANE('',#3584);
#146=PLANE('',#3585);
#147=PLANE('',#3589);
#148=PLANE('',#3590);
#149=PLANE('',#3594);
#150=PLANE('',#3595);
#151=PLANE('',#3596);
#152=PLANE('',#3597);
#153=PLANE('',#3610);
#154=PLANE('',#3611);
#155=PLANE('',#3612);
#156=PLANE('',#3613);
#157=PLANE('',#3614);
#158=PLANE('',#3640);
#159=PLANE('',#3641);
#160=PLANE('',#3642);
#161=PLANE('',#3643);
#162=PLANE('',#3644);
#163=PLANE('',#3645);
#164=PLANE('',#3646);
#165=PLANE('',#3647);
#166=PLANE('',#3648);
#167=PLANE('',#3649);
#168=PLANE('',#3650);
#169=PLANE('',#3651);
#170=PLANE('',#3652);
#171=PLANE('',#3653);
#172=PLANE('',#3654);
#173=PLANE('',#3657);
#174=PLANE('',#3662);
#175=PLANE('',#3663);
#176=PLANE('',#3664);
#177=PLANE('',#3665);
#178=PLANE('',#3666);
#179=PLANE('',#3667);
#180=PLANE('',#3668);
#181=PLANE('',#3669);
#182=PLANE('',#3670);
#183=PLANE('',#3671);
#184=PLANE('',#3672);
#185=PLANE('',#3673);
#186=PLANE('',#3674);
#187=PLANE('',#3675);
#188=PLANE('',#3676);
#189=PLANE('',#3677);
#190=PLANE('',#3678);
#191=PLANE('',#3679);
#192=PLANE('',#3680);
#193=PLANE('',#3681);
#194=PLANE('',#3682);
#195=PLANE('',#3683);
#196=PLANE('',#3684);
#197=PLANE('',#3685);
#198=PLANE('',#3686);
#199=PLANE('',#3687);
#200=PLANE('',#3688);
#201=PLANE('',#3689);
#202=PLANE('',#3690);
#203=PLANE('',#3691);
#204=PLANE('',#3692);
#205=PLANE('',#3693);
#206=PLANE('',#3694);
#207=PLANE('',#3701);
#208=PLANE('',#3702);
#209=PLANE('',#3703);
#210=PLANE('',#3704);
#211=PLANE('',#3705);
#212=PLANE('',#3706);
#213=PLANE('',#3707);
#214=PLANE('',#3708);
#215=PLANE('',#3709);
#216=PLANE('',#3710);
#217=PLANE('',#3711);
#218=PLANE('',#3712);
#219=PLANE('',#3725);
#220=PLANE('',#3726);
#221=PLANE('',#3727);
#222=PLANE('',#3728);
#223=PLANE('',#3729);
#224=PLANE('',#3730);
#225=PLANE('',#3731);
#226=PLANE('',#3732);
#227=PLANE('',#3733);
#228=PLANE('',#3734);
#229=PLANE('',#3735);
#230=PLANE('',#3736);
#231=FACE_OUTER_BOUND('',#410,.T.);
#232=FACE_OUTER_BOUND('',#411,.T.);
#233=FACE_OUTER_BOUND('',#412,.T.);
#234=FACE_OUTER_BOUND('',#413,.T.);
#235=FACE_OUTER_BOUND('',#414,.T.);
#236=FACE_OUTER_BOUND('',#415,.T.);
#237=FACE_OUTER_BOUND('',#416,.T.);
#238=FACE_OUTER_BOUND('',#417,.T.);
#239=FACE_OUTER_BOUND('',#418,.T.);
#240=FACE_OUTER_BOUND('',#419,.T.);
#241=FACE_OUTER_BOUND('',#420,.T.);
#242=FACE_OUTER_BOUND('',#421,.T.);
#243=FACE_OUTER_BOUND('',#422,.T.);
#244=FACE_OUTER_BOUND('',#423,.T.);
#245=FACE_OUTER_BOUND('',#424,.T.);
#246=FACE_OUTER_BOUND('',#425,.T.);
#247=FACE_OUTER_BOUND('',#426,.T.);
#248=FACE_OUTER_BOUND('',#427,.T.);
#249=FACE_OUTER_BOUND('',#428,.T.);
#250=FACE_OUTER_BOUND('',#429,.T.);
#251=FACE_OUTER_BOUND('',#430,.T.);
#252=FACE_OUTER_BOUND('',#431,.T.);
#253=FACE_OUTER_BOUND('',#432,.T.);
#254=FACE_OUTER_BOUND('',#433,.T.);
#255=FACE_OUTER_BOUND('',#434,.T.);
#256=FACE_OUTER_BOUND('',#440,.T.);
#257=FACE_OUTER_BOUND('',#441,.T.);
#258=FACE_OUTER_BOUND('',#442,.T.);
#259=FACE_OUTER_BOUND('',#443,.T.);
#260=FACE_OUTER_BOUND('',#444,.T.);
#261=FACE_OUTER_BOUND('',#445,.T.);
#262=FACE_OUTER_BOUND('',#446,.T.);
#263=FACE_OUTER_BOUND('',#447,.T.);
#264=FACE_OUTER_BOUND('',#448,.T.);
#265=FACE_OUTER_BOUND('',#449,.T.);
#266=FACE_OUTER_BOUND('',#450,.T.);
#267=FACE_OUTER_BOUND('',#451,.T.);
#268=FACE_OUTER_BOUND('',#452,.T.);
#269=FACE_OUTER_BOUND('',#453,.T.);
#270=FACE_OUTER_BOUND('',#454,.T.);
#271=FACE_OUTER_BOUND('',#455,.T.);
#272=FACE_OUTER_BOUND('',#456,.T.);
#273=FACE_OUTER_BOUND('',#458,.T.);
#274=FACE_OUTER_BOUND('',#459,.T.);
#275=FACE_OUTER_BOUND('',#462,.T.);
#276=FACE_OUTER_BOUND('',#464,.T.);
#277=FACE_OUTER_BOUND('',#465,.T.);
#278=FACE_OUTER_BOUND('',#466,.T.);
#279=FACE_OUTER_BOUND('',#467,.T.);
#280=FACE_OUTER_BOUND('',#468,.T.);
#281=FACE_OUTER_BOUND('',#480,.T.);
#282=FACE_OUTER_BOUND('',#482,.T.);
#283=FACE_OUTER_BOUND('',#483,.T.);
#284=FACE_OUTER_BOUND('',#484,.T.);
#285=FACE_OUTER_BOUND('',#485,.T.);
#286=FACE_OUTER_BOUND('',#486,.T.);
#287=FACE_OUTER_BOUND('',#498,.T.);
#288=FACE_OUTER_BOUND('',#499,.T.);
#289=FACE_OUTER_BOUND('',#500,.T.);
#290=FACE_OUTER_BOUND('',#501,.T.);
#291=FACE_OUTER_BOUND('',#502,.T.);
#292=FACE_OUTER_BOUND('',#503,.T.);
#293=FACE_OUTER_BOUND('',#504,.T.);
#294=FACE_OUTER_BOUND('',#505,.T.);
#295=FACE_OUTER_BOUND('',#506,.T.);
#296=FACE_OUTER_BOUND('',#507,.T.);
#297=FACE_OUTER_BOUND('',#508,.T.);
#298=FACE_OUTER_BOUND('',#509,.T.);
#299=FACE_OUTER_BOUND('',#510,.T.);
#300=FACE_OUTER_BOUND('',#512,.T.);
#301=FACE_OUTER_BOUND('',#516,.T.);
#302=FACE_OUTER_BOUND('',#517,.T.);
#303=FACE_OUTER_BOUND('',#521,.T.);
#304=FACE_OUTER_BOUND('',#522,.T.);
#305=FACE_OUTER_BOUND('',#523,.T.);
#306=FACE_OUTER_BOUND('',#524,.T.);
#307=FACE_OUTER_BOUND('',#525,.T.);
#308=FACE_OUTER_BOUND('',#526,.T.);
#309=FACE_OUTER_BOUND('',#527,.T.);
#310=FACE_OUTER_BOUND('',#528,.T.);
#311=FACE_OUTER_BOUND('',#529,.T.);
#312=FACE_OUTER_BOUND('',#530,.T.);
#313=FACE_OUTER_BOUND('',#531,.T.);
#314=FACE_OUTER_BOUND('',#532,.T.);
#315=FACE_OUTER_BOUND('',#533,.T.);
#316=FACE_OUTER_BOUND('',#534,.T.);
#317=FACE_OUTER_BOUND('',#535,.T.);
#318=FACE_OUTER_BOUND('',#543,.T.);
#319=FACE_OUTER_BOUND('',#544,.T.);
#320=FACE_OUTER_BOUND('',#545,.T.);
#321=FACE_OUTER_BOUND('',#546,.T.);
#322=FACE_OUTER_BOUND('',#547,.T.);
#323=FACE_OUTER_BOUND('',#548,.T.);
#324=FACE_OUTER_BOUND('',#549,.T.);
#325=FACE_OUTER_BOUND('',#550,.T.);
#326=FACE_OUTER_BOUND('',#551,.T.);
#327=FACE_OUTER_BOUND('',#552,.T.);
#328=FACE_OUTER_BOUND('',#553,.T.);
#329=FACE_OUTER_BOUND('',#554,.T.);
#330=FACE_OUTER_BOUND('',#555,.T.);
#331=FACE_OUTER_BOUND('',#560,.T.);
#332=FACE_OUTER_BOUND('',#565,.T.);
#333=FACE_OUTER_BOUND('',#566,.T.);
#334=FACE_OUTER_BOUND('',#567,.T.);
#335=FACE_OUTER_BOUND('',#568,.T.);
#336=FACE_OUTER_BOUND('',#569,.T.);
#337=FACE_OUTER_BOUND('',#570,.T.);
#338=FACE_OUTER_BOUND('',#571,.T.);
#339=FACE_OUTER_BOUND('',#572,.T.);
#340=FACE_OUTER_BOUND('',#573,.T.);
#341=FACE_OUTER_BOUND('',#574,.T.);
#342=FACE_OUTER_BOUND('',#575,.T.);
#343=FACE_OUTER_BOUND('',#576,.T.);
#344=FACE_OUTER_BOUND('',#580,.T.);
#345=FACE_OUTER_BOUND('',#581,.T.);
#346=FACE_OUTER_BOUND('',#582,.T.);
#347=FACE_OUTER_BOUND('',#583,.T.);
#348=FACE_OUTER_BOUND('',#584,.T.);
#349=FACE_OUTER_BOUND('',#585,.T.);
#350=FACE_OUTER_BOUND('',#586,.T.);
#351=FACE_OUTER_BOUND('',#587,.T.);
#352=FACE_OUTER_BOUND('',#588,.T.);
#353=FACE_OUTER_BOUND('',#589,.T.);
#354=FACE_OUTER_BOUND('',#590,.T.);
#355=FACE_OUTER_BOUND('',#592,.T.);
#356=FACE_OUTER_BOUND('',#594,.T.);
#357=FACE_OUTER_BOUND('',#595,.T.);
#358=FACE_OUTER_BOUND('',#596,.T.);
#359=FACE_OUTER_BOUND('',#597,.T.);
#360=FACE_OUTER_BOUND('',#598,.T.);
#361=FACE_OUTER_BOUND('',#599,.T.);
#362=FACE_OUTER_BOUND('',#600,.T.);
#363=FACE_OUTER_BOUND('',#601,.T.);
#364=FACE_OUTER_BOUND('',#602,.T.);
#365=FACE_OUTER_BOUND('',#603,.T.);
#366=FACE_OUTER_BOUND('',#604,.T.);
#367=FACE_OUTER_BOUND('',#605,.T.);
#368=FACE_OUTER_BOUND('',#606,.T.);
#369=FACE_OUTER_BOUND('',#607,.T.);
#370=FACE_OUTER_BOUND('',#608,.T.);
#371=FACE_OUTER_BOUND('',#609,.T.);
#372=FACE_OUTER_BOUND('',#610,.T.);
#373=FACE_OUTER_BOUND('',#611,.T.);
#374=FACE_OUTER_BOUND('',#612,.T.);
#375=FACE_OUTER_BOUND('',#613,.T.);
#376=FACE_OUTER_BOUND('',#614,.T.);
#377=FACE_OUTER_BOUND('',#615,.T.);
#378=FACE_OUTER_BOUND('',#616,.T.);
#379=FACE_OUTER_BOUND('',#617,.T.);
#380=FACE_OUTER_BOUND('',#625,.T.);
#381=FACE_OUTER_BOUND('',#626,.T.);
#382=FACE_OUTER_BOUND('',#627,.T.);
#383=FACE_OUTER_BOUND('',#628,.T.);
#384=FACE_OUTER_BOUND('',#629,.T.);
#385=FACE_OUTER_BOUND('',#630,.T.);
#386=FACE_OUTER_BOUND('',#631,.T.);
#387=FACE_OUTER_BOUND('',#632,.T.);
#388=FACE_OUTER_BOUND('',#633,.T.);
#389=FACE_OUTER_BOUND('',#634,.T.);
#390=FACE_OUTER_BOUND('',#635,.T.);
#391=FACE_OUTER_BOUND('',#636,.T.);
#392=FACE_OUTER_BOUND('',#637,.T.);
#393=FACE_OUTER_BOUND('',#638,.T.);
#394=FACE_OUTER_BOUND('',#639,.T.);
#395=FACE_OUTER_BOUND('',#640,.T.);
#396=FACE_OUTER_BOUND('',#641,.T.);
#397=FACE_OUTER_BOUND('',#642,.T.);
#398=FACE_OUTER_BOUND('',#643,.T.);
#399=FACE_OUTER_BOUND('',#647,.T.);
#400=FACE_OUTER_BOUND('',#648,.T.);
#401=FACE_OUTER_BOUND('',#652,.T.);
#402=FACE_OUTER_BOUND('',#653,.T.);
#403=FACE_OUTER_BOUND('',#654,.T.);
#404=FACE_OUTER_BOUND('',#655,.T.);
#405=FACE_OUTER_BOUND('',#656,.T.);
#406=FACE_OUTER_BOUND('',#657,.T.);
#407=FACE_OUTER_BOUND('',#658,.T.);
#408=FACE_OUTER_BOUND('',#663,.T.);
#409=FACE_OUTER_BOUND('',#664,.T.);
#410=EDGE_LOOP('',(#2276,#2277,#2278,#2279));
#411=EDGE_LOOP('',(#2280));
#412=EDGE_LOOP('',(#2281,#2282,#2283,#2284));
#413=EDGE_LOOP('',(#2285));
#414=EDGE_LOOP('',(#2286,#2287,#2288,#2289));
#415=EDGE_LOOP('',(#2290));
#416=EDGE_LOOP('',(#2291,#2292,#2293,#2294));
#417=EDGE_LOOP('',(#2295));
#418=EDGE_LOOP('',(#2296,#2297,#2298));
#419=EDGE_LOOP('',(#2299,#2300,#2301,#2302));
#420=EDGE_LOOP('',(#2303,#2304,#2305));
#421=EDGE_LOOP('',(#2306,#2307,#2308,#2309));
#422=EDGE_LOOP('',(#2310,#2311,#2312,#2313));
#423=EDGE_LOOP('',(#2314,#2315,#2316,#2317));
#424=EDGE_LOOP('',(#2318,#2319,#2320));
#425=EDGE_LOOP('',(#2321,#2322,#2323,#2324));
#426=EDGE_LOOP('',(#2325,#2326,#2327));
#427=EDGE_LOOP('',(#2328,#2329,#2330,#2331));
#428=EDGE_LOOP('',(#2332,#2333,#2334,#2335));
#429=EDGE_LOOP('',(#2336,#2337,#2338,#2339));
#430=EDGE_LOOP('',(#2340,#2341,#2342,#2343));
#431=EDGE_LOOP('',(#2344,#2345,#2346,#2347));
#432=EDGE_LOOP('',(#2348,#2349,#2350,#2351));
#433=EDGE_LOOP('',(#2352,#2353,#2354,#2355));
#434=EDGE_LOOP('',(#2356,#2357,#2358,#2359));
#435=EDGE_LOOP('',(#2360));
#436=EDGE_LOOP('',(#2361));
#437=EDGE_LOOP('',(#2362));
#438=EDGE_LOOP('',(#2363));
#439=EDGE_LOOP('',(#2364,#2365,#2366,#2367));
#440=EDGE_LOOP('',(#2368,#2369,#2370,#2371));
#441=EDGE_LOOP('',(#2372,#2373,#2374,#2375));
#442=EDGE_LOOP('',(#2376,#2377,#2378,#2379));
#443=EDGE_LOOP('',(#2380,#2381,#2382,#2383));
#444=EDGE_LOOP('',(#2384,#2385,#2386,#2387));
#445=EDGE_LOOP('',(#2388,#2389,#2390,#2391));
#446=EDGE_LOOP('',(#2392,#2393,#2394,#2395));
#447=EDGE_LOOP('',(#2396,#2397,#2398,#2399));
#448=EDGE_LOOP('',(#2400,#2401,#2402,#2403));
#449=EDGE_LOOP('',(#2404,#2405,#2406,#2407));
#450=EDGE_LOOP('',(#2408,#2409,#2410,#2411));
#451=EDGE_LOOP('',(#2412,#2413,#2414,#2415));
#452=EDGE_LOOP('',(#2416,#2417,#2418,#2419));
#453=EDGE_LOOP('',(#2420,#2421,#2422,#2423));
#454=EDGE_LOOP('',(#2424,#2425,#2426,#2427,#2428));
#455=EDGE_LOOP('',(#2429,#2430,#2431,#2432,#2433));
#456=EDGE_LOOP('',(#2434,#2435,#2436,#2437));
#457=EDGE_LOOP('',(#2438,#2439,#2440,#2441));
#458=EDGE_LOOP('',(#2442,#2443,#2444,#2445));
#459=EDGE_LOOP('',(#2446,#2447,#2448,#2449,#2450));
#460=EDGE_LOOP('',(#2451,#2452,#2453,#2454));
#461=EDGE_LOOP('',(#2455,#2456,#2457,#2458));
#462=EDGE_LOOP('',(#2459,#2460,#2461,#2462,#2463));
#463=EDGE_LOOP('',(#2464,#2465,#2466,#2467));
#464=EDGE_LOOP('',(#2468,#2469,#2470,#2471,#2472,#2473,#2474,#2475));
#465=EDGE_LOOP('',(#2476,#2477,#2478,#2479));
#466=EDGE_LOOP('',(#2480,#2481,#2482,#2483));
#467=EDGE_LOOP('',(#2484,#2485,#2486,#2487));
#468=EDGE_LOOP('',(#2488,#2489,#2490,#2491,#2492,#2493,#2494,#2495));
#469=EDGE_LOOP('',(#2496));
#470=EDGE_LOOP('',(#2497));
#471=EDGE_LOOP('',(#2498));
#472=EDGE_LOOP('',(#2499));
#473=EDGE_LOOP('',(#2500));
#474=EDGE_LOOP('',(#2501));
#475=EDGE_LOOP('',(#2502));
#476=EDGE_LOOP('',(#2503));
#477=EDGE_LOOP('',(#2504));
#478=EDGE_LOOP('',(#2505));
#479=EDGE_LOOP('',(#2506));
#480=EDGE_LOOP('',(#2507,#2508,#2509,#2510));
#481=EDGE_LOOP('',(#2511,#2512,#2513,#2514));
#482=EDGE_LOOP('',(#2515,#2516,#2517,#2518));
#483=EDGE_LOOP('',(#2519,#2520,#2521,#2522));
#484=EDGE_LOOP('',(#2523,#2524,#2525,#2526));
#485=EDGE_LOOP('',(#2527,#2528,#2529,#2530));
#486=EDGE_LOOP('',(#2531,#2532,#2533,#2534));
#487=EDGE_LOOP('',(#2535));
#488=EDGE_LOOP('',(#2536));
#489=EDGE_LOOP('',(#2537));
#490=EDGE_LOOP('',(#2538));
#491=EDGE_LOOP('',(#2539));
#492=EDGE_LOOP('',(#2540));
#493=EDGE_LOOP('',(#2541));
#494=EDGE_LOOP('',(#2542));
#495=EDGE_LOOP('',(#2543));
#496=EDGE_LOOP('',(#2544));
#497=EDGE_LOOP('',(#2545));
#498=EDGE_LOOP('',(#2546,#2547,#2548,#2549));
#499=EDGE_LOOP('',(#2550,#2551,#2552,#2553));
#500=EDGE_LOOP('',(#2554,#2555,#2556,#2557));
#501=EDGE_LOOP('',(#2558,#2559,#2560,#2561));
#502=EDGE_LOOP('',(#2562,#2563,#2564,#2565));
#503=EDGE_LOOP('',(#2566,#2567,#2568,#2569));
#504=EDGE_LOOP('',(#2570,#2571,#2572,#2573));
#505=EDGE_LOOP('',(#2574,#2575,#2576,#2577));
#506=EDGE_LOOP('',(#2578,#2579,#2580,#2581));
#507=EDGE_LOOP('',(#2582,#2583,#2584,#2585));
#508=EDGE_LOOP('',(#2586,#2587,#2588,#2589));
#509=EDGE_LOOP('',(#2590,#2591,#2592,#2593));
#510=EDGE_LOOP('',(#2594,#2595,#2596,#2597,#2598,#2599,#2600,#2601,#2602,
#2603));
#511=EDGE_LOOP('',(#2604,#2605,#2606,#2607));
#512=EDGE_LOOP('',(#2608,#2609,#2610,#2611,#2612,#2613));
#513=EDGE_LOOP('',(#2614));
#514=EDGE_LOOP('',(#2615));
#515=EDGE_LOOP('',(#2616));
#516=EDGE_LOOP('',(#2617,#2618,#2619,#2620));
#517=EDGE_LOOP('',(#2621,#2622,#2623,#2624,#2625,#2626));
#518=EDGE_LOOP('',(#2627));
#519=EDGE_LOOP('',(#2628));
#520=EDGE_LOOP('',(#2629));
#521=EDGE_LOOP('',(#2630,#2631,#2632,#2633));
#522=EDGE_LOOP('',(#2634,#2635,#2636,#2637));
#523=EDGE_LOOP('',(#2638,#2639,#2640,#2641));
#524=EDGE_LOOP('',(#2642,#2643,#2644,#2645));
#525=EDGE_LOOP('',(#2646,#2647,#2648,#2649));
#526=EDGE_LOOP('',(#2650,#2651,#2652,#2653));
#527=EDGE_LOOP('',(#2654,#2655,#2656,#2657));
#528=EDGE_LOOP('',(#2658,#2659,#2660,#2661));
#529=EDGE_LOOP('',(#2662,#2663,#2664,#2665));
#530=EDGE_LOOP('',(#2666,#2667,#2668,#2669));
#531=EDGE_LOOP('',(#2670,#2671,#2672,#2673));
#532=EDGE_LOOP('',(#2674,#2675,#2676,#2677));
#533=EDGE_LOOP('',(#2678,#2679,#2680,#2681));
#534=EDGE_LOOP('',(#2682,#2683,#2684,#2685,#2686,#2687,#2688,#2689,#2690,
#2691));
#535=EDGE_LOOP('',(#2692,#2693,#2694,#2695));
#536=EDGE_LOOP('',(#2696));
#537=EDGE_LOOP('',(#2697));
#538=EDGE_LOOP('',(#2698));
#539=EDGE_LOOP('',(#2699));
#540=EDGE_LOOP('',(#2700));
#541=EDGE_LOOP('',(#2701));
#542=EDGE_LOOP('',(#2702,#2703,#2704,#2705,#2706,#2707,#2708,#2709));
#543=EDGE_LOOP('',(#2710,#2711,#2712,#2713));
#544=EDGE_LOOP('',(#2714,#2715,#2716,#2717));
#545=EDGE_LOOP('',(#2718,#2719,#2720));
#546=EDGE_LOOP('',(#2721,#2722,#2723));
#547=EDGE_LOOP('',(#2724,#2725,#2726,#2727));
#548=EDGE_LOOP('',(#2728,#2729,#2730,#2731));
#549=EDGE_LOOP('',(#2732,#2733,#2734,#2735));
#550=EDGE_LOOP('',(#2736,#2737,#2738,#2739));
#551=EDGE_LOOP('',(#2740,#2741,#2742,#2743));
#552=EDGE_LOOP('',(#2744,#2745,#2746,#2747));
#553=EDGE_LOOP('',(#2748,#2749,#2750,#2751));
#554=EDGE_LOOP('',(#2752,#2753,#2754,#2755,#2756,#2757,#2758,#2759,#2760));
#555=EDGE_LOOP('',(#2761,#2762,#2763,#2764));
#556=EDGE_LOOP('',(#2765,#2766,#2767,#2768));
#557=EDGE_LOOP('',(#2769,#2770,#2771,#2772));
#558=EDGE_LOOP('',(#2773,#2774,#2775,#2776));
#559=EDGE_LOOP('',(#2777,#2778,#2779,#2780));
#560=EDGE_LOOP('',(#2781,#2782,#2783,#2784));
#561=EDGE_LOOP('',(#2785,#2786,#2787,#2788));
#562=EDGE_LOOP('',(#2789,#2790,#2791,#2792));
#563=EDGE_LOOP('',(#2793,#2794,#2795,#2796));
#564=EDGE_LOOP('',(#2797,#2798,#2799,#2800));
#565=EDGE_LOOP('',(#2801,#2802,#2803,#2804));
#566=EDGE_LOOP('',(#2805,#2806,#2807,#2808));
#567=EDGE_LOOP('',(#2809,#2810,#2811,#2812,#2813));
#568=EDGE_LOOP('',(#2814,#2815,#2816,#2817));
#569=EDGE_LOOP('',(#2818,#2819,#2820,#2821));
#570=EDGE_LOOP('',(#2822,#2823,#2824,#2825,#2826));
#571=EDGE_LOOP('',(#2827,#2828,#2829,#2830));
#572=EDGE_LOOP('',(#2831,#2832,#2833,#2834,#2835));
#573=EDGE_LOOP('',(#2836,#2837,#2838,#2839,#2840));
#574=EDGE_LOOP('',(#2841,#2842,#2843,#2844,#2845,#2846,#2847,#2848));
#575=EDGE_LOOP('',(#2849,#2850,#2851,#2852));
#576=EDGE_LOOP('',(#2853,#2854,#2855,#2856));
#577=EDGE_LOOP('',(#2857));
#578=EDGE_LOOP('',(#2858));
#579=EDGE_LOOP('',(#2859,#2860,#2861,#2862));
#580=EDGE_LOOP('',(#2863,#2864,#2865,#2866));
#581=EDGE_LOOP('',(#2867,#2868,#2869,#2870));
#582=EDGE_LOOP('',(#2871,#2872,#2873,#2874));
#583=EDGE_LOOP('',(#2875,#2876,#2877,#2878));
#584=EDGE_LOOP('',(#2879,#2880,#2881,#2882));
#585=EDGE_LOOP('',(#2883,#2884,#2885,#2886));
#586=EDGE_LOOP('',(#2887,#2888,#2889,#2890));
#587=EDGE_LOOP('',(#2891,#2892,#2893,#2894));
#588=EDGE_LOOP('',(#2895,#2896,#2897,#2898,#2899,#2900,#2901,#2902));
#589=EDGE_LOOP('',(#2903,#2904,#2905,#2906,#2907,#2908,#2909,#2910));
#590=EDGE_LOOP('',(#2911,#2912,#2913,#2914));
#591=EDGE_LOOP('',(#2915));
#592=EDGE_LOOP('',(#2916,#2917,#2918,#2919));
#593=EDGE_LOOP('',(#2920));
#594=EDGE_LOOP('',(#2921,#2922,#2923,#2924,#2925,#2926,#2927,#2928));
#595=EDGE_LOOP('',(#2929,#2930,#2931,#2932));
#596=EDGE_LOOP('',(#2933,#2934,#2935,#2936));
#597=EDGE_LOOP('',(#2937,#2938,#2939,#2940));
#598=EDGE_LOOP('',(#2941,#2942,#2943,#2944,#2945,#2946,#2947,#2948));
#599=EDGE_LOOP('',(#2949,#2950,#2951,#2952));
#600=EDGE_LOOP('',(#2953,#2954,#2955,#2956));
#601=EDGE_LOOP('',(#2957,#2958,#2959,#2960));
#602=EDGE_LOOP('',(#2961,#2962,#2963,#2964,#2965,#2966,#2967,#2968));
#603=EDGE_LOOP('',(#2969,#2970,#2971,#2972));
#604=EDGE_LOOP('',(#2973,#2974,#2975,#2976));
#605=EDGE_LOOP('',(#2977,#2978,#2979,#2980));
#606=EDGE_LOOP('',(#2981,#2982,#2983,#2984));
#607=EDGE_LOOP('',(#2985,#2986,#2987,#2988));
#608=EDGE_LOOP('',(#2989,#2990,#2991,#2992));
#609=EDGE_LOOP('',(#2993,#2994,#2995,#2996));
#610=EDGE_LOOP('',(#2997,#2998,#2999,#3000));
#611=EDGE_LOOP('',(#3001,#3002,#3003,#3004));
#612=EDGE_LOOP('',(#3005,#3006,#3007,#3008));
#613=EDGE_LOOP('',(#3009,#3010,#3011,#3012));
#614=EDGE_LOOP('',(#3013,#3014,#3015,#3016,#3017,#3018,#3019,#3020));
#615=EDGE_LOOP('',(#3021,#3022,#3023,#3024));
#616=EDGE_LOOP('',(#3025,#3026,#3027,#3028));
#617=EDGE_LOOP('',(#3029,#3030,#3031,#3032));
#618=EDGE_LOOP('',(#3033,#3034,#3035,#3036,#3037,#3038,#3039,#3040));
#619=EDGE_LOOP('',(#3041));
#620=EDGE_LOOP('',(#3042));
#621=EDGE_LOOP('',(#3043));
#622=EDGE_LOOP('',(#3044));
#623=EDGE_LOOP('',(#3045));
#624=EDGE_LOOP('',(#3046));
#625=EDGE_LOOP('',(#3047,#3048,#3049,#3050));
#626=EDGE_LOOP('',(#3051,#3052,#3053,#3054,#3055,#3056,#3057,#3058,#3059));
#627=EDGE_LOOP('',(#3060,#3061,#3062,#3063,#3064));
#628=EDGE_LOOP('',(#3065,#3066,#3067,#3068));
#629=EDGE_LOOP('',(#3069,#3070,#3071,#3072));
#630=EDGE_LOOP('',(#3073,#3074,#3075,#3076));
#631=EDGE_LOOP('',(#3077,#3078,#3079,#3080));
#632=EDGE_LOOP('',(#3081,#3082,#3083,#3084));
#633=EDGE_LOOP('',(#3085,#3086,#3087,#3088));
#634=EDGE_LOOP('',(#3089,#3090,#3091,#3092));
#635=EDGE_LOOP('',(#3093,#3094,#3095,#3096));
#636=EDGE_LOOP('',(#3097,#3098,#3099,#3100));
#637=EDGE_LOOP('',(#3101,#3102,#3103,#3104));
#638=EDGE_LOOP('',(#3105,#3106,#3107,#3108));
#639=EDGE_LOOP('',(#3109,#3110,#3111,#3112));
#640=EDGE_LOOP('',(#3113,#3114,#3115,#3116));
#641=EDGE_LOOP('',(#3117,#3118,#3119,#3120));
#642=EDGE_LOOP('',(#3121,#3122,#3123,#3124));
#643=EDGE_LOOP('',(#3125,#3126,#3127,#3128,#3129,#3130));
#644=EDGE_LOOP('',(#3131));
#645=EDGE_LOOP('',(#3132));
#646=EDGE_LOOP('',(#3133));
#647=EDGE_LOOP('',(#3134,#3135,#3136,#3137));
#648=EDGE_LOOP('',(#3138,#3139,#3140,#3141,#3142,#3143));
#649=EDGE_LOOP('',(#3144));
#650=EDGE_LOOP('',(#3145));
#651=EDGE_LOOP('',(#3146));
#652=EDGE_LOOP('',(#3147,#3148,#3149,#3150));
#653=EDGE_LOOP('',(#3151,#3152,#3153,#3154));
#654=EDGE_LOOP('',(#3155,#3156,#3157,#3158));
#655=EDGE_LOOP('',(#3159,#3160,#3161,#3162));
#656=EDGE_LOOP('',(#3163,#3164,#3165,#3166));
#657=EDGE_LOOP('',(#3167,#3168,#3169,#3170,#3171));
#658=EDGE_LOOP('',(#3172,#3173,#3174,#3175));
#659=EDGE_LOOP('',(#3176,#3177,#3178,#3179));
#660=EDGE_LOOP('',(#3180,#3181,#3182,#3183));
#661=EDGE_LOOP('',(#3184,#3185,#3186,#3187));
#662=EDGE_LOOP('',(#3188,#3189,#3190,#3191));
#663=EDGE_LOOP('',(#3192,#3193,#3194,#3195));
#664=EDGE_LOOP('',(#3196,#3197,#3198,#3199,#3200,#3201,#3202,#3203));
#665=EDGE_LOOP('',(#3204,#3205,#3206,#3207));
#666=EDGE_LOOP('',(#3208,#3209,#3210,#3211));
#667=EDGE_LOOP('',(#3212,#3213,#3214,#3215));
#668=LINE('',#4668,#1042);
#669=LINE('',#4675,#1043);
#670=LINE('',#4682,#1044);
#671=LINE('',#4689,#1045);
#672=LINE('',#4701,#1046);
#673=LINE('',#4704,#1047);
#674=LINE('',#4711,#1048);
#675=LINE('',#4713,#1049);
#676=LINE('',#4714,#1050);
#677=LINE('',#4717,#1051);
#678=LINE('',#4721,#1052);
#679=LINE('',#4724,#1053);
#680=LINE('',#4736,#1054);
#681=LINE('',#4737,#1055);
#682=LINE('',#4744,#1056);
#683=LINE('',#4746,#1057);
#684=LINE('',#4747,#1058);
#685=LINE('',#4750,#1059);
#686=LINE('',#4754,#1060);
#687=LINE('',#4757,#1061);
#688=LINE('',#4761,#1062);
#689=LINE('',#4764,#1063);
#690=LINE('',#4767,#1064);
#691=LINE('',#4769,#1065);
#692=LINE('',#4770,#1066);
#693=LINE('',#4772,#1067);
#694=LINE('',#4775,#1068);
#695=LINE('',#4776,#1069);
#696=LINE('',#4779,#1070);
#697=LINE('',#4783,#1071);
#698=LINE('',#4786,#1072);
#699=LINE('',#4789,#1073);
#700=LINE('',#4794,#1074);
#701=LINE('',#4796,#1075);
#702=LINE('',#4800,#1076);
#703=LINE('',#4802,#1077);
#704=LINE('',#4804,#1078);
#705=LINE('',#4805,#1079);
#706=LINE('',#4808,#1080);
#707=LINE('',#4810,#1081);
#708=LINE('',#4811,#1082);
#709=LINE('',#4814,#1083);
#710=LINE('',#4816,#1084);
#711=LINE('',#4817,#1085);
#712=LINE('',#4819,#1086);
#713=LINE('',#4820,#1087);
#714=LINE('',#4824,#1088);
#715=LINE('',#4826,#1089);
#716=LINE('',#4828,#1090);
#717=LINE('',#4829,#1091);
#718=LINE('',#4832,#1092);
#719=LINE('',#4834,#1093);
#720=LINE('',#4835,#1094);
#721=LINE('',#4838,#1095);
#722=LINE('',#4840,#1096);
#723=LINE('',#4841,#1097);
#724=LINE('',#4843,#1098);
#725=LINE('',#4844,#1099);
#726=LINE('',#4848,#1100);
#727=LINE('',#4850,#1101);
#728=LINE('',#4852,#1102);
#729=LINE('',#4853,#1103);
#730=LINE('',#4857,#1104);
#731=LINE('',#4859,#1105);
#732=LINE('',#4861,#1106);
#733=LINE('',#4862,#1107);
#734=LINE('',#4866,#1108);
#735=LINE('',#4868,#1109);
#736=LINE('',#4869,#1110);
#737=LINE('',#4870,#1111);
#738=LINE('',#4874,#1112);
#739=LINE('',#4875,#1113);
#740=LINE('',#4877,#1114);
#741=LINE('',#4878,#1115);
#742=LINE('',#4881,#1116);
#743=LINE('',#4883,#1117);
#744=LINE('',#4884,#1118);
#745=LINE('',#4887,#1119);
#746=LINE('',#4889,#1120);
#747=LINE('',#4890,#1121);
#748=LINE('',#4893,#1122);
#749=LINE('',#4894,#1123);
#750=LINE('',#4895,#1124);
#751=LINE('',#4898,#1125);
#752=LINE('',#4899,#1126);
#753=LINE('',#4900,#1127);
#754=LINE('',#4904,#1128);
#755=LINE('',#4906,#1129);
#756=LINE('',#4907,#1130);
#757=LINE('',#4910,#1131);
#758=LINE('',#4912,#1132);
#759=LINE('',#4913,#1133);
#760=LINE('',#4915,#1134);
#761=LINE('',#4918,#1135);
#762=LINE('',#4920,#1136);
#763=LINE('',#4921,#1137);
#764=LINE('',#4946,#1138);
#765=LINE('',#4947,#1139);
#766=LINE('',#4950,#1140);
#767=LINE('',#4952,#1141);
#768=LINE('',#4954,#1142);
#769=LINE('',#4955,#1143);
#770=LINE('',#4958,#1144);
#771=LINE('',#4960,#1145);
#772=LINE('',#4961,#1146);
#773=LINE('',#4964,#1147);
#774=LINE('',#4968,#1148);
#775=LINE('',#4969,#1149);
#776=LINE('',#4996,#1150);
#777=LINE('',#4998,#1151);
#778=LINE('',#5000,#1152);
#779=LINE('',#5002,#1153);
#780=LINE('',#5004,#1154);
#781=LINE('',#5006,#1155);
#782=LINE('',#5008,#1156);
#783=LINE('',#5010,#1157);
#784=LINE('',#5012,#1158);
#785=LINE('',#5014,#1159);
#786=LINE('',#5016,#1160);
#787=LINE('',#5018,#1161);
#788=LINE('',#5021,#1162);
#789=LINE('',#5023,#1163);
#790=LINE('',#5025,#1164);
#791=LINE('',#5027,#1165);
#792=LINE('',#5028,#1166);
#793=LINE('',#5031,#1167);
#794=LINE('',#5033,#1168);
#795=LINE('',#5035,#1169);
#796=LINE('',#5036,#1170);
#797=LINE('',#5039,#1171);
#798=LINE('',#5040,#1172);
#799=LINE('',#5049,#1173);
#800=LINE('',#5051,#1174);
#801=LINE('',#5052,#1175);
#802=LINE('',#5054,#1176);
#803=LINE('',#5062,#1177);
#804=LINE('',#5063,#1178);
#805=LINE('',#5065,#1179);
#806=LINE('',#5067,#1180);
#807=LINE('',#5072,#1181);
#808=LINE('',#5076,#1182);
#809=LINE('',#5080,#1183);
#810=LINE('',#5084,#1184);
#811=LINE('',#5088,#1185);
#812=LINE('',#5092,#1186);
#813=LINE('',#5095,#1187);
#814=LINE('',#5096,#1188);
#815=LINE('',#5098,#1189);
#816=LINE('',#5101,#1190);
#817=LINE('',#5102,#1191);
#818=LINE('',#5104,#1192);
#819=LINE('',#5109,#1193);
#820=LINE('',#5113,#1194);
#821=LINE('',#5117,#1195);
#822=LINE('',#5120,#1196);
#823=LINE('',#5139,#1197);
#824=LINE('',#5140,#1198);
#825=LINE('',#5143,#1199);
#826=LINE('',#5145,#1200);
#827=LINE('',#5148,#1201);
#828=LINE('',#5149,#1202);
#829=LINE('',#5152,#1203);
#830=LINE('',#5154,#1204);
#831=LINE('',#5157,#1205);
#832=LINE('',#5158,#1206);
#833=LINE('',#5163,#1207);
#834=LINE('',#5164,#1208);
#835=LINE('',#5167,#1209);
#836=LINE('',#5170,#1210);
#837=LINE('',#5173,#1211);
#838=LINE('',#5175,#1212);
#839=LINE('',#5177,#1213);
#840=LINE('',#5179,#1214);
#841=LINE('',#5180,#1215);
#842=LINE('',#5182,#1216);
#843=LINE('',#5185,#1217);
#844=LINE('',#5187,#1218);
#845=LINE('',#5189,#1219);
#846=LINE('',#5190,#1220);
#847=LINE('',#5193,#1221);
#848=LINE('',#5195,#1222);
#849=LINE('',#5197,#1223);
#850=LINE('',#5198,#1224);
#851=LINE('',#5201,#1225);
#852=LINE('',#5203,#1226);
#853=LINE('',#5205,#1227);
#854=LINE('',#5206,#1228);
#855=LINE('',#5209,#1229);
#856=LINE('',#5211,#1230);
#857=LINE('',#5213,#1231);
#858=LINE('',#5214,#1232);
#859=LINE('',#5216,#1233);
#860=LINE('',#5219,#1234);
#861=LINE('',#5221,#1235);
#862=LINE('',#5223,#1236);
#863=LINE('',#5224,#1237);
#864=LINE('',#5227,#1238);
#865=LINE('',#5229,#1239);
#866=LINE('',#5231,#1240);
#867=LINE('',#5232,#1241);
#868=LINE('',#5235,#1242);
#869=LINE('',#5237,#1243);
#870=LINE('',#5239,#1244);
#871=LINE('',#5240,#1245);
#872=LINE('',#5243,#1246);
#873=LINE('',#5245,#1247);
#874=LINE('',#5247,#1248);
#875=LINE('',#5248,#1249);
#876=LINE('',#5250,#1250);
#877=LINE('',#5254,#1251);
#878=LINE('',#5256,#1252);
#879=LINE('',#5258,#1253);
#880=LINE('',#5259,#1254);
#881=LINE('',#5263,#1255);
#882=LINE('',#5264,#1256);
#883=LINE('',#5266,#1257);
#884=LINE('',#5267,#1258);
#885=LINE('',#5270,#1259);
#886=LINE('',#5272,#1260);
#887=LINE('',#5273,#1261);
#888=LINE('',#5276,#1262);
#889=LINE('',#5278,#1263);
#890=LINE('',#5279,#1264);
#891=LINE('',#5282,#1265);
#892=LINE('',#5284,#1266);
#893=LINE('',#5286,#1267);
#894=LINE('',#5287,#1268);
#895=LINE('',#5290,#1269);
#896=LINE('',#5292,#1270);
#897=LINE('',#5293,#1271);
#898=LINE('',#5297,#1272);
#899=LINE('',#5298,#1273);
#900=LINE('',#5300,#1274);
#901=LINE('',#5301,#1275);
#902=LINE('',#5304,#1276);
#903=LINE('',#5305,#1277);
#904=LINE('',#5306,#1278);
#905=LINE('',#5310,#1279);
#906=LINE('',#5312,#1280);
#907=LINE('',#5313,#1281);
#908=LINE('',#5315,#1282);
#909=LINE('',#5322,#1283);
#910=LINE('',#5324,#1284);
#911=LINE('',#5326,#1285);
#912=LINE('',#5327,#1286);
#913=LINE('',#5329,#1287);
#914=LINE('',#5333,#1288);
#915=LINE('',#5337,#1289);
#916=LINE('',#5341,#1290);
#917=LINE('',#5343,#1291);
#918=LINE('',#5345,#1292);
#919=LINE('',#5346,#1293);
#920=LINE('',#5350,#1294);
#921=LINE('',#5352,#1295);
#922=LINE('',#5354,#1296);
#923=LINE('',#5355,#1297);
#924=LINE('',#5357,#1298);
#925=LINE('',#5358,#1299);
#926=LINE('',#5361,#1300);
#927=LINE('',#5363,#1301);
#928=LINE('',#5364,#1302);
#929=LINE('',#5367,#1303);
#930=LINE('',#5369,#1304);
#931=LINE('',#5370,#1305);
#932=LINE('',#5373,#1306);
#933=LINE('',#5374,#1307);
#934=LINE('',#5375,#1308);
#935=LINE('',#5377,#1309);
#936=LINE('',#5378,#1310);
#937=LINE('',#5381,#1311);
#938=LINE('',#5382,#1312);
#939=LINE('',#5384,#1313);
#940=LINE('',#5385,#1314);
#941=LINE('',#5388,#1315);
#942=LINE('',#5389,#1316);
#943=LINE('',#5392,#1317);
#944=LINE('',#5393,#1318);
#945=LINE('',#5395,#1319);
#946=LINE('',#5396,#1320);
#947=LINE('',#5400,#1321);
#948=LINE('',#5402,#1322);
#949=LINE('',#5404,#1323);
#950=LINE('',#5405,#1324);
#951=LINE('',#5408,#1325);
#952=LINE('',#5410,#1326);
#953=LINE('',#5411,#1327);
#954=LINE('',#5414,#1328);
#955=LINE('',#5416,#1329);
#956=LINE('',#5417,#1330);
#957=LINE('',#5420,#1331);
#958=LINE('',#5422,#1332);
#959=LINE('',#5424,#1333);
#960=LINE('',#5426,#1334);
#961=LINE('',#5427,#1335);
#962=LINE('',#5429,#1336);
#963=LINE('',#5430,#1337);
#964=LINE('',#5432,#1338);
#965=LINE('',#5434,#1339);
#966=LINE('',#5436,#1340);
#967=LINE('',#5440,#1341);
#968=LINE('',#5441,#1342);
#969=LINE('',#5442,#1343);
#970=LINE('',#5445,#1344);
#971=LINE('',#5446,#1345);
#972=LINE('',#5449,#1346);
#973=LINE('',#5450,#1347);
#974=LINE('',#5452,#1348);
#975=LINE('',#5456,#1349);
#976=LINE('',#5457,#1350);
#977=LINE('',#5458,#1351);
#978=LINE('',#5461,#1352);
#979=LINE('',#5462,#1353);
#980=LINE('',#5465,#1354);
#981=LINE('',#5466,#1355);
#982=LINE('',#5468,#1356);
#983=LINE('',#5471,#1357);
#984=LINE('',#5473,#1358);
#985=LINE('',#5474,#1359);
#986=LINE('',#5476,#1360);
#987=LINE('',#5478,#1361);
#988=LINE('',#5484,#1362);
#989=LINE('',#5486,#1363);
#990=LINE('',#5487,#1364);
#991=LINE('',#5490,#1365);
#992=LINE('',#5491,#1366);
#993=LINE('',#5493,#1367);
#994=LINE('',#5494,#1368);
#995=LINE('',#5509,#1369);
#996=LINE('',#5510,#1370);
#997=LINE('',#5512,#1371);
#998=LINE('',#5514,#1372);
#999=LINE('',#5515,#1373);
#1000=LINE('',#5518,#1374);
#1001=LINE('',#5520,#1375);
#1002=LINE('',#5521,#1376);
#1003=LINE('',#5524,#1377);
#1004=LINE('',#5525,#1378);
#1005=LINE('',#5529,#1379);
#1006=LINE('',#5530,#1380);
#1007=LINE('',#5531,#1381);
#1008=LINE('',#5534,#1382);
#1009=LINE('',#5535,#1383);
#1010=LINE('',#5538,#1384);
#1011=LINE('',#5539,#1385);
#1012=LINE('',#5541,#1386);
#1013=LINE('',#5545,#1387);
#1014=LINE('',#5546,#1388);
#1015=LINE('',#5547,#1389);
#1016=LINE('',#5550,#1390);
#1017=LINE('',#5551,#1391);
#1018=LINE('',#5554,#1392);
#1019=LINE('',#5555,#1393);
#1020=LINE('',#5557,#1394);
#1021=LINE('',#5561,#1395);
#1022=LINE('',#5565,#1396);
#1023=LINE('',#5569,#1397);
#1024=LINE('',#5573,#1398);
#1025=LINE('',#5577,#1399);
#1026=LINE('',#5581,#1400);
#1027=LINE('',#5583,#1401);
#1028=LINE('',#5586,#1402);
#1029=LINE('',#5591,#1403);
#1030=LINE('',#5592,#1404);
#1031=LINE('',#5593,#1405);
#1032=LINE('',#5596,#1406);
#1033=LINE('',#5597,#1407);
#1034=LINE('',#5600,#1408);
#1035=LINE('',#5601,#1409);
#1036=LINE('',#5603,#1410);
#1037=LINE('',#5606,#1411);
#1038=LINE('',#5608,#1412);
#1039=LINE('',#5609,#1413);
#1040=LINE('',#5611,#1414);
#1041=LINE('',#5612,#1415);
#1042=VECTOR('',#3743,0.125);
#1043=VECTOR('',#3752,0.125);
#1044=VECTOR('',#3761,0.125);
#1045=VECTOR('',#3770,0.125);
#1046=VECTOR('',#3785,0.393700787401575);
#1047=VECTOR('',#3788,0.393700787401575);
#1048=VECTOR('',#3797,0.393700787401575);
#1049=VECTOR('',#3798,0.393700787401575);
#1050=VECTOR('',#3799,0.393700787401575);
#1051=VECTOR('',#3802,0.393700787401575);
#1052=VECTOR('',#3807,0.393700787401575);
#1053=VECTOR('',#3810,0.393700787401575);
#1054=VECTOR('',#3823,0.393700787401575);
#1055=VECTOR('',#3824,0.393700787401575);
#1056=VECTOR('',#3833,0.393700787401575);
#1057=VECTOR('',#3834,0.393700787401575);
#1058=VECTOR('',#3835,0.393700787401575);
#1059=VECTOR('',#3838,0.393700787401575);
#1060=VECTOR('',#3843,0.393700787401575);
#1061=VECTOR('',#3846,0.393700787401575);
#1062=VECTOR('',#3851,0.393700787401575);
#1063=VECTOR('',#3854,0.393700787401575);
#1064=VECTOR('',#3857,0.393700787401575);
#1065=VECTOR('',#3860,0.393700787401575);
#1066=VECTOR('',#3861,0.393700787401575);
#1067=VECTOR('',#3864,0.393700787401575);
#1068=VECTOR('',#3867,0.393700787401575);
#1069=VECTOR('',#3868,0.393700787401575);
#1070=VECTOR('',#3869,0.393700787401575);
#1071=VECTOR('',#3872,0.393700787401575);
#1072=VECTOR('',#3877,0.393700787401575);
#1073=VECTOR('',#3880,0.393700787401575);
#1074=VECTOR('',#3887,0.393700787401575);
#1075=VECTOR('',#3890,0.393700787401575);
#1076=VECTOR('',#3893,0.393700787401575);
#1077=VECTOR('',#3894,0.393700787401575);
#1078=VECTOR('',#3895,0.393700787401575);
#1079=VECTOR('',#3896,0.393700787401575);
#1080=VECTOR('',#3899,0.393700787401575);
#1081=VECTOR('',#3900,0.393700787401575);
#1082=VECTOR('',#3901,0.393700787401575);
#1083=VECTOR('',#3904,0.393700787401575);
#1084=VECTOR('',#3905,0.393700787401575);
#1085=VECTOR('',#3906,0.393700787401575);
#1086=VECTOR('',#3909,0.393700787401575);
#1087=VECTOR('',#3910,0.393700787401575);
#1088=VECTOR('',#3913,0.393700787401575);
#1089=VECTOR('',#3914,0.393700787401575);
#1090=VECTOR('',#3915,0.393700787401575);
#1091=VECTOR('',#3916,0.393700787401575);
#1092=VECTOR('',#3919,0.393700787401575);
#1093=VECTOR('',#3920,0.393700787401575);
#1094=VECTOR('',#3921,0.393700787401575);
#1095=VECTOR('',#3924,0.393700787401575);
#1096=VECTOR('',#3925,0.393700787401575);
#1097=VECTOR('',#3926,0.393700787401575);
#1098=VECTOR('',#3929,0.393700787401575);
#1099=VECTOR('',#3930,0.393700787401575);
#1100=VECTOR('',#3933,0.393700787401575);
#1101=VECTOR('',#3934,0.393700787401575);
#1102=VECTOR('',#3935,0.393700787401575);
#1103=VECTOR('',#3936,0.393700787401575);
#1104=VECTOR('',#3939,0.393700787401575);
#1105=VECTOR('',#3940,0.393700787401575);
#1106=VECTOR('',#3941,0.393700787401575);
#1107=VECTOR('',#3942,0.393700787401575);
#1108=VECTOR('',#3945,0.393700787401575);
#1109=VECTOR('',#3946,0.393700787401575);
#1110=VECTOR('',#3947,0.393700787401575);
#1111=VECTOR('',#3948,0.393700787401575);
#1112=VECTOR('',#3951,0.393700787401575);
#1113=VECTOR('',#3952,0.393700787401575);
#1114=VECTOR('',#3953,0.393700787401575);
#1115=VECTOR('',#3954,0.393700787401575);
#1116=VECTOR('',#3957,0.393700787401575);
#1117=VECTOR('',#3958,0.393700787401575);
#1118=VECTOR('',#3959,0.393700787401575);
#1119=VECTOR('',#3962,0.393700787401575);
#1120=VECTOR('',#3963,0.393700787401575);
#1121=VECTOR('',#3964,0.393700787401575);
#1122=VECTOR('',#3967,0.393700787401575);
#1123=VECTOR('',#3968,0.393700787401575);
#1124=VECTOR('',#3969,0.393700787401575);
#1125=VECTOR('',#3972,0.393700787401575);
#1126=VECTOR('',#3973,0.393700787401575);
#1127=VECTOR('',#3974,0.393700787401575);
#1128=VECTOR('',#3979,0.393700787401575);
#1129=VECTOR('',#3980,0.393700787401575);
#1130=VECTOR('',#3981,0.393700787401575);
#1131=VECTOR('',#3984,0.393700787401575);
#1132=VECTOR('',#3985,0.393700787401575);
#1133=VECTOR('',#3986,0.393700787401575);
#1134=VECTOR('',#3989,0.393700787401575);
#1135=VECTOR('',#3992,0.393700787401575);
#1136=VECTOR('',#3993,0.393700787401575);
#1137=VECTOR('',#3994,0.393700787401575);
#1138=VECTOR('',#4019,0.393700787401575);
#1139=VECTOR('',#4020,0.393700787401575);
#1140=VECTOR('',#4021,0.393700787401575);
#1141=VECTOR('',#4022,0.393700787401575);
#1142=VECTOR('',#4023,0.393700787401575);
#1143=VECTOR('',#4024,0.393700787401575);
#1144=VECTOR('',#4027,0.393700787401575);
#1145=VECTOR('',#4028,0.393700787401575);
#1146=VECTOR('',#4029,0.393700787401575);
#1147=VECTOR('',#4032,0.393700787401575);
#1148=VECTOR('',#4037,0.393700787401575);
#1149=VECTOR('',#4038,0.393700787401575);
#1150=VECTOR('',#4069,0.0393700787401577);
#1151=VECTOR('',#4072,0.0590551181102364);
#1152=VECTOR('',#4075,0.0393700787401573);
#1153=VECTOR('',#4078,0.0393700787401573);
#1154=VECTOR('',#4081,0.0393700787401577);
#1155=VECTOR('',#4084,0.0393700787401573);
#1156=VECTOR('',#4087,0.0393700787401577);
#1157=VECTOR('',#4090,0.0393700787401573);
#1158=VECTOR('',#4093,0.0590551181102364);
#1159=VECTOR('',#4096,0.0590551181102364);
#1160=VECTOR('',#4099,0.0393700787401573);
#1161=VECTOR('',#4102,0.393700787401575);
#1162=VECTOR('',#4105,0.393700787401575);
#1163=VECTOR('',#4106,0.393700787401575);
#1164=VECTOR('',#4107,0.393700787401575);
#1165=VECTOR('',#4108,0.393700787401575);
#1166=VECTOR('',#4109,0.393700787401575);
#1167=VECTOR('',#4110,0.393700787401575);
#1168=VECTOR('',#4111,0.393700787401575);
#1169=VECTOR('',#4112,0.393700787401575);
#1170=VECTOR('',#4113,0.393700787401575);
#1171=VECTOR('',#4116,0.393700787401575);
#1172=VECTOR('',#4117,0.393700787401575);
#1173=VECTOR('',#4126,0.393700787401575);
#1174=VECTOR('',#4127,0.393700787401575);
#1175=VECTOR('',#4128,0.393700787401575);
#1176=VECTOR('',#4131,0.393700787401575);
#1177=VECTOR('',#4140,0.393700787401575);
#1178=VECTOR('',#4141,0.393700787401575);
#1179=VECTOR('',#4144,0.393700787401575);
#1180=VECTOR('',#4147,0.393700787401575);
#1181=VECTOR('',#4154,0.0590551181102364);
#1182=VECTOR('',#4159,0.0590551181102365);
#1183=VECTOR('',#4164,0.0590551181102364);
#1184=VECTOR('',#4169,0.0590551181102364);
#1185=VECTOR('',#4174,0.0590551181102364);
#1186=VECTOR('',#4179,0.0590551181102365);
#1187=VECTOR('',#4182,0.393700787401575);
#1188=VECTOR('',#4183,0.393700787401575);
#1189=VECTOR('',#4186,0.393700787401575);
#1190=VECTOR('',#4189,0.393700787401575);
#1191=VECTOR('',#4190,0.393700787401575);
#1192=VECTOR('',#4193,0.393700787401575);
#1193=VECTOR('',#4198,0.393700787401575);
#1194=VECTOR('',#4201,0.393700787401575);
#1195=VECTOR('',#4206,0.393700787401575);
#1196=VECTOR('',#4209,0.393700787401575);
#1197=VECTOR('',#4230,0.393700787401575);
#1198=VECTOR('',#4231,0.393700787401575);
#1199=VECTOR('',#4234,0.393700787401575);
#1200=VECTOR('',#4235,0.393700787401575);
#1201=VECTOR('',#4240,0.393700787401575);
#1202=VECTOR('',#4241,0.393700787401575);
#1203=VECTOR('',#4244,0.393700787401575);
#1204=VECTOR('',#4245,0.393700787401575);
#1205=VECTOR('',#4250,0.393700787401575);
#1206=VECTOR('',#4251,0.393700787401575);
#1207=VECTOR('',#4256,0.393700787401575);
#1208=VECTOR('',#4257,0.393700787401575);
#1209=VECTOR('',#4260,0.393700787401575);
#1210=VECTOR('',#4263,0.393700787401575);
#1211=VECTOR('',#4266,0.393700787401575);
#1212=VECTOR('',#4267,0.393700787401575);
#1213=VECTOR('',#4268,0.393700787401575);
#1214=VECTOR('',#4269,0.393700787401575);
#1215=VECTOR('',#4270,0.393700787401575);
#1216=VECTOR('',#4273,0.393700787401575);
#1217=VECTOR('',#4274,0.393700787401575);
#1218=VECTOR('',#4275,0.393700787401575);
#1219=VECTOR('',#4276,0.393700787401575);
#1220=VECTOR('',#4277,0.393700787401575);
#1221=VECTOR('',#4278,0.393700787401575);
#1222=VECTOR('',#4279,0.393700787401575);
#1223=VECTOR('',#4280,0.393700787401575);
#1224=VECTOR('',#4281,0.393700787401575);
#1225=VECTOR('',#4282,0.393700787401575);
#1226=VECTOR('',#4283,0.393700787401575);
#1227=VECTOR('',#4284,0.393700787401575);
#1228=VECTOR('',#4285,0.393700787401575);
#1229=VECTOR('',#4286,0.393700787401575);
#1230=VECTOR('',#4287,0.393700787401575);
#1231=VECTOR('',#4288,0.393700787401575);
#1232=VECTOR('',#4289,0.393700787401575);
#1233=VECTOR('',#4292,0.393700787401575);
#1234=VECTOR('',#4293,0.393700787401575);
#1235=VECTOR('',#4294,0.393700787401575);
#1236=VECTOR('',#4295,0.393700787401575);
#1237=VECTOR('',#4296,0.393700787401575);
#1238=VECTOR('',#4297,0.393700787401575);
#1239=VECTOR('',#4298,0.393700787401575);
#1240=VECTOR('',#4299,0.393700787401575);
#1241=VECTOR('',#4300,0.393700787401575);
#1242=VECTOR('',#4301,0.393700787401575);
#1243=VECTOR('',#4302,0.393700787401575);
#1244=VECTOR('',#4303,0.393700787401575);
#1245=VECTOR('',#4304,0.393700787401575);
#1246=VECTOR('',#4305,0.393700787401575);
#1247=VECTOR('',#4306,0.393700787401575);
#1248=VECTOR('',#4307,0.393700787401575);
#1249=VECTOR('',#4308,0.393700787401575);
#1250=VECTOR('',#4311,0.393700787401575);
#1251=VECTOR('',#4314,0.393700787401575);
#1252=VECTOR('',#4315,0.393700787401575);
#1253=VECTOR('',#4316,0.393700787401575);
#1254=VECTOR('',#4317,0.393700787401575);
#1255=VECTOR('',#4320,0.393700787401575);
#1256=VECTOR('',#4321,0.393700787401575);
#1257=VECTOR('',#4322,0.393700787401575);
#1258=VECTOR('',#4323,0.393700787401575);
#1259=VECTOR('',#4326,0.393700787401575);
#1260=VECTOR('',#4327,0.393700787401575);
#1261=VECTOR('',#4328,0.393700787401575);
#1262=VECTOR('',#4331,0.393700787401575);
#1263=VECTOR('',#4332,0.393700787401575);
#1264=VECTOR('',#4333,0.393700787401575);
#1265=VECTOR('',#4336,0.393700787401575);
#1266=VECTOR('',#4337,0.393700787401575);
#1267=VECTOR('',#4338,0.393700787401575);
#1268=VECTOR('',#4339,0.393700787401575);
#1269=VECTOR('',#4342,0.393700787401575);
#1270=VECTOR('',#4343,0.393700787401575);
#1271=VECTOR('',#4344,0.393700787401575);
#1272=VECTOR('',#4347,0.393700787401575);
#1273=VECTOR('',#4348,0.393700787401575);
#1274=VECTOR('',#4349,0.393700787401575);
#1275=VECTOR('',#4350,0.393700787401575);
#1276=VECTOR('',#4353,0.393700787401575);
#1277=VECTOR('',#4354,0.393700787401575);
#1278=VECTOR('',#4355,0.393700787401575);
#1279=VECTOR('',#4360,0.393700787401575);
#1280=VECTOR('',#4361,0.393700787401575);
#1281=VECTOR('',#4362,0.393700787401575);
#1282=VECTOR('',#4365,0.393700787401575);
#1283=VECTOR('',#4370,0.393700787401575);
#1284=VECTOR('',#4371,0.393700787401575);
#1285=VECTOR('',#4372,0.393700787401575);
#1286=VECTOR('',#4373,0.393700787401575);
#1287=VECTOR('',#4376,0.393700787401575);
#1288=VECTOR('',#4381,0.059);
#1289=VECTOR('',#4386,0.059);
#1290=VECTOR('',#4389,0.393700787401575);
#1291=VECTOR('',#4390,0.393700787401575);
#1292=VECTOR('',#4391,0.393700787401575);
#1293=VECTOR('',#4392,0.393700787401575);
#1294=VECTOR('',#4395,0.393700787401575);
#1295=VECTOR('',#4396,0.393700787401575);
#1296=VECTOR('',#4397,0.393700787401575);
#1297=VECTOR('',#4398,0.393700787401575);
#1298=VECTOR('',#4401,0.393700787401575);
#1299=VECTOR('',#4402,0.393700787401575);
#1300=VECTOR('',#4405,0.393700787401575);
#1301=VECTOR('',#4406,0.393700787401575);
#1302=VECTOR('',#4407,0.393700787401575);
#1303=VECTOR('',#4410,0.393700787401575);
#1304=VECTOR('',#4411,0.393700787401575);
#1305=VECTOR('',#4412,0.393700787401575);
#1306=VECTOR('',#4415,0.393700787401575);
#1307=VECTOR('',#4416,0.393700787401575);
#1308=VECTOR('',#4417,0.393700787401575);
#1309=VECTOR('',#4418,0.393700787401575);
#1310=VECTOR('',#4419,0.393700787401575);
#1311=VECTOR('',#4422,0.393700787401575);
#1312=VECTOR('',#4423,0.393700787401575);
#1313=VECTOR('',#4424,0.393700787401575);
#1314=VECTOR('',#4425,0.393700787401575);
#1315=VECTOR('',#4428,0.393700787401575);
#1316=VECTOR('',#4429,0.393700787401575);
#1317=VECTOR('',#4432,0.393700787401575);
#1318=VECTOR('',#4433,0.393700787401575);
#1319=VECTOR('',#4436,0.393700787401575);
#1320=VECTOR('',#4437,0.393700787401575);
#1321=VECTOR('',#4440,0.393700787401575);
#1322=VECTOR('',#4441,0.393700787401575);
#1323=VECTOR('',#4442,0.393700787401575);
#1324=VECTOR('',#4443,0.393700787401575);
#1325=VECTOR('',#4446,0.393700787401575);
#1326=VECTOR('',#4447,0.393700787401575);
#1327=VECTOR('',#4448,0.393700787401575);
#1328=VECTOR('',#4451,0.393700787401575);
#1329=VECTOR('',#4452,0.393700787401575);
#1330=VECTOR('',#4453,0.393700787401575);
#1331=VECTOR('',#4456,0.393700787401575);
#1332=VECTOR('',#4457,0.393700787401575);
#1333=VECTOR('',#4458,0.393700787401575);
#1334=VECTOR('',#4459,0.393700787401575);
#1335=VECTOR('',#4460,0.393700787401575);
#1336=VECTOR('',#4463,0.393700787401575);
#1337=VECTOR('',#4464,0.393700787401575);
#1338=VECTOR('',#4467,0.393700787401575);
#1339=VECTOR('',#4470,0.393700787401575);
#1340=VECTOR('',#4473,0.393700787401575);
#1341=VECTOR('',#4476,0.393700787401575);
#1342=VECTOR('',#4477,0.393700787401575);
#1343=VECTOR('',#4478,0.393700787401575);
#1344=VECTOR('',#4481,0.393700787401575);
#1345=VECTOR('',#4482,0.393700787401575);
#1346=VECTOR('',#4485,0.393700787401575);
#1347=VECTOR('',#4486,0.393700787401575);
#1348=VECTOR('',#4489,0.393700787401575);
#1349=VECTOR('',#4492,0.393700787401575);
#1350=VECTOR('',#4493,0.393700787401575);
#1351=VECTOR('',#4494,0.393700787401575);
#1352=VECTOR('',#4497,0.393700787401575);
#1353=VECTOR('',#4498,0.393700787401575);
#1354=VECTOR('',#4501,0.393700787401575);
#1355=VECTOR('',#4502,0.393700787401575);
#1356=VECTOR('',#4505,0.393700787401575);
#1357=VECTOR('',#4508,0.393700787401575);
#1358=VECTOR('',#4509,0.393700787401575);
#1359=VECTOR('',#4510,0.393700787401575);
#1360=VECTOR('',#4513,0.393700787401575);
#1361=VECTOR('',#4516,0.393700787401575);
#1362=VECTOR('',#4525,0.393700787401575);
#1363=VECTOR('',#4526,0.393700787401575);
#1364=VECTOR('',#4527,0.393700787401575);
#1365=VECTOR('',#4528,0.393700787401575);
#1366=VECTOR('',#4529,0.393700787401575);
#1367=VECTOR('',#4530,0.393700787401575);
#1368=VECTOR('',#4531,0.393700787401575);
#1369=VECTOR('',#4546,0.393700787401575);
#1370=VECTOR('',#4547,0.393700787401575);
#1371=VECTOR('',#4550,0.393700787401575);
#1372=VECTOR('',#4551,0.393700787401575);
#1373=VECTOR('',#4552,0.393700787401575);
#1374=VECTOR('',#4555,0.393700787401575);
#1375=VECTOR('',#4556,0.393700787401575);
#1376=VECTOR('',#4557,0.393700787401575);
#1377=VECTOR('',#4560,0.393700787401575);
#1378=VECTOR('',#4561,0.393700787401575);
#1379=VECTOR('',#4564,0.393700787401575);
#1380=VECTOR('',#4565,0.393700787401575);
#1381=VECTOR('',#4566,0.393700787401575);
#1382=VECTOR('',#4569,0.393700787401575);
#1383=VECTOR('',#4570,0.393700787401575);
#1384=VECTOR('',#4573,0.393700787401575);
#1385=VECTOR('',#4574,0.393700787401575);
#1386=VECTOR('',#4577,0.393700787401575);
#1387=VECTOR('',#4580,0.393700787401575);
#1388=VECTOR('',#4581,0.393700787401575);
#1389=VECTOR('',#4582,0.393700787401575);
#1390=VECTOR('',#4585,0.393700787401575);
#1391=VECTOR('',#4586,0.393700787401575);
#1392=VECTOR('',#4589,0.393700787401575);
#1393=VECTOR('',#4590,0.393700787401575);
#1394=VECTOR('',#4593,0.393700787401575);
#1395=VECTOR('',#4598,0.0590551181102365);
#1396=VECTOR('',#4603,0.0590551181102364);
#1397=VECTOR('',#4608,0.0590551181102364);
#1398=VECTOR('',#4613,0.0590551181102364);
#1399=VECTOR('',#4618,0.0590551181102365);
#1400=VECTOR('',#4623,0.0590551181102364);
#1401=VECTOR('',#4626,0.393700787401575);
#1402=VECTOR('',#4631,0.393700787401575);
#1403=VECTOR('',#4636,0.393700787401575);
#1404=VECTOR('',#4637,0.393700787401575);
#1405=VECTOR('',#4638,0.393700787401575);
#1406=VECTOR('',#4641,0.393700787401575);
#1407=VECTOR('',#4642,0.393700787401575);
#1408=VECTOR('',#4645,0.393700787401575);
#1409=VECTOR('',#4646,0.393700787401575);
#1410=VECTOR('',#4649,0.393700787401575);
#1411=VECTOR('',#4652,0.393700787401575);
#1412=VECTOR('',#4653,0.393700787401575);
#1413=VECTOR('',#4654,0.393700787401575);
#1414=VECTOR('',#4657,0.393700787401575);
#1415=VECTOR('',#4658,0.393700787401575);
#1416=CIRCLE('',#3463,0.125);
#1417=CIRCLE('',#3464,0.125);
#1418=CIRCLE('',#3467,0.125);
#1419=CIRCLE('',#3468,0.125);
#1420=CIRCLE('',#3471,0.125);
#1421=CIRCLE('',#3472,0.125);
#1422=CIRCLE('',#3475,0.125);
#1423=CIRCLE('',#3476,0.125);
#1424=CIRCLE('',#3479,0.1);
#1425=CIRCLE('',#3480,0.1);
#1426=CIRCLE('',#3481,0.1);
#1427=CIRCLE('',#3483,0.0999999999999998);
#1428=CIRCLE('',#3485,0.1);
#1429=CIRCLE('',#3486,0.1);
#1430=CIRCLE('',#3489,0.1);
#1431=CIRCLE('',#3493,0.1);
#1432=CIRCLE('',#3494,0.0999999999999999);
#1433=CIRCLE('',#3495,0.1);
#1434=CIRCLE('',#3497,0.0999999999999998);
#1435=CIRCLE('',#3499,0.1);
#1436=CIRCLE('',#3500,0.1);
#1437=CIRCLE('',#3503,0.1);
#1438=CIRCLE('',#3507,0.1);
#1439=CIRCLE('',#3513,0.3);
#1440=CIRCLE('',#3514,0.3);
#1441=CIRCLE('',#3519,0.1);
#1442=CIRCLE('',#3542,0.0393700787401573);
#1443=CIRCLE('',#3543,0.0590551181102364);
#1444=CIRCLE('',#3544,0.0590551181102364);
#1445=CIRCLE('',#3545,0.0393700787401573);
#1446=CIRCLE('',#3546,0.0393700787401577);
#1447=CIRCLE('',#3547,0.0393700787401573);
#1448=CIRCLE('',#3548,0.0393700787401577);
#1449=CIRCLE('',#3549,0.0393700787401573);
#1450=CIRCLE('',#3550,0.0393700787401573);
#1451=CIRCLE('',#3551,0.0590551181102364);
#1452=CIRCLE('',#3552,0.0393700787401577);
#1453=CIRCLE('',#3556,0.3);
#1454=CIRCLE('',#3559,0.3);
#1455=CIRCLE('',#3561,0.0393700787401577);
#1456=CIRCLE('',#3562,0.0590551181102364);
#1457=CIRCLE('',#3563,0.0590551181102364);
#1458=CIRCLE('',#3564,0.0393700787401573);
#1459=CIRCLE('',#3565,0.0393700787401573);
#1460=CIRCLE('',#3566,0.0393700787401577);
#1461=CIRCLE('',#3567,0.0393700787401577);
#1462=CIRCLE('',#3568,0.0393700787401573);
#1463=CIRCLE('',#3569,0.0590551181102364);
#1464=CIRCLE('',#3570,0.0393700787401573);
#1465=CIRCLE('',#3571,0.0393700787401573);
#1466=CIRCLE('',#3586,0.0590551181102364);
#1467=CIRCLE('',#3587,0.0590551181102364);
#1468=CIRCLE('',#3588,0.0590551181102365);
#1469=CIRCLE('',#3591,0.0590551181102365);
#1470=CIRCLE('',#3592,0.0590551181102364);
#1471=CIRCLE('',#3593,0.0590551181102364);
#1472=CIRCLE('',#3599,0.0590551181102364);
#1473=CIRCLE('',#3601,0.0590551181102365);
#1474=CIRCLE('',#3603,0.0590551181102364);
#1475=CIRCLE('',#3605,0.0590551181102364);
#1476=CIRCLE('',#3607,0.0590551181102364);
#1477=CIRCLE('',#3609,0.0590551181102365);
#1478=CIRCLE('',#3616,0.1);
#1479=CIRCLE('',#3621,0.0999999999999998);
#1480=CIRCLE('',#3622,0.1);
#1481=CIRCLE('',#3623,0.0999999999999998);
#1482=CIRCLE('',#3625,0.0999999999999998);
#1483=CIRCLE('',#3626,0.1);
#1484=CIRCLE('',#3627,0.1);
#1485=CIRCLE('',#3629,0.1);
#1486=CIRCLE('',#3637,0.1);
#1487=CIRCLE('',#3639,0.1);
#1488=CIRCLE('',#3655,0.059);
#1489=CIRCLE('',#3656,0.059);
#1490=CIRCLE('',#3659,0.059);
#1491=CIRCLE('',#3661,0.059);
#1492=CIRCLE('',#3695,0.0590551181102364);
#1493=CIRCLE('',#3696,0.0590551181102365);
#1494=CIRCLE('',#3697,0.0590551181102364);
#1495=CIRCLE('',#3698,0.0590551181102364);
#1496=CIRCLE('',#3699,0.0590551181102364);
#1497=CIRCLE('',#3700,0.0590551181102365);
#1498=CIRCLE('',#3714,0.0590551181102365);
#1499=CIRCLE('',#3716,0.0590551181102364);
#1500=CIRCLE('',#3718,0.0590551181102364);
#1501=CIRCLE('',#3720,0.0590551181102364);
#1502=CIRCLE('',#3722,0.0590551181102365);
#1503=CIRCLE('',#3724,0.0590551181102364);
#1504=VERTEX_POINT('',#4665);
#1505=VERTEX_POINT('',#4667);
#1506=VERTEX_POINT('',#4672);
#1507=VERTEX_POINT('',#4674);
#1508=VERTEX_POINT('',#4679);
#1509=VERTEX_POINT('',#4681);
#1510=VERTEX_POINT('',#4686);
#1511=VERTEX_POINT('',#4688);
#1512=VERTEX_POINT('',#4693);
#1513=VERTEX_POINT('',#4694);
#1514=VERTEX_POINT('',#4696);
#1515=VERTEX_POINT('',#4700);
#1516=VERTEX_POINT('',#4702);
#1517=VERTEX_POINT('',#4706);
#1518=VERTEX_POINT('',#4710);
#1519=VERTEX_POINT('',#4712);
#1520=VERTEX_POINT('',#4716);
#1521=VERTEX_POINT('',#4720);
#1522=VERTEX_POINT('',#4722);
#1523=VERTEX_POINT('',#4726);
#1524=VERTEX_POINT('',#4727);
#1525=VERTEX_POINT('',#4729);
#1526=VERTEX_POINT('',#4733);
#1527=VERTEX_POINT('',#4734);
#1528=VERTEX_POINT('',#4739);
#1529=VERTEX_POINT('',#4743);
#1530=VERTEX_POINT('',#4745);
#1531=VERTEX_POINT('',#4749);
#1532=VERTEX_POINT('',#4753);
#1533=VERTEX_POINT('',#4755);
#1534=VERTEX_POINT('',#4759);
#1535=VERTEX_POINT('',#4763);
#1536=VERTEX_POINT('',#4765);
#1537=VERTEX_POINT('',#4774);
#1538=VERTEX_POINT('',#4777);
#1539=VERTEX_POINT('',#4778);
#1540=VERTEX_POINT('',#4780);
#1541=VERTEX_POINT('',#4782);
#1542=VERTEX_POINT('',#4788);
#1543=VERTEX_POINT('',#4792);
#1544=VERTEX_POINT('',#4798);
#1545=VERTEX_POINT('',#4799);
#1546=VERTEX_POINT('',#4801);
#1547=VERTEX_POINT('',#4803);
#1548=VERTEX_POINT('',#4807);
#1549=VERTEX_POINT('',#4809);
#1550=VERTEX_POINT('',#4813);
#1551=VERTEX_POINT('',#4815);
#1552=VERTEX_POINT('',#4822);
#1553=VERTEX_POINT('',#4823);
#1554=VERTEX_POINT('',#4825);
#1555=VERTEX_POINT('',#4827);
#1556=VERTEX_POINT('',#4831);
#1557=VERTEX_POINT('',#4833);
#1558=VERTEX_POINT('',#4837);
#1559=VERTEX_POINT('',#4839);
#1560=VERTEX_POINT('',#4846);
#1561=VERTEX_POINT('',#4847);
#1562=VERTEX_POINT('',#4849);
#1563=VERTEX_POINT('',#4851);
#1564=VERTEX_POINT('',#4855);
#1565=VERTEX_POINT('',#4856);
#1566=VERTEX_POINT('',#4858);
#1567=VERTEX_POINT('',#4860);
#1568=VERTEX_POINT('',#4864);
#1569=VERTEX_POINT('',#4865);
#1570=VERTEX_POINT('',#4867);
#1571=VERTEX_POINT('',#4872);
#1572=VERTEX_POINT('',#4873);
#1573=VERTEX_POINT('',#4876);
#1574=VERTEX_POINT('',#4880);
#1575=VERTEX_POINT('',#4882);
#1576=VERTEX_POINT('',#4886);
#1577=VERTEX_POINT('',#4888);
#1578=VERTEX_POINT('',#4892);
#1579=VERTEX_POINT('',#4897);
#1580=VERTEX_POINT('',#4903);
#1581=VERTEX_POINT('',#4905);
#1582=VERTEX_POINT('',#4909);
#1583=VERTEX_POINT('',#4911);
#1584=VERTEX_POINT('',#4917);
#1585=VERTEX_POINT('',#4919);
#1586=VERTEX_POINT('',#4922);
#1587=VERTEX_POINT('',#4924);
#1588=VERTEX_POINT('',#4926);
#1589=VERTEX_POINT('',#4928);
#1590=VERTEX_POINT('',#4930);
#1591=VERTEX_POINT('',#4932);
#1592=VERTEX_POINT('',#4934);
#1593=VERTEX_POINT('',#4936);
#1594=VERTEX_POINT('',#4938);
#1595=VERTEX_POINT('',#4940);
#1596=VERTEX_POINT('',#4942);
#1597=VERTEX_POINT('',#4945);
#1598=VERTEX_POINT('',#4948);
#1599=VERTEX_POINT('',#4949);
#1600=VERTEX_POINT('',#4951);
#1601=VERTEX_POINT('',#4953);
#1602=VERTEX_POINT('',#4957);
#1603=VERTEX_POINT('',#4959);
#1604=VERTEX_POINT('',#4963);
#1605=VERTEX_POINT('',#4967);
#1606=VERTEX_POINT('',#4973);
#1607=VERTEX_POINT('',#4975);
#1608=VERTEX_POINT('',#4977);
#1609=VERTEX_POINT('',#4979);
#1610=VERTEX_POINT('',#4981);
#1611=VERTEX_POINT('',#4983);
#1612=VERTEX_POINT('',#4985);
#1613=VERTEX_POINT('',#4987);
#1614=VERTEX_POINT('',#4989);
#1615=VERTEX_POINT('',#4991);
#1616=VERTEX_POINT('',#4993);
#1617=VERTEX_POINT('',#5020);
#1618=VERTEX_POINT('',#5022);
#1619=VERTEX_POINT('',#5024);
#1620=VERTEX_POINT('',#5026);
#1621=VERTEX_POINT('',#5029);
#1622=VERTEX_POINT('',#5030);
#1623=VERTEX_POINT('',#5032);
#1624=VERTEX_POINT('',#5034);
#1625=VERTEX_POINT('',#5038);
#1626=VERTEX_POINT('',#5041);
#1627=VERTEX_POINT('',#5043);
#1628=VERTEX_POINT('',#5045);
#1629=VERTEX_POINT('',#5048);
#1630=VERTEX_POINT('',#5050);
#1631=VERTEX_POINT('',#5055);
#1632=VERTEX_POINT('',#5057);
#1633=VERTEX_POINT('',#5059);
#1634=VERTEX_POINT('',#5070);
#1635=VERTEX_POINT('',#5074);
#1636=VERTEX_POINT('',#5078);
#1637=VERTEX_POINT('',#5082);
#1638=VERTEX_POINT('',#5086);
#1639=VERTEX_POINT('',#5090);
#1640=VERTEX_POINT('',#5094);
#1641=VERTEX_POINT('',#5100);
#1642=VERTEX_POINT('',#5107);
#1643=VERTEX_POINT('',#5108);
#1644=VERTEX_POINT('',#5110);
#1645=VERTEX_POINT('',#5112);
#1646=VERTEX_POINT('',#5116);
#1647=VERTEX_POINT('',#5118);
#1648=VERTEX_POINT('',#5122);
#1649=VERTEX_POINT('',#5123);
#1650=VERTEX_POINT('',#5125);
#1651=VERTEX_POINT('',#5129);
#1652=VERTEX_POINT('',#5130);
#1653=VERTEX_POINT('',#5132);
#1654=VERTEX_POINT('',#5136);
#1655=VERTEX_POINT('',#5137);
#1656=VERTEX_POINT('',#5142);
#1657=VERTEX_POINT('',#5144);
#1658=VERTEX_POINT('',#5151);
#1659=VERTEX_POINT('',#5153);
#1660=VERTEX_POINT('',#5160);
#1661=VERTEX_POINT('',#5161);
#1662=VERTEX_POINT('',#5166);
#1663=VERTEX_POINT('',#5168);
#1664=VERTEX_POINT('',#5172);
#1665=VERTEX_POINT('',#5174);
#1666=VERTEX_POINT('',#5176);
#1667=VERTEX_POINT('',#5178);
#1668=VERTEX_POINT('',#5183);
#1669=VERTEX_POINT('',#5184);
#1670=VERTEX_POINT('',#5186);
#1671=VERTEX_POINT('',#5188);
#1672=VERTEX_POINT('',#5191);
#1673=VERTEX_POINT('',#5192);
#1674=VERTEX_POINT('',#5194);
#1675=VERTEX_POINT('',#5196);
#1676=VERTEX_POINT('',#5199);
#1677=VERTEX_POINT('',#5200);
#1678=VERTEX_POINT('',#5202);
#1679=VERTEX_POINT('',#5204);
#1680=VERTEX_POINT('',#5207);
#1681=VERTEX_POINT('',#5208);
#1682=VERTEX_POINT('',#5210);
#1683=VERTEX_POINT('',#5212);
#1684=VERTEX_POINT('',#5217);
#1685=VERTEX_POINT('',#5218);
#1686=VERTEX_POINT('',#5220);
#1687=VERTEX_POINT('',#5222);
#1688=VERTEX_POINT('',#5225);
#1689=VERTEX_POINT('',#5226);
#1690=VERTEX_POINT('',#5228);
#1691=VERTEX_POINT('',#5230);
#1692=VERTEX_POINT('',#5233);
#1693=VERTEX_POINT('',#5234);
#1694=VERTEX_POINT('',#5236);
#1695=VERTEX_POINT('',#5238);
#1696=VERTEX_POINT('',#5241);
#1697=VERTEX_POINT('',#5242);
#1698=VERTEX_POINT('',#5244);
#1699=VERTEX_POINT('',#5246);
#1700=VERTEX_POINT('',#5252);
#1701=VERTEX_POINT('',#5253);
#1702=VERTEX_POINT('',#5255);
#1703=VERTEX_POINT('',#5257);
#1704=VERTEX_POINT('',#5261);
#1705=VERTEX_POINT('',#5262);
#1706=VERTEX_POINT('',#5265);
#1707=VERTEX_POINT('',#5269);
#1708=VERTEX_POINT('',#5271);
#1709=VERTEX_POINT('',#5275);
#1710=VERTEX_POINT('',#5277);
#1711=VERTEX_POINT('',#5281);
#1712=VERTEX_POINT('',#5283);
#1713=VERTEX_POINT('',#5285);
#1714=VERTEX_POINT('',#5289);
#1715=VERTEX_POINT('',#5291);
#1716=VERTEX_POINT('',#5295);
#1717=VERTEX_POINT('',#5296);
#1718=VERTEX_POINT('',#5299);
#1719=VERTEX_POINT('',#5303);
#1720=VERTEX_POINT('',#5309);
#1721=VERTEX_POINT('',#5311);
#1722=VERTEX_POINT('',#5316);
#1723=VERTEX_POINT('',#5318);
#1724=VERTEX_POINT('',#5320);
#1725=VERTEX_POINT('',#5321);
#1726=VERTEX_POINT('',#5323);
#1727=VERTEX_POINT('',#5325);
#1728=VERTEX_POINT('',#5331);
#1729=VERTEX_POINT('',#5335);
#1730=VERTEX_POINT('',#5339);
#1731=VERTEX_POINT('',#5340);
#1732=VERTEX_POINT('',#5342);
#1733=VERTEX_POINT('',#5344);
#1734=VERTEX_POINT('',#5348);
#1735=VERTEX_POINT('',#5349);
#1736=VERTEX_POINT('',#5351);
#1737=VERTEX_POINT('',#5353);
#1738=VERTEX_POINT('',#5360);
#1739=VERTEX_POINT('',#5362);
#1740=VERTEX_POINT('',#5366);
#1741=VERTEX_POINT('',#5368);
#1742=VERTEX_POINT('',#5372);
#1743=VERTEX_POINT('',#5376);
#1744=VERTEX_POINT('',#5380);
#1745=VERTEX_POINT('',#5383);
#1746=VERTEX_POINT('',#5387);
#1747=VERTEX_POINT('',#5391);
#1748=VERTEX_POINT('',#5398);
#1749=VERTEX_POINT('',#5399);
#1750=VERTEX_POINT('',#5401);
#1751=VERTEX_POINT('',#5403);
#1752=VERTEX_POINT('',#5407);
#1753=VERTEX_POINT('',#5409);
#1754=VERTEX_POINT('',#5413);
#1755=VERTEX_POINT('',#5415);
#1756=VERTEX_POINT('',#5419);
#1757=VERTEX_POINT('',#5421);
#1758=VERTEX_POINT('',#5423);
#1759=VERTEX_POINT('',#5425);
#1760=VERTEX_POINT('',#5438);
#1761=VERTEX_POINT('',#5439);
#1762=VERTEX_POINT('',#5444);
#1763=VERTEX_POINT('',#5448);
#1764=VERTEX_POINT('',#5454);
#1765=VERTEX_POINT('',#5455);
#1766=VERTEX_POINT('',#5460);
#1767=VERTEX_POINT('',#5464);
#1768=VERTEX_POINT('',#5470);
#1769=VERTEX_POINT('',#5472);
#1770=VERTEX_POINT('',#5483);
#1771=VERTEX_POINT('',#5485);
#1772=VERTEX_POINT('',#5488);
#1773=VERTEX_POINT('',#5489);
#1774=VERTEX_POINT('',#5492);
#1775=VERTEX_POINT('',#5495);
#1776=VERTEX_POINT('',#5497);
#1777=VERTEX_POINT('',#5499);
#1778=VERTEX_POINT('',#5501);
#1779=VERTEX_POINT('',#5503);
#1780=VERTEX_POINT('',#5505);
#1781=VERTEX_POINT('',#5508);
#1782=VERTEX_POINT('',#5513);
#1783=VERTEX_POINT('',#5517);
#1784=VERTEX_POINT('',#5519);
#1785=VERTEX_POINT('',#5523);
#1786=VERTEX_POINT('',#5527);
#1787=VERTEX_POINT('',#5528);
#1788=VERTEX_POINT('',#5533);
#1789=VERTEX_POINT('',#5537);
#1790=VERTEX_POINT('',#5543);
#1791=VERTEX_POINT('',#5544);
#1792=VERTEX_POINT('',#5549);
#1793=VERTEX_POINT('',#5553);
#1794=VERTEX_POINT('',#5559);
#1795=VERTEX_POINT('',#5563);
#1796=VERTEX_POINT('',#5567);
#1797=VERTEX_POINT('',#5571);
#1798=VERTEX_POINT('',#5575);
#1799=VERTEX_POINT('',#5579);
#1800=VERTEX_POINT('',#5589);
#1801=VERTEX_POINT('',#5590);
#1802=VERTEX_POINT('',#5595);
#1803=VERTEX_POINT('',#5599);
#1804=VERTEX_POINT('',#5605);
#1805=VERTEX_POINT('',#5607);
#1806=EDGE_CURVE('',#1504,#1504,#1416,.T.);
#1807=EDGE_CURVE('',#1504,#1505,#668,.T.);
#1808=EDGE_CURVE('',#1505,#1505,#1417,.T.);
#1809=EDGE_CURVE('',#1506,#1506,#1418,.T.);
#1810=EDGE_CURVE('',#1506,#1507,#669,.T.);
#1811=EDGE_CURVE('',#1507,#1507,#1419,.T.);
#1812=EDGE_CURVE('',#1508,#1508,#1420,.T.);
#1813=EDGE_CURVE('',#1508,#1509,#670,.T.);
#1814=EDGE_CURVE('',#1509,#1509,#1421,.T.);
#1815=EDGE_CURVE('',#1510,#1510,#1422,.T.);
#1816=EDGE_CURVE('',#1510,#1511,#671,.T.);
#1817=EDGE_CURVE('',#1511,#1511,#1423,.T.);
#1818=EDGE_CURVE('',#1512,#1513,#1424,.T.);
#1819=EDGE_CURVE('',#1513,#1514,#1425,.T.);
#1820=EDGE_CURVE('',#1514,#1512,#1426,.T.);
#1821=EDGE_CURVE('',#1512,#1515,#672,.T.);
#1822=EDGE_CURVE('',#1515,#1516,#1427,.T.);
#1823=EDGE_CURVE('',#1516,#1513,#673,.T.);
#1824=EDGE_CURVE('',#1515,#1517,#1428,.T.);
#1825=EDGE_CURVE('',#1517,#1516,#1429,.T.);
#1826=EDGE_CURVE('',#1518,#1512,#674,.T.);
#1827=EDGE_CURVE('',#1518,#1519,#675,.T.);
#1828=EDGE_CURVE('',#1515,#1519,#676,.T.);
#1829=EDGE_CURVE('',#1514,#1520,#677,.T.);
#1830=EDGE_CURVE('',#1520,#1518,#1430,.F.);
#1831=EDGE_CURVE('',#1513,#1521,#678,.T.);
#1832=EDGE_CURVE('',#1522,#1521,#96,.T.);
#1833=EDGE_CURVE('',#1522,#1514,#679,.T.);
#1834=EDGE_CURVE('',#1523,#1524,#1431,.T.);
#1835=EDGE_CURVE('',#1524,#1525,#1432,.T.);
#1836=EDGE_CURVE('',#1525,#1523,#1433,.T.);
#1837=EDGE_CURVE('',#1526,#1527,#1434,.T.);
#1838=EDGE_CURVE('',#1527,#1524,#680,.T.);
#1839=EDGE_CURVE('',#1523,#1526,#681,.T.);
#1840=EDGE_CURVE('',#1526,#1528,#1435,.T.);
#1841=EDGE_CURVE('',#1528,#1527,#1436,.T.);
#1842=EDGE_CURVE('',#1529,#1523,#682,.T.);
#1843=EDGE_CURVE('',#1529,#1530,#683,.T.);
#1844=EDGE_CURVE('',#1526,#1530,#684,.T.);
#1845=EDGE_CURVE('',#1525,#1531,#685,.T.);
#1846=EDGE_CURVE('',#1531,#1529,#1437,.F.);
#1847=EDGE_CURVE('',#1524,#1532,#686,.T.);
#1848=EDGE_CURVE('',#1533,#1532,#97,.T.);
#1849=EDGE_CURVE('',#1533,#1525,#687,.T.);
#1850=EDGE_CURVE('',#1519,#1534,#1438,.F.);
#1851=EDGE_CURVE('',#1534,#1517,#688,.T.);
#1852=EDGE_CURVE('',#1517,#1535,#689,.T.);
#1853=EDGE_CURVE('',#1535,#1536,#98,.T.);
#1854=EDGE_CURVE('',#1536,#1516,#690,.T.);
#1855=EDGE_CURVE('',#1532,#1536,#691,.T.);
#1856=EDGE_CURVE('',#1535,#1533,#692,.T.);
#1857=EDGE_CURVE('',#1521,#1536,#693,.T.);
#1858=EDGE_CURVE('',#1537,#1532,#694,.T.);
#1859=EDGE_CURVE('',#1521,#1537,#695,.T.);
#1860=EDGE_CURVE('',#1538,#1539,#696,.T.);
#1861=EDGE_CURVE('',#1539,#1540,#1439,.T.);
#1862=EDGE_CURVE('',#1540,#1541,#697,.T.);
#1863=EDGE_CURVE('',#1541,#1538,#1440,.T.);
#1864=EDGE_CURVE('',#1537,#1527,#698,.T.);
#1865=EDGE_CURVE('',#1528,#1542,#699,.T.);
#1866=EDGE_CURVE('',#1542,#1537,#99,.T.);
#1867=EDGE_CURVE('',#1530,#1543,#1441,.F.);
#1868=EDGE_CURVE('',#1543,#1528,#700,.T.);
#1869=EDGE_CURVE('',#1542,#1522,#701,.T.);
#1870=EDGE_CURVE('',#1544,#1545,#702,.T.);
#1871=EDGE_CURVE('',#1546,#1544,#703,.T.);
#1872=EDGE_CURVE('',#1547,#1546,#704,.T.);
#1873=EDGE_CURVE('',#1547,#1545,#705,.T.);
#1874=EDGE_CURVE('',#1545,#1548,#706,.T.);
#1875=EDGE_CURVE('',#1549,#1547,#707,.T.);
#1876=EDGE_CURVE('',#1549,#1548,#708,.T.);
#1877=EDGE_CURVE('',#1548,#1550,#709,.T.);
#1878=EDGE_CURVE('',#1551,#1549,#710,.T.);
#1879=EDGE_CURVE('',#1551,#1550,#711,.T.);
#1880=EDGE_CURVE('',#1550,#1544,#712,.T.);
#1881=EDGE_CURVE('',#1546,#1551,#713,.T.);
#1882=EDGE_CURVE('',#1552,#1553,#714,.T.);
#1883=EDGE_CURVE('',#1554,#1552,#715,.T.);
#1884=EDGE_CURVE('',#1555,#1554,#716,.T.);
#1885=EDGE_CURVE('',#1555,#1553,#717,.T.);
#1886=EDGE_CURVE('',#1553,#1556,#718,.T.);
#1887=EDGE_CURVE('',#1557,#1555,#719,.T.);
#1888=EDGE_CURVE('',#1557,#1556,#720,.T.);
#1889=EDGE_CURVE('',#1556,#1558,#721,.T.);
#1890=EDGE_CURVE('',#1559,#1557,#722,.T.);
#1891=EDGE_CURVE('',#1559,#1558,#723,.T.);
#1892=EDGE_CURVE('',#1558,#1552,#724,.T.);
#1893=EDGE_CURVE('',#1554,#1559,#725,.T.);
#1894=EDGE_CURVE('',#1560,#1561,#726,.T.);
#1895=EDGE_CURVE('',#1560,#1562,#727,.T.);
#1896=EDGE_CURVE('',#1563,#1562,#728,.T.);
#1897=EDGE_CURVE('',#1561,#1563,#729,.T.);
#1898=EDGE_CURVE('',#1564,#1565,#730,.T.);
#1899=EDGE_CURVE('',#1564,#1566,#731,.T.);
#1900=EDGE_CURVE('',#1567,#1566,#732,.T.);
#1901=EDGE_CURVE('',#1565,#1567,#733,.T.);
#1902=EDGE_CURVE('',#1568,#1569,#734,.T.);
#1903=EDGE_CURVE('',#1568,#1570,#735,.T.);
#1904=EDGE_CURVE('',#1562,#1570,#736,.T.);
#1905=EDGE_CURVE('',#1569,#1560,#737,.T.);
#1906=EDGE_CURVE('',#1571,#1572,#738,.T.);
#1907=EDGE_CURVE('',#1561,#1571,#739,.T.);
#1908=EDGE_CURVE('',#1573,#1563,#740,.T.);
#1909=EDGE_CURVE('',#1572,#1573,#741,.T.);
#1910=EDGE_CURVE('',#1572,#1574,#742,.T.);
#1911=EDGE_CURVE('',#1575,#1573,#743,.T.);
#1912=EDGE_CURVE('',#1574,#1575,#744,.T.);
#1913=EDGE_CURVE('',#1574,#1576,#745,.T.);
#1914=EDGE_CURVE('',#1577,#1575,#746,.T.);
#1915=EDGE_CURVE('',#1576,#1577,#747,.T.);
#1916=EDGE_CURVE('',#1576,#1578,#748,.T.);
#1917=EDGE_CURVE('',#1566,#1577,#749,.T.);
#1918=EDGE_CURVE('',#1578,#1564,#750,.T.);
#1919=EDGE_CURVE('',#1579,#1568,#751,.T.);
#1920=EDGE_CURVE('',#1565,#1579,#752,.T.);
#1921=EDGE_CURVE('',#1570,#1567,#753,.T.);
#1922=EDGE_CURVE('',#1580,#1560,#754,.T.);
#1923=EDGE_CURVE('',#1580,#1581,#755,.T.);
#1924=EDGE_CURVE('',#1581,#1569,#756,.T.);
#1925=EDGE_CURVE('',#1571,#1582,#757,.T.);
#1926=EDGE_CURVE('',#1582,#1583,#758,.T.);
#1927=EDGE_CURVE('',#1561,#1583,#759,.T.);
#1928=EDGE_CURVE('',#1581,#1579,#760,.T.);
#1929=EDGE_CURVE('',#1578,#1584,#761,.T.);
#1930=EDGE_CURVE('',#1584,#1585,#762,.T.);
#1931=EDGE_CURVE('',#1585,#1582,#763,.T.);
#1932=EDGE_CURVE('',#1586,#1586,#1442,.T.);
#1933=EDGE_CURVE('',#1587,#1587,#1443,.T.);
#1934=EDGE_CURVE('',#1588,#1588,#1444,.T.);
#1935=EDGE_CURVE('',#1589,#1589,#1445,.T.);
#1936=EDGE_CURVE('',#1590,#1590,#1446,.T.);
#1937=EDGE_CURVE('',#1591,#1591,#1447,.T.);
#1938=EDGE_CURVE('',#1592,#1592,#1448,.T.);
#1939=EDGE_CURVE('',#1593,#1593,#1449,.T.);
#1940=EDGE_CURVE('',#1594,#1594,#1450,.T.);
#1941=EDGE_CURVE('',#1595,#1595,#1451,.T.);
#1942=EDGE_CURVE('',#1596,#1596,#1452,.T.);
#1943=EDGE_CURVE('',#1597,#1564,#764,.T.);
#1944=EDGE_CURVE('',#1584,#1597,#765,.T.);
#1945=EDGE_CURVE('',#1598,#1599,#766,.T.);
#1946=EDGE_CURVE('',#1599,#1600,#767,.T.);
#1947=EDGE_CURVE('',#1600,#1601,#768,.T.);
#1948=EDGE_CURVE('',#1601,#1598,#769,.T.);
#1949=EDGE_CURVE('',#1538,#1602,#770,.T.);
#1950=EDGE_CURVE('',#1602,#1603,#771,.T.);
#1951=EDGE_CURVE('',#1539,#1603,#772,.T.);
#1952=EDGE_CURVE('',#1541,#1604,#773,.T.);
#1953=EDGE_CURVE('',#1604,#1602,#1453,.T.);
#1954=EDGE_CURVE('',#1540,#1605,#774,.T.);
#1955=EDGE_CURVE('',#1605,#1604,#775,.T.);
#1956=EDGE_CURVE('',#1603,#1605,#1454,.T.);
#1957=EDGE_CURVE('',#1606,#1606,#1455,.T.);
#1958=EDGE_CURVE('',#1607,#1607,#1456,.T.);
#1959=EDGE_CURVE('',#1608,#1608,#1457,.T.);
#1960=EDGE_CURVE('',#1609,#1609,#1458,.T.);
#1961=EDGE_CURVE('',#1610,#1610,#1459,.T.);
#1962=EDGE_CURVE('',#1611,#1611,#1460,.T.);
#1963=EDGE_CURVE('',#1612,#1612,#1461,.T.);
#1964=EDGE_CURVE('',#1613,#1613,#1462,.T.);
#1965=EDGE_CURVE('',#1614,#1614,#1463,.T.);
#1966=EDGE_CURVE('',#1615,#1615,#1464,.T.);
#1967=EDGE_CURVE('',#1616,#1616,#1465,.T.);
#1968=EDGE_CURVE('',#1596,#1606,#776,.T.);
#1969=EDGE_CURVE('',#1595,#1614,#777,.T.);
#1970=EDGE_CURVE('',#1594,#1615,#778,.T.);
#1971=EDGE_CURVE('',#1593,#1616,#779,.T.);
#1972=EDGE_CURVE('',#1592,#1611,#780,.T.);
#1973=EDGE_CURVE('',#1591,#1613,#781,.T.);
#1974=EDGE_CURVE('',#1590,#1612,#782,.T.);
#1975=EDGE_CURVE('',#1589,#1609,#783,.T.);
#1976=EDGE_CURVE('',#1588,#1607,#784,.T.);
#1977=EDGE_CURVE('',#1587,#1608,#785,.T.);
#1978=EDGE_CURVE('',#1586,#1610,#786,.T.);
#1979=EDGE_CURVE('',#1565,#1580,#787,.T.);
#1980=EDGE_CURVE('',#1543,#1617,#788,.T.);
#1981=EDGE_CURVE('',#1618,#1617,#789,.T.);
#1982=EDGE_CURVE('',#1619,#1618,#790,.T.);
#1983=EDGE_CURVE('',#1620,#1619,#791,.T.);
#1984=EDGE_CURVE('',#1520,#1620,#792,.T.);
#1985=EDGE_CURVE('',#1621,#1622,#793,.T.);
#1986=EDGE_CURVE('',#1622,#1623,#794,.T.);
#1987=EDGE_CURVE('',#1623,#1624,#795,.T.);
#1988=EDGE_CURVE('',#1624,#1621,#796,.T.);
#1989=EDGE_CURVE('',#1531,#1625,#797,.T.);
#1990=EDGE_CURVE('',#1617,#1625,#798,.T.);
#1991=EDGE_CURVE('',#1626,#1626,#1466,.T.);
#1992=EDGE_CURVE('',#1627,#1627,#1467,.T.);
#1993=EDGE_CURVE('',#1628,#1628,#1468,.T.);
#1994=EDGE_CURVE('',#1629,#1619,#799,.T.);
#1995=EDGE_CURVE('',#1629,#1630,#800,.T.);
#1996=EDGE_CURVE('',#1630,#1620,#801,.T.);
#1997=EDGE_CURVE('',#1534,#1630,#802,.T.);
#1998=EDGE_CURVE('',#1631,#1631,#1469,.T.);
#1999=EDGE_CURVE('',#1632,#1632,#1470,.T.);
#2000=EDGE_CURVE('',#1633,#1633,#1471,.T.);
#2001=EDGE_CURVE('',#1621,#1599,#803,.T.);
#2002=EDGE_CURVE('',#1624,#1600,#804,.T.);
#2003=EDGE_CURVE('',#1622,#1598,#805,.T.);
#2004=EDGE_CURVE('',#1623,#1601,#806,.T.);
#2005=EDGE_CURVE('',#1634,#1634,#1472,.T.);
#2006=EDGE_CURVE('',#1634,#1633,#807,.T.);
#2007=EDGE_CURVE('',#1635,#1635,#1473,.T.);
#2008=EDGE_CURVE('',#1635,#1628,#808,.T.);
#2009=EDGE_CURVE('',#1636,#1636,#1474,.T.);
#2010=EDGE_CURVE('',#1636,#1627,#809,.T.);
#2011=EDGE_CURVE('',#1637,#1637,#1475,.T.);
#2012=EDGE_CURVE('',#1637,#1632,#810,.T.);
#2013=EDGE_CURVE('',#1638,#1638,#1476,.T.);
#2014=EDGE_CURVE('',#1638,#1626,#811,.T.);
#2015=EDGE_CURVE('',#1639,#1639,#1477,.T.);
#2016=EDGE_CURVE('',#1639,#1631,#812,.T.);
#2017=EDGE_CURVE('',#1583,#1640,#813,.T.);
#2018=EDGE_CURVE('',#1640,#1585,#814,.T.);
#2019=EDGE_CURVE('',#1640,#1597,#815,.T.);
#2020=EDGE_CURVE('',#1618,#1641,#816,.T.);
#2021=EDGE_CURVE('',#1625,#1641,#817,.T.);
#2022=EDGE_CURVE('',#1641,#1629,#818,.T.);
#2023=EDGE_CURVE('',#1642,#1643,#819,.T.);
#2024=EDGE_CURVE('',#1643,#1644,#1478,.F.);
#2025=EDGE_CURVE('',#1644,#1645,#820,.T.);
#2026=EDGE_CURVE('',#1645,#1642,#100,.T.);
#2027=EDGE_CURVE('',#1645,#1646,#821,.T.);
#2028=EDGE_CURVE('',#1646,#1647,#101,.T.);
#2029=EDGE_CURVE('',#1647,#1642,#822,.T.);
#2030=EDGE_CURVE('',#1648,#1649,#1479,.F.);
#2031=EDGE_CURVE('',#1650,#1648,#1480,.F.);
#2032=EDGE_CURVE('',#1649,#1650,#1481,.F.);
#2033=EDGE_CURVE('',#1651,#1652,#1482,.F.);
#2034=EDGE_CURVE('',#1653,#1651,#1483,.F.);
#2035=EDGE_CURVE('',#1652,#1653,#1484,.F.);
#2036=EDGE_CURVE('',#1654,#1655,#1485,.F.);
#2037=EDGE_CURVE('',#1655,#1653,#823,.T.);
#2038=EDGE_CURVE('',#1651,#1654,#824,.T.);
#2039=EDGE_CURVE('',#1656,#1652,#825,.T.);
#2040=EDGE_CURVE('',#1653,#1657,#826,.T.);
#2041=EDGE_CURVE('',#1657,#1656,#102,.T.);
#2042=EDGE_CURVE('',#1648,#1651,#827,.T.);
#2043=EDGE_CURVE('',#1652,#1650,#828,.T.);
#2044=EDGE_CURVE('',#1658,#1656,#829,.T.);
#2045=EDGE_CURVE('',#1657,#1659,#830,.T.);
#2046=EDGE_CURVE('',#1659,#1658,#103,.T.);
#2047=EDGE_CURVE('',#1646,#1649,#831,.T.);
#2048=EDGE_CURVE('',#1650,#1647,#832,.T.);
#2049=EDGE_CURVE('',#1660,#1661,#1486,.F.);
#2050=EDGE_CURVE('',#1661,#1648,#833,.T.);
#2051=EDGE_CURVE('',#1649,#1660,#834,.T.);
#2052=EDGE_CURVE('',#1659,#1662,#835,.T.);
#2053=EDGE_CURVE('',#1662,#1663,#1487,.F.);
#2054=EDGE_CURVE('',#1663,#1658,#836,.T.);
#2055=EDGE_CURVE('',#1660,#1664,#837,.T.);
#2056=EDGE_CURVE('',#1644,#1665,#838,.T.);
#2057=EDGE_CURVE('',#1666,#1665,#839,.T.);
#2058=EDGE_CURVE('',#1666,#1667,#840,.T.);
#2059=EDGE_CURVE('',#1664,#1667,#841,.T.);
#2060=EDGE_CURVE('',#1656,#1647,#842,.T.);
#2061=EDGE_CURVE('',#1668,#1669,#843,.T.);
#2062=EDGE_CURVE('',#1669,#1670,#844,.T.);
#2063=EDGE_CURVE('',#1670,#1671,#845,.T.);
#2064=EDGE_CURVE('',#1671,#1668,#846,.T.);
#2065=EDGE_CURVE('',#1672,#1673,#847,.T.);
#2066=EDGE_CURVE('',#1673,#1674,#848,.T.);
#2067=EDGE_CURVE('',#1674,#1675,#849,.T.);
#2068=EDGE_CURVE('',#1675,#1672,#850,.T.);
#2069=EDGE_CURVE('',#1676,#1677,#851,.T.);
#2070=EDGE_CURVE('',#1677,#1678,#852,.T.);
#2071=EDGE_CURVE('',#1678,#1679,#853,.T.);
#2072=EDGE_CURVE('',#1679,#1676,#854,.T.);
#2073=EDGE_CURVE('',#1680,#1681,#855,.T.);
#2074=EDGE_CURVE('',#1681,#1682,#856,.T.);
#2075=EDGE_CURVE('',#1682,#1683,#857,.T.);
#2076=EDGE_CURVE('',#1683,#1680,#858,.T.);
#2077=EDGE_CURVE('',#1658,#1642,#859,.T.);
#2078=EDGE_CURVE('',#1684,#1685,#860,.T.);
#2079=EDGE_CURVE('',#1685,#1686,#861,.T.);
#2080=EDGE_CURVE('',#1686,#1687,#862,.T.);
#2081=EDGE_CURVE('',#1687,#1684,#863,.T.);
#2082=EDGE_CURVE('',#1688,#1689,#864,.T.);
#2083=EDGE_CURVE('',#1689,#1690,#865,.T.);
#2084=EDGE_CURVE('',#1690,#1691,#866,.T.);
#2085=EDGE_CURVE('',#1691,#1688,#867,.T.);
#2086=EDGE_CURVE('',#1692,#1693,#868,.T.);
#2087=EDGE_CURVE('',#1693,#1694,#869,.T.);
#2088=EDGE_CURVE('',#1694,#1695,#870,.T.);
#2089=EDGE_CURVE('',#1695,#1692,#871,.T.);
#2090=EDGE_CURVE('',#1696,#1697,#872,.T.);
#2091=EDGE_CURVE('',#1697,#1698,#873,.T.);
#2092=EDGE_CURVE('',#1698,#1699,#874,.T.);
#2093=EDGE_CURVE('',#1699,#1696,#875,.T.);
#2094=EDGE_CURVE('',#1663,#1643,#876,.T.);
#2095=EDGE_CURVE('',#1700,#1701,#877,.T.);
#2096=EDGE_CURVE('',#1701,#1702,#878,.T.);
#2097=EDGE_CURVE('',#1703,#1702,#879,.T.);
#2098=EDGE_CURVE('',#1700,#1703,#880,.T.);
#2099=EDGE_CURVE('',#1704,#1705,#881,.T.);
#2100=EDGE_CURVE('',#1700,#1704,#882,.T.);
#2101=EDGE_CURVE('',#1706,#1703,#883,.T.);
#2102=EDGE_CURVE('',#1705,#1706,#884,.T.);
#2103=EDGE_CURVE('',#1705,#1707,#885,.T.);
#2104=EDGE_CURVE('',#1708,#1706,#886,.T.);
#2105=EDGE_CURVE('',#1707,#1708,#887,.T.);
#2106=EDGE_CURVE('',#1707,#1709,#888,.T.);
#2107=EDGE_CURVE('',#1710,#1708,#889,.T.);
#2108=EDGE_CURVE('',#1709,#1710,#890,.T.);
#2109=EDGE_CURVE('',#1709,#1711,#891,.T.);
#2110=EDGE_CURVE('',#1712,#1710,#892,.T.);
#2111=EDGE_CURVE('',#1713,#1712,#893,.T.);
#2112=EDGE_CURVE('',#1711,#1713,#894,.T.);
#2113=EDGE_CURVE('',#1714,#1713,#895,.T.);
#2114=EDGE_CURVE('',#1715,#1712,#896,.T.);
#2115=EDGE_CURVE('',#1714,#1715,#897,.T.);
#2116=EDGE_CURVE('',#1716,#1717,#898,.T.);
#2117=EDGE_CURVE('',#1714,#1716,#899,.T.);
#2118=EDGE_CURVE('',#1718,#1715,#900,.T.);
#2119=EDGE_CURVE('',#1717,#1718,#901,.T.);
#2120=EDGE_CURVE('',#1717,#1719,#902,.T.);
#2121=EDGE_CURVE('',#1702,#1718,#903,.T.);
#2122=EDGE_CURVE('',#1719,#1701,#904,.T.);
#2123=EDGE_CURVE('',#1720,#1716,#905,.T.);
#2124=EDGE_CURVE('',#1720,#1721,#906,.T.);
#2125=EDGE_CURVE('',#1721,#1714,#907,.T.);
#2126=EDGE_CURVE('',#1719,#1720,#908,.T.);
#2127=EDGE_CURVE('',#1722,#1722,#1488,.T.);
#2128=EDGE_CURVE('',#1723,#1723,#1489,.T.);
#2129=EDGE_CURVE('',#1724,#1725,#909,.T.);
#2130=EDGE_CURVE('',#1725,#1726,#910,.T.);
#2131=EDGE_CURVE('',#1726,#1727,#911,.T.);
#2132=EDGE_CURVE('',#1727,#1724,#912,.T.);
#2133=EDGE_CURVE('',#1701,#1721,#913,.T.);
#2134=EDGE_CURVE('',#1728,#1728,#1490,.T.);
#2135=EDGE_CURVE('',#1728,#1722,#914,.T.);
#2136=EDGE_CURVE('',#1729,#1729,#1491,.T.);
#2137=EDGE_CURVE('',#1729,#1723,#915,.T.);
#2138=EDGE_CURVE('',#1730,#1731,#916,.T.);
#2139=EDGE_CURVE('',#1730,#1732,#917,.T.);
#2140=EDGE_CURVE('',#1733,#1732,#918,.T.);
#2141=EDGE_CURVE('',#1731,#1733,#919,.T.);
#2142=EDGE_CURVE('',#1734,#1735,#920,.T.);
#2143=EDGE_CURVE('',#1734,#1736,#921,.T.);
#2144=EDGE_CURVE('',#1737,#1736,#922,.T.);
#2145=EDGE_CURVE('',#1735,#1737,#923,.T.);
#2146=EDGE_CURVE('',#1735,#1730,#924,.T.);
#2147=EDGE_CURVE('',#1732,#1737,#925,.T.);
#2148=EDGE_CURVE('',#1738,#1726,#926,.T.);
#2149=EDGE_CURVE('',#1739,#1738,#927,.T.);
#2150=EDGE_CURVE('',#1739,#1727,#928,.T.);
#2151=EDGE_CURVE('',#1740,#1724,#929,.T.);
#2152=EDGE_CURVE('',#1741,#1740,#930,.T.);
#2153=EDGE_CURVE('',#1741,#1725,#931,.T.);
#2154=EDGE_CURVE('',#1682,#1742,#932,.T.);
#2155=EDGE_CURVE('',#1742,#1731,#933,.T.);
#2156=EDGE_CURVE('',#1736,#1733,#934,.T.);
#2157=EDGE_CURVE('',#1734,#1743,#935,.T.);
#2158=EDGE_CURVE('',#1683,#1743,#936,.T.);
#2159=EDGE_CURVE('',#1741,#1744,#937,.T.);
#2160=EDGE_CURVE('',#1677,#1744,#938,.T.);
#2161=EDGE_CURVE('',#1676,#1745,#939,.T.);
#2162=EDGE_CURVE('',#1745,#1738,#940,.T.);
#2163=EDGE_CURVE('',#1746,#1745,#941,.T.);
#2164=EDGE_CURVE('',#1739,#1746,#942,.T.);
#2165=EDGE_CURVE('',#1747,#1740,#943,.T.);
#2166=EDGE_CURVE('',#1744,#1747,#944,.T.);
#2167=EDGE_CURVE('',#1678,#1747,#945,.T.);
#2168=EDGE_CURVE('',#1679,#1746,#946,.T.);
#2169=EDGE_CURVE('',#1748,#1749,#947,.T.);
#2170=EDGE_CURVE('',#1750,#1748,#948,.T.);
#2171=EDGE_CURVE('',#1751,#1750,#949,.T.);
#2172=EDGE_CURVE('',#1751,#1749,#950,.T.);
#2173=EDGE_CURVE('',#1749,#1752,#951,.T.);
#2174=EDGE_CURVE('',#1753,#1751,#952,.T.);
#2175=EDGE_CURVE('',#1753,#1752,#953,.T.);
#2176=EDGE_CURVE('',#1754,#1748,#954,.T.);
#2177=EDGE_CURVE('',#1755,#1754,#955,.T.);
#2178=EDGE_CURVE('',#1750,#1755,#956,.T.);
#2179=EDGE_CURVE('',#1756,#1755,#957,.T.);
#2180=EDGE_CURVE('',#1757,#1756,#958,.T.);
#2181=EDGE_CURVE('',#1758,#1757,#959,.T.);
#2182=EDGE_CURVE('',#1759,#1758,#960,.T.);
#2183=EDGE_CURVE('',#1753,#1759,#961,.T.);
#2184=EDGE_CURVE('',#1696,#1757,#962,.T.);
#2185=EDGE_CURVE('',#1697,#1756,#963,.T.);
#2186=EDGE_CURVE('',#1699,#1758,#964,.T.);
#2187=EDGE_CURVE('',#1698,#1759,#965,.T.);
#2188=EDGE_CURVE('',#1752,#1754,#966,.T.);
#2189=EDGE_CURVE('',#1760,#1761,#967,.T.);
#2190=EDGE_CURVE('',#1695,#1760,#968,.T.);
#2191=EDGE_CURVE('',#1694,#1761,#969,.T.);
#2192=EDGE_CURVE('',#1761,#1762,#970,.T.);
#2193=EDGE_CURVE('',#1693,#1762,#971,.T.);
#2194=EDGE_CURVE('',#1762,#1763,#972,.T.);
#2195=EDGE_CURVE('',#1692,#1763,#973,.T.);
#2196=EDGE_CURVE('',#1763,#1760,#974,.T.);
#2197=EDGE_CURVE('',#1764,#1765,#975,.T.);
#2198=EDGE_CURVE('',#1691,#1764,#976,.T.);
#2199=EDGE_CURVE('',#1690,#1765,#977,.T.);
#2200=EDGE_CURVE('',#1765,#1766,#978,.T.);
#2201=EDGE_CURVE('',#1689,#1766,#979,.T.);
#2202=EDGE_CURVE('',#1766,#1767,#980,.T.);
#2203=EDGE_CURVE('',#1688,#1767,#981,.T.);
#2204=EDGE_CURVE('',#1767,#1764,#982,.T.);
#2205=EDGE_CURVE('',#1680,#1768,#983,.T.);
#2206=EDGE_CURVE('',#1768,#1769,#984,.T.);
#2207=EDGE_CURVE('',#1681,#1769,#985,.T.);
#2208=EDGE_CURVE('',#1743,#1768,#986,.T.);
#2209=EDGE_CURVE('',#1769,#1742,#987,.T.);
#2210=EDGE_CURVE('',#1770,#1666,#988,.T.);
#2211=EDGE_CURVE('',#1771,#1770,#989,.T.);
#2212=EDGE_CURVE('',#1667,#1771,#990,.T.);
#2213=EDGE_CURVE('',#1772,#1773,#991,.T.);
#2214=EDGE_CURVE('',#1713,#1772,#992,.T.);
#2215=EDGE_CURVE('',#1774,#1700,#993,.T.);
#2216=EDGE_CURVE('',#1773,#1774,#994,.T.);
#2217=EDGE_CURVE('',#1775,#1775,#1492,.T.);
#2218=EDGE_CURVE('',#1776,#1776,#1493,.T.);
#2219=EDGE_CURVE('',#1777,#1777,#1494,.T.);
#2220=EDGE_CURVE('',#1778,#1778,#1495,.T.);
#2221=EDGE_CURVE('',#1779,#1779,#1496,.T.);
#2222=EDGE_CURVE('',#1780,#1780,#1497,.T.);
#2223=EDGE_CURVE('',#1771,#1781,#995,.T.);
#2224=EDGE_CURVE('',#1781,#1664,#996,.T.);
#2225=EDGE_CURVE('',#1655,#1781,#997,.T.);
#2226=EDGE_CURVE('',#1782,#1770,#998,.T.);
#2227=EDGE_CURVE('',#1662,#1782,#999,.T.);
#2228=EDGE_CURVE('',#1783,#1704,#1000,.T.);
#2229=EDGE_CURVE('',#1784,#1783,#1001,.T.);
#2230=EDGE_CURVE('',#1774,#1784,#1002,.T.);
#2231=EDGE_CURVE('',#1772,#1785,#1003,.T.);
#2232=EDGE_CURVE('',#1711,#1785,#1004,.T.);
#2233=EDGE_CURVE('',#1786,#1787,#1005,.T.);
#2234=EDGE_CURVE('',#1675,#1786,#1006,.T.);
#2235=EDGE_CURVE('',#1674,#1787,#1007,.T.);
#2236=EDGE_CURVE('',#1787,#1788,#1008,.T.);
#2237=EDGE_CURVE('',#1673,#1788,#1009,.T.);
#2238=EDGE_CURVE('',#1788,#1789,#1010,.T.);
#2239=EDGE_CURVE('',#1672,#1789,#1011,.T.);
#2240=EDGE_CURVE('',#1789,#1786,#1012,.T.);
#2241=EDGE_CURVE('',#1790,#1791,#1013,.T.);
#2242=EDGE_CURVE('',#1671,#1790,#1014,.T.);
#2243=EDGE_CURVE('',#1670,#1791,#1015,.T.);
#2244=EDGE_CURVE('',#1791,#1792,#1016,.T.);
#2245=EDGE_CURVE('',#1669,#1792,#1017,.T.);
#2246=EDGE_CURVE('',#1792,#1793,#1018,.T.);
#2247=EDGE_CURVE('',#1668,#1793,#1019,.T.);
#2248=EDGE_CURVE('',#1793,#1790,#1020,.T.);
#2249=EDGE_CURVE('',#1794,#1794,#1498,.T.);
#2250=EDGE_CURVE('',#1794,#1780,#1021,.T.);
#2251=EDGE_CURVE('',#1795,#1795,#1499,.T.);
#2252=EDGE_CURVE('',#1795,#1779,#1022,.T.);
#2253=EDGE_CURVE('',#1796,#1796,#1500,.T.);
#2254=EDGE_CURVE('',#1796,#1778,#1023,.T.);
#2255=EDGE_CURVE('',#1797,#1797,#1501,.T.);
#2256=EDGE_CURVE('',#1797,#1777,#1024,.T.);
#2257=EDGE_CURVE('',#1798,#1798,#1502,.T.);
#2258=EDGE_CURVE('',#1798,#1776,#1025,.T.);
#2259=EDGE_CURVE('',#1799,#1799,#1503,.T.);
#2260=EDGE_CURVE('',#1799,#1775,#1026,.T.);
#2261=EDGE_CURVE('',#1661,#1654,#1027,.T.);
#2262=EDGE_CURVE('',#1665,#1782,#1028,.T.);
#2263=EDGE_CURVE('',#1800,#1801,#1029,.T.);
#2264=EDGE_CURVE('',#1687,#1800,#1030,.T.);
#2265=EDGE_CURVE('',#1686,#1801,#1031,.T.);
#2266=EDGE_CURVE('',#1801,#1802,#1032,.T.);
#2267=EDGE_CURVE('',#1685,#1802,#1033,.T.);
#2268=EDGE_CURVE('',#1802,#1803,#1034,.T.);
#2269=EDGE_CURVE('',#1684,#1803,#1035,.T.);
#2270=EDGE_CURVE('',#1803,#1800,#1036,.T.);
#2271=EDGE_CURVE('',#1804,#1773,#1037,.T.);
#2272=EDGE_CURVE('',#1805,#1804,#1038,.T.);
#2273=EDGE_CURVE('',#1785,#1805,#1039,.T.);
#2274=EDGE_CURVE('',#1784,#1804,#1040,.T.);
#2275=EDGE_CURVE('',#1783,#1805,#1041,.T.);
#2276=ORIENTED_EDGE('',*,*,#1806,.F.);
#2277=ORIENTED_EDGE('',*,*,#1807,.T.);
#2278=ORIENTED_EDGE('',*,*,#1808,.T.);
#2279=ORIENTED_EDGE('',*,*,#1807,.F.);
#2280=ORIENTED_EDGE('',*,*,#1808,.F.);
#2281=ORIENTED_EDGE('',*,*,#1809,.F.);
#2282=ORIENTED_EDGE('',*,*,#1810,.T.);
#2283=ORIENTED_EDGE('',*,*,#1811,.T.);
#2284=ORIENTED_EDGE('',*,*,#1810,.F.);
#2285=ORIENTED_EDGE('',*,*,#1811,.F.);
#2286=ORIENTED_EDGE('',*,*,#1812,.F.);
#2287=ORIENTED_EDGE('',*,*,#1813,.T.);
#2288=ORIENTED_EDGE('',*,*,#1814,.T.);
#2289=ORIENTED_EDGE('',*,*,#1813,.F.);
#2290=ORIENTED_EDGE('',*,*,#1814,.F.);
#2291=ORIENTED_EDGE('',*,*,#1815,.F.);
#2292=ORIENTED_EDGE('',*,*,#1816,.T.);
#2293=ORIENTED_EDGE('',*,*,#1817,.T.);
#2294=ORIENTED_EDGE('',*,*,#1816,.F.);
#2295=ORIENTED_EDGE('',*,*,#1817,.F.);
#2296=ORIENTED_EDGE('',*,*,#1818,.T.);
#2297=ORIENTED_EDGE('',*,*,#1819,.T.);
#2298=ORIENTED_EDGE('',*,*,#1820,.T.);
#2299=ORIENTED_EDGE('',*,*,#1818,.F.);
#2300=ORIENTED_EDGE('',*,*,#1821,.T.);
#2301=ORIENTED_EDGE('',*,*,#1822,.T.);
#2302=ORIENTED_EDGE('',*,*,#1823,.T.);
#2303=ORIENTED_EDGE('',*,*,#1822,.F.);
#2304=ORIENTED_EDGE('',*,*,#1824,.T.);
#2305=ORIENTED_EDGE('',*,*,#1825,.T.);
#2306=ORIENTED_EDGE('',*,*,#1821,.F.);
#2307=ORIENTED_EDGE('',*,*,#1826,.F.);
#2308=ORIENTED_EDGE('',*,*,#1827,.T.);
#2309=ORIENTED_EDGE('',*,*,#1828,.F.);
#2310=ORIENTED_EDGE('',*,*,#1820,.F.);
#2311=ORIENTED_EDGE('',*,*,#1829,.T.);
#2312=ORIENTED_EDGE('',*,*,#1830,.T.);
#2313=ORIENTED_EDGE('',*,*,#1826,.T.);
#2314=ORIENTED_EDGE('',*,*,#1819,.F.);
#2315=ORIENTED_EDGE('',*,*,#1831,.T.);
#2316=ORIENTED_EDGE('',*,*,#1832,.F.);
#2317=ORIENTED_EDGE('',*,*,#1833,.T.);
#2318=ORIENTED_EDGE('',*,*,#1834,.T.);
#2319=ORIENTED_EDGE('',*,*,#1835,.T.);
#2320=ORIENTED_EDGE('',*,*,#1836,.T.);
#2321=ORIENTED_EDGE('',*,*,#1837,.T.);
#2322=ORIENTED_EDGE('',*,*,#1838,.T.);
#2323=ORIENTED_EDGE('',*,*,#1834,.F.);
#2324=ORIENTED_EDGE('',*,*,#1839,.T.);
#2325=ORIENTED_EDGE('',*,*,#1837,.F.);
#2326=ORIENTED_EDGE('',*,*,#1840,.T.);
#2327=ORIENTED_EDGE('',*,*,#1841,.T.);
#2328=ORIENTED_EDGE('',*,*,#1839,.F.);
#2329=ORIENTED_EDGE('',*,*,#1842,.F.);
#2330=ORIENTED_EDGE('',*,*,#1843,.T.);
#2331=ORIENTED_EDGE('',*,*,#1844,.F.);
#2332=ORIENTED_EDGE('',*,*,#1836,.F.);
#2333=ORIENTED_EDGE('',*,*,#1845,.T.);
#2334=ORIENTED_EDGE('',*,*,#1846,.T.);
#2335=ORIENTED_EDGE('',*,*,#1842,.T.);
#2336=ORIENTED_EDGE('',*,*,#1835,.F.);
#2337=ORIENTED_EDGE('',*,*,#1847,.T.);
#2338=ORIENTED_EDGE('',*,*,#1848,.F.);
#2339=ORIENTED_EDGE('',*,*,#1849,.T.);
#2340=ORIENTED_EDGE('',*,*,#1824,.F.);
#2341=ORIENTED_EDGE('',*,*,#1828,.T.);
#2342=ORIENTED_EDGE('',*,*,#1850,.T.);
#2343=ORIENTED_EDGE('',*,*,#1851,.T.);
#2344=ORIENTED_EDGE('',*,*,#1825,.F.);
#2345=ORIENTED_EDGE('',*,*,#1852,.T.);
#2346=ORIENTED_EDGE('',*,*,#1853,.T.);
#2347=ORIENTED_EDGE('',*,*,#1854,.T.);
#2348=ORIENTED_EDGE('',*,*,#1855,.T.);
#2349=ORIENTED_EDGE('',*,*,#1853,.F.);
#2350=ORIENTED_EDGE('',*,*,#1856,.T.);
#2351=ORIENTED_EDGE('',*,*,#1848,.T.);
#2352=ORIENTED_EDGE('',*,*,#1823,.F.);
#2353=ORIENTED_EDGE('',*,*,#1854,.F.);
#2354=ORIENTED_EDGE('',*,*,#1857,.F.);
#2355=ORIENTED_EDGE('',*,*,#1831,.F.);
#2356=ORIENTED_EDGE('',*,*,#1855,.F.);
#2357=ORIENTED_EDGE('',*,*,#1858,.F.);
#2358=ORIENTED_EDGE('',*,*,#1859,.F.);
#2359=ORIENTED_EDGE('',*,*,#1857,.T.);
#2360=ORIENTED_EDGE('',*,*,#1806,.T.);
#2361=ORIENTED_EDGE('',*,*,#1809,.T.);
#2362=ORIENTED_EDGE('',*,*,#1812,.T.);
#2363=ORIENTED_EDGE('',*,*,#1815,.T.);
#2364=ORIENTED_EDGE('',*,*,#1860,.T.);
#2365=ORIENTED_EDGE('',*,*,#1861,.T.);
#2366=ORIENTED_EDGE('',*,*,#1862,.T.);
#2367=ORIENTED_EDGE('',*,*,#1863,.T.);
#2368=ORIENTED_EDGE('',*,*,#1838,.F.);
#2369=ORIENTED_EDGE('',*,*,#1864,.F.);
#2370=ORIENTED_EDGE('',*,*,#1858,.T.);
#2371=ORIENTED_EDGE('',*,*,#1847,.F.);
#2372=ORIENTED_EDGE('',*,*,#1841,.F.);
#2373=ORIENTED_EDGE('',*,*,#1865,.T.);
#2374=ORIENTED_EDGE('',*,*,#1866,.T.);
#2375=ORIENTED_EDGE('',*,*,#1864,.T.);
#2376=ORIENTED_EDGE('',*,*,#1840,.F.);
#2377=ORIENTED_EDGE('',*,*,#1844,.T.);
#2378=ORIENTED_EDGE('',*,*,#1867,.T.);
#2379=ORIENTED_EDGE('',*,*,#1868,.T.);
#2380=ORIENTED_EDGE('',*,*,#1859,.T.);
#2381=ORIENTED_EDGE('',*,*,#1866,.F.);
#2382=ORIENTED_EDGE('',*,*,#1869,.T.);
#2383=ORIENTED_EDGE('',*,*,#1832,.T.);
#2384=ORIENTED_EDGE('',*,*,#1870,.F.);
#2385=ORIENTED_EDGE('',*,*,#1871,.F.);
#2386=ORIENTED_EDGE('',*,*,#1872,.F.);
#2387=ORIENTED_EDGE('',*,*,#1873,.T.);
#2388=ORIENTED_EDGE('',*,*,#1874,.F.);
#2389=ORIENTED_EDGE('',*,*,#1873,.F.);
#2390=ORIENTED_EDGE('',*,*,#1875,.F.);
#2391=ORIENTED_EDGE('',*,*,#1876,.T.);
#2392=ORIENTED_EDGE('',*,*,#1877,.F.);
#2393=ORIENTED_EDGE('',*,*,#1876,.F.);
#2394=ORIENTED_EDGE('',*,*,#1878,.F.);
#2395=ORIENTED_EDGE('',*,*,#1879,.T.);
#2396=ORIENTED_EDGE('',*,*,#1880,.F.);
#2397=ORIENTED_EDGE('',*,*,#1879,.F.);
#2398=ORIENTED_EDGE('',*,*,#1881,.F.);
#2399=ORIENTED_EDGE('',*,*,#1871,.T.);
#2400=ORIENTED_EDGE('',*,*,#1882,.F.);
#2401=ORIENTED_EDGE('',*,*,#1883,.F.);
#2402=ORIENTED_EDGE('',*,*,#1884,.F.);
#2403=ORIENTED_EDGE('',*,*,#1885,.T.);
#2404=ORIENTED_EDGE('',*,*,#1886,.F.);
#2405=ORIENTED_EDGE('',*,*,#1885,.F.);
#2406=ORIENTED_EDGE('',*,*,#1887,.F.);
#2407=ORIENTED_EDGE('',*,*,#1888,.T.);
#2408=ORIENTED_EDGE('',*,*,#1889,.F.);
#2409=ORIENTED_EDGE('',*,*,#1888,.F.);
#2410=ORIENTED_EDGE('',*,*,#1890,.F.);
#2411=ORIENTED_EDGE('',*,*,#1891,.T.);
#2412=ORIENTED_EDGE('',*,*,#1892,.F.);
#2413=ORIENTED_EDGE('',*,*,#1891,.F.);
#2414=ORIENTED_EDGE('',*,*,#1893,.F.);
#2415=ORIENTED_EDGE('',*,*,#1883,.T.);
#2416=ORIENTED_EDGE('',*,*,#1894,.F.);
#2417=ORIENTED_EDGE('',*,*,#1895,.T.);
#2418=ORIENTED_EDGE('',*,*,#1896,.F.);
#2419=ORIENTED_EDGE('',*,*,#1897,.F.);
#2420=ORIENTED_EDGE('',*,*,#1898,.F.);
#2421=ORIENTED_EDGE('',*,*,#1899,.T.);
#2422=ORIENTED_EDGE('',*,*,#1900,.F.);
#2423=ORIENTED_EDGE('',*,*,#1901,.F.);
#2424=ORIENTED_EDGE('',*,*,#1902,.F.);
#2425=ORIENTED_EDGE('',*,*,#1903,.T.);
#2426=ORIENTED_EDGE('',*,*,#1904,.F.);
#2427=ORIENTED_EDGE('',*,*,#1895,.F.);
#2428=ORIENTED_EDGE('',*,*,#1905,.F.);
#2429=ORIENTED_EDGE('',*,*,#1906,.F.);
#2430=ORIENTED_EDGE('',*,*,#1907,.F.);
#2431=ORIENTED_EDGE('',*,*,#1897,.T.);
#2432=ORIENTED_EDGE('',*,*,#1908,.F.);
#2433=ORIENTED_EDGE('',*,*,#1909,.F.);
#2434=ORIENTED_EDGE('',*,*,#1910,.F.);
#2435=ORIENTED_EDGE('',*,*,#1909,.T.);
#2436=ORIENTED_EDGE('',*,*,#1911,.F.);
#2437=ORIENTED_EDGE('',*,*,#1912,.F.);
#2438=ORIENTED_EDGE('',*,*,#1889,.T.);
#2439=ORIENTED_EDGE('',*,*,#1892,.T.);
#2440=ORIENTED_EDGE('',*,*,#1882,.T.);
#2441=ORIENTED_EDGE('',*,*,#1886,.T.);
#2442=ORIENTED_EDGE('',*,*,#1913,.F.);
#2443=ORIENTED_EDGE('',*,*,#1912,.T.);
#2444=ORIENTED_EDGE('',*,*,#1914,.F.);
#2445=ORIENTED_EDGE('',*,*,#1915,.F.);
#2446=ORIENTED_EDGE('',*,*,#1916,.F.);
#2447=ORIENTED_EDGE('',*,*,#1915,.T.);
#2448=ORIENTED_EDGE('',*,*,#1917,.F.);
#2449=ORIENTED_EDGE('',*,*,#1899,.F.);
#2450=ORIENTED_EDGE('',*,*,#1918,.F.);
#2451=ORIENTED_EDGE('',*,*,#1878,.T.);
#2452=ORIENTED_EDGE('',*,*,#1875,.T.);
#2453=ORIENTED_EDGE('',*,*,#1872,.T.);
#2454=ORIENTED_EDGE('',*,*,#1881,.T.);
#2455=ORIENTED_EDGE('',*,*,#1890,.T.);
#2456=ORIENTED_EDGE('',*,*,#1887,.T.);
#2457=ORIENTED_EDGE('',*,*,#1884,.T.);
#2458=ORIENTED_EDGE('',*,*,#1893,.T.);
#2459=ORIENTED_EDGE('',*,*,#1919,.F.);
#2460=ORIENTED_EDGE('',*,*,#1920,.F.);
#2461=ORIENTED_EDGE('',*,*,#1901,.T.);
#2462=ORIENTED_EDGE('',*,*,#1921,.F.);
#2463=ORIENTED_EDGE('',*,*,#1903,.F.);
#2464=ORIENTED_EDGE('',*,*,#1877,.T.);
#2465=ORIENTED_EDGE('',*,*,#1880,.T.);
#2466=ORIENTED_EDGE('',*,*,#1870,.T.);
#2467=ORIENTED_EDGE('',*,*,#1874,.T.);
#2468=ORIENTED_EDGE('',*,*,#1921,.T.);
#2469=ORIENTED_EDGE('',*,*,#1900,.T.);
#2470=ORIENTED_EDGE('',*,*,#1917,.T.);
#2471=ORIENTED_EDGE('',*,*,#1914,.T.);
#2472=ORIENTED_EDGE('',*,*,#1911,.T.);
#2473=ORIENTED_EDGE('',*,*,#1908,.T.);
#2474=ORIENTED_EDGE('',*,*,#1896,.T.);
#2475=ORIENTED_EDGE('',*,*,#1904,.T.);
#2476=ORIENTED_EDGE('',*,*,#1905,.T.);
#2477=ORIENTED_EDGE('',*,*,#1922,.F.);
#2478=ORIENTED_EDGE('',*,*,#1923,.T.);
#2479=ORIENTED_EDGE('',*,*,#1924,.T.);
#2480=ORIENTED_EDGE('',*,*,#1907,.T.);
#2481=ORIENTED_EDGE('',*,*,#1925,.T.);
#2482=ORIENTED_EDGE('',*,*,#1926,.T.);
#2483=ORIENTED_EDGE('',*,*,#1927,.F.);
#2484=ORIENTED_EDGE('',*,*,#1902,.T.);
#2485=ORIENTED_EDGE('',*,*,#1924,.F.);
#2486=ORIENTED_EDGE('',*,*,#1928,.T.);
#2487=ORIENTED_EDGE('',*,*,#1919,.T.);
#2488=ORIENTED_EDGE('',*,*,#1906,.T.);
#2489=ORIENTED_EDGE('',*,*,#1910,.T.);
#2490=ORIENTED_EDGE('',*,*,#1913,.T.);
#2491=ORIENTED_EDGE('',*,*,#1916,.T.);
#2492=ORIENTED_EDGE('',*,*,#1929,.T.);
#2493=ORIENTED_EDGE('',*,*,#1930,.T.);
#2494=ORIENTED_EDGE('',*,*,#1931,.T.);
#2495=ORIENTED_EDGE('',*,*,#1925,.F.);
#2496=ORIENTED_EDGE('',*,*,#1932,.T.);
#2497=ORIENTED_EDGE('',*,*,#1933,.T.);
#2498=ORIENTED_EDGE('',*,*,#1934,.T.);
#2499=ORIENTED_EDGE('',*,*,#1935,.T.);
#2500=ORIENTED_EDGE('',*,*,#1936,.T.);
#2501=ORIENTED_EDGE('',*,*,#1937,.T.);
#2502=ORIENTED_EDGE('',*,*,#1938,.T.);
#2503=ORIENTED_EDGE('',*,*,#1939,.T.);
#2504=ORIENTED_EDGE('',*,*,#1940,.T.);
#2505=ORIENTED_EDGE('',*,*,#1941,.T.);
#2506=ORIENTED_EDGE('',*,*,#1942,.T.);
#2507=ORIENTED_EDGE('',*,*,#1918,.T.);
#2508=ORIENTED_EDGE('',*,*,#1943,.F.);
#2509=ORIENTED_EDGE('',*,*,#1944,.F.);
#2510=ORIENTED_EDGE('',*,*,#1929,.F.);
#2511=ORIENTED_EDGE('',*,*,#1945,.T.);
#2512=ORIENTED_EDGE('',*,*,#1946,.T.);
#2513=ORIENTED_EDGE('',*,*,#1947,.T.);
#2514=ORIENTED_EDGE('',*,*,#1948,.T.);
#2515=ORIENTED_EDGE('',*,*,#1860,.F.);
#2516=ORIENTED_EDGE('',*,*,#1949,.T.);
#2517=ORIENTED_EDGE('',*,*,#1950,.T.);
#2518=ORIENTED_EDGE('',*,*,#1951,.F.);
#2519=ORIENTED_EDGE('',*,*,#1863,.F.);
#2520=ORIENTED_EDGE('',*,*,#1952,.T.);
#2521=ORIENTED_EDGE('',*,*,#1953,.T.);
#2522=ORIENTED_EDGE('',*,*,#1949,.F.);
#2523=ORIENTED_EDGE('',*,*,#1862,.F.);
#2524=ORIENTED_EDGE('',*,*,#1954,.T.);
#2525=ORIENTED_EDGE('',*,*,#1955,.T.);
#2526=ORIENTED_EDGE('',*,*,#1952,.F.);
#2527=ORIENTED_EDGE('',*,*,#1861,.F.);
#2528=ORIENTED_EDGE('',*,*,#1951,.T.);
#2529=ORIENTED_EDGE('',*,*,#1956,.T.);
#2530=ORIENTED_EDGE('',*,*,#1954,.F.);
#2531=ORIENTED_EDGE('',*,*,#1956,.F.);
#2532=ORIENTED_EDGE('',*,*,#1950,.F.);
#2533=ORIENTED_EDGE('',*,*,#1953,.F.);
#2534=ORIENTED_EDGE('',*,*,#1955,.F.);
#2535=ORIENTED_EDGE('',*,*,#1957,.F.);
#2536=ORIENTED_EDGE('',*,*,#1958,.F.);
#2537=ORIENTED_EDGE('',*,*,#1959,.F.);
#2538=ORIENTED_EDGE('',*,*,#1960,.F.);
#2539=ORIENTED_EDGE('',*,*,#1961,.F.);
#2540=ORIENTED_EDGE('',*,*,#1962,.F.);
#2541=ORIENTED_EDGE('',*,*,#1963,.F.);
#2542=ORIENTED_EDGE('',*,*,#1964,.F.);
#2543=ORIENTED_EDGE('',*,*,#1965,.F.);
#2544=ORIENTED_EDGE('',*,*,#1966,.F.);
#2545=ORIENTED_EDGE('',*,*,#1967,.F.);
#2546=ORIENTED_EDGE('',*,*,#1942,.F.);
#2547=ORIENTED_EDGE('',*,*,#1968,.T.);
#2548=ORIENTED_EDGE('',*,*,#1957,.T.);
#2549=ORIENTED_EDGE('',*,*,#1968,.F.);
#2550=ORIENTED_EDGE('',*,*,#1941,.F.);
#2551=ORIENTED_EDGE('',*,*,#1969,.T.);
#2552=ORIENTED_EDGE('',*,*,#1965,.T.);
#2553=ORIENTED_EDGE('',*,*,#1969,.F.);
#2554=ORIENTED_EDGE('',*,*,#1940,.F.);
#2555=ORIENTED_EDGE('',*,*,#1970,.T.);
#2556=ORIENTED_EDGE('',*,*,#1966,.T.);
#2557=ORIENTED_EDGE('',*,*,#1970,.F.);
#2558=ORIENTED_EDGE('',*,*,#1939,.F.);
#2559=ORIENTED_EDGE('',*,*,#1971,.T.);
#2560=ORIENTED_EDGE('',*,*,#1967,.T.);
#2561=ORIENTED_EDGE('',*,*,#1971,.F.);
#2562=ORIENTED_EDGE('',*,*,#1938,.F.);
#2563=ORIENTED_EDGE('',*,*,#1972,.T.);
#2564=ORIENTED_EDGE('',*,*,#1962,.T.);
#2565=ORIENTED_EDGE('',*,*,#1972,.F.);
#2566=ORIENTED_EDGE('',*,*,#1937,.F.);
#2567=ORIENTED_EDGE('',*,*,#1973,.T.);
#2568=ORIENTED_EDGE('',*,*,#1964,.T.);
#2569=ORIENTED_EDGE('',*,*,#1973,.F.);
#2570=ORIENTED_EDGE('',*,*,#1936,.F.);
#2571=ORIENTED_EDGE('',*,*,#1974,.T.);
#2572=ORIENTED_EDGE('',*,*,#1963,.T.);
#2573=ORIENTED_EDGE('',*,*,#1974,.F.);
#2574=ORIENTED_EDGE('',*,*,#1935,.F.);
#2575=ORIENTED_EDGE('',*,*,#1975,.T.);
#2576=ORIENTED_EDGE('',*,*,#1960,.T.);
#2577=ORIENTED_EDGE('',*,*,#1975,.F.);
#2578=ORIENTED_EDGE('',*,*,#1934,.F.);
#2579=ORIENTED_EDGE('',*,*,#1976,.T.);
#2580=ORIENTED_EDGE('',*,*,#1958,.T.);
#2581=ORIENTED_EDGE('',*,*,#1976,.F.);
#2582=ORIENTED_EDGE('',*,*,#1933,.F.);
#2583=ORIENTED_EDGE('',*,*,#1977,.T.);
#2584=ORIENTED_EDGE('',*,*,#1959,.T.);
#2585=ORIENTED_EDGE('',*,*,#1977,.F.);
#2586=ORIENTED_EDGE('',*,*,#1932,.F.);
#2587=ORIENTED_EDGE('',*,*,#1978,.T.);
#2588=ORIENTED_EDGE('',*,*,#1961,.T.);
#2589=ORIENTED_EDGE('',*,*,#1978,.F.);
#2590=ORIENTED_EDGE('',*,*,#1920,.T.);
#2591=ORIENTED_EDGE('',*,*,#1928,.F.);
#2592=ORIENTED_EDGE('',*,*,#1923,.F.);
#2593=ORIENTED_EDGE('',*,*,#1979,.F.);
#2594=ORIENTED_EDGE('',*,*,#1980,.T.);
#2595=ORIENTED_EDGE('',*,*,#1981,.F.);
#2596=ORIENTED_EDGE('',*,*,#1982,.F.);
#2597=ORIENTED_EDGE('',*,*,#1983,.F.);
#2598=ORIENTED_EDGE('',*,*,#1984,.F.);
#2599=ORIENTED_EDGE('',*,*,#1829,.F.);
#2600=ORIENTED_EDGE('',*,*,#1833,.F.);
#2601=ORIENTED_EDGE('',*,*,#1869,.F.);
#2602=ORIENTED_EDGE('',*,*,#1865,.F.);
#2603=ORIENTED_EDGE('',*,*,#1868,.F.);
#2604=ORIENTED_EDGE('',*,*,#1985,.T.);
#2605=ORIENTED_EDGE('',*,*,#1986,.T.);
#2606=ORIENTED_EDGE('',*,*,#1987,.T.);
#2607=ORIENTED_EDGE('',*,*,#1988,.T.);
#2608=ORIENTED_EDGE('',*,*,#1989,.T.);
#2609=ORIENTED_EDGE('',*,*,#1990,.F.);
#2610=ORIENTED_EDGE('',*,*,#1980,.F.);
#2611=ORIENTED_EDGE('',*,*,#1867,.F.);
#2612=ORIENTED_EDGE('',*,*,#1843,.F.);
#2613=ORIENTED_EDGE('',*,*,#1846,.F.);
#2614=ORIENTED_EDGE('',*,*,#1991,.T.);
#2615=ORIENTED_EDGE('',*,*,#1992,.T.);
#2616=ORIENTED_EDGE('',*,*,#1993,.T.);
#2617=ORIENTED_EDGE('',*,*,#1994,.F.);
#2618=ORIENTED_EDGE('',*,*,#1995,.T.);
#2619=ORIENTED_EDGE('',*,*,#1996,.T.);
#2620=ORIENTED_EDGE('',*,*,#1983,.T.);
#2621=ORIENTED_EDGE('',*,*,#1984,.T.);
#2622=ORIENTED_EDGE('',*,*,#1996,.F.);
#2623=ORIENTED_EDGE('',*,*,#1997,.F.);
#2624=ORIENTED_EDGE('',*,*,#1850,.F.);
#2625=ORIENTED_EDGE('',*,*,#1827,.F.);
#2626=ORIENTED_EDGE('',*,*,#1830,.F.);
#2627=ORIENTED_EDGE('',*,*,#1998,.T.);
#2628=ORIENTED_EDGE('',*,*,#1999,.T.);
#2629=ORIENTED_EDGE('',*,*,#2000,.T.);
#2630=ORIENTED_EDGE('',*,*,#1946,.F.);
#2631=ORIENTED_EDGE('',*,*,#2001,.F.);
#2632=ORIENTED_EDGE('',*,*,#1988,.F.);
#2633=ORIENTED_EDGE('',*,*,#2002,.T.);
#2634=ORIENTED_EDGE('',*,*,#1945,.F.);
#2635=ORIENTED_EDGE('',*,*,#2003,.F.);
#2636=ORIENTED_EDGE('',*,*,#1985,.F.);
#2637=ORIENTED_EDGE('',*,*,#2001,.T.);
#2638=ORIENTED_EDGE('',*,*,#1948,.F.);
#2639=ORIENTED_EDGE('',*,*,#2004,.F.);
#2640=ORIENTED_EDGE('',*,*,#1986,.F.);
#2641=ORIENTED_EDGE('',*,*,#2003,.T.);
#2642=ORIENTED_EDGE('',*,*,#1947,.F.);
#2643=ORIENTED_EDGE('',*,*,#2002,.F.);
#2644=ORIENTED_EDGE('',*,*,#1987,.F.);
#2645=ORIENTED_EDGE('',*,*,#2004,.T.);
#2646=ORIENTED_EDGE('',*,*,#2005,.F.);
#2647=ORIENTED_EDGE('',*,*,#2006,.T.);
#2648=ORIENTED_EDGE('',*,*,#2000,.F.);
#2649=ORIENTED_EDGE('',*,*,#2006,.F.);
#2650=ORIENTED_EDGE('',*,*,#2007,.F.);
#2651=ORIENTED_EDGE('',*,*,#2008,.T.);
#2652=ORIENTED_EDGE('',*,*,#1993,.F.);
#2653=ORIENTED_EDGE('',*,*,#2008,.F.);
#2654=ORIENTED_EDGE('',*,*,#2009,.F.);
#2655=ORIENTED_EDGE('',*,*,#2010,.T.);
#2656=ORIENTED_EDGE('',*,*,#1992,.F.);
#2657=ORIENTED_EDGE('',*,*,#2010,.F.);
#2658=ORIENTED_EDGE('',*,*,#2011,.F.);
#2659=ORIENTED_EDGE('',*,*,#2012,.T.);
#2660=ORIENTED_EDGE('',*,*,#1999,.F.);
#2661=ORIENTED_EDGE('',*,*,#2012,.F.);
#2662=ORIENTED_EDGE('',*,*,#2013,.F.);
#2663=ORIENTED_EDGE('',*,*,#2014,.T.);
#2664=ORIENTED_EDGE('',*,*,#1991,.F.);
#2665=ORIENTED_EDGE('',*,*,#2014,.F.);
#2666=ORIENTED_EDGE('',*,*,#2015,.F.);
#2667=ORIENTED_EDGE('',*,*,#2016,.T.);
#2668=ORIENTED_EDGE('',*,*,#1998,.F.);
#2669=ORIENTED_EDGE('',*,*,#2016,.F.);
#2670=ORIENTED_EDGE('',*,*,#2017,.F.);
#2671=ORIENTED_EDGE('',*,*,#1926,.F.);
#2672=ORIENTED_EDGE('',*,*,#1931,.F.);
#2673=ORIENTED_EDGE('',*,*,#2018,.F.);
#2674=ORIENTED_EDGE('',*,*,#2019,.F.);
#2675=ORIENTED_EDGE('',*,*,#2018,.T.);
#2676=ORIENTED_EDGE('',*,*,#1930,.F.);
#2677=ORIENTED_EDGE('',*,*,#1944,.T.);
#2678=ORIENTED_EDGE('',*,*,#2020,.F.);
#2679=ORIENTED_EDGE('',*,*,#1981,.T.);
#2680=ORIENTED_EDGE('',*,*,#1990,.T.);
#2681=ORIENTED_EDGE('',*,*,#2021,.T.);
#2682=ORIENTED_EDGE('',*,*,#1997,.T.);
#2683=ORIENTED_EDGE('',*,*,#1995,.F.);
#2684=ORIENTED_EDGE('',*,*,#2022,.F.);
#2685=ORIENTED_EDGE('',*,*,#2021,.F.);
#2686=ORIENTED_EDGE('',*,*,#1989,.F.);
#2687=ORIENTED_EDGE('',*,*,#1845,.F.);
#2688=ORIENTED_EDGE('',*,*,#1849,.F.);
#2689=ORIENTED_EDGE('',*,*,#1856,.F.);
#2690=ORIENTED_EDGE('',*,*,#1852,.F.);
#2691=ORIENTED_EDGE('',*,*,#1851,.F.);
#2692=ORIENTED_EDGE('',*,*,#2020,.T.);
#2693=ORIENTED_EDGE('',*,*,#2022,.T.);
#2694=ORIENTED_EDGE('',*,*,#1994,.T.);
#2695=ORIENTED_EDGE('',*,*,#1982,.T.);
#2696=ORIENTED_EDGE('',*,*,#2015,.T.);
#2697=ORIENTED_EDGE('',*,*,#2013,.T.);
#2698=ORIENTED_EDGE('',*,*,#2011,.T.);
#2699=ORIENTED_EDGE('',*,*,#2009,.T.);
#2700=ORIENTED_EDGE('',*,*,#2007,.T.);
#2701=ORIENTED_EDGE('',*,*,#2005,.T.);
#2702=ORIENTED_EDGE('',*,*,#2017,.T.);
#2703=ORIENTED_EDGE('',*,*,#2019,.T.);
#2704=ORIENTED_EDGE('',*,*,#1943,.T.);
#2705=ORIENTED_EDGE('',*,*,#1898,.T.);
#2706=ORIENTED_EDGE('',*,*,#1979,.T.);
#2707=ORIENTED_EDGE('',*,*,#1922,.T.);
#2708=ORIENTED_EDGE('',*,*,#1894,.T.);
#2709=ORIENTED_EDGE('',*,*,#1927,.T.);
#2710=ORIENTED_EDGE('',*,*,#2023,.T.);
#2711=ORIENTED_EDGE('',*,*,#2024,.T.);
#2712=ORIENTED_EDGE('',*,*,#2025,.T.);
#2713=ORIENTED_EDGE('',*,*,#2026,.T.);
#2714=ORIENTED_EDGE('',*,*,#2027,.T.);
#2715=ORIENTED_EDGE('',*,*,#2028,.T.);
#2716=ORIENTED_EDGE('',*,*,#2029,.T.);
#2717=ORIENTED_EDGE('',*,*,#2026,.F.);
#2718=ORIENTED_EDGE('',*,*,#2030,.F.);
#2719=ORIENTED_EDGE('',*,*,#2031,.F.);
#2720=ORIENTED_EDGE('',*,*,#2032,.F.);
#2721=ORIENTED_EDGE('',*,*,#2033,.F.);
#2722=ORIENTED_EDGE('',*,*,#2034,.F.);
#2723=ORIENTED_EDGE('',*,*,#2035,.F.);
#2724=ORIENTED_EDGE('',*,*,#2036,.T.);
#2725=ORIENTED_EDGE('',*,*,#2037,.T.);
#2726=ORIENTED_EDGE('',*,*,#2034,.T.);
#2727=ORIENTED_EDGE('',*,*,#2038,.T.);
#2728=ORIENTED_EDGE('',*,*,#2039,.T.);
#2729=ORIENTED_EDGE('',*,*,#2035,.T.);
#2730=ORIENTED_EDGE('',*,*,#2040,.T.);
#2731=ORIENTED_EDGE('',*,*,#2041,.T.);
#2732=ORIENTED_EDGE('',*,*,#2031,.T.);
#2733=ORIENTED_EDGE('',*,*,#2042,.T.);
#2734=ORIENTED_EDGE('',*,*,#2033,.T.);
#2735=ORIENTED_EDGE('',*,*,#2043,.T.);
#2736=ORIENTED_EDGE('',*,*,#2044,.T.);
#2737=ORIENTED_EDGE('',*,*,#2041,.F.);
#2738=ORIENTED_EDGE('',*,*,#2045,.T.);
#2739=ORIENTED_EDGE('',*,*,#2046,.T.);
#2740=ORIENTED_EDGE('',*,*,#2047,.T.);
#2741=ORIENTED_EDGE('',*,*,#2032,.T.);
#2742=ORIENTED_EDGE('',*,*,#2048,.T.);
#2743=ORIENTED_EDGE('',*,*,#2028,.F.);
#2744=ORIENTED_EDGE('',*,*,#2049,.T.);
#2745=ORIENTED_EDGE('',*,*,#2050,.T.);
#2746=ORIENTED_EDGE('',*,*,#2030,.T.);
#2747=ORIENTED_EDGE('',*,*,#2051,.T.);
#2748=ORIENTED_EDGE('',*,*,#2052,.T.);
#2749=ORIENTED_EDGE('',*,*,#2053,.T.);
#2750=ORIENTED_EDGE('',*,*,#2054,.T.);
#2751=ORIENTED_EDGE('',*,*,#2046,.F.);
#2752=ORIENTED_EDGE('',*,*,#2055,.F.);
#2753=ORIENTED_EDGE('',*,*,#2051,.F.);
#2754=ORIENTED_EDGE('',*,*,#2047,.F.);
#2755=ORIENTED_EDGE('',*,*,#2027,.F.);
#2756=ORIENTED_EDGE('',*,*,#2025,.F.);
#2757=ORIENTED_EDGE('',*,*,#2056,.T.);
#2758=ORIENTED_EDGE('',*,*,#2057,.F.);
#2759=ORIENTED_EDGE('',*,*,#2058,.T.);
#2760=ORIENTED_EDGE('',*,*,#2059,.F.);
#2761=ORIENTED_EDGE('',*,*,#2048,.F.);
#2762=ORIENTED_EDGE('',*,*,#2043,.F.);
#2763=ORIENTED_EDGE('',*,*,#2039,.F.);
#2764=ORIENTED_EDGE('',*,*,#2060,.T.);
#2765=ORIENTED_EDGE('',*,*,#2061,.T.);
#2766=ORIENTED_EDGE('',*,*,#2062,.T.);
#2767=ORIENTED_EDGE('',*,*,#2063,.T.);
#2768=ORIENTED_EDGE('',*,*,#2064,.T.);
#2769=ORIENTED_EDGE('',*,*,#2065,.T.);
#2770=ORIENTED_EDGE('',*,*,#2066,.T.);
#2771=ORIENTED_EDGE('',*,*,#2067,.T.);
#2772=ORIENTED_EDGE('',*,*,#2068,.T.);
#2773=ORIENTED_EDGE('',*,*,#2069,.T.);
#2774=ORIENTED_EDGE('',*,*,#2070,.T.);
#2775=ORIENTED_EDGE('',*,*,#2071,.T.);
#2776=ORIENTED_EDGE('',*,*,#2072,.T.);
#2777=ORIENTED_EDGE('',*,*,#2073,.T.);
#2778=ORIENTED_EDGE('',*,*,#2074,.T.);
#2779=ORIENTED_EDGE('',*,*,#2075,.T.);
#2780=ORIENTED_EDGE('',*,*,#2076,.T.);
#2781=ORIENTED_EDGE('',*,*,#2029,.F.);
#2782=ORIENTED_EDGE('',*,*,#2060,.F.);
#2783=ORIENTED_EDGE('',*,*,#2044,.F.);
#2784=ORIENTED_EDGE('',*,*,#2077,.T.);
#2785=ORIENTED_EDGE('',*,*,#2078,.T.);
#2786=ORIENTED_EDGE('',*,*,#2079,.T.);
#2787=ORIENTED_EDGE('',*,*,#2080,.T.);
#2788=ORIENTED_EDGE('',*,*,#2081,.T.);
#2789=ORIENTED_EDGE('',*,*,#2082,.T.);
#2790=ORIENTED_EDGE('',*,*,#2083,.T.);
#2791=ORIENTED_EDGE('',*,*,#2084,.T.);
#2792=ORIENTED_EDGE('',*,*,#2085,.T.);
#2793=ORIENTED_EDGE('',*,*,#2086,.T.);
#2794=ORIENTED_EDGE('',*,*,#2087,.T.);
#2795=ORIENTED_EDGE('',*,*,#2088,.T.);
#2796=ORIENTED_EDGE('',*,*,#2089,.T.);
#2797=ORIENTED_EDGE('',*,*,#2090,.T.);
#2798=ORIENTED_EDGE('',*,*,#2091,.T.);
#2799=ORIENTED_EDGE('',*,*,#2092,.T.);
#2800=ORIENTED_EDGE('',*,*,#2093,.T.);
#2801=ORIENTED_EDGE('',*,*,#2023,.F.);
#2802=ORIENTED_EDGE('',*,*,#2077,.F.);
#2803=ORIENTED_EDGE('',*,*,#2054,.F.);
#2804=ORIENTED_EDGE('',*,*,#2094,.T.);
#2805=ORIENTED_EDGE('',*,*,#2095,.T.);
#2806=ORIENTED_EDGE('',*,*,#2096,.T.);
#2807=ORIENTED_EDGE('',*,*,#2097,.F.);
#2808=ORIENTED_EDGE('',*,*,#2098,.F.);
#2809=ORIENTED_EDGE('',*,*,#2099,.F.);
#2810=ORIENTED_EDGE('',*,*,#2100,.F.);
#2811=ORIENTED_EDGE('',*,*,#2098,.T.);
#2812=ORIENTED_EDGE('',*,*,#2101,.F.);
#2813=ORIENTED_EDGE('',*,*,#2102,.F.);
#2814=ORIENTED_EDGE('',*,*,#2103,.F.);
#2815=ORIENTED_EDGE('',*,*,#2102,.T.);
#2816=ORIENTED_EDGE('',*,*,#2104,.F.);
#2817=ORIENTED_EDGE('',*,*,#2105,.F.);
#2818=ORIENTED_EDGE('',*,*,#2106,.F.);
#2819=ORIENTED_EDGE('',*,*,#2105,.T.);
#2820=ORIENTED_EDGE('',*,*,#2107,.F.);
#2821=ORIENTED_EDGE('',*,*,#2108,.F.);
#2822=ORIENTED_EDGE('',*,*,#2109,.F.);
#2823=ORIENTED_EDGE('',*,*,#2108,.T.);
#2824=ORIENTED_EDGE('',*,*,#2110,.F.);
#2825=ORIENTED_EDGE('',*,*,#2111,.F.);
#2826=ORIENTED_EDGE('',*,*,#2112,.F.);
#2827=ORIENTED_EDGE('',*,*,#2113,.T.);
#2828=ORIENTED_EDGE('',*,*,#2111,.T.);
#2829=ORIENTED_EDGE('',*,*,#2114,.F.);
#2830=ORIENTED_EDGE('',*,*,#2115,.F.);
#2831=ORIENTED_EDGE('',*,*,#2116,.F.);
#2832=ORIENTED_EDGE('',*,*,#2117,.F.);
#2833=ORIENTED_EDGE('',*,*,#2115,.T.);
#2834=ORIENTED_EDGE('',*,*,#2118,.F.);
#2835=ORIENTED_EDGE('',*,*,#2119,.F.);
#2836=ORIENTED_EDGE('',*,*,#2120,.F.);
#2837=ORIENTED_EDGE('',*,*,#2119,.T.);
#2838=ORIENTED_EDGE('',*,*,#2121,.F.);
#2839=ORIENTED_EDGE('',*,*,#2096,.F.);
#2840=ORIENTED_EDGE('',*,*,#2122,.F.);
#2841=ORIENTED_EDGE('',*,*,#2097,.T.);
#2842=ORIENTED_EDGE('',*,*,#2121,.T.);
#2843=ORIENTED_EDGE('',*,*,#2118,.T.);
#2844=ORIENTED_EDGE('',*,*,#2114,.T.);
#2845=ORIENTED_EDGE('',*,*,#2110,.T.);
#2846=ORIENTED_EDGE('',*,*,#2107,.T.);
#2847=ORIENTED_EDGE('',*,*,#2104,.T.);
#2848=ORIENTED_EDGE('',*,*,#2101,.T.);
#2849=ORIENTED_EDGE('',*,*,#2117,.T.);
#2850=ORIENTED_EDGE('',*,*,#2123,.F.);
#2851=ORIENTED_EDGE('',*,*,#2124,.T.);
#2852=ORIENTED_EDGE('',*,*,#2125,.T.);
#2853=ORIENTED_EDGE('',*,*,#2116,.T.);
#2854=ORIENTED_EDGE('',*,*,#2120,.T.);
#2855=ORIENTED_EDGE('',*,*,#2126,.T.);
#2856=ORIENTED_EDGE('',*,*,#2123,.T.);
#2857=ORIENTED_EDGE('',*,*,#2127,.T.);
#2858=ORIENTED_EDGE('',*,*,#2128,.T.);
#2859=ORIENTED_EDGE('',*,*,#2129,.T.);
#2860=ORIENTED_EDGE('',*,*,#2130,.T.);
#2861=ORIENTED_EDGE('',*,*,#2131,.T.);
#2862=ORIENTED_EDGE('',*,*,#2132,.T.);
#2863=ORIENTED_EDGE('',*,*,#2122,.T.);
#2864=ORIENTED_EDGE('',*,*,#2133,.T.);
#2865=ORIENTED_EDGE('',*,*,#2124,.F.);
#2866=ORIENTED_EDGE('',*,*,#2126,.F.);
#2867=ORIENTED_EDGE('',*,*,#2134,.F.);
#2868=ORIENTED_EDGE('',*,*,#2135,.T.);
#2869=ORIENTED_EDGE('',*,*,#2127,.F.);
#2870=ORIENTED_EDGE('',*,*,#2135,.F.);
#2871=ORIENTED_EDGE('',*,*,#2136,.F.);
#2872=ORIENTED_EDGE('',*,*,#2137,.T.);
#2873=ORIENTED_EDGE('',*,*,#2128,.F.);
#2874=ORIENTED_EDGE('',*,*,#2137,.F.);
#2875=ORIENTED_EDGE('',*,*,#2138,.F.);
#2876=ORIENTED_EDGE('',*,*,#2139,.T.);
#2877=ORIENTED_EDGE('',*,*,#2140,.F.);
#2878=ORIENTED_EDGE('',*,*,#2141,.F.);
#2879=ORIENTED_EDGE('',*,*,#2142,.F.);
#2880=ORIENTED_EDGE('',*,*,#2143,.T.);
#2881=ORIENTED_EDGE('',*,*,#2144,.F.);
#2882=ORIENTED_EDGE('',*,*,#2145,.F.);
#2883=ORIENTED_EDGE('',*,*,#2146,.F.);
#2884=ORIENTED_EDGE('',*,*,#2145,.T.);
#2885=ORIENTED_EDGE('',*,*,#2147,.F.);
#2886=ORIENTED_EDGE('',*,*,#2139,.F.);
#2887=ORIENTED_EDGE('',*,*,#2131,.F.);
#2888=ORIENTED_EDGE('',*,*,#2148,.F.);
#2889=ORIENTED_EDGE('',*,*,#2149,.F.);
#2890=ORIENTED_EDGE('',*,*,#2150,.T.);
#2891=ORIENTED_EDGE('',*,*,#2129,.F.);
#2892=ORIENTED_EDGE('',*,*,#2151,.F.);
#2893=ORIENTED_EDGE('',*,*,#2152,.F.);
#2894=ORIENTED_EDGE('',*,*,#2153,.T.);
#2895=ORIENTED_EDGE('',*,*,#2075,.F.);
#2896=ORIENTED_EDGE('',*,*,#2154,.T.);
#2897=ORIENTED_EDGE('',*,*,#2155,.T.);
#2898=ORIENTED_EDGE('',*,*,#2141,.T.);
#2899=ORIENTED_EDGE('',*,*,#2156,.F.);
#2900=ORIENTED_EDGE('',*,*,#2143,.F.);
#2901=ORIENTED_EDGE('',*,*,#2157,.T.);
#2902=ORIENTED_EDGE('',*,*,#2158,.F.);
#2903=ORIENTED_EDGE('',*,*,#2159,.T.);
#2904=ORIENTED_EDGE('',*,*,#2160,.F.);
#2905=ORIENTED_EDGE('',*,*,#2069,.F.);
#2906=ORIENTED_EDGE('',*,*,#2161,.T.);
#2907=ORIENTED_EDGE('',*,*,#2162,.T.);
#2908=ORIENTED_EDGE('',*,*,#2148,.T.);
#2909=ORIENTED_EDGE('',*,*,#2130,.F.);
#2910=ORIENTED_EDGE('',*,*,#2153,.F.);
#2911=ORIENTED_EDGE('',*,*,#2149,.T.);
#2912=ORIENTED_EDGE('',*,*,#2162,.F.);
#2913=ORIENTED_EDGE('',*,*,#2163,.F.);
#2914=ORIENTED_EDGE('',*,*,#2164,.F.);
#2915=ORIENTED_EDGE('',*,*,#2134,.T.);
#2916=ORIENTED_EDGE('',*,*,#2152,.T.);
#2917=ORIENTED_EDGE('',*,*,#2165,.F.);
#2918=ORIENTED_EDGE('',*,*,#2166,.F.);
#2919=ORIENTED_EDGE('',*,*,#2159,.F.);
#2920=ORIENTED_EDGE('',*,*,#2136,.T.);
#2921=ORIENTED_EDGE('',*,*,#2071,.F.);
#2922=ORIENTED_EDGE('',*,*,#2167,.T.);
#2923=ORIENTED_EDGE('',*,*,#2165,.T.);
#2924=ORIENTED_EDGE('',*,*,#2151,.T.);
#2925=ORIENTED_EDGE('',*,*,#2132,.F.);
#2926=ORIENTED_EDGE('',*,*,#2150,.F.);
#2927=ORIENTED_EDGE('',*,*,#2164,.T.);
#2928=ORIENTED_EDGE('',*,*,#2168,.F.);
#2929=ORIENTED_EDGE('',*,*,#2169,.F.);
#2930=ORIENTED_EDGE('',*,*,#2170,.F.);
#2931=ORIENTED_EDGE('',*,*,#2171,.F.);
#2932=ORIENTED_EDGE('',*,*,#2172,.T.);
#2933=ORIENTED_EDGE('',*,*,#2173,.F.);
#2934=ORIENTED_EDGE('',*,*,#2172,.F.);
#2935=ORIENTED_EDGE('',*,*,#2174,.F.);
#2936=ORIENTED_EDGE('',*,*,#2175,.T.);
#2937=ORIENTED_EDGE('',*,*,#2176,.F.);
#2938=ORIENTED_EDGE('',*,*,#2177,.F.);
#2939=ORIENTED_EDGE('',*,*,#2178,.F.);
#2940=ORIENTED_EDGE('',*,*,#2170,.T.);
#2941=ORIENTED_EDGE('',*,*,#2174,.T.);
#2942=ORIENTED_EDGE('',*,*,#2171,.T.);
#2943=ORIENTED_EDGE('',*,*,#2178,.T.);
#2944=ORIENTED_EDGE('',*,*,#2179,.F.);
#2945=ORIENTED_EDGE('',*,*,#2180,.F.);
#2946=ORIENTED_EDGE('',*,*,#2181,.F.);
#2947=ORIENTED_EDGE('',*,*,#2182,.F.);
#2948=ORIENTED_EDGE('',*,*,#2183,.F.);
#2949=ORIENTED_EDGE('',*,*,#2090,.F.);
#2950=ORIENTED_EDGE('',*,*,#2184,.T.);
#2951=ORIENTED_EDGE('',*,*,#2180,.T.);
#2952=ORIENTED_EDGE('',*,*,#2185,.F.);
#2953=ORIENTED_EDGE('',*,*,#2093,.F.);
#2954=ORIENTED_EDGE('',*,*,#2186,.T.);
#2955=ORIENTED_EDGE('',*,*,#2181,.T.);
#2956=ORIENTED_EDGE('',*,*,#2184,.F.);
#2957=ORIENTED_EDGE('',*,*,#2092,.F.);
#2958=ORIENTED_EDGE('',*,*,#2187,.T.);
#2959=ORIENTED_EDGE('',*,*,#2182,.T.);
#2960=ORIENTED_EDGE('',*,*,#2186,.F.);
#2961=ORIENTED_EDGE('',*,*,#2091,.F.);
#2962=ORIENTED_EDGE('',*,*,#2185,.T.);
#2963=ORIENTED_EDGE('',*,*,#2179,.T.);
#2964=ORIENTED_EDGE('',*,*,#2177,.T.);
#2965=ORIENTED_EDGE('',*,*,#2188,.F.);
#2966=ORIENTED_EDGE('',*,*,#2175,.F.);
#2967=ORIENTED_EDGE('',*,*,#2183,.T.);
#2968=ORIENTED_EDGE('',*,*,#2187,.F.);
#2969=ORIENTED_EDGE('',*,*,#2189,.F.);
#2970=ORIENTED_EDGE('',*,*,#2190,.F.);
#2971=ORIENTED_EDGE('',*,*,#2088,.F.);
#2972=ORIENTED_EDGE('',*,*,#2191,.T.);
#2973=ORIENTED_EDGE('',*,*,#2192,.F.);
#2974=ORIENTED_EDGE('',*,*,#2191,.F.);
#2975=ORIENTED_EDGE('',*,*,#2087,.F.);
#2976=ORIENTED_EDGE('',*,*,#2193,.T.);
#2977=ORIENTED_EDGE('',*,*,#2194,.F.);
#2978=ORIENTED_EDGE('',*,*,#2193,.F.);
#2979=ORIENTED_EDGE('',*,*,#2086,.F.);
#2980=ORIENTED_EDGE('',*,*,#2195,.T.);
#2981=ORIENTED_EDGE('',*,*,#2196,.F.);
#2982=ORIENTED_EDGE('',*,*,#2195,.F.);
#2983=ORIENTED_EDGE('',*,*,#2089,.F.);
#2984=ORIENTED_EDGE('',*,*,#2190,.T.);
#2985=ORIENTED_EDGE('',*,*,#2197,.F.);
#2986=ORIENTED_EDGE('',*,*,#2198,.F.);
#2987=ORIENTED_EDGE('',*,*,#2084,.F.);
#2988=ORIENTED_EDGE('',*,*,#2199,.T.);
#2989=ORIENTED_EDGE('',*,*,#2200,.F.);
#2990=ORIENTED_EDGE('',*,*,#2199,.F.);
#2991=ORIENTED_EDGE('',*,*,#2083,.F.);
#2992=ORIENTED_EDGE('',*,*,#2201,.T.);
#2993=ORIENTED_EDGE('',*,*,#2202,.F.);
#2994=ORIENTED_EDGE('',*,*,#2201,.F.);
#2995=ORIENTED_EDGE('',*,*,#2082,.F.);
#2996=ORIENTED_EDGE('',*,*,#2203,.T.);
#2997=ORIENTED_EDGE('',*,*,#2204,.F.);
#2998=ORIENTED_EDGE('',*,*,#2203,.F.);
#2999=ORIENTED_EDGE('',*,*,#2085,.F.);
#3000=ORIENTED_EDGE('',*,*,#2198,.T.);
#3001=ORIENTED_EDGE('',*,*,#2073,.F.);
#3002=ORIENTED_EDGE('',*,*,#2205,.T.);
#3003=ORIENTED_EDGE('',*,*,#2206,.T.);
#3004=ORIENTED_EDGE('',*,*,#2207,.F.);
#3005=ORIENTED_EDGE('',*,*,#2076,.F.);
#3006=ORIENTED_EDGE('',*,*,#2158,.T.);
#3007=ORIENTED_EDGE('',*,*,#2208,.T.);
#3008=ORIENTED_EDGE('',*,*,#2205,.F.);
#3009=ORIENTED_EDGE('',*,*,#2074,.F.);
#3010=ORIENTED_EDGE('',*,*,#2207,.T.);
#3011=ORIENTED_EDGE('',*,*,#2209,.T.);
#3012=ORIENTED_EDGE('',*,*,#2154,.F.);
#3013=ORIENTED_EDGE('',*,*,#2138,.T.);
#3014=ORIENTED_EDGE('',*,*,#2155,.F.);
#3015=ORIENTED_EDGE('',*,*,#2209,.F.);
#3016=ORIENTED_EDGE('',*,*,#2206,.F.);
#3017=ORIENTED_EDGE('',*,*,#2208,.F.);
#3018=ORIENTED_EDGE('',*,*,#2157,.F.);
#3019=ORIENTED_EDGE('',*,*,#2142,.T.);
#3020=ORIENTED_EDGE('',*,*,#2146,.T.);
#3021=ORIENTED_EDGE('',*,*,#2072,.F.);
#3022=ORIENTED_EDGE('',*,*,#2168,.T.);
#3023=ORIENTED_EDGE('',*,*,#2163,.T.);
#3024=ORIENTED_EDGE('',*,*,#2161,.F.);
#3025=ORIENTED_EDGE('',*,*,#2070,.F.);
#3026=ORIENTED_EDGE('',*,*,#2160,.T.);
#3027=ORIENTED_EDGE('',*,*,#2166,.T.);
#3028=ORIENTED_EDGE('',*,*,#2167,.F.);
#3029=ORIENTED_EDGE('',*,*,#2210,.F.);
#3030=ORIENTED_EDGE('',*,*,#2211,.F.);
#3031=ORIENTED_EDGE('',*,*,#2212,.F.);
#3032=ORIENTED_EDGE('',*,*,#2058,.F.);
#3033=ORIENTED_EDGE('',*,*,#2213,.F.);
#3034=ORIENTED_EDGE('',*,*,#2214,.F.);
#3035=ORIENTED_EDGE('',*,*,#2113,.F.);
#3036=ORIENTED_EDGE('',*,*,#2125,.F.);
#3037=ORIENTED_EDGE('',*,*,#2133,.F.);
#3038=ORIENTED_EDGE('',*,*,#2095,.F.);
#3039=ORIENTED_EDGE('',*,*,#2215,.F.);
#3040=ORIENTED_EDGE('',*,*,#2216,.F.);
#3041=ORIENTED_EDGE('',*,*,#2217,.F.);
#3042=ORIENTED_EDGE('',*,*,#2218,.F.);
#3043=ORIENTED_EDGE('',*,*,#2219,.F.);
#3044=ORIENTED_EDGE('',*,*,#2220,.F.);
#3045=ORIENTED_EDGE('',*,*,#2221,.F.);
#3046=ORIENTED_EDGE('',*,*,#2222,.F.);
#3047=ORIENTED_EDGE('',*,*,#2212,.T.);
#3048=ORIENTED_EDGE('',*,*,#2223,.T.);
#3049=ORIENTED_EDGE('',*,*,#2224,.T.);
#3050=ORIENTED_EDGE('',*,*,#2059,.T.);
#3051=ORIENTED_EDGE('',*,*,#2225,.T.);
#3052=ORIENTED_EDGE('',*,*,#2223,.F.);
#3053=ORIENTED_EDGE('',*,*,#2211,.T.);
#3054=ORIENTED_EDGE('',*,*,#2226,.F.);
#3055=ORIENTED_EDGE('',*,*,#2227,.F.);
#3056=ORIENTED_EDGE('',*,*,#2052,.F.);
#3057=ORIENTED_EDGE('',*,*,#2045,.F.);
#3058=ORIENTED_EDGE('',*,*,#2040,.F.);
#3059=ORIENTED_EDGE('',*,*,#2037,.F.);
#3060=ORIENTED_EDGE('',*,*,#2100,.T.);
#3061=ORIENTED_EDGE('',*,*,#2228,.F.);
#3062=ORIENTED_EDGE('',*,*,#2229,.F.);
#3063=ORIENTED_EDGE('',*,*,#2230,.F.);
#3064=ORIENTED_EDGE('',*,*,#2215,.T.);
#3065=ORIENTED_EDGE('',*,*,#2112,.T.);
#3066=ORIENTED_EDGE('',*,*,#2214,.T.);
#3067=ORIENTED_EDGE('',*,*,#2231,.T.);
#3068=ORIENTED_EDGE('',*,*,#2232,.F.);
#3069=ORIENTED_EDGE('',*,*,#2233,.F.);
#3070=ORIENTED_EDGE('',*,*,#2234,.F.);
#3071=ORIENTED_EDGE('',*,*,#2067,.F.);
#3072=ORIENTED_EDGE('',*,*,#2235,.T.);
#3073=ORIENTED_EDGE('',*,*,#2236,.F.);
#3074=ORIENTED_EDGE('',*,*,#2235,.F.);
#3075=ORIENTED_EDGE('',*,*,#2066,.F.);
#3076=ORIENTED_EDGE('',*,*,#2237,.T.);
#3077=ORIENTED_EDGE('',*,*,#2238,.F.);
#3078=ORIENTED_EDGE('',*,*,#2237,.F.);
#3079=ORIENTED_EDGE('',*,*,#2065,.F.);
#3080=ORIENTED_EDGE('',*,*,#2239,.T.);
#3081=ORIENTED_EDGE('',*,*,#2240,.F.);
#3082=ORIENTED_EDGE('',*,*,#2239,.F.);
#3083=ORIENTED_EDGE('',*,*,#2068,.F.);
#3084=ORIENTED_EDGE('',*,*,#2234,.T.);
#3085=ORIENTED_EDGE('',*,*,#2241,.F.);
#3086=ORIENTED_EDGE('',*,*,#2242,.F.);
#3087=ORIENTED_EDGE('',*,*,#2063,.F.);
#3088=ORIENTED_EDGE('',*,*,#2243,.T.);
#3089=ORIENTED_EDGE('',*,*,#2244,.F.);
#3090=ORIENTED_EDGE('',*,*,#2243,.F.);
#3091=ORIENTED_EDGE('',*,*,#2062,.F.);
#3092=ORIENTED_EDGE('',*,*,#2245,.T.);
#3093=ORIENTED_EDGE('',*,*,#2246,.F.);
#3094=ORIENTED_EDGE('',*,*,#2245,.F.);
#3095=ORIENTED_EDGE('',*,*,#2061,.F.);
#3096=ORIENTED_EDGE('',*,*,#2247,.T.);
#3097=ORIENTED_EDGE('',*,*,#2248,.F.);
#3098=ORIENTED_EDGE('',*,*,#2247,.F.);
#3099=ORIENTED_EDGE('',*,*,#2064,.F.);
#3100=ORIENTED_EDGE('',*,*,#2242,.T.);
#3101=ORIENTED_EDGE('',*,*,#2249,.F.);
#3102=ORIENTED_EDGE('',*,*,#2250,.T.);
#3103=ORIENTED_EDGE('',*,*,#2222,.T.);
#3104=ORIENTED_EDGE('',*,*,#2250,.F.);
#3105=ORIENTED_EDGE('',*,*,#2251,.F.);
#3106=ORIENTED_EDGE('',*,*,#2252,.T.);
#3107=ORIENTED_EDGE('',*,*,#2221,.T.);
#3108=ORIENTED_EDGE('',*,*,#2252,.F.);
#3109=ORIENTED_EDGE('',*,*,#2253,.F.);
#3110=ORIENTED_EDGE('',*,*,#2254,.T.);
#3111=ORIENTED_EDGE('',*,*,#2220,.T.);
#3112=ORIENTED_EDGE('',*,*,#2254,.F.);
#3113=ORIENTED_EDGE('',*,*,#2255,.F.);
#3114=ORIENTED_EDGE('',*,*,#2256,.T.);
#3115=ORIENTED_EDGE('',*,*,#2219,.T.);
#3116=ORIENTED_EDGE('',*,*,#2256,.F.);
#3117=ORIENTED_EDGE('',*,*,#2257,.F.);
#3118=ORIENTED_EDGE('',*,*,#2258,.T.);
#3119=ORIENTED_EDGE('',*,*,#2218,.T.);
#3120=ORIENTED_EDGE('',*,*,#2258,.F.);
#3121=ORIENTED_EDGE('',*,*,#2259,.F.);
#3122=ORIENTED_EDGE('',*,*,#2260,.T.);
#3123=ORIENTED_EDGE('',*,*,#2217,.T.);
#3124=ORIENTED_EDGE('',*,*,#2260,.F.);
#3125=ORIENTED_EDGE('',*,*,#2055,.T.);
#3126=ORIENTED_EDGE('',*,*,#2224,.F.);
#3127=ORIENTED_EDGE('',*,*,#2225,.F.);
#3128=ORIENTED_EDGE('',*,*,#2036,.F.);
#3129=ORIENTED_EDGE('',*,*,#2261,.F.);
#3130=ORIENTED_EDGE('',*,*,#2049,.F.);
#3131=ORIENTED_EDGE('',*,*,#2249,.T.);
#3132=ORIENTED_EDGE('',*,*,#2253,.T.);
#3133=ORIENTED_EDGE('',*,*,#2259,.T.);
#3134=ORIENTED_EDGE('',*,*,#2050,.F.);
#3135=ORIENTED_EDGE('',*,*,#2261,.T.);
#3136=ORIENTED_EDGE('',*,*,#2038,.F.);
#3137=ORIENTED_EDGE('',*,*,#2042,.F.);
#3138=ORIENTED_EDGE('',*,*,#2227,.T.);
#3139=ORIENTED_EDGE('',*,*,#2262,.F.);
#3140=ORIENTED_EDGE('',*,*,#2056,.F.);
#3141=ORIENTED_EDGE('',*,*,#2024,.F.);
#3142=ORIENTED_EDGE('',*,*,#2094,.F.);
#3143=ORIENTED_EDGE('',*,*,#2053,.F.);
#3144=ORIENTED_EDGE('',*,*,#2251,.T.);
#3145=ORIENTED_EDGE('',*,*,#2255,.T.);
#3146=ORIENTED_EDGE('',*,*,#2257,.T.);
#3147=ORIENTED_EDGE('',*,*,#2210,.T.);
#3148=ORIENTED_EDGE('',*,*,#2057,.T.);
#3149=ORIENTED_EDGE('',*,*,#2262,.T.);
#3150=ORIENTED_EDGE('',*,*,#2226,.T.);
#3151=ORIENTED_EDGE('',*,*,#2263,.F.);
#3152=ORIENTED_EDGE('',*,*,#2264,.F.);
#3153=ORIENTED_EDGE('',*,*,#2080,.F.);
#3154=ORIENTED_EDGE('',*,*,#2265,.T.);
#3155=ORIENTED_EDGE('',*,*,#2266,.F.);
#3156=ORIENTED_EDGE('',*,*,#2265,.F.);
#3157=ORIENTED_EDGE('',*,*,#2079,.F.);
#3158=ORIENTED_EDGE('',*,*,#2267,.T.);
#3159=ORIENTED_EDGE('',*,*,#2268,.F.);
#3160=ORIENTED_EDGE('',*,*,#2267,.F.);
#3161=ORIENTED_EDGE('',*,*,#2078,.F.);
#3162=ORIENTED_EDGE('',*,*,#2269,.T.);
#3163=ORIENTED_EDGE('',*,*,#2270,.F.);
#3164=ORIENTED_EDGE('',*,*,#2269,.F.);
#3165=ORIENTED_EDGE('',*,*,#2081,.F.);
#3166=ORIENTED_EDGE('',*,*,#2264,.T.);
#3167=ORIENTED_EDGE('',*,*,#2213,.T.);
#3168=ORIENTED_EDGE('',*,*,#2271,.F.);
#3169=ORIENTED_EDGE('',*,*,#2272,.F.);
#3170=ORIENTED_EDGE('',*,*,#2273,.F.);
#3171=ORIENTED_EDGE('',*,*,#2231,.F.);
#3172=ORIENTED_EDGE('',*,*,#2272,.T.);
#3173=ORIENTED_EDGE('',*,*,#2274,.F.);
#3174=ORIENTED_EDGE('',*,*,#2229,.T.);
#3175=ORIENTED_EDGE('',*,*,#2275,.T.);
#3176=ORIENTED_EDGE('',*,*,#2188,.T.);
#3177=ORIENTED_EDGE('',*,*,#2176,.T.);
#3178=ORIENTED_EDGE('',*,*,#2169,.T.);
#3179=ORIENTED_EDGE('',*,*,#2173,.T.);
#3180=ORIENTED_EDGE('',*,*,#2194,.T.);
#3181=ORIENTED_EDGE('',*,*,#2196,.T.);
#3182=ORIENTED_EDGE('',*,*,#2189,.T.);
#3183=ORIENTED_EDGE('',*,*,#2192,.T.);
#3184=ORIENTED_EDGE('',*,*,#2202,.T.);
#3185=ORIENTED_EDGE('',*,*,#2204,.T.);
#3186=ORIENTED_EDGE('',*,*,#2197,.T.);
#3187=ORIENTED_EDGE('',*,*,#2200,.T.);
#3188=ORIENTED_EDGE('',*,*,#2268,.T.);
#3189=ORIENTED_EDGE('',*,*,#2270,.T.);
#3190=ORIENTED_EDGE('',*,*,#2263,.T.);
#3191=ORIENTED_EDGE('',*,*,#2266,.T.);
#3192=ORIENTED_EDGE('',*,*,#2216,.T.);
#3193=ORIENTED_EDGE('',*,*,#2230,.T.);
#3194=ORIENTED_EDGE('',*,*,#2274,.T.);
#3195=ORIENTED_EDGE('',*,*,#2271,.T.);
#3196=ORIENTED_EDGE('',*,*,#2109,.T.);
#3197=ORIENTED_EDGE('',*,*,#2232,.T.);
#3198=ORIENTED_EDGE('',*,*,#2273,.T.);
#3199=ORIENTED_EDGE('',*,*,#2275,.F.);
#3200=ORIENTED_EDGE('',*,*,#2228,.T.);
#3201=ORIENTED_EDGE('',*,*,#2099,.T.);
#3202=ORIENTED_EDGE('',*,*,#2103,.T.);
#3203=ORIENTED_EDGE('',*,*,#2106,.T.);
#3204=ORIENTED_EDGE('',*,*,#2144,.T.);
#3205=ORIENTED_EDGE('',*,*,#2156,.T.);
#3206=ORIENTED_EDGE('',*,*,#2140,.T.);
#3207=ORIENTED_EDGE('',*,*,#2147,.T.);
#3208=ORIENTED_EDGE('',*,*,#2238,.T.);
#3209=ORIENTED_EDGE('',*,*,#2240,.T.);
#3210=ORIENTED_EDGE('',*,*,#2233,.T.);
#3211=ORIENTED_EDGE('',*,*,#2236,.T.);
#3212=ORIENTED_EDGE('',*,*,#2246,.T.);
#3213=ORIENTED_EDGE('',*,*,#2248,.T.);
#3214=ORIENTED_EDGE('',*,*,#2241,.T.);
#3215=ORIENTED_EDGE('',*,*,#2244,.T.);
#3216=CYLINDRICAL_SURFACE('',#3462,0.125);
#3217=CYLINDRICAL_SURFACE('',#3466,0.125);
#3218=CYLINDRICAL_SURFACE('',#3470,0.125);
#3219=CYLINDRICAL_SURFACE('',#3474,0.125);
#3220=CYLINDRICAL_SURFACE('',#3482,0.1);
#3221=CYLINDRICAL_SURFACE('',#3488,0.1);
#3222=CYLINDRICAL_SURFACE('',#3490,0.1);
#3223=CYLINDRICAL_SURFACE('',#3496,0.1);
#3224=CYLINDRICAL_SURFACE('',#3502,0.1);
#3225=CYLINDRICAL_SURFACE('',#3504,0.1);
#3226=CYLINDRICAL_SURFACE('',#3506,0.1);
#3227=CYLINDRICAL_SURFACE('',#3508,0.1);
#3228=CYLINDRICAL_SURFACE('',#3510,0.1);
#3229=CYLINDRICAL_SURFACE('',#3516,0.1);
#3230=CYLINDRICAL_SURFACE('',#3518,0.1);
#3231=CYLINDRICAL_SURFACE('',#3520,0.1);
#3232=CYLINDRICAL_SURFACE('',#3555,0.3);
#3233=CYLINDRICAL_SURFACE('',#3558,0.3);
#3234=CYLINDRICAL_SURFACE('',#3572,0.0393700787401577);
#3235=CYLINDRICAL_SURFACE('',#3573,0.0590551181102364);
#3236=CYLINDRICAL_SURFACE('',#3574,0.0393700787401573);
#3237=CYLINDRICAL_SURFACE('',#3575,0.0393700787401573);
#3238=CYLINDRICAL_SURFACE('',#3576,0.0393700787401577);
#3239=CYLINDRICAL_SURFACE('',#3577,0.0393700787401573);
#3240=CYLINDRICAL_SURFACE('',#3578,0.0393700787401577);
#3241=CYLINDRICAL_SURFACE('',#3579,0.0393700787401573);
#3242=CYLINDRICAL_SURFACE('',#3580,0.0590551181102364);
#3243=CYLINDRICAL_SURFACE('',#3581,0.0590551181102364);
#3244=CYLINDRICAL_SURFACE('',#3582,0.0393700787401573);
#3245=CYLINDRICAL_SURFACE('',#3598,0.0590551181102364);
#3246=CYLINDRICAL_SURFACE('',#3600,0.0590551181102365);
#3247=CYLINDRICAL_SURFACE('',#3602,0.0590551181102364);
#3248=CYLINDRICAL_SURFACE('',#3604,0.0590551181102364);
#3249=CYLINDRICAL_SURFACE('',#3606,0.0590551181102364);
#3250=CYLINDRICAL_SURFACE('',#3608,0.0590551181102365);
#3251=CYLINDRICAL_SURFACE('',#3615,0.1);
#3252=CYLINDRICAL_SURFACE('',#3618,0.1);
#3253=CYLINDRICAL_SURFACE('',#3628,0.1);
#3254=CYLINDRICAL_SURFACE('',#3630,0.1);
#3255=CYLINDRICAL_SURFACE('',#3632,0.1);
#3256=CYLINDRICAL_SURFACE('',#3633,0.1);
#3257=CYLINDRICAL_SURFACE('',#3635,0.1);
#3258=CYLINDRICAL_SURFACE('',#3636,0.1);
#3259=CYLINDRICAL_SURFACE('',#3638,0.1);
#3260=CYLINDRICAL_SURFACE('',#3658,0.059);
#3261=CYLINDRICAL_SURFACE('',#3660,0.059);
#3262=CYLINDRICAL_SURFACE('',#3713,0.0590551181102365);
#3263=CYLINDRICAL_SURFACE('',#3715,0.0590551181102364);
#3264=CYLINDRICAL_SURFACE('',#3717,0.0590551181102364);
#3265=CYLINDRICAL_SURFACE('',#3719,0.0590551181102364);
#3266=CYLINDRICAL_SURFACE('',#3721,0.0590551181102365);
#3267=CYLINDRICAL_SURFACE('',#3723,0.0590551181102364);
#3268=ADVANCED_FACE('',(#231),#3216,.F.);
#3269=ADVANCED_FACE('',(#232),#110,.T.);
#3270=ADVANCED_FACE('',(#233),#3217,.F.);
#3271=ADVANCED_FACE('',(#234),#111,.T.);
#3272=ADVANCED_FACE('',(#235),#3218,.F.);
#3273=ADVANCED_FACE('',(#236),#112,.T.);
#3274=ADVANCED_FACE('',(#237),#3219,.F.);
#3275=ADVANCED_FACE('',(#238),#113,.T.);
#3276=ADVANCED_FACE('',(#239),#104,.T.);
#3277=ADVANCED_FACE('',(#240),#3220,.T.);
#3278=ADVANCED_FACE('',(#241),#105,.T.);
#3279=ADVANCED_FACE('',(#242),#114,.T.);
#3280=ADVANCED_FACE('',(#243),#3221,.T.);
#3281=ADVANCED_FACE('',(#244),#3222,.T.);
#3282=ADVANCED_FACE('',(#245),#106,.T.);
#3283=ADVANCED_FACE('',(#246),#3223,.T.);
#3284=ADVANCED_FACE('',(#247),#107,.T.);
#3285=ADVANCED_FACE('',(#248),#115,.T.);
#3286=ADVANCED_FACE('',(#249),#3224,.T.);
#3287=ADVANCED_FACE('',(#250),#3225,.T.);
#3288=ADVANCED_FACE('',(#251),#3226,.T.);
#3289=ADVANCED_FACE('',(#252),#3227,.T.);
#3290=ADVANCED_FACE('',(#253),#3228,.T.);
#3291=ADVANCED_FACE('',(#254),#116,.T.);
#3292=ADVANCED_FACE('',(#255,#17,#18,#19,#20,#21),#117,.T.);
#3293=ADVANCED_FACE('',(#256),#118,.T.);
#3294=ADVANCED_FACE('',(#257),#3229,.T.);
#3295=ADVANCED_FACE('',(#258),#3230,.T.);
#3296=ADVANCED_FACE('',(#259),#3231,.T.);
#3297=ADVANCED_FACE('',(#260),#119,.F.);
#3298=ADVANCED_FACE('',(#261),#120,.F.);
#3299=ADVANCED_FACE('',(#262),#121,.F.);
#3300=ADVANCED_FACE('',(#263),#122,.F.);
#3301=ADVANCED_FACE('',(#264),#123,.F.);
#3302=ADVANCED_FACE('',(#265),#124,.F.);
#3303=ADVANCED_FACE('',(#266),#125,.F.);
#3304=ADVANCED_FACE('',(#267),#126,.F.);
#3305=ADVANCED_FACE('',(#268),#127,.T.);
#3306=ADVANCED_FACE('',(#269),#128,.T.);
#3307=ADVANCED_FACE('',(#270),#129,.T.);
#3308=ADVANCED_FACE('',(#271),#130,.T.);
#3309=ADVANCED_FACE('',(#272,#22),#131,.T.);
#3310=ADVANCED_FACE('',(#273),#132,.T.);
#3311=ADVANCED_FACE('',(#274,#23,#24),#133,.T.);
#3312=ADVANCED_FACE('',(#275,#25),#134,.T.);
#3313=ADVANCED_FACE('',(#276),#135,.T.);
#3314=ADVANCED_FACE('',(#277),#136,.T.);
#3315=ADVANCED_FACE('',(#278),#137,.T.);
#3316=ADVANCED_FACE('',(#279),#138,.T.);
#3317=ADVANCED_FACE('',(#280,#26,#27,#28,#29,#30,#31,#32,#33,#34,#35,#36),
#139,.T.);
#3318=ADVANCED_FACE('',(#281,#37),#140,.T.);
#3319=ADVANCED_FACE('',(#282),#141,.F.);
#3320=ADVANCED_FACE('',(#283),#3232,.F.);
#3321=ADVANCED_FACE('',(#284),#142,.F.);
#3322=ADVANCED_FACE('',(#285),#3233,.F.);
#3323=ADVANCED_FACE('',(#286,#38,#39,#40,#41,#42,#43,#44,#45,#46,#47,#48),
#143,.T.);
#3324=ADVANCED_FACE('',(#287),#3234,.F.);
#3325=ADVANCED_FACE('',(#288),#3235,.F.);
#3326=ADVANCED_FACE('',(#289),#3236,.F.);
#3327=ADVANCED_FACE('',(#290),#3237,.F.);
#3328=ADVANCED_FACE('',(#291),#3238,.F.);
#3329=ADVANCED_FACE('',(#292),#3239,.F.);
#3330=ADVANCED_FACE('',(#293),#3240,.F.);
#3331=ADVANCED_FACE('',(#294),#3241,.F.);
#3332=ADVANCED_FACE('',(#295),#3242,.F.);
#3333=ADVANCED_FACE('',(#296),#3243,.F.);
#3334=ADVANCED_FACE('',(#297),#3244,.F.);
#3335=ADVANCED_FACE('',(#298),#144,.T.);
#3336=ADVANCED_FACE('',(#299,#49),#145,.F.);
#3337=ADVANCED_FACE('',(#300,#50,#51,#52),#146,.T.);
#3338=ADVANCED_FACE('',(#301),#147,.T.);
#3339=ADVANCED_FACE('',(#302,#53,#54,#55),#148,.T.);
#3340=ADVANCED_FACE('',(#303),#149,.F.);
#3341=ADVANCED_FACE('',(#304),#150,.F.);
#3342=ADVANCED_FACE('',(#305),#151,.F.);
#3343=ADVANCED_FACE('',(#306),#152,.F.);
#3344=ADVANCED_FACE('',(#307),#3245,.F.);
#3345=ADVANCED_FACE('',(#308),#3246,.F.);
#3346=ADVANCED_FACE('',(#309),#3247,.F.);
#3347=ADVANCED_FACE('',(#310),#3248,.F.);
#3348=ADVANCED_FACE('',(#311),#3249,.F.);
#3349=ADVANCED_FACE('',(#312),#3250,.F.);
#3350=ADVANCED_FACE('',(#313),#153,.T.);
#3351=ADVANCED_FACE('',(#314),#154,.T.);
#3352=ADVANCED_FACE('',(#315),#155,.T.);
#3353=ADVANCED_FACE('',(#316),#156,.T.);
#3354=ADVANCED_FACE('',(#317,#56,#57,#58,#59,#60,#61,#62),#157,.T.);
#3355=ADVANCED_FACE('',(#318),#3251,.T.);
#3356=ADVANCED_FACE('',(#319),#3252,.T.);
#3357=ADVANCED_FACE('',(#320),#108,.T.);
#3358=ADVANCED_FACE('',(#321),#109,.T.);
#3359=ADVANCED_FACE('',(#322),#3253,.T.);
#3360=ADVANCED_FACE('',(#323),#3254,.T.);
#3361=ADVANCED_FACE('',(#324),#3255,.T.);
#3362=ADVANCED_FACE('',(#325),#3256,.T.);
#3363=ADVANCED_FACE('',(#326),#3257,.T.);
#3364=ADVANCED_FACE('',(#327),#3258,.T.);
#3365=ADVANCED_FACE('',(#328),#3259,.T.);
#3366=ADVANCED_FACE('',(#329),#158,.T.);
#3367=ADVANCED_FACE('',(#330,#63,#64,#65,#66),#159,.T.);
#3368=ADVANCED_FACE('',(#331,#67,#68,#69,#70),#160,.T.);
#3369=ADVANCED_FACE('',(#332),#161,.T.);
#3370=ADVANCED_FACE('',(#333),#162,.T.);
#3371=ADVANCED_FACE('',(#334),#163,.T.);
#3372=ADVANCED_FACE('',(#335),#164,.T.);
#3373=ADVANCED_FACE('',(#336),#165,.T.);
#3374=ADVANCED_FACE('',(#337),#166,.T.);
#3375=ADVANCED_FACE('',(#338),#167,.T.);
#3376=ADVANCED_FACE('',(#339),#168,.T.);
#3377=ADVANCED_FACE('',(#340),#169,.T.);
#3378=ADVANCED_FACE('',(#341),#170,.T.);
#3379=ADVANCED_FACE('',(#342),#171,.T.);
#3380=ADVANCED_FACE('',(#343,#71,#72,#73),#172,.T.);
#3381=ADVANCED_FACE('',(#344),#173,.T.);
#3382=ADVANCED_FACE('',(#345),#3260,.F.);
#3383=ADVANCED_FACE('',(#346),#3261,.F.);
#3384=ADVANCED_FACE('',(#347),#174,.F.);
#3385=ADVANCED_FACE('',(#348),#175,.F.);
#3386=ADVANCED_FACE('',(#349),#176,.F.);
#3387=ADVANCED_FACE('',(#350),#177,.F.);
#3388=ADVANCED_FACE('',(#351),#178,.F.);
#3389=ADVANCED_FACE('',(#352),#179,.F.);
#3390=ADVANCED_FACE('',(#353),#180,.F.);
#3391=ADVANCED_FACE('',(#354,#74),#181,.F.);
#3392=ADVANCED_FACE('',(#355,#75),#182,.F.);
#3393=ADVANCED_FACE('',(#356),#183,.F.);
#3394=ADVANCED_FACE('',(#357),#184,.F.);
#3395=ADVANCED_FACE('',(#358),#185,.F.);
#3396=ADVANCED_FACE('',(#359),#186,.F.);
#3397=ADVANCED_FACE('',(#360),#187,.F.);
#3398=ADVANCED_FACE('',(#361),#188,.F.);
#3399=ADVANCED_FACE('',(#362),#189,.F.);
#3400=ADVANCED_FACE('',(#363),#190,.F.);
#3401=ADVANCED_FACE('',(#364),#191,.F.);
#3402=ADVANCED_FACE('',(#365),#192,.F.);
#3403=ADVANCED_FACE('',(#366),#193,.F.);
#3404=ADVANCED_FACE('',(#367),#194,.F.);
#3405=ADVANCED_FACE('',(#368),#195,.F.);
#3406=ADVANCED_FACE('',(#369),#196,.F.);
#3407=ADVANCED_FACE('',(#370),#197,.F.);
#3408=ADVANCED_FACE('',(#371),#198,.F.);
#3409=ADVANCED_FACE('',(#372),#199,.F.);
#3410=ADVANCED_FACE('',(#373),#200,.F.);
#3411=ADVANCED_FACE('',(#374),#201,.F.);
#3412=ADVANCED_FACE('',(#375),#202,.F.);
#3413=ADVANCED_FACE('',(#376),#203,.F.);
#3414=ADVANCED_FACE('',(#377),#204,.F.);
#3415=ADVANCED_FACE('',(#378),#205,.F.);
#3416=ADVANCED_FACE('',(#379,#76,#77,#78,#79,#80,#81,#82),#206,.F.);
#3417=ADVANCED_FACE('',(#380),#207,.T.);
#3418=ADVANCED_FACE('',(#381),#208,.F.);
#3419=ADVANCED_FACE('',(#382),#209,.T.);
#3420=ADVANCED_FACE('',(#383),#210,.T.);
#3421=ADVANCED_FACE('',(#384),#211,.F.);
#3422=ADVANCED_FACE('',(#385),#212,.F.);
#3423=ADVANCED_FACE('',(#386),#213,.F.);
#3424=ADVANCED_FACE('',(#387),#214,.F.);
#3425=ADVANCED_FACE('',(#388),#215,.F.);
#3426=ADVANCED_FACE('',(#389),#216,.F.);
#3427=ADVANCED_FACE('',(#390),#217,.F.);
#3428=ADVANCED_FACE('',(#391),#218,.F.);
#3429=ADVANCED_FACE('',(#392),#3262,.F.);
#3430=ADVANCED_FACE('',(#393),#3263,.F.);
#3431=ADVANCED_FACE('',(#394),#3264,.F.);
#3432=ADVANCED_FACE('',(#395),#3265,.F.);
#3433=ADVANCED_FACE('',(#396),#3266,.F.);
#3434=ADVANCED_FACE('',(#397),#3267,.F.);
#3435=ADVANCED_FACE('',(#398,#83,#84,#85),#219,.T.);
#3436=ADVANCED_FACE('',(#399),#220,.T.);
#3437=ADVANCED_FACE('',(#400,#86,#87,#88),#221,.T.);
#3438=ADVANCED_FACE('',(#401),#222,.T.);
#3439=ADVANCED_FACE('',(#402),#223,.F.);
#3440=ADVANCED_FACE('',(#403),#224,.F.);
#3441=ADVANCED_FACE('',(#404),#225,.F.);
#3442=ADVANCED_FACE('',(#405),#226,.F.);
#3443=ADVANCED_FACE('',(#406),#227,.T.);
#3444=ADVANCED_FACE('',(#407,#89,#90,#91,#92),#228,.T.);
#3445=ADVANCED_FACE('',(#408),#229,.T.);
#3446=ADVANCED_FACE('',(#409,#93,#94,#95),#230,.T.);
#3447=CLOSED_SHELL('',(#3268,#3269,#3270,#3271,#3272,#3273,#3274,#3275,
#3276,#3277,#3278,#3279,#3280,#3281,#3282,#3283,#3284,#3285,#3286,#3287,
#3288,#3289,#3290,#3291,#3292,#3293,#3294,#3295,#3296,#3297,#3298,#3299,
#3300,#3301,#3302,#3303,#3304,#3305,#3306,#3307,#3308,#3309,#3310,#3311,
#3312,#3313,#3314,#3315,#3316,#3317,#3318,#3319,#3320,#3321,#3322,#3323,
#3324,#3325,#3326,#3327,#3328,#3329,#3330,#3331,#3332,#3333,#3334,#3335,
#3336,#3337,#3338,#3339,#3340,#3341,#3342,#3343,#3344,#3345,#3346,#3347,
#3348,#3349,#3350,#3351,#3352,#3353,#3354));
#3448=CLOSED_SHELL('',(#3355,#3356,#3357,#3358,#3359,#3360,#3361,#3362,
#3363,#3364,#3365,#3366,#3367,#3368,#3369,#3370,#3371,#3372,#3373,#3374,
#3375,#3376,#3377,#3378,#3379,#3380,#3381,#3382,#3383,#3384,#3385,#3386,
#3387,#3388,#3389,#3390,#3391,#3392,#3393,#3394,#3395,#3396,#3397,#3398,
#3399,#3400,#3401,#3402,#3403,#3404,#3405,#3406,#3407,#3408,#3409,#3410,
#3411,#3412,#3413,#3414,#3415,#3416,#3417,#3418,#3419,#3420,#3421,#3422,
#3423,#3424,#3425,#3426,#3427,#3428,#3429,#3430,#3431,#3432,#3433,#3434,
#3435,#3436,#3437,#3438,#3439,#3440,#3441,#3442,#3443,#3444,#3445,#3446));
#3449=DERIVED_UNIT_ELEMENT(#3451,1.);
#3450=DERIVED_UNIT_ELEMENT(#5622,-3.);
#3451=(
MASS_UNIT()
NAMED_UNIT(*)
SI_UNIT(.KILO.,.GRAM.)
);
#3452=DERIVED_UNIT((#3449,#3450));
#3453=MEASURE_REPRESENTATION_ITEM('density measure',
POSITIVE_RATIO_MEASURE(7850.),#3452);
#3454=PROPERTY_DEFINITION_REPRESENTATION(#3459,#3456);
#3455=PROPERTY_DEFINITION_REPRESENTATION(#3460,#3457);
#3456=REPRESENTATION('material name',(#3458),#5617);
#3457=REPRESENTATION('density',(#3453),#5617);
#3458=DESCRIPTIVE_REPRESENTATION_ITEM('Steel','Steel');
#3459=PROPERTY_DEFINITION('material property','material name',#5630);
#3460=PROPERTY_DEFINITION('material property','density of part',#5630);
#3461=AXIS2_PLACEMENT_3D('',#4663,#3737,#3738);
#3462=AXIS2_PLACEMENT_3D('',#4664,#3739,#3740);
#3463=AXIS2_PLACEMENT_3D('',#4666,#3741,#3742);
#3464=AXIS2_PLACEMENT_3D('',#4669,#3744,#3745);
#3465=AXIS2_PLACEMENT_3D('',#4670,#3746,#3747);
#3466=AXIS2_PLACEMENT_3D('',#4671,#3748,#3749);
#3467=AXIS2_PLACEMENT_3D('',#4673,#3750,#3751);
#3468=AXIS2_PLACEMENT_3D('',#4676,#3753,#3754);
#3469=AXIS2_PLACEMENT_3D('',#4677,#3755,#3756);
#3470=AXIS2_PLACEMENT_3D('',#4678,#3757,#3758);
#3471=AXIS2_PLACEMENT_3D('',#4680,#3759,#3760);
#3472=AXIS2_PLACEMENT_3D('',#4683,#3762,#3763);
#3473=AXIS2_PLACEMENT_3D('',#4684,#3764,#3765);
#3474=AXIS2_PLACEMENT_3D('',#4685,#3766,#3767);
#3475=AXIS2_PLACEMENT_3D('',#4687,#3768,#3769);
#3476=AXIS2_PLACEMENT_3D('',#4690,#3771,#3772);
#3477=AXIS2_PLACEMENT_3D('',#4691,#3773,#3774);
#3478=AXIS2_PLACEMENT_3D('',#4692,#3775,#3776);
#3479=AXIS2_PLACEMENT_3D('',#4695,#3777,#3778);
#3480=AXIS2_PLACEMENT_3D('',#4697,#3779,#3780);
#3481=AXIS2_PLACEMENT_3D('',#4698,#3781,#3782);
#3482=AXIS2_PLACEMENT_3D('',#4699,#3783,#3784);
#3483=AXIS2_PLACEMENT_3D('',#4703,#3786,#3787);
#3484=AXIS2_PLACEMENT_3D('',#4705,#3789,#3790);
#3485=AXIS2_PLACEMENT_3D('',#4707,#3791,#3792);
#3486=AXIS2_PLACEMENT_3D('',#4708,#3793,#3794);
#3487=AXIS2_PLACEMENT_3D('',#4709,#3795,#3796);
#3488=AXIS2_PLACEMENT_3D('',#4715,#3800,#3801);
#3489=AXIS2_PLACEMENT_3D('',#4718,#3803,#3804);
#3490=AXIS2_PLACEMENT_3D('',#4719,#3805,#3806);
#3491=AXIS2_PLACEMENT_3D('',#4723,#3808,#3809);
#3492=AXIS2_PLACEMENT_3D('',#4725,#3811,#3812);
#3493=AXIS2_PLACEMENT_3D('',#4728,#3813,#3814);
#3494=AXIS2_PLACEMENT_3D('',#4730,#3815,#3816);
#3495=AXIS2_PLACEMENT_3D('',#4731,#3817,#3818);
#3496=AXIS2_PLACEMENT_3D('',#4732,#3819,#3820);
#3497=AXIS2_PLACEMENT_3D('',#4735,#3821,#3822);
#3498=AXIS2_PLACEMENT_3D('',#4738,#3825,#3826);
#3499=AXIS2_PLACEMENT_3D('',#4740,#3827,#3828);
#3500=AXIS2_PLACEMENT_3D('',#4741,#3829,#3830);
#3501=AXIS2_PLACEMENT_3D('',#4742,#3831,#3832);
#3502=AXIS2_PLACEMENT_3D('',#4748,#3836,#3837);
#3503=AXIS2_PLACEMENT_3D('',#4751,#3839,#3840);
#3504=AXIS2_PLACEMENT_3D('',#4752,#3841,#3842);
#3505=AXIS2_PLACEMENT_3D('',#4756,#3844,#3845);
#3506=AXIS2_PLACEMENT_3D('',#4758,#3847,#3848);
#3507=AXIS2_PLACEMENT_3D('',#4760,#3849,#3850);
#3508=AXIS2_PLACEMENT_3D('',#4762,#3852,#3853);
#3509=AXIS2_PLACEMENT_3D('',#4766,#3855,#3856);
#3510=AXIS2_PLACEMENT_3D('',#4768,#3858,#3859);
#3511=AXIS2_PLACEMENT_3D('',#4771,#3862,#3863);
#3512=AXIS2_PLACEMENT_3D('',#4773,#3865,#3866);
#3513=AXIS2_PLACEMENT_3D('',#4781,#3870,#3871);
#3514=AXIS2_PLACEMENT_3D('',#4784,#3873,#3874);
#3515=AXIS2_PLACEMENT_3D('',#4785,#3875,#3876);
#3516=AXIS2_PLACEMENT_3D('',#4787,#3878,#3879);
#3517=AXIS2_PLACEMENT_3D('',#4790,#3881,#3882);
#3518=AXIS2_PLACEMENT_3D('',#4791,#3883,#3884);
#3519=AXIS2_PLACEMENT_3D('',#4793,#3885,#3886);
#3520=AXIS2_PLACEMENT_3D('',#4795,#3888,#3889);
#3521=AXIS2_PLACEMENT_3D('',#4797,#3891,#3892);
#3522=AXIS2_PLACEMENT_3D('',#4806,#3897,#3898);
#3523=AXIS2_PLACEMENT_3D('',#4812,#3902,#3903);
#3524=AXIS2_PLACEMENT_3D('',#4818,#3907,#3908);
#3525=AXIS2_PLACEMENT_3D('',#4821,#3911,#3912);
#3526=AXIS2_PLACEMENT_3D('',#4830,#3917,#3918);
#3527=AXIS2_PLACEMENT_3D('',#4836,#3922,#3923);
#3528=AXIS2_PLACEMENT_3D('',#4842,#3927,#3928);
#3529=AXIS2_PLACEMENT_3D('',#4845,#3931,#3932);
#3530=AXIS2_PLACEMENT_3D('',#4854,#3937,#3938);
#3531=AXIS2_PLACEMENT_3D('',#4863,#3943,#3944);
#3532=AXIS2_PLACEMENT_3D('',#4871,#3949,#3950);
#3533=AXIS2_PLACEMENT_3D('',#4879,#3955,#3956);
#3534=AXIS2_PLACEMENT_3D('',#4885,#3960,#3961);
#3535=AXIS2_PLACEMENT_3D('',#4891,#3965,#3966);
#3536=AXIS2_PLACEMENT_3D('',#4896,#3970,#3971);
#3537=AXIS2_PLACEMENT_3D('',#4901,#3975,#3976);
#3538=AXIS2_PLACEMENT_3D('',#4902,#3977,#3978);
#3539=AXIS2_PLACEMENT_3D('',#4908,#3982,#3983);
#3540=AXIS2_PLACEMENT_3D('',#4914,#3987,#3988);
#3541=AXIS2_PLACEMENT_3D('',#4916,#3990,#3991);
#3542=AXIS2_PLACEMENT_3D('',#4923,#3995,#3996);
#3543=AXIS2_PLACEMENT_3D('',#4925,#3997,#3998);
#3544=AXIS2_PLACEMENT_3D('',#4927,#3999,#4000);
#3545=AXIS2_PLACEMENT_3D('',#4929,#4001,#4002);
#3546=AXIS2_PLACEMENT_3D('',#4931,#4003,#4004);
#3547=AXIS2_PLACEMENT_3D('',#4933,#4005,#4006);
#3548=AXIS2_PLACEMENT_3D('',#4935,#4007,#4008);
#3549=AXIS2_PLACEMENT_3D('',#4937,#4009,#4010);
#3550=AXIS2_PLACEMENT_3D('',#4939,#4011,#4012);
#3551=AXIS2_PLACEMENT_3D('',#4941,#4013,#4014);
#3552=AXIS2_PLACEMENT_3D('',#4943,#4015,#4016);
#3553=AXIS2_PLACEMENT_3D('',#4944,#4017,#4018);
#3554=AXIS2_PLACEMENT_3D('',#4956,#4025,#4026);
#3555=AXIS2_PLACEMENT_3D('',#4962,#4030,#4031);
#3556=AXIS2_PLACEMENT_3D('',#4965,#4033,#4034);
#3557=AXIS2_PLACEMENT_3D('',#4966,#4035,#4036);
#3558=AXIS2_PLACEMENT_3D('',#4970,#4039,#4040);
#3559=AXIS2_PLACEMENT_3D('',#4971,#4041,#4042);
#3560=AXIS2_PLACEMENT_3D('',#4972,#4043,#4044);
#3561=AXIS2_PLACEMENT_3D('',#4974,#4045,#4046);
#3562=AXIS2_PLACEMENT_3D('',#4976,#4047,#4048);
#3563=AXIS2_PLACEMENT_3D('',#4978,#4049,#4050);
#3564=AXIS2_PLACEMENT_3D('',#4980,#4051,#4052);
#3565=AXIS2_PLACEMENT_3D('',#4982,#4053,#4054);
#3566=AXIS2_PLACEMENT_3D('',#4984,#4055,#4056);
#3567=AXIS2_PLACEMENT_3D('',#4986,#4057,#4058);
#3568=AXIS2_PLACEMENT_3D('',#4988,#4059,#4060);
#3569=AXIS2_PLACEMENT_3D('',#4990,#4061,#4062);
#3570=AXIS2_PLACEMENT_3D('',#4992,#4063,#4064);
#3571=AXIS2_PLACEMENT_3D('',#4994,#4065,#4066);
#3572=AXIS2_PLACEMENT_3D('',#4995,#4067,#4068);
#3573=AXIS2_PLACEMENT_3D('',#4997,#4070,#4071);
#3574=AXIS2_PLACEMENT_3D('',#4999,#4073,#4074);
#3575=AXIS2_PLACEMENT_3D('',#5001,#4076,#4077);
#3576=AXIS2_PLACEMENT_3D('',#5003,#4079,#4080);
#3577=AXIS2_PLACEMENT_3D('',#5005,#4082,#4083);
#3578=AXIS2_PLACEMENT_3D('',#5007,#4085,#4086);
#3579=AXIS2_PLACEMENT_3D('',#5009,#4088,#4089);
#3580=AXIS2_PLACEMENT_3D('',#5011,#4091,#4092);
#3581=AXIS2_PLACEMENT_3D('',#5013,#4094,#4095);
#3582=AXIS2_PLACEMENT_3D('',#5015,#4097,#4098);
#3583=AXIS2_PLACEMENT_3D('',#5017,#4100,#4101);
#3584=AXIS2_PLACEMENT_3D('',#5019,#4103,#4104);
#3585=AXIS2_PLACEMENT_3D('',#5037,#4114,#4115);
#3586=AXIS2_PLACEMENT_3D('',#5042,#4118,#4119);
#3587=AXIS2_PLACEMENT_3D('',#5044,#4120,#4121);
#3588=AXIS2_PLACEMENT_3D('',#5046,#4122,#4123);
#3589=AXIS2_PLACEMENT_3D('',#5047,#4124,#4125);
#3590=AXIS2_PLACEMENT_3D('',#5053,#4129,#4130);
#3591=AXIS2_PLACEMENT_3D('',#5056,#4132,#4133);
#3592=AXIS2_PLACEMENT_3D('',#5058,#4134,#4135);
#3593=AXIS2_PLACEMENT_3D('',#5060,#4136,#4137);
#3594=AXIS2_PLACEMENT_3D('',#5061,#4138,#4139);
#3595=AXIS2_PLACEMENT_3D('',#5064,#4142,#4143);
#3596=AXIS2_PLACEMENT_3D('',#5066,#4145,#4146);
#3597=AXIS2_PLACEMENT_3D('',#5068,#4148,#4149);
#3598=AXIS2_PLACEMENT_3D('',#5069,#4150,#4151);
#3599=AXIS2_PLACEMENT_3D('',#5071,#4152,#4153);
#3600=AXIS2_PLACEMENT_3D('',#5073,#4155,#4156);
#3601=AXIS2_PLACEMENT_3D('',#5075,#4157,#4158);
#3602=AXIS2_PLACEMENT_3D('',#5077,#4160,#4161);
#3603=AXIS2_PLACEMENT_3D('',#5079,#4162,#4163);
#3604=AXIS2_PLACEMENT_3D('',#5081,#4165,#4166);
#3605=AXIS2_PLACEMENT_3D('',#5083,#4167,#4168);
#3606=AXIS2_PLACEMENT_3D('',#5085,#4170,#4171);
#3607=AXIS2_PLACEMENT_3D('',#5087,#4172,#4173);
#3608=AXIS2_PLACEMENT_3D('',#5089,#4175,#4176);
#3609=AXIS2_PLACEMENT_3D('',#5091,#4177,#4178);
#3610=AXIS2_PLACEMENT_3D('',#5093,#4180,#4181);
#3611=AXIS2_PLACEMENT_3D('',#5097,#4184,#4185);
#3612=AXIS2_PLACEMENT_3D('',#5099,#4187,#4188);
#3613=AXIS2_PLACEMENT_3D('',#5103,#4191,#4192);
#3614=AXIS2_PLACEMENT_3D('',#5105,#4194,#4195);
#3615=AXIS2_PLACEMENT_3D('',#5106,#4196,#4197);
#3616=AXIS2_PLACEMENT_3D('',#5111,#4199,#4200);
#3617=AXIS2_PLACEMENT_3D('',#5114,#4202,#4203);
#3618=AXIS2_PLACEMENT_3D('',#5115,#4204,#4205);
#3619=AXIS2_PLACEMENT_3D('',#5119,#4207,#4208);
#3620=AXIS2_PLACEMENT_3D('',#5121,#4210,#4211);
#3621=AXIS2_PLACEMENT_3D('',#5124,#4212,#4213);
#3622=AXIS2_PLACEMENT_3D('',#5126,#4214,#4215);
#3623=AXIS2_PLACEMENT_3D('',#5127,#4216,#4217);
#3624=AXIS2_PLACEMENT_3D('',#5128,#4218,#4219);
#3625=AXIS2_PLACEMENT_3D('',#5131,#4220,#4221);
#3626=AXIS2_PLACEMENT_3D('',#5133,#4222,#4223);
#3627=AXIS2_PLACEMENT_3D('',#5134,#4224,#4225);
#3628=AXIS2_PLACEMENT_3D('',#5135,#4226,#4227);
#3629=AXIS2_PLACEMENT_3D('',#5138,#4228,#4229);
#3630=AXIS2_PLACEMENT_3D('',#5141,#4232,#4233);
#3631=AXIS2_PLACEMENT_3D('',#5146,#4236,#4237);
#3632=AXIS2_PLACEMENT_3D('',#5147,#4238,#4239);
#3633=AXIS2_PLACEMENT_3D('',#5150,#4242,#4243);
#3634=AXIS2_PLACEMENT_3D('',#5155,#4246,#4247);
#3635=AXIS2_PLACEMENT_3D('',#5156,#4248,#4249);
#3636=AXIS2_PLACEMENT_3D('',#5159,#4252,#4253);
#3637=AXIS2_PLACEMENT_3D('',#5162,#4254,#4255);
#3638=AXIS2_PLACEMENT_3D('',#5165,#4258,#4259);
#3639=AXIS2_PLACEMENT_3D('',#5169,#4261,#4262);
#3640=AXIS2_PLACEMENT_3D('',#5171,#4264,#4265);
#3641=AXIS2_PLACEMENT_3D('',#5181,#4271,#4272);
#3642=AXIS2_PLACEMENT_3D('',#5215,#4290,#4291);
#3643=AXIS2_PLACEMENT_3D('',#5249,#4309,#4310);
#3644=AXIS2_PLACEMENT_3D('',#5251,#4312,#4313);
#3645=AXIS2_PLACEMENT_3D('',#5260,#4318,#4319);
#3646=AXIS2_PLACEMENT_3D('',#5268,#4324,#4325);
#3647=AXIS2_PLACEMENT_3D('',#5274,#4329,#4330);
#3648=AXIS2_PLACEMENT_3D('',#5280,#4334,#4335);
#3649=AXIS2_PLACEMENT_3D('',#5288,#4340,#4341);
#3650=AXIS2_PLACEMENT_3D('',#5294,#4345,#4346);
#3651=AXIS2_PLACEMENT_3D('',#5302,#4351,#4352);
#3652=AXIS2_PLACEMENT_3D('',#5307,#4356,#4357);
#3653=AXIS2_PLACEMENT_3D('',#5308,#4358,#4359);
#3654=AXIS2_PLACEMENT_3D('',#5314,#4363,#4364);
#3655=AXIS2_PLACEMENT_3D('',#5317,#4366,#4367);
#3656=AXIS2_PLACEMENT_3D('',#5319,#4368,#4369);
#3657=AXIS2_PLACEMENT_3D('',#5328,#4374,#4375);
#3658=AXIS2_PLACEMENT_3D('',#5330,#4377,#4378);
#3659=AXIS2_PLACEMENT_3D('',#5332,#4379,#4380);
#3660=AXIS2_PLACEMENT_3D('',#5334,#4382,#4383);
#3661=AXIS2_PLACEMENT_3D('',#5336,#4384,#4385);
#3662=AXIS2_PLACEMENT_3D('',#5338,#4387,#4388);
#3663=AXIS2_PLACEMENT_3D('',#5347,#4393,#4394);
#3664=AXIS2_PLACEMENT_3D('',#5356,#4399,#4400);
#3665=AXIS2_PLACEMENT_3D('',#5359,#4403,#4404);
#3666=AXIS2_PLACEMENT_3D('',#5365,#4408,#4409);
#3667=AXIS2_PLACEMENT_3D('',#5371,#4413,#4414);
#3668=AXIS2_PLACEMENT_3D('',#5379,#4420,#4421);
#3669=AXIS2_PLACEMENT_3D('',#5386,#4426,#4427);
#3670=AXIS2_PLACEMENT_3D('',#5390,#4430,#4431);
#3671=AXIS2_PLACEMENT_3D('',#5394,#4434,#4435);
#3672=AXIS2_PLACEMENT_3D('',#5397,#4438,#4439);
#3673=AXIS2_PLACEMENT_3D('',#5406,#4444,#4445);
#3674=AXIS2_PLACEMENT_3D('',#5412,#4449,#4450);
#3675=AXIS2_PLACEMENT_3D('',#5418,#4454,#4455);
#3676=AXIS2_PLACEMENT_3D('',#5428,#4461,#4462);
#3677=AXIS2_PLACEMENT_3D('',#5431,#4465,#4466);
#3678=AXIS2_PLACEMENT_3D('',#5433,#4468,#4469);
#3679=AXIS2_PLACEMENT_3D('',#5435,#4471,#4472);
#3680=AXIS2_PLACEMENT_3D('',#5437,#4474,#4475);
#3681=AXIS2_PLACEMENT_3D('',#5443,#4479,#4480);
#3682=AXIS2_PLACEMENT_3D('',#5447,#4483,#4484);
#3683=AXIS2_PLACEMENT_3D('',#5451,#4487,#4488);
#3684=AXIS2_PLACEMENT_3D('',#5453,#4490,#4491);
#3685=AXIS2_PLACEMENT_3D('',#5459,#4495,#4496);
#3686=AXIS2_PLACEMENT_3D('',#5463,#4499,#4500);
#3687=AXIS2_PLACEMENT_3D('',#5467,#4503,#4504);
#3688=AXIS2_PLACEMENT_3D('',#5469,#4506,#4507);
#3689=AXIS2_PLACEMENT_3D('',#5475,#4511,#4512);
#3690=AXIS2_PLACEMENT_3D('',#5477,#4514,#4515);
#3691=AXIS2_PLACEMENT_3D('',#5479,#4517,#4518);
#3692=AXIS2_PLACEMENT_3D('',#5480,#4519,#4520);
#3693=AXIS2_PLACEMENT_3D('',#5481,#4521,#4522);
#3694=AXIS2_PLACEMENT_3D('',#5482,#4523,#4524);
#3695=AXIS2_PLACEMENT_3D('',#5496,#4532,#4533);
#3696=AXIS2_PLACEMENT_3D('',#5498,#4534,#4535);
#3697=AXIS2_PLACEMENT_3D('',#5500,#4536,#4537);
#3698=AXIS2_PLACEMENT_3D('',#5502,#4538,#4539);
#3699=AXIS2_PLACEMENT_3D('',#5504,#4540,#4541);
#3700=AXIS2_PLACEMENT_3D('',#5506,#4542,#4543);
#3701=AXIS2_PLACEMENT_3D('',#5507,#4544,#4545);
#3702=AXIS2_PLACEMENT_3D('',#5511,#4548,#4549);
#3703=AXIS2_PLACEMENT_3D('',#5516,#4553,#4554);
#3704=AXIS2_PLACEMENT_3D('',#5522,#4558,#4559);
#3705=AXIS2_PLACEMENT_3D('',#5526,#4562,#4563);
#3706=AXIS2_PLACEMENT_3D('',#5532,#4567,#4568);
#3707=AXIS2_PLACEMENT_3D('',#5536,#4571,#4572);
#3708=AXIS2_PLACEMENT_3D('',#5540,#4575,#4576);
#3709=AXIS2_PLACEMENT_3D('',#5542,#4578,#4579);
#3710=AXIS2_PLACEMENT_3D('',#5548,#4583,#4584);
#3711=AXIS2_PLACEMENT_3D('',#5552,#4587,#4588);
#3712=AXIS2_PLACEMENT_3D('',#5556,#4591,#4592);
#3713=AXIS2_PLACEMENT_3D('',#5558,#4594,#4595);
#3714=AXIS2_PLACEMENT_3D('',#5560,#4596,#4597);
#3715=AXIS2_PLACEMENT_3D('',#5562,#4599,#4600);
#3716=AXIS2_PLACEMENT_3D('',#5564,#4601,#4602);
#3717=AXIS2_PLACEMENT_3D('',#5566,#4604,#4605);
#3718=AXIS2_PLACEMENT_3D('',#5568,#4606,#4607);
#3719=AXIS2_PLACEMENT_3D('',#5570,#4609,#4610);
#3720=AXIS2_PLACEMENT_3D('',#5572,#4611,#4612);
#3721=AXIS2_PLACEMENT_3D('',#5574,#4614,#4615);
#3722=AXIS2_PLACEMENT_3D('',#5576,#4616,#4617);
#3723=AXIS2_PLACEMENT_3D('',#5578,#4619,#4620);
#3724=AXIS2_PLACEMENT_3D('',#5580,#4621,#4622);
#3725=AXIS2_PLACEMENT_3D('',#5582,#4624,#4625);
#3726=AXIS2_PLACEMENT_3D('',#5584,#4627,#4628);
#3727=AXIS2_PLACEMENT_3D('',#5585,#4629,#4630);
#3728=AXIS2_PLACEMENT_3D('',#5587,#4632,#4633);
#3729=AXIS2_PLACEMENT_3D('',#5588,#4634,#4635);
#3730=AXIS2_PLACEMENT_3D('',#5594,#4639,#4640);
#3731=AXIS2_PLACEMENT_3D('',#5598,#4643,#4644);
#3732=AXIS2_PLACEMENT_3D('',#5602,#4647,#4648);
#3733=AXIS2_PLACEMENT_3D('',#5604,#4650,#4651);
#3734=AXIS2_PLACEMENT_3D('',#5610,#4655,#4656);
#3735=AXIS2_PLACEMENT_3D('',#5613,#4659,#4660);
#3736=AXIS2_PLACEMENT_3D('',#5614,#4661,#4662);
#3737=DIRECTION('axis',(0.,0.,1.));
#3738=DIRECTION('refdir',(1.,0.,0.));
#3739=DIRECTION('center_axis',(0.,0.,1.));
#3740=DIRECTION('ref_axis',(1.,0.,0.));
#3741=DIRECTION('center_axis',(0.,-3.70074341541719E-17,1.));
#3742=DIRECTION('ref_axis',(1.,0.,0.));
#3743=DIRECTION('',(0.,0.,1.));
#3744=DIRECTION('center_axis',(0.,-3.70074341541719E-17,1.));
#3745=DIRECTION('ref_axis',(1.,0.,0.));
#3746=DIRECTION('center_axis',(0.,3.70074341541719E-17,-1.));
#3747=DIRECTION('ref_axis',(1.,0.,0.));
#3748=DIRECTION('center_axis',(0.,0.,1.));
#3749=DIRECTION('ref_axis',(1.,0.,0.));
#3750=DIRECTION('center_axis',(0.,-3.70074341541719E-17,1.));
#3751=DIRECTION('ref_axis',(1.,0.,0.));
#3752=DIRECTION('',(0.,0.,1.));
#3753=DIRECTION('center_axis',(0.,-3.70074341541719E-17,1.));
#3754=DIRECTION('ref_axis',(1.,0.,0.));
#3755=DIRECTION('center_axis',(0.,3.70074341541719E-17,-1.));
#3756=DIRECTION('ref_axis',(1.,0.,0.));
#3757=DIRECTION('center_axis',(0.,0.,1.));
#3758=DIRECTION('ref_axis',(1.,0.,0.));
#3759=DIRECTION('center_axis',(0.,-3.70074341541719E-17,1.));
#3760=DIRECTION('ref_axis',(1.,0.,0.));
#3761=DIRECTION('',(0.,0.,1.));
#3762=DIRECTION('center_axis',(0.,-3.70074341541719E-17,1.));
#3763=DIRECTION('ref_axis',(1.,0.,0.));
#3764=DIRECTION('center_axis',(0.,3.70074341541719E-17,-1.));
#3765=DIRECTION('ref_axis',(1.,0.,0.));
#3766=DIRECTION('center_axis',(0.,0.,1.));
#3767=DIRECTION('ref_axis',(1.,0.,0.));
#3768=DIRECTION('center_axis',(0.,-3.70074341541719E-17,1.));
#3769=DIRECTION('ref_axis',(1.,0.,0.));
#3770=DIRECTION('',(0.,0.,1.));
#3771=DIRECTION('center_axis',(0.,-3.70074341541719E-17,1.));
#3772=DIRECTION('ref_axis',(1.,0.,0.));
#3773=DIRECTION('center_axis',(0.,3.70074341541719E-17,-1.));
#3774=DIRECTION('ref_axis',(1.,0.,0.));
#3775=DIRECTION('center_axis',(0.,0.,1.));
#3776=DIRECTION('ref_axis',(1.,0.,0.));
#3777=DIRECTION('center_axis',(-1.,0.,0.));
#3778=DIRECTION('ref_axis',(0.,1.,0.));
#3779=DIRECTION('center_axis',(0.,0.707106781186543,0.707106781186552));
#3780=DIRECTION('ref_axis',(-0.707106781186545,0.500000000000005,-0.499999999999998));
#3781=DIRECTION('center_axis',(0.,0.,-1.));
#3782=DIRECTION('ref_axis',(-0.707106781186548,0.707106781186547,0.));
#3783=DIRECTION('center_axis',(1.,0.,0.));
#3784=DIRECTION('ref_axis',(0.,0.923879532511288,-0.382683432365088));
#3785=DIRECTION('',(1.,0.,0.));
#3786=DIRECTION('center_axis',(-1.,0.,0.));
#3787=DIRECTION('ref_axis',(0.,1.,0.));
#3788=DIRECTION('',(-1.,0.,0.));
#3789=DIRECTION('center_axis',(0.,0.,1.));
#3790=DIRECTION('ref_axis',(1.,0.,0.));
#3791=DIRECTION('center_axis',(0.,0.,-1.));
#3792=DIRECTION('ref_axis',(0.707106781186549,0.707106781186546,0.));
#3793=DIRECTION('center_axis',(0.,0.707106781186543,0.707106781186552));
#3794=DIRECTION('ref_axis',(0.707106781186547,0.500000000000004,-0.499999999999997));
#3795=DIRECTION('center_axis',(0.,1.,0.));
#3796=DIRECTION('ref_axis',(0.,0.,1.));
#3797=DIRECTION('',(0.,0.,-1.));
#3798=DIRECTION('',(1.,0.,0.));
#3799=DIRECTION('',(0.,0.,1.));
#3800=DIRECTION('center_axis',(0.,0.,-1.));
#3801=DIRECTION('ref_axis',(-0.707106781186548,0.707106781186547,0.));
#3802=DIRECTION('',(0.,0.,1.));
#3803=DIRECTION('center_axis',(0.,0.,1.));
#3804=DIRECTION('ref_axis',(-0.707106781186548,0.707106781186547,0.));
#3805=DIRECTION('center_axis',(0.,-0.707106781186543,-0.707106781186552));
#3806=DIRECTION('ref_axis',(-0.707106781186546,0.500000000000006,-0.499999999999996));
#3807=DIRECTION('',(0.,-0.707106781186543,-0.707106781186552));
#3808=DIRECTION('center_axis',(-3.23059001251639E-15,-0.923879532511285,
-0.382683432365095));
#3809=DIRECTION('ref_axis',(-7.79933422268403E-15,0.382683432365095,-0.923879532511285));
#3810=DIRECTION('',(0.,0.707106781186543,0.707106781186552));
#3811=DIRECTION('center_axis',(0.,0.,1.));
#3812=DIRECTION('ref_axis',(1.,0.,0.));
#3813=DIRECTION('center_axis',(1.,0.,0.));
#3814=DIRECTION('ref_axis',(0.,-1.,-1.74838271594513E-15));
#3815=DIRECTION('center_axis',(0.,-0.707106781186569,0.707106781186527));
#3816=DIRECTION('ref_axis',(0.707106781186551,-0.499999999999982,-0.500000000000014));
#3817=DIRECTION('center_axis',(0.,0.,-1.));
#3818=DIRECTION('ref_axis',(0.707106781186549,-0.707106781186546,0.));
#3819=DIRECTION('center_axis',(1.,0.,0.));
#3820=DIRECTION('ref_axis',(0.,-0.92387953251128,-0.382683432365106));
#3821=DIRECTION('center_axis',(1.,0.,0.));
#3822=DIRECTION('ref_axis',(0.,-1.,0.));
#3823=DIRECTION('',(1.,0.,0.));
#3824=DIRECTION('',(-1.,0.,0.));
#3825=DIRECTION('center_axis',(0.,0.,1.));
#3826=DIRECTION('ref_axis',(1.,0.,0.));
#3827=DIRECTION('center_axis',(0.,0.,-1.));
#3828=DIRECTION('ref_axis',(-0.707106781186548,-0.707106781186547,0.));
#3829=DIRECTION('center_axis',(0.,-0.707106781186569,0.707106781186527));
#3830=DIRECTION('ref_axis',(-0.707106781186547,-0.499999999999985,-0.500000000000016));
#3831=DIRECTION('center_axis',(0.,-1.,0.));
#3832=DIRECTION('ref_axis',(0.,0.,-1.));
#3833=DIRECTION('',(0.,0.,-1.));
#3834=DIRECTION('',(-1.,0.,0.));
#3835=DIRECTION('',(0.,0.,1.));
#3836=DIRECTION('center_axis',(0.,0.,-1.));
#3837=DIRECTION('ref_axis',(0.70710678118655,-0.707106781186545,0.));
#3838=DIRECTION('',(0.,0.,1.));
#3839=DIRECTION('center_axis',(0.,0.,1.));
#3840=DIRECTION('ref_axis',(0.70710678118655,-0.707106781186545,0.));
#3841=DIRECTION('center_axis',(0.,0.707106781186569,-0.707106781186527));
#3842=DIRECTION('ref_axis',(0.707106781186551,-0.499999999999982,-0.500000000000014));
#3843=DIRECTION('',(0.,0.707106781186569,-0.707106781186527));
#3844=DIRECTION('center_axis',(0.,0.923879532511293,-0.382683432365076));
#3845=DIRECTION('ref_axis',(0.,-0.382683432365076,-0.923879532511293));
#3846=DIRECTION('',(0.,-0.707106781186569,0.707106781186527));
#3847=DIRECTION('center_axis',(0.,0.,1.));
#3848=DIRECTION('ref_axis',(0.70710678118655,0.707106781186545,0.));
#3849=DIRECTION('center_axis',(0.,0.,1.));
#3850=DIRECTION('ref_axis',(0.70710678118655,0.707106781186545,0.));
#3851=DIRECTION('',(0.,0.,-1.));
#3852=DIRECTION('center_axis',(0.,0.707106781186543,0.707106781186552));
#3853=DIRECTION('ref_axis',(0.707106781186548,0.500000000000005,-0.499999999999995));
#3854=DIRECTION('',(0.,-0.707106781186543,-0.707106781186552));
#3855=DIRECTION('center_axis',(0.,0.923879532511285,0.382683432365095));
#3856=DIRECTION('ref_axis',(0.,0.382683432365095,-0.923879532511285));
#3857=DIRECTION('',(0.,0.707106781186543,0.707106781186552));
#3858=DIRECTION('center_axis',(0.,1.,3.70074341541719E-17));
#3859=DIRECTION('ref_axis',(0.70710678118655,0.,-0.707106781186545));
#3860=DIRECTION('',(0.,1.,3.70074341541719E-17));
#3861=DIRECTION('',(0.,-1.,-3.70074341541719E-17));
#3862=DIRECTION('center_axis',(0.,0.707106781186552,-0.707106781186543));
#3863=DIRECTION('ref_axis',(0.,0.707106781186543,0.707106781186552));
#3864=DIRECTION('',(1.,0.,0.));
#3865=DIRECTION('center_axis',(0.,3.70074341541719E-17,-1.));
#3866=DIRECTION('ref_axis',(0.,1.,3.70074341541719E-17));
#3867=DIRECTION('',(1.,0.,0.));
#3868=DIRECTION('',(0.,-1.,-3.70074341541719E-17));
#3869=DIRECTION('',(1.,0.,0.));
#3870=DIRECTION('center_axis',(0.,-3.70074341541719E-17,1.));
#3871=DIRECTION('ref_axis',(0.,1.,0.));
#3872=DIRECTION('',(-1.,0.,0.));
#3873=DIRECTION('center_axis',(0.,-3.70074341541719E-17,1.));
#3874=DIRECTION('ref_axis',(1.16558847729675E-15,-1.,0.));
#3875=DIRECTION('center_axis',(0.,-0.707106781186527,-0.707106781186569));
#3876=DIRECTION('ref_axis',(0.,0.707106781186569,-0.707106781186527));
#3877=DIRECTION('',(0.,-0.707106781186569,0.707106781186527));
#3878=DIRECTION('center_axis',(0.,0.707106781186569,-0.707106781186527));
#3879=DIRECTION('ref_axis',(-0.707106781186548,-0.499999999999987,-0.500000000000012));
#3880=DIRECTION('',(0.,0.707106781186569,-0.707106781186527));
#3881=DIRECTION('center_axis',(0.,-0.923879532511294,0.382683432365073));
#3882=DIRECTION('ref_axis',(0.,0.382683432365073,0.923879532511294));
#3883=DIRECTION('center_axis',(0.,0.,1.));
#3884=DIRECTION('ref_axis',(-0.707106781186548,-0.707106781186547,0.));
#3885=DIRECTION('center_axis',(0.,0.,1.));
#3886=DIRECTION('ref_axis',(-0.707106781186548,-0.707106781186547,0.));
#3887=DIRECTION('',(0.,0.,-1.));
#3888=DIRECTION('center_axis',(0.,-1.,-3.70074341541719E-17));
#3889=DIRECTION('ref_axis',(-0.707106781186548,0.,-0.707106781186547));
#3890=DIRECTION('',(0.,1.,3.70074341541719E-17));
#3891=DIRECTION('center_axis',(-1.,0.,0.));
#3892=DIRECTION('ref_axis',(0.,1.45698559662094E-16,1.));
#3893=DIRECTION('',(0.,-1.45698559662094E-16,-1.));
#3894=DIRECTION('',(0.,1.,0.));
#3895=DIRECTION('',(0.,1.45698559662094E-16,1.));
#3896=DIRECTION('',(0.,1.,0.));
#3897=DIRECTION('center_axis',(0.,0.,-1.));
#3898=DIRECTION('ref_axis',(-1.,0.,0.));
#3899=DIRECTION('',(1.,0.,0.));
#3900=DIRECTION('',(-1.,0.,0.));
#3901=DIRECTION('',(0.,1.,0.));
#3902=DIRECTION('center_axis',(1.,0.,0.));
#3903=DIRECTION('ref_axis',(0.,-1.45698559662094E-16,-1.));
#3904=DIRECTION('',(0.,1.45698559662094E-16,1.));
#3905=DIRECTION('',(0.,-1.45698559662094E-16,-1.));
#3906=DIRECTION('',(0.,1.,0.));
#3907=DIRECTION('center_axis',(0.,0.,1.));
#3908=DIRECTION('ref_axis',(1.,0.,0.));
#3909=DIRECTION('',(-1.,0.,0.));
#3910=DIRECTION('',(1.,0.,0.));
#3911=DIRECTION('center_axis',(-1.,0.,0.));
#3912=DIRECTION('ref_axis',(0.,1.45698559662094E-16,1.));
#3913=DIRECTION('',(0.,-1.45698559662094E-16,-1.));
#3914=DIRECTION('',(0.,1.,-2.18547839493141E-16));
#3915=DIRECTION('',(0.,1.45698559662094E-16,1.));
#3916=DIRECTION('',(0.,1.,-2.18547839493141E-16));
#3917=DIRECTION('center_axis',(0.,-2.18547839493141E-16,-1.));
#3918=DIRECTION('ref_axis',(-1.,0.,0.));
#3919=DIRECTION('',(1.,0.,0.));
#3920=DIRECTION('',(-1.,0.,0.));
#3921=DIRECTION('',(0.,1.,-2.18547839493141E-16));
#3922=DIRECTION('center_axis',(1.,0.,0.));
#3923=DIRECTION('ref_axis',(0.,-1.45698559662094E-16,-1.));
#3924=DIRECTION('',(0.,1.45698559662094E-16,1.));
#3925=DIRECTION('',(0.,-1.45698559662094E-16,-1.));
#3926=DIRECTION('',(0.,1.,-2.18547839493141E-16));
#3927=DIRECTION('center_axis',(0.,2.18547839493141E-16,1.));
#3928=DIRECTION('ref_axis',(1.,0.,0.));
#3929=DIRECTION('',(-1.,0.,0.));
#3930=DIRECTION('',(1.,0.,0.));
#3931=DIRECTION('center_axis',(0.,1.,-1.45698559662094E-16));
#3932=DIRECTION('ref_axis',(-1.,0.,0.));
#3933=DIRECTION('',(1.,0.,0.));
#3934=DIRECTION('',(0.,1.45698559662094E-16,1.));
#3935=DIRECTION('',(-1.,0.,0.));
#3936=DIRECTION('',(0.,1.45698559662094E-16,1.));
#3937=DIRECTION('center_axis',(-1.,0.,0.));
#3938=DIRECTION('ref_axis',(0.,-1.,1.53903726451735E-16));
#3939=DIRECTION('',(0.,1.,0.));
#3940=DIRECTION('',(0.,1.45698559662094E-16,1.));
#3941=DIRECTION('',(0.,-1.,1.53903726451735E-16));
#3942=DIRECTION('',(0.,1.45698559662094E-16,1.));
#3943=DIRECTION('center_axis',(-1.,0.,0.));
#3944=DIRECTION('ref_axis',(0.,-1.,1.53903726451735E-16));
#3945=DIRECTION('',(0.,1.,-1.53903726451735E-16));
#3946=DIRECTION('',(0.,1.45698559662094E-16,1.));
#3947=DIRECTION('',(0.,-1.,1.53903726451735E-16));
#3948=DIRECTION('',(0.,8.56585479404263E-16,1.));
#3949=DIRECTION('center_axis',(1.,0.,0.));
#3950=DIRECTION('ref_axis',(0.,1.,-1.53903726451735E-16));
#3951=DIRECTION('',(0.,-1.,1.53903726451735E-16));
#3952=DIRECTION('',(0.,-8.56585479404263E-16,-1.));
#3953=DIRECTION('',(0.,1.,-1.53903726451735E-16));
#3954=DIRECTION('',(0.,1.45698559662094E-16,1.));
#3955=DIRECTION('center_axis',(0.,1.,-1.45698559662094E-16));
#3956=DIRECTION('ref_axis',(-1.,0.,0.));
#3957=DIRECTION('',(1.,0.,0.));
#3958=DIRECTION('',(-1.,0.,0.));
#3959=DIRECTION('',(0.,1.45698559662094E-16,1.));
#3960=DIRECTION('center_axis',(1.,0.,0.));
#3961=DIRECTION('ref_axis',(0.,1.,-1.53903726451735E-16));
#3962=DIRECTION('',(0.,-1.,1.53903726451735E-16));
#3963=DIRECTION('',(0.,1.,-1.53903726451735E-16));
#3964=DIRECTION('',(0.,1.45698559662094E-16,1.));
#3965=DIRECTION('center_axis',(0.,-1.,1.45698559662094E-16));
#3966=DIRECTION('ref_axis',(1.,0.,0.));
#3967=DIRECTION('',(-1.,0.,0.));
#3968=DIRECTION('',(1.,0.,0.));
#3969=DIRECTION('',(0.,1.45698559662094E-16,1.));
#3970=DIRECTION('center_axis',(0.,1.,-1.45698559662094E-16));
#3971=DIRECTION('ref_axis',(-1.,0.,0.));
#3972=DIRECTION('',(1.,0.,0.));
#3973=DIRECTION('',(0.,-1.45698559662094E-16,-1.));
#3974=DIRECTION('',(-1.,0.,0.));
#3975=DIRECTION('center_axis',(0.,1.45698559662094E-16,1.));
#3976=DIRECTION('ref_axis',(1.,0.,0.));
#3977=DIRECTION('center_axis',(0.,-1.,8.56585479404263E-16));
#3978=DIRECTION('ref_axis',(0.,-8.56585479404263E-16,-1.));
#3979=DIRECTION('',(1.,0.,0.));
#3980=DIRECTION('',(0.,-8.56585479404263E-16,-1.));
#3981=DIRECTION('',(1.,0.,0.));
#3982=DIRECTION('center_axis',(0.,-1.,8.56585479404263E-16));
#3983=DIRECTION('ref_axis',(0.,-8.56585479404263E-16,-1.));
#3984=DIRECTION('',(1.,0.,0.));
#3985=DIRECTION('',(0.,8.56585479404263E-16,1.));
#3986=DIRECTION('',(1.,0.,0.));
#3987=DIRECTION('center_axis',(0.,1.53903726451735E-16,1.));
#3988=DIRECTION('ref_axis',(0.,-1.,1.53903726451735E-16));
#3989=DIRECTION('',(0.,-1.,1.53903726451735E-16));
#3990=DIRECTION('center_axis',(0.,1.53903726451735E-16,1.));
#3991=DIRECTION('ref_axis',(0.,-1.,1.53903726451735E-16));
#3992=DIRECTION('',(0.,-1.,1.53903726451735E-16));
#3993=DIRECTION('',(1.,0.,0.));
#3994=DIRECTION('',(0.,1.,-1.53903726451735E-16));
#3995=DIRECTION('center_axis',(0.,-1.53903726451735E-16,-1.));
#3996=DIRECTION('ref_axis',(-1.,0.,0.));
#3997=DIRECTION('center_axis',(0.,-1.53903726451735E-16,-1.));
#3998=DIRECTION('ref_axis',(-1.,0.,0.));
#3999=DIRECTION('center_axis',(0.,-1.53903726451735E-16,-1.));
#4000=DIRECTION('ref_axis',(-1.,0.,0.));
#4001=DIRECTION('center_axis',(0.,-1.53903726451735E-16,-1.));
#4002=DIRECTION('ref_axis',(-1.,0.,0.));
#4003=DIRECTION('center_axis',(0.,-1.53903726451735E-16,-1.));
#4004=DIRECTION('ref_axis',(-1.,0.,0.));
#4005=DIRECTION('center_axis',(0.,-1.53903726451735E-16,-1.));
#4006=DIRECTION('ref_axis',(-1.,0.,0.));
#4007=DIRECTION('center_axis',(0.,-1.53903726451735E-16,-1.));
#4008=DIRECTION('ref_axis',(-1.,0.,0.));
#4009=DIRECTION('center_axis',(0.,-1.53903726451735E-16,-1.));
#4010=DIRECTION('ref_axis',(-1.,0.,0.));
#4011=DIRECTION('center_axis',(0.,-1.53903726451735E-16,-1.));
#4012=DIRECTION('ref_axis',(-1.,0.,0.));
#4013=DIRECTION('center_axis',(0.,-1.53903726451735E-16,-1.));
#4014=DIRECTION('ref_axis',(-1.,0.,0.));
#4015=DIRECTION('center_axis',(0.,-1.53903726451735E-16,-1.));
#4016=DIRECTION('ref_axis',(-1.,0.,0.));
#4017=DIRECTION('center_axis',(1.,0.,0.));
#4018=DIRECTION('ref_axis',(0.,1.,0.));
#4019=DIRECTION('',(0.,1.,0.));
#4020=DIRECTION('',(0.,0.,1.));
#4021=DIRECTION('',(0.,-1.,0.));
#4022=DIRECTION('',(0.,0.,1.));
#4023=DIRECTION('',(0.,1.,0.));
#4024=DIRECTION('',(0.,0.,-1.));
#4025=DIRECTION('center_axis',(0.,-1.,0.));
#4026=DIRECTION('ref_axis',(1.,0.,0.));
#4027=DIRECTION('',(0.,0.,1.));
#4028=DIRECTION('',(1.,0.,0.));
#4029=DIRECTION('',(0.,0.,1.));
#4030=DIRECTION('center_axis',(0.,0.,1.));
#4031=DIRECTION('ref_axis',(1.16558847729675E-15,-1.,0.));
#4032=DIRECTION('',(0.,0.,1.));
#4033=DIRECTION('center_axis',(0.,-3.70074341541719E-17,1.));
#4034=DIRECTION('ref_axis',(1.16558847729675E-15,-1.,-3.70074341541719E-17));
#4035=DIRECTION('center_axis',(0.,1.,0.));
#4036=DIRECTION('ref_axis',(-1.,0.,0.));
#4037=DIRECTION('',(0.,0.,1.));
#4038=DIRECTION('',(-1.,0.,0.));
#4039=DIRECTION('center_axis',(0.,0.,1.));
#4040=DIRECTION('ref_axis',(0.,1.,0.));
#4041=DIRECTION('center_axis',(0.,-3.70074341541719E-17,1.));
#4042=DIRECTION('ref_axis',(0.,1.,3.70074341541719E-17));
#4043=DIRECTION('center_axis',(0.,3.70074341541719E-17,-1.));
#4044=DIRECTION('ref_axis',(1.,0.,0.));
#4045=DIRECTION('center_axis',(0.,3.70074341541719E-17,-1.));
#4046=DIRECTION('ref_axis',(-1.,0.,0.));
#4047=DIRECTION('center_axis',(0.,3.70074341541719E-17,-1.));
#4048=DIRECTION('ref_axis',(-1.,0.,0.));
#4049=DIRECTION('center_axis',(0.,3.70074341541719E-17,-1.));
#4050=DIRECTION('ref_axis',(-1.,0.,0.));
#4051=DIRECTION('center_axis',(0.,3.70074341541719E-17,-1.));
#4052=DIRECTION('ref_axis',(-1.,0.,0.));
#4053=DIRECTION('center_axis',(0.,3.70074341541719E-17,-1.));
#4054=DIRECTION('ref_axis',(-1.,0.,0.));
#4055=DIRECTION('center_axis',(0.,3.70074341541719E-17,-1.));
#4056=DIRECTION('ref_axis',(-1.,0.,0.));
#4057=DIRECTION('center_axis',(0.,3.70074341541719E-17,-1.));
#4058=DIRECTION('ref_axis',(-1.,0.,0.));
#4059=DIRECTION('center_axis',(0.,3.70074341541719E-17,-1.));
#4060=DIRECTION('ref_axis',(-1.,0.,0.));
#4061=DIRECTION('center_axis',(0.,3.70074341541719E-17,-1.));
#4062=DIRECTION('ref_axis',(-1.,0.,0.));
#4063=DIRECTION('center_axis',(0.,3.70074341541719E-17,-1.));
#4064=DIRECTION('ref_axis',(-1.,0.,0.));
#4065=DIRECTION('center_axis',(0.,3.70074341541719E-17,-1.));
#4066=DIRECTION('ref_axis',(-1.,0.,0.));
#4067=DIRECTION('center_axis',(0.,-1.24884479710366E-16,-1.));
#4068=DIRECTION('ref_axis',(-1.,0.,0.));
#4069=DIRECTION('',(0.,-1.24884479710366E-16,-1.));
#4070=DIRECTION('center_axis',(0.,-1.24884479710366E-16,-1.));
#4071=DIRECTION('ref_axis',(-1.,0.,0.));
#4072=DIRECTION('',(0.,-1.24884479710366E-16,-1.));
#4073=DIRECTION('center_axis',(0.,-1.24884479710366E-16,-1.));
#4074=DIRECTION('ref_axis',(-1.,0.,0.));
#4075=DIRECTION('',(0.,-1.24884479710366E-16,-1.));
#4076=DIRECTION('center_axis',(0.,-1.24884479710366E-16,-1.));
#4077=DIRECTION('ref_axis',(-1.,0.,0.));
#4078=DIRECTION('',(0.,-1.24884479710366E-16,-1.));
#4079=DIRECTION('center_axis',(0.,-1.24884479710366E-16,-1.));
#4080=DIRECTION('ref_axis',(-1.,0.,0.));
#4081=DIRECTION('',(0.,-1.24884479710366E-16,-1.));
#4082=DIRECTION('center_axis',(0.,-1.24884479710366E-16,-1.));
#4083=DIRECTION('ref_axis',(-1.,0.,0.));
#4084=DIRECTION('',(0.,-1.24884479710366E-16,-1.));
#4085=DIRECTION('center_axis',(0.,-1.24884479710366E-16,-1.));
#4086=DIRECTION('ref_axis',(-1.,0.,0.));
#4087=DIRECTION('',(0.,-1.24884479710366E-16,-1.));
#4088=DIRECTION('center_axis',(0.,-1.24884479710366E-16,-1.));
#4089=DIRECTION('ref_axis',(-1.,0.,0.));
#4090=DIRECTION('',(0.,-1.24884479710366E-16,-1.));
#4091=DIRECTION('center_axis',(0.,-1.24884479710366E-16,-1.));
#4092=DIRECTION('ref_axis',(-1.,0.,0.));
#4093=DIRECTION('',(0.,-1.24884479710366E-16,-1.));
#4094=DIRECTION('center_axis',(0.,-1.24884479710366E-16,-1.));
#4095=DIRECTION('ref_axis',(-1.,0.,0.));
#4096=DIRECTION('',(0.,-1.24884479710366E-16,-1.));
#4097=DIRECTION('center_axis',(0.,-1.24884479710366E-16,-1.));
#4098=DIRECTION('ref_axis',(-1.,0.,0.));
#4099=DIRECTION('',(0.,-1.24884479710366E-16,-1.));
#4100=DIRECTION('center_axis',(1.,0.,0.));
#4101=DIRECTION('ref_axis',(0.,1.,0.));
#4102=DIRECTION('',(0.,1.,0.));
#4103=DIRECTION('center_axis',(1.,0.,0.));
#4104=DIRECTION('ref_axis',(0.,1.,0.));
#4105=DIRECTION('',(0.,-1.,0.));
#4106=DIRECTION('',(0.,0.,-1.));
#4107=DIRECTION('',(0.,-1.,0.));
#4108=DIRECTION('',(0.,0.,1.));
#4109=DIRECTION('',(0.,1.,0.));
#4110=DIRECTION('',(0.,1.,0.));
#4111=DIRECTION('',(0.,0.,1.));
#4112=DIRECTION('',(0.,-1.,0.));
#4113=DIRECTION('',(0.,0.,-1.));
#4114=DIRECTION('center_axis',(0.,0.,-1.));
#4115=DIRECTION('ref_axis',(1.,0.,0.));
#4116=DIRECTION('',(0.,-1.,0.));
#4117=DIRECTION('',(1.,0.,0.));
#4118=DIRECTION('center_axis',(0.,0.,1.));
#4119=DIRECTION('ref_axis',(-1.,0.,0.));
#4120=DIRECTION('center_axis',(0.,0.,1.));
#4121=DIRECTION('ref_axis',(-1.,0.,0.));
#4122=DIRECTION('center_axis',(0.,0.,1.));
#4123=DIRECTION('ref_axis',(-1.,0.,0.));
#4124=DIRECTION('center_axis',(0.,1.,0.));
#4125=DIRECTION('ref_axis',(0.,0.,1.));
#4126=DIRECTION('',(-1.,0.,0.));
#4127=DIRECTION('',(0.,0.,-1.));
#4128=DIRECTION('',(-1.,0.,0.));
#4129=DIRECTION('center_axis',(0.,0.,-1.));
#4130=DIRECTION('ref_axis',(-1.,0.,0.));
#4131=DIRECTION('',(0.,1.,0.));
#4132=DIRECTION('center_axis',(0.,0.,1.));
#4133=DIRECTION('ref_axis',(-1.,0.,0.));
#4134=DIRECTION('center_axis',(0.,0.,1.));
#4135=DIRECTION('ref_axis',(-1.,0.,0.));
#4136=DIRECTION('center_axis',(0.,0.,1.));
#4137=DIRECTION('ref_axis',(-1.,0.,0.));
#4138=DIRECTION('center_axis',(0.,-1.,0.));
#4139=DIRECTION('ref_axis',(0.,0.,-1.));
#4140=DIRECTION('',(1.,0.,0.));
#4141=DIRECTION('',(1.,0.,0.));
#4142=DIRECTION('center_axis',(0.,0.,-1.));
#4143=DIRECTION('ref_axis',(0.,1.,0.));
#4144=DIRECTION('',(1.,0.,0.));
#4145=DIRECTION('center_axis',(0.,1.,0.));
#4146=DIRECTION('ref_axis',(0.,0.,1.));
#4147=DIRECTION('',(1.,0.,0.));
#4148=DIRECTION('center_axis',(0.,0.,1.));
#4149=DIRECTION('ref_axis',(0.,-1.,0.));
#4150=DIRECTION('center_axis',(0.,0.,-1.));
#4151=DIRECTION('ref_axis',(-1.,0.,0.));
#4152=DIRECTION('center_axis',(0.,0.,-1.));
#4153=DIRECTION('ref_axis',(-1.,0.,0.));
#4154=DIRECTION('',(0.,0.,-1.));
#4155=DIRECTION('center_axis',(0.,0.,-1.));
#4156=DIRECTION('ref_axis',(-1.,0.,0.));
#4157=DIRECTION('center_axis',(0.,0.,-1.));
#4158=DIRECTION('ref_axis',(-1.,0.,0.));
#4159=DIRECTION('',(0.,0.,-1.));
#4160=DIRECTION('center_axis',(0.,0.,-1.));
#4161=DIRECTION('ref_axis',(-1.,0.,0.));
#4162=DIRECTION('center_axis',(0.,0.,-1.));
#4163=DIRECTION('ref_axis',(-1.,0.,0.));
#4164=DIRECTION('',(0.,0.,-1.));
#4165=DIRECTION('center_axis',(0.,0.,-1.));
#4166=DIRECTION('ref_axis',(-1.,0.,0.));
#4167=DIRECTION('center_axis',(0.,0.,-1.));
#4168=DIRECTION('ref_axis',(-1.,0.,0.));
#4169=DIRECTION('',(0.,0.,-1.));
#4170=DIRECTION('center_axis',(0.,0.,-1.));
#4171=DIRECTION('ref_axis',(-1.,0.,0.));
#4172=DIRECTION('center_axis',(0.,0.,-1.));
#4173=DIRECTION('ref_axis',(-1.,0.,0.));
#4174=DIRECTION('',(0.,0.,-1.));
#4175=DIRECTION('center_axis',(0.,0.,-1.));
#4176=DIRECTION('ref_axis',(-1.,0.,0.));
#4177=DIRECTION('center_axis',(0.,0.,-1.));
#4178=DIRECTION('ref_axis',(-1.,0.,0.));
#4179=DIRECTION('',(0.,0.,-1.));
#4180=DIRECTION('center_axis',(-1.,0.,0.));
#4181=DIRECTION('ref_axis',(0.,-1.,0.));
#4182=DIRECTION('',(0.,-1.,0.));
#4183=DIRECTION('',(0.,0.,-1.));
#4184=DIRECTION('center_axis',(0.,1.,0.));
#4185=DIRECTION('ref_axis',(0.,0.,1.));
#4186=DIRECTION('',(-1.,0.,0.));
#4187=DIRECTION('center_axis',(0.,-1.,0.));
#4188=DIRECTION('ref_axis',(0.,0.,-1.));
#4189=DIRECTION('',(1.,0.,0.));
#4190=DIRECTION('',(0.,0.,1.));
#4191=DIRECTION('center_axis',(1.,0.,0.));
#4192=DIRECTION('ref_axis',(0.,0.,-1.));
#4193=DIRECTION('',(0.,1.,0.));
#4194=DIRECTION('center_axis',(0.,0.,1.));
#4195=DIRECTION('ref_axis',(1.,0.,0.));
#4196=DIRECTION('center_axis',(0.,0.,-1.));
#4197=DIRECTION('ref_axis',(0.70710678118655,-0.707106781186545,0.));
#4198=DIRECTION('',(0.,0.,-1.));
#4199=DIRECTION('center_axis',(0.,0.,-1.));
#4200=DIRECTION('ref_axis',(0.70710678118655,-0.707106781186545,0.));
#4201=DIRECTION('',(0.,0.,1.));
#4202=DIRECTION('center_axis',(0.,-0.500000000000002,-0.866025403784438));
#4203=DIRECTION('ref_axis',(0.,-0.866025403784438,0.500000000000002));
#4204=DIRECTION('center_axis',(0.,-0.866025403784439,-0.5));
#4205=DIRECTION('ref_axis',(0.70710678118655,-0.353553390593273,0.612372435695793));
#4206=DIRECTION('',(0.,0.866025403784439,0.5));
#4207=DIRECTION('center_axis',(1.68880801956883E-15,-0.965925826289068,
-0.258819045102521));
#4208=DIRECTION('ref_axis',(6.30271733326066E-15,-0.258819045102521,0.965925826289068));
#4209=DIRECTION('',(0.,-0.866025403784439,-0.5));
#4210=DIRECTION('center_axis',(0.408248290463859,-0.816496580927728,0.408248290463864));
#4211=DIRECTION('ref_axis',(0.577350269189623,0.577350269189627,0.577350269189627));
#4212=DIRECTION('center_axis',(0.,0.,1.));
#4213=DIRECTION('ref_axis',(0.,1.,0.));
#4214=DIRECTION('center_axis',(1.,0.,0.));
#4215=DIRECTION('ref_axis',(0.,0.,1.));
#4216=DIRECTION('center_axis',(0.,1.,0.));
#4217=DIRECTION('ref_axis',(1.,0.,0.));
#4218=DIRECTION('center_axis',(-0.408248290463862,-0.816496580927727,0.408248290463861));
#4219=DIRECTION('ref_axis',(-0.577350269189625,0.577350269189626,0.577350269189626));
#4220=DIRECTION('center_axis',(-1.,0.,0.));
#4221=DIRECTION('ref_axis',(0.,1.,0.));
#4222=DIRECTION('center_axis',(0.,0.,1.));
#4223=DIRECTION('ref_axis',(-1.,0.,0.));
#4224=DIRECTION('center_axis',(0.,1.,0.));
#4225=DIRECTION('ref_axis',(0.,0.,1.));
#4226=DIRECTION('center_axis',(0.,0.,-1.));
#4227=DIRECTION('ref_axis',(-0.707106781186548,0.707106781186547,0.));
#4228=DIRECTION('center_axis',(0.,0.,-1.));
#4229=DIRECTION('ref_axis',(-0.707106781186548,0.707106781186547,0.));
#4230=DIRECTION('',(0.,0.,1.));
#4231=DIRECTION('',(0.,0.,-1.));
#4232=DIRECTION('center_axis',(0.,1.,0.));
#4233=DIRECTION('ref_axis',(-0.707106781186548,0.,0.707106781186547));
#4234=DIRECTION('',(0.,1.,0.));
#4235=DIRECTION('',(0.,-1.,0.));
#4236=DIRECTION('center_axis',(3.37761603913765E-15,0.965925826289069,0.25881904510252));
#4237=DIRECTION('ref_axis',(1.26054346665213E-14,-0.25881904510252,0.965925826289069));
#4238=DIRECTION('center_axis',(1.,0.,0.));
#4239=DIRECTION('ref_axis',(0.,0.707106781186548,0.707106781186548));
#4240=DIRECTION('',(-1.,0.,0.));
#4241=DIRECTION('',(1.,0.,0.));
#4242=DIRECTION('center_axis',(0.,0.866025403784439,0.5));
#4243=DIRECTION('ref_axis',(-0.707106781186548,-0.353553390593273,0.612372435695794));
#4244=DIRECTION('',(0.,0.866025403784439,0.5));
#4245=DIRECTION('',(0.,-0.866025403784439,-0.5));
#4246=DIRECTION('center_axis',(0.,0.500000000000002,0.866025403784438));
#4247=DIRECTION('ref_axis',(0.,-0.866025403784438,0.500000000000002));
#4248=DIRECTION('center_axis',(0.,-1.,0.));
#4249=DIRECTION('ref_axis',(0.70710678118655,0.,0.707106781186545));
#4250=DIRECTION('',(0.,1.,0.));
#4251=DIRECTION('',(0.,-1.,0.));
#4252=DIRECTION('center_axis',(0.,0.,1.));
#4253=DIRECTION('ref_axis',(0.70710678118655,0.707106781186545,0.));
#4254=DIRECTION('center_axis',(0.,0.,-1.));
#4255=DIRECTION('ref_axis',(0.70710678118655,0.707106781186545,0.));
#4256=DIRECTION('',(0.,0.,1.));
#4257=DIRECTION('',(0.,0.,-1.));
#4258=DIRECTION('center_axis',(0.,0.,1.));
#4259=DIRECTION('ref_axis',(-0.707106781186548,-0.707106781186547,0.));
#4260=DIRECTION('',(0.,0.,-1.));
#4261=DIRECTION('center_axis',(0.,0.,-1.));
#4262=DIRECTION('ref_axis',(-0.707106781186548,-0.707106781186547,0.));
#4263=DIRECTION('',(0.,0.,1.));
#4264=DIRECTION('center_axis',(1.,0.,0.));
#4265=DIRECTION('ref_axis',(0.,0.,-1.));
#4266=DIRECTION('',(0.,1.,0.));
#4267=DIRECTION('',(0.,-1.,0.));
#4268=DIRECTION('',(0.,0.,1.));
#4269=DIRECTION('',(0.,1.,0.));
#4270=DIRECTION('',(0.,0.,-1.));
#4271=DIRECTION('center_axis',(0.,0.,1.));
#4272=DIRECTION('ref_axis',(0.,-1.,0.));
#4273=DIRECTION('',(1.,0.,0.));
#4274=DIRECTION('',(0.,-1.,0.));
#4275=DIRECTION('',(-1.,0.,0.));
#4276=DIRECTION('',(0.,1.,0.));
#4277=DIRECTION('',(1.,0.,0.));
#4278=DIRECTION('',(0.,-1.,0.));
#4279=DIRECTION('',(-1.,7.40148683083439E-16,0.));
#4280=DIRECTION('',(0.,1.,0.));
#4281=DIRECTION('',(1.,0.,0.));
#4282=DIRECTION('',(0.,-1.,0.));
#4283=DIRECTION('',(-0.999999999999999,-5.29002945681171E-8,0.));
#4284=DIRECTION('',(0.,1.,0.));
#4285=DIRECTION('',(1.,0.,0.));
#4286=DIRECTION('',(-1.,0.,0.));
#4287=DIRECTION('',(0.,1.,0.));
#4288=DIRECTION('',(1.,0.,0.));
#4289=DIRECTION('',(0.,-1.,0.));
#4290=DIRECTION('center_axis',(0.,-0.5,0.866025403784439));
#4291=DIRECTION('ref_axis',(0.,-0.866025403784439,-0.5));
#4292=DIRECTION('',(1.,0.,0.));
#4293=DIRECTION('',(-1.,0.,0.));
#4294=DIRECTION('',(-8.7076315656875E-17,0.866025403784439,0.5));
#4295=DIRECTION('',(1.,-2.67078150886606E-17,-1.54197642309049E-17));
#4296=DIRECTION('',(0.,-0.866025403784439,-0.5));
#4297=DIRECTION('',(0.,-0.866025403784439,-0.5));
#4298=DIRECTION('',(-1.,0.,0.));
#4299=DIRECTION('',(0.,0.866025403784439,0.5));
#4300=DIRECTION('',(1.,0.,0.));
#4301=DIRECTION('',(0.,-0.866025403784439,-0.5));
#4302=DIRECTION('',(-1.,0.,0.));
#4303=DIRECTION('',(0.,0.866025403784439,0.5));
#4304=DIRECTION('',(1.,0.,0.));
#4305=DIRECTION('',(0.,-0.866025403784439,-0.5));
#4306=DIRECTION('',(-1.,0.,0.));
#4307=DIRECTION('',(0.,0.866025403784439,0.5));
#4308=DIRECTION('',(1.,0.,0.));
#4309=DIRECTION('center_axis',(0.,-1.,0.));
#4310=DIRECTION('ref_axis',(0.,0.,-1.));
#4311=DIRECTION('',(1.,0.,0.));
#4312=DIRECTION('center_axis',(-1.,0.,0.));
#4313=DIRECTION('ref_axis',(0.,1.,-1.14306730290046E-16));
#4314=DIRECTION('',(0.,1.,0.));
#4315=DIRECTION('',(0.,-1.13176559737519E-16,-1.));
#4316=DIRECTION('',(0.,1.,-1.14306730290046E-16));
#4317=DIRECTION('',(0.,-1.13176559737519E-16,-1.));
#4318=DIRECTION('center_axis',(0.,-1.,1.13176559737519E-16));
#4319=DIRECTION('ref_axis',(-1.,0.,0.));
#4320=DIRECTION('',(1.,0.,0.));
#4321=DIRECTION('',(0.,1.13176559737519E-16,1.));
#4322=DIRECTION('',(-1.,0.,0.));
#4323=DIRECTION('',(0.,-1.13176559737519E-16,-1.));
#4324=DIRECTION('center_axis',(1.,0.,0.));
#4325=DIRECTION('ref_axis',(0.,-1.,1.14306730290046E-16));
#4326=DIRECTION('',(0.,1.,-1.14306730290046E-16));
#4327=DIRECTION('',(0.,-1.,1.14306730290046E-16));
#4328=DIRECTION('',(0.,-1.13176559737519E-16,-1.));
#4329=DIRECTION('center_axis',(0.,1.,-1.13176559737519E-16));
#4330=DIRECTION('ref_axis',(1.,0.,0.));
#4331=DIRECTION('',(-1.,0.,0.));
#4332=DIRECTION('',(1.,0.,0.));
#4333=DIRECTION('',(0.,-1.13176559737519E-16,-1.));
#4334=DIRECTION('center_axis',(1.,0.,0.));
#4335=DIRECTION('ref_axis',(0.,-1.,1.14306730290046E-16));
#4336=DIRECTION('',(0.,1.,-1.14306730290046E-16));
#4337=DIRECTION('',(0.,-1.,1.14306730290046E-16));
#4338=DIRECTION('',(0.,-1.13176559737519E-16,-1.));
#4339=DIRECTION('',(0.,-8.56585479404263E-16,-1.));
#4340=DIRECTION('center_axis',(0.,1.,-1.13176559737519E-16));
#4341=DIRECTION('ref_axis',(1.,0.,0.));
#4342=DIRECTION('',(1.,0.,0.));
#4343=DIRECTION('',(1.,0.,0.));
#4344=DIRECTION('',(0.,-1.13176559737519E-16,-1.));
#4345=DIRECTION('center_axis',(-1.,0.,0.));
#4346=DIRECTION('ref_axis',(0.,1.,-1.14306730290046E-16));
#4347=DIRECTION('',(0.,-1.,1.14306730290046E-16));
#4348=DIRECTION('',(0.,8.56585479404263E-16,1.));
#4349=DIRECTION('',(0.,1.,-1.14306730290046E-16));
#4350=DIRECTION('',(0.,-1.13176559737519E-16,-1.));
#4351=DIRECTION('center_axis',(0.,1.,-1.13176559737519E-16));
#4352=DIRECTION('ref_axis',(1.,0.,0.));
#4353=DIRECTION('',(-1.,0.,0.));
#4354=DIRECTION('',(1.,0.,0.));
#4355=DIRECTION('',(0.,-1.13176559737519E-16,-1.));
#4356=DIRECTION('center_axis',(0.,-1.13176559737519E-16,-1.));
#4357=DIRECTION('ref_axis',(-1.,0.,0.));
#4358=DIRECTION('center_axis',(0.,-1.,8.56585479404263E-16));
#4359=DIRECTION('ref_axis',(0.,-8.56585479404263E-16,-1.));
#4360=DIRECTION('',(1.,0.,0.));
#4361=DIRECTION('',(0.,-8.56585479404263E-16,-1.));
#4362=DIRECTION('',(1.,0.,0.));
#4363=DIRECTION('center_axis',(0.,-1.14306730290046E-16,-1.));
#4364=DIRECTION('ref_axis',(0.,1.,-1.14306730290046E-16));
#4365=DIRECTION('',(0.,1.,-1.14306730290046E-16));
#4366=DIRECTION('center_axis',(0.,1.14306730290046E-16,1.));
#4367=DIRECTION('ref_axis',(1.,0.,0.));
#4368=DIRECTION('center_axis',(0.,1.14306730290046E-16,1.));
#4369=DIRECTION('ref_axis',(1.,0.,0.));
#4370=DIRECTION('',(1.,0.,0.));
#4371=DIRECTION('',(0.,1.,-1.14306730290046E-16));
#4372=DIRECTION('',(-1.,0.,0.));
#4373=DIRECTION('',(0.,-1.,1.14306730290046E-16));
#4374=DIRECTION('center_axis',(1.,0.,0.));
#4375=DIRECTION('ref_axis',(0.,1.,0.));
#4376=DIRECTION('',(0.,1.,0.));
#4377=DIRECTION('center_axis',(0.,0.,-1.));
#4378=DIRECTION('ref_axis',(1.,0.,0.));
#4379=DIRECTION('center_axis',(0.,0.,-1.));
#4380=DIRECTION('ref_axis',(1.,0.,0.));
#4381=DIRECTION('',(0.,0.,-1.));
#4382=DIRECTION('center_axis',(0.,0.,-1.));
#4383=DIRECTION('ref_axis',(1.,0.,0.));
#4384=DIRECTION('center_axis',(0.,0.,-1.));
#4385=DIRECTION('ref_axis',(1.,0.,0.));
#4386=DIRECTION('',(0.,0.,-1.));
#4387=DIRECTION('center_axis',(-1.,0.,0.));
#4388=DIRECTION('ref_axis',(0.,1.,0.));
#4389=DIRECTION('',(0.,1.,0.));
#4390=DIRECTION('',(0.,0.,-1.));
#4391=DIRECTION('',(0.,-1.,1.14306730290046E-16));
#4392=DIRECTION('',(0.,0.,-1.));
#4393=DIRECTION('center_axis',(1.,-4.59719678933812E-16,0.));
#4394=DIRECTION('ref_axis',(-4.59719678933812E-16,-1.,0.));
#4395=DIRECTION('',(-4.59719678933812E-16,-1.,0.));
#4396=DIRECTION('',(0.,0.,-1.));
#4397=DIRECTION('',(4.59719678933812E-16,1.,-1.14306730290046E-16));
#4398=DIRECTION('',(0.,0.,-1.));
#4399=DIRECTION('center_axis',(0.,-1.,0.));
#4400=DIRECTION('ref_axis',(-1.,0.,0.));
#4401=DIRECTION('',(-1.,0.,0.));
#4402=DIRECTION('',(1.,0.,0.));
#4403=DIRECTION('center_axis',(0.,1.,0.));
#4404=DIRECTION('ref_axis',(1.,0.,0.));
#4405=DIRECTION('',(0.,0.,-1.));
#4406=DIRECTION('',(1.,0.,0.));
#4407=DIRECTION('',(0.,0.,-1.));
#4408=DIRECTION('center_axis',(0.,-1.,0.));
#4409=DIRECTION('ref_axis',(-1.,0.,0.));
#4410=DIRECTION('',(0.,0.,-1.));
#4411=DIRECTION('',(-1.,0.,0.));
#4412=DIRECTION('',(0.,0.,-1.));
#4413=DIRECTION('center_axis',(0.,1.,0.));
#4414=DIRECTION('ref_axis',(1.,0.,0.));
#4415=DIRECTION('',(0.,0.,-1.));
#4416=DIRECTION('',(1.,0.,0.));
#4417=DIRECTION('',(-1.,0.,0.));
#4418=DIRECTION('',(1.,0.,0.));
#4419=DIRECTION('',(0.,0.,-1.));
#4420=DIRECTION('center_axis',(1.,0.,0.));
#4421=DIRECTION('ref_axis',(0.,-1.,0.));
#4422=DIRECTION('',(0.,-1.,0.));
#4423=DIRECTION('',(0.,0.,-1.));
#4424=DIRECTION('',(0.,0.,-1.));
#4425=DIRECTION('',(0.,-1.,0.));
#4426=DIRECTION('center_axis',(0.,0.,-1.));
#4427=DIRECTION('ref_axis',(-1.,0.,0.));
#4428=DIRECTION('',(1.,0.,0.));
#4429=DIRECTION('',(0.,1.,0.));
#4430=DIRECTION('center_axis',(0.,0.,-1.));
#4431=DIRECTION('ref_axis',(-1.,0.,0.));
#4432=DIRECTION('',(0.,1.,0.));
#4433=DIRECTION('',(-0.999999999999999,-5.29002945681171E-8,0.));
#4434=DIRECTION('center_axis',(-1.,0.,0.));
#4435=DIRECTION('ref_axis',(0.,1.,0.));
#4436=DIRECTION('',(0.,0.,-1.));
#4437=DIRECTION('',(0.,0.,-1.));
#4438=DIRECTION('center_axis',(0.,0.866025403784438,0.500000000000001));
#4439=DIRECTION('ref_axis',(1.,0.,0.));
#4440=DIRECTION('',(-1.,0.,0.));
#4441=DIRECTION('',(0.,0.500000000000001,-0.866025403784438));
#4442=DIRECTION('',(1.,0.,0.));
#4443=DIRECTION('',(0.,0.500000000000001,-0.866025403784438));
#4444=DIRECTION('center_axis',(-1.,0.,0.));
#4445=DIRECTION('ref_axis',(0.,0.866025403784438,0.500000000000001));
#4446=DIRECTION('',(0.,-0.866025403784438,-0.5));
#4447=DIRECTION('',(0.,0.866025403784438,0.500000000000001));
#4448=DIRECTION('',(0.,0.500000000000001,-0.866025403784438));
#4449=DIRECTION('center_axis',(1.,-3.41860033134856E-15,-1.97372982155584E-15));
#4450=DIRECTION('ref_axis',(-3.94745964311167E-15,-0.866025403784438,-0.500000000000001));
#4451=DIRECTION('',(3.94745964311167E-15,0.866025403784438,0.5));
#4452=DIRECTION('',(0.,0.500000000000001,-0.866025403784438));
#4453=DIRECTION('',(-3.94745964311167E-15,-0.866025403784438,-0.500000000000001));
#4454=DIRECTION('center_axis',(0.,0.500000000000001,-0.866025403784438));
#4455=DIRECTION('ref_axis',(-1.,0.,0.));
#4456=DIRECTION('',(-1.,0.,0.));
#4457=DIRECTION('',(0.,-0.866025403784439,-0.5));
#4458=DIRECTION('',(1.,0.,0.));
#4459=DIRECTION('',(0.,0.866025403784439,0.5));
#4460=DIRECTION('',(-1.,0.,0.));
#4461=DIRECTION('center_axis',(1.,0.,0.));
#4462=DIRECTION('ref_axis',(0.,-0.866025403784439,-0.5));
#4463=DIRECTION('',(0.,0.500000000000001,-0.866025403784438));
#4464=DIRECTION('',(0.,0.500000000000001,-0.866025403784438));
#4465=DIRECTION('center_axis',(0.,0.866025403784438,0.500000000000001));
#4466=DIRECTION('ref_axis',(1.,0.,0.));
#4467=DIRECTION('',(0.,0.500000000000001,-0.866025403784438));
#4468=DIRECTION('center_axis',(-1.,0.,0.));
#4469=DIRECTION('ref_axis',(0.,0.866025403784439,0.5));
#4470=DIRECTION('',(0.,0.500000000000001,-0.866025403784438));
#4471=DIRECTION('center_axis',(0.,-0.866025403784438,-0.500000000000001));
#4472=DIRECTION('ref_axis',(-1.,0.,0.));
#4473=DIRECTION('',(1.,0.,0.));
#4474=DIRECTION('center_axis',(-1.,0.,0.));
#4475=DIRECTION('ref_axis',(0.,0.866025403784439,0.5));
#4476=DIRECTION('',(0.,-0.866025403784438,-0.5));
#4477=DIRECTION('',(0.,0.499999999999999,-0.866025403784439));
#4478=DIRECTION('',(0.,0.499999999999999,-0.866025403784439));
#4479=DIRECTION('center_axis',(0.,-0.866025403784439,-0.499999999999999));
#4480=DIRECTION('ref_axis',(-1.,0.,0.));
#4481=DIRECTION('',(1.,0.,0.));
#4482=DIRECTION('',(0.,0.499999999999999,-0.866025403784439));
#4483=DIRECTION('center_axis',(1.,0.,0.));
#4484=DIRECTION('ref_axis',(0.,-0.866025403784439,-0.5));
#4485=DIRECTION('',(0.,0.866025403784438,0.5));
#4486=DIRECTION('',(0.,0.499999999999999,-0.866025403784439));
#4487=DIRECTION('center_axis',(0.,0.866025403784439,0.499999999999999));
#4488=DIRECTION('ref_axis',(1.,0.,0.));
#4489=DIRECTION('',(-1.,0.,0.));
#4490=DIRECTION('center_axis',(-1.,0.,0.));
#4491=DIRECTION('ref_axis',(0.,0.866025403784439,0.5));
#4492=DIRECTION('',(0.,-0.866025403784438,-0.5));
#4493=DIRECTION('',(0.,0.499999999999999,-0.866025403784439));
#4494=DIRECTION('',(0.,0.499999999999999,-0.866025403784439));
#4495=DIRECTION('center_axis',(0.,-0.866025403784439,-0.499999999999999));
#4496=DIRECTION('ref_axis',(-1.,0.,0.));
#4497=DIRECTION('',(1.,0.,0.));
#4498=DIRECTION('',(0.,0.499999999999999,-0.866025403784439));
#4499=DIRECTION('center_axis',(1.,0.,0.));
#4500=DIRECTION('ref_axis',(0.,-0.866025403784439,-0.5));
#4501=DIRECTION('',(0.,0.866025403784438,0.5));
#4502=DIRECTION('',(0.,0.499999999999999,-0.866025403784439));
#4503=DIRECTION('center_axis',(0.,0.866025403784439,0.499999999999999));
#4504=DIRECTION('ref_axis',(1.,0.,0.));
#4505=DIRECTION('',(-1.,0.,0.));
#4506=DIRECTION('center_axis',(0.,-1.,0.));
#4507=DIRECTION('ref_axis',(-1.,0.,0.));
#4508=DIRECTION('',(0.,0.,-1.));
#4509=DIRECTION('',(-1.,0.,0.));
#4510=DIRECTION('',(0.,0.,-1.));
#4511=DIRECTION('center_axis',(1.,0.,0.));
#4512=DIRECTION('ref_axis',(0.,-1.,0.));
#4513=DIRECTION('',(0.,-1.,0.));
#4514=DIRECTION('center_axis',(-1.,0.,0.));
#4515=DIRECTION('ref_axis',(0.,1.,0.));
#4516=DIRECTION('',(0.,1.,0.));
#4517=DIRECTION('center_axis',(0.,0.,-1.));
#4518=DIRECTION('ref_axis',(-1.,0.,0.));
#4519=DIRECTION('center_axis',(0.,1.,0.));
#4520=DIRECTION('ref_axis',(1.,0.,0.));
#4521=DIRECTION('center_axis',(5.29002945681171E-8,-0.999999999999999,0.));
#4522=DIRECTION('ref_axis',(-0.999999999999999,-5.29002945681171E-8,0.));
#4523=DIRECTION('center_axis',(0.,0.,1.));
#4524=DIRECTION('ref_axis',(1.,0.,0.));
#4525=DIRECTION('',(1.,0.,0.));
#4526=DIRECTION('',(0.,-1.,0.));
#4527=DIRECTION('',(-1.,0.,0.));
#4528=DIRECTION('',(0.,-1.,0.));
#4529=DIRECTION('',(1.,0.,0.));
#4530=DIRECTION('',(0.,1.,0.));
#4531=DIRECTION('',(-1.,0.,0.));
#4532=DIRECTION('center_axis',(0.,0.,-1.));
#4533=DIRECTION('ref_axis',(-1.,0.,0.));
#4534=DIRECTION('center_axis',(0.,0.,-1.));
#4535=DIRECTION('ref_axis',(-1.,0.,0.));
#4536=DIRECTION('center_axis',(0.,0.,-1.));
#4537=DIRECTION('ref_axis',(-1.,0.,0.));
#4538=DIRECTION('center_axis',(0.,0.,-1.));
#4539=DIRECTION('ref_axis',(-1.,0.,0.));
#4540=DIRECTION('center_axis',(0.,0.,-1.));
#4541=DIRECTION('ref_axis',(-1.,0.,0.));
#4542=DIRECTION('center_axis',(0.,0.,-1.));
#4543=DIRECTION('ref_axis',(-1.,0.,0.));
#4544=DIRECTION('center_axis',(0.,1.,0.));
#4545=DIRECTION('ref_axis',(0.,0.,1.));
#4546=DIRECTION('',(0.,0.,1.));
#4547=DIRECTION('',(1.,0.,0.));
#4548=DIRECTION('center_axis',(1.,0.,0.));
#4549=DIRECTION('ref_axis',(0.,1.,0.));
#4550=DIRECTION('',(0.,1.,0.));
#4551=DIRECTION('',(0.,0.,-1.));
#4552=DIRECTION('',(0.,-1.,0.));
#4553=DIRECTION('center_axis',(1.,0.,0.));
#4554=DIRECTION('ref_axis',(0.,1.,0.));
#4555=DIRECTION('',(0.,1.,-1.14306730290046E-16));
#4556=DIRECTION('',(0.,0.866025403784438,0.5));
#4557=DIRECTION('',(0.,0.,1.));
#4558=DIRECTION('center_axis',(0.,-1.,8.56585479404263E-16));
#4559=DIRECTION('ref_axis',(0.,-8.56585479404263E-16,-1.));
#4560=DIRECTION('',(0.,8.56585479404263E-16,1.));
#4561=DIRECTION('',(1.,0.,0.));
#4562=DIRECTION('center_axis',(-1.,0.,0.));
#4563=DIRECTION('ref_axis',(0.,1.,0.));
#4564=DIRECTION('',(0.,-1.,1.14306730290046E-16));
#4565=DIRECTION('',(0.,0.,-1.));
#4566=DIRECTION('',(0.,0.,-1.));
#4567=DIRECTION('center_axis',(-7.40148683083439E-16,-1.,0.));
#4568=DIRECTION('ref_axis',(-1.,7.40148683083439E-16,0.));
#4569=DIRECTION('',(1.,-7.40148683083439E-16,8.46039758917511E-32));
#4570=DIRECTION('',(0.,0.,-1.));
#4571=DIRECTION('center_axis',(1.,0.,0.));
#4572=DIRECTION('ref_axis',(0.,-1.,0.));
#4573=DIRECTION('',(0.,1.,-1.14306730290046E-16));
#4574=DIRECTION('',(0.,0.,-1.));
#4575=DIRECTION('center_axis',(0.,1.,0.));
#4576=DIRECTION('ref_axis',(1.,0.,0.));
#4577=DIRECTION('',(-1.,0.,0.));
#4578=DIRECTION('center_axis',(-1.,0.,0.));
#4579=DIRECTION('ref_axis',(0.,1.,0.));
#4580=DIRECTION('',(0.,-1.,1.14306730290046E-16));
#4581=DIRECTION('',(0.,0.,-1.));
#4582=DIRECTION('',(0.,0.,-1.));
#4583=DIRECTION('center_axis',(0.,-1.,0.));
#4584=DIRECTION('ref_axis',(-1.,0.,0.));
#4585=DIRECTION('',(1.,0.,0.));
#4586=DIRECTION('',(0.,0.,-1.));
#4587=DIRECTION('center_axis',(1.,0.,0.));
#4588=DIRECTION('ref_axis',(0.,-1.,0.));
#4589=DIRECTION('',(0.,1.,-1.14306730290046E-16));
#4590=DIRECTION('',(0.,0.,-1.));
#4591=DIRECTION('center_axis',(0.,1.,0.));
#4592=DIRECTION('ref_axis',(1.,0.,0.));
#4593=DIRECTION('',(-1.,0.,0.));
#4594=DIRECTION('center_axis',(0.,0.,-1.));
#4595=DIRECTION('ref_axis',(-1.,0.,0.));
#4596=DIRECTION('center_axis',(0.,0.,-1.));
#4597=DIRECTION('ref_axis',(-1.,0.,0.));
#4598=DIRECTION('',(0.,0.,-1.));
#4599=DIRECTION('center_axis',(0.,0.,-1.));
#4600=DIRECTION('ref_axis',(-1.,0.,0.));
#4601=DIRECTION('center_axis',(0.,0.,-1.));
#4602=DIRECTION('ref_axis',(-1.,0.,0.));
#4603=DIRECTION('',(0.,0.,-1.));
#4604=DIRECTION('center_axis',(0.,0.,-1.));
#4605=DIRECTION('ref_axis',(-1.,0.,0.));
#4606=DIRECTION('center_axis',(0.,0.,-1.));
#4607=DIRECTION('ref_axis',(-1.,0.,0.));
#4608=DIRECTION('',(0.,0.,-1.));
#4609=DIRECTION('center_axis',(0.,0.,-1.));
#4610=DIRECTION('ref_axis',(-1.,0.,0.));
#4611=DIRECTION('center_axis',(0.,0.,-1.));
#4612=DIRECTION('ref_axis',(-1.,0.,0.));
#4613=DIRECTION('',(0.,0.,-1.));
#4614=DIRECTION('center_axis',(0.,0.,-1.));
#4615=DIRECTION('ref_axis',(-1.,0.,0.));
#4616=DIRECTION('center_axis',(0.,0.,-1.));
#4617=DIRECTION('ref_axis',(-1.,0.,0.));
#4618=DIRECTION('',(0.,0.,-1.));
#4619=DIRECTION('center_axis',(0.,0.,-1.));
#4620=DIRECTION('ref_axis',(-1.,0.,0.));
#4621=DIRECTION('center_axis',(0.,0.,-1.));
#4622=DIRECTION('ref_axis',(-1.,0.,0.));
#4623=DIRECTION('',(0.,0.,-1.));
#4624=DIRECTION('center_axis',(0.,0.,1.));
#4625=DIRECTION('ref_axis',(1.,0.,0.));
#4626=DIRECTION('',(-1.,0.,0.));
#4627=DIRECTION('center_axis',(0.,1.,0.));
#4628=DIRECTION('ref_axis',(0.,0.,1.));
#4629=DIRECTION('center_axis',(0.,0.,1.));
#4630=DIRECTION('ref_axis',(-1.,0.,0.));
#4631=DIRECTION('',(-1.,0.,0.));
#4632=DIRECTION('center_axis',(0.,-1.,0.));
#4633=DIRECTION('ref_axis',(0.,0.,-1.));
#4634=DIRECTION('center_axis',(3.08395284618099E-17,0.866025403784439,0.5));
#4635=DIRECTION('ref_axis',(1.,-2.67078150886606E-17,-1.54197642309049E-17));
#4636=DIRECTION('',(-1.,2.67078150886606E-17,1.5419764230905E-17));
#4637=DIRECTION('',(0.,0.5,-0.866025403784439));
#4638=DIRECTION('',(0.,0.5,-0.866025403784439));
#4639=DIRECTION('center_axis',(-1.,-7.54103014268065E-17,-4.35381578284375E-17));
#4640=DIRECTION('ref_axis',(-8.7076315656875E-17,0.866025403784439,0.5));
#4641=DIRECTION('',(8.7076315656875E-17,-0.866025403784438,-0.5));
#4642=DIRECTION('',(0.,0.5,-0.866025403784439));
#4643=DIRECTION('center_axis',(0.,-0.866025403784439,-0.5));
#4644=DIRECTION('ref_axis',(-1.,0.,0.));
#4645=DIRECTION('',(1.,0.,0.));
#4646=DIRECTION('',(0.,0.5,-0.866025403784439));
#4647=DIRECTION('center_axis',(1.,0.,0.));
#4648=DIRECTION('ref_axis',(0.,-0.866025403784439,-0.5));
#4649=DIRECTION('',(0.,0.866025403784438,0.5));
#4650=DIRECTION('center_axis',(-1.,0.,0.));
#4651=DIRECTION('ref_axis',(0.,-1.,0.));
#4652=DIRECTION('',(0.,0.,-1.));
#4653=DIRECTION('',(0.,-0.866025403784438,-0.5));
#4654=DIRECTION('',(0.,-1.,1.14306730290046E-16));
#4655=DIRECTION('center_axis',(0.,0.5,-0.866025403784439));
#4656=DIRECTION('ref_axis',(0.,0.866025403784438,0.5));
#4657=DIRECTION('',(1.,0.,0.));
#4658=DIRECTION('',(1.,0.,0.));
#4659=DIRECTION('center_axis',(0.,1.,0.));
#4660=DIRECTION('ref_axis',(0.,0.,1.));
#4661=DIRECTION('center_axis',(0.,-1.14306730290046E-16,-1.));
#4662=DIRECTION('ref_axis',(0.,1.,-1.14306730290046E-16));
#4663=CARTESIAN_POINT('',(0.,0.,0.));
#4664=CARTESIAN_POINT('Origin',(0.600000019148579,1.6940066728755,-1.51574803149606));
#4665=CARTESIAN_POINT('',(0.475000019148579,1.6940066728755,-1.51574803149606));
#4666=CARTESIAN_POINT('Origin',(0.600000019148579,1.6940066728755,-1.51574803149606));
#4667=CARTESIAN_POINT('',(0.475000019148579,1.6940066728755,-1.41574803149606));
#4668=CARTESIAN_POINT('',(0.475000019148579,1.6940066728755,-1.51574803149606));
#4669=CARTESIAN_POINT('Origin',(0.600000019148579,1.6940066728755,-1.41574803149606));
#4670=CARTESIAN_POINT('Origin',(0.600000019148579,1.6940066728755,-1.41574803149606));
#4671=CARTESIAN_POINT('Origin',(0.600000019148579,-1.69400667287549,-1.51574803149606));
#4672=CARTESIAN_POINT('',(0.475000019148579,-1.69400667287549,-1.51574803149606));
#4673=CARTESIAN_POINT('Origin',(0.600000019148579,-1.69400667287549,-1.51574803149606));
#4674=CARTESIAN_POINT('',(0.475000019148579,-1.69400667287549,-1.41574803149606));
#4675=CARTESIAN_POINT('',(0.475000019148579,-1.69400667287549,-1.51574803149606));
#4676=CARTESIAN_POINT('Origin',(0.600000019148579,-1.69400667287549,-1.41574803149606));
#4677=CARTESIAN_POINT('Origin',(0.600000019148579,-1.69400667287549,-1.41574803149606));
#4678=CARTESIAN_POINT('Origin',(4.1244094488189,1.6940066728755,-1.51574803149606));
#4679=CARTESIAN_POINT('',(3.9994094488189,1.6940066728755,-1.51574803149606));
#4680=CARTESIAN_POINT('Origin',(4.1244094488189,1.6940066728755,-1.51574803149606));
#4681=CARTESIAN_POINT('',(3.9994094488189,1.6940066728755,-1.41574803149606));
#4682=CARTESIAN_POINT('',(3.9994094488189,1.6940066728755,-1.51574803149606));
#4683=CARTESIAN_POINT('Origin',(4.1244094488189,1.6940066728755,-1.41574803149606));
#4684=CARTESIAN_POINT('Origin',(4.1244094488189,1.6940066728755,-1.41574803149606));
#4685=CARTESIAN_POINT('Origin',(4.1244094488189,-1.69400667287549,-1.51574803149606));
#4686=CARTESIAN_POINT('',(3.9994094488189,-1.69400667287549,-1.51574803149606));
#4687=CARTESIAN_POINT('Origin',(4.1244094488189,-1.69400667287549,-1.51574803149606));
#4688=CARTESIAN_POINT('',(3.9994094488189,-1.69400667287549,-1.41574803149606));
#4689=CARTESIAN_POINT('',(3.9994094488189,-1.69400667287549,-1.51574803149606));
#4690=CARTESIAN_POINT('Origin',(4.1244094488189,-1.69400667287549,-1.41574803149606));
#4691=CARTESIAN_POINT('Origin',(4.1244094488189,-1.69400667287549,-1.41574803149606));
#4692=CARTESIAN_POINT('Origin',(0.1,2.26220472440945,-1.1561286237248));
#4693=CARTESIAN_POINT('',(0.1,2.36220472440945,-1.1561286237248));
#4694=CARTESIAN_POINT('',(0.1,2.3329154025281,-1.22683930184346));
#4695=CARTESIAN_POINT('Origin',(0.1,2.26220472440945,-1.1561286237248));
#4696=CARTESIAN_POINT('',(0.,2.26220472440945,-1.1561286237248));
#4697=CARTESIAN_POINT('Origin',(0.1,2.26220472440945,-1.1561286237248));
#4698=CARTESIAN_POINT('Origin',(0.1,2.26220472440945,-1.1561286237248));
#4699=CARTESIAN_POINT('Origin',(0.,2.26220472440945,-1.1561286237248));
#4700=CARTESIAN_POINT('',(4.6244094488189,2.36220472440945,-1.1561286237248));
#4701=CARTESIAN_POINT('',(0.,2.36220472440945,-1.1561286237248));
#4702=CARTESIAN_POINT('',(4.6244094488189,2.3329154025281,-1.22683930184346));
#4703=CARTESIAN_POINT('Origin',(4.6244094488189,2.26220472440945,-1.1561286237248));
#4704=CARTESIAN_POINT('',(0.,2.3329154025281,-1.22683930184346));
#4705=CARTESIAN_POINT('Origin',(4.6244094488189,2.26220472440945,-1.1561286237248));
#4706=CARTESIAN_POINT('',(4.7244094488189,2.26220472440945,-1.1561286237248));
#4707=CARTESIAN_POINT('Origin',(4.6244094488189,2.26220472440945,-1.1561286237248));
#4708=CARTESIAN_POINT('Origin',(4.6244094488189,2.26220472440945,-1.1561286237248));
#4709=CARTESIAN_POINT('Origin',(0.,2.36220472440945,-1.19754997996211));
#4710=CARTESIAN_POINT('',(0.0999999999999998,2.36220472440945,-0.118110236220473));
#4711=CARTESIAN_POINT('',(0.1,2.36220472440945,-0.598774989981057));
#4712=CARTESIAN_POINT('',(4.6244094488189,2.36220472440945,-0.118110236220473));
#4713=CARTESIAN_POINT('',(2.36220472440945,2.36220472440945,-0.118110236220473));
#4714=CARTESIAN_POINT('',(4.6244094488189,2.36220472440945,-0.598774989981057));
#4715=CARTESIAN_POINT('Origin',(0.1,2.26220472440945,-0.598774989981057));
#4716=CARTESIAN_POINT('',(0.,2.26220472440945,-0.118110236220472));
#4717=CARTESIAN_POINT('',(0.,2.26220472440945,-0.598774989981057));
#4718=CARTESIAN_POINT('Origin',(0.1,2.26220472440945,-0.118110236220472));
#4719=CARTESIAN_POINT('Origin',(0.1,1.841231334412,-1.57710201372226));
#4720=CARTESIAN_POINT('',(0.1,2.0440066728755,-1.51574803149606));
#4721=CARTESIAN_POINT('',(0.1,1.91194201253065,-1.64781269184092));
#4722=CARTESIAN_POINT('',(0.,2.00258531663819,-1.41574803149606));
#4723=CARTESIAN_POINT('Origin',(0.1,2.00258531663819,-1.41574803149606));
#4724=CARTESIAN_POINT('',(0.,1.841231334412,-1.57710201372226));
#4725=CARTESIAN_POINT('Origin',(4.6244094488189,-2.26220472440945,-1.15612862372481));
#4726=CARTESIAN_POINT('',(4.6244094488189,-2.36220472440945,-1.15612862372482));
#4727=CARTESIAN_POINT('',(4.6244094488189,-2.3329154025281,-1.22683930184347));
#4728=CARTESIAN_POINT('Origin',(4.6244094488189,-2.26220472440945,-1.15612862372481));
#4729=CARTESIAN_POINT('',(4.7244094488189,-2.26220472440945,-1.15612862372481));
#4730=CARTESIAN_POINT('Origin',(4.6244094488189,-2.26220472440945,-1.15612862372481));
#4731=CARTESIAN_POINT('Origin',(4.6244094488189,-2.26220472440945,-1.15612862372482));
#4732=CARTESIAN_POINT('Origin',(0.,-2.26220472440945,-1.15612862372481));
#4733=CARTESIAN_POINT('',(0.1,-2.36220472440945,-1.15612862372481));
#4734=CARTESIAN_POINT('',(0.1,-2.3329154025281,-1.22683930184347));
#4735=CARTESIAN_POINT('Origin',(0.1,-2.26220472440945,-1.15612862372481));
#4736=CARTESIAN_POINT('',(0.,-2.3329154025281,-1.22683930184347));
#4737=CARTESIAN_POINT('',(0.,-2.36220472440945,-1.15612862372481));
#4738=CARTESIAN_POINT('Origin',(0.1,-2.26220472440945,-1.15612862372482));
#4739=CARTESIAN_POINT('',(0.,-2.26220472440945,-1.15612862372482));
#4740=CARTESIAN_POINT('Origin',(0.1,-2.26220472440945,-1.15612862372482));
#4741=CARTESIAN_POINT('Origin',(0.1,-2.26220472440945,-1.15612862372481));
#4742=CARTESIAN_POINT('Origin',(0.,-2.36220472440945,0.640748031496064));
#4743=CARTESIAN_POINT('',(4.6244094488189,-2.36220472440945,-0.118110236220472));
#4744=CARTESIAN_POINT('',(4.6244094488189,-2.36220472440945,0.320374015748032));
#4745=CARTESIAN_POINT('',(0.1,-2.36220472440945,-0.118110236220472));
#4746=CARTESIAN_POINT('',(0.,-2.36220472440945,-0.118110236220472));
#4747=CARTESIAN_POINT('',(0.1,-2.36220472440945,0.320374015748032));
#4748=CARTESIAN_POINT('Origin',(4.6244094488189,-2.26220472440945,0.320374015748032));
#4749=CARTESIAN_POINT('',(4.7244094488189,-2.26220472440945,-0.118110236220472));
#4750=CARTESIAN_POINT('',(4.7244094488189,-2.26220472440945,0.320374015748032));
#4751=CARTESIAN_POINT('Origin',(4.6244094488189,-2.26220472440945,-0.118110236220472));
#4752=CARTESIAN_POINT('Origin',(4.6244094488189,-2.00033036017893,-1.41800298795532));
#4753=CARTESIAN_POINT('',(4.6244094488189,-2.04400667287549,-1.51574803149606));
#4754=CARTESIAN_POINT('',(4.6244094488189,-2.07104103829758,-1.48871366607397));
#4755=CARTESIAN_POINT('',(4.7244094488189,-2.00258531663819,-1.41574803149606));
#4756=CARTESIAN_POINT('Origin',(4.6244094488189,-2.00258531663819,-1.41574803149606));
#4757=CARTESIAN_POINT('',(4.7244094488189,-2.00033036017893,-1.41800298795532));
#4758=CARTESIAN_POINT('Origin',(4.6244094488189,2.26220472440945,-0.598774989981057));
#4759=CARTESIAN_POINT('',(4.7244094488189,2.26220472440945,-0.118110236220472));
#4760=CARTESIAN_POINT('Origin',(4.6244094488189,2.26220472440945,-0.118110236220472));
#4761=CARTESIAN_POINT('',(4.7244094488189,2.26220472440945,-0.598774989981057));
#4762=CARTESIAN_POINT('Origin',(4.6244094488189,1.841231334412,-1.57710201372226));
#4763=CARTESIAN_POINT('',(4.7244094488189,2.00258531663819,-1.41574803149606));
#4764=CARTESIAN_POINT('',(4.7244094488189,1.841231334412,-1.57710201372226));
#4765=CARTESIAN_POINT('',(4.6244094488189,2.0440066728755,-1.51574803149606));
#4766=CARTESIAN_POINT('Origin',(4.6244094488189,2.00258531663819,-1.41574803149606));
#4767=CARTESIAN_POINT('',(4.6244094488189,1.91194201253065,-1.64781269184092));
#4768=CARTESIAN_POINT('Origin',(4.6244094488189,-1.02200333643775,-1.41574803149606));
#4769=CARTESIAN_POINT('',(4.6244094488189,-1.02200333643775,-1.51574803149606));
#4770=CARTESIAN_POINT('',(4.7244094488189,-1.02200333643775,-1.41574803149606));
#4771=CARTESIAN_POINT('Origin',(0.,2.0440066728755,-1.51574803149606));
#4772=CARTESIAN_POINT('',(0.,2.0440066728755,-1.51574803149606));
#4773=CARTESIAN_POINT('Origin',(0.,-2.04400667287549,-1.51574803149606));
#4774=CARTESIAN_POINT('',(0.1,-2.04400667287549,-1.51574803149606));
#4775=CARTESIAN_POINT('',(0.,-2.04400667287549,-1.51574803149606));
#4776=CARTESIAN_POINT('',(0.1,-1.02200333643775,-1.51574803149606));
#4777=CARTESIAN_POINT('',(1.70000005425431,0.782677165354332,-1.51574803149606));
#4778=CARTESIAN_POINT('',(3.90000012446576,0.782677165354332,-1.51574803149606));
#4779=CARTESIAN_POINT('',(0.850000027127153,0.782677165354332,-1.51574803149606));
#4780=CARTESIAN_POINT('',(3.90000012446576,1.38267716535433,-1.51574803149606));
#4781=CARTESIAN_POINT('Origin',(3.90000012446576,1.08267716535433,-1.51574803149606));
#4782=CARTESIAN_POINT('',(1.70000005425431,1.38267716535433,-1.51574803149606));
#4783=CARTESIAN_POINT('',(1.95000006223288,1.38267716535433,-1.51574803149606));
#4784=CARTESIAN_POINT('Origin',(1.70000005425431,1.08267716535433,-1.51574803149606));
#4785=CARTESIAN_POINT('Origin',(0.,-2.36220472440945,-1.19754997996213));
#4786=CARTESIAN_POINT('',(0.1,-2.07104103829758,-1.48871366607397));
#4787=CARTESIAN_POINT('Origin',(0.1,-2.00033036017893,-1.41800298795532));
#4788=CARTESIAN_POINT('',(0.,-2.00258531663819,-1.41574803149606));
#4789=CARTESIAN_POINT('',(0.,-2.00033036017893,-1.41800298795532));
#4790=CARTESIAN_POINT('Origin',(0.1,-2.00258531663819,-1.41574803149606));
#4791=CARTESIAN_POINT('Origin',(0.1,-2.26220472440945,0.320374015748032));
#4792=CARTESIAN_POINT('',(0.,-2.26220472440945,-0.118110236220472));
#4793=CARTESIAN_POINT('Origin',(0.1,-2.26220472440945,-0.118110236220472));
#4794=CARTESIAN_POINT('',(0.,-2.26220472440945,0.320374015748032));
#4795=CARTESIAN_POINT('Origin',(0.1,-1.02200333643775,-1.41574803149606));
#4796=CARTESIAN_POINT('',(0.,-1.02200333643775,-1.41574803149606));
#4797=CARTESIAN_POINT('Origin',(0.31496062992126,0.0393700787401587,-0.803849192560552));
#4798=CARTESIAN_POINT('',(0.31496062992126,0.196850393700789,-0.303849176603403));
#4799=CARTESIAN_POINT('',(0.31496062992126,0.196850393700789,-0.803849192560552));
#4800=CARTESIAN_POINT('',(0.31496062992126,0.196850393700789,-1.00069958626134));
#4801=CARTESIAN_POINT('',(0.31496062992126,0.0393700787401588,-0.303849176603403));
#4802=CARTESIAN_POINT('',(0.31496062992126,0.0393700787401588,-0.303849176603403));
#4803=CARTESIAN_POINT('',(0.31496062992126,0.0393700787401587,-0.803849192560552));
#4804=CARTESIAN_POINT('',(0.31496062992126,0.0393700787401587,-1.00069958626134));
#4805=CARTESIAN_POINT('',(0.31496062992126,0.0393700787401587,-0.803849192560552));
#4806=CARTESIAN_POINT('Origin',(0.71496062992126,0.0393700787401587,-0.803849192560552));
#4807=CARTESIAN_POINT('',(0.71496062992126,0.196850393700789,-0.803849192560552));
#4808=CARTESIAN_POINT('',(0.849606299212598,0.196850393700789,-0.803849192560552));
#4809=CARTESIAN_POINT('',(0.71496062992126,0.0393700787401587,-0.803849192560552));
#4810=CARTESIAN_POINT('',(0.416535433070866,0.0393700787401587,-0.803849192560552));
#4811=CARTESIAN_POINT('',(0.71496062992126,0.0393700787401587,-0.803849192560552));
#4812=CARTESIAN_POINT('Origin',(0.71496062992126,0.0393700787401588,-0.303849176603403));
#4813=CARTESIAN_POINT('',(0.71496062992126,0.196850393700789,-0.303849176603403));
#4814=CARTESIAN_POINT('',(0.71496062992126,0.196850393700789,-0.750699578282765));
#4815=CARTESIAN_POINT('',(0.71496062992126,0.0393700787401588,-0.303849176603403));
#4816=CARTESIAN_POINT('',(0.71496062992126,0.0393700787401587,-0.750699578282765));
#4817=CARTESIAN_POINT('',(0.71496062992126,0.0393700787401588,-0.303849176603403));
#4818=CARTESIAN_POINT('Origin',(0.31496062992126,0.0393700787401588,-0.303849176603403));
#4819=CARTESIAN_POINT('',(0.649606299212599,0.196850393700789,-0.303849176603403));
#4820=CARTESIAN_POINT('',(0.216535433070866,0.0393700787401588,-0.303849176603403));
#4821=CARTESIAN_POINT('Origin',(1.61417322834646,0.0393700787401587,-0.764479113820394));
#4822=CARTESIAN_POINT('',(1.61417322834646,0.196850393700789,-0.194400373662914));
#4823=CARTESIAN_POINT('',(1.61417322834646,0.196850393700789,-0.764479113820394));
#4824=CARTESIAN_POINT('',(1.61417322834646,0.196850393700789,-0.98101454689126));
#4825=CARTESIAN_POINT('',(1.61417322834646,0.0393700787401588,-0.194400373662914));
#4826=CARTESIAN_POINT('',(1.61417322834646,0.0393700787401588,-0.194400373662914));
#4827=CARTESIAN_POINT('',(1.61417322834646,0.0393700787401587,-0.764479113820394));
#4828=CARTESIAN_POINT('',(1.61417322834646,0.0393700787401587,-0.98101454689126));
#4829=CARTESIAN_POINT('',(1.61417322834646,0.0393700787401587,-0.764479113820394));
#4830=CARTESIAN_POINT('Origin',(2.99212598425197,0.0393700787401587,-0.764479113820394));
#4831=CARTESIAN_POINT('',(2.99212598425197,0.196850393700789,-0.764479113820394));
#4832=CARTESIAN_POINT('',(3.58267716535433,0.196850393700789,-0.764479113820394));
#4833=CARTESIAN_POINT('',(2.99212598425197,0.0393700787401587,-0.764479113820394));
#4834=CARTESIAN_POINT('',(1.55511811023622,0.0393700787401587,-0.764479113820394));
#4835=CARTESIAN_POINT('',(2.99212598425197,0.0393700787401587,-0.764479113820394));
#4836=CARTESIAN_POINT('Origin',(2.99212598425197,0.0393700787401588,-0.194400373662914));
#4837=CARTESIAN_POINT('',(2.99212598425197,0.196850393700789,-0.194400373662914));
#4838=CARTESIAN_POINT('',(2.99212598425197,0.196850393700789,-0.69597517681252));
#4839=CARTESIAN_POINT('',(2.99212598425197,0.0393700787401588,-0.194400373662914));
#4840=CARTESIAN_POINT('',(2.99212598425197,0.0393700787401587,-0.69597517681252));
#4841=CARTESIAN_POINT('',(2.99212598425197,0.0393700787401588,-0.194400373662914));
#4842=CARTESIAN_POINT('Origin',(1.61417322834646,0.0393700787401588,-0.194400373662914));
#4843=CARTESIAN_POINT('',(2.89370078740157,0.196850393700789,-0.194400373662914));
#4844=CARTESIAN_POINT('',(0.866141732283465,0.0393700787401588,-0.194400373662914));
#4845=CARTESIAN_POINT('Origin',(1.14173228346457,2.24409448818898,-1.19754997996213));
#4846=CARTESIAN_POINT('',(0.984251968503937,2.24409448818898,0.));
#4847=CARTESIAN_POINT('',(1.14173228346457,2.24409448818898,0.));
#4848=CARTESIAN_POINT('',(1.18110236220472,2.24409448818898,0.));
#4849=CARTESIAN_POINT('',(0.984251968503937,2.24409448818898,0.00245002003787297));
#4850=CARTESIAN_POINT('',(0.984251968503937,2.24409448818898,-1.19754997996213));
#4851=CARTESIAN_POINT('',(1.14173228346457,2.24409448818898,0.00245002003787297));
#4852=CARTESIAN_POINT('',(0.984251968503937,2.24409448818898,0.00245002003787297));
#4853=CARTESIAN_POINT('',(1.14173228346457,2.24409448818898,-1.19754997996213));
#4854=CARTESIAN_POINT('Origin',(0.118110236220473,0.196850393700789,-1.19754997996213));
#4855=CARTESIAN_POINT('',(0.118110236220473,0.0393700787401589,0.));
#4856=CARTESIAN_POINT('',(0.118110236220473,0.196850393700789,0.));
#4857=CARTESIAN_POINT('',(0.118110236220473,-1.12204724409449,0.));
#4858=CARTESIAN_POINT('',(0.118110236220473,0.0393700787401589,0.00245002003787332));
#4859=CARTESIAN_POINT('',(0.118110236220473,0.0393700787401587,-1.19754997996213));
#4860=CARTESIAN_POINT('',(0.118110236220473,0.196850393700789,0.00245002003787332));
#4861=CARTESIAN_POINT('',(0.118110236220473,0.0393700787401589,0.00245002003787332));
#4862=CARTESIAN_POINT('',(0.118110236220473,0.196850393700789,-1.19754997996213));
#4863=CARTESIAN_POINT('Origin',(0.984251968503937,2.24409448818898,-1.19754997996213));
#4864=CARTESIAN_POINT('',(0.984251968503937,0.196850393700789,-1.19754997996213));
#4865=CARTESIAN_POINT('',(0.984251968503937,2.24409448818898,-1.19754997996213));
#4866=CARTESIAN_POINT('',(0.984251968503937,2.24409448818898,-1.19754997996213));
#4867=CARTESIAN_POINT('',(0.984251968503937,0.196850393700789,0.00245002003787332));
#4868=CARTESIAN_POINT('',(0.984251968503937,0.196850393700789,-1.19754997996213));
#4869=CARTESIAN_POINT('',(0.984251968503937,0.196850393700789,0.00245002003787332));
#4870=CARTESIAN_POINT('',(0.984251968503937,2.24409448818898,0.100043907656732));
#4871=CARTESIAN_POINT('Origin',(1.14173228346457,0.196850393700788,-1.19754997996213));
#4872=CARTESIAN_POINT('',(1.14173228346457,2.24409448818898,-1.19754997996213));
#4873=CARTESIAN_POINT('',(1.14173228346457,0.196850393700789,-1.19754997996213));
#4874=CARTESIAN_POINT('',(1.14173228346457,1.22047244094488,-1.19754997996213));
#4875=CARTESIAN_POINT('',(1.14173228346457,2.24409448818898,0.100043907656731));
#4876=CARTESIAN_POINT('',(1.14173228346457,0.196850393700789,0.00245002003787332));
#4877=CARTESIAN_POINT('',(1.14173228346457,2.24409448818898,0.00245002003787297));
#4878=CARTESIAN_POINT('',(1.14173228346457,0.196850393700789,-1.19754997996213));
#4879=CARTESIAN_POINT('Origin',(4.17322834645669,0.196850393700789,-1.19754997996213));
#4880=CARTESIAN_POINT('',(4.17322834645669,0.196850393700789,-1.19754997996213));
#4881=CARTESIAN_POINT('',(2.08661417322835,0.196850393700788,-1.19754997996213));
#4882=CARTESIAN_POINT('',(4.17322834645669,0.196850393700789,0.00245002003787332));
#4883=CARTESIAN_POINT('',(0.118110236220473,0.196850393700789,0.00245002003787332));
#4884=CARTESIAN_POINT('',(4.17322834645669,0.196850393700789,-1.19754997996213));
#4885=CARTESIAN_POINT('Origin',(4.17322834645669,0.0393700787401587,-1.19754997996213));
#4886=CARTESIAN_POINT('',(4.17322834645669,0.0393700787401587,-1.19754997996213));
#4887=CARTESIAN_POINT('',(4.17322834645669,1.14173228346457,-1.19754997996213));
#4888=CARTESIAN_POINT('',(4.17322834645669,0.0393700787401589,0.00245002003787332));
#4889=CARTESIAN_POINT('',(4.17322834645669,0.196850393700789,0.00245002003787332));
#4890=CARTESIAN_POINT('',(4.17322834645669,0.0393700787401587,-1.19754997996213));
#4891=CARTESIAN_POINT('Origin',(0.118110236220473,0.0393700787401587,-1.19754997996213));
#4892=CARTESIAN_POINT('',(0.118110236220473,0.0393700787401587,-1.19754997996213));
#4893=CARTESIAN_POINT('',(0.0590551181102364,0.0393700787401587,-1.19754997996213));
#4894=CARTESIAN_POINT('',(4.60629921259842,0.0393700787401589,0.00245002003787332));
#4895=CARTESIAN_POINT('',(0.118110236220472,0.0393700787401587,-1.19754997996213));
#4896=CARTESIAN_POINT('Origin',(0.984251968503937,0.196850393700789,-1.19754997996213));
#4897=CARTESIAN_POINT('',(0.118110236220473,0.196850393700789,-1.19754997996213));
#4898=CARTESIAN_POINT('',(0.492125984251969,0.196850393700788,-1.19754997996213));
#4899=CARTESIAN_POINT('',(0.118110236220472,0.196850393700789,-1.19754997996213));
#4900=CARTESIAN_POINT('',(0.118110236220473,0.196850393700789,0.00245002003787332));
#4901=CARTESIAN_POINT('Origin',(2.14566929133858,1.14173228346457,0.00245002003787315));
#4902=CARTESIAN_POINT('Origin',(0.,2.24409448818898,1.39763779527559));
#4903=CARTESIAN_POINT('',(0.118110236220472,2.24409448818898,0.));
#4904=CARTESIAN_POINT('',(1.18110236220472,2.24409448818898,0.));
#4905=CARTESIAN_POINT('',(0.118110236220472,2.24409448818898,-1.19754997996213));
#4906=CARTESIAN_POINT('',(0.118110236220472,2.24409448818898,0.10004390765673));
#4907=CARTESIAN_POINT('',(0.,2.24409448818898,-1.19754997996213));
#4908=CARTESIAN_POINT('Origin',(0.,2.24409448818898,1.39763779527559));
#4909=CARTESIAN_POINT('',(4.60629921259842,2.24409448818898,-1.19754997996213));
#4910=CARTESIAN_POINT('',(0.,2.24409448818898,-1.19754997996213));
#4911=CARTESIAN_POINT('',(4.60629921259842,2.24409448818898,0.));
#4912=CARTESIAN_POINT('',(4.60629921259842,2.24409448818898,0.100043907656732));
#4913=CARTESIAN_POINT('',(1.18110236220472,2.24409448818898,0.));
#4914=CARTESIAN_POINT('Origin',(0.,2.24409448818898,-1.19754997996213));
#4915=CARTESIAN_POINT('',(0.118110236220472,1.74838271594513E-16,-1.19754997996213));
#4916=CARTESIAN_POINT('Origin',(0.,2.24409448818898,-1.19754997996213));
#4917=CARTESIAN_POINT('',(0.118110236220472,-2.24409448818898,-1.19754997996213));
#4918=CARTESIAN_POINT('',(0.118110236220472,1.74838271594513E-16,-1.19754997996213));
#4919=CARTESIAN_POINT('',(4.60629921259842,-2.24409448818898,-1.19754997996213));
#4920=CARTESIAN_POINT('',(0.,-2.24409448818898,-1.19754997996213));
#4921=CARTESIAN_POINT('',(4.60629921259842,2.24409448818898,-1.19754997996213));
#4922=CARTESIAN_POINT('',(1.83070866141732,1.08267716535433,-1.19754997996213));
#4923=CARTESIAN_POINT('Origin',(1.79133858267717,1.08267716535433,-1.19754997996213));
#4924=CARTESIAN_POINT('',(2.63779527559055,1.08267716535433,-1.19754997996213));
#4925=CARTESIAN_POINT('Origin',(2.57874015748031,1.08267716535433,-1.19754997996213));
#4926=CARTESIAN_POINT('',(3.58267716535433,1.08267716535433,-1.19754997996213));
#4927=CARTESIAN_POINT('Origin',(3.52362204724409,1.08267716535433,-1.19754997996213));
#4928=CARTESIAN_POINT('',(3.72047244094488,1.08267716535433,-1.19754997996213));
#4929=CARTESIAN_POINT('Origin',(3.68110236220472,1.08267716535433,-1.19754997996213));
#4930=CARTESIAN_POINT('',(2.86402076477706,1.08267716535433,-1.19754997996213));
#4931=CARTESIAN_POINT('Origin',(2.82465068603691,1.08267716535433,-1.19754997996213));
#4932=CARTESIAN_POINT('',(2.02755905511811,1.08267716535433,-1.19754997996213));
#4933=CARTESIAN_POINT('Origin',(1.98818897637795,1.08267716535433,-1.19754997996213));
#4934=CARTESIAN_POINT('',(2.42125984251969,1.08267716535433,-1.19754997996213));
#4935=CARTESIAN_POINT('Origin',(2.38188976377953,1.08267716535433,-1.19754997996213));
#4936=CARTESIAN_POINT('',(3.28740317448076,1.08108997450701,-1.19754997996213));
#4937=CARTESIAN_POINT('Origin',(3.24803309574061,1.08108997450701,-1.19754997996213));
#4938=CARTESIAN_POINT('',(3.87795275590551,1.08267716535433,-1.19754997996213));
#4939=CARTESIAN_POINT('Origin',(3.83858267716535,1.08267716535433,-1.19754997996213));
#4940=CARTESIAN_POINT('',(3.11023622047244,1.08267716535433,-1.19754997996213));
#4941=CARTESIAN_POINT('Origin',(3.0511811023622,1.08267716535433,-1.19754997996213));
#4942=CARTESIAN_POINT('',(2.2244094488189,1.08267716535433,-1.19754997996213));
#4943=CARTESIAN_POINT('Origin',(2.18503937007874,1.08267716535433,-1.19754997996213));
#4944=CARTESIAN_POINT('Origin',(0.118110236220472,-2.24409448818898,-1.19754997996213));
#4945=CARTESIAN_POINT('',(0.118110236220472,-2.24409448818898,0.));
#4946=CARTESIAN_POINT('',(0.118110236220473,-1.12204724409449,0.));
#4947=CARTESIAN_POINT('',(0.118110236220472,-2.24409448818898,-1.19754997996213));
#4948=CARTESIAN_POINT('',(0.118110236220472,-0.826771653543306,-0.705423995710158));
#4949=CARTESIAN_POINT('',(0.118110236220472,-1.33858267716535,-0.705423995710158));
#4950=CARTESIAN_POINT('',(0.118110236220472,-1.79133858267716,-0.705423995710158));
#4951=CARTESIAN_POINT('',(0.118110236220472,-1.33858267716535,-0.311723208308583));
#4952=CARTESIAN_POINT('',(0.118110236220472,-1.33858267716535,-0.754636594135355));
#4953=CARTESIAN_POINT('',(0.118110236220472,-0.826771653543306,-0.311723208308583));
#4954=CARTESIAN_POINT('',(0.118110236220472,-1.53543307086614,-0.311723208308583));
#4955=CARTESIAN_POINT('',(0.118110236220472,-0.826771653543306,-0.951486987836142));
#4956=CARTESIAN_POINT('Origin',(1.70000005425431,0.782677165354332,-1.51574803149606));
#4957=CARTESIAN_POINT('',(1.70000005425431,0.782677165354332,-1.31889763779528));
#4958=CARTESIAN_POINT('',(1.70000005425431,0.782677165354332,-1.51574803149606));
#4959=CARTESIAN_POINT('',(3.90000012446576,0.782677165354332,-1.31889763779528));
#4960=CARTESIAN_POINT('',(3.90000012446576,0.782677165354332,-1.31889763779528));
#4961=CARTESIAN_POINT('',(3.90000012446576,0.782677165354332,-1.51574803149606));
#4962=CARTESIAN_POINT('Origin',(1.70000005425431,1.08267716535433,-1.51574803149606));
#4963=CARTESIAN_POINT('',(1.70000005425431,1.38267716535433,-1.31889763779528));
#4964=CARTESIAN_POINT('',(1.70000005425431,1.38267716535433,-1.51574803149606));
#4965=CARTESIAN_POINT('Origin',(1.70000005425431,1.08267716535433,-1.31889763779528));
#4966=CARTESIAN_POINT('Origin',(3.90000012446576,1.38267716535433,-1.51574803149606));
#4967=CARTESIAN_POINT('',(3.90000012446576,1.38267716535433,-1.31889763779528));
#4968=CARTESIAN_POINT('',(3.90000012446576,1.38267716535433,-1.51574803149606));
#4969=CARTESIAN_POINT('',(3.90000012446576,1.38267716535433,-1.31889763779528));
#4970=CARTESIAN_POINT('Origin',(3.90000012446576,1.08267716535433,-1.51574803149606));
#4971=CARTESIAN_POINT('Origin',(3.90000012446576,1.08267716535433,-1.31889763779528));
#4972=CARTESIAN_POINT('Origin',(2.80000008936003,1.08267716535433,-1.31889763779528));
#4973=CARTESIAN_POINT('',(2.2244094488189,1.08267716535433,-1.31889763779528));
#4974=CARTESIAN_POINT('Origin',(2.18503937007874,1.08267716535433,-1.31889763779528));
#4975=CARTESIAN_POINT('',(3.58267716535433,1.08267716535433,-1.31889763779528));
#4976=CARTESIAN_POINT('Origin',(3.52362204724409,1.08267716535433,-1.31889763779528));
#4977=CARTESIAN_POINT('',(2.63779527559055,1.08267716535433,-1.31889763779528));
#4978=CARTESIAN_POINT('Origin',(2.57874015748031,1.08267716535433,-1.31889763779528));
#4979=CARTESIAN_POINT('',(3.72047244094488,1.08267716535433,-1.31889763779528));
#4980=CARTESIAN_POINT('Origin',(3.68110236220472,1.08267716535433,-1.31889763779528));
#4981=CARTESIAN_POINT('',(1.83070866141732,1.08267716535433,-1.31889763779528));
#4982=CARTESIAN_POINT('Origin',(1.79133858267717,1.08267716535433,-1.31889763779528));
#4983=CARTESIAN_POINT('',(2.42125984251969,1.08267716535433,-1.31889763779528));
#4984=CARTESIAN_POINT('Origin',(2.38188976377953,1.08267716535433,-1.31889763779528));
#4985=CARTESIAN_POINT('',(2.86402076477706,1.08267716535433,-1.31889763779528));
#4986=CARTESIAN_POINT('Origin',(2.82465068603691,1.08267716535433,-1.31889763779528));
#4987=CARTESIAN_POINT('',(2.02755905511811,1.08267716535433,-1.31889763779528));
#4988=CARTESIAN_POINT('Origin',(1.98818897637795,1.08267716535433,-1.31889763779528));
#4989=CARTESIAN_POINT('',(3.11023622047244,1.08267716535433,-1.31889763779528));
#4990=CARTESIAN_POINT('Origin',(3.0511811023622,1.08267716535433,-1.31889763779528));
#4991=CARTESIAN_POINT('',(3.87795275590551,1.08267716535433,-1.31889763779528));
#4992=CARTESIAN_POINT('Origin',(3.83858267716535,1.08267716535433,-1.31889763779528));
#4993=CARTESIAN_POINT('',(3.28740317448076,1.08108997450701,-1.31889763779528));
#4994=CARTESIAN_POINT('Origin',(3.24803309574061,1.08108997450701,-1.31889763779528));
#4995=CARTESIAN_POINT('Origin',(2.18503937007874,1.08267716535433,-1.19754997996213));
#4996=CARTESIAN_POINT('',(2.2244094488189,1.08267716535433,-1.19754997996213));
#4997=CARTESIAN_POINT('Origin',(3.0511811023622,1.08267716535433,-1.19754997996213));
#4998=CARTESIAN_POINT('',(3.11023622047244,1.08267716535433,-1.19754997996213));
#4999=CARTESIAN_POINT('Origin',(3.83858267716535,1.08267716535433,-1.19754997996213));
#5000=CARTESIAN_POINT('',(3.87795275590551,1.08267716535433,-1.19754997996213));
#5001=CARTESIAN_POINT('Origin',(3.24803309574061,1.08108997450701,-1.19754997996213));
#5002=CARTESIAN_POINT('',(3.28740317448076,1.08108997450701,-1.19754997996213));
#5003=CARTESIAN_POINT('Origin',(2.38188976377953,1.08267716535433,-1.19754997996213));
#5004=CARTESIAN_POINT('',(2.42125984251969,1.08267716535433,-1.19754997996213));
#5005=CARTESIAN_POINT('Origin',(1.98818897637795,1.08267716535433,-1.19754997996213));
#5006=CARTESIAN_POINT('',(2.02755905511811,1.08267716535433,-1.19754997996213));
#5007=CARTESIAN_POINT('Origin',(2.82465068603691,1.08267716535433,-1.19754997996213));
#5008=CARTESIAN_POINT('',(2.86402076477706,1.08267716535433,-1.19754997996213));
#5009=CARTESIAN_POINT('Origin',(3.68110236220472,1.08267716535433,-1.19754997996213));
#5010=CARTESIAN_POINT('',(3.72047244094488,1.08267716535433,-1.19754997996213));
#5011=CARTESIAN_POINT('Origin',(3.52362204724409,1.08267716535433,-1.19754997996213));
#5012=CARTESIAN_POINT('',(3.58267716535433,1.08267716535433,-1.19754997996213));
#5013=CARTESIAN_POINT('Origin',(2.57874015748031,1.08267716535433,-1.19754997996213));
#5014=CARTESIAN_POINT('',(2.63779527559055,1.08267716535433,-1.19754997996213));
#5015=CARTESIAN_POINT('Origin',(1.79133858267717,1.08267716535433,-1.19754997996213));
#5016=CARTESIAN_POINT('',(1.83070866141732,1.08267716535433,-1.19754997996213));
#5017=CARTESIAN_POINT('Origin',(0.118110236220472,-2.24409448818898,-1.19754997996213));
#5018=CARTESIAN_POINT('',(0.118110236220473,-1.12204724409449,0.));
#5019=CARTESIAN_POINT('Origin',(0.,0.,0.));
#5020=CARTESIAN_POINT('',(0.,-2.65748031496063,-0.118110236220472));
#5021=CARTESIAN_POINT('',(0.,-2.36220472440945,-0.118110236220472));
#5022=CARTESIAN_POINT('',(0.,-2.65748031496063,0.));
#5023=CARTESIAN_POINT('',(0.,-2.65748031496063,0.118110236220472));
#5024=CARTESIAN_POINT('',(0.,2.65748031496063,0.));
#5025=CARTESIAN_POINT('',(0.,5.24514814783538E-16,0.));
#5026=CARTESIAN_POINT('',(0.,2.65748031496063,-0.118110236220472));
#5027=CARTESIAN_POINT('',(0.,2.65748031496063,0.118110236220472));
#5028=CARTESIAN_POINT('',(0.,2.36220472440945,-0.118110236220472));
#5029=CARTESIAN_POINT('',(0.,-1.33858267716535,-0.705423995710158));
#5030=CARTESIAN_POINT('',(0.,-0.826771653543306,-0.705423995710158));
#5031=CARTESIAN_POINT('',(0.,-0.669291338582677,-0.705423995710158));
#5032=CARTESIAN_POINT('',(0.,-0.826771653543306,-0.311723208308583));
#5033=CARTESIAN_POINT('',(0.,-0.826771653543306,-0.352711997855079));
#5034=CARTESIAN_POINT('',(0.,-1.33858267716535,-0.311723208308583));
#5035=CARTESIAN_POINT('',(0.,-0.413385826771653,-0.311723208308583));
#5036=CARTESIAN_POINT('',(0.,-1.33858267716535,-0.155861604154292));
#5037=CARTESIAN_POINT('Origin',(0.,-2.36220472440945,-0.118110236220472));
#5038=CARTESIAN_POINT('',(4.7244094488189,-2.65748031496063,-0.118110236220472));
#5039=CARTESIAN_POINT('',(4.7244094488189,-2.36220472440945,-0.118110236220472));
#5040=CARTESIAN_POINT('',(0.,-2.65748031496063,-0.118110236220472));
#5041=CARTESIAN_POINT('',(3.92125984251969,-2.50984251968504,-0.118110236220472));
#5042=CARTESIAN_POINT('Origin',(3.86220472440945,-2.50984251968504,-0.118110236220472));
#5043=CARTESIAN_POINT('',(2.42125984251969,-2.50984251968504,-0.118110236220472));
#5044=CARTESIAN_POINT('Origin',(2.36220472440945,-2.50984251968504,-0.118110236220472));
#5045=CARTESIAN_POINT('',(0.921259842519685,-2.50984251968504,-0.118110236220472));
#5046=CARTESIAN_POINT('Origin',(0.862204724409449,-2.50984251968504,-0.118110236220472));
#5047=CARTESIAN_POINT('Origin',(2.36220472440945,2.65748031496063,0.));
#5048=CARTESIAN_POINT('',(4.7244094488189,2.65748031496063,0.));
#5049=CARTESIAN_POINT('',(2.36220472440945,2.65748031496063,0.));
#5050=CARTESIAN_POINT('',(4.7244094488189,2.65748031496063,-0.118110236220472));
#5051=CARTESIAN_POINT('',(4.7244094488189,2.65748031496063,-0.118110236220472));
#5052=CARTESIAN_POINT('',(0.,2.65748031496063,-0.118110236220472));
#5053=CARTESIAN_POINT('Origin',(4.7244094488189,2.36220472440945,-0.118110236220472));
#5054=CARTESIAN_POINT('',(4.7244094488189,2.36220472440945,-0.118110236220472));
#5055=CARTESIAN_POINT('',(0.921259842519685,2.50984251968504,-0.118110236220472));
#5056=CARTESIAN_POINT('Origin',(0.862204724409449,2.50984251968504,-0.118110236220472));
#5057=CARTESIAN_POINT('',(2.42125984251969,2.50984251968504,-0.118110236220472));
#5058=CARTESIAN_POINT('Origin',(2.36220472440945,2.50984251968504,-0.118110236220472));
#5059=CARTESIAN_POINT('',(3.92125984251969,2.50984251968504,-0.118110236220472));
#5060=CARTESIAN_POINT('Origin',(3.86220472440945,2.50984251968504,-0.118110236220472));
#5061=CARTESIAN_POINT('Origin',(0.,-1.33858267716535,-0.311723208308583));
#5062=CARTESIAN_POINT('',(0.,-1.33858267716535,-0.705423995710158));
#5063=CARTESIAN_POINT('',(0.,-1.33858267716535,-0.311723208308583));
#5064=CARTESIAN_POINT('Origin',(0.,-1.33858267716535,-0.705423995710158));
#5065=CARTESIAN_POINT('',(0.,-0.826771653543306,-0.705423995710158));
#5066=CARTESIAN_POINT('Origin',(0.,-0.826771653543306,-0.705423995710158));
#5067=CARTESIAN_POINT('',(0.,-0.826771653543306,-0.311723208308583));
#5068=CARTESIAN_POINT('Origin',(0.,-0.826771653543306,-0.311723208308583));
#5069=CARTESIAN_POINT('Origin',(3.86220472440945,2.50984251968504,0.118110236220472));
#5070=CARTESIAN_POINT('',(3.92125984251969,2.50984251968504,0.));
#5071=CARTESIAN_POINT('Origin',(3.86220472440945,2.50984251968504,0.));
#5072=CARTESIAN_POINT('',(3.92125984251969,2.50984251968504,0.118110236220472));
#5073=CARTESIAN_POINT('Origin',(0.862204724409449,-2.50984251968504,0.118110236220472));
#5074=CARTESIAN_POINT('',(0.921259842519685,-2.50984251968504,0.));
#5075=CARTESIAN_POINT('Origin',(0.862204724409449,-2.50984251968504,0.));
#5076=CARTESIAN_POINT('',(0.921259842519685,-2.50984251968504,0.118110236220472));
#5077=CARTESIAN_POINT('Origin',(2.36220472440945,-2.50984251968504,0.118110236220472));
#5078=CARTESIAN_POINT('',(2.42125984251969,-2.50984251968504,0.));
#5079=CARTESIAN_POINT('Origin',(2.36220472440945,-2.50984251968504,0.));
#5080=CARTESIAN_POINT('',(2.42125984251969,-2.50984251968504,0.118110236220472));
#5081=CARTESIAN_POINT('Origin',(2.36220472440945,2.50984251968504,0.118110236220472));
#5082=CARTESIAN_POINT('',(2.42125984251969,2.50984251968504,0.));
#5083=CARTESIAN_POINT('Origin',(2.36220472440945,2.50984251968504,0.));
#5084=CARTESIAN_POINT('',(2.42125984251969,2.50984251968504,0.118110236220472));
#5085=CARTESIAN_POINT('Origin',(3.86220472440945,-2.50984251968504,0.118110236220472));
#5086=CARTESIAN_POINT('',(3.92125984251969,-2.50984251968504,0.));
#5087=CARTESIAN_POINT('Origin',(3.86220472440945,-2.50984251968504,0.));
#5088=CARTESIAN_POINT('',(3.92125984251969,-2.50984251968504,0.118110236220472));
#5089=CARTESIAN_POINT('Origin',(0.862204724409449,2.50984251968504,0.118110236220472));
#5090=CARTESIAN_POINT('',(0.921259842519685,2.50984251968504,0.));
#5091=CARTESIAN_POINT('Origin',(0.862204724409449,2.50984251968504,0.));
#5092=CARTESIAN_POINT('',(0.921259842519685,2.50984251968504,0.118110236220472));
#5093=CARTESIAN_POINT('Origin',(4.60629921259842,2.24409448818898,-1.19754997996213));
#5094=CARTESIAN_POINT('',(4.60629921259842,-2.24409448818898,0.));
#5095=CARTESIAN_POINT('',(4.60629921259842,1.12204724409449,0.));
#5096=CARTESIAN_POINT('',(4.60629921259842,-2.24409448818898,-1.19754997996213));
#5097=CARTESIAN_POINT('Origin',(0.,-2.24409448818898,-1.19754997996213));
#5098=CARTESIAN_POINT('',(1.18110236220472,-2.24409448818898,0.));
#5099=CARTESIAN_POINT('Origin',(2.36220472440945,-2.65748031496063,0.));
#5100=CARTESIAN_POINT('',(4.7244094488189,-2.65748031496063,0.));
#5101=CARTESIAN_POINT('',(2.36220472440945,-2.65748031496063,0.));
#5102=CARTESIAN_POINT('',(4.7244094488189,-2.65748031496063,-0.118110236220472));
#5103=CARTESIAN_POINT('Origin',(4.7244094488189,0.,0.));
#5104=CARTESIAN_POINT('',(4.7244094488189,5.24514814783538E-16,0.));
#5105=CARTESIAN_POINT('Origin',(2.36220472440945,1.04902962956708E-15,0.));
#5106=CARTESIAN_POINT('Origin',(4.6244094488189,-2.26220472440945,0.320374015748032));
#5107=CARTESIAN_POINT('',(4.6244094488189,-2.36220472440945,0.640748031496064));
#5108=CARTESIAN_POINT('',(4.6244094488189,-2.36220472440945,0.118110236220472));
#5109=CARTESIAN_POINT('',(4.6244094488189,-2.36220472440945,0.320374015748032));
#5110=CARTESIAN_POINT('',(4.7244094488189,-2.26220472440945,0.118110236220472));
#5111=CARTESIAN_POINT('Origin',(4.6244094488189,-2.26220472440945,0.118110236220472));
#5112=CARTESIAN_POINT('',(4.7244094488189,-2.26220472440945,0.583013004577101));
#5113=CARTESIAN_POINT('',(4.7244094488189,-2.26220472440945,0.320374015748032));
#5114=CARTESIAN_POINT('Origin',(4.6244094488189,-2.26220472440945,0.583013004577101));
#5115=CARTESIAN_POINT('Origin',(4.6244094488189,-0.807331742619636,1.42298431225016));
#5116=CARTESIAN_POINT('',(4.7244094488189,-0.819865348543568,1.41574803149606));
#5117=CARTESIAN_POINT('',(4.7244094488189,-0.807331742619636,1.42298431225016));
#5118=CARTESIAN_POINT('',(4.6244094488189,-0.84666026778668,1.51574803149606));
#5119=CARTESIAN_POINT('Origin',(4.6244094488189,-0.819865348543568,1.41574803149606));
#5120=CARTESIAN_POINT('',(4.6244094488189,-0.857331742619636,1.50958685262861));
#5121=CARTESIAN_POINT('Origin',(4.6244094488189,2.26220472440945,1.41574803149606));
#5122=CARTESIAN_POINT('',(4.6244094488189,2.36220472440945,1.41574803149606));
#5123=CARTESIAN_POINT('',(4.7244094488189,2.26220472440945,1.41574803149606));
#5124=CARTESIAN_POINT('Origin',(4.6244094488189,2.26220472440945,1.41574803149606));
#5125=CARTESIAN_POINT('',(4.6244094488189,2.26220472440945,1.51574803149606));
#5126=CARTESIAN_POINT('Origin',(4.6244094488189,2.26220472440945,1.41574803149606));
#5127=CARTESIAN_POINT('Origin',(4.6244094488189,2.26220472440945,1.41574803149606));
#5128=CARTESIAN_POINT('Origin',(0.1,2.26220472440945,1.41574803149606));
#5129=CARTESIAN_POINT('',(0.1,2.36220472440945,1.41574803149606));
#5130=CARTESIAN_POINT('',(0.1,2.26220472440945,1.51574803149606));
#5131=CARTESIAN_POINT('Origin',(0.1,2.26220472440945,1.41574803149606));
#5132=CARTESIAN_POINT('',(0.,2.26220472440945,1.41574803149606));
#5133=CARTESIAN_POINT('Origin',(0.1,2.26220472440945,1.41574803149606));
#5134=CARTESIAN_POINT('Origin',(0.1,2.26220472440945,1.41574803149606));
#5135=CARTESIAN_POINT('Origin',(0.1,2.26220472440945,-0.598774989981057));
#5136=CARTESIAN_POINT('',(0.1,2.36220472440945,0.118110236220473));
#5137=CARTESIAN_POINT('',(0.,2.26220472440945,0.118110236220472));
#5138=CARTESIAN_POINT('Origin',(0.1,2.26220472440945,0.118110236220472));
#5139=CARTESIAN_POINT('',(0.,2.26220472440945,-0.598774989981057));
#5140=CARTESIAN_POINT('',(0.1,2.36220472440945,-0.598774989981057));
#5141=CARTESIAN_POINT('Origin',(0.1,1.18110236220472,1.41574803149606));
#5142=CARTESIAN_POINT('',(0.1,-0.84666026778668,1.51574803149606));
#5143=CARTESIAN_POINT('',(0.1,1.18110236220472,1.51574803149606));
#5144=CARTESIAN_POINT('',(0.,-0.819865348543568,1.41574803149606));
#5145=CARTESIAN_POINT('',(0.,1.18110236220472,1.41574803149606));
#5146=CARTESIAN_POINT('Origin',(0.1,-0.819865348543568,1.41574803149606));
#5147=CARTESIAN_POINT('Origin',(0.,2.26220472440945,1.41574803149606));
#5148=CARTESIAN_POINT('',(0.,2.36220472440945,1.41574803149606));
#5149=CARTESIAN_POINT('',(0.,2.26220472440945,1.51574803149606));
#5150=CARTESIAN_POINT('Origin',(0.1,-0.807331742619636,1.42298431225016));
#5151=CARTESIAN_POINT('',(0.1,-2.36220472440945,0.640748031496064));
#5152=CARTESIAN_POINT('',(0.1,-0.857331742619636,1.50958685262861));
#5153=CARTESIAN_POINT('',(0.,-2.26220472440945,0.583013004577101));
#5154=CARTESIAN_POINT('',(0.,-0.807331742619636,1.42298431225016));
#5155=CARTESIAN_POINT('Origin',(0.1,-2.26220472440945,0.583013004577101));
#5156=CARTESIAN_POINT('Origin',(4.6244094488189,1.18110236220472,1.41574803149606));
#5157=CARTESIAN_POINT('',(4.7244094488189,1.18110236220472,1.41574803149606));
#5158=CARTESIAN_POINT('',(4.6244094488189,1.18110236220472,1.51574803149606));
#5159=CARTESIAN_POINT('Origin',(4.6244094488189,2.26220472440945,-0.598774989981057));
#5160=CARTESIAN_POINT('',(4.7244094488189,2.26220472440945,0.118110236220472));
#5161=CARTESIAN_POINT('',(4.6244094488189,2.36220472440945,0.118110236220473));
#5162=CARTESIAN_POINT('Origin',(4.6244094488189,2.26220472440945,0.118110236220472));
#5163=CARTESIAN_POINT('',(4.6244094488189,2.36220472440945,-0.598774989981057));
#5164=CARTESIAN_POINT('',(4.7244094488189,2.26220472440945,-0.598774989981057));
#5165=CARTESIAN_POINT('Origin',(0.1,-2.26220472440945,0.320374015748032));
#5166=CARTESIAN_POINT('',(0.,-2.26220472440945,0.118110236220472));
#5167=CARTESIAN_POINT('',(0.,-2.26220472440945,0.320374015748032));
#5168=CARTESIAN_POINT('',(0.0999999999999998,-2.36220472440945,0.118110236220472));
#5169=CARTESIAN_POINT('Origin',(0.1,-2.26220472440945,0.118110236220472));
#5170=CARTESIAN_POINT('',(0.1,-2.36220472440945,0.320374015748032));
#5171=CARTESIAN_POINT('Origin',(4.7244094488189,0.,0.));
#5172=CARTESIAN_POINT('',(4.7244094488189,2.65748031496063,0.118110236220472));
#5173=CARTESIAN_POINT('',(4.7244094488189,2.36220472440945,0.118110236220472));
#5174=CARTESIAN_POINT('',(4.7244094488189,-2.65748031496063,0.118110236220472));
#5175=CARTESIAN_POINT('',(4.7244094488189,-2.36220472440945,0.118110236220472));
#5176=CARTESIAN_POINT('',(4.7244094488189,-2.65748031496063,0.));
#5177=CARTESIAN_POINT('',(4.7244094488189,-2.65748031496063,-0.118110236220472));
#5178=CARTESIAN_POINT('',(4.7244094488189,2.65748031496063,0.));
#5179=CARTESIAN_POINT('',(4.7244094488189,5.24514814783538E-16,0.));
#5180=CARTESIAN_POINT('',(4.7244094488189,2.65748031496063,-0.118110236220472));
#5181=CARTESIAN_POINT('Origin',(0.,2.36220472440945,1.51574803149606));
#5182=CARTESIAN_POINT('',(0.,-0.84666026778668,1.51574803149606));
#5183=CARTESIAN_POINT('',(3.98622047244094,-0.340944881889764,1.51574803149606));
#5184=CARTESIAN_POINT('',(3.98622047244094,-0.459055118110236,1.51574803149606));
#5185=CARTESIAN_POINT('',(3.98622047244094,1.01062992125984,1.51574803149606));
#5186=CARTESIAN_POINT('',(3.75,-0.459055118110236,1.51574803149606));
#5187=CARTESIAN_POINT('',(1.99311023622047,-0.459055118110236,1.51574803149606));
#5188=CARTESIAN_POINT('',(3.75,-0.340944881889764,1.51574803149606));
#5189=CARTESIAN_POINT('',(3.75,0.951574803149606,1.51574803149606));
#5190=CARTESIAN_POINT('',(1.875,-0.340944881889764,1.51574803149606));
#5191=CARTESIAN_POINT('',(3.23622047244094,-0.340944881889764,1.51574803149606));
#5192=CARTESIAN_POINT('',(3.23622047244094,-0.459055118110236,1.51574803149606));
#5193=CARTESIAN_POINT('',(3.23622047244094,1.01062992125984,1.51574803149606));
#5194=CARTESIAN_POINT('',(3.,-0.459055118110236,1.51574803149606));
#5195=CARTESIAN_POINT('',(1.61811023622047,-0.459055118110235,1.51574803149606));
#5196=CARTESIAN_POINT('',(3.,-0.340944881889764,1.51574803149606));
#5197=CARTESIAN_POINT('',(3.,0.951574803149606,1.51574803149606));
#5198=CARTESIAN_POINT('',(1.5,-0.340944881889764,1.51574803149606));
#5199=CARTESIAN_POINT('',(0.976771653543307,1.96220477547233,1.51574803149606));
#5200=CARTESIAN_POINT('',(0.976771653543307,0.362204768145914,1.51574803149606));
#5201=CARTESIAN_POINT('',(0.976771653543307,2.16220474994089,1.51574803149606));
#5202=CARTESIAN_POINT('',(0.15,0.36220472440945,1.51574803149606));
#5203=CARTESIAN_POINT('',(0.488385879671948,0.362204742310162,1.51574803149606));
#5204=CARTESIAN_POINT('',(0.15,1.96220477547233,1.51574803149606));
#5205=CARTESIAN_POINT('',(0.15,1.36220472440945,1.51574803149606));
#5206=CARTESIAN_POINT('',(0.075,1.96220477547233,1.51574803149606));
#5207=CARTESIAN_POINT('',(4.0244094488189,0.36220472440945,1.51574803149606));
#5208=CARTESIAN_POINT('',(1.5244094488189,0.362204724409449,1.51574803149606));
#5209=CARTESIAN_POINT('',(2.01220472440945,0.362204724409449,1.51574803149606));
#5210=CARTESIAN_POINT('',(1.5244094488189,1.96220472440945,1.51574803149606));
#5211=CARTESIAN_POINT('',(1.5244094488189,1.36220472440945,1.51574803149606));
#5212=CARTESIAN_POINT('',(4.0244094488189,1.96220472440945,1.51574803149606));
#5213=CARTESIAN_POINT('',(0.762204724409449,1.96220472440945,1.51574803149606));
#5214=CARTESIAN_POINT('',(4.0244094488189,2.16220472440945,1.51574803149606));
#5215=CARTESIAN_POINT('Origin',(0.,-0.84666026778668,1.51574803149606));
#5216=CARTESIAN_POINT('',(0.,-2.36220472440945,0.640748031496064));
#5217=CARTESIAN_POINT('',(3.22834645669291,-2.03914997240718,0.827263779527559));
#5218=CARTESIAN_POINT('',(0.393700787401575,-2.03914997240718,0.827263779527559));
#5219=CARTESIAN_POINT('',(1.61417322834646,-2.03914997240718,0.827263779527559));
#5220=CARTESIAN_POINT('',(0.393700787401575,-1.16971501978895,1.32923228346457));
#5221=CARTESIAN_POINT('',(0.393700787401575,-1.44290512009693,1.17150590551181));
#5222=CARTESIAN_POINT('',(3.22834645669291,-1.16971501978895,1.32923228346457));
#5223=CARTESIAN_POINT('',(0.196850393700787,-1.16971501978895,1.32923228346457));
#5224=CARTESIAN_POINT('',(3.22834645669291,-1.00818764378781,1.42249015748031));
#5225=CARTESIAN_POINT('',(3.44488188976378,-1.46805054274618,1.15698818897638));
#5226=CARTESIAN_POINT('',(3.44488188976378,-1.74081444944994,0.999507874015748));
#5227=CARTESIAN_POINT('',(3.44488188976378,-1.15735540526643,1.33636811023622));
#5228=CARTESIAN_POINT('',(3.32677165354331,-1.74081444944994,0.999507874015748));
#5229=CARTESIAN_POINT('',(1.72244094488189,-1.74081444944994,0.999507874015748));
#5230=CARTESIAN_POINT('',(3.32677165354331,-1.46805054274618,1.15698818897638));
#5231=CARTESIAN_POINT('',(3.32677165354331,-1.29373735861831,1.25762795275591));
#5232=CARTESIAN_POINT('',(1.66338582677165,-1.46805054274618,1.15698818897638));
#5233=CARTESIAN_POINT('',(0.295275590551181,-1.46805054274618,1.15698818897638));
#5234=CARTESIAN_POINT('',(0.295275590551181,-1.74081444944994,0.999507874015748));
#5235=CARTESIAN_POINT('',(0.295275590551181,-1.15735540526643,1.33636811023622));
#5236=CARTESIAN_POINT('',(0.177165354330709,-1.74081444944994,0.999507874015748));
#5237=CARTESIAN_POINT('',(0.147637795275591,-1.74081444944994,0.999507874015748));
#5238=CARTESIAN_POINT('',(0.177165354330709,-1.46805054274618,1.15698818897638));
#5239=CARTESIAN_POINT('',(0.177165354330709,-1.29373735861831,1.25762795275591));
#5240=CARTESIAN_POINT('',(0.0885826771653543,-1.46805054274618,1.15698818897638));
#5241=CARTESIAN_POINT('',(4.5244094488189,-0.889961537975902,1.49074803149606));
#5242=CARTESIAN_POINT('',(4.5244094488189,-2.28787655983267,0.683661417322835));
#5243=CARTESIAN_POINT('',(4.5244094488189,-0.868310902881291,1.50324803149606));
#5244=CARTESIAN_POINT('',(3.71732283464567,-2.28787655983267,0.683661417322835));
#5245=CARTESIAN_POINT('',(2.26220472440945,-2.28787655983267,0.683661417322836));
#5246=CARTESIAN_POINT('',(3.71732283464567,-0.889961537975902,1.49074803149606));
#5247=CARTESIAN_POINT('',(3.71732283464567,-1.56726841380968,1.09970472440945));
#5248=CARTESIAN_POINT('',(1.85866141732283,-0.889961537975902,1.49074803149606));
#5249=CARTESIAN_POINT('Origin',(0.,-2.36220472440945,0.640748031496064));
#5250=CARTESIAN_POINT('',(2.36220472440945,-2.36220472440945,0.118110236220472));
#5251=CARTESIAN_POINT('Origin',(0.118110236220473,0.0393700787401573,1.39763779527559));
#5252=CARTESIAN_POINT('',(0.118110236220473,0.0393700787401571,0.));
#5253=CARTESIAN_POINT('',(0.118110236220473,0.196850393700787,0.));
#5254=CARTESIAN_POINT('',(0.118110236220473,-1.12204724409449,0.));
#5255=CARTESIAN_POINT('',(0.118110236220473,0.196850393700787,-0.00236220472440936));
#5256=CARTESIAN_POINT('',(0.118110236220473,0.196850393700787,1.39763779527559));
#5257=CARTESIAN_POINT('',(0.118110236220473,0.0393700787401571,-0.00236220472440936));
#5258=CARTESIAN_POINT('',(0.118110236220473,0.0393700787401571,-0.00236220472440936));
#5259=CARTESIAN_POINT('',(0.118110236220473,0.0393700787401573,1.39763779527559));
#5260=CARTESIAN_POINT('Origin',(4.17322834645669,0.0393700787401573,1.39763779527559));
#5261=CARTESIAN_POINT('',(0.118110236220473,0.0393700787401573,1.39763779527559));
#5262=CARTESIAN_POINT('',(4.17322834645669,0.0393700787401573,1.39763779527559));
#5263=CARTESIAN_POINT('',(2.08661417322835,0.0393700787401573,1.39763779527559));
#5264=CARTESIAN_POINT('',(0.118110236220473,0.0393700787401572,0.100043907656732));
#5265=CARTESIAN_POINT('',(4.17322834645669,0.0393700787401571,-0.00236220472440936));
#5266=CARTESIAN_POINT('',(4.60629921259842,0.0393700787401571,-0.00236220472440936));
#5267=CARTESIAN_POINT('',(4.17322834645669,0.0393700787401573,1.39763779527559));
#5268=CARTESIAN_POINT('Origin',(4.17322834645669,0.196850393700787,1.39763779527559));
#5269=CARTESIAN_POINT('',(4.17322834645669,0.196850393700787,1.39763779527559));
#5270=CARTESIAN_POINT('',(4.17322834645669,-0.309081165836386,1.39763779527559));
#5271=CARTESIAN_POINT('',(4.17322834645669,0.196850393700787,-0.00236220472440936));
#5272=CARTESIAN_POINT('',(4.17322834645669,0.0393700787401571,-0.00236220472440936));
#5273=CARTESIAN_POINT('',(4.17322834645669,0.196850393700787,1.39763779527559));
#5274=CARTESIAN_POINT('Origin',(1.14173228346457,0.196850393700787,1.39763779527559));
#5275=CARTESIAN_POINT('',(1.14173228346457,0.196850393700787,1.39763779527559));
#5276=CARTESIAN_POINT('',(0.570866141732284,0.196850393700787,1.39763779527559));
#5277=CARTESIAN_POINT('',(1.14173228346457,0.196850393700787,-0.00236220472440936));
#5278=CARTESIAN_POINT('',(0.118110236220473,0.196850393700787,-0.00236220472440936));
#5279=CARTESIAN_POINT('',(1.14173228346457,0.196850393700787,1.39763779527559));
#5280=CARTESIAN_POINT('Origin',(1.14173228346457,2.24409448818898,1.39763779527559));
#5281=CARTESIAN_POINT('',(1.14173228346457,2.24409448818898,1.39763779527559));
#5282=CARTESIAN_POINT('',(1.14173228346457,0.714540881407709,1.39763779527559));
#5283=CARTESIAN_POINT('',(1.14173228346457,2.24409448818898,-0.00236220472440954));
#5284=CARTESIAN_POINT('',(1.14173228346457,0.196850393700787,-0.00236220472440936));
#5285=CARTESIAN_POINT('',(1.14173228346457,2.24409448818898,0.));
#5286=CARTESIAN_POINT('',(1.14173228346457,2.24409448818898,1.39763779527559));
#5287=CARTESIAN_POINT('',(1.14173228346457,2.24409448818898,1.39763779527559));
#5288=CARTESIAN_POINT('Origin',(0.984251968503937,2.24409448818898,1.39763779527559));
#5289=CARTESIAN_POINT('',(0.984251968503937,2.24409448818898,0.));
#5290=CARTESIAN_POINT('',(1.18110236220472,2.24409448818898,0.));
#5291=CARTESIAN_POINT('',(0.984251968503937,2.24409448818898,-0.00236220472440954));
#5292=CARTESIAN_POINT('',(1.14173228346457,2.24409448818898,-0.00236220472440954));
#5293=CARTESIAN_POINT('',(0.984251968503937,2.24409448818898,1.39763779527559));
#5294=CARTESIAN_POINT('Origin',(0.984251968503937,0.196850393700787,1.39763779527559));
#5295=CARTESIAN_POINT('',(0.984251968503937,2.24409448818898,1.39763779527559));
#5296=CARTESIAN_POINT('',(0.984251968503937,0.196850393700787,1.39763779527559));
#5297=CARTESIAN_POINT('',(0.984251968503937,-0.309081165836386,1.39763779527559));
#5298=CARTESIAN_POINT('',(0.984251968503937,2.24409448818898,1.39763779527559));
#5299=CARTESIAN_POINT('',(0.984251968503937,0.196850393700787,-0.00236220472440936));
#5300=CARTESIAN_POINT('',(0.984251968503937,2.24409448818898,-0.00236220472440954));
#5301=CARTESIAN_POINT('',(0.984251968503937,0.196850393700787,1.39763779527559));
#5302=CARTESIAN_POINT('Origin',(0.118110236220473,0.196850393700787,1.39763779527559));
#5303=CARTESIAN_POINT('',(0.118110236220473,0.196850393700787,1.39763779527559));
#5304=CARTESIAN_POINT('',(0.0590551181102364,0.196850393700787,1.39763779527559));
#5305=CARTESIAN_POINT('',(0.118110236220473,0.196850393700787,-0.00236220472440936));
#5306=CARTESIAN_POINT('',(0.118110236220473,0.196850393700787,0.100043907656732));
#5307=CARTESIAN_POINT('Origin',(2.14566929133858,1.14173228346457,-0.00236220472440954));
#5308=CARTESIAN_POINT('Origin',(0.,2.24409448818898,1.39763779527559));
#5309=CARTESIAN_POINT('',(0.118110236220473,2.24409448818898,1.39763779527559));
#5310=CARTESIAN_POINT('',(0.,2.24409448818898,1.39763779527559));
#5311=CARTESIAN_POINT('',(0.118110236220473,2.24409448818898,0.));
#5312=CARTESIAN_POINT('',(0.118110236220473,2.24409448818898,0.10004390765673));
#5313=CARTESIAN_POINT('',(1.18110236220472,2.24409448818898,0.));
#5314=CARTESIAN_POINT('Origin',(0.,-0.81501272537356,1.39763779527559));
#5315=CARTESIAN_POINT('',(0.118110236220473,-1.52955360678127,1.39763779527559));
#5316=CARTESIAN_POINT('',(0.504385826771654,1.82461422429122,1.39763779527559));
#5317=CARTESIAN_POINT('Origin',(0.563385826771653,1.82461422429122,1.39763779527559));
#5318=CARTESIAN_POINT('',(0.504385826771654,0.508680565149813,1.39763779527559));
#5319=CARTESIAN_POINT('Origin',(0.563385826771653,0.508680565149813,1.39763779527559));
#5320=CARTESIAN_POINT('',(0.15,0.646680565149813,1.39763779527559));
#5321=CARTESIAN_POINT('',(0.976771653543307,0.646680565149813,1.39763779527559));
#5322=CARTESIAN_POINT('',(0.488385826771653,0.646680565149813,1.39763779527559));
#5323=CARTESIAN_POINT('',(0.976771653543307,1.68661422429122,1.39763779527559));
#5324=CARTESIAN_POINT('',(0.976771653543307,0.435800749458832,1.39763779527559));
#5325=CARTESIAN_POINT('',(0.15,1.68661422429122,1.39763779527559));
#5326=CARTESIAN_POINT('',(0.075,1.68661422429122,1.39763779527559));
#5327=CARTESIAN_POINT('',(0.15,-0.0841660801118732,1.39763779527559));
#5328=CARTESIAN_POINT('Origin',(0.118110236220473,-2.24409448818898,-1.19754997996213));
#5329=CARTESIAN_POINT('',(0.118110236220473,-1.12204724409449,0.));
#5330=CARTESIAN_POINT('Origin',(0.563385826771653,1.82461422429122,1.36574803149606));
#5331=CARTESIAN_POINT('',(0.504385826771654,1.82461422429122,1.46574803149606));
#5332=CARTESIAN_POINT('Origin',(0.563385826771653,1.82461422429122,1.46574803149606));
#5333=CARTESIAN_POINT('',(0.504385826771654,1.82461422429122,1.36574803149606));
#5334=CARTESIAN_POINT('Origin',(0.563385826771653,0.508680565149813,1.36574803149606));
#5335=CARTESIAN_POINT('',(0.504385826771654,0.508680565149813,1.46574803149606));
#5336=CARTESIAN_POINT('Origin',(0.563385826771653,0.508680565149813,1.46574803149606));
#5337=CARTESIAN_POINT('',(0.504385826771654,0.508680565149813,1.36574803149606));
#5338=CARTESIAN_POINT('Origin',(1.60314960629921,0.440944881889764,1.51574803149606));
#5339=CARTESIAN_POINT('',(1.60314960629921,0.440944881889764,1.46574803149606));
#5340=CARTESIAN_POINT('',(1.60314960629921,1.96220472440945,1.46574803149606));
#5341=CARTESIAN_POINT('',(1.60314960629921,0.801574803149607,1.46574803149606));
#5342=CARTESIAN_POINT('',(1.60314960629921,0.440944881889764,1.39763779527559));
#5343=CARTESIAN_POINT('',(1.60314960629921,0.440944881889764,1.51574803149606));
#5344=CARTESIAN_POINT('',(1.60314960629921,1.96220472440945,1.39763779527559));
#5345=CARTESIAN_POINT('',(1.60314960629921,-0.187033921741898,1.39763779527559));
#5346=CARTESIAN_POINT('',(1.60314960629921,1.96220472440945,1.51574803149606));
#5347=CARTESIAN_POINT('Origin',(3.94566929133858,1.96220472440945,1.51574803149606));
#5348=CARTESIAN_POINT('',(3.94566929133858,1.96220472440945,1.46574803149606));
#5349=CARTESIAN_POINT('',(3.94566929133858,0.440944881889764,1.46574803149606));
#5350=CARTESIAN_POINT('',(3.94566929133858,1.56220472440945,1.46574803149606));
#5351=CARTESIAN_POINT('',(3.94566929133858,1.96220472440945,1.39763779527559));
#5352=CARTESIAN_POINT('',(3.94566929133858,1.96220472440945,1.51574803149606));
#5353=CARTESIAN_POINT('',(3.94566929133858,0.440944881889764,1.39763779527559));
#5354=CARTESIAN_POINT('',(3.94566929133858,0.573595999517944,1.39763779527559));
#5355=CARTESIAN_POINT('',(3.94566929133858,0.440944881889764,1.51574803149606));
#5356=CARTESIAN_POINT('Origin',(3.94566929133858,0.440944881889764,1.51574803149606));
#5357=CARTESIAN_POINT('',(3.36003937007874,0.440944881889764,1.46574803149606));
#5358=CARTESIAN_POINT('',(1.97283464566929,0.440944881889764,1.39763779527559));
#5359=CARTESIAN_POINT('Origin',(0.15,1.68661422429122,1.51574803149606));
#5360=CARTESIAN_POINT('',(0.976771653543307,1.68661422429122,1.46574803149606));
#5361=CARTESIAN_POINT('',(0.976771653543307,1.68661422429122,1.51574803149606));
#5362=CARTESIAN_POINT('',(0.15,1.68661422429122,1.46574803149606));
#5363=CARTESIAN_POINT('',(0.356692913385827,1.68661422429122,1.46574803149606));
#5364=CARTESIAN_POINT('',(0.15,1.68661422429122,1.51574803149606));
#5365=CARTESIAN_POINT('Origin',(0.976771653543307,0.646680565149813,1.51574803149606));
#5366=CARTESIAN_POINT('',(0.15,0.646680565149813,1.46574803149606));
#5367=CARTESIAN_POINT('',(0.15,0.646680565149813,1.51574803149606));
#5368=CARTESIAN_POINT('',(0.976771653543307,0.646680565149813,1.46574803149606));
#5369=CARTESIAN_POINT('',(0.77007874015748,0.646680565149813,1.46574803149606));
#5370=CARTESIAN_POINT('',(0.976771653543307,0.646680565149813,1.51574803149606));
#5371=CARTESIAN_POINT('Origin',(1.5244094488189,1.96220472440945,1.51574803149606));
#5372=CARTESIAN_POINT('',(1.5244094488189,1.96220472440945,1.46574803149606));
#5373=CARTESIAN_POINT('',(1.5244094488189,1.96220472440945,1.51574803149606));
#5374=CARTESIAN_POINT('',(4.0244094488189,1.96220472440945,1.46574803149606));
#5375=CARTESIAN_POINT('',(0.801574803149606,1.96220472440945,1.39763779527559));
#5376=CARTESIAN_POINT('',(4.0244094488189,1.96220472440945,1.46574803149606));
#5377=CARTESIAN_POINT('',(4.0244094488189,1.96220472440945,1.46574803149606));
#5378=CARTESIAN_POINT('',(4.0244094488189,1.96220472440945,1.51574803149606));
#5379=CARTESIAN_POINT('Origin',(0.976771653543307,1.96220477547233,1.51574803149606));
#5380=CARTESIAN_POINT('',(0.976771653543307,0.362204768145914,1.46574803149606));
#5381=CARTESIAN_POINT('',(0.976771653543307,1.96220477547233,1.46574803149606));
#5382=CARTESIAN_POINT('',(0.976771653543307,0.362204768145914,1.51574803149606));
#5383=CARTESIAN_POINT('',(0.976771653543307,1.96220477547233,1.46574803149606));
#5384=CARTESIAN_POINT('',(0.976771653543307,1.96220477547233,1.51574803149606));
#5385=CARTESIAN_POINT('',(0.976771653543307,1.96220477547233,1.46574803149606));
#5386=CARTESIAN_POINT('Origin',(0.563385826771653,1.16220474994089,1.46574803149606));
#5387=CARTESIAN_POINT('',(0.15,1.96220477547233,1.46574803149606));
#5388=CARTESIAN_POINT('',(0.15,1.96220477547233,1.46574803149606));
#5389=CARTESIAN_POINT('',(0.15,0.36220472440945,1.46574803149606));
#5390=CARTESIAN_POINT('Origin',(0.563385826771653,1.16220474994089,1.46574803149606));
#5391=CARTESIAN_POINT('',(0.15,0.36220472440945,1.46574803149606));
#5392=CARTESIAN_POINT('',(0.15,0.36220472440945,1.46574803149606));
#5393=CARTESIAN_POINT('',(0.976771653543307,0.362204768145914,1.46574803149606));
#5394=CARTESIAN_POINT('Origin',(0.15,0.36220472440945,1.51574803149606));
#5395=CARTESIAN_POINT('',(0.15,0.36220472440945,1.51574803149606));
#5396=CARTESIAN_POINT('',(0.15,1.96220477547233,1.51574803149606));
#5397=CARTESIAN_POINT('Origin',(3.90433070866142,-2.10491930325669,0.721100861981234));
#5398=CARTESIAN_POINT('',(4.33740157480315,-2.07539174420157,0.66995762947428));
#5399=CARTESIAN_POINT('',(3.90433070866142,-2.07539174420157,0.66995762947428));
#5400=CARTESIAN_POINT('',(1.95216535433071,-2.07539174420157,0.66995762947428));
#5401=CARTESIAN_POINT('',(4.33740157480315,-2.10491930325669,0.721100861981234));
#5402=CARTESIAN_POINT('',(4.33740157480315,-2.10491930325669,0.721100861981234));
#5403=CARTESIAN_POINT('',(3.90433070866142,-2.10491930325669,0.721100861981234));
#5404=CARTESIAN_POINT('',(4.01259842519685,-2.10491930325669,0.721100861981234));
#5405=CARTESIAN_POINT('',(3.90433070866142,-2.10491930325669,0.721100861981234));
#5406=CARTESIAN_POINT('Origin',(3.90433070866142,-2.25834900077755,0.63251818481588));
#5407=CARTESIAN_POINT('',(3.90433070866142,-2.22882144172244,0.581374952308926));
#5408=CARTESIAN_POINT('',(3.90433070866142,-2.23645796495571,0.576966003564525));
#5409=CARTESIAN_POINT('',(3.90433070866142,-2.25834900077755,0.63251818481588));
#5410=CARTESIAN_POINT('',(3.90433070866142,-1.90887024531336,0.834289838359187));
#5411=CARTESIAN_POINT('',(3.90433070866142,-2.25834900077755,0.63251818481588));
#5412=CARTESIAN_POINT('Origin',(4.33740157480315,-2.10491930325669,0.721100861981234));
#5413=CARTESIAN_POINT('',(4.33740157480315,-2.22882144172244,0.581374952308926));
#5414=CARTESIAN_POINT('',(4.33740157480315,-2.15974311619528,0.621257342147198));
#5415=CARTESIAN_POINT('',(4.33740157480315,-2.25834900077755,0.63251818481588));
#5416=CARTESIAN_POINT('',(4.33740157480315,-2.25834900077755,0.63251818481588));
#5417=CARTESIAN_POINT('',(4.33740157480315,-1.83215539655293,0.878581176941865));
#5418=CARTESIAN_POINT('Origin',(4.12086614173228,-1.55939148984917,1.03606149190249));
#5419=CARTESIAN_POINT('',(4.5244094488189,-2.25834900077755,0.63251818481588));
#5420=CARTESIAN_POINT('',(4.5244094488189,-2.25834900077755,0.63251818481588));
#5421=CARTESIAN_POINT('',(4.5244094488189,-0.860433978920784,1.43960479898911));
#5422=CARTESIAN_POINT('',(4.5244094488189,-0.860433978920784,1.43960479898911));
#5423=CARTESIAN_POINT('',(3.71732283464567,-0.860433978920784,1.43960479898911));
#5424=CARTESIAN_POINT('',(3.71732283464567,-0.860433978920784,1.43960479898911));
#5425=CARTESIAN_POINT('',(3.71732283464567,-2.25834900077755,0.63251818481588));
#5426=CARTESIAN_POINT('',(3.71732283464567,-2.25834900077755,0.63251818481588));
#5427=CARTESIAN_POINT('',(4.5244094488189,-2.25834900077755,0.63251818481588));
#5428=CARTESIAN_POINT('Origin',(4.5244094488189,-0.889961537975902,1.49074803149606));
#5429=CARTESIAN_POINT('',(4.5244094488189,-0.889961537975902,1.49074803149606));
#5430=CARTESIAN_POINT('',(4.5244094488189,-2.28787655983267,0.683661417322835));
#5431=CARTESIAN_POINT('Origin',(3.71732283464567,-0.889961537975902,1.49074803149606));
#5432=CARTESIAN_POINT('',(3.71732283464567,-0.889961537975902,1.49074803149606));
#5433=CARTESIAN_POINT('Origin',(3.71732283464567,-2.28787655983267,0.683661417322835));
#5434=CARTESIAN_POINT('',(3.71732283464567,-2.28787655983267,0.683661417322835));
#5435=CARTESIAN_POINT('Origin',(4.5244094488189,-2.28787655983267,0.683661417322835));
#5436=CARTESIAN_POINT('',(2.16870078740157,-2.22882144172244,0.581374952308926));
#5437=CARTESIAN_POINT('Origin',(0.177165354330709,-1.74081444944994,0.999507874015748));
#5438=CARTESIAN_POINT('',(0.177165354330709,-1.40899542463595,1.05470172396247));
#5439=CARTESIAN_POINT('',(0.177165354330709,-1.68175933133971,0.897221409001839));
#5440=CARTESIAN_POINT('',(0.177165354330709,-1.96292690976434,0.734889231910982));
#5441=CARTESIAN_POINT('',(0.177165354330709,-1.46805054274618,1.15698818897638));
#5442=CARTESIAN_POINT('',(0.177165354330709,-1.74081444944994,0.999507874015748));
#5443=CARTESIAN_POINT('Origin',(0.295275590551181,-1.74081444944994,0.999507874015748));
#5444=CARTESIAN_POINT('',(0.295275590551181,-1.68175933133971,0.897221409001839));
#5445=CARTESIAN_POINT('',(0.147637795275591,-1.68175933133971,0.897221409001839));
#5446=CARTESIAN_POINT('',(0.295275590551181,-1.74081444944994,0.999507874015748));
#5447=CARTESIAN_POINT('Origin',(0.295275590551181,-1.46805054274618,1.15698818897638));
#5448=CARTESIAN_POINT('',(0.295275590551181,-1.40899542463595,1.05470172396247));
#5449=CARTESIAN_POINT('',(0.295275590551181,-1.82654495641246,0.813629389391297));
#5450=CARTESIAN_POINT('',(0.295275590551181,-1.46805054274618,1.15698818897638));
#5451=CARTESIAN_POINT('Origin',(0.177165354330709,-1.46805054274618,1.15698818897638));
#5452=CARTESIAN_POINT('',(0.0885826771653543,-1.40899542463595,1.05470172396247));
#5453=CARTESIAN_POINT('Origin',(3.32677165354331,-1.74081444944994,0.999507874015748));
#5454=CARTESIAN_POINT('',(3.32677165354331,-1.40899542463595,1.05470172396247));
#5455=CARTESIAN_POINT('',(3.32677165354331,-1.68175933133971,0.897221409001839));
#5456=CARTESIAN_POINT('',(3.32677165354331,-1.96292690976434,0.734889231910982));
#5457=CARTESIAN_POINT('',(3.32677165354331,-1.46805054274618,1.15698818897638));
#5458=CARTESIAN_POINT('',(3.32677165354331,-1.74081444944994,0.999507874015748));
#5459=CARTESIAN_POINT('Origin',(3.44488188976378,-1.74081444944994,0.999507874015748));
#5460=CARTESIAN_POINT('',(3.44488188976378,-1.68175933133971,0.897221409001839));
#5461=CARTESIAN_POINT('',(1.72244094488189,-1.68175933133971,0.897221409001839));
#5462=CARTESIAN_POINT('',(3.44488188976378,-1.74081444944994,0.999507874015748));
#5463=CARTESIAN_POINT('Origin',(3.44488188976378,-1.46805054274618,1.15698818897638));
#5464=CARTESIAN_POINT('',(3.44488188976378,-1.40899542463595,1.05470172396247));
#5465=CARTESIAN_POINT('',(3.44488188976378,-1.82654495641246,0.813629389391297));
#5466=CARTESIAN_POINT('',(3.44488188976378,-1.46805054274618,1.15698818897638));
#5467=CARTESIAN_POINT('Origin',(3.32677165354331,-1.46805054274618,1.15698818897638));
#5468=CARTESIAN_POINT('',(1.66338582677165,-1.40899542463595,1.05470172396247));
#5469=CARTESIAN_POINT('Origin',(4.0244094488189,0.36220472440945,1.51574803149606));
#5470=CARTESIAN_POINT('',(4.0244094488189,0.362204724409449,1.46574803149606));
#5471=CARTESIAN_POINT('',(4.0244094488189,0.36220472440945,1.51574803149606));
#5472=CARTESIAN_POINT('',(1.5244094488189,0.362204724409449,1.46574803149606));
#5473=CARTESIAN_POINT('',(1.5244094488189,0.36220472440945,1.46574803149606));
#5474=CARTESIAN_POINT('',(1.5244094488189,0.362204724409449,1.51574803149606));
#5475=CARTESIAN_POINT('Origin',(4.0244094488189,1.96220472440945,1.51574803149606));
#5476=CARTESIAN_POINT('',(4.0244094488189,0.36220472440945,1.46574803149606));
#5477=CARTESIAN_POINT('Origin',(1.5244094488189,0.362204724409449,1.51574803149606));
#5478=CARTESIAN_POINT('',(1.5244094488189,1.96220472440945,1.46574803149606));
#5479=CARTESIAN_POINT('Origin',(2.7744094488189,1.16220472440945,1.46574803149606));
#5480=CARTESIAN_POINT('Origin',(0.15,1.96220477547233,1.51574803149606));
#5481=CARTESIAN_POINT('Origin',(0.976771653543307,0.362204768145914,1.51574803149606));
#5482=CARTESIAN_POINT('Origin',(2.36220472440945,1.04902962956708E-15,0.));
#5483=CARTESIAN_POINT('',(0.,-2.65748031496063,0.));
#5484=CARTESIAN_POINT('',(2.36220472440945,-2.65748031496063,0.));
#5485=CARTESIAN_POINT('',(0.,2.65748031496063,0.));
#5486=CARTESIAN_POINT('',(0.,5.24514814783538E-16,0.));
#5487=CARTESIAN_POINT('',(2.36220472440945,2.65748031496063,0.));
#5488=CARTESIAN_POINT('',(4.60629921259842,2.24409448818898,0.));
#5489=CARTESIAN_POINT('',(4.60629921259842,-2.24409448818898,0.));
#5490=CARTESIAN_POINT('',(4.60629921259842,1.12204724409449,0.));
#5491=CARTESIAN_POINT('',(1.18110236220472,2.24409448818898,0.));
#5492=CARTESIAN_POINT('',(0.118110236220473,-2.24409448818898,0.));
#5493=CARTESIAN_POINT('',(0.118110236220473,-1.12204724409449,0.));
#5494=CARTESIAN_POINT('',(1.18110236220472,-2.24409448818898,0.));
#5495=CARTESIAN_POINT('',(3.92125984251969,2.50984251968504,0.));
#5496=CARTESIAN_POINT('Origin',(3.86220472440945,2.50984251968504,0.));
#5497=CARTESIAN_POINT('',(0.921259842519685,-2.50984251968504,0.));
#5498=CARTESIAN_POINT('Origin',(0.862204724409449,-2.50984251968504,0.));
#5499=CARTESIAN_POINT('',(2.42125984251968,-2.50984251968504,0.));
#5500=CARTESIAN_POINT('Origin',(2.36220472440945,-2.50984251968504,0.));
#5501=CARTESIAN_POINT('',(2.42125984251968,2.50984251968504,0.));
#5502=CARTESIAN_POINT('Origin',(2.36220472440945,2.50984251968504,0.));
#5503=CARTESIAN_POINT('',(3.92125984251969,-2.50984251968504,0.));
#5504=CARTESIAN_POINT('Origin',(3.86220472440945,-2.50984251968504,0.));
#5505=CARTESIAN_POINT('',(0.921259842519685,2.50984251968504,0.));
#5506=CARTESIAN_POINT('Origin',(0.862204724409449,2.50984251968504,0.));
#5507=CARTESIAN_POINT('Origin',(2.36220472440945,2.65748031496063,0.));
#5508=CARTESIAN_POINT('',(0.,2.65748031496063,0.118110236220472));
#5509=CARTESIAN_POINT('',(0.,2.65748031496063,0.118110236220472));
#5510=CARTESIAN_POINT('',(4.7244094488189,2.65748031496063,0.118110236220472));
#5511=CARTESIAN_POINT('Origin',(0.,0.,0.));
#5512=CARTESIAN_POINT('',(0.,2.36220472440945,0.118110236220472));
#5513=CARTESIAN_POINT('',(0.,-2.65748031496063,0.118110236220472));
#5514=CARTESIAN_POINT('',(0.,-2.65748031496063,0.118110236220472));
#5515=CARTESIAN_POINT('',(0.,-2.36220472440945,0.118110236220472));
#5516=CARTESIAN_POINT('Origin',(0.118110236220473,-2.24409448818898,-1.19754997996213));
#5517=CARTESIAN_POINT('',(0.118110236220473,-0.81501272537356,1.39763779527559));
#5518=CARTESIAN_POINT('',(0.118110236220473,-1.52955360678127,1.39763779527559));
#5519=CARTESIAN_POINT('',(0.118110236220473,-2.24409448818898,0.572557054820124));
#5520=CARTESIAN_POINT('',(0.118110236220473,-2.62733390307372,0.351293675472343));
#5521=CARTESIAN_POINT('',(0.118110236220473,-2.24409448818898,-1.19754997996213));
#5522=CARTESIAN_POINT('Origin',(0.,2.24409448818898,1.39763779527559));
#5523=CARTESIAN_POINT('',(4.60629921259842,2.24409448818898,1.39763779527559));
#5524=CARTESIAN_POINT('',(4.60629921259842,2.24409448818898,0.100043907656732));
#5525=CARTESIAN_POINT('',(0.,2.24409448818898,1.39763779527559));
#5526=CARTESIAN_POINT('Origin',(3.,-0.459055118110236,1.51574803149606));
#5527=CARTESIAN_POINT('',(3.,-0.340944881889764,1.39763779527559));
#5528=CARTESIAN_POINT('',(3.,-0.459055118110236,1.39763779527559));
#5529=CARTESIAN_POINT('',(3.,-0.637033921741898,1.39763779527559));
#5530=CARTESIAN_POINT('',(3.,-0.340944881889764,1.51574803149606));
#5531=CARTESIAN_POINT('',(3.,-0.459055118110236,1.51574803149606));
#5532=CARTESIAN_POINT('Origin',(3.23622047244094,-0.459055118110236,1.51574803149606));
#5533=CARTESIAN_POINT('',(3.23622047244094,-0.459055118110236,1.39763779527559));
#5534=CARTESIAN_POINT('',(1.61811023622047,-0.459055118110235,1.39763779527559));
#5535=CARTESIAN_POINT('',(3.23622047244094,-0.459055118110236,1.51574803149606));
#5536=CARTESIAN_POINT('Origin',(3.23622047244094,-0.340944881889764,1.51574803149606));
#5537=CARTESIAN_POINT('',(3.23622047244094,-0.340944881889764,1.39763779527559));
#5538=CARTESIAN_POINT('',(3.23622047244094,-0.577978803631662,1.39763779527559));
#5539=CARTESIAN_POINT('',(3.23622047244094,-0.340944881889764,1.51574803149606));
#5540=CARTESIAN_POINT('Origin',(3.,-0.340944881889764,1.51574803149606));
#5541=CARTESIAN_POINT('',(1.5,-0.340944881889763,1.39763779527559));
#5542=CARTESIAN_POINT('Origin',(3.75,-0.459055118110236,1.51574803149606));
#5543=CARTESIAN_POINT('',(3.75,-0.340944881889764,1.39763779527559));
#5544=CARTESIAN_POINT('',(3.75,-0.459055118110236,1.39763779527559));
#5545=CARTESIAN_POINT('',(3.75,-0.637033921741898,1.39763779527559));
#5546=CARTESIAN_POINT('',(3.75,-0.340944881889764,1.51574803149606));
#5547=CARTESIAN_POINT('',(3.75,-0.459055118110236,1.51574803149606));
#5548=CARTESIAN_POINT('Origin',(3.98622047244094,-0.459055118110236,1.51574803149606));
#5549=CARTESIAN_POINT('',(3.98622047244094,-0.459055118110236,1.39763779527559));
#5550=CARTESIAN_POINT('',(1.99311023622047,-0.459055118110236,1.39763779527559));
#5551=CARTESIAN_POINT('',(3.98622047244094,-0.459055118110236,1.51574803149606));
#5552=CARTESIAN_POINT('Origin',(3.98622047244094,-0.340944881889764,1.51574803149606));
#5553=CARTESIAN_POINT('',(3.98622047244094,-0.340944881889764,1.39763779527559));
#5554=CARTESIAN_POINT('',(3.98622047244094,-0.577978803631662,1.39763779527559));
#5555=CARTESIAN_POINT('',(3.98622047244094,-0.340944881889764,1.51574803149606));
#5556=CARTESIAN_POINT('Origin',(3.75,-0.340944881889764,1.51574803149606));
#5557=CARTESIAN_POINT('',(1.875,-0.340944881889764,1.39763779527559));
#5558=CARTESIAN_POINT('Origin',(0.862204724409449,2.50984251968504,0.118110236220472));
#5559=CARTESIAN_POINT('',(0.921259842519685,2.50984251968504,0.118110236220472));
#5560=CARTESIAN_POINT('Origin',(0.862204724409449,2.50984251968504,0.118110236220472));
#5561=CARTESIAN_POINT('',(0.921259842519685,2.50984251968504,0.118110236220472));
#5562=CARTESIAN_POINT('Origin',(3.86220472440945,-2.50984251968504,0.118110236220472));
#5563=CARTESIAN_POINT('',(3.92125984251969,-2.50984251968504,0.118110236220472));
#5564=CARTESIAN_POINT('Origin',(3.86220472440945,-2.50984251968504,0.118110236220472));
#5565=CARTESIAN_POINT('',(3.92125984251969,-2.50984251968504,0.118110236220472));
#5566=CARTESIAN_POINT('Origin',(2.36220472440945,2.50984251968504,0.118110236220472));
#5567=CARTESIAN_POINT('',(2.42125984251968,2.50984251968504,0.118110236220472));
#5568=CARTESIAN_POINT('Origin',(2.36220472440945,2.50984251968504,0.118110236220472));
#5569=CARTESIAN_POINT('',(2.42125984251969,2.50984251968504,0.118110236220472));
#5570=CARTESIAN_POINT('Origin',(2.36220472440945,-2.50984251968504,0.118110236220472));
#5571=CARTESIAN_POINT('',(2.42125984251968,-2.50984251968504,0.118110236220472));
#5572=CARTESIAN_POINT('Origin',(2.36220472440945,-2.50984251968504,0.118110236220472));
#5573=CARTESIAN_POINT('',(2.42125984251969,-2.50984251968504,0.118110236220472));
#5574=CARTESIAN_POINT('Origin',(0.862204724409449,-2.50984251968504,0.118110236220472));
#5575=CARTESIAN_POINT('',(0.921259842519685,-2.50984251968504,0.118110236220472));
#5576=CARTESIAN_POINT('Origin',(0.862204724409449,-2.50984251968504,0.118110236220472));
#5577=CARTESIAN_POINT('',(0.921259842519685,-2.50984251968504,0.118110236220472));
#5578=CARTESIAN_POINT('Origin',(3.86220472440945,2.50984251968504,0.118110236220472));
#5579=CARTESIAN_POINT('',(3.92125984251969,2.50984251968504,0.118110236220472));
#5580=CARTESIAN_POINT('Origin',(3.86220472440945,2.50984251968504,0.118110236220472));
#5581=CARTESIAN_POINT('',(3.92125984251969,2.50984251968504,0.118110236220472));
#5582=CARTESIAN_POINT('Origin',(0.,2.36220472440945,0.118110236220472));
#5583=CARTESIAN_POINT('',(0.,2.36220472440945,0.118110236220473));
#5584=CARTESIAN_POINT('Origin',(0.,2.36220472440945,-1.19754997996211));
#5585=CARTESIAN_POINT('Origin',(4.7244094488189,-2.36220472440945,0.118110236220472));
#5586=CARTESIAN_POINT('',(4.7244094488189,-2.65748031496063,0.118110236220472));
#5587=CARTESIAN_POINT('Origin',(2.36220472440945,-2.65748031496063,0.));
#5588=CARTESIAN_POINT('Origin',(0.393700787401575,-1.16971501978895,1.32923228346457));
#5589=CARTESIAN_POINT('',(3.22834645669291,-1.11065990167871,1.22694581845066));
#5590=CARTESIAN_POINT('',(0.393700787401575,-1.11065990167871,1.22694581845066));
#5591=CARTESIAN_POINT('',(0.196850393700787,-1.11065990167871,1.22694581845066));
#5592=CARTESIAN_POINT('',(3.22834645669291,-1.16971501978895,1.32923228346457));
#5593=CARTESIAN_POINT('',(0.393700787401575,-1.16971501978895,1.32923228346457));
#5594=CARTESIAN_POINT('Origin',(0.393700787401575,-2.03914997240718,0.827263779527559));
#5595=CARTESIAN_POINT('',(0.393700787401575,-1.98009485429695,0.72497731451365));
#5596=CARTESIAN_POINT('',(0.393700787401575,-2.11209467124296,0.648767184666887));
#5597=CARTESIAN_POINT('',(0.393700787401575,-2.03914997240718,0.827263779527559));
#5598=CARTESIAN_POINT('Origin',(3.22834645669291,-2.03914997240718,0.827263779527559));
#5599=CARTESIAN_POINT('',(3.22834645669291,-1.98009485429695,0.72497731451365));
#5600=CARTESIAN_POINT('',(1.61417322834646,-1.98009485429695,0.72497731451365));
#5601=CARTESIAN_POINT('',(3.22834645669291,-2.03914997240718,0.827263779527559));
#5602=CARTESIAN_POINT('Origin',(3.22834645669291,-1.16971501978895,1.32923228346457));
#5603=CARTESIAN_POINT('',(3.22834645669291,-1.67737719493384,0.899751436635391));
#5604=CARTESIAN_POINT('Origin',(4.60629921259842,2.24409448818898,-1.19754997996213));
#5605=CARTESIAN_POINT('',(4.60629921259842,-2.24409448818898,0.572557054820124));
#5606=CARTESIAN_POINT('',(4.60629921259842,-2.24409448818898,-1.19754997996213));
#5607=CARTESIAN_POINT('',(4.60629921259842,-0.81501272537356,1.39763779527559));
#5608=CARTESIAN_POINT('',(4.60629921259842,-0.944263036931988,1.32301509310449));
#5609=CARTESIAN_POINT('',(4.60629921259842,0.714540881407709,1.39763779527559));
#5610=CARTESIAN_POINT('Origin',(0.,-2.24409448818898,0.572557054820124));
#5611=CARTESIAN_POINT('',(0.,-2.24409448818898,0.572557054820124));
#5612=CARTESIAN_POINT('',(0.,-0.81501272537356,1.39763779527559));
#5613=CARTESIAN_POINT('Origin',(0.,-2.24409448818898,-1.19754997996213));
#5614=CARTESIAN_POINT('Origin',(0.,-0.81501272537356,1.39763779527559));
#5615=UNCERTAINTY_MEASURE_WITH_UNIT(LENGTH_MEASURE(0.000393700787401575),
#5620,'DISTANCE_ACCURACY_VALUE',
'Maximum model space distance between geometric entities at asserted c
onnectivities');
#5616=UNCERTAINTY_MEASURE_WITH_UNIT(LENGTH_MEASURE(0.000393700787401575),
#5620,'DISTANCE_ACCURACY_VALUE',
'Maximum model space distance between geometric entities at asserted c
onnectivities');
#5617=(
GEOMETRIC_REPRESENTATION_CONTEXT(3)
GLOBAL_UNCERTAINTY_ASSIGNED_CONTEXT((#5615))
GLOBAL_UNIT_ASSIGNED_CONTEXT((#5620,#5624,#5625))
REPRESENTATION_CONTEXT('','3D')
);
#5618=(
GEOMETRIC_REPRESENTATION_CONTEXT(3)
GLOBAL_UNCERTAINTY_ASSIGNED_CONTEXT((#5616))
GLOBAL_UNIT_ASSIGNED_CONTEXT((#5620,#5624,#5625))
REPRESENTATION_CONTEXT('','3D')
);
#5619=DIMENSIONAL_EXPONENTS(1.,0.,0.,0.,0.,0.,0.);
#5620=(
CONVERSION_BASED_UNIT('inch',#5623)
LENGTH_UNIT()
NAMED_UNIT(#5619)
);
#5621=(
LENGTH_UNIT()
NAMED_UNIT(*)
SI_UNIT(.MILLI.,.METRE.)
);
#5622=(
LENGTH_UNIT()
NAMED_UNIT(*)
SI_UNIT($,.METRE.)
);
#5623=LENGTH_MEASURE_WITH_UNIT(LENGTH_MEASURE(25.4),#5621);
#5624=(
NAMED_UNIT(*)
PLANE_ANGLE_UNIT()
SI_UNIT($,.RADIAN.)
);
#5625=(
NAMED_UNIT(*)
SI_UNIT($,.STERADIAN.)
SOLID_ANGLE_UNIT()
);
#5626=SHAPE_DEFINITION_REPRESENTATION(#5627,#5628);
#5627=PRODUCT_DEFINITION_SHAPE('',$,#5630);
#5628=SHAPE_REPRESENTATION('',(#3461),#5617);
#5629=PRODUCT_DEFINITION_CONTEXT('part definition',#5634,'design');
#5630=PRODUCT_DEFINITION('box to','box to v5',#5631,#5629);
#5631=PRODUCT_DEFINITION_FORMATION('',$,#5636);
#5632=PRODUCT_RELATED_PRODUCT_CATEGORY('box to v5','box to v5',(#5636));
#5633=APPLICATION_PROTOCOL_DEFINITION('international standard',
'automotive_design',2009,#5634);
#5634=APPLICATION_CONTEXT(
'Core Data for Automotive Mechanical Design Process');
#5635=PRODUCT_CONTEXT('part definition',#5634,'mechanical');
#5636=PRODUCT('box to','box to v5',$,(#5635));
#5637=PRESENTATION_STYLE_ASSIGNMENT((#5638));
#5638=SURFACE_STYLE_USAGE(.BOTH.,#5639);
#5639=SURFACE_SIDE_STYLE('',(#5640));
#5640=SURFACE_STYLE_FILL_AREA(#5641);
#5641=FILL_AREA_STYLE('Steel - Satin',(#5642));
#5642=FILL_AREA_STYLE_COLOUR('Steel - Satin',#5643);
#5643=COLOUR_RGB('Steel - Satin',0.627450980392157,0.627450980392157,0.627450980392157);
ENDSEC;
END-ISO-10303-21;
