# Supplementary material for: A Portable Fluorometer for the Detection of Glyphosate
Source: Biosensors (Basel). 2026 Apr 20;16(4):225. doi: 10.3390/bios16040225 (PMC13115202; doi:10.3390/bios16040225)
Supplement: Supplementary file 1 [file biosensors-16-00225-s001.zip › Supplemetary material/top cover.step]

ISO-10303-21;
HEADER;
/* Generated by software containing ST-Developer
 * from STEP Tools, Inc. (www.steptools.com) 
 */

FILE_DESCRIPTION(
/* description */ (''),
/* implementation_level */ '2;1');

FILE_NAME(
/* name */ 'top cover.step',
/* time_stamp */ '2026-02-25T23:09:14-05:00',
/* author */ (''),
/* organization */ (''),
/* preprocessor_version */ 'ST-DEVELOPER v20.1',
/* originating_system */ 'Autodesk Translation Framework v14.21.0.0',
/* authorisation */ '');

FILE_SCHEMA (('AUTOMOTIVE_DESIGN { 1 0 10303 214 3 1 1 }'));
ENDSEC;

DATA;
#10=MECHANICAL_DESIGN_GEOMETRIC_PRESENTATION_REPRESENTATION('',(#13),#457);
#11=SHAPE_REPRESENTATION_RELATIONSHIP('SRR','None',#467,#12);
#12=ADVANCED_BREP_SHAPE_REPRESENTATION('',(#14),#456);
#13=STYLED_ITEM('',(#476),#14);
#14=MANIFOLD_SOLID_BREP('Body1',#281);
#15=FACE_BOUND('',#45,.T.);
#16=FACE_OUTER_BOUND('',#31,.T.);
#17=FACE_OUTER_BOUND('',#32,.T.);
#18=FACE_OUTER_BOUND('',#33,.T.);
#19=FACE_OUTER_BOUND('',#34,.T.);
#20=FACE_OUTER_BOUND('',#35,.T.);
#21=FACE_OUTER_BOUND('',#36,.T.);
#22=FACE_OUTER_BOUND('',#37,.T.);
#23=FACE_OUTER_BOUND('',#38,.T.);
#24=FACE_OUTER_BOUND('',#39,.T.);
#25=FACE_OUTER_BOUND('',#40,.T.);
#26=FACE_OUTER_BOUND('',#41,.T.);
#27=FACE_OUTER_BOUND('',#42,.T.);
#28=FACE_OUTER_BOUND('',#43,.T.);
#29=FACE_OUTER_BOUND('',#44,.T.);
#30=FACE_OUTER_BOUND('',#46,.T.);
#31=EDGE_LOOP('',(#179,#180,#181,#182));
#32=EDGE_LOOP('',(#183,#184,#185,#186));
#33=EDGE_LOOP('',(#187,#188,#189,#190));
#34=EDGE_LOOP('',(#191,#192,#193,#194));
#35=EDGE_LOOP('',(#195,#196,#197,#198));
#36=EDGE_LOOP('',(#199,#200,#201,#202,#203,#204,#205,#206));
#37=EDGE_LOOP('',(#207,#208,#209,#210));
#38=EDGE_LOOP('',(#211,#212,#213,#214,#215,#216,#217,#218));
#39=EDGE_LOOP('',(#219,#220,#221,#222));
#40=EDGE_LOOP('',(#223,#224,#225,#226));
#41=EDGE_LOOP('',(#227,#228,#229,#230));
#42=EDGE_LOOP('',(#231,#232,#233,#234));
#43=EDGE_LOOP('',(#235,#236,#237,#238));
#44=EDGE_LOOP('',(#239,#240,#241,#242));
#45=EDGE_LOOP('',(#243,#244,#245,#246));
#46=EDGE_LOOP('',(#247,#248,#249,#250));
#47=LINE('',#382,#83);
#48=LINE('',#384,#84);
#49=LINE('',#386,#85);
#50=LINE('',#387,#86);
#51=LINE('',#391,#87);
#52=LINE('',#393,#88);
#53=LINE('',#395,#89);
#54=LINE('',#396,#90);
#55=LINE('',#399,#91);
#56=LINE('',#401,#92);
#57=LINE('',#402,#93);
#58=LINE('',#405,#94);
#59=LINE('',#407,#95);
#60=LINE('',#408,#96);
#61=LINE('',#410,#97);
#62=LINE('',#411,#98);
#63=LINE('',#415,#99);
#64=LINE('',#416,#100);
#65=LINE('',#417,#101);
#66=LINE('',#420,#102);
#67=LINE('',#421,#103);
#68=LINE('',#424,#104);
#69=LINE('',#425,#105);
#70=LINE('',#427,#106);
#71=LINE('',#431,#107);
#72=LINE('',#433,#108);
#73=LINE('',#435,#109);
#74=LINE('',#436,#110);
#75=LINE('',#439,#111);
#76=LINE('',#441,#112);
#77=LINE('',#442,#113);
#78=LINE('',#445,#114);
#79=LINE('',#447,#115);
#80=LINE('',#448,#116);
#81=LINE('',#450,#117);
#82=LINE('',#451,#118);
#83=VECTOR('',#314,0.393700787401575);
#84=VECTOR('',#315,0.393700787401575);
#85=VECTOR('',#316,0.393700787401575);
#86=VECTOR('',#317,0.393700787401575);
#87=VECTOR('',#320,0.393700787401575);
#88=VECTOR('',#321,0.393700787401575);
#89=VECTOR('',#322,0.393700787401575);
#90=VECTOR('',#323,0.393700787401575);
#91=VECTOR('',#326,0.393700787401575);
#92=VECTOR('',#327,0.393700787401575);
#93=VECTOR('',#328,0.393700787401575);
#94=VECTOR('',#331,0.393700787401575);
#95=VECTOR('',#332,0.393700787401575);
#96=VECTOR('',#333,0.393700787401575);
#97=VECTOR('',#336,0.393700787401575);
#98=VECTOR('',#337,0.393700787401575);
#99=VECTOR('',#340,0.393700787401575);
#100=VECTOR('',#341,0.393700787401575);
#101=VECTOR('',#342,0.393700787401575);
#102=VECTOR('',#345,0.393700787401575);
#103=VECTOR('',#346,0.393700787401575);
#104=VECTOR('',#349,0.393700787401575);
#105=VECTOR('',#350,0.393700787401575);
#106=VECTOR('',#353,0.393700787401575);
#107=VECTOR('',#356,0.393700787401575);
#108=VECTOR('',#357,0.393700787401575);
#109=VECTOR('',#358,0.393700787401575);
#110=VECTOR('',#359,0.393700787401575);
#111=VECTOR('',#362,0.393700787401575);
#112=VECTOR('',#363,0.393700787401575);
#113=VECTOR('',#364,0.393700787401575);
#114=VECTOR('',#367,0.393700787401575);
#115=VECTOR('',#368,0.393700787401575);
#116=VECTOR('',#369,0.393700787401575);
#117=VECTOR('',#372,0.393700787401575);
#118=VECTOR('',#373,0.393700787401575);
#119=VERTEX_POINT('',#380);
#120=VERTEX_POINT('',#381);
#121=VERTEX_POINT('',#383);
#122=VERTEX_POINT('',#385);
#123=VERTEX_POINT('',#389);
#124=VERTEX_POINT('',#390);
#125=VERTEX_POINT('',#392);
#126=VERTEX_POINT('',#394);
#127=VERTEX_POINT('',#398);
#128=VERTEX_POINT('',#400);
#129=VERTEX_POINT('',#404);
#130=VERTEX_POINT('',#406);
#131=VERTEX_POINT('',#413);
#132=VERTEX_POINT('',#414);
#133=VERTEX_POINT('',#419);
#134=VERTEX_POINT('',#423);
#135=VERTEX_POINT('',#429);
#136=VERTEX_POINT('',#430);
#137=VERTEX_POINT('',#432);
#138=VERTEX_POINT('',#434);
#139=VERTEX_POINT('',#438);
#140=VERTEX_POINT('',#440);
#141=VERTEX_POINT('',#444);
#142=VERTEX_POINT('',#446);
#143=EDGE_CURVE('',#119,#120,#47,.T.);
#144=EDGE_CURVE('',#120,#121,#48,.T.);
#145=EDGE_CURVE('',#121,#122,#49,.T.);
#146=EDGE_CURVE('',#122,#119,#50,.T.);
#147=EDGE_CURVE('',#123,#124,#51,.T.);
#148=EDGE_CURVE('',#124,#125,#52,.T.);
#149=EDGE_CURVE('',#125,#126,#53,.T.);
#150=EDGE_CURVE('',#126,#123,#54,.T.);
#151=EDGE_CURVE('',#121,#127,#55,.T.);
#152=EDGE_CURVE('',#128,#127,#56,.T.);
#153=EDGE_CURVE('',#122,#128,#57,.T.);
#154=EDGE_CURVE('',#125,#129,#58,.T.);
#155=EDGE_CURVE('',#130,#129,#59,.T.);
#156=EDGE_CURVE('',#126,#130,#60,.T.);
#157=EDGE_CURVE('',#129,#128,#61,.T.);
#158=EDGE_CURVE('',#127,#130,#62,.T.);
#159=EDGE_CURVE('',#131,#132,#63,.T.);
#160=EDGE_CURVE('',#131,#123,#64,.T.);
#161=EDGE_CURVE('',#132,#120,#65,.T.);
#162=EDGE_CURVE('',#132,#133,#66,.T.);
#163=EDGE_CURVE('',#133,#119,#67,.T.);
#164=EDGE_CURVE('',#133,#134,#68,.T.);
#165=EDGE_CURVE('',#134,#124,#69,.T.);
#166=EDGE_CURVE('',#134,#131,#70,.T.);
#167=EDGE_CURVE('',#135,#136,#71,.T.);
#168=EDGE_CURVE('',#136,#137,#72,.T.);
#169=EDGE_CURVE('',#138,#137,#73,.T.);
#170=EDGE_CURVE('',#135,#138,#74,.T.);
#171=EDGE_CURVE('',#139,#135,#75,.T.);
#172=EDGE_CURVE('',#140,#138,#76,.T.);
#173=EDGE_CURVE('',#139,#140,#77,.T.);
#174=EDGE_CURVE('',#141,#139,#78,.T.);
#175=EDGE_CURVE('',#142,#140,#79,.T.);
#176=EDGE_CURVE('',#141,#142,#80,.T.);
#177=EDGE_CURVE('',#136,#141,#81,.T.);
#178=EDGE_CURVE('',#137,#142,#82,.T.);
#179=ORIENTED_EDGE('',*,*,#143,.T.);
#180=ORIENTED_EDGE('',*,*,#144,.T.);
#181=ORIENTED_EDGE('',*,*,#145,.T.);
#182=ORIENTED_EDGE('',*,*,#146,.T.);
#183=ORIENTED_EDGE('',*,*,#147,.T.);
#184=ORIENTED_EDGE('',*,*,#148,.T.);
#185=ORIENTED_EDGE('',*,*,#149,.T.);
#186=ORIENTED_EDGE('',*,*,#150,.T.);
#187=ORIENTED_EDGE('',*,*,#145,.F.);
#188=ORIENTED_EDGE('',*,*,#151,.T.);
#189=ORIENTED_EDGE('',*,*,#152,.F.);
#190=ORIENTED_EDGE('',*,*,#153,.F.);
#191=ORIENTED_EDGE('',*,*,#149,.F.);
#192=ORIENTED_EDGE('',*,*,#154,.T.);
#193=ORIENTED_EDGE('',*,*,#155,.F.);
#194=ORIENTED_EDGE('',*,*,#156,.F.);
#195=ORIENTED_EDGE('',*,*,#155,.T.);
#196=ORIENTED_EDGE('',*,*,#157,.T.);
#197=ORIENTED_EDGE('',*,*,#152,.T.);
#198=ORIENTED_EDGE('',*,*,#158,.T.);
#199=ORIENTED_EDGE('',*,*,#159,.F.);
#200=ORIENTED_EDGE('',*,*,#160,.T.);
#201=ORIENTED_EDGE('',*,*,#150,.F.);
#202=ORIENTED_EDGE('',*,*,#156,.T.);
#203=ORIENTED_EDGE('',*,*,#158,.F.);
#204=ORIENTED_EDGE('',*,*,#151,.F.);
#205=ORIENTED_EDGE('',*,*,#144,.F.);
#206=ORIENTED_EDGE('',*,*,#161,.F.);
#207=ORIENTED_EDGE('',*,*,#162,.F.);
#208=ORIENTED_EDGE('',*,*,#161,.T.);
#209=ORIENTED_EDGE('',*,*,#143,.F.);
#210=ORIENTED_EDGE('',*,*,#163,.F.);
#211=ORIENTED_EDGE('',*,*,#164,.F.);
#212=ORIENTED_EDGE('',*,*,#163,.T.);
#213=ORIENTED_EDGE('',*,*,#146,.F.);
#214=ORIENTED_EDGE('',*,*,#153,.T.);
#215=ORIENTED_EDGE('',*,*,#157,.F.);
#216=ORIENTED_EDGE('',*,*,#154,.F.);
#217=ORIENTED_EDGE('',*,*,#148,.F.);
#218=ORIENTED_EDGE('',*,*,#165,.F.);
#219=ORIENTED_EDGE('',*,*,#166,.F.);
#220=ORIENTED_EDGE('',*,*,#165,.T.);
#221=ORIENTED_EDGE('',*,*,#147,.F.);
#222=ORIENTED_EDGE('',*,*,#160,.F.);
#223=ORIENTED_EDGE('',*,*,#167,.T.);
#224=ORIENTED_EDGE('',*,*,#168,.T.);
#225=ORIENTED_EDGE('',*,*,#169,.F.);
#226=ORIENTED_EDGE('',*,*,#170,.F.);
#227=ORIENTED_EDGE('',*,*,#171,.T.);
#228=ORIENTED_EDGE('',*,*,#170,.T.);
#229=ORIENTED_EDGE('',*,*,#172,.F.);
#230=ORIENTED_EDGE('',*,*,#173,.F.);
#231=ORIENTED_EDGE('',*,*,#174,.T.);
#232=ORIENTED_EDGE('',*,*,#173,.T.);
#233=ORIENTED_EDGE('',*,*,#175,.F.);
#234=ORIENTED_EDGE('',*,*,#176,.F.);
#235=ORIENTED_EDGE('',*,*,#177,.T.);
#236=ORIENTED_EDGE('',*,*,#176,.T.);
#237=ORIENTED_EDGE('',*,*,#178,.F.);
#238=ORIENTED_EDGE('',*,*,#168,.F.);
#239=ORIENTED_EDGE('',*,*,#178,.T.);
#240=ORIENTED_EDGE('',*,*,#175,.T.);
#241=ORIENTED_EDGE('',*,*,#172,.T.);
#242=ORIENTED_EDGE('',*,*,#169,.T.);
#243=ORIENTED_EDGE('',*,*,#159,.T.);
#244=ORIENTED_EDGE('',*,*,#162,.T.);
#245=ORIENTED_EDGE('',*,*,#164,.T.);
#246=ORIENTED_EDGE('',*,*,#166,.T.);
#247=ORIENTED_EDGE('',*,*,#177,.F.);
#248=ORIENTED_EDGE('',*,*,#167,.F.);
#249=ORIENTED_EDGE('',*,*,#171,.F.);
#250=ORIENTED_EDGE('',*,*,#174,.F.);
#251=PLANE('',#295);
#252=PLANE('',#296);
#253=PLANE('',#297);
#254=PLANE('',#298);
#255=PLANE('',#299);
#256=PLANE('',#300);
#257=PLANE('',#301);
#258=PLANE('',#302);
#259=PLANE('',#303);
#260=PLANE('',#304);
#261=PLANE('',#305);
#262=PLANE('',#306);
#263=PLANE('',#307);
#264=PLANE('',#308);
#265=PLANE('',#309);
#266=ADVANCED_FACE('',(#16),#251,.F.);
#267=ADVANCED_FACE('',(#17),#252,.F.);
#268=ADVANCED_FACE('',(#18),#253,.T.);
#269=ADVANCED_FACE('',(#19),#254,.T.);
#270=ADVANCED_FACE('',(#20),#255,.T.);
#271=ADVANCED_FACE('',(#21),#256,.T.);
#272=ADVANCED_FACE('',(#22),#257,.T.);
#273=ADVANCED_FACE('',(#23),#258,.T.);
#274=ADVANCED_FACE('',(#24),#259,.T.);
#275=ADVANCED_FACE('',(#25),#260,.T.);
#276=ADVANCED_FACE('',(#26),#261,.T.);
#277=ADVANCED_FACE('',(#27),#262,.T.);
#278=ADVANCED_FACE('',(#28),#263,.T.);
#279=ADVANCED_FACE('',(#29,#15),#264,.T.);
#280=ADVANCED_FACE('',(#30),#265,.F.);
#281=CLOSED_SHELL('',(#266,#267,#268,#269,#270,#271,#272,#273,#274,#275,
#276,#277,#278,#279,#280));
#282=DERIVED_UNIT_ELEMENT(#284,1.);
#283=DERIVED_UNIT_ELEMENT(#461,-3.);
#284=(
MASS_UNIT()
NAMED_UNIT(*)
SI_UNIT(.KILO.,.GRAM.)
);
#285=DERIVED_UNIT((#282,#283));
#286=MEASURE_REPRESENTATION_ITEM('density measure',
POSITIVE_RATIO_MEASURE(7850.),#285);
#287=PROPERTY_DEFINITION_REPRESENTATION(#292,#289);
#288=PROPERTY_DEFINITION_REPRESENTATION(#293,#290);
#289=REPRESENTATION('material name',(#291),#456);
#290=REPRESENTATION('density',(#286),#456);
#291=DESCRIPTIVE_REPRESENTATION_ITEM('Steel','Steel');
#292=PROPERTY_DEFINITION('material property','material name',#469);
#293=PROPERTY_DEFINITION('material property','density of part',#469);
#294=AXIS2_PLACEMENT_3D('',#378,#310,#311);
#295=AXIS2_PLACEMENT_3D('',#379,#312,#313);
#296=AXIS2_PLACEMENT_3D('',#388,#318,#319);
#297=AXIS2_PLACEMENT_3D('',#397,#324,#325);
#298=AXIS2_PLACEMENT_3D('',#403,#329,#330);
#299=AXIS2_PLACEMENT_3D('',#409,#334,#335);
#300=AXIS2_PLACEMENT_3D('',#412,#338,#339);
#301=AXIS2_PLACEMENT_3D('',#418,#343,#344);
#302=AXIS2_PLACEMENT_3D('',#422,#347,#348);
#303=AXIS2_PLACEMENT_3D('',#426,#351,#352);
#304=AXIS2_PLACEMENT_3D('',#428,#354,#355);
#305=AXIS2_PLACEMENT_3D('',#437,#360,#361);
#306=AXIS2_PLACEMENT_3D('',#443,#365,#366);
#307=AXIS2_PLACEMENT_3D('',#449,#370,#371);
#308=AXIS2_PLACEMENT_3D('',#452,#374,#375);
#309=AXIS2_PLACEMENT_3D('',#453,#376,#377);
#310=DIRECTION('axis',(0.,0.,1.));
#311=DIRECTION('refdir',(1.,0.,0.));
#312=DIRECTION('center_axis',(1.,0.,0.));
#313=DIRECTION('ref_axis',(0.,1.,0.));
#314=DIRECTION('',(0.,-1.,0.));
#315=DIRECTION('',(0.,0.,1.));
#316=DIRECTION('',(0.,1.,0.));
#317=DIRECTION('',(0.,0.,-1.));
#318=DIRECTION('center_axis',(1.,0.,0.));
#319=DIRECTION('ref_axis',(0.,1.,0.));
#320=DIRECTION('',(0.,1.,0.));
#321=DIRECTION('',(0.,0.,-1.));
#322=DIRECTION('',(0.,-1.,0.));
#323=DIRECTION('',(0.,0.,1.));
#324=DIRECTION('center_axis',(0.,0.,1.));
#325=DIRECTION('ref_axis',(0.,-1.,0.));
#326=DIRECTION('',(1.,0.,0.));
#327=DIRECTION('',(0.,-1.,0.));
#328=DIRECTION('',(1.,0.,0.));
#329=DIRECTION('center_axis',(0.,0.,-1.));
#330=DIRECTION('ref_axis',(0.,1.,0.));
#331=DIRECTION('',(1.,0.,0.));
#332=DIRECTION('',(0.,1.,0.));
#333=DIRECTION('',(1.,0.,0.));
#334=DIRECTION('center_axis',(1.,0.,0.));
#335=DIRECTION('ref_axis',(0.,0.,-1.));
#336=DIRECTION('',(0.,0.,1.));
#337=DIRECTION('',(0.,0.,-1.));
#338=DIRECTION('center_axis',(0.,-1.,0.));
#339=DIRECTION('ref_axis',(0.,0.,-1.));
#340=DIRECTION('',(0.,0.,1.));
#341=DIRECTION('',(1.,0.,0.));
#342=DIRECTION('',(1.,0.,0.));
#343=DIRECTION('center_axis',(0.,0.,1.));
#344=DIRECTION('ref_axis',(0.,-1.,0.));
#345=DIRECTION('',(0.,1.,0.));
#346=DIRECTION('',(1.,0.,0.));
#347=DIRECTION('center_axis',(0.,1.,0.));
#348=DIRECTION('ref_axis',(0.,0.,1.));
#349=DIRECTION('',(0.,0.,-1.));
#350=DIRECTION('',(1.,0.,0.));
#351=DIRECTION('center_axis',(0.,0.,-1.));
#352=DIRECTION('ref_axis',(0.,1.,0.));
#353=DIRECTION('',(0.,-1.,0.));
#354=DIRECTION('center_axis',(0.,0.,1.));
#355=DIRECTION('ref_axis',(0.,-1.,0.));
#356=DIRECTION('',(0.,-1.,0.));
#357=DIRECTION('',(1.,0.,0.));
#358=DIRECTION('',(0.,-1.,0.));
#359=DIRECTION('',(1.,0.,0.));
#360=DIRECTION('center_axis',(0.,1.,0.));
#361=DIRECTION('ref_axis',(0.,0.,1.));
#362=DIRECTION('',(0.,0.,1.));
#363=DIRECTION('',(0.,0.,1.));
#364=DIRECTION('',(1.,0.,0.));
#365=DIRECTION('center_axis',(0.,0.,-1.));
#366=DIRECTION('ref_axis',(0.,1.,0.));
#367=DIRECTION('',(0.,1.,0.));
#368=DIRECTION('',(0.,1.,0.));
#369=DIRECTION('',(1.,0.,0.));
#370=DIRECTION('center_axis',(0.,-1.,0.));
#371=DIRECTION('ref_axis',(0.,0.,-1.));
#372=DIRECTION('',(0.,0.,-1.));
#373=DIRECTION('',(0.,0.,-1.));
#374=DIRECTION('center_axis',(1.,0.,0.));
#375=DIRECTION('ref_axis',(0.,0.,-1.));
#376=DIRECTION('center_axis',(1.,0.,0.));
#377=DIRECTION('ref_axis',(0.,1.,0.));
#378=CARTESIAN_POINT('',(0.,0.,0.));
#379=CARTESIAN_POINT('Origin',(0.1,1.25,0.8));
#380=CARTESIAN_POINT('',(0.1,1.75,0.85));
#381=CARTESIAN_POINT('',(0.1,0.75,0.85));
#382=CARTESIAN_POINT('',(0.1,0.75,0.85));
#383=CARTESIAN_POINT('',(0.1,0.75,0.925));
#384=CARTESIAN_POINT('',(0.1,0.75,0.675));
#385=CARTESIAN_POINT('',(0.1,1.75,0.925));
#386=CARTESIAN_POINT('',(0.1,0.75,0.925));
#387=CARTESIAN_POINT('',(0.1,1.75,0.925));
#388=CARTESIAN_POINT('Origin',(0.1,1.25,0.8));
#389=CARTESIAN_POINT('',(0.1,0.75,0.75));
#390=CARTESIAN_POINT('',(0.1,1.75,0.75));
#391=CARTESIAN_POINT('',(0.1,1.75,0.75));
#392=CARTESIAN_POINT('',(0.1,1.75,0.675));
#393=CARTESIAN_POINT('',(0.1,1.75,0.925));
#394=CARTESIAN_POINT('',(0.1,0.75,0.675));
#395=CARTESIAN_POINT('',(0.1,1.75,0.675));
#396=CARTESIAN_POINT('',(0.1,0.75,0.675));
#397=CARTESIAN_POINT('Origin',(0.1,1.75,0.925));
#398=CARTESIAN_POINT('',(0.15,0.75,0.925));
#399=CARTESIAN_POINT('',(0.1,0.75,0.925));
#400=CARTESIAN_POINT('',(0.15,1.75,0.925));
#401=CARTESIAN_POINT('',(0.15,0.75,0.925));
#402=CARTESIAN_POINT('',(0.1,1.75,0.925));
#403=CARTESIAN_POINT('Origin',(0.1,0.75,0.675));
#404=CARTESIAN_POINT('',(0.15,1.75,0.675));
#405=CARTESIAN_POINT('',(0.1,1.75,0.675));
#406=CARTESIAN_POINT('',(0.15,0.75,0.675));
#407=CARTESIAN_POINT('',(0.15,1.75,0.675));
#408=CARTESIAN_POINT('',(0.1,0.75,0.675));
#409=CARTESIAN_POINT('Origin',(0.15,1.25,0.8));
#410=CARTESIAN_POINT('',(0.15,1.75,0.925));
#411=CARTESIAN_POINT('',(0.15,0.75,0.675));
#412=CARTESIAN_POINT('Origin',(0.05,0.75,0.85));
#413=CARTESIAN_POINT('',(0.05,0.75,0.75));
#414=CARTESIAN_POINT('',(0.05,0.75,0.85));
#415=CARTESIAN_POINT('',(0.05,0.75,0.825));
#416=CARTESIAN_POINT('',(0.05,0.75,0.75));
#417=CARTESIAN_POINT('',(0.05,0.75,0.85));
#418=CARTESIAN_POINT('Origin',(0.05,1.75,0.85));
#419=CARTESIAN_POINT('',(0.05,1.75,0.85));
#420=CARTESIAN_POINT('',(0.05,1.5,0.85));
#421=CARTESIAN_POINT('',(0.05,1.75,0.85));
#422=CARTESIAN_POINT('Origin',(0.05,1.75,0.75));
#423=CARTESIAN_POINT('',(0.05,1.75,0.75));
#424=CARTESIAN_POINT('',(0.05,1.75,0.775));
#425=CARTESIAN_POINT('',(0.05,1.75,0.75));
#426=CARTESIAN_POINT('Origin',(0.05,0.75,0.75));
#427=CARTESIAN_POINT('',(0.05,1.,0.75));
#428=CARTESIAN_POINT('Origin',(0.,2.5,1.6));
#429=CARTESIAN_POINT('',(0.,2.5,1.6));
#430=CARTESIAN_POINT('',(0.,0.,1.6));
#431=CARTESIAN_POINT('',(0.,2.5,1.6));
#432=CARTESIAN_POINT('',(0.05,0.,1.6));
#433=CARTESIAN_POINT('',(0.,0.,1.6));
#434=CARTESIAN_POINT('',(0.05,2.5,1.6));
#435=CARTESIAN_POINT('',(0.05,2.5,1.6));
#436=CARTESIAN_POINT('',(0.,2.5,1.6));
#437=CARTESIAN_POINT('Origin',(0.,2.5,0.));
#438=CARTESIAN_POINT('',(0.,2.5,0.));
#439=CARTESIAN_POINT('',(0.,2.5,0.));
#440=CARTESIAN_POINT('',(0.05,2.5,0.));
#441=CARTESIAN_POINT('',(0.05,2.5,0.));
#442=CARTESIAN_POINT('',(0.,2.5,0.));
#443=CARTESIAN_POINT('Origin',(0.,0.,0.));
#444=CARTESIAN_POINT('',(0.,0.,0.));
#445=CARTESIAN_POINT('',(0.,0.,0.));
#446=CARTESIAN_POINT('',(0.05,0.,0.));
#447=CARTESIAN_POINT('',(0.05,0.,0.));
#448=CARTESIAN_POINT('',(0.,0.,0.));
#449=CARTESIAN_POINT('Origin',(0.,0.,1.6));
#450=CARTESIAN_POINT('',(0.,0.,1.6));
#451=CARTESIAN_POINT('',(0.05,0.,1.6));
#452=CARTESIAN_POINT('Origin',(0.05,1.25,0.8));
#453=CARTESIAN_POINT('Origin',(0.,1.25,0.8));
#454=UNCERTAINTY_MEASURE_WITH_UNIT(LENGTH_MEASURE(0.000393700787401575),
#459,'DISTANCE_ACCURACY_VALUE',
'Maximum model space distance between geometric entities at asserted c
onnectivities');
#455=UNCERTAINTY_MEASURE_WITH_UNIT(LENGTH_MEASURE(0.000393700787401575),
#459,'DISTANCE_ACCURACY_VALUE',
'Maximum model space distance between geometric entities at asserted c
onnectivities');
#456=(
GEOMETRIC_REPRESENTATION_CONTEXT(3)
GLOBAL_UNCERTAINTY_ASSIGNED_CONTEXT((#454))
GLOBAL_UNIT_ASSIGNED_CONTEXT((#459,#463,#464))
REPRESENTATION_CONTEXT('','3D')
);
#457=(
GEOMETRIC_REPRESENTATION_CONTEXT(3)
GLOBAL_UNCERTAINTY_ASSIGNED_CONTEXT((#455))
GLOBAL_UNIT_ASSIGNED_CONTEXT((#459,#463,#464))
REPRESENTATION_CONTEXT('','3D')
);
#458=DIMENSIONAL_EXPONENTS(1.,0.,0.,0.,0.,0.,0.);
#459=(
CONVERSION_BASED_UNIT('inch',#462)
LENGTH_UNIT()
NAMED_UNIT(#458)
);
#460=(
LENGTH_UNIT()
NAMED_UNIT(*)
SI_UNIT(.MILLI.,.METRE.)
);
#461=(
LENGTH_UNIT()
NAMED_UNIT(*)
SI_UNIT($,.METRE.)
);
#462=LENGTH_MEASURE_WITH_UNIT(LENGTH_MEASURE(25.4),#460);
#463=(
NAMED_UNIT(*)
PLANE_ANGLE_UNIT()
SI_UNIT($,.RADIAN.)
);
#464=(
NAMED_UNIT(*)
SI_UNIT($,.STERADIAN.)
SOLID_ANGLE_UNIT()
);
#465=SHAPE_DEFINITION_REPRESENTATION(#466,#467);
#466=PRODUCT_DEFINITION_SHAPE('',$,#469);
#467=SHAPE_REPRESENTATION('',(#294),#456);
#468=PRODUCT_DEFINITION_CONTEXT('part definition',#473,'design');
#469=PRODUCT_DEFINITION('a cover','a cover v1',#470,#468);
#470=PRODUCT_DEFINITION_FORMATION('',$,#475);
#471=PRODUCT_RELATED_PRODUCT_CATEGORY('a cover v1','a cover v1',(#475));
#472=APPLICATION_PROTOCOL_DEFINITION('international standard',
'automotive_design',2009,#473);
#473=APPLICATION_CONTEXT(
'Core Data for Automotive Mechanical Design Process');
#474=PRODUCT_CONTEXT('part definition',#473,'mechanical');
#475=PRODUCT('a cover','a cover v1',$,(#474));
#476=PRESENTATION_STYLE_ASSIGNMENT((#477));
#477=SURFACE_STYLE_USAGE(.BOTH.,#478);
#478=SURFACE_SIDE_STYLE('',(#479));
#479=SURFACE_STYLE_FILL_AREA(#480);
#480=FILL_AREA_STYLE('Steel - Satin',(#481));
#481=FILL_AREA_STYLE_COLOUR('Steel - Satin',#482);
#482=COLOUR_RGB('Steel - Satin',0.627450980392157,0.627450980392157,0.627450980392157);
ENDSEC;
END-ISO-10303-21;
