# Supplementary material for: A Portable Fluorometer for the Detection of Glyphosate
Source: Biosensors (Basel). 2026 Apr 20;16(4):225. doi: 10.3390/bios16040225 (PMC13115202; doi:10.3390/bios16040225)
Supplement: Supplementary file 1 [file biosensors-16-00225-s001.zip › Supplemetary material/cuvette holder.step]

ISO-10303-21;
HEADER;
/* Generated by software containing ST-Developer
 * from STEP Tools, Inc. (www.steptools.com) 
 */

FILE_DESCRIPTION(
/* description */ (''),
/* implementation_level */ '2;1');

FILE_NAME(
/* name */ 'cuvette holder.step',
/* time_stamp */ '2026-01-23T15:33:33-05:00',
/* author */ (''),
/* organization */ (''),
/* preprocessor_version */ 'ST-DEVELOPER v20.1',
/* originating_system */ 'Autodesk Translation Framework v14.21.0.0',
/* authorisation */ '');

FILE_SCHEMA (('AUTOMOTIVE_DESIGN { 1 0 10303 214 3 1 1 }'));
ENDSEC;

DATA;
#10=MECHANICAL_DESIGN_GEOMETRIC_PRESENTATION_REPRESENTATION('',(#13),#132018);
#11=SHAPE_REPRESENTATION_RELATIONSHIP('SRR','None',#132025,#12);
#12=ADVANCED_BREP_SHAPE_REPRESENTATION('',(#14),#132017);
#13=STYLED_ITEM('',(#132034),#14);
#14=MANIFOLD_SOLID_BREP('MeshBody1 (1)',#81248);
#15=FACE_OUTER_BOUND('',#6777,.T.);
#16=FACE_OUTER_BOUND('',#6778,.T.);
#17=FACE_OUTER_BOUND('',#6779,.T.);
#18=FACE_OUTER_BOUND('',#6780,.T.);
#19=FACE_OUTER_BOUND('',#6781,.T.);
#20=FACE_OUTER_BOUND('',#6782,.T.);
#21=FACE_OUTER_BOUND('',#6783,.T.);
#22=FACE_OUTER_BOUND('',#6784,.T.);
#23=FACE_OUTER_BOUND('',#6785,.T.);
#24=FACE_OUTER_BOUND('',#6786,.T.);
#25=FACE_OUTER_BOUND('',#6787,.T.);
#26=FACE_OUTER_BOUND('',#6788,.T.);
#27=FACE_OUTER_BOUND('',#6789,.T.);
#28=FACE_OUTER_BOUND('',#6790,.T.);
#29=FACE_OUTER_BOUND('',#6791,.T.);
#30=FACE_OUTER_BOUND('',#6792,.T.);
#31=FACE_OUTER_BOUND('',#6793,.T.);
#32=FACE_OUTER_BOUND('',#6794,.T.);
#33=FACE_OUTER_BOUND('',#6795,.T.);
#34=FACE_OUTER_BOUND('',#6796,.T.);
#35=FACE_OUTER_BOUND('',#6797,.T.);
#36=FACE_OUTER_BOUND('',#6798,.T.);
#37=FACE_OUTER_BOUND('',#6799,.T.);
#38=FACE_OUTER_BOUND('',#6800,.T.);
#39=FACE_OUTER_BOUND('',#6801,.T.);
#40=FACE_OUTER_BOUND('',#6802,.T.);
#41=FACE_OUTER_BOUND('',#6803,.T.);
#42=FACE_OUTER_BOUND('',#6804,.T.);
#43=FACE_OUTER_BOUND('',#6805,.T.);
#44=FACE_OUTER_BOUND('',#6806,.T.);
#45=FACE_OUTER_BOUND('',#6807,.T.);
#46=FACE_OUTER_BOUND('',#6808,.T.);
#47=FACE_OUTER_BOUND('',#6809,.T.);
#48=FACE_OUTER_BOUND('',#6810,.T.);
#49=FACE_OUTER_BOUND('',#6811,.T.);
#50=FACE_OUTER_BOUND('',#6812,.T.);
#51=FACE_OUTER_BOUND('',#6813,.T.);
#52=FACE_OUTER_BOUND('',#6814,.T.);
#53=FACE_OUTER_BOUND('',#6815,.T.);
#54=FACE_OUTER_BOUND('',#6816,.T.);
#55=FACE_OUTER_BOUND('',#6817,.T.);
#56=FACE_OUTER_BOUND('',#6818,.T.);
#57=FACE_OUTER_BOUND('',#6819,.T.);
#58=FACE_OUTER_BOUND('',#6820,.T.);
#59=FACE_OUTER_BOUND('',#6821,.T.);
#60=FACE_OUTER_BOUND('',#6822,.T.);
#61=FACE_OUTER_BOUND('',#6823,.T.);
#62=FACE_OUTER_BOUND('',#6824,.T.);
#63=FACE_OUTER_BOUND('',#6825,.T.);
#64=FACE_OUTER_BOUND('',#6826,.T.);
#65=FACE_OUTER_BOUND('',#6827,.T.);
#66=FACE_OUTER_BOUND('',#6828,.T.);
#67=FACE_OUTER_BOUND('',#6829,.T.);
#68=FACE_OUTER_BOUND('',#6830,.T.);
#69=FACE_OUTER_BOUND('',#6831,.T.);
#70=FACE_OUTER_BOUND('',#6832,.T.);
#71=FACE_OUTER_BOUND('',#6833,.T.);
#72=FACE_OUTER_BOUND('',#6834,.T.);
#73=FACE_OUTER_BOUND('',#6835,.T.);
#74=FACE_OUTER_BOUND('',#6836,.T.);
#75=FACE_OUTER_BOUND('',#6837,.T.);
#76=FACE_OUTER_BOUND('',#6838,.T.);
#77=FACE_OUTER_BOUND('',#6839,.T.);
#78=FACE_OUTER_BOUND('',#6840,.T.);
#79=FACE_OUTER_BOUND('',#6841,.T.);
#80=FACE_OUTER_BOUND('',#6842,.T.);
#81=FACE_OUTER_BOUND('',#6843,.T.);
#82=FACE_OUTER_BOUND('',#6844,.T.);
#83=FACE_OUTER_BOUND('',#6845,.T.);
#84=FACE_OUTER_BOUND('',#6846,.T.);
#85=FACE_OUTER_BOUND('',#6847,.T.);
#86=FACE_OUTER_BOUND('',#6848,.T.);
#87=FACE_OUTER_BOUND('',#6849,.T.);
#88=FACE_OUTER_BOUND('',#6850,.T.);
#89=FACE_OUTER_BOUND('',#6851,.T.);
#90=FACE_OUTER_BOUND('',#6852,.T.);
#91=FACE_OUTER_BOUND('',#6853,.T.);
#92=FACE_OUTER_BOUND('',#6854,.T.);
#93=FACE_OUTER_BOUND('',#6855,.T.);
#94=FACE_OUTER_BOUND('',#6856,.T.);
#95=FACE_OUTER_BOUND('',#6857,.T.);
#96=FACE_OUTER_BOUND('',#6858,.T.);
#97=FACE_OUTER_BOUND('',#6859,.T.);
#98=FACE_OUTER_BOUND('',#6860,.T.);
#99=FACE_OUTER_BOUND('',#6861,.T.);
#100=FACE_OUTER_BOUND('',#6862,.T.);
#101=FACE_OUTER_BOUND('',#6863,.T.);
#102=FACE_OUTER_BOUND('',#6864,.T.);
#103=FACE_OUTER_BOUND('',#6865,.T.);
#104=FACE_OUTER_BOUND('',#6866,.T.);
#105=FACE_OUTER_BOUND('',#6867,.T.);
#106=FACE_OUTER_BOUND('',#6868,.T.);
#107=FACE_OUTER_BOUND('',#6869,.T.);
#108=FACE_OUTER_BOUND('',#6870,.T.);
#109=FACE_OUTER_BOUND('',#6871,.T.);
#110=FACE_OUTER_BOUND('',#6872,.T.);
#111=FACE_OUTER_BOUND('',#6873,.T.);
#112=FACE_OUTER_BOUND('',#6874,.T.);
#113=FACE_OUTER_BOUND('',#6875,.T.);
#114=FACE_OUTER_BOUND('',#6876,.T.);
#115=FACE_OUTER_BOUND('',#6877,.T.);
#116=FACE_OUTER_BOUND('',#6878,.T.);
#117=FACE_OUTER_BOUND('',#6879,.T.);
#118=FACE_OUTER_BOUND('',#6880,.T.);
#119=FACE_OUTER_BOUND('',#6881,.T.);
#120=FACE_OUTER_BOUND('',#6882,.T.);
#121=FACE_OUTER_BOUND('',#6883,.T.);
#122=FACE_OUTER_BOUND('',#6884,.T.);
#123=FACE_OUTER_BOUND('',#6885,.T.);
#124=FACE_OUTER_BOUND('',#6886,.T.);
#125=FACE_OUTER_BOUND('',#6887,.T.);
#126=FACE_OUTER_BOUND('',#6888,.T.);
#127=FACE_OUTER_BOUND('',#6889,.T.);
#128=FACE_OUTER_BOUND('',#6890,.T.);
#129=FACE_OUTER_BOUND('',#6891,.T.);
#130=FACE_OUTER_BOUND('',#6892,.T.);
#131=FACE_OUTER_BOUND('',#6893,.T.);
#132=FACE_OUTER_BOUND('',#6894,.T.);
#133=FACE_OUTER_BOUND('',#6895,.T.);
#134=FACE_OUTER_BOUND('',#6896,.T.);
#135=FACE_OUTER_BOUND('',#6897,.T.);
#136=FACE_OUTER_BOUND('',#6898,.T.);
#137=FACE_OUTER_BOUND('',#6899,.T.);
#138=FACE_OUTER_BOUND('',#6900,.T.);
#139=FACE_OUTER_BOUND('',#6901,.T.);
#140=FACE_OUTER_BOUND('',#6902,.T.);
#141=FACE_OUTER_BOUND('',#6903,.T.);
#142=FACE_OUTER_BOUND('',#6904,.T.);
#143=FACE_OUTER_BOUND('',#6905,.T.);
#144=FACE_OUTER_BOUND('',#6906,.T.);
#145=FACE_OUTER_BOUND('',#6907,.T.);
#146=FACE_OUTER_BOUND('',#6908,.T.);
#147=FACE_OUTER_BOUND('',#6909,.T.);
#148=FACE_OUTER_BOUND('',#6910,.T.);
#149=FACE_OUTER_BOUND('',#6911,.T.);
#150=FACE_OUTER_BOUND('',#6912,.T.);
#151=FACE_OUTER_BOUND('',#6913,.T.);
#152=FACE_OUTER_BOUND('',#6914,.T.);
#153=FACE_OUTER_BOUND('',#6915,.T.);
#154=FACE_OUTER_BOUND('',#6916,.T.);
#155=FACE_OUTER_BOUND('',#6917,.T.);
#156=FACE_OUTER_BOUND('',#6918,.T.);
#157=FACE_OUTER_BOUND('',#6919,.T.);
#158=FACE_OUTER_BOUND('',#6920,.T.);
#159=FACE_OUTER_BOUND('',#6921,.T.);
#160=FACE_OUTER_BOUND('',#6922,.T.);
#161=FACE_OUTER_BOUND('',#6923,.T.);
#162=FACE_OUTER_BOUND('',#6924,.T.);
#163=FACE_OUTER_BOUND('',#6925,.T.);
#164=FACE_OUTER_BOUND('',#6926,.T.);
#165=FACE_OUTER_BOUND('',#6927,.T.);
#166=FACE_OUTER_BOUND('',#6928,.T.);
#167=FACE_OUTER_BOUND('',#6929,.T.);
#168=FACE_OUTER_BOUND('',#6930,.T.);
#169=FACE_OUTER_BOUND('',#6931,.T.);
#170=FACE_OUTER_BOUND('',#6932,.T.);
#171=FACE_OUTER_BOUND('',#6933,.T.);
#172=FACE_OUTER_BOUND('',#6934,.T.);
#173=FACE_OUTER_BOUND('',#6935,.T.);
#174=FACE_OUTER_BOUND('',#6936,.T.);
#175=FACE_OUTER_BOUND('',#6937,.T.);
#176=FACE_OUTER_BOUND('',#6938,.T.);
#177=FACE_OUTER_BOUND('',#6939,.T.);
#178=FACE_OUTER_BOUND('',#6940,.T.);
#179=FACE_OUTER_BOUND('',#6941,.T.);
#180=FACE_OUTER_BOUND('',#6942,.T.);
#181=FACE_OUTER_BOUND('',#6943,.T.);
#182=FACE_OUTER_BOUND('',#6944,.T.);
#183=FACE_OUTER_BOUND('',#6945,.T.);
#184=FACE_OUTER_BOUND('',#6946,.T.);
#185=FACE_OUTER_BOUND('',#6947,.T.);
#186=FACE_OUTER_BOUND('',#6948,.T.);
#187=FACE_OUTER_BOUND('',#6949,.T.);
#188=FACE_OUTER_BOUND('',#6950,.T.);
#189=FACE_OUTER_BOUND('',#6951,.T.);
#190=FACE_OUTER_BOUND('',#6952,.T.);
#191=FACE_OUTER_BOUND('',#6953,.T.);
#192=FACE_OUTER_BOUND('',#6954,.T.);
#193=FACE_OUTER_BOUND('',#6955,.T.);
#194=FACE_OUTER_BOUND('',#6956,.T.);
#195=FACE_OUTER_BOUND('',#6957,.T.);
#196=FACE_OUTER_BOUND('',#6958,.T.);
#197=FACE_OUTER_BOUND('',#6959,.T.);
#198=FACE_OUTER_BOUND('',#6960,.T.);
#199=FACE_OUTER_BOUND('',#6961,.T.);
#200=FACE_OUTER_BOUND('',#6962,.T.);
#201=FACE_OUTER_BOUND('',#6963,.T.);
#202=FACE_OUTER_BOUND('',#6964,.T.);
#203=FACE_OUTER_BOUND('',#6965,.T.);
#204=FACE_OUTER_BOUND('',#6966,.T.);
#205=FACE_OUTER_BOUND('',#6967,.T.);
#206=FACE_OUTER_BOUND('',#6968,.T.);
#207=FACE_OUTER_BOUND('',#6969,.T.);
#208=FACE_OUTER_BOUND('',#6970,.T.);
#209=FACE_OUTER_BOUND('',#6971,.T.);
#210=FACE_OUTER_BOUND('',#6972,.T.);
#211=FACE_OUTER_BOUND('',#6973,.T.);
#212=FACE_OUTER_BOUND('',#6974,.T.);
#213=FACE_OUTER_BOUND('',#6975,.T.);
#214=FACE_OUTER_BOUND('',#6976,.T.);
#215=FACE_OUTER_BOUND('',#6977,.T.);
#216=FACE_OUTER_BOUND('',#6978,.T.);
#217=FACE_OUTER_BOUND('',#6979,.T.);
#218=FACE_OUTER_BOUND('',#6980,.T.);
#219=FACE_OUTER_BOUND('',#6981,.T.);
#220=FACE_OUTER_BOUND('',#6982,.T.);
#221=FACE_OUTER_BOUND('',#6983,.T.);
#222=FACE_OUTER_BOUND('',#6984,.T.);
#223=FACE_OUTER_BOUND('',#6985,.T.);
#224=FACE_OUTER_BOUND('',#6986,.T.);
#225=FACE_OUTER_BOUND('',#6987,.T.);
#226=FACE_OUTER_BOUND('',#6988,.T.);
#227=FACE_OUTER_BOUND('',#6989,.T.);
#228=FACE_OUTER_BOUND('',#6990,.T.);
#229=FACE_OUTER_BOUND('',#6991,.T.);
#230=FACE_OUTER_BOUND('',#6992,.T.);
#231=FACE_OUTER_BOUND('',#6993,.T.);
#232=FACE_OUTER_BOUND('',#6994,.T.);
#233=FACE_OUTER_BOUND('',#6995,.T.);
#234=FACE_OUTER_BOUND('',#6996,.T.);
#235=FACE_OUTER_BOUND('',#6997,.T.);
#236=FACE_OUTER_BOUND('',#6998,.T.);
#237=FACE_OUTER_BOUND('',#6999,.T.);
#238=FACE_OUTER_BOUND('',#7000,.T.);
#239=FACE_OUTER_BOUND('',#7001,.T.);
#240=FACE_OUTER_BOUND('',#7002,.T.);
#241=FACE_OUTER_BOUND('',#7003,.T.);
#242=FACE_OUTER_BOUND('',#7004,.T.);
#243=FACE_OUTER_BOUND('',#7005,.T.);
#244=FACE_OUTER_BOUND('',#7006,.T.);
#245=FACE_OUTER_BOUND('',#7007,.T.);
#246=FACE_OUTER_BOUND('',#7008,.T.);
#247=FACE_OUTER_BOUND('',#7009,.T.);
#248=FACE_OUTER_BOUND('',#7010,.T.);
#249=FACE_OUTER_BOUND('',#7011,.T.);
#250=FACE_OUTER_BOUND('',#7012,.T.);
#251=FACE_OUTER_BOUND('',#7013,.T.);
#252=FACE_OUTER_BOUND('',#7014,.T.);
#253=FACE_OUTER_BOUND('',#7015,.T.);
#254=FACE_OUTER_BOUND('',#7016,.T.);
#255=FACE_OUTER_BOUND('',#7017,.T.);
#256=FACE_OUTER_BOUND('',#7018,.T.);
#257=FACE_OUTER_BOUND('',#7019,.T.);
#258=FACE_OUTER_BOUND('',#7020,.T.);
#259=FACE_OUTER_BOUND('',#7021,.T.);
#260=FACE_OUTER_BOUND('',#7022,.T.);
#261=FACE_OUTER_BOUND('',#7023,.T.);
#262=FACE_OUTER_BOUND('',#7024,.T.);
#263=FACE_OUTER_BOUND('',#7025,.T.);
#264=FACE_OUTER_BOUND('',#7026,.T.);
#265=FACE_OUTER_BOUND('',#7027,.T.);
#266=FACE_OUTER_BOUND('',#7028,.T.);
#267=FACE_OUTER_BOUND('',#7029,.T.);
#268=FACE_OUTER_BOUND('',#7030,.T.);
#269=FACE_OUTER_BOUND('',#7031,.T.);
#270=FACE_OUTER_BOUND('',#7032,.T.);
#271=FACE_OUTER_BOUND('',#7033,.T.);
#272=FACE_OUTER_BOUND('',#7034,.T.);
#273=FACE_OUTER_BOUND('',#7035,.T.);
#274=FACE_OUTER_BOUND('',#7036,.T.);
#275=FACE_OUTER_BOUND('',#7037,.T.);
#276=FACE_OUTER_BOUND('',#7038,.T.);
#277=FACE_OUTER_BOUND('',#7039,.T.);
#278=FACE_OUTER_BOUND('',#7040,.T.);
#279=FACE_OUTER_BOUND('',#7041,.T.);
#280=FACE_OUTER_BOUND('',#7042,.T.);
#281=FACE_OUTER_BOUND('',#7043,.T.);
#282=FACE_OUTER_BOUND('',#7044,.T.);
#283=FACE_OUTER_BOUND('',#7045,.T.);
#284=FACE_OUTER_BOUND('',#7046,.T.);
#285=FACE_OUTER_BOUND('',#7047,.T.);
#286=FACE_OUTER_BOUND('',#7048,.T.);
#287=FACE_OUTER_BOUND('',#7049,.T.);
#288=FACE_OUTER_BOUND('',#7050,.T.);
#289=FACE_OUTER_BOUND('',#7051,.T.);
#290=FACE_OUTER_BOUND('',#7052,.T.);
#291=FACE_OUTER_BOUND('',#7053,.T.);
#292=FACE_OUTER_BOUND('',#7054,.T.);
#293=FACE_OUTER_BOUND('',#7055,.T.);
#294=FACE_OUTER_BOUND('',#7056,.T.);
#295=FACE_OUTER_BOUND('',#7057,.T.);
#296=FACE_OUTER_BOUND('',#7058,.T.);
#297=FACE_OUTER_BOUND('',#7059,.T.);
#298=FACE_OUTER_BOUND('',#7060,.T.);
#299=FACE_OUTER_BOUND('',#7061,.T.);
#300=FACE_OUTER_BOUND('',#7062,.T.);
#301=FACE_OUTER_BOUND('',#7063,.T.);
#302=FACE_OUTER_BOUND('',#7064,.T.);
#303=FACE_OUTER_BOUND('',#7065,.T.);
#304=FACE_OUTER_BOUND('',#7066,.T.);
#305=FACE_OUTER_BOUND('',#7067,.T.);
#306=FACE_OUTER_BOUND('',#7068,.T.);
#307=FACE_OUTER_BOUND('',#7069,.T.);
#308=FACE_OUTER_BOUND('',#7070,.T.);
#309=FACE_OUTER_BOUND('',#7071,.T.);
#310=FACE_OUTER_BOUND('',#7072,.T.);
#311=FACE_OUTER_BOUND('',#7073,.T.);
#312=FACE_OUTER_BOUND('',#7074,.T.);
#313=FACE_OUTER_BOUND('',#7075,.T.);
#314=FACE_OUTER_BOUND('',#7076,.T.);
#315=FACE_OUTER_BOUND('',#7077,.T.);
#316=FACE_OUTER_BOUND('',#7078,.T.);
#317=FACE_OUTER_BOUND('',#7079,.T.);
#318=FACE_OUTER_BOUND('',#7080,.T.);
#319=FACE_OUTER_BOUND('',#7081,.T.);
#320=FACE_OUTER_BOUND('',#7082,.T.);
#321=FACE_OUTER_BOUND('',#7083,.T.);
#322=FACE_OUTER_BOUND('',#7084,.T.);
#323=FACE_OUTER_BOUND('',#7085,.T.);
#324=FACE_OUTER_BOUND('',#7086,.T.);
#325=FACE_OUTER_BOUND('',#7087,.T.);
#326=FACE_OUTER_BOUND('',#7088,.T.);
#327=FACE_OUTER_BOUND('',#7089,.T.);
#328=FACE_OUTER_BOUND('',#7090,.T.);
#329=FACE_OUTER_BOUND('',#7091,.T.);
#330=FACE_OUTER_BOUND('',#7092,.T.);
#331=FACE_OUTER_BOUND('',#7093,.T.);
#332=FACE_OUTER_BOUND('',#7094,.T.);
#333=FACE_OUTER_BOUND('',#7095,.T.);
#334=FACE_OUTER_BOUND('',#7096,.T.);
#335=FACE_OUTER_BOUND('',#7097,.T.);
#336=FACE_OUTER_BOUND('',#7098,.T.);
#337=FACE_OUTER_BOUND('',#7099,.T.);
#338=FACE_OUTER_BOUND('',#7100,.T.);
#339=FACE_OUTER_BOUND('',#7101,.T.);
#340=FACE_OUTER_BOUND('',#7102,.T.);
#341=FACE_OUTER_BOUND('',#7103,.T.);
#342=FACE_OUTER_BOUND('',#7104,.T.);
#343=FACE_OUTER_BOUND('',#7105,.T.);
#344=FACE_OUTER_BOUND('',#7106,.T.);
#345=FACE_OUTER_BOUND('',#7107,.T.);
#346=FACE_OUTER_BOUND('',#7108,.T.);
#347=FACE_OUTER_BOUND('',#7109,.T.);
#348=FACE_OUTER_BOUND('',#7110,.T.);
#349=FACE_OUTER_BOUND('',#7111,.T.);
#350=FACE_OUTER_BOUND('',#7112,.T.);
#351=FACE_OUTER_BOUND('',#7113,.T.);
#352=FACE_OUTER_BOUND('',#7114,.T.);
#353=FACE_OUTER_BOUND('',#7115,.T.);
#354=FACE_OUTER_BOUND('',#7116,.T.);
#355=FACE_OUTER_BOUND('',#7117,.T.);
#356=FACE_OUTER_BOUND('',#7118,.T.);
#357=FACE_OUTER_BOUND('',#7119,.T.);
#358=FACE_OUTER_BOUND('',#7120,.T.);
#359=FACE_OUTER_BOUND('',#7121,.T.);
#360=FACE_OUTER_BOUND('',#7122,.T.);
#361=FACE_OUTER_BOUND('',#7123,.T.);
#362=FACE_OUTER_BOUND('',#7124,.T.);
#363=FACE_OUTER_BOUND('',#7125,.T.);
#364=FACE_OUTER_BOUND('',#7126,.T.);
#365=FACE_OUTER_BOUND('',#7127,.T.);
#366=FACE_OUTER_BOUND('',#7128,.T.);
#367=FACE_OUTER_BOUND('',#7129,.T.);
#368=FACE_OUTER_BOUND('',#7130,.T.);
#369=FACE_OUTER_BOUND('',#7131,.T.);
#370=FACE_OUTER_BOUND('',#7132,.T.);
#371=FACE_OUTER_BOUND('',#7133,.T.);
#372=FACE_OUTER_BOUND('',#7134,.T.);
#373=FACE_OUTER_BOUND('',#7135,.T.);
#374=FACE_OUTER_BOUND('',#7136,.T.);
#375=FACE_OUTER_BOUND('',#7137,.T.);
#376=FACE_OUTER_BOUND('',#7138,.T.);
#377=FACE_OUTER_BOUND('',#7139,.T.);
#378=FACE_OUTER_BOUND('',#7140,.T.);
#379=FACE_OUTER_BOUND('',#7141,.T.);
#380=FACE_OUTER_BOUND('',#7142,.T.);
#381=FACE_OUTER_BOUND('',#7143,.T.);
#382=FACE_OUTER_BOUND('',#7144,.T.);
#383=FACE_OUTER_BOUND('',#7145,.T.);
#384=FACE_OUTER_BOUND('',#7146,.T.);
#385=FACE_OUTER_BOUND('',#7147,.T.);
#386=FACE_OUTER_BOUND('',#7148,.T.);
#387=FACE_OUTER_BOUND('',#7149,.T.);
#388=FACE_OUTER_BOUND('',#7150,.T.);
#389=FACE_OUTER_BOUND('',#7151,.T.);
#390=FACE_OUTER_BOUND('',#7152,.T.);
#391=FACE_OUTER_BOUND('',#7153,.T.);
#392=FACE_OUTER_BOUND('',#7154,.T.);
#393=FACE_OUTER_BOUND('',#7155,.T.);
#394=FACE_OUTER_BOUND('',#7156,.T.);
#395=FACE_OUTER_BOUND('',#7157,.T.);
#396=FACE_OUTER_BOUND('',#7158,.T.);
#397=FACE_OUTER_BOUND('',#7159,.T.);
#398=FACE_OUTER_BOUND('',#7160,.T.);
#399=FACE_OUTER_BOUND('',#7161,.T.);
#400=FACE_OUTER_BOUND('',#7162,.T.);
#401=FACE_OUTER_BOUND('',#7163,.T.);
#402=FACE_OUTER_BOUND('',#7164,.T.);
#403=FACE_OUTER_BOUND('',#7165,.T.);
#404=FACE_OUTER_BOUND('',#7166,.T.);
#405=FACE_OUTER_BOUND('',#7167,.T.);
#406=FACE_OUTER_BOUND('',#7168,.T.);
#407=FACE_OUTER_BOUND('',#7169,.T.);
#408=FACE_OUTER_BOUND('',#7170,.T.);
#409=FACE_OUTER_BOUND('',#7171,.T.);
#410=FACE_OUTER_BOUND('',#7172,.T.);
#411=FACE_OUTER_BOUND('',#7173,.T.);
#412=FACE_OUTER_BOUND('',#7174,.T.);
#413=FACE_OUTER_BOUND('',#7175,.T.);
#414=FACE_OUTER_BOUND('',#7176,.T.);
#415=FACE_OUTER_BOUND('',#7177,.T.);
#416=FACE_OUTER_BOUND('',#7178,.T.);
#417=FACE_OUTER_BOUND('',#7179,.T.);
#418=FACE_OUTER_BOUND('',#7180,.T.);
#419=FACE_OUTER_BOUND('',#7181,.T.);
#420=FACE_OUTER_BOUND('',#7182,.T.);
#421=FACE_OUTER_BOUND('',#7183,.T.);
#422=FACE_OUTER_BOUND('',#7184,.T.);
#423=FACE_OUTER_BOUND('',#7185,.T.);
#424=FACE_OUTER_BOUND('',#7186,.T.);
#425=FACE_OUTER_BOUND('',#7187,.T.);
#426=FACE_OUTER_BOUND('',#7188,.T.);
#427=FACE_OUTER_BOUND('',#7189,.T.);
#428=FACE_OUTER_BOUND('',#7190,.T.);
#429=FACE_OUTER_BOUND('',#7191,.T.);
#430=FACE_OUTER_BOUND('',#7192,.T.);
#431=FACE_OUTER_BOUND('',#7193,.T.);
#432=FACE_OUTER_BOUND('',#7194,.T.);
#433=FACE_OUTER_BOUND('',#7195,.T.);
#434=FACE_OUTER_BOUND('',#7196,.T.);
#435=FACE_OUTER_BOUND('',#7197,.T.);
#436=FACE_OUTER_BOUND('',#7198,.T.);
#437=FACE_OUTER_BOUND('',#7199,.T.);
#438=FACE_OUTER_BOUND('',#7200,.T.);
#439=FACE_OUTER_BOUND('',#7201,.T.);
#440=FACE_OUTER_BOUND('',#7202,.T.);
#441=FACE_OUTER_BOUND('',#7203,.T.);
#442=FACE_OUTER_BOUND('',#7204,.T.);
#443=FACE_OUTER_BOUND('',#7205,.T.);
#444=FACE_OUTER_BOUND('',#7206,.T.);
#445=FACE_OUTER_BOUND('',#7207,.T.);
#446=FACE_OUTER_BOUND('',#7208,.T.);
#447=FACE_OUTER_BOUND('',#7209,.T.);
#448=FACE_OUTER_BOUND('',#7210,.T.);
#449=FACE_OUTER_BOUND('',#7211,.T.);
#450=FACE_OUTER_BOUND('',#7212,.T.);
#451=FACE_OUTER_BOUND('',#7213,.T.);
#452=FACE_OUTER_BOUND('',#7214,.T.);
#453=FACE_OUTER_BOUND('',#7215,.T.);
#454=FACE_OUTER_BOUND('',#7216,.T.);
#455=FACE_OUTER_BOUND('',#7217,.T.);
#456=FACE_OUTER_BOUND('',#7218,.T.);
#457=FACE_OUTER_BOUND('',#7219,.T.);
#458=FACE_OUTER_BOUND('',#7220,.T.);
#459=FACE_OUTER_BOUND('',#7221,.T.);
#460=FACE_OUTER_BOUND('',#7222,.T.);
#461=FACE_OUTER_BOUND('',#7223,.T.);
#462=FACE_OUTER_BOUND('',#7224,.T.);
#463=FACE_OUTER_BOUND('',#7225,.T.);
#464=FACE_OUTER_BOUND('',#7226,.T.);
#465=FACE_OUTER_BOUND('',#7227,.T.);
#466=FACE_OUTER_BOUND('',#7228,.T.);
#467=FACE_OUTER_BOUND('',#7229,.T.);
#468=FACE_OUTER_BOUND('',#7230,.T.);
#469=FACE_OUTER_BOUND('',#7231,.T.);
#470=FACE_OUTER_BOUND('',#7232,.T.);
#471=FACE_OUTER_BOUND('',#7233,.T.);
#472=FACE_OUTER_BOUND('',#7234,.T.);
#473=FACE_OUTER_BOUND('',#7235,.T.);
#474=FACE_OUTER_BOUND('',#7236,.T.);
#475=FACE_OUTER_BOUND('',#7237,.T.);
#476=FACE_OUTER_BOUND('',#7238,.T.);
#477=FACE_OUTER_BOUND('',#7239,.T.);
#478=FACE_OUTER_BOUND('',#7240,.T.);
#479=FACE_OUTER_BOUND('',#7241,.T.);
#480=FACE_OUTER_BOUND('',#7242,.T.);
#481=FACE_OUTER_BOUND('',#7243,.T.);
#482=FACE_OUTER_BOUND('',#7244,.T.);
#483=FACE_OUTER_BOUND('',#7245,.T.);
#484=FACE_OUTER_BOUND('',#7246,.T.);
#485=FACE_OUTER_BOUND('',#7247,.T.);
#486=FACE_OUTER_BOUND('',#7248,.T.);
#487=FACE_OUTER_BOUND('',#7249,.T.);
#488=FACE_OUTER_BOUND('',#7250,.T.);
#489=FACE_OUTER_BOUND('',#7251,.T.);
#490=FACE_OUTER_BOUND('',#7252,.T.);
#491=FACE_OUTER_BOUND('',#7253,.T.);
#492=FACE_OUTER_BOUND('',#7254,.T.);
#493=FACE_OUTER_BOUND('',#7255,.T.);
#494=FACE_OUTER_BOUND('',#7256,.T.);
#495=FACE_OUTER_BOUND('',#7257,.T.);
#496=FACE_OUTER_BOUND('',#7258,.T.);
#497=FACE_OUTER_BOUND('',#7259,.T.);
#498=FACE_OUTER_BOUND('',#7260,.T.);
#499=FACE_OUTER_BOUND('',#7261,.T.);
#500=FACE_OUTER_BOUND('',#7262,.T.);
#501=FACE_OUTER_BOUND('',#7263,.T.);
#502=FACE_OUTER_BOUND('',#7264,.T.);
#503=FACE_OUTER_BOUND('',#7265,.T.);
#504=FACE_OUTER_BOUND('',#7266,.T.);
#505=FACE_OUTER_BOUND('',#7267,.T.);
#506=FACE_OUTER_BOUND('',#7268,.T.);
#507=FACE_OUTER_BOUND('',#7269,.T.);
#508=FACE_OUTER_BOUND('',#7270,.T.);
#509=FACE_OUTER_BOUND('',#7271,.T.);
#510=FACE_OUTER_BOUND('',#7272,.T.);
#511=FACE_OUTER_BOUND('',#7273,.T.);
#512=FACE_OUTER_BOUND('',#7274,.T.);
#513=FACE_OUTER_BOUND('',#7275,.T.);
#514=FACE_OUTER_BOUND('',#7276,.T.);
#515=FACE_OUTER_BOUND('',#7277,.T.);
#516=FACE_OUTER_BOUND('',#7278,.T.);
#517=FACE_OUTER_BOUND('',#7279,.T.);
#518=FACE_OUTER_BOUND('',#7280,.T.);
#519=FACE_OUTER_BOUND('',#7281,.T.);
#520=FACE_OUTER_BOUND('',#7282,.T.);
#521=FACE_OUTER_BOUND('',#7283,.T.);
#522=FACE_OUTER_BOUND('',#7284,.T.);
#523=FACE_OUTER_BOUND('',#7285,.T.);
#524=FACE_OUTER_BOUND('',#7286,.T.);
#525=FACE_OUTER_BOUND('',#7287,.T.);
#526=FACE_OUTER_BOUND('',#7288,.T.);
#527=FACE_OUTER_BOUND('',#7289,.T.);
#528=FACE_OUTER_BOUND('',#7290,.T.);
#529=FACE_OUTER_BOUND('',#7291,.T.);
#530=FACE_OUTER_BOUND('',#7292,.T.);
#531=FACE_OUTER_BOUND('',#7293,.T.);
#532=FACE_OUTER_BOUND('',#7294,.T.);
#533=FACE_OUTER_BOUND('',#7295,.T.);
#534=FACE_OUTER_BOUND('',#7296,.T.);
#535=FACE_OUTER_BOUND('',#7297,.T.);
#536=FACE_OUTER_BOUND('',#7298,.T.);
#537=FACE_OUTER_BOUND('',#7299,.T.);
#538=FACE_OUTER_BOUND('',#7300,.T.);
#539=FACE_OUTER_BOUND('',#7301,.T.);
#540=FACE_OUTER_BOUND('',#7302,.T.);
#541=FACE_OUTER_BOUND('',#7303,.T.);
#542=FACE_OUTER_BOUND('',#7304,.T.);
#543=FACE_OUTER_BOUND('',#7305,.T.);
#544=FACE_OUTER_BOUND('',#7306,.T.);
#545=FACE_OUTER_BOUND('',#7307,.T.);
#546=FACE_OUTER_BOUND('',#7308,.T.);
#547=FACE_OUTER_BOUND('',#7309,.T.);
#548=FACE_OUTER_BOUND('',#7310,.T.);
#549=FACE_OUTER_BOUND('',#7311,.T.);
#550=FACE_OUTER_BOUND('',#7312,.T.);
#551=FACE_OUTER_BOUND('',#7313,.T.);
#552=FACE_OUTER_BOUND('',#7314,.T.);
#553=FACE_OUTER_BOUND('',#7315,.T.);
#554=FACE_OUTER_BOUND('',#7316,.T.);
#555=FACE_OUTER_BOUND('',#7317,.T.);
#556=FACE_OUTER_BOUND('',#7318,.T.);
#557=FACE_OUTER_BOUND('',#7319,.T.);
#558=FACE_OUTER_BOUND('',#7320,.T.);
#559=FACE_OUTER_BOUND('',#7321,.T.);
#560=FACE_OUTER_BOUND('',#7322,.T.);
#561=FACE_OUTER_BOUND('',#7323,.T.);
#562=FACE_OUTER_BOUND('',#7324,.T.);
#563=FACE_OUTER_BOUND('',#7325,.T.);
#564=FACE_OUTER_BOUND('',#7326,.T.);
#565=FACE_OUTER_BOUND('',#7327,.T.);
#566=FACE_OUTER_BOUND('',#7328,.T.);
#567=FACE_OUTER_BOUND('',#7329,.T.);
#568=FACE_OUTER_BOUND('',#7330,.T.);
#569=FACE_OUTER_BOUND('',#7331,.T.);
#570=FACE_OUTER_BOUND('',#7332,.T.);
#571=FACE_OUTER_BOUND('',#7333,.T.);
#572=FACE_OUTER_BOUND('',#7334,.T.);
#573=FACE_OUTER_BOUND('',#7335,.T.);
#574=FACE_OUTER_BOUND('',#7336,.T.);
#575=FACE_OUTER_BOUND('',#7337,.T.);
#576=FACE_OUTER_BOUND('',#7338,.T.);
#577=FACE_OUTER_BOUND('',#7339,.T.);
#578=FACE_OUTER_BOUND('',#7340,.T.);
#579=FACE_OUTER_BOUND('',#7341,.T.);
#580=FACE_OUTER_BOUND('',#7342,.T.);
#581=FACE_OUTER_BOUND('',#7343,.T.);
#582=FACE_OUTER_BOUND('',#7344,.T.);
#583=FACE_OUTER_BOUND('',#7345,.T.);
#584=FACE_OUTER_BOUND('',#7346,.T.);
#585=FACE_OUTER_BOUND('',#7347,.T.);
#586=FACE_OUTER_BOUND('',#7348,.T.);
#587=FACE_OUTER_BOUND('',#7349,.T.);
#588=FACE_OUTER_BOUND('',#7350,.T.);
#589=FACE_OUTER_BOUND('',#7351,.T.);
#590=FACE_OUTER_BOUND('',#7352,.T.);
#591=FACE_OUTER_BOUND('',#7353,.T.);
#592=FACE_OUTER_BOUND('',#7354,.T.);
#593=FACE_OUTER_BOUND('',#7355,.T.);
#594=FACE_OUTER_BOUND('',#7356,.T.);
#595=FACE_OUTER_BOUND('',#7357,.T.);
#596=FACE_OUTER_BOUND('',#7358,.T.);
#597=FACE_OUTER_BOUND('',#7359,.T.);
#598=FACE_OUTER_BOUND('',#7360,.T.);
#599=FACE_OUTER_BOUND('',#7361,.T.);
#600=FACE_OUTER_BOUND('',#7362,.T.);
#601=FACE_OUTER_BOUND('',#7363,.T.);
#602=FACE_OUTER_BOUND('',#7364,.T.);
#603=FACE_OUTER_BOUND('',#7365,.T.);
#604=FACE_OUTER_BOUND('',#7366,.T.);
#605=FACE_OUTER_BOUND('',#7367,.T.);
#606=FACE_OUTER_BOUND('',#7368,.T.);
#607=FACE_OUTER_BOUND('',#7369,.T.);
#608=FACE_OUTER_BOUND('',#7370,.T.);
#609=FACE_OUTER_BOUND('',#7371,.T.);
#610=FACE_OUTER_BOUND('',#7372,.T.);
#611=FACE_OUTER_BOUND('',#7373,.T.);
#612=FACE_OUTER_BOUND('',#7374,.T.);
#613=FACE_OUTER_BOUND('',#7375,.T.);
#614=FACE_OUTER_BOUND('',#7376,.T.);
#615=FACE_OUTER_BOUND('',#7377,.T.);
#616=FACE_OUTER_BOUND('',#7378,.T.);
#617=FACE_OUTER_BOUND('',#7379,.T.);
#618=FACE_OUTER_BOUND('',#7380,.T.);
#619=FACE_OUTER_BOUND('',#7381,.T.);
#620=FACE_OUTER_BOUND('',#7382,.T.);
#621=FACE_OUTER_BOUND('',#7383,.T.);
#622=FACE_OUTER_BOUND('',#7384,.T.);
#623=FACE_OUTER_BOUND('',#7385,.T.);
#624=FACE_OUTER_BOUND('',#7386,.T.);
#625=FACE_OUTER_BOUND('',#7387,.T.);
#626=FACE_OUTER_BOUND('',#7388,.T.);
#627=FACE_OUTER_BOUND('',#7389,.T.);
#628=FACE_OUTER_BOUND('',#7390,.T.);
#629=FACE_OUTER_BOUND('',#7391,.T.);
#630=FACE_OUTER_BOUND('',#7392,.T.);
#631=FACE_OUTER_BOUND('',#7393,.T.);
#632=FACE_OUTER_BOUND('',#7394,.T.);
#633=FACE_OUTER_BOUND('',#7395,.T.);
#634=FACE_OUTER_BOUND('',#7396,.T.);
#635=FACE_OUTER_BOUND('',#7397,.T.);
#636=FACE_OUTER_BOUND('',#7398,.T.);
#637=FACE_OUTER_BOUND('',#7399,.T.);
#638=FACE_OUTER_BOUND('',#7400,.T.);
#639=FACE_OUTER_BOUND('',#7401,.T.);
#640=FACE_OUTER_BOUND('',#7402,.T.);
#641=FACE_OUTER_BOUND('',#7403,.T.);
#642=FACE_OUTER_BOUND('',#7404,.T.);
#643=FACE_OUTER_BOUND('',#7405,.T.);
#644=FACE_OUTER_BOUND('',#7406,.T.);
#645=FACE_OUTER_BOUND('',#7407,.T.);
#646=FACE_OUTER_BOUND('',#7408,.T.);
#647=FACE_OUTER_BOUND('',#7409,.T.);
#648=FACE_OUTER_BOUND('',#7410,.T.);
#649=FACE_OUTER_BOUND('',#7411,.T.);
#650=FACE_OUTER_BOUND('',#7412,.T.);
#651=FACE_OUTER_BOUND('',#7413,.T.);
#652=FACE_OUTER_BOUND('',#7414,.T.);
#653=FACE_OUTER_BOUND('',#7415,.T.);
#654=FACE_OUTER_BOUND('',#7416,.T.);
#655=FACE_OUTER_BOUND('',#7417,.T.);
#656=FACE_OUTER_BOUND('',#7418,.T.);
#657=FACE_OUTER_BOUND('',#7419,.T.);
#658=FACE_OUTER_BOUND('',#7420,.T.);
#659=FACE_OUTER_BOUND('',#7421,.T.);
#660=FACE_OUTER_BOUND('',#7422,.T.);
#661=FACE_OUTER_BOUND('',#7423,.T.);
#662=FACE_OUTER_BOUND('',#7424,.T.);
#663=FACE_OUTER_BOUND('',#7425,.T.);
#664=FACE_OUTER_BOUND('',#7426,.T.);
#665=FACE_OUTER_BOUND('',#7427,.T.);
#666=FACE_OUTER_BOUND('',#7428,.T.);
#667=FACE_OUTER_BOUND('',#7429,.T.);
#668=FACE_OUTER_BOUND('',#7430,.T.);
#669=FACE_OUTER_BOUND('',#7431,.T.);
#670=FACE_OUTER_BOUND('',#7432,.T.);
#671=FACE_OUTER_BOUND('',#7433,.T.);
#672=FACE_OUTER_BOUND('',#7434,.T.);
#673=FACE_OUTER_BOUND('',#7435,.T.);
#674=FACE_OUTER_BOUND('',#7436,.T.);
#675=FACE_OUTER_BOUND('',#7437,.T.);
#676=FACE_OUTER_BOUND('',#7438,.T.);
#677=FACE_OUTER_BOUND('',#7439,.T.);
#678=FACE_OUTER_BOUND('',#7440,.T.);
#679=FACE_OUTER_BOUND('',#7441,.T.);
#680=FACE_OUTER_BOUND('',#7442,.T.);
#681=FACE_OUTER_BOUND('',#7443,.T.);
#682=FACE_OUTER_BOUND('',#7444,.T.);
#683=FACE_OUTER_BOUND('',#7445,.T.);
#684=FACE_OUTER_BOUND('',#7446,.T.);
#685=FACE_OUTER_BOUND('',#7447,.T.);
#686=FACE_OUTER_BOUND('',#7448,.T.);
#687=FACE_OUTER_BOUND('',#7449,.T.);
#688=FACE_OUTER_BOUND('',#7450,.T.);
#689=FACE_OUTER_BOUND('',#7451,.T.);
#690=FACE_OUTER_BOUND('',#7452,.T.);
#691=FACE_OUTER_BOUND('',#7453,.T.);
#692=FACE_OUTER_BOUND('',#7454,.T.);
#693=FACE_OUTER_BOUND('',#7455,.T.);
#694=FACE_OUTER_BOUND('',#7456,.T.);
#695=FACE_OUTER_BOUND('',#7457,.T.);
#696=FACE_OUTER_BOUND('',#7458,.T.);
#697=FACE_OUTER_BOUND('',#7459,.T.);
#698=FACE_OUTER_BOUND('',#7460,.T.);
#699=FACE_OUTER_BOUND('',#7461,.T.);
#700=FACE_OUTER_BOUND('',#7462,.T.);
#701=FACE_OUTER_BOUND('',#7463,.T.);
#702=FACE_OUTER_BOUND('',#7464,.T.);
#703=FACE_OUTER_BOUND('',#7465,.T.);
#704=FACE_OUTER_BOUND('',#7466,.T.);
#705=FACE_OUTER_BOUND('',#7467,.T.);
#706=FACE_OUTER_BOUND('',#7468,.T.);
#707=FACE_OUTER_BOUND('',#7469,.T.);
#708=FACE_OUTER_BOUND('',#7470,.T.);
#709=FACE_OUTER_BOUND('',#7471,.T.);
#710=FACE_OUTER_BOUND('',#7472,.T.);
#711=FACE_OUTER_BOUND('',#7473,.T.);
#712=FACE_OUTER_BOUND('',#7474,.T.);
#713=FACE_OUTER_BOUND('',#7475,.T.);
#714=FACE_OUTER_BOUND('',#7476,.T.);
#715=FACE_OUTER_BOUND('',#7477,.T.);
#716=FACE_OUTER_BOUND('',#7478,.T.);
#717=FACE_OUTER_BOUND('',#7479,.T.);
#718=FACE_OUTER_BOUND('',#7480,.T.);
#719=FACE_OUTER_BOUND('',#7481,.T.);
#720=FACE_OUTER_BOUND('',#7482,.T.);
#721=FACE_OUTER_BOUND('',#7483,.T.);
#722=FACE_OUTER_BOUND('',#7484,.T.);
#723=FACE_OUTER_BOUND('',#7485,.T.);
#724=FACE_OUTER_BOUND('',#7486,.T.);
#725=FACE_OUTER_BOUND('',#7487,.T.);
#726=FACE_OUTER_BOUND('',#7488,.T.);
#727=FACE_OUTER_BOUND('',#7489,.T.);
#728=FACE_OUTER_BOUND('',#7490,.T.);
#729=FACE_OUTER_BOUND('',#7491,.T.);
#730=FACE_OUTER_BOUND('',#7492,.T.);
#731=FACE_OUTER_BOUND('',#7493,.T.);
#732=FACE_OUTER_BOUND('',#7494,.T.);
#733=FACE_OUTER_BOUND('',#7495,.T.);
#734=FACE_OUTER_BOUND('',#7496,.T.);
#735=FACE_OUTER_BOUND('',#7497,.T.);
#736=FACE_OUTER_BOUND('',#7498,.T.);
#737=FACE_OUTER_BOUND('',#7499,.T.);
#738=FACE_OUTER_BOUND('',#7500,.T.);
#739=FACE_OUTER_BOUND('',#7501,.T.);
#740=FACE_OUTER_BOUND('',#7502,.T.);
#741=FACE_OUTER_BOUND('',#7503,.T.);
#742=FACE_OUTER_BOUND('',#7504,.T.);
#743=FACE_OUTER_BOUND('',#7505,.T.);
#744=FACE_OUTER_BOUND('',#7506,.T.);
#745=FACE_OUTER_BOUND('',#7507,.T.);
#746=FACE_OUTER_BOUND('',#7508,.T.);
#747=FACE_OUTER_BOUND('',#7509,.T.);
#748=FACE_OUTER_BOUND('',#7510,.T.);
#749=FACE_OUTER_BOUND('',#7511,.T.);
#750=FACE_OUTER_BOUND('',#7512,.T.);
#751=FACE_OUTER_BOUND('',#7513,.T.);
#752=FACE_OUTER_BOUND('',#7514,.T.);
#753=FACE_OUTER_BOUND('',#7515,.T.);
#754=FACE_OUTER_BOUND('',#7516,.T.);
#755=FACE_OUTER_BOUND('',#7517,.T.);
#756=FACE_OUTER_BOUND('',#7518,.T.);
#757=FACE_OUTER_BOUND('',#7519,.T.);
#758=FACE_OUTER_BOUND('',#7520,.T.);
#759=FACE_OUTER_BOUND('',#7521,.T.);
#760=FACE_OUTER_BOUND('',#7522,.T.);
#761=FACE_OUTER_BOUND('',#7523,.T.);
#762=FACE_OUTER_BOUND('',#7524,.T.);
#763=FACE_OUTER_BOUND('',#7525,.T.);
#764=FACE_OUTER_BOUND('',#7526,.T.);
#765=FACE_OUTER_BOUND('',#7527,.T.);
#766=FACE_OUTER_BOUND('',#7528,.T.);
#767=FACE_OUTER_BOUND('',#7529,.T.);
#768=FACE_OUTER_BOUND('',#7530,.T.);
#769=FACE_OUTER_BOUND('',#7531,.T.);
#770=FACE_OUTER_BOUND('',#7532,.T.);
#771=FACE_OUTER_BOUND('',#7533,.T.);
#772=FACE_OUTER_BOUND('',#7534,.T.);
#773=FACE_OUTER_BOUND('',#7535,.T.);
#774=FACE_OUTER_BOUND('',#7536,.T.);
#775=FACE_OUTER_BOUND('',#7537,.T.);
#776=FACE_OUTER_BOUND('',#7538,.T.);
#777=FACE_OUTER_BOUND('',#7539,.T.);
#778=FACE_OUTER_BOUND('',#7540,.T.);
#779=FACE_OUTER_BOUND('',#7541,.T.);
#780=FACE_OUTER_BOUND('',#7542,.T.);
#781=FACE_OUTER_BOUND('',#7543,.T.);
#782=FACE_OUTER_BOUND('',#7544,.T.);
#783=FACE_OUTER_BOUND('',#7545,.T.);
#784=FACE_OUTER_BOUND('',#7546,.T.);
#785=FACE_OUTER_BOUND('',#7547,.T.);
#786=FACE_OUTER_BOUND('',#7548,.T.);
#787=FACE_OUTER_BOUND('',#7549,.T.);
#788=FACE_OUTER_BOUND('',#7550,.T.);
#789=FACE_OUTER_BOUND('',#7551,.T.);
#790=FACE_OUTER_BOUND('',#7552,.T.);
#791=FACE_OUTER_BOUND('',#7553,.T.);
#792=FACE_OUTER_BOUND('',#7554,.T.);
#793=FACE_OUTER_BOUND('',#7555,.T.);
#794=FACE_OUTER_BOUND('',#7556,.T.);
#795=FACE_OUTER_BOUND('',#7557,.T.);
#796=FACE_OUTER_BOUND('',#7558,.T.);
#797=FACE_OUTER_BOUND('',#7559,.T.);
#798=FACE_OUTER_BOUND('',#7560,.T.);
#799=FACE_OUTER_BOUND('',#7561,.T.);
#800=FACE_OUTER_BOUND('',#7562,.T.);
#801=FACE_OUTER_BOUND('',#7563,.T.);
#802=FACE_OUTER_BOUND('',#7564,.T.);
#803=FACE_OUTER_BOUND('',#7565,.T.);
#804=FACE_OUTER_BOUND('',#7566,.T.);
#805=FACE_OUTER_BOUND('',#7567,.T.);
#806=FACE_OUTER_BOUND('',#7568,.T.);
#807=FACE_OUTER_BOUND('',#7569,.T.);
#808=FACE_OUTER_BOUND('',#7570,.T.);
#809=FACE_OUTER_BOUND('',#7571,.T.);
#810=FACE_OUTER_BOUND('',#7572,.T.);
#811=FACE_OUTER_BOUND('',#7573,.T.);
#812=FACE_OUTER_BOUND('',#7574,.T.);
#813=FACE_OUTER_BOUND('',#7575,.T.);
#814=FACE_OUTER_BOUND('',#7576,.T.);
#815=FACE_OUTER_BOUND('',#7577,.T.);
#816=FACE_OUTER_BOUND('',#7578,.T.);
#817=FACE_OUTER_BOUND('',#7579,.T.);
#818=FACE_OUTER_BOUND('',#7580,.T.);
#819=FACE_OUTER_BOUND('',#7581,.T.);
#820=FACE_OUTER_BOUND('',#7582,.T.);
#821=FACE_OUTER_BOUND('',#7583,.T.);
#822=FACE_OUTER_BOUND('',#7584,.T.);
#823=FACE_OUTER_BOUND('',#7585,.T.);
#824=FACE_OUTER_BOUND('',#7586,.T.);
#825=FACE_OUTER_BOUND('',#7587,.T.);
#826=FACE_OUTER_BOUND('',#7588,.T.);
#827=FACE_OUTER_BOUND('',#7589,.T.);
#828=FACE_OUTER_BOUND('',#7590,.T.);
#829=FACE_OUTER_BOUND('',#7591,.T.);
#830=FACE_OUTER_BOUND('',#7592,.T.);
#831=FACE_OUTER_BOUND('',#7593,.T.);
#832=FACE_OUTER_BOUND('',#7594,.T.);
#833=FACE_OUTER_BOUND('',#7595,.T.);
#834=FACE_OUTER_BOUND('',#7596,.T.);
#835=FACE_OUTER_BOUND('',#7597,.T.);
#836=FACE_OUTER_BOUND('',#7598,.T.);
#837=FACE_OUTER_BOUND('',#7599,.T.);
#838=FACE_OUTER_BOUND('',#7600,.T.);
#839=FACE_OUTER_BOUND('',#7601,.T.);
#840=FACE_OUTER_BOUND('',#7602,.T.);
#841=FACE_OUTER_BOUND('',#7603,.T.);
#842=FACE_OUTER_BOUND('',#7604,.T.);
#843=FACE_OUTER_BOUND('',#7605,.T.);
#844=FACE_OUTER_BOUND('',#7606,.T.);
#845=FACE_OUTER_BOUND('',#7607,.T.);
#846=FACE_OUTER_BOUND('',#7608,.T.);
#847=FACE_OUTER_BOUND('',#7609,.T.);
#848=FACE_OUTER_BOUND('',#7610,.T.);
#849=FACE_OUTER_BOUND('',#7611,.T.);
#850=FACE_OUTER_BOUND('',#7612,.T.);
#851=FACE_OUTER_BOUND('',#7613,.T.);
#852=FACE_OUTER_BOUND('',#7614,.T.);
#853=FACE_OUTER_BOUND('',#7615,.T.);
#854=FACE_OUTER_BOUND('',#7616,.T.);
#855=FACE_OUTER_BOUND('',#7617,.T.);
#856=FACE_OUTER_BOUND('',#7618,.T.);
#857=FACE_OUTER_BOUND('',#7619,.T.);
#858=FACE_OUTER_BOUND('',#7620,.T.);
#859=FACE_OUTER_BOUND('',#7621,.T.);
#860=FACE_OUTER_BOUND('',#7622,.T.);
#861=FACE_OUTER_BOUND('',#7623,.T.);
#862=FACE_OUTER_BOUND('',#7624,.T.);
#863=FACE_OUTER_BOUND('',#7625,.T.);
#864=FACE_OUTER_BOUND('',#7626,.T.);
#865=FACE_OUTER_BOUND('',#7627,.T.);
#866=FACE_OUTER_BOUND('',#7628,.T.);
#867=FACE_OUTER_BOUND('',#7629,.T.);
#868=FACE_OUTER_BOUND('',#7630,.T.);
#869=FACE_OUTER_BOUND('',#7631,.T.);
#870=FACE_OUTER_BOUND('',#7632,.T.);
#871=FACE_OUTER_BOUND('',#7633,.T.);
#872=FACE_OUTER_BOUND('',#7634,.T.);
#873=FACE_OUTER_BOUND('',#7635,.T.);
#874=FACE_OUTER_BOUND('',#7636,.T.);
#875=FACE_OUTER_BOUND('',#7637,.T.);
#876=FACE_OUTER_BOUND('',#7638,.T.);
#877=FACE_OUTER_BOUND('',#7639,.T.);
#878=FACE_OUTER_BOUND('',#7640,.T.);
#879=FACE_OUTER_BOUND('',#7641,.T.);
#880=FACE_OUTER_BOUND('',#7642,.T.);
#881=FACE_OUTER_BOUND('',#7643,.T.);
#882=FACE_OUTER_BOUND('',#7644,.T.);
#883=FACE_OUTER_BOUND('',#7645,.T.);
#884=FACE_OUTER_BOUND('',#7646,.T.);
#885=FACE_OUTER_BOUND('',#7647,.T.);
#886=FACE_OUTER_BOUND('',#7648,.T.);
#887=FACE_OUTER_BOUND('',#7649,.T.);
#888=FACE_OUTER_BOUND('',#7650,.T.);
#889=FACE_OUTER_BOUND('',#7651,.T.);
#890=FACE_OUTER_BOUND('',#7652,.T.);
#891=FACE_OUTER_BOUND('',#7653,.T.);
#892=FACE_OUTER_BOUND('',#7654,.T.);
#893=FACE_OUTER_BOUND('',#7655,.T.);
#894=FACE_OUTER_BOUND('',#7656,.T.);
#895=FACE_OUTER_BOUND('',#7657,.T.);
#896=FACE_OUTER_BOUND('',#7658,.T.);
#897=FACE_OUTER_BOUND('',#7659,.T.);
#898=FACE_OUTER_BOUND('',#7660,.T.);
#899=FACE_OUTER_BOUND('',#7661,.T.);
#900=FACE_OUTER_BOUND('',#7662,.T.);
#901=FACE_OUTER_BOUND('',#7663,.T.);
#902=FACE_OUTER_BOUND('',#7664,.T.);
#903=FACE_OUTER_BOUND('',#7665,.T.);
#904=FACE_OUTER_BOUND('',#7666,.T.);
#905=FACE_OUTER_BOUND('',#7667,.T.);
#906=FACE_OUTER_BOUND('',#7668,.T.);
#907=FACE_OUTER_BOUND('',#7669,.T.);
#908=FACE_OUTER_BOUND('',#7670,.T.);
#909=FACE_OUTER_BOUND('',#7671,.T.);
#910=FACE_OUTER_BOUND('',#7672,.T.);
#911=FACE_OUTER_BOUND('',#7673,.T.);
#912=FACE_OUTER_BOUND('',#7674,.T.);
#913=FACE_OUTER_BOUND('',#7675,.T.);
#914=FACE_OUTER_BOUND('',#7676,.T.);
#915=FACE_OUTER_BOUND('',#7677,.T.);
#916=FACE_OUTER_BOUND('',#7678,.T.);
#917=FACE_OUTER_BOUND('',#7679,.T.);
#918=FACE_OUTER_BOUND('',#7680,.T.);
#919=FACE_OUTER_BOUND('',#7681,.T.);
#920=FACE_OUTER_BOUND('',#7682,.T.);
#921=FACE_OUTER_BOUND('',#7683,.T.);
#922=FACE_OUTER_BOUND('',#7684,.T.);
#923=FACE_OUTER_BOUND('',#7685,.T.);
#924=FACE_OUTER_BOUND('',#7686,.T.);
#925=FACE_OUTER_BOUND('',#7687,.T.);
#926=FACE_OUTER_BOUND('',#7688,.T.);
#927=FACE_OUTER_BOUND('',#7689,.T.);
#928=FACE_OUTER_BOUND('',#7690,.T.);
#929=FACE_OUTER_BOUND('',#7691,.T.);
#930=FACE_OUTER_BOUND('',#7692,.T.);
#931=FACE_OUTER_BOUND('',#7693,.T.);
#932=FACE_OUTER_BOUND('',#7694,.T.);
#933=FACE_OUTER_BOUND('',#7695,.T.);
#934=FACE_OUTER_BOUND('',#7696,.T.);
#935=FACE_OUTER_BOUND('',#7697,.T.);
#936=FACE_OUTER_BOUND('',#7698,.T.);
#937=FACE_OUTER_BOUND('',#7699,.T.);
#938=FACE_OUTER_BOUND('',#7700,.T.);
#939=FACE_OUTER_BOUND('',#7701,.T.);
#940=FACE_OUTER_BOUND('',#7702,.T.);
#941=FACE_OUTER_BOUND('',#7703,.T.);
#942=FACE_OUTER_BOUND('',#7704,.T.);
#943=FACE_OUTER_BOUND('',#7705,.T.);
#944=FACE_OUTER_BOUND('',#7706,.T.);
#945=FACE_OUTER_BOUND('',#7707,.T.);
#946=FACE_OUTER_BOUND('',#7708,.T.);
#947=FACE_OUTER_BOUND('',#7709,.T.);
#948=FACE_OUTER_BOUND('',#7710,.T.);
#949=FACE_OUTER_BOUND('',#7711,.T.);
#950=FACE_OUTER_BOUND('',#7712,.T.);
#951=FACE_OUTER_BOUND('',#7713,.T.);
#952=FACE_OUTER_BOUND('',#7714,.T.);
#953=FACE_OUTER_BOUND('',#7715,.T.);
#954=FACE_OUTER_BOUND('',#7716,.T.);
#955=FACE_OUTER_BOUND('',#7717,.T.);
#956=FACE_OUTER_BOUND('',#7718,.T.);
#957=FACE_OUTER_BOUND('',#7719,.T.);
#958=FACE_OUTER_BOUND('',#7720,.T.);
#959=FACE_OUTER_BOUND('',#7721,.T.);
#960=FACE_OUTER_BOUND('',#7722,.T.);
#961=FACE_OUTER_BOUND('',#7723,.T.);
#962=FACE_OUTER_BOUND('',#7724,.T.);
#963=FACE_OUTER_BOUND('',#7725,.T.);
#964=FACE_OUTER_BOUND('',#7726,.T.);
#965=FACE_OUTER_BOUND('',#7727,.T.);
#966=FACE_OUTER_BOUND('',#7728,.T.);
#967=FACE_OUTER_BOUND('',#7729,.T.);
#968=FACE_OUTER_BOUND('',#7730,.T.);
#969=FACE_OUTER_BOUND('',#7731,.T.);
#970=FACE_OUTER_BOUND('',#7732,.T.);
#971=FACE_OUTER_BOUND('',#7733,.T.);
#972=FACE_OUTER_BOUND('',#7734,.T.);
#973=FACE_OUTER_BOUND('',#7735,.T.);
#974=FACE_OUTER_BOUND('',#7736,.T.);
#975=FACE_OUTER_BOUND('',#7737,.T.);
#976=FACE_OUTER_BOUND('',#7738,.T.);
#977=FACE_OUTER_BOUND('',#7739,.T.);
#978=FACE_OUTER_BOUND('',#7740,.T.);
#979=FACE_OUTER_BOUND('',#7741,.T.);
#980=FACE_OUTER_BOUND('',#7742,.T.);
#981=FACE_OUTER_BOUND('',#7743,.T.);
#982=FACE_OUTER_BOUND('',#7744,.T.);
#983=FACE_OUTER_BOUND('',#7745,.T.);
#984=FACE_OUTER_BOUND('',#7746,.T.);
#985=FACE_OUTER_BOUND('',#7747,.T.);
#986=FACE_OUTER_BOUND('',#7748,.T.);
#987=FACE_OUTER_BOUND('',#7749,.T.);
#988=FACE_OUTER_BOUND('',#7750,.T.);
#989=FACE_OUTER_BOUND('',#7751,.T.);
#990=FACE_OUTER_BOUND('',#7752,.T.);
#991=FACE_OUTER_BOUND('',#7753,.T.);
#992=FACE_OUTER_BOUND('',#7754,.T.);
#993=FACE_OUTER_BOUND('',#7755,.T.);
#994=FACE_OUTER_BOUND('',#7756,.T.);
#995=FACE_OUTER_BOUND('',#7757,.T.);
#996=FACE_OUTER_BOUND('',#7758,.T.);
#997=FACE_OUTER_BOUND('',#7759,.T.);
#998=FACE_OUTER_BOUND('',#7760,.T.);
#999=FACE_OUTER_BOUND('',#7761,.T.);
#1000=FACE_OUTER_BOUND('',#7762,.T.);
#1001=FACE_OUTER_BOUND('',#7763,.T.);
#1002=FACE_OUTER_BOUND('',#7764,.T.);
#1003=FACE_OUTER_BOUND('',#7765,.T.);
#1004=FACE_OUTER_BOUND('',#7766,.T.);
#1005=FACE_OUTER_BOUND('',#7767,.T.);
#1006=FACE_OUTER_BOUND('',#7768,.T.);
#1007=FACE_OUTER_BOUND('',#7769,.T.);
#1008=FACE_OUTER_BOUND('',#7770,.T.);
#1009=FACE_OUTER_BOUND('',#7771,.T.);
#1010=FACE_OUTER_BOUND('',#7772,.T.);
#1011=FACE_OUTER_BOUND('',#7773,.T.);
#1012=FACE_OUTER_BOUND('',#7774,.T.);
#1013=FACE_OUTER_BOUND('',#7775,.T.);
#1014=FACE_OUTER_BOUND('',#7776,.T.);
#1015=FACE_OUTER_BOUND('',#7777,.T.);
#1016=FACE_OUTER_BOUND('',#7778,.T.);
#1017=FACE_OUTER_BOUND('',#7779,.T.);
#1018=FACE_OUTER_BOUND('',#7780,.T.);
#1019=FACE_OUTER_BOUND('',#7781,.T.);
#1020=FACE_OUTER_BOUND('',#7782,.T.);
#1021=FACE_OUTER_BOUND('',#7783,.T.);
#1022=FACE_OUTER_BOUND('',#7784,.T.);
#1023=FACE_OUTER_BOUND('',#7785,.T.);
#1024=FACE_OUTER_BOUND('',#7786,.T.);
#1025=FACE_OUTER_BOUND('',#7787,.T.);
#1026=FACE_OUTER_BOUND('',#7788,.T.);
#1027=FACE_OUTER_BOUND('',#7789,.T.);
#1028=FACE_OUTER_BOUND('',#7790,.T.);
#1029=FACE_OUTER_BOUND('',#7791,.T.);
#1030=FACE_OUTER_BOUND('',#7792,.T.);
#1031=FACE_OUTER_BOUND('',#7793,.T.);
#1032=FACE_OUTER_BOUND('',#7794,.T.);
#1033=FACE_OUTER_BOUND('',#7795,.T.);
#1034=FACE_OUTER_BOUND('',#7796,.T.);
#1035=FACE_OUTER_BOUND('',#7797,.T.);
#1036=FACE_OUTER_BOUND('',#7798,.T.);
#1037=FACE_OUTER_BOUND('',#7799,.T.);
#1038=FACE_OUTER_BOUND('',#7800,.T.);
#1039=FACE_OUTER_BOUND('',#7801,.T.);
#1040=FACE_OUTER_BOUND('',#7802,.T.);
#1041=FACE_OUTER_BOUND('',#7803,.T.);
#1042=FACE_OUTER_BOUND('',#7804,.T.);
#1043=FACE_OUTER_BOUND('',#7805,.T.);
#1044=FACE_OUTER_BOUND('',#7806,.T.);
#1045=FACE_OUTER_BOUND('',#7807,.T.);
#1046=FACE_OUTER_BOUND('',#7808,.T.);
#1047=FACE_OUTER_BOUND('',#7809,.T.);
#1048=FACE_OUTER_BOUND('',#7810,.T.);
#1049=FACE_OUTER_BOUND('',#7811,.T.);
#1050=FACE_OUTER_BOUND('',#7812,.T.);
#1051=FACE_OUTER_BOUND('',#7813,.T.);
#1052=FACE_OUTER_BOUND('',#7814,.T.);
#1053=FACE_OUTER_BOUND('',#7815,.T.);
#1054=FACE_OUTER_BOUND('',#7816,.T.);
#1055=FACE_OUTER_BOUND('',#7817,.T.);
#1056=FACE_OUTER_BOUND('',#7818,.T.);
#1057=FACE_OUTER_BOUND('',#7819,.T.);
#1058=FACE_OUTER_BOUND('',#7820,.T.);
#1059=FACE_OUTER_BOUND('',#7821,.T.);
#1060=FACE_OUTER_BOUND('',#7822,.T.);
#1061=FACE_OUTER_BOUND('',#7823,.T.);
#1062=FACE_OUTER_BOUND('',#7824,.T.);
#1063=FACE_OUTER_BOUND('',#7825,.T.);
#1064=FACE_OUTER_BOUND('',#7826,.T.);
#1065=FACE_OUTER_BOUND('',#7827,.T.);
#1066=FACE_OUTER_BOUND('',#7828,.T.);
#1067=FACE_OUTER_BOUND('',#7829,.T.);
#1068=FACE_OUTER_BOUND('',#7830,.T.);
#1069=FACE_OUTER_BOUND('',#7831,.T.);
#1070=FACE_OUTER_BOUND('',#7832,.T.);
#1071=FACE_OUTER_BOUND('',#7833,.T.);
#1072=FACE_OUTER_BOUND('',#7834,.T.);
#1073=FACE_OUTER_BOUND('',#7835,.T.);
#1074=FACE_OUTER_BOUND('',#7836,.T.);
#1075=FACE_OUTER_BOUND('',#7837,.T.);
#1076=FACE_OUTER_BOUND('',#7838,.T.);
#1077=FACE_OUTER_BOUND('',#7839,.T.);
#1078=FACE_OUTER_BOUND('',#7840,.T.);
#1079=FACE_OUTER_BOUND('',#7841,.T.);
#1080=FACE_OUTER_BOUND('',#7842,.T.);
#1081=FACE_OUTER_BOUND('',#7843,.T.);
#1082=FACE_OUTER_BOUND('',#7844,.T.);
#1083=FACE_OUTER_BOUND('',#7845,.T.);
#1084=FACE_OUTER_BOUND('',#7846,.T.);
#1085=FACE_OUTER_BOUND('',#7847,.T.);
#1086=FACE_OUTER_BOUND('',#7848,.T.);
#1087=FACE_OUTER_BOUND('',#7849,.T.);
#1088=FACE_OUTER_BOUND('',#7850,.T.);
#1089=FACE_OUTER_BOUND('',#7851,.T.);
#1090=FACE_OUTER_BOUND('',#7852,.T.);
#1091=FACE_OUTER_BOUND('',#7853,.T.);
#1092=FACE_OUTER_BOUND('',#7854,.T.);
#1093=FACE_OUTER_BOUND('',#7855,.T.);
#1094=FACE_OUTER_BOUND('',#7856,.T.);
#1095=FACE_OUTER_BOUND('',#7857,.T.);
#1096=FACE_OUTER_BOUND('',#7858,.T.);
#1097=FACE_OUTER_BOUND('',#7859,.T.);
#1098=FACE_OUTER_BOUND('',#7860,.T.);
#1099=FACE_OUTER_BOUND('',#7861,.T.);
#1100=FACE_OUTER_BOUND('',#7862,.T.);
#1101=FACE_OUTER_BOUND('',#7863,.T.);
#1102=FACE_OUTER_BOUND('',#7864,.T.);
#1103=FACE_OUTER_BOUND('',#7865,.T.);
#1104=FACE_OUTER_BOUND('',#7866,.T.);
#1105=FACE_OUTER_BOUND('',#7867,.T.);
#1106=FACE_OUTER_BOUND('',#7868,.T.);
#1107=FACE_OUTER_BOUND('',#7869,.T.);
#1108=FACE_OUTER_BOUND('',#7870,.T.);
#1109=FACE_OUTER_BOUND('',#7871,.T.);
#1110=FACE_OUTER_BOUND('',#7872,.T.);
#1111=FACE_OUTER_BOUND('',#7873,.T.);
#1112=FACE_OUTER_BOUND('',#7874,.T.);
#1113=FACE_OUTER_BOUND('',#7875,.T.);
#1114=FACE_OUTER_BOUND('',#7876,.T.);
#1115=FACE_OUTER_BOUND('',#7877,.T.);
#1116=FACE_OUTER_BOUND('',#7878,.T.);
#1117=FACE_OUTER_BOUND('',#7879,.T.);
#1118=FACE_OUTER_BOUND('',#7880,.T.);
#1119=FACE_OUTER_BOUND('',#7881,.T.);
#1120=FACE_OUTER_BOUND('',#7882,.T.);
#1121=FACE_OUTER_BOUND('',#7883,.T.);
#1122=FACE_OUTER_BOUND('',#7884,.T.);
#1123=FACE_OUTER_BOUND('',#7885,.T.);
#1124=FACE_OUTER_BOUND('',#7886,.T.);
#1125=FACE_OUTER_BOUND('',#7887,.T.);
#1126=FACE_OUTER_BOUND('',#7888,.T.);
#1127=FACE_OUTER_BOUND('',#7889,.T.);
#1128=FACE_OUTER_BOUND('',#7890,.T.);
#1129=FACE_OUTER_BOUND('',#7891,.T.);
#1130=FACE_OUTER_BOUND('',#7892,.T.);
#1131=FACE_OUTER_BOUND('',#7893,.T.);
#1132=FACE_OUTER_BOUND('',#7894,.T.);
#1133=FACE_OUTER_BOUND('',#7895,.T.);
#1134=FACE_OUTER_BOUND('',#7896,.T.);
#1135=FACE_OUTER_BOUND('',#7897,.T.);
#1136=FACE_OUTER_BOUND('',#7898,.T.);
#1137=FACE_OUTER_BOUND('',#7899,.T.);
#1138=FACE_OUTER_BOUND('',#7900,.T.);
#1139=FACE_OUTER_BOUND('',#7901,.T.);
#1140=FACE_OUTER_BOUND('',#7902,.T.);
#1141=FACE_OUTER_BOUND('',#7903,.T.);
#1142=FACE_OUTER_BOUND('',#7904,.T.);
#1143=FACE_OUTER_BOUND('',#7905,.T.);
#1144=FACE_OUTER_BOUND('',#7906,.T.);
#1145=FACE_OUTER_BOUND('',#7907,.T.);
#1146=FACE_OUTER_BOUND('',#7908,.T.);
#1147=FACE_OUTER_BOUND('',#7909,.T.);
#1148=FACE_OUTER_BOUND('',#7910,.T.);
#1149=FACE_OUTER_BOUND('',#7911,.T.);
#1150=FACE_OUTER_BOUND('',#7912,.T.);
#1151=FACE_OUTER_BOUND('',#7913,.T.);
#1152=FACE_OUTER_BOUND('',#7914,.T.);
#1153=FACE_OUTER_BOUND('',#7915,.T.);
#1154=FACE_OUTER_BOUND('',#7916,.T.);
#1155=FACE_OUTER_BOUND('',#7917,.T.);
#1156=FACE_OUTER_BOUND('',#7918,.T.);
#1157=FACE_OUTER_BOUND('',#7919,.T.);
#1158=FACE_OUTER_BOUND('',#7920,.T.);
#1159=FACE_OUTER_BOUND('',#7921,.T.);
#1160=FACE_OUTER_BOUND('',#7922,.T.);
#1161=FACE_OUTER_BOUND('',#7923,.T.);
#1162=FACE_OUTER_BOUND('',#7924,.T.);
#1163=FACE_OUTER_BOUND('',#7925,.T.);
#1164=FACE_OUTER_BOUND('',#7926,.T.);
#1165=FACE_OUTER_BOUND('',#7927,.T.);
#1166=FACE_OUTER_BOUND('',#7928,.T.);
#1167=FACE_OUTER_BOUND('',#7929,.T.);
#1168=FACE_OUTER_BOUND('',#7930,.T.);
#1169=FACE_OUTER_BOUND('',#7931,.T.);
#1170=FACE_OUTER_BOUND('',#7932,.T.);
#1171=FACE_OUTER_BOUND('',#7933,.T.);
#1172=FACE_OUTER_BOUND('',#7934,.T.);
#1173=FACE_OUTER_BOUND('',#7935,.T.);
#1174=FACE_OUTER_BOUND('',#7936,.T.);
#1175=FACE_OUTER_BOUND('',#7937,.T.);
#1176=FACE_OUTER_BOUND('',#7938,.T.);
#1177=FACE_OUTER_BOUND('',#7939,.T.);
#1178=FACE_OUTER_BOUND('',#7940,.T.);
#1179=FACE_OUTER_BOUND('',#7941,.T.);
#1180=FACE_OUTER_BOUND('',#7942,.T.);
#1181=FACE_OUTER_BOUND('',#7943,.T.);
#1182=FACE_OUTER_BOUND('',#7944,.T.);
#1183=FACE_OUTER_BOUND('',#7945,.T.);
#1184=FACE_OUTER_BOUND('',#7946,.T.);
#1185=FACE_OUTER_BOUND('',#7947,.T.);
#1186=FACE_OUTER_BOUND('',#7948,.T.);
#1187=FACE_OUTER_BOUND('',#7949,.T.);
#1188=FACE_OUTER_BOUND('',#7950,.T.);
#1189=FACE_OUTER_BOUND('',#7951,.T.);
#1190=FACE_OUTER_BOUND('',#7952,.T.);
#1191=FACE_OUTER_BOUND('',#7953,.T.);
#1192=FACE_OUTER_BOUND('',#7954,.T.);
#1193=FACE_OUTER_BOUND('',#7955,.T.);
#1194=FACE_OUTER_BOUND('',#7956,.T.);
#1195=FACE_OUTER_BOUND('',#7957,.T.);
#1196=FACE_OUTER_BOUND('',#7958,.T.);
#1197=FACE_OUTER_BOUND('',#7959,.T.);
#1198=FACE_OUTER_BOUND('',#7960,.T.);
#1199=FACE_OUTER_BOUND('',#7961,.T.);
#1200=FACE_OUTER_BOUND('',#7962,.T.);
#1201=FACE_OUTER_BOUND('',#7963,.T.);
#1202=FACE_OUTER_BOUND('',#7964,.T.);
#1203=FACE_OUTER_BOUND('',#7965,.T.);
#1204=FACE_OUTER_BOUND('',#7966,.T.);
#1205=FACE_OUTER_BOUND('',#7967,.T.);
#1206=FACE_OUTER_BOUND('',#7968,.T.);
#1207=FACE_OUTER_BOUND('',#7969,.T.);
#1208=FACE_OUTER_BOUND('',#7970,.T.);
#1209=FACE_OUTER_BOUND('',#7971,.T.);
#1210=FACE_OUTER_BOUND('',#7972,.T.);
#1211=FACE_OUTER_BOUND('',#7973,.T.);
#1212=FACE_OUTER_BOUND('',#7974,.T.);
#1213=FACE_OUTER_BOUND('',#7975,.T.);
#1214=FACE_OUTER_BOUND('',#7976,.T.);
#1215=FACE_OUTER_BOUND('',#7977,.T.);
#1216=FACE_OUTER_BOUND('',#7978,.T.);
#1217=FACE_OUTER_BOUND('',#7979,.T.);
#1218=FACE_OUTER_BOUND('',#7980,.T.);
#1219=FACE_OUTER_BOUND('',#7981,.T.);
#1220=FACE_OUTER_BOUND('',#7982,.T.);
#1221=FACE_OUTER_BOUND('',#7983,.T.);
#1222=FACE_OUTER_BOUND('',#7984,.T.);
#1223=FACE_OUTER_BOUND('',#7985,.T.);
#1224=FACE_OUTER_BOUND('',#7986,.T.);
#1225=FACE_OUTER_BOUND('',#7987,.T.);
#1226=FACE_OUTER_BOUND('',#7988,.T.);
#1227=FACE_OUTER_BOUND('',#7989,.T.);
#1228=FACE_OUTER_BOUND('',#7990,.T.);
#1229=FACE_OUTER_BOUND('',#7991,.T.);
#1230=FACE_OUTER_BOUND('',#7992,.T.);
#1231=FACE_OUTER_BOUND('',#7993,.T.);
#1232=FACE_OUTER_BOUND('',#7994,.T.);
#1233=FACE_OUTER_BOUND('',#7995,.T.);
#1234=FACE_OUTER_BOUND('',#7996,.T.);
#1235=FACE_OUTER_BOUND('',#7997,.T.);
#1236=FACE_OUTER_BOUND('',#7998,.T.);
#1237=FACE_OUTER_BOUND('',#7999,.T.);
#1238=FACE_OUTER_BOUND('',#8000,.T.);
#1239=FACE_OUTER_BOUND('',#8001,.T.);
#1240=FACE_OUTER_BOUND('',#8002,.T.);
#1241=FACE_OUTER_BOUND('',#8003,.T.);
#1242=FACE_OUTER_BOUND('',#8004,.T.);
#1243=FACE_OUTER_BOUND('',#8005,.T.);
#1244=FACE_OUTER_BOUND('',#8006,.T.);
#1245=FACE_OUTER_BOUND('',#8007,.T.);
#1246=FACE_OUTER_BOUND('',#8008,.T.);
#1247=FACE_OUTER_BOUND('',#8009,.T.);
#1248=FACE_OUTER_BOUND('',#8010,.T.);
#1249=FACE_OUTER_BOUND('',#8011,.T.);
#1250=FACE_OUTER_BOUND('',#8012,.T.);
#1251=FACE_OUTER_BOUND('',#8013,.T.);
#1252=FACE_OUTER_BOUND('',#8014,.T.);
#1253=FACE_OUTER_BOUND('',#8015,.T.);
#1254=FACE_OUTER_BOUND('',#8016,.T.);
#1255=FACE_OUTER_BOUND('',#8017,.T.);
#1256=FACE_OUTER_BOUND('',#8018,.T.);
#1257=FACE_OUTER_BOUND('',#8019,.T.);
#1258=FACE_OUTER_BOUND('',#8020,.T.);
#1259=FACE_OUTER_BOUND('',#8021,.T.);
#1260=FACE_OUTER_BOUND('',#8022,.T.);
#1261=FACE_OUTER_BOUND('',#8023,.T.);
#1262=FACE_OUTER_BOUND('',#8024,.T.);
#1263=FACE_OUTER_BOUND('',#8025,.T.);
#1264=FACE_OUTER_BOUND('',#8026,.T.);
#1265=FACE_OUTER_BOUND('',#8027,.T.);
#1266=FACE_OUTER_BOUND('',#8028,.T.);
#1267=FACE_OUTER_BOUND('',#8029,.T.);
#1268=FACE_OUTER_BOUND('',#8030,.T.);
#1269=FACE_OUTER_BOUND('',#8031,.T.);
#1270=FACE_OUTER_BOUND('',#8032,.T.);
#1271=FACE_OUTER_BOUND('',#8033,.T.);
#1272=FACE_OUTER_BOUND('',#8034,.T.);
#1273=FACE_OUTER_BOUND('',#8035,.T.);
#1274=FACE_OUTER_BOUND('',#8036,.T.);
#1275=FACE_OUTER_BOUND('',#8037,.T.);
#1276=FACE_OUTER_BOUND('',#8038,.T.);
#1277=FACE_OUTER_BOUND('',#8039,.T.);
#1278=FACE_OUTER_BOUND('',#8040,.T.);
#1279=FACE_OUTER_BOUND('',#8041,.T.);
#1280=FACE_OUTER_BOUND('',#8042,.T.);
#1281=FACE_OUTER_BOUND('',#8043,.T.);
#1282=FACE_OUTER_BOUND('',#8044,.T.);
#1283=FACE_OUTER_BOUND('',#8045,.T.);
#1284=FACE_OUTER_BOUND('',#8046,.T.);
#1285=FACE_OUTER_BOUND('',#8047,.T.);
#1286=FACE_OUTER_BOUND('',#8048,.T.);
#1287=FACE_OUTER_BOUND('',#8049,.T.);
#1288=FACE_OUTER_BOUND('',#8050,.T.);
#1289=FACE_OUTER_BOUND('',#8051,.T.);
#1290=FACE_OUTER_BOUND('',#8052,.T.);
#1291=FACE_OUTER_BOUND('',#8053,.T.);
#1292=FACE_OUTER_BOUND('',#8054,.T.);
#1293=FACE_OUTER_BOUND('',#8055,.T.);
#1294=FACE_OUTER_BOUND('',#8056,.T.);
#1295=FACE_OUTER_BOUND('',#8057,.T.);
#1296=FACE_OUTER_BOUND('',#8058,.T.);
#1297=FACE_OUTER_BOUND('',#8059,.T.);
#1298=FACE_OUTER_BOUND('',#8060,.T.);
#1299=FACE_OUTER_BOUND('',#8061,.T.);
#1300=FACE_OUTER_BOUND('',#8062,.T.);
#1301=FACE_OUTER_BOUND('',#8063,.T.);
#1302=FACE_OUTER_BOUND('',#8064,.T.);
#1303=FACE_OUTER_BOUND('',#8065,.T.);
#1304=FACE_OUTER_BOUND('',#8066,.T.);
#1305=FACE_OUTER_BOUND('',#8067,.T.);
#1306=FACE_OUTER_BOUND('',#8068,.T.);
#1307=FACE_OUTER_BOUND('',#8069,.T.);
#1308=FACE_OUTER_BOUND('',#8070,.T.);
#1309=FACE_OUTER_BOUND('',#8071,.T.);
#1310=FACE_OUTER_BOUND('',#8072,.T.);
#1311=FACE_OUTER_BOUND('',#8073,.T.);
#1312=FACE_OUTER_BOUND('',#8074,.T.);
#1313=FACE_OUTER_BOUND('',#8075,.T.);
#1314=FACE_OUTER_BOUND('',#8076,.T.);
#1315=FACE_OUTER_BOUND('',#8077,.T.);
#1316=FACE_OUTER_BOUND('',#8078,.T.);
#1317=FACE_OUTER_BOUND('',#8079,.T.);
#1318=FACE_OUTER_BOUND('',#8080,.T.);
#1319=FACE_OUTER_BOUND('',#8081,.T.);
#1320=FACE_OUTER_BOUND('',#8082,.T.);
#1321=FACE_OUTER_BOUND('',#8083,.T.);
#1322=FACE_OUTER_BOUND('',#8084,.T.);
#1323=FACE_OUTER_BOUND('',#8085,.T.);
#1324=FACE_OUTER_BOUND('',#8086,.T.);
#1325=FACE_OUTER_BOUND('',#8087,.T.);
#1326=FACE_OUTER_BOUND('',#8088,.T.);
#1327=FACE_OUTER_BOUND('',#8089,.T.);
#1328=FACE_OUTER_BOUND('',#8090,.T.);
#1329=FACE_OUTER_BOUND('',#8091,.T.);
#1330=FACE_OUTER_BOUND('',#8092,.T.);
#1331=FACE_OUTER_BOUND('',#8093,.T.);
#1332=FACE_OUTER_BOUND('',#8094,.T.);
#1333=FACE_OUTER_BOUND('',#8095,.T.);
#1334=FACE_OUTER_BOUND('',#8096,.T.);
#1335=FACE_OUTER_BOUND('',#8097,.T.);
#1336=FACE_OUTER_BOUND('',#8098,.T.);
#1337=FACE_OUTER_BOUND('',#8099,.T.);
#1338=FACE_OUTER_BOUND('',#8100,.T.);
#1339=FACE_OUTER_BOUND('',#8101,.T.);
#1340=FACE_OUTER_BOUND('',#8102,.T.);
#1341=FACE_OUTER_BOUND('',#8103,.T.);
#1342=FACE_OUTER_BOUND('',#8104,.T.);
#1343=FACE_OUTER_BOUND('',#8105,.T.);
#1344=FACE_OUTER_BOUND('',#8106,.T.);
#1345=FACE_OUTER_BOUND('',#8107,.T.);
#1346=FACE_OUTER_BOUND('',#8108,.T.);
#1347=FACE_OUTER_BOUND('',#8109,.T.);
#1348=FACE_OUTER_BOUND('',#8110,.T.);
#1349=FACE_OUTER_BOUND('',#8111,.T.);
#1350=FACE_OUTER_BOUND('',#8112,.T.);
#1351=FACE_OUTER_BOUND('',#8113,.T.);
#1352=FACE_OUTER_BOUND('',#8114,.T.);
#1353=FACE_OUTER_BOUND('',#8115,.T.);
#1354=FACE_OUTER_BOUND('',#8116,.T.);
#1355=FACE_OUTER_BOUND('',#8117,.T.);
#1356=FACE_OUTER_BOUND('',#8118,.T.);
#1357=FACE_OUTER_BOUND('',#8119,.T.);
#1358=FACE_OUTER_BOUND('',#8120,.T.);
#1359=FACE_OUTER_BOUND('',#8121,.T.);
#1360=FACE_OUTER_BOUND('',#8122,.T.);
#1361=FACE_OUTER_BOUND('',#8123,.T.);
#1362=FACE_OUTER_BOUND('',#8124,.T.);
#1363=FACE_OUTER_BOUND('',#8125,.T.);
#1364=FACE_OUTER_BOUND('',#8126,.T.);
#1365=FACE_OUTER_BOUND('',#8127,.T.);
#1366=FACE_OUTER_BOUND('',#8128,.T.);
#1367=FACE_OUTER_BOUND('',#8129,.T.);
#1368=FACE_OUTER_BOUND('',#8130,.T.);
#1369=FACE_OUTER_BOUND('',#8131,.T.);
#1370=FACE_OUTER_BOUND('',#8132,.T.);
#1371=FACE_OUTER_BOUND('',#8133,.T.);
#1372=FACE_OUTER_BOUND('',#8134,.T.);
#1373=FACE_OUTER_BOUND('',#8135,.T.);
#1374=FACE_OUTER_BOUND('',#8136,.T.);
#1375=FACE_OUTER_BOUND('',#8137,.T.);
#1376=FACE_OUTER_BOUND('',#8138,.T.);
#1377=FACE_OUTER_BOUND('',#8139,.T.);
#1378=FACE_OUTER_BOUND('',#8140,.T.);
#1379=FACE_OUTER_BOUND('',#8141,.T.);
#1380=FACE_OUTER_BOUND('',#8142,.T.);
#1381=FACE_OUTER_BOUND('',#8143,.T.);
#1382=FACE_OUTER_BOUND('',#8144,.T.);
#1383=FACE_OUTER_BOUND('',#8145,.T.);
#1384=FACE_OUTER_BOUND('',#8146,.T.);
#1385=FACE_OUTER_BOUND('',#8147,.T.);
#1386=FACE_OUTER_BOUND('',#8148,.T.);
#1387=FACE_OUTER_BOUND('',#8149,.T.);
#1388=FACE_OUTER_BOUND('',#8150,.T.);
#1389=FACE_OUTER_BOUND('',#8151,.T.);
#1390=FACE_OUTER_BOUND('',#8152,.T.);
#1391=FACE_OUTER_BOUND('',#8153,.T.);
#1392=FACE_OUTER_BOUND('',#8154,.T.);
#1393=FACE_OUTER_BOUND('',#8155,.T.);
#1394=FACE_OUTER_BOUND('',#8156,.T.);
#1395=FACE_OUTER_BOUND('',#8157,.T.);
#1396=FACE_OUTER_BOUND('',#8158,.T.);
#1397=FACE_OUTER_BOUND('',#8159,.T.);
#1398=FACE_OUTER_BOUND('',#8160,.T.);
#1399=FACE_OUTER_BOUND('',#8161,.T.);
#1400=FACE_OUTER_BOUND('',#8162,.T.);
#1401=FACE_OUTER_BOUND('',#8163,.T.);
#1402=FACE_OUTER_BOUND('',#8164,.T.);
#1403=FACE_OUTER_BOUND('',#8165,.T.);
#1404=FACE_OUTER_BOUND('',#8166,.T.);
#1405=FACE_OUTER_BOUND('',#8167,.T.);
#1406=FACE_OUTER_BOUND('',#8168,.T.);
#1407=FACE_OUTER_BOUND('',#8169,.T.);
#1408=FACE_OUTER_BOUND('',#8170,.T.);
#1409=FACE_OUTER_BOUND('',#8171,.T.);
#1410=FACE_OUTER_BOUND('',#8172,.T.);
#1411=FACE_OUTER_BOUND('',#8173,.T.);
#1412=FACE_OUTER_BOUND('',#8174,.T.);
#1413=FACE_OUTER_BOUND('',#8175,.T.);
#1414=FACE_OUTER_BOUND('',#8176,.T.);
#1415=FACE_OUTER_BOUND('',#8177,.T.);
#1416=FACE_OUTER_BOUND('',#8178,.T.);
#1417=FACE_OUTER_BOUND('',#8179,.T.);
#1418=FACE_OUTER_BOUND('',#8180,.T.);
#1419=FACE_OUTER_BOUND('',#8181,.T.);
#1420=FACE_OUTER_BOUND('',#8182,.T.);
#1421=FACE_OUTER_BOUND('',#8183,.T.);
#1422=FACE_OUTER_BOUND('',#8184,.T.);
#1423=FACE_OUTER_BOUND('',#8185,.T.);
#1424=FACE_OUTER_BOUND('',#8186,.T.);
#1425=FACE_OUTER_BOUND('',#8187,.T.);
#1426=FACE_OUTER_BOUND('',#8188,.T.);
#1427=FACE_OUTER_BOUND('',#8189,.T.);
#1428=FACE_OUTER_BOUND('',#8190,.T.);
#1429=FACE_OUTER_BOUND('',#8191,.T.);
#1430=FACE_OUTER_BOUND('',#8192,.T.);
#1431=FACE_OUTER_BOUND('',#8193,.T.);
#1432=FACE_OUTER_BOUND('',#8194,.T.);
#1433=FACE_OUTER_BOUND('',#8195,.T.);
#1434=FACE_OUTER_BOUND('',#8196,.T.);
#1435=FACE_OUTER_BOUND('',#8197,.T.);
#1436=FACE_OUTER_BOUND('',#8198,.T.);
#1437=FACE_OUTER_BOUND('',#8199,.T.);
#1438=FACE_OUTER_BOUND('',#8200,.T.);
#1439=FACE_OUTER_BOUND('',#8201,.T.);
#1440=FACE_OUTER_BOUND('',#8202,.T.);
#1441=FACE_OUTER_BOUND('',#8203,.T.);
#1442=FACE_OUTER_BOUND('',#8204,.T.);
#1443=FACE_OUTER_BOUND('',#8205,.T.);
#1444=FACE_OUTER_BOUND('',#8206,.T.);
#1445=FACE_OUTER_BOUND('',#8207,.T.);
#1446=FACE_OUTER_BOUND('',#8208,.T.);
#1447=FACE_OUTER_BOUND('',#8209,.T.);
#1448=FACE_OUTER_BOUND('',#8210,.T.);
#1449=FACE_OUTER_BOUND('',#8211,.T.);
#1450=FACE_OUTER_BOUND('',#8212,.T.);
#1451=FACE_OUTER_BOUND('',#8213,.T.);
#1452=FACE_OUTER_BOUND('',#8214,.T.);
#1453=FACE_OUTER_BOUND('',#8215,.T.);
#1454=FACE_OUTER_BOUND('',#8216,.T.);
#1455=FACE_OUTER_BOUND('',#8217,.T.);
#1456=FACE_OUTER_BOUND('',#8218,.T.);
#1457=FACE_OUTER_BOUND('',#8219,.T.);
#1458=FACE_OUTER_BOUND('',#8220,.T.);
#1459=FACE_OUTER_BOUND('',#8221,.T.);
#1460=FACE_OUTER_BOUND('',#8222,.T.);
#1461=FACE_OUTER_BOUND('',#8223,.T.);
#1462=FACE_OUTER_BOUND('',#8224,.T.);
#1463=FACE_OUTER_BOUND('',#8225,.T.);
#1464=FACE_OUTER_BOUND('',#8226,.T.);
#1465=FACE_OUTER_BOUND('',#8227,.T.);
#1466=FACE_OUTER_BOUND('',#8228,.T.);
#1467=FACE_OUTER_BOUND('',#8229,.T.);
#1468=FACE_OUTER_BOUND('',#8230,.T.);
#1469=FACE_OUTER_BOUND('',#8231,.T.);
#1470=FACE_OUTER_BOUND('',#8232,.T.);
#1471=FACE_OUTER_BOUND('',#8233,.T.);
#1472=FACE_OUTER_BOUND('',#8234,.T.);
#1473=FACE_OUTER_BOUND('',#8235,.T.);
#1474=FACE_OUTER_BOUND('',#8236,.T.);
#1475=FACE_OUTER_BOUND('',#8237,.T.);
#1476=FACE_OUTER_BOUND('',#8238,.T.);
#1477=FACE_OUTER_BOUND('',#8239,.T.);
#1478=FACE_OUTER_BOUND('',#8240,.T.);
#1479=FACE_OUTER_BOUND('',#8241,.T.);
#1480=FACE_OUTER_BOUND('',#8242,.T.);
#1481=FACE_OUTER_BOUND('',#8243,.T.);
#1482=FACE_OUTER_BOUND('',#8244,.T.);
#1483=FACE_OUTER_BOUND('',#8245,.T.);
#1484=FACE_OUTER_BOUND('',#8246,.T.);
#1485=FACE_OUTER_BOUND('',#8247,.T.);
#1486=FACE_OUTER_BOUND('',#8248,.T.);
#1487=FACE_OUTER_BOUND('',#8249,.T.);
#1488=FACE_OUTER_BOUND('',#8250,.T.);
#1489=FACE_OUTER_BOUND('',#8251,.T.);
#1490=FACE_OUTER_BOUND('',#8252,.T.);
#1491=FACE_OUTER_BOUND('',#8253,.T.);
#1492=FACE_OUTER_BOUND('',#8254,.T.);
#1493=FACE_OUTER_BOUND('',#8255,.T.);
#1494=FACE_OUTER_BOUND('',#8256,.T.);
#1495=FACE_OUTER_BOUND('',#8257,.T.);
#1496=FACE_OUTER_BOUND('',#8258,.T.);
#1497=FACE_OUTER_BOUND('',#8259,.T.);
#1498=FACE_OUTER_BOUND('',#8260,.T.);
#1499=FACE_OUTER_BOUND('',#8261,.T.);
#1500=FACE_OUTER_BOUND('',#8262,.T.);
#1501=FACE_OUTER_BOUND('',#8263,.T.);
#1502=FACE_OUTER_BOUND('',#8264,.T.);
#1503=FACE_OUTER_BOUND('',#8265,.T.);
#1504=FACE_OUTER_BOUND('',#8266,.T.);
#1505=FACE_OUTER_BOUND('',#8267,.T.);
#1506=FACE_OUTER_BOUND('',#8268,.T.);
#1507=FACE_OUTER_BOUND('',#8269,.T.);
#1508=FACE_OUTER_BOUND('',#8270,.T.);
#1509=FACE_OUTER_BOUND('',#8271,.T.);
#1510=FACE_OUTER_BOUND('',#8272,.T.);
#1511=FACE_OUTER_BOUND('',#8273,.T.);
#1512=FACE_OUTER_BOUND('',#8274,.T.);
#1513=FACE_OUTER_BOUND('',#8275,.T.);
#1514=FACE_OUTER_BOUND('',#8276,.T.);
#1515=FACE_OUTER_BOUND('',#8277,.T.);
#1516=FACE_OUTER_BOUND('',#8278,.T.);
#1517=FACE_OUTER_BOUND('',#8279,.T.);
#1518=FACE_OUTER_BOUND('',#8280,.T.);
#1519=FACE_OUTER_BOUND('',#8281,.T.);
#1520=FACE_OUTER_BOUND('',#8282,.T.);
#1521=FACE_OUTER_BOUND('',#8283,.T.);
#1522=FACE_OUTER_BOUND('',#8284,.T.);
#1523=FACE_OUTER_BOUND('',#8285,.T.);
#1524=FACE_OUTER_BOUND('',#8286,.T.);
#1525=FACE_OUTER_BOUND('',#8287,.T.);
#1526=FACE_OUTER_BOUND('',#8288,.T.);
#1527=FACE_OUTER_BOUND('',#8289,.T.);
#1528=FACE_OUTER_BOUND('',#8290,.T.);
#1529=FACE_OUTER_BOUND('',#8291,.T.);
#1530=FACE_OUTER_BOUND('',#8292,.T.);
#1531=FACE_OUTER_BOUND('',#8293,.T.);
#1532=FACE_OUTER_BOUND('',#8294,.T.);
#1533=FACE_OUTER_BOUND('',#8295,.T.);
#1534=FACE_OUTER_BOUND('',#8296,.T.);
#1535=FACE_OUTER_BOUND('',#8297,.T.);
#1536=FACE_OUTER_BOUND('',#8298,.T.);
#1537=FACE_OUTER_BOUND('',#8299,.T.);
#1538=FACE_OUTER_BOUND('',#8300,.T.);
#1539=FACE_OUTER_BOUND('',#8301,.T.);
#1540=FACE_OUTER_BOUND('',#8302,.T.);
#1541=FACE_OUTER_BOUND('',#8303,.T.);
#1542=FACE_OUTER_BOUND('',#8304,.T.);
#1543=FACE_OUTER_BOUND('',#8305,.T.);
#1544=FACE_OUTER_BOUND('',#8306,.T.);
#1545=FACE_OUTER_BOUND('',#8307,.T.);
#1546=FACE_OUTER_BOUND('',#8308,.T.);
#1547=FACE_OUTER_BOUND('',#8309,.T.);
#1548=FACE_OUTER_BOUND('',#8310,.T.);
#1549=FACE_OUTER_BOUND('',#8311,.T.);
#1550=FACE_OUTER_BOUND('',#8312,.T.);
#1551=FACE_OUTER_BOUND('',#8313,.T.);
#1552=FACE_OUTER_BOUND('',#8314,.T.);
#1553=FACE_OUTER_BOUND('',#8315,.T.);
#1554=FACE_OUTER_BOUND('',#8316,.T.);
#1555=FACE_OUTER_BOUND('',#8317,.T.);
#1556=FACE_OUTER_BOUND('',#8318,.T.);
#1557=FACE_OUTER_BOUND('',#8319,.T.);
#1558=FACE_OUTER_BOUND('',#8320,.T.);
#1559=FACE_OUTER_BOUND('',#8321,.T.);
#1560=FACE_OUTER_BOUND('',#8322,.T.);
#1561=FACE_OUTER_BOUND('',#8323,.T.);
#1562=FACE_OUTER_BOUND('',#8324,.T.);
#1563=FACE_OUTER_BOUND('',#8325,.T.);
#1564=FACE_OUTER_BOUND('',#8326,.T.);
#1565=FACE_OUTER_BOUND('',#8327,.T.);
#1566=FACE_OUTER_BOUND('',#8328,.T.);
#1567=FACE_OUTER_BOUND('',#8329,.T.);
#1568=FACE_OUTER_BOUND('',#8330,.T.);
#1569=FACE_OUTER_BOUND('',#8331,.T.);
#1570=FACE_OUTER_BOUND('',#8332,.T.);
#1571=FACE_OUTER_BOUND('',#8333,.T.);
#1572=FACE_OUTER_BOUND('',#8334,.T.);
#1573=FACE_OUTER_BOUND('',#8335,.T.);
#1574=FACE_OUTER_BOUND('',#8336,.T.);
#1575=FACE_OUTER_BOUND('',#8337,.T.);
#1576=FACE_OUTER_BOUND('',#8338,.T.);
#1577=FACE_OUTER_BOUND('',#8339,.T.);
#1578=FACE_OUTER_BOUND('',#8340,.T.);
#1579=FACE_OUTER_BOUND('',#8341,.T.);
#1580=FACE_OUTER_BOUND('',#8342,.T.);
#1581=FACE_OUTER_BOUND('',#8343,.T.);
#1582=FACE_OUTER_BOUND('',#8344,.T.);
#1583=FACE_OUTER_BOUND('',#8345,.T.);
#1584=FACE_OUTER_BOUND('',#8346,.T.);
#1585=FACE_OUTER_BOUND('',#8347,.T.);
#1586=FACE_OUTER_BOUND('',#8348,.T.);
#1587=FACE_OUTER_BOUND('',#8349,.T.);
#1588=FACE_OUTER_BOUND('',#8350,.T.);
#1589=FACE_OUTER_BOUND('',#8351,.T.);
#1590=FACE_OUTER_BOUND('',#8352,.T.);
#1591=FACE_OUTER_BOUND('',#8353,.T.);
#1592=FACE_OUTER_BOUND('',#8354,.T.);
#1593=FACE_OUTER_BOUND('',#8355,.T.);
#1594=FACE_OUTER_BOUND('',#8356,.T.);
#1595=FACE_OUTER_BOUND('',#8357,.T.);
#1596=FACE_OUTER_BOUND('',#8358,.T.);
#1597=FACE_OUTER_BOUND('',#8359,.T.);
#1598=FACE_OUTER_BOUND('',#8360,.T.);
#1599=FACE_OUTER_BOUND('',#8361,.T.);
#1600=FACE_OUTER_BOUND('',#8362,.T.);
#1601=FACE_OUTER_BOUND('',#8363,.T.);
#1602=FACE_OUTER_BOUND('',#8364,.T.);
#1603=FACE_OUTER_BOUND('',#8365,.T.);
#1604=FACE_OUTER_BOUND('',#8366,.T.);
#1605=FACE_OUTER_BOUND('',#8367,.T.);
#1606=FACE_OUTER_BOUND('',#8368,.T.);
#1607=FACE_OUTER_BOUND('',#8369,.T.);
#1608=FACE_OUTER_BOUND('',#8370,.T.);
#1609=FACE_OUTER_BOUND('',#8371,.T.);
#1610=FACE_OUTER_BOUND('',#8372,.T.);
#1611=FACE_OUTER_BOUND('',#8373,.T.);
#1612=FACE_OUTER_BOUND('',#8374,.T.);
#1613=FACE_OUTER_BOUND('',#8375,.T.);
#1614=FACE_OUTER_BOUND('',#8376,.T.);
#1615=FACE_OUTER_BOUND('',#8377,.T.);
#1616=FACE_OUTER_BOUND('',#8378,.T.);
#1617=FACE_OUTER_BOUND('',#8379,.T.);
#1618=FACE_OUTER_BOUND('',#8380,.T.);
#1619=FACE_OUTER_BOUND('',#8381,.T.);
#1620=FACE_OUTER_BOUND('',#8382,.T.);
#1621=FACE_OUTER_BOUND('',#8383,.T.);
#1622=FACE_OUTER_BOUND('',#8384,.T.);
#1623=FACE_OUTER_BOUND('',#8385,.T.);
#1624=FACE_OUTER_BOUND('',#8386,.T.);
#1625=FACE_OUTER_BOUND('',#8387,.T.);
#1626=FACE_OUTER_BOUND('',#8388,.T.);
#1627=FACE_OUTER_BOUND('',#8389,.T.);
#1628=FACE_OUTER_BOUND('',#8390,.T.);
#1629=FACE_OUTER_BOUND('',#8391,.T.);
#1630=FACE_OUTER_BOUND('',#8392,.T.);
#1631=FACE_OUTER_BOUND('',#8393,.T.);
#1632=FACE_OUTER_BOUND('',#8394,.T.);
#1633=FACE_OUTER_BOUND('',#8395,.T.);
#1634=FACE_OUTER_BOUND('',#8396,.T.);
#1635=FACE_OUTER_BOUND('',#8397,.T.);
#1636=FACE_OUTER_BOUND('',#8398,.T.);
#1637=FACE_OUTER_BOUND('',#8399,.T.);
#1638=FACE_OUTER_BOUND('',#8400,.T.);
#1639=FACE_OUTER_BOUND('',#8401,.T.);
#1640=FACE_OUTER_BOUND('',#8402,.T.);
#1641=FACE_OUTER_BOUND('',#8403,.T.);
#1642=FACE_OUTER_BOUND('',#8404,.T.);
#1643=FACE_OUTER_BOUND('',#8405,.T.);
#1644=FACE_OUTER_BOUND('',#8406,.T.);
#1645=FACE_OUTER_BOUND('',#8407,.T.);
#1646=FACE_OUTER_BOUND('',#8408,.T.);
#1647=FACE_OUTER_BOUND('',#8409,.T.);
#1648=FACE_OUTER_BOUND('',#8410,.T.);
#1649=FACE_OUTER_BOUND('',#8411,.T.);
#1650=FACE_OUTER_BOUND('',#8412,.T.);
#1651=FACE_OUTER_BOUND('',#8413,.T.);
#1652=FACE_OUTER_BOUND('',#8414,.T.);
#1653=FACE_OUTER_BOUND('',#8415,.T.);
#1654=FACE_OUTER_BOUND('',#8416,.T.);
#1655=FACE_OUTER_BOUND('',#8417,.T.);
#1656=FACE_OUTER_BOUND('',#8418,.T.);
#1657=FACE_OUTER_BOUND('',#8419,.T.);
#1658=FACE_OUTER_BOUND('',#8420,.T.);
#1659=FACE_OUTER_BOUND('',#8421,.T.);
#1660=FACE_OUTER_BOUND('',#8422,.T.);
#1661=FACE_OUTER_BOUND('',#8423,.T.);
#1662=FACE_OUTER_BOUND('',#8424,.T.);
#1663=FACE_OUTER_BOUND('',#8425,.T.);
#1664=FACE_OUTER_BOUND('',#8426,.T.);
#1665=FACE_OUTER_BOUND('',#8427,.T.);
#1666=FACE_OUTER_BOUND('',#8428,.T.);
#1667=FACE_OUTER_BOUND('',#8429,.T.);
#1668=FACE_OUTER_BOUND('',#8430,.T.);
#1669=FACE_OUTER_BOUND('',#8431,.T.);
#1670=FACE_OUTER_BOUND('',#8432,.T.);
#1671=FACE_OUTER_BOUND('',#8433,.T.);
#1672=FACE_OUTER_BOUND('',#8434,.T.);
#1673=FACE_OUTER_BOUND('',#8435,.T.);
#1674=FACE_OUTER_BOUND('',#8436,.T.);
#1675=FACE_OUTER_BOUND('',#8437,.T.);
#1676=FACE_OUTER_BOUND('',#8438,.T.);
#1677=FACE_OUTER_BOUND('',#8439,.T.);
#1678=FACE_OUTER_BOUND('',#8440,.T.);
#1679=FACE_OUTER_BOUND('',#8441,.T.);
#1680=FACE_OUTER_BOUND('',#8442,.T.);
#1681=FACE_OUTER_BOUND('',#8443,.T.);
#1682=FACE_OUTER_BOUND('',#8444,.T.);
#1683=FACE_OUTER_BOUND('',#8445,.T.);
#1684=FACE_OUTER_BOUND('',#8446,.T.);
#1685=FACE_OUTER_BOUND('',#8447,.T.);
#1686=FACE_OUTER_BOUND('',#8448,.T.);
#1687=FACE_OUTER_BOUND('',#8449,.T.);
#1688=FACE_OUTER_BOUND('',#8450,.T.);
#1689=FACE_OUTER_BOUND('',#8451,.T.);
#1690=FACE_OUTER_BOUND('',#8452,.T.);
#1691=FACE_OUTER_BOUND('',#8453,.T.);
#1692=FACE_OUTER_BOUND('',#8454,.T.);
#1693=FACE_OUTER_BOUND('',#8455,.T.);
#1694=FACE_OUTER_BOUND('',#8456,.T.);
#1695=FACE_OUTER_BOUND('',#8457,.T.);
#1696=FACE_OUTER_BOUND('',#8458,.T.);
#1697=FACE_OUTER_BOUND('',#8459,.T.);
#1698=FACE_OUTER_BOUND('',#8460,.T.);
#1699=FACE_OUTER_BOUND('',#8461,.T.);
#1700=FACE_OUTER_BOUND('',#8462,.T.);
#1701=FACE_OUTER_BOUND('',#8463,.T.);
#1702=FACE_OUTER_BOUND('',#8464,.T.);
#1703=FACE_OUTER_BOUND('',#8465,.T.);
#1704=FACE_OUTER_BOUND('',#8466,.T.);
#1705=FACE_OUTER_BOUND('',#8467,.T.);
#1706=FACE_OUTER_BOUND('',#8468,.T.);
#1707=FACE_OUTER_BOUND('',#8469,.T.);
#1708=FACE_OUTER_BOUND('',#8470,.T.);
#1709=FACE_OUTER_BOUND('',#8471,.T.);
#1710=FACE_OUTER_BOUND('',#8472,.T.);
#1711=FACE_OUTER_BOUND('',#8473,.T.);
#1712=FACE_OUTER_BOUND('',#8474,.T.);
#1713=FACE_OUTER_BOUND('',#8475,.T.);
#1714=FACE_OUTER_BOUND('',#8476,.T.);
#1715=FACE_OUTER_BOUND('',#8477,.T.);
#1716=FACE_OUTER_BOUND('',#8478,.T.);
#1717=FACE_OUTER_BOUND('',#8479,.T.);
#1718=FACE_OUTER_BOUND('',#8480,.T.);
#1719=FACE_OUTER_BOUND('',#8481,.T.);
#1720=FACE_OUTER_BOUND('',#8482,.T.);
#1721=FACE_OUTER_BOUND('',#8483,.T.);
#1722=FACE_OUTER_BOUND('',#8484,.T.);
#1723=FACE_OUTER_BOUND('',#8485,.T.);
#1724=FACE_OUTER_BOUND('',#8486,.T.);
#1725=FACE_OUTER_BOUND('',#8487,.T.);
#1726=FACE_OUTER_BOUND('',#8488,.T.);
#1727=FACE_OUTER_BOUND('',#8489,.T.);
#1728=FACE_OUTER_BOUND('',#8490,.T.);
#1729=FACE_OUTER_BOUND('',#8491,.T.);
#1730=FACE_OUTER_BOUND('',#8492,.T.);
#1731=FACE_OUTER_BOUND('',#8493,.T.);
#1732=FACE_OUTER_BOUND('',#8494,.T.);
#1733=FACE_OUTER_BOUND('',#8495,.T.);
#1734=FACE_OUTER_BOUND('',#8496,.T.);
#1735=FACE_OUTER_BOUND('',#8497,.T.);
#1736=FACE_OUTER_BOUND('',#8498,.T.);
#1737=FACE_OUTER_BOUND('',#8499,.T.);
#1738=FACE_OUTER_BOUND('',#8500,.T.);
#1739=FACE_OUTER_BOUND('',#8501,.T.);
#1740=FACE_OUTER_BOUND('',#8502,.T.);
#1741=FACE_OUTER_BOUND('',#8503,.T.);
#1742=FACE_OUTER_BOUND('',#8504,.T.);
#1743=FACE_OUTER_BOUND('',#8505,.T.);
#1744=FACE_OUTER_BOUND('',#8506,.T.);
#1745=FACE_OUTER_BOUND('',#8507,.T.);
#1746=FACE_OUTER_BOUND('',#8508,.T.);
#1747=FACE_OUTER_BOUND('',#8509,.T.);
#1748=FACE_OUTER_BOUND('',#8510,.T.);
#1749=FACE_OUTER_BOUND('',#8511,.T.);
#1750=FACE_OUTER_BOUND('',#8512,.T.);
#1751=FACE_OUTER_BOUND('',#8513,.T.);
#1752=FACE_OUTER_BOUND('',#8514,.T.);
#1753=FACE_OUTER_BOUND('',#8515,.T.);
#1754=FACE_OUTER_BOUND('',#8516,.T.);
#1755=FACE_OUTER_BOUND('',#8517,.T.);
#1756=FACE_OUTER_BOUND('',#8518,.T.);
#1757=FACE_OUTER_BOUND('',#8519,.T.);
#1758=FACE_OUTER_BOUND('',#8520,.T.);
#1759=FACE_OUTER_BOUND('',#8521,.T.);
#1760=FACE_OUTER_BOUND('',#8522,.T.);
#1761=FACE_OUTER_BOUND('',#8523,.T.);
#1762=FACE_OUTER_BOUND('',#8524,.T.);
#1763=FACE_OUTER_BOUND('',#8525,.T.);
#1764=FACE_OUTER_BOUND('',#8526,.T.);
#1765=FACE_OUTER_BOUND('',#8527,.T.);
#1766=FACE_OUTER_BOUND('',#8528,.T.);
#1767=FACE_OUTER_BOUND('',#8529,.T.);
#1768=FACE_OUTER_BOUND('',#8530,.T.);
#1769=FACE_OUTER_BOUND('',#8531,.T.);
#1770=FACE_OUTER_BOUND('',#8532,.T.);
#1771=FACE_OUTER_BOUND('',#8533,.T.);
#1772=FACE_OUTER_BOUND('',#8534,.T.);
#1773=FACE_OUTER_BOUND('',#8535,.T.);
#1774=FACE_OUTER_BOUND('',#8536,.T.);
#1775=FACE_OUTER_BOUND('',#8537,.T.);
#1776=FACE_OUTER_BOUND('',#8538,.T.);
#1777=FACE_OUTER_BOUND('',#8539,.T.);
#1778=FACE_OUTER_BOUND('',#8540,.T.);
#1779=FACE_OUTER_BOUND('',#8541,.T.);
#1780=FACE_OUTER_BOUND('',#8542,.T.);
#1781=FACE_OUTER_BOUND('',#8543,.T.);
#1782=FACE_OUTER_BOUND('',#8544,.T.);
#1783=FACE_OUTER_BOUND('',#8545,.T.);
#1784=FACE_OUTER_BOUND('',#8546,.T.);
#1785=FACE_OUTER_BOUND('',#8547,.T.);
#1786=FACE_OUTER_BOUND('',#8548,.T.);
#1787=FACE_OUTER_BOUND('',#8549,.T.);
#1788=FACE_OUTER_BOUND('',#8550,.T.);
#1789=FACE_OUTER_BOUND('',#8551,.T.);
#1790=FACE_OUTER_BOUND('',#8552,.T.);
#1791=FACE_OUTER_BOUND('',#8553,.T.);
#1792=FACE_OUTER_BOUND('',#8554,.T.);
#1793=FACE_OUTER_BOUND('',#8555,.T.);
#1794=FACE_OUTER_BOUND('',#8556,.T.);
#1795=FACE_OUTER_BOUND('',#8557,.T.);
#1796=FACE_OUTER_BOUND('',#8558,.T.);
#1797=FACE_OUTER_BOUND('',#8559,.T.);
#1798=FACE_OUTER_BOUND('',#8560,.T.);
#1799=FACE_OUTER_BOUND('',#8561,.T.);
#1800=FACE_OUTER_BOUND('',#8562,.T.);
#1801=FACE_OUTER_BOUND('',#8563,.T.);
#1802=FACE_OUTER_BOUND('',#8564,.T.);
#1803=FACE_OUTER_BOUND('',#8565,.T.);
#1804=FACE_OUTER_BOUND('',#8566,.T.);
#1805=FACE_OUTER_BOUND('',#8567,.T.);
#1806=FACE_OUTER_BOUND('',#8568,.T.);
#1807=FACE_OUTER_BOUND('',#8569,.T.);
#1808=FACE_OUTER_BOUND('',#8570,.T.);
#1809=FACE_OUTER_BOUND('',#8571,.T.);
#1810=FACE_OUTER_BOUND('',#8572,.T.);
#1811=FACE_OUTER_BOUND('',#8573,.T.);
#1812=FACE_OUTER_BOUND('',#8574,.T.);
#1813=FACE_OUTER_BOUND('',#8575,.T.);
#1814=FACE_OUTER_BOUND('',#8576,.T.);
#1815=FACE_OUTER_BOUND('',#8577,.T.);
#1816=FACE_OUTER_BOUND('',#8578,.T.);
#1817=FACE_OUTER_BOUND('',#8579,.T.);
#1818=FACE_OUTER_BOUND('',#8580,.T.);
#1819=FACE_OUTER_BOUND('',#8581,.T.);
#1820=FACE_OUTER_BOUND('',#8582,.T.);
#1821=FACE_OUTER_BOUND('',#8583,.T.);
#1822=FACE_OUTER_BOUND('',#8584,.T.);
#1823=FACE_OUTER_BOUND('',#8585,.T.);
#1824=FACE_OUTER_BOUND('',#8586,.T.);
#1825=FACE_OUTER_BOUND('',#8587,.T.);
#1826=FACE_OUTER_BOUND('',#8588,.T.);
#1827=FACE_OUTER_BOUND('',#8589,.T.);
#1828=FACE_OUTER_BOUND('',#8590,.T.);
#1829=FACE_OUTER_BOUND('',#8591,.T.);
#1830=FACE_OUTER_BOUND('',#8592,.T.);
#1831=FACE_OUTER_BOUND('',#8593,.T.);
#1832=FACE_OUTER_BOUND('',#8594,.T.);
#1833=FACE_OUTER_BOUND('',#8595,.T.);
#1834=FACE_OUTER_BOUND('',#8596,.T.);
#1835=FACE_OUTER_BOUND('',#8597,.T.);
#1836=FACE_OUTER_BOUND('',#8598,.T.);
#1837=FACE_OUTER_BOUND('',#8599,.T.);
#1838=FACE_OUTER_BOUND('',#8600,.T.);
#1839=FACE_OUTER_BOUND('',#8601,.T.);
#1840=FACE_OUTER_BOUND('',#8602,.T.);
#1841=FACE_OUTER_BOUND('',#8603,.T.);
#1842=FACE_OUTER_BOUND('',#8604,.T.);
#1843=FACE_OUTER_BOUND('',#8605,.T.);
#1844=FACE_OUTER_BOUND('',#8606,.T.);
#1845=FACE_OUTER_BOUND('',#8607,.T.);
#1846=FACE_OUTER_BOUND('',#8608,.T.);
#1847=FACE_OUTER_BOUND('',#8609,.T.);
#1848=FACE_OUTER_BOUND('',#8610,.T.);
#1849=FACE_OUTER_BOUND('',#8611,.T.);
#1850=FACE_OUTER_BOUND('',#8612,.T.);
#1851=FACE_OUTER_BOUND('',#8613,.T.);
#1852=FACE_OUTER_BOUND('',#8614,.T.);
#1853=FACE_OUTER_BOUND('',#8615,.T.);
#1854=FACE_OUTER_BOUND('',#8616,.T.);
#1855=FACE_OUTER_BOUND('',#8617,.T.);
#1856=FACE_OUTER_BOUND('',#8618,.T.);
#1857=FACE_OUTER_BOUND('',#8619,.T.);
#1858=FACE_OUTER_BOUND('',#8620,.T.);
#1859=FACE_OUTER_BOUND('',#8621,.T.);
#1860=FACE_OUTER_BOUND('',#8622,.T.);
#1861=FACE_OUTER_BOUND('',#8623,.T.);
#1862=FACE_OUTER_BOUND('',#8624,.T.);
#1863=FACE_OUTER_BOUND('',#8625,.T.);
#1864=FACE_OUTER_BOUND('',#8626,.T.);
#1865=FACE_OUTER_BOUND('',#8627,.T.);
#1866=FACE_OUTER_BOUND('',#8628,.T.);
#1867=FACE_OUTER_BOUND('',#8629,.T.);
#1868=FACE_OUTER_BOUND('',#8630,.T.);
#1869=FACE_OUTER_BOUND('',#8631,.T.);
#1870=FACE_OUTER_BOUND('',#8632,.T.);
#1871=FACE_OUTER_BOUND('',#8633,.T.);
#1872=FACE_OUTER_BOUND('',#8634,.T.);
#1873=FACE_OUTER_BOUND('',#8635,.T.);
#1874=FACE_OUTER_BOUND('',#8636,.T.);
#1875=FACE_OUTER_BOUND('',#8637,.T.);
#1876=FACE_OUTER_BOUND('',#8638,.T.);
#1877=FACE_OUTER_BOUND('',#8639,.T.);
#1878=FACE_OUTER_BOUND('',#8640,.T.);
#1879=FACE_OUTER_BOUND('',#8641,.T.);
#1880=FACE_OUTER_BOUND('',#8642,.T.);
#1881=FACE_OUTER_BOUND('',#8643,.T.);
#1882=FACE_OUTER_BOUND('',#8644,.T.);
#1883=FACE_OUTER_BOUND('',#8645,.T.);
#1884=FACE_OUTER_BOUND('',#8646,.T.);
#1885=FACE_OUTER_BOUND('',#8647,.T.);
#1886=FACE_OUTER_BOUND('',#8648,.T.);
#1887=FACE_OUTER_BOUND('',#8649,.T.);
#1888=FACE_OUTER_BOUND('',#8650,.T.);
#1889=FACE_OUTER_BOUND('',#8651,.T.);
#1890=FACE_OUTER_BOUND('',#8652,.T.);
#1891=FACE_OUTER_BOUND('',#8653,.T.);
#1892=FACE_OUTER_BOUND('',#8654,.T.);
#1893=FACE_OUTER_BOUND('',#8655,.T.);
#1894=FACE_OUTER_BOUND('',#8656,.T.);
#1895=FACE_OUTER_BOUND('',#8657,.T.);
#1896=FACE_OUTER_BOUND('',#8658,.T.);
#1897=FACE_OUTER_BOUND('',#8659,.T.);
#1898=FACE_OUTER_BOUND('',#8660,.T.);
#1899=FACE_OUTER_BOUND('',#8661,.T.);
#1900=FACE_OUTER_BOUND('',#8662,.T.);
#1901=FACE_OUTER_BOUND('',#8663,.T.);
#1902=FACE_OUTER_BOUND('',#8664,.T.);
#1903=FACE_OUTER_BOUND('',#8665,.T.);
#1904=FACE_OUTER_BOUND('',#8666,.T.);
#1905=FACE_OUTER_BOUND('',#8667,.T.);
#1906=FACE_OUTER_BOUND('',#8668,.T.);
#1907=FACE_OUTER_BOUND('',#8669,.T.);
#1908=FACE_OUTER_BOUND('',#8670,.T.);
#1909=FACE_OUTER_BOUND('',#8671,.T.);
#1910=FACE_OUTER_BOUND('',#8672,.T.);
#1911=FACE_OUTER_BOUND('',#8673,.T.);
#1912=FACE_OUTER_BOUND('',#8674,.T.);
#1913=FACE_OUTER_BOUND('',#8675,.T.);
#1914=FACE_OUTER_BOUND('',#8676,.T.);
#1915=FACE_OUTER_BOUND('',#8677,.T.);
#1916=FACE_OUTER_BOUND('',#8678,.T.);
#1917=FACE_OUTER_BOUND('',#8679,.T.);
#1918=FACE_OUTER_BOUND('',#8680,.T.);
#1919=FACE_OUTER_BOUND('',#8681,.T.);
#1920=FACE_OUTER_BOUND('',#8682,.T.);
#1921=FACE_OUTER_BOUND('',#8683,.T.);
#1922=FACE_OUTER_BOUND('',#8684,.T.);
#1923=FACE_OUTER_BOUND('',#8685,.T.);
#1924=FACE_OUTER_BOUND('',#8686,.T.);
#1925=FACE_OUTER_BOUND('',#8687,.T.);
#1926=FACE_OUTER_BOUND('',#8688,.T.);
#1927=FACE_OUTER_BOUND('',#8689,.T.);
#1928=FACE_OUTER_BOUND('',#8690,.T.);
#1929=FACE_OUTER_BOUND('',#8691,.T.);
#1930=FACE_OUTER_BOUND('',#8692,.T.);
#1931=FACE_OUTER_BOUND('',#8693,.T.);
#1932=FACE_OUTER_BOUND('',#8694,.T.);
#1933=FACE_OUTER_BOUND('',#8695,.T.);
#1934=FACE_OUTER_BOUND('',#8696,.T.);
#1935=FACE_OUTER_BOUND('',#8697,.T.);
#1936=FACE_OUTER_BOUND('',#8698,.T.);
#1937=FACE_OUTER_BOUND('',#8699,.T.);
#1938=FACE_OUTER_BOUND('',#8700,.T.);
#1939=FACE_OUTER_BOUND('',#8701,.T.);
#1940=FACE_OUTER_BOUND('',#8702,.T.);
#1941=FACE_OUTER_BOUND('',#8703,.T.);
#1942=FACE_OUTER_BOUND('',#8704,.T.);
#1943=FACE_OUTER_BOUND('',#8705,.T.);
#1944=FACE_OUTER_BOUND('',#8706,.T.);
#1945=FACE_OUTER_BOUND('',#8707,.T.);
#1946=FACE_OUTER_BOUND('',#8708,.T.);
#1947=FACE_OUTER_BOUND('',#8709,.T.);
#1948=FACE_OUTER_BOUND('',#8710,.T.);
#1949=FACE_OUTER_BOUND('',#8711,.T.);
#1950=FACE_OUTER_BOUND('',#8712,.T.);
#1951=FACE_OUTER_BOUND('',#8713,.T.);
#1952=FACE_OUTER_BOUND('',#8714,.T.);
#1953=FACE_OUTER_BOUND('',#8715,.T.);
#1954=FACE_OUTER_BOUND('',#8716,.T.);
#1955=FACE_OUTER_BOUND('',#8717,.T.);
#1956=FACE_OUTER_BOUND('',#8718,.T.);
#1957=FACE_OUTER_BOUND('',#8719,.T.);
#1958=FACE_OUTER_BOUND('',#8720,.T.);
#1959=FACE_OUTER_BOUND('',#8721,.T.);
#1960=FACE_OUTER_BOUND('',#8722,.T.);
#1961=FACE_OUTER_BOUND('',#8723,.T.);
#1962=FACE_OUTER_BOUND('',#8724,.T.);
#1963=FACE_OUTER_BOUND('',#8725,.T.);
#1964=FACE_OUTER_BOUND('',#8726,.T.);
#1965=FACE_OUTER_BOUND('',#8727,.T.);
#1966=FACE_OUTER_BOUND('',#8728,.T.);
#1967=FACE_OUTER_BOUND('',#8729,.T.);
#1968=FACE_OUTER_BOUND('',#8730,.T.);
#1969=FACE_OUTER_BOUND('',#8731,.T.);
#1970=FACE_OUTER_BOUND('',#8732,.T.);
#1971=FACE_OUTER_BOUND('',#8733,.T.);
#1972=FACE_OUTER_BOUND('',#8734,.T.);
#1973=FACE_OUTER_BOUND('',#8735,.T.);
#1974=FACE_OUTER_BOUND('',#8736,.T.);
#1975=FACE_OUTER_BOUND('',#8737,.T.);
#1976=FACE_OUTER_BOUND('',#8738,.T.);
#1977=FACE_OUTER_BOUND('',#8739,.T.);
#1978=FACE_OUTER_BOUND('',#8740,.T.);
#1979=FACE_OUTER_BOUND('',#8741,.T.);
#1980=FACE_OUTER_BOUND('',#8742,.T.);
#1981=FACE_OUTER_BOUND('',#8743,.T.);
#1982=FACE_OUTER_BOUND('',#8744,.T.);
#1983=FACE_OUTER_BOUND('',#8745,.T.);
#1984=FACE_OUTER_BOUND('',#8746,.T.);
#1985=FACE_OUTER_BOUND('',#8747,.T.);
#1986=FACE_OUTER_BOUND('',#8748,.T.);
#1987=FACE_OUTER_BOUND('',#8749,.T.);
#1988=FACE_OUTER_BOUND('',#8750,.T.);
#1989=FACE_OUTER_BOUND('',#8751,.T.);
#1990=FACE_OUTER_BOUND('',#8752,.T.);
#1991=FACE_OUTER_BOUND('',#8753,.T.);
#1992=FACE_OUTER_BOUND('',#8754,.T.);
#1993=FACE_OUTER_BOUND('',#8755,.T.);
#1994=FACE_OUTER_BOUND('',#8756,.T.);
#1995=FACE_OUTER_BOUND('',#8757,.T.);
#1996=FACE_OUTER_BOUND('',#8758,.T.);
#1997=FACE_OUTER_BOUND('',#8759,.T.);
#1998=FACE_OUTER_BOUND('',#8760,.T.);
#1999=FACE_OUTER_BOUND('',#8761,.T.);
#2000=FACE_OUTER_BOUND('',#8762,.T.);
#2001=FACE_OUTER_BOUND('',#8763,.T.);
#2002=FACE_OUTER_BOUND('',#8764,.T.);
#2003=FACE_OUTER_BOUND('',#8765,.T.);
#2004=FACE_OUTER_BOUND('',#8766,.T.);
#2005=FACE_OUTER_BOUND('',#8767,.T.);
#2006=FACE_OUTER_BOUND('',#8768,.T.);
#2007=FACE_OUTER_BOUND('',#8769,.T.);
#2008=FACE_OUTER_BOUND('',#8770,.T.);
#2009=FACE_OUTER_BOUND('',#8771,.T.);
#2010=FACE_OUTER_BOUND('',#8772,.T.);
#2011=FACE_OUTER_BOUND('',#8773,.T.);
#2012=FACE_OUTER_BOUND('',#8774,.T.);
#2013=FACE_OUTER_BOUND('',#8775,.T.);
#2014=FACE_OUTER_BOUND('',#8776,.T.);
#2015=FACE_OUTER_BOUND('',#8777,.T.);
#2016=FACE_OUTER_BOUND('',#8778,.T.);
#2017=FACE_OUTER_BOUND('',#8779,.T.);
#2018=FACE_OUTER_BOUND('',#8780,.T.);
#2019=FACE_OUTER_BOUND('',#8781,.T.);
#2020=FACE_OUTER_BOUND('',#8782,.T.);
#2021=FACE_OUTER_BOUND('',#8783,.T.);
#2022=FACE_OUTER_BOUND('',#8784,.T.);
#2023=FACE_OUTER_BOUND('',#8785,.T.);
#2024=FACE_OUTER_BOUND('',#8786,.T.);
#2025=FACE_OUTER_BOUND('',#8787,.T.);
#2026=FACE_OUTER_BOUND('',#8788,.T.);
#2027=FACE_OUTER_BOUND('',#8789,.T.);
#2028=FACE_OUTER_BOUND('',#8790,.T.);
#2029=FACE_OUTER_BOUND('',#8791,.T.);
#2030=FACE_OUTER_BOUND('',#8792,.T.);
#2031=FACE_OUTER_BOUND('',#8793,.T.);
#2032=FACE_OUTER_BOUND('',#8794,.T.);
#2033=FACE_OUTER_BOUND('',#8795,.T.);
#2034=FACE_OUTER_BOUND('',#8796,.T.);
#2035=FACE_OUTER_BOUND('',#8797,.T.);
#2036=FACE_OUTER_BOUND('',#8798,.T.);
#2037=FACE_OUTER_BOUND('',#8799,.T.);
#2038=FACE_OUTER_BOUND('',#8800,.T.);
#2039=FACE_OUTER_BOUND('',#8801,.T.);
#2040=FACE_OUTER_BOUND('',#8802,.T.);
#2041=FACE_OUTER_BOUND('',#8803,.T.);
#2042=FACE_OUTER_BOUND('',#8804,.T.);
#2043=FACE_OUTER_BOUND('',#8805,.T.);
#2044=FACE_OUTER_BOUND('',#8806,.T.);
#2045=FACE_OUTER_BOUND('',#8807,.T.);
#2046=FACE_OUTER_BOUND('',#8808,.T.);
#2047=FACE_OUTER_BOUND('',#8809,.T.);
#2048=FACE_OUTER_BOUND('',#8810,.T.);
#2049=FACE_OUTER_BOUND('',#8811,.T.);
#2050=FACE_OUTER_BOUND('',#8812,.T.);
#2051=FACE_OUTER_BOUND('',#8813,.T.);
#2052=FACE_OUTER_BOUND('',#8814,.T.);
#2053=FACE_OUTER_BOUND('',#8815,.T.);
#2054=FACE_OUTER_BOUND('',#8816,.T.);
#2055=FACE_OUTER_BOUND('',#8817,.T.);
#2056=FACE_OUTER_BOUND('',#8818,.T.);
#2057=FACE_OUTER_BOUND('',#8819,.T.);
#2058=FACE_OUTER_BOUND('',#8820,.T.);
#2059=FACE_OUTER_BOUND('',#8821,.T.);
#2060=FACE_OUTER_BOUND('',#8822,.T.);
#2061=FACE_OUTER_BOUND('',#8823,.T.);
#2062=FACE_OUTER_BOUND('',#8824,.T.);
#2063=FACE_OUTER_BOUND('',#8825,.T.);
#2064=FACE_OUTER_BOUND('',#8826,.T.);
#2065=FACE_OUTER_BOUND('',#8827,.T.);
#2066=FACE_OUTER_BOUND('',#8828,.T.);
#2067=FACE_OUTER_BOUND('',#8829,.T.);
#2068=FACE_OUTER_BOUND('',#8830,.T.);
#2069=FACE_OUTER_BOUND('',#8831,.T.);
#2070=FACE_OUTER_BOUND('',#8832,.T.);
#2071=FACE_OUTER_BOUND('',#8833,.T.);
#2072=FACE_OUTER_BOUND('',#8834,.T.);
#2073=FACE_OUTER_BOUND('',#8835,.T.);
#2074=FACE_OUTER_BOUND('',#8836,.T.);
#2075=FACE_OUTER_BOUND('',#8837,.T.);
#2076=FACE_OUTER_BOUND('',#8838,.T.);
#2077=FACE_OUTER_BOUND('',#8839,.T.);
#2078=FACE_OUTER_BOUND('',#8840,.T.);
#2079=FACE_OUTER_BOUND('',#8841,.T.);
#2080=FACE_OUTER_BOUND('',#8842,.T.);
#2081=FACE_OUTER_BOUND('',#8843,.T.);
#2082=FACE_OUTER_BOUND('',#8844,.T.);
#2083=FACE_OUTER_BOUND('',#8845,.T.);
#2084=FACE_OUTER_BOUND('',#8846,.T.);
#2085=FACE_OUTER_BOUND('',#8847,.T.);
#2086=FACE_OUTER_BOUND('',#8848,.T.);
#2087=FACE_OUTER_BOUND('',#8849,.T.);
#2088=FACE_OUTER_BOUND('',#8850,.T.);
#2089=FACE_OUTER_BOUND('',#8851,.T.);
#2090=FACE_OUTER_BOUND('',#8852,.T.);
#2091=FACE_OUTER_BOUND('',#8853,.T.);
#2092=FACE_OUTER_BOUND('',#8854,.T.);
#2093=FACE_OUTER_BOUND('',#8855,.T.);
#2094=FACE_OUTER_BOUND('',#8856,.T.);
#2095=FACE_OUTER_BOUND('',#8857,.T.);
#2096=FACE_OUTER_BOUND('',#8858,.T.);
#2097=FACE_OUTER_BOUND('',#8859,.T.);
#2098=FACE_OUTER_BOUND('',#8860,.T.);
#2099=FACE_OUTER_BOUND('',#8861,.T.);
#2100=FACE_OUTER_BOUND('',#8862,.T.);
#2101=FACE_OUTER_BOUND('',#8863,.T.);
#2102=FACE_OUTER_BOUND('',#8864,.T.);
#2103=FACE_OUTER_BOUND('',#8865,.T.);
#2104=FACE_OUTER_BOUND('',#8866,.T.);
#2105=FACE_OUTER_BOUND('',#8867,.T.);
#2106=FACE_OUTER_BOUND('',#8868,.T.);
#2107=FACE_OUTER_BOUND('',#8869,.T.);
#2108=FACE_OUTER_BOUND('',#8870,.T.);
#2109=FACE_OUTER_BOUND('',#8871,.T.);
#2110=FACE_OUTER_BOUND('',#8872,.T.);
#2111=FACE_OUTER_BOUND('',#8873,.T.);
#2112=FACE_OUTER_BOUND('',#8874,.T.);
#2113=FACE_OUTER_BOUND('',#8875,.T.);
#2114=FACE_OUTER_BOUND('',#8876,.T.);
#2115=FACE_OUTER_BOUND('',#8877,.T.);
#2116=FACE_OUTER_BOUND('',#8878,.T.);
#2117=FACE_OUTER_BOUND('',#8879,.T.);
#2118=FACE_OUTER_BOUND('',#8880,.T.);
#2119=FACE_OUTER_BOUND('',#8881,.T.);
#2120=FACE_OUTER_BOUND('',#8882,.T.);
#2121=FACE_OUTER_BOUND('',#8883,.T.);
#2122=FACE_OUTER_BOUND('',#8884,.T.);
#2123=FACE_OUTER_BOUND('',#8885,.T.);
#2124=FACE_OUTER_BOUND('',#8886,.T.);
#2125=FACE_OUTER_BOUND('',#8887,.T.);
#2126=FACE_OUTER_BOUND('',#8888,.T.);
#2127=FACE_OUTER_BOUND('',#8889,.T.);
#2128=FACE_OUTER_BOUND('',#8890,.T.);
#2129=FACE_OUTER_BOUND('',#8891,.T.);
#2130=FACE_OUTER_BOUND('',#8892,.T.);
#2131=FACE_OUTER_BOUND('',#8893,.T.);
#2132=FACE_OUTER_BOUND('',#8894,.T.);
#2133=FACE_OUTER_BOUND('',#8895,.T.);
#2134=FACE_OUTER_BOUND('',#8896,.T.);
#2135=FACE_OUTER_BOUND('',#8897,.T.);
#2136=FACE_OUTER_BOUND('',#8898,.T.);
#2137=FACE_OUTER_BOUND('',#8899,.T.);
#2138=FACE_OUTER_BOUND('',#8900,.T.);
#2139=FACE_OUTER_BOUND('',#8901,.T.);
#2140=FACE_OUTER_BOUND('',#8902,.T.);
#2141=FACE_OUTER_BOUND('',#8903,.T.);
#2142=FACE_OUTER_BOUND('',#8904,.T.);
#2143=FACE_OUTER_BOUND('',#8905,.T.);
#2144=FACE_OUTER_BOUND('',#8906,.T.);
#2145=FACE_OUTER_BOUND('',#8907,.T.);
#2146=FACE_OUTER_BOUND('',#8908,.T.);
#2147=FACE_OUTER_BOUND('',#8909,.T.);
#2148=FACE_OUTER_BOUND('',#8910,.T.);
#2149=FACE_OUTER_BOUND('',#8911,.T.);
#2150=FACE_OUTER_BOUND('',#8912,.T.);
#2151=FACE_OUTER_BOUND('',#8913,.T.);
#2152=FACE_OUTER_BOUND('',#8914,.T.);
#2153=FACE_OUTER_BOUND('',#8915,.T.);
#2154=FACE_OUTER_BOUND('',#8916,.T.);
#2155=FACE_OUTER_BOUND('',#8917,.T.);
#2156=FACE_OUTER_BOUND('',#8918,.T.);
#2157=FACE_OUTER_BOUND('',#8919,.T.);
#2158=FACE_OUTER_BOUND('',#8920,.T.);
#2159=FACE_OUTER_BOUND('',#8921,.T.);
#2160=FACE_OUTER_BOUND('',#8922,.T.);
#2161=FACE_OUTER_BOUND('',#8923,.T.);
#2162=FACE_OUTER_BOUND('',#8924,.T.);
#2163=FACE_OUTER_BOUND('',#8925,.T.);
#2164=FACE_OUTER_BOUND('',#8926,.T.);
#2165=FACE_OUTER_BOUND('',#8927,.T.);
#2166=FACE_OUTER_BOUND('',#8928,.T.);
#2167=FACE_OUTER_BOUND('',#8929,.T.);
#2168=FACE_OUTER_BOUND('',#8930,.T.);
#2169=FACE_OUTER_BOUND('',#8931,.T.);
#2170=FACE_OUTER_BOUND('',#8932,.T.);
#2171=FACE_OUTER_BOUND('',#8933,.T.);
#2172=FACE_OUTER_BOUND('',#8934,.T.);
#2173=FACE_OUTER_BOUND('',#8935,.T.);
#2174=FACE_OUTER_BOUND('',#8936,.T.);
#2175=FACE_OUTER_BOUND('',#8937,.T.);
#2176=FACE_OUTER_BOUND('',#8938,.T.);
#2177=FACE_OUTER_BOUND('',#8939,.T.);
#2178=FACE_OUTER_BOUND('',#8940,.T.);
#2179=FACE_OUTER_BOUND('',#8941,.T.);
#2180=FACE_OUTER_BOUND('',#8942,.T.);
#2181=FACE_OUTER_BOUND('',#8943,.T.);
#2182=FACE_OUTER_BOUND('',#8944,.T.);
#2183=FACE_OUTER_BOUND('',#8945,.T.);
#2184=FACE_OUTER_BOUND('',#8946,.T.);
#2185=FACE_OUTER_BOUND('',#8947,.T.);
#2186=FACE_OUTER_BOUND('',#8948,.T.);
#2187=FACE_OUTER_BOUND('',#8949,.T.);
#2188=FACE_OUTER_BOUND('',#8950,.T.);
#2189=FACE_OUTER_BOUND('',#8951,.T.);
#2190=FACE_OUTER_BOUND('',#8952,.T.);
#2191=FACE_OUTER_BOUND('',#8953,.T.);
#2192=FACE_OUTER_BOUND('',#8954,.T.);
#2193=FACE_OUTER_BOUND('',#8955,.T.);
#2194=FACE_OUTER_BOUND('',#8956,.T.);
#2195=FACE_OUTER_BOUND('',#8957,.T.);
#2196=FACE_OUTER_BOUND('',#8958,.T.);
#2197=FACE_OUTER_BOUND('',#8959,.T.);
#2198=FACE_OUTER_BOUND('',#8960,.T.);
#2199=FACE_OUTER_BOUND('',#8961,.T.);
#2200=FACE_OUTER_BOUND('',#8962,.T.);
#2201=FACE_OUTER_BOUND('',#8963,.T.);
#2202=FACE_OUTER_BOUND('',#8964,.T.);
#2203=FACE_OUTER_BOUND('',#8965,.T.);
#2204=FACE_OUTER_BOUND('',#8966,.T.);
#2205=FACE_OUTER_BOUND('',#8967,.T.);
#2206=FACE_OUTER_BOUND('',#8968,.T.);
#2207=FACE_OUTER_BOUND('',#8969,.T.);
#2208=FACE_OUTER_BOUND('',#8970,.T.);
#2209=FACE_OUTER_BOUND('',#8971,.T.);
#2210=FACE_OUTER_BOUND('',#8972,.T.);
#2211=FACE_OUTER_BOUND('',#8973,.T.);
#2212=FACE_OUTER_BOUND('',#8974,.T.);
#2213=FACE_OUTER_BOUND('',#8975,.T.);
#2214=FACE_OUTER_BOUND('',#8976,.T.);
#2215=FACE_OUTER_BOUND('',#8977,.T.);
#2216=FACE_OUTER_BOUND('',#8978,.T.);
#2217=FACE_OUTER_BOUND('',#8979,.T.);
#2218=FACE_OUTER_BOUND('',#8980,.T.);
#2219=FACE_OUTER_BOUND('',#8981,.T.);
#2220=FACE_OUTER_BOUND('',#8982,.T.);
#2221=FACE_OUTER_BOUND('',#8983,.T.);
#2222=FACE_OUTER_BOUND('',#8984,.T.);
#2223=FACE_OUTER_BOUND('',#8985,.T.);
#2224=FACE_OUTER_BOUND('',#8986,.T.);
#2225=FACE_OUTER_BOUND('',#8987,.T.);
#2226=FACE_OUTER_BOUND('',#8988,.T.);
#2227=FACE_OUTER_BOUND('',#8989,.T.);
#2228=FACE_OUTER_BOUND('',#8990,.T.);
#2229=FACE_OUTER_BOUND('',#8991,.T.);
#2230=FACE_OUTER_BOUND('',#8992,.T.);
#2231=FACE_OUTER_BOUND('',#8993,.T.);
#2232=FACE_OUTER_BOUND('',#8994,.T.);
#2233=FACE_OUTER_BOUND('',#8995,.T.);
#2234=FACE_OUTER_BOUND('',#8996,.T.);
#2235=FACE_OUTER_BOUND('',#8997,.T.);
#2236=FACE_OUTER_BOUND('',#8998,.T.);
#2237=FACE_OUTER_BOUND('',#8999,.T.);
#2238=FACE_OUTER_BOUND('',#9000,.T.);
#2239=FACE_OUTER_BOUND('',#9001,.T.);
#2240=FACE_OUTER_BOUND('',#9002,.T.);
#2241=FACE_OUTER_BOUND('',#9003,.T.);
#2242=FACE_OUTER_BOUND('',#9004,.T.);
#2243=FACE_OUTER_BOUND('',#9005,.T.);
#2244=FACE_OUTER_BOUND('',#9006,.T.);
#2245=FACE_OUTER_BOUND('',#9007,.T.);
#2246=FACE_OUTER_BOUND('',#9008,.T.);
#2247=FACE_OUTER_BOUND('',#9009,.T.);
#2248=FACE_OUTER_BOUND('',#9010,.T.);
#2249=FACE_OUTER_BOUND('',#9011,.T.);
#2250=FACE_OUTER_BOUND('',#9012,.T.);
#2251=FACE_OUTER_BOUND('',#9013,.T.);
#2252=FACE_OUTER_BOUND('',#9014,.T.);
#2253=FACE_OUTER_BOUND('',#9015,.T.);
#2254=FACE_OUTER_BOUND('',#9016,.T.);
#2255=FACE_OUTER_BOUND('',#9017,.T.);
#2256=FACE_OUTER_BOUND('',#9018,.T.);
#2257=FACE_OUTER_BOUND('',#9019,.T.);
#2258=FACE_OUTER_BOUND('',#9020,.T.);
#2259=FACE_OUTER_BOUND('',#9021,.T.);
#2260=FACE_OUTER_BOUND('',#9022,.T.);
#2261=FACE_OUTER_BOUND('',#9023,.T.);
#2262=FACE_OUTER_BOUND('',#9024,.T.);
#2263=FACE_OUTER_BOUND('',#9025,.T.);
#2264=FACE_OUTER_BOUND('',#9026,.T.);
#2265=FACE_OUTER_BOUND('',#9027,.T.);
#2266=FACE_OUTER_BOUND('',#9028,.T.);
#2267=FACE_OUTER_BOUND('',#9029,.T.);
#2268=FACE_OUTER_BOUND('',#9030,.T.);
#2269=FACE_OUTER_BOUND('',#9031,.T.);
#2270=FACE_OUTER_BOUND('',#9032,.T.);
#2271=FACE_OUTER_BOUND('',#9033,.T.);
#2272=FACE_OUTER_BOUND('',#9034,.T.);
#2273=FACE_OUTER_BOUND('',#9035,.T.);
#2274=FACE_OUTER_BOUND('',#9036,.T.);
#2275=FACE_OUTER_BOUND('',#9037,.T.);
#2276=FACE_OUTER_BOUND('',#9038,.T.);
#2277=FACE_OUTER_BOUND('',#9039,.T.);
#2278=FACE_OUTER_BOUND('',#9040,.T.);
#2279=FACE_OUTER_BOUND('',#9041,.T.);
#2280=FACE_OUTER_BOUND('',#9042,.T.);
#2281=FACE_OUTER_BOUND('',#9043,.T.);
#2282=FACE_OUTER_BOUND('',#9044,.T.);
#2283=FACE_OUTER_BOUND('',#9045,.T.);
#2284=FACE_OUTER_BOUND('',#9046,.T.);
#2285=FACE_OUTER_BOUND('',#9047,.T.);
#2286=FACE_OUTER_BOUND('',#9048,.T.);
#2287=FACE_OUTER_BOUND('',#9049,.T.);
#2288=FACE_OUTER_BOUND('',#9050,.T.);
#2289=FACE_OUTER_BOUND('',#9051,.T.);
#2290=FACE_OUTER_BOUND('',#9052,.T.);
#2291=FACE_OUTER_BOUND('',#9053,.T.);
#2292=FACE_OUTER_BOUND('',#9054,.T.);
#2293=FACE_OUTER_BOUND('',#9055,.T.);
#2294=FACE_OUTER_BOUND('',#9056,.T.);
#2295=FACE_OUTER_BOUND('',#9057,.T.);
#2296=FACE_OUTER_BOUND('',#9058,.T.);
#2297=FACE_OUTER_BOUND('',#9059,.T.);
#2298=FACE_OUTER_BOUND('',#9060,.T.);
#2299=FACE_OUTER_BOUND('',#9061,.T.);
#2300=FACE_OUTER_BOUND('',#9062,.T.);
#2301=FACE_OUTER_BOUND('',#9063,.T.);
#2302=FACE_OUTER_BOUND('',#9064,.T.);
#2303=FACE_OUTER_BOUND('',#9065,.T.);
#2304=FACE_OUTER_BOUND('',#9066,.T.);
#2305=FACE_OUTER_BOUND('',#9067,.T.);
#2306=FACE_OUTER_BOUND('',#9068,.T.);
#2307=FACE_OUTER_BOUND('',#9069,.T.);
#2308=FACE_OUTER_BOUND('',#9070,.T.);
#2309=FACE_OUTER_BOUND('',#9071,.T.);
#2310=FACE_OUTER_BOUND('',#9072,.T.);
#2311=FACE_OUTER_BOUND('',#9073,.T.);
#2312=FACE_OUTER_BOUND('',#9074,.T.);
#2313=FACE_OUTER_BOUND('',#9075,.T.);
#2314=FACE_OUTER_BOUND('',#9076,.T.);
#2315=FACE_OUTER_BOUND('',#9077,.T.);
#2316=FACE_OUTER_BOUND('',#9078,.T.);
#2317=FACE_OUTER_BOUND('',#9079,.T.);
#2318=FACE_OUTER_BOUND('',#9080,.T.);
#2319=FACE_OUTER_BOUND('',#9081,.T.);
#2320=FACE_OUTER_BOUND('',#9082,.T.);
#2321=FACE_OUTER_BOUND('',#9083,.T.);
#2322=FACE_OUTER_BOUND('',#9084,.T.);
#2323=FACE_OUTER_BOUND('',#9085,.T.);
#2324=FACE_OUTER_BOUND('',#9086,.T.);
#2325=FACE_OUTER_BOUND('',#9087,.T.);
#2326=FACE_OUTER_BOUND('',#9088,.T.);
#2327=FACE_OUTER_BOUND('',#9089,.T.);
#2328=FACE_OUTER_BOUND('',#9090,.T.);
#2329=FACE_OUTER_BOUND('',#9091,.T.);
#2330=FACE_OUTER_BOUND('',#9092,.T.);
#2331=FACE_OUTER_BOUND('',#9093,.T.);
#2332=FACE_OUTER_BOUND('',#9094,.T.);
#2333=FACE_OUTER_BOUND('',#9095,.T.);
#2334=FACE_OUTER_BOUND('',#9096,.T.);
#2335=FACE_OUTER_BOUND('',#9097,.T.);
#2336=FACE_OUTER_BOUND('',#9098,.T.);
#2337=FACE_OUTER_BOUND('',#9099,.T.);
#2338=FACE_OUTER_BOUND('',#9100,.T.);
#2339=FACE_OUTER_BOUND('',#9101,.T.);
#2340=FACE_OUTER_BOUND('',#9102,.T.);
#2341=FACE_OUTER_BOUND('',#9103,.T.);
#2342=FACE_OUTER_BOUND('',#9104,.T.);
#2343=FACE_OUTER_BOUND('',#9105,.T.);
#2344=FACE_OUTER_BOUND('',#9106,.T.);
#2345=FACE_OUTER_BOUND('',#9107,.T.);
#2346=FACE_OUTER_BOUND('',#9108,.T.);
#2347=FACE_OUTER_BOUND('',#9109,.T.);
#2348=FACE_OUTER_BOUND('',#9110,.T.);
#2349=FACE_OUTER_BOUND('',#9111,.T.);
#2350=FACE_OUTER_BOUND('',#9112,.T.);
#2351=FACE_OUTER_BOUND('',#9113,.T.);
#2352=FACE_OUTER_BOUND('',#9114,.T.);
#2353=FACE_OUTER_BOUND('',#9115,.T.);
#2354=FACE_OUTER_BOUND('',#9116,.T.);
#2355=FACE_OUTER_BOUND('',#9117,.T.);
#2356=FACE_OUTER_BOUND('',#9118,.T.);
#2357=FACE_OUTER_BOUND('',#9119,.T.);
#2358=FACE_OUTER_BOUND('',#9120,.T.);
#2359=FACE_OUTER_BOUND('',#9121,.T.);
#2360=FACE_OUTER_BOUND('',#9122,.T.);
#2361=FACE_OUTER_BOUND('',#9123,.T.);
#2362=FACE_OUTER_BOUND('',#9124,.T.);
#2363=FACE_OUTER_BOUND('',#9125,.T.);
#2364=FACE_OUTER_BOUND('',#9126,.T.);
#2365=FACE_OUTER_BOUND('',#9127,.T.);
#2366=FACE_OUTER_BOUND('',#9128,.T.);
#2367=FACE_OUTER_BOUND('',#9129,.T.);
#2368=FACE_OUTER_BOUND('',#9130,.T.);
#2369=FACE_OUTER_BOUND('',#9131,.T.);
#2370=FACE_OUTER_BOUND('',#9132,.T.);
#2371=FACE_OUTER_BOUND('',#9133,.T.);
#2372=FACE_OUTER_BOUND('',#9134,.T.);
#2373=FACE_OUTER_BOUND('',#9135,.T.);
#2374=FACE_OUTER_BOUND('',#9136,.T.);
#2375=FACE_OUTER_BOUND('',#9137,.T.);
#2376=FACE_OUTER_BOUND('',#9138,.T.);
#2377=FACE_OUTER_BOUND('',#9139,.T.);
#2378=FACE_OUTER_BOUND('',#9140,.T.);
#2379=FACE_OUTER_BOUND('',#9141,.T.);
#2380=FACE_OUTER_BOUND('',#9142,.T.);
#2381=FACE_OUTER_BOUND('',#9143,.T.);
#2382=FACE_OUTER_BOUND('',#9144,.T.);
#2383=FACE_OUTER_BOUND('',#9145,.T.);
#2384=FACE_OUTER_BOUND('',#9146,.T.);
#2385=FACE_OUTER_BOUND('',#9147,.T.);
#2386=FACE_OUTER_BOUND('',#9148,.T.);
#2387=FACE_OUTER_BOUND('',#9149,.T.);
#2388=FACE_OUTER_BOUND('',#9150,.T.);
#2389=FACE_OUTER_BOUND('',#9151,.T.);
#2390=FACE_OUTER_BOUND('',#9152,.T.);
#2391=FACE_OUTER_BOUND('',#9153,.T.);
#2392=FACE_OUTER_BOUND('',#9154,.T.);
#2393=FACE_OUTER_BOUND('',#9155,.T.);
#2394=FACE_OUTER_BOUND('',#9156,.T.);
#2395=FACE_OUTER_BOUND('',#9157,.T.);
#2396=FACE_OUTER_BOUND('',#9158,.T.);
#2397=FACE_OUTER_BOUND('',#9159,.T.);
#2398=FACE_OUTER_BOUND('',#9160,.T.);
#2399=FACE_OUTER_BOUND('',#9161,.T.);
#2400=FACE_OUTER_BOUND('',#9162,.T.);
#2401=FACE_OUTER_BOUND('',#9163,.T.);
#2402=FACE_OUTER_BOUND('',#9164,.T.);
#2403=FACE_OUTER_BOUND('',#9165,.T.);
#2404=FACE_OUTER_BOUND('',#9166,.T.);
#2405=FACE_OUTER_BOUND('',#9167,.T.);
#2406=FACE_OUTER_BOUND('',#9168,.T.);
#2407=FACE_OUTER_BOUND('',#9169,.T.);
#2408=FACE_OUTER_BOUND('',#9170,.T.);
#2409=FACE_OUTER_BOUND('',#9171,.T.);
#2410=FACE_OUTER_BOUND('',#9172,.T.);
#2411=FACE_OUTER_BOUND('',#9173,.T.);
#2412=FACE_OUTER_BOUND('',#9174,.T.);
#2413=FACE_OUTER_BOUND('',#9175,.T.);
#2414=FACE_OUTER_BOUND('',#9176,.T.);
#2415=FACE_OUTER_BOUND('',#9177,.T.);
#2416=FACE_OUTER_BOUND('',#9178,.T.);
#2417=FACE_OUTER_BOUND('',#9179,.T.);
#2418=FACE_OUTER_BOUND('',#9180,.T.);
#2419=FACE_OUTER_BOUND('',#9181,.T.);
#2420=FACE_OUTER_BOUND('',#9182,.T.);
#2421=FACE_OUTER_BOUND('',#9183,.T.);
#2422=FACE_OUTER_BOUND('',#9184,.T.);
#2423=FACE_OUTER_BOUND('',#9185,.T.);
#2424=FACE_OUTER_BOUND('',#9186,.T.);
#2425=FACE_OUTER_BOUND('',#9187,.T.);
#2426=FACE_OUTER_BOUND('',#9188,.T.);
#2427=FACE_OUTER_BOUND('',#9189,.T.);
#2428=FACE_OUTER_BOUND('',#9190,.T.);
#2429=FACE_OUTER_BOUND('',#9191,.T.);
#2430=FACE_OUTER_BOUND('',#9192,.T.);
#2431=FACE_OUTER_BOUND('',#9193,.T.);
#2432=FACE_OUTER_BOUND('',#9194,.T.);
#2433=FACE_OUTER_BOUND('',#9195,.T.);
#2434=FACE_OUTER_BOUND('',#9196,.T.);
#2435=FACE_OUTER_BOUND('',#9197,.T.);
#2436=FACE_OUTER_BOUND('',#9198,.T.);
#2437=FACE_OUTER_BOUND('',#9199,.T.);
#2438=FACE_OUTER_BOUND('',#9200,.T.);
#2439=FACE_OUTER_BOUND('',#9201,.T.);
#2440=FACE_OUTER_BOUND('',#9202,.T.);
#2441=FACE_OUTER_BOUND('',#9203,.T.);
#2442=FACE_OUTER_BOUND('',#9204,.T.);
#2443=FACE_OUTER_BOUND('',#9205,.T.);
#2444=FACE_OUTER_BOUND('',#9206,.T.);
#2445=FACE_OUTER_BOUND('',#9207,.T.);
#2446=FACE_OUTER_BOUND('',#9208,.T.);
#2447=FACE_OUTER_BOUND('',#9209,.T.);
#2448=FACE_OUTER_BOUND('',#9210,.T.);
#2449=FACE_OUTER_BOUND('',#9211,.T.);
#2450=FACE_OUTER_BOUND('',#9212,.T.);
#2451=FACE_OUTER_BOUND('',#9213,.T.);
#2452=FACE_OUTER_BOUND('',#9214,.T.);
#2453=FACE_OUTER_BOUND('',#9215,.T.);
#2454=FACE_OUTER_BOUND('',#9216,.T.);
#2455=FACE_OUTER_BOUND('',#9217,.T.);
#2456=FACE_OUTER_BOUND('',#9218,.T.);
#2457=FACE_OUTER_BOUND('',#9219,.T.);
#2458=FACE_OUTER_BOUND('',#9220,.T.);
#2459=FACE_OUTER_BOUND('',#9221,.T.);
#2460=FACE_OUTER_BOUND('',#9222,.T.);
#2461=FACE_OUTER_BOUND('',#9223,.T.);
#2462=FACE_OUTER_BOUND('',#9224,.T.);
#2463=FACE_OUTER_BOUND('',#9225,.T.);
#2464=FACE_OUTER_BOUND('',#9226,.T.);
#2465=FACE_OUTER_BOUND('',#9227,.T.);
#2466=FACE_OUTER_BOUND('',#9228,.T.);
#2467=FACE_OUTER_BOUND('',#9229,.T.);
#2468=FACE_OUTER_BOUND('',#9230,.T.);
#2469=FACE_OUTER_BOUND('',#9231,.T.);
#2470=FACE_OUTER_BOUND('',#9232,.T.);
#2471=FACE_OUTER_BOUND('',#9233,.T.);
#2472=FACE_OUTER_BOUND('',#9234,.T.);
#2473=FACE_OUTER_BOUND('',#9235,.T.);
#2474=FACE_OUTER_BOUND('',#9236,.T.);
#2475=FACE_OUTER_BOUND('',#9237,.T.);
#2476=FACE_OUTER_BOUND('',#9238,.T.);
#2477=FACE_OUTER_BOUND('',#9239,.T.);
#2478=FACE_OUTER_BOUND('',#9240,.T.);
#2479=FACE_OUTER_BOUND('',#9241,.T.);
#2480=FACE_OUTER_BOUND('',#9242,.T.);
#2481=FACE_OUTER_BOUND('',#9243,.T.);
#2482=FACE_OUTER_BOUND('',#9244,.T.);
#2483=FACE_OUTER_BOUND('',#9245,.T.);
#2484=FACE_OUTER_BOUND('',#9246,.T.);
#2485=FACE_OUTER_BOUND('',#9247,.T.);
#2486=FACE_OUTER_BOUND('',#9248,.T.);
#2487=FACE_OUTER_BOUND('',#9249,.T.);
#2488=FACE_OUTER_BOUND('',#9250,.T.);
#2489=FACE_OUTER_BOUND('',#9251,.T.);
#2490=FACE_OUTER_BOUND('',#9252,.T.);
#2491=FACE_OUTER_BOUND('',#9253,.T.);
#2492=FACE_OUTER_BOUND('',#9254,.T.);
#2493=FACE_OUTER_BOUND('',#9255,.T.);
#2494=FACE_OUTER_BOUND('',#9256,.T.);
#2495=FACE_OUTER_BOUND('',#9257,.T.);
#2496=FACE_OUTER_BOUND('',#9258,.T.);
#2497=FACE_OUTER_BOUND('',#9259,.T.);
#2498=FACE_OUTER_BOUND('',#9260,.T.);
#2499=FACE_OUTER_BOUND('',#9261,.T.);
#2500=FACE_OUTER_BOUND('',#9262,.T.);
#2501=FACE_OUTER_BOUND('',#9263,.T.);
#2502=FACE_OUTER_BOUND('',#9264,.T.);
#2503=FACE_OUTER_BOUND('',#9265,.T.);
#2504=FACE_OUTER_BOUND('',#9266,.T.);
#2505=FACE_OUTER_BOUND('',#9267,.T.);
#2506=FACE_OUTER_BOUND('',#9268,.T.);
#2507=FACE_OUTER_BOUND('',#9269,.T.);
#2508=FACE_OUTER_BOUND('',#9270,.T.);
#2509=FACE_OUTER_BOUND('',#9271,.T.);
#2510=FACE_OUTER_BOUND('',#9272,.T.);
#2511=FACE_OUTER_BOUND('',#9273,.T.);
#2512=FACE_OUTER_BOUND('',#9274,.T.);
#2513=FACE_OUTER_BOUND('',#9275,.T.);
#2514=FACE_OUTER_BOUND('',#9276,.T.);
#2515=FACE_OUTER_BOUND('',#9277,.T.);
#2516=FACE_OUTER_BOUND('',#9278,.T.);
#2517=FACE_OUTER_BOUND('',#9279,.T.);
#2518=FACE_OUTER_BOUND('',#9280,.T.);
#2519=FACE_OUTER_BOUND('',#9281,.T.);
#2520=FACE_OUTER_BOUND('',#9282,.T.);
#2521=FACE_OUTER_BOUND('',#9283,.T.);
#2522=FACE_OUTER_BOUND('',#9284,.T.);
#2523=FACE_OUTER_BOUND('',#9285,.T.);
#2524=FACE_OUTER_BOUND('',#9286,.T.);
#2525=FACE_OUTER_BOUND('',#9287,.T.);
#2526=FACE_OUTER_BOUND('',#9288,.T.);
#2527=FACE_OUTER_BOUND('',#9289,.T.);
#2528=FACE_OUTER_BOUND('',#9290,.T.);
#2529=FACE_OUTER_BOUND('',#9291,.T.);
#2530=FACE_OUTER_BOUND('',#9292,.T.);
#2531=FACE_OUTER_BOUND('',#9293,.T.);
#2532=FACE_OUTER_BOUND('',#9294,.T.);
#2533=FACE_OUTER_BOUND('',#9295,.T.);
#2534=FACE_OUTER_BOUND('',#9296,.T.);
#2535=FACE_OUTER_BOUND('',#9297,.T.);
#2536=FACE_OUTER_BOUND('',#9298,.T.);
#2537=FACE_OUTER_BOUND('',#9299,.T.);
#2538=FACE_OUTER_BOUND('',#9300,.T.);
#2539=FACE_OUTER_BOUND('',#9301,.T.);
#2540=FACE_OUTER_BOUND('',#9302,.T.);
#2541=FACE_OUTER_BOUND('',#9303,.T.);
#2542=FACE_OUTER_BOUND('',#9304,.T.);
#2543=FACE_OUTER_BOUND('',#9305,.T.);
#2544=FACE_OUTER_BOUND('',#9306,.T.);
#2545=FACE_OUTER_BOUND('',#9307,.T.);
#2546=FACE_OUTER_BOUND('',#9308,.T.);
#2547=FACE_OUTER_BOUND('',#9309,.T.);
#2548=FACE_OUTER_BOUND('',#9310,.T.);
#2549=FACE_OUTER_BOUND('',#9311,.T.);
#2550=FACE_OUTER_BOUND('',#9312,.T.);
#2551=FACE_OUTER_BOUND('',#9313,.T.);
#2552=FACE_OUTER_BOUND('',#9314,.T.);
#2553=FACE_OUTER_BOUND('',#9315,.T.);
#2554=FACE_OUTER_BOUND('',#9316,.T.);
#2555=FACE_OUTER_BOUND('',#9317,.T.);
#2556=FACE_OUTER_BOUND('',#9318,.T.);
#2557=FACE_OUTER_BOUND('',#9319,.T.);
#2558=FACE_OUTER_BOUND('',#9320,.T.);
#2559=FACE_OUTER_BOUND('',#9321,.T.);
#2560=FACE_OUTER_BOUND('',#9322,.T.);
#2561=FACE_OUTER_BOUND('',#9323,.T.);
#2562=FACE_OUTER_BOUND('',#9324,.T.);
#2563=FACE_OUTER_BOUND('',#9325,.T.);
#2564=FACE_OUTER_BOUND('',#9326,.T.);
#2565=FACE_OUTER_BOUND('',#9327,.T.);
#2566=FACE_OUTER_BOUND('',#9328,.T.);
#2567=FACE_OUTER_BOUND('',#9329,.T.);
#2568=FACE_OUTER_BOUND('',#9330,.T.);
#2569=FACE_OUTER_BOUND('',#9331,.T.);
#2570=FACE_OUTER_BOUND('',#9332,.T.);
#2571=FACE_OUTER_BOUND('',#9333,.T.);
#2572=FACE_OUTER_BOUND('',#9334,.T.);
#2573=FACE_OUTER_BOUND('',#9335,.T.);
#2574=FACE_OUTER_BOUND('',#9336,.T.);
#2575=FACE_OUTER_BOUND('',#9337,.T.);
#2576=FACE_OUTER_BOUND('',#9338,.T.);
#2577=FACE_OUTER_BOUND('',#9339,.T.);
#2578=FACE_OUTER_BOUND('',#9340,.T.);
#2579=FACE_OUTER_BOUND('',#9341,.T.);
#2580=FACE_OUTER_BOUND('',#9342,.T.);
#2581=FACE_OUTER_BOUND('',#9343,.T.);
#2582=FACE_OUTER_BOUND('',#9344,.T.);
#2583=FACE_OUTER_BOUND('',#9345,.T.);
#2584=FACE_OUTER_BOUND('',#9346,.T.);
#2585=FACE_OUTER_BOUND('',#9347,.T.);
#2586=FACE_OUTER_BOUND('',#9348,.T.);
#2587=FACE_OUTER_BOUND('',#9349,.T.);
#2588=FACE_OUTER_BOUND('',#9350,.T.);
#2589=FACE_OUTER_BOUND('',#9351,.T.);
#2590=FACE_OUTER_BOUND('',#9352,.T.);
#2591=FACE_OUTER_BOUND('',#9353,.T.);
#2592=FACE_OUTER_BOUND('',#9354,.T.);
#2593=FACE_OUTER_BOUND('',#9355,.T.);
#2594=FACE_OUTER_BOUND('',#9356,.T.);
#2595=FACE_OUTER_BOUND('',#9357,.T.);
#2596=FACE_OUTER_BOUND('',#9358,.T.);
#2597=FACE_OUTER_BOUND('',#9359,.T.);
#2598=FACE_OUTER_BOUND('',#9360,.T.);
#2599=FACE_OUTER_BOUND('',#9361,.T.);
#2600=FACE_OUTER_BOUND('',#9362,.T.);
#2601=FACE_OUTER_BOUND('',#9363,.T.);
#2602=FACE_OUTER_BOUND('',#9364,.T.);
#2603=FACE_OUTER_BOUND('',#9365,.T.);
#2604=FACE_OUTER_BOUND('',#9366,.T.);
#2605=FACE_OUTER_BOUND('',#9367,.T.);
#2606=FACE_OUTER_BOUND('',#9368,.T.);
#2607=FACE_OUTER_BOUND('',#9369,.T.);
#2608=FACE_OUTER_BOUND('',#9370,.T.);
#2609=FACE_OUTER_BOUND('',#9371,.T.);
#2610=FACE_OUTER_BOUND('',#9372,.T.);
#2611=FACE_OUTER_BOUND('',#9373,.T.);
#2612=FACE_OUTER_BOUND('',#9374,.T.);
#2613=FACE_OUTER_BOUND('',#9375,.T.);
#2614=FACE_OUTER_BOUND('',#9376,.T.);
#2615=FACE_OUTER_BOUND('',#9377,.T.);
#2616=FACE_OUTER_BOUND('',#9378,.T.);
#2617=FACE_OUTER_BOUND('',#9379,.T.);
#2618=FACE_OUTER_BOUND('',#9380,.T.);
#2619=FACE_OUTER_BOUND('',#9381,.T.);
#2620=FACE_OUTER_BOUND('',#9382,.T.);
#2621=FACE_OUTER_BOUND('',#9383,.T.);
#2622=FACE_OUTER_BOUND('',#9384,.T.);
#2623=FACE_OUTER_BOUND('',#9385,.T.);
#2624=FACE_OUTER_BOUND('',#9386,.T.);
#2625=FACE_OUTER_BOUND('',#9387,.T.);
#2626=FACE_OUTER_BOUND('',#9388,.T.);
#2627=FACE_OUTER_BOUND('',#9389,.T.);
#2628=FACE_OUTER_BOUND('',#9390,.T.);
#2629=FACE_OUTER_BOUND('',#9391,.T.);
#2630=FACE_OUTER_BOUND('',#9392,.T.);
#2631=FACE_OUTER_BOUND('',#9393,.T.);
#2632=FACE_OUTER_BOUND('',#9394,.T.);
#2633=FACE_OUTER_BOUND('',#9395,.T.);
#2634=FACE_OUTER_BOUND('',#9396,.T.);
#2635=FACE_OUTER_BOUND('',#9397,.T.);
#2636=FACE_OUTER_BOUND('',#9398,.T.);
#2637=FACE_OUTER_BOUND('',#9399,.T.);
#2638=FACE_OUTER_BOUND('',#9400,.T.);
#2639=FACE_OUTER_BOUND('',#9401,.T.);
#2640=FACE_OUTER_BOUND('',#9402,.T.);
#2641=FACE_OUTER_BOUND('',#9403,.T.);
#2642=FACE_OUTER_BOUND('',#9404,.T.);
#2643=FACE_OUTER_BOUND('',#9405,.T.);
#2644=FACE_OUTER_BOUND('',#9406,.T.);
#2645=FACE_OUTER_BOUND('',#9407,.T.);
#2646=FACE_OUTER_BOUND('',#9408,.T.);
#2647=FACE_OUTER_BOUND('',#9409,.T.);
#2648=FACE_OUTER_BOUND('',#9410,.T.);
#2649=FACE_OUTER_BOUND('',#9411,.T.);
#2650=FACE_OUTER_BOUND('',#9412,.T.);
#2651=FACE_OUTER_BOUND('',#9413,.T.);
#2652=FACE_OUTER_BOUND('',#9414,.T.);
#2653=FACE_OUTER_BOUND('',#9415,.T.);
#2654=FACE_OUTER_BOUND('',#9416,.T.);
#2655=FACE_OUTER_BOUND('',#9417,.T.);
#2656=FACE_OUTER_BOUND('',#9418,.T.);
#2657=FACE_OUTER_BOUND('',#9419,.T.);
#2658=FACE_OUTER_BOUND('',#9420,.T.);
#2659=FACE_OUTER_BOUND('',#9421,.T.);
#2660=FACE_OUTER_BOUND('',#9422,.T.);
#2661=FACE_OUTER_BOUND('',#9423,.T.);
#2662=FACE_OUTER_BOUND('',#9424,.T.);
#2663=FACE_OUTER_BOUND('',#9425,.T.);
#2664=FACE_OUTER_BOUND('',#9426,.T.);
#2665=FACE_OUTER_BOUND('',#9427,.T.);
#2666=FACE_OUTER_BOUND('',#9428,.T.);
#2667=FACE_OUTER_BOUND('',#9429,.T.);
#2668=FACE_OUTER_BOUND('',#9430,.T.);
#2669=FACE_OUTER_BOUND('',#9431,.T.);
#2670=FACE_OUTER_BOUND('',#9432,.T.);
#2671=FACE_OUTER_BOUND('',#9433,.T.);
#2672=FACE_OUTER_BOUND('',#9434,.T.);
#2673=FACE_OUTER_BOUND('',#9435,.T.);
#2674=FACE_OUTER_BOUND('',#9436,.T.);
#2675=FACE_OUTER_BOUND('',#9437,.T.);
#2676=FACE_OUTER_BOUND('',#9438,.T.);
#2677=FACE_OUTER_BOUND('',#9439,.T.);
#2678=FACE_OUTER_BOUND('',#9440,.T.);
#2679=FACE_OUTER_BOUND('',#9441,.T.);
#2680=FACE_OUTER_BOUND('',#9442,.T.);
#2681=FACE_OUTER_BOUND('',#9443,.T.);
#2682=FACE_OUTER_BOUND('',#9444,.T.);
#2683=FACE_OUTER_BOUND('',#9445,.T.);
#2684=FACE_OUTER_BOUND('',#9446,.T.);
#2685=FACE_OUTER_BOUND('',#9447,.T.);
#2686=FACE_OUTER_BOUND('',#9448,.T.);
#2687=FACE_OUTER_BOUND('',#9449,.T.);
#2688=FACE_OUTER_BOUND('',#9450,.T.);
#2689=FACE_OUTER_BOUND('',#9451,.T.);
#2690=FACE_OUTER_BOUND('',#9452,.T.);
#2691=FACE_OUTER_BOUND('',#9453,.T.);
#2692=FACE_OUTER_BOUND('',#9454,.T.);
#2693=FACE_OUTER_BOUND('',#9455,.T.);
#2694=FACE_OUTER_BOUND('',#9456,.T.);
#2695=FACE_OUTER_BOUND('',#9457,.T.);
#2696=FACE_OUTER_BOUND('',#9458,.T.);
#2697=FACE_OUTER_BOUND('',#9459,.T.);
#2698=FACE_OUTER_BOUND('',#9460,.T.);
#2699=FACE_OUTER_BOUND('',#9461,.T.);
#2700=FACE_OUTER_BOUND('',#9462,.T.);
#2701=FACE_OUTER_BOUND('',#9463,.T.);
#2702=FACE_OUTER_BOUND('',#9464,.T.);
#2703=FACE_OUTER_BOUND('',#9465,.T.);
#2704=FACE_OUTER_BOUND('',#9466,.T.);
#2705=FACE_OUTER_BOUND('',#9467,.T.);
#2706=FACE_OUTER_BOUND('',#9468,.T.);
#2707=FACE_OUTER_BOUND('',#9469,.T.);
#2708=FACE_OUTER_BOUND('',#9470,.T.);
#2709=FACE_OUTER_BOUND('',#9471,.T.);
#2710=FACE_OUTER_BOUND('',#9472,.T.);
#2711=FACE_OUTER_BOUND('',#9473,.T.);
#2712=FACE_OUTER_BOUND('',#9474,.T.);
#2713=FACE_OUTER_BOUND('',#9475,.T.);
#2714=FACE_OUTER_BOUND('',#9476,.T.);
#2715=FACE_OUTER_BOUND('',#9477,.T.);
#2716=FACE_OUTER_BOUND('',#9478,.T.);
#2717=FACE_OUTER_BOUND('',#9479,.T.);
#2718=FACE_OUTER_BOUND('',#9480,.T.);
#2719=FACE_OUTER_BOUND('',#9481,.T.);
#2720=FACE_OUTER_BOUND('',#9482,.T.);
#2721=FACE_OUTER_BOUND('',#9483,.T.);
#2722=FACE_OUTER_BOUND('',#9484,.T.);
#2723=FACE_OUTER_BOUND('',#9485,.T.);
#2724=FACE_OUTER_BOUND('',#9486,.T.);
#2725=FACE_OUTER_BOUND('',#9487,.T.);
#2726=FACE_OUTER_BOUND('',#9488,.T.);
#2727=FACE_OUTER_BOUND('',#9489,.T.);
#2728=FACE_OUTER_BOUND('',#9490,.T.);
#2729=FACE_OUTER_BOUND('',#9491,.T.);
#2730=FACE_OUTER_BOUND('',#9492,.T.);
#2731=FACE_OUTER_BOUND('',#9493,.T.);
#2732=FACE_OUTER_BOUND('',#9494,.T.);
#2733=FACE_OUTER_BOUND('',#9495,.T.);
#2734=FACE_OUTER_BOUND('',#9496,.T.);
#2735=FACE_OUTER_BOUND('',#9497,.T.);
#2736=FACE_OUTER_BOUND('',#9498,.T.);
#2737=FACE_OUTER_BOUND('',#9499,.T.);
#2738=FACE_OUTER_BOUND('',#9500,.T.);
#2739=FACE_OUTER_BOUND('',#9501,.T.);
#2740=FACE_OUTER_BOUND('',#9502,.T.);
#2741=FACE_OUTER_BOUND('',#9503,.T.);
#2742=FACE_OUTER_BOUND('',#9504,.T.);
#2743=FACE_OUTER_BOUND('',#9505,.T.);
#2744=FACE_OUTER_BOUND('',#9506,.T.);
#2745=FACE_OUTER_BOUND('',#9507,.T.);
#2746=FACE_OUTER_BOUND('',#9508,.T.);
#2747=FACE_OUTER_BOUND('',#9509,.T.);
#2748=FACE_OUTER_BOUND('',#9510,.T.);
#2749=FACE_OUTER_BOUND('',#9511,.T.);
#2750=FACE_OUTER_BOUND('',#9512,.T.);
#2751=FACE_OUTER_BOUND('',#9513,.T.);
#2752=FACE_OUTER_BOUND('',#9514,.T.);
#2753=FACE_OUTER_BOUND('',#9515,.T.);
#2754=FACE_OUTER_BOUND('',#9516,.T.);
#2755=FACE_OUTER_BOUND('',#9517,.T.);
#2756=FACE_OUTER_BOUND('',#9518,.T.);
#2757=FACE_OUTER_BOUND('',#9519,.T.);
#2758=FACE_OUTER_BOUND('',#9520,.T.);
#2759=FACE_OUTER_BOUND('',#9521,.T.);
#2760=FACE_OUTER_BOUND('',#9522,.T.);
#2761=FACE_OUTER_BOUND('',#9523,.T.);
#2762=FACE_OUTER_BOUND('',#9524,.T.);
#2763=FACE_OUTER_BOUND('',#9525,.T.);
#2764=FACE_OUTER_BOUND('',#9526,.T.);
#2765=FACE_OUTER_BOUND('',#9527,.T.);
#2766=FACE_OUTER_BOUND('',#9528,.T.);
#2767=FACE_OUTER_BOUND('',#9529,.T.);
#2768=FACE_OUTER_BOUND('',#9530,.T.);
#2769=FACE_OUTER_BOUND('',#9531,.T.);
#2770=FACE_OUTER_BOUND('',#9532,.T.);
#2771=FACE_OUTER_BOUND('',#9533,.T.);
#2772=FACE_OUTER_BOUND('',#9534,.T.);
#2773=FACE_OUTER_BOUND('',#9535,.T.);
#2774=FACE_OUTER_BOUND('',#9536,.T.);
#2775=FACE_OUTER_BOUND('',#9537,.T.);
#2776=FACE_OUTER_BOUND('',#9538,.T.);
#2777=FACE_OUTER_BOUND('',#9539,.T.);
#2778=FACE_OUTER_BOUND('',#9540,.T.);
#2779=FACE_OUTER_BOUND('',#9541,.T.);
#2780=FACE_OUTER_BOUND('',#9542,.T.);
#2781=FACE_OUTER_BOUND('',#9543,.T.);
#2782=FACE_OUTER_BOUND('',#9544,.T.);
#2783=FACE_OUTER_BOUND('',#9545,.T.);
#2784=FACE_OUTER_BOUND('',#9546,.T.);
#2785=FACE_OUTER_BOUND('',#9547,.T.);
#2786=FACE_OUTER_BOUND('',#9548,.T.);
#2787=FACE_OUTER_BOUND('',#9549,.T.);
#2788=FACE_OUTER_BOUND('',#9550,.T.);
#2789=FACE_OUTER_BOUND('',#9551,.T.);
#2790=FACE_OUTER_BOUND('',#9552,.T.);
#2791=FACE_OUTER_BOUND('',#9553,.T.);
#2792=FACE_OUTER_BOUND('',#9554,.T.);
#2793=FACE_OUTER_BOUND('',#9555,.T.);
#2794=FACE_OUTER_BOUND('',#9556,.T.);
#2795=FACE_OUTER_BOUND('',#9557,.T.);
#2796=FACE_OUTER_BOUND('',#9558,.T.);
#2797=FACE_OUTER_BOUND('',#9559,.T.);
#2798=FACE_OUTER_BOUND('',#9560,.T.);
#2799=FACE_OUTER_BOUND('',#9561,.T.);
#2800=FACE_OUTER_BOUND('',#9562,.T.);
#2801=FACE_OUTER_BOUND('',#9563,.T.);
#2802=FACE_OUTER_BOUND('',#9564,.T.);
#2803=FACE_OUTER_BOUND('',#9565,.T.);
#2804=FACE_OUTER_BOUND('',#9566,.T.);
#2805=FACE_OUTER_BOUND('',#9567,.T.);
#2806=FACE_OUTER_BOUND('',#9568,.T.);
#2807=FACE_OUTER_BOUND('',#9569,.T.);
#2808=FACE_OUTER_BOUND('',#9570,.T.);
#2809=FACE_OUTER_BOUND('',#9571,.T.);
#2810=FACE_OUTER_BOUND('',#9572,.T.);
#2811=FACE_OUTER_BOUND('',#9573,.T.);
#2812=FACE_OUTER_BOUND('',#9574,.T.);
#2813=FACE_OUTER_BOUND('',#9575,.T.);
#2814=FACE_OUTER_BOUND('',#9576,.T.);
#2815=FACE_OUTER_BOUND('',#9577,.T.);
#2816=FACE_OUTER_BOUND('',#9578,.T.);
#2817=FACE_OUTER_BOUND('',#9579,.T.);
#2818=FACE_OUTER_BOUND('',#9580,.T.);
#2819=FACE_OUTER_BOUND('',#9581,.T.);
#2820=FACE_OUTER_BOUND('',#9582,.T.);
#2821=FACE_OUTER_BOUND('',#9583,.T.);
#2822=FACE_OUTER_BOUND('',#9584,.T.);
#2823=FACE_OUTER_BOUND('',#9585,.T.);
#2824=FACE_OUTER_BOUND('',#9586,.T.);
#2825=FACE_OUTER_BOUND('',#9587,.T.);
#2826=FACE_OUTER_BOUND('',#9588,.T.);
#2827=FACE_OUTER_BOUND('',#9589,.T.);
#2828=FACE_OUTER_BOUND('',#9590,.T.);
#2829=FACE_OUTER_BOUND('',#9591,.T.);
#2830=FACE_OUTER_BOUND('',#9592,.T.);
#2831=FACE_OUTER_BOUND('',#9593,.T.);
#2832=FACE_OUTER_BOUND('',#9594,.T.);
#2833=FACE_OUTER_BOUND('',#9595,.T.);
#2834=FACE_OUTER_BOUND('',#9596,.T.);
#2835=FACE_OUTER_BOUND('',#9597,.T.);
#2836=FACE_OUTER_BOUND('',#9598,.T.);
#2837=FACE_OUTER_BOUND('',#9599,.T.);
#2838=FACE_OUTER_BOUND('',#9600,.T.);
#2839=FACE_OUTER_BOUND('',#9601,.T.);
#2840=FACE_OUTER_BOUND('',#9602,.T.);
#2841=FACE_OUTER_BOUND('',#9603,.T.);
#2842=FACE_OUTER_BOUND('',#9604,.T.);
#2843=FACE_OUTER_BOUND('',#9605,.T.);
#2844=FACE_OUTER_BOUND('',#9606,.T.);
#2845=FACE_OUTER_BOUND('',#9607,.T.);
#2846=FACE_OUTER_BOUND('',#9608,.T.);
#2847=FACE_OUTER_BOUND('',#9609,.T.);
#2848=FACE_OUTER_BOUND('',#9610,.T.);
#2849=FACE_OUTER_BOUND('',#9611,.T.);
#2850=FACE_OUTER_BOUND('',#9612,.T.);
#2851=FACE_OUTER_BOUND('',#9613,.T.);
#2852=FACE_OUTER_BOUND('',#9614,.T.);
#2853=FACE_OUTER_BOUND('',#9615,.T.);
#2854=FACE_OUTER_BOUND('',#9616,.T.);
#2855=FACE_OUTER_BOUND('',#9617,.T.);
#2856=FACE_OUTER_BOUND('',#9618,.T.);
#2857=FACE_OUTER_BOUND('',#9619,.T.);
#2858=FACE_OUTER_BOUND('',#9620,.T.);
#2859=FACE_OUTER_BOUND('',#9621,.T.);
#2860=FACE_OUTER_BOUND('',#9622,.T.);
#2861=FACE_OUTER_BOUND('',#9623,.T.);
#2862=FACE_OUTER_BOUND('',#9624,.T.);
#2863=FACE_OUTER_BOUND('',#9625,.T.);
#2864=FACE_OUTER_BOUND('',#9626,.T.);
#2865=FACE_OUTER_BOUND('',#9627,.T.);
#2866=FACE_OUTER_BOUND('',#9628,.T.);
#2867=FACE_OUTER_BOUND('',#9629,.T.);
#2868=FACE_OUTER_BOUND('',#9630,.T.);
#2869=FACE_OUTER_BOUND('',#9631,.T.);
#2870=FACE_OUTER_BOUND('',#9632,.T.);
#2871=FACE_OUTER_BOUND('',#9633,.T.);
#2872=FACE_OUTER_BOUND('',#9634,.T.);
#2873=FACE_OUTER_BOUND('',#9635,.T.);
#2874=FACE_OUTER_BOUND('',#9636,.T.);
#2875=FACE_OUTER_BOUND('',#9637,.T.);
#2876=FACE_OUTER_BOUND('',#9638,.T.);
#2877=FACE_OUTER_BOUND('',#9639,.T.);
#2878=FACE_OUTER_BOUND('',#9640,.T.);
#2879=FACE_OUTER_BOUND('',#9641,.T.);
#2880=FACE_OUTER_BOUND('',#9642,.T.);
#2881=FACE_OUTER_BOUND('',#9643,.T.);
#2882=FACE_OUTER_BOUND('',#9644,.T.);
#2883=FACE_OUTER_BOUND('',#9645,.T.);
#2884=FACE_OUTER_BOUND('',#9646,.T.);
#2885=FACE_OUTER_BOUND('',#9647,.T.);
#2886=FACE_OUTER_BOUND('',#9648,.T.);
#2887=FACE_OUTER_BOUND('',#9649,.T.);
#2888=FACE_OUTER_BOUND('',#9650,.T.);
#2889=FACE_OUTER_BOUND('',#9651,.T.);
#2890=FACE_OUTER_BOUND('',#9652,.T.);
#2891=FACE_OUTER_BOUND('',#9653,.T.);
#2892=FACE_OUTER_BOUND('',#9654,.T.);
#2893=FACE_OUTER_BOUND('',#9655,.T.);
#2894=FACE_OUTER_BOUND('',#9656,.T.);
#2895=FACE_OUTER_BOUND('',#9657,.T.);
#2896=FACE_OUTER_BOUND('',#9658,.T.);
#2897=FACE_OUTER_BOUND('',#9659,.T.);
#2898=FACE_OUTER_BOUND('',#9660,.T.);
#2899=FACE_OUTER_BOUND('',#9661,.T.);
#2900=FACE_OUTER_BOUND('',#9662,.T.);
#2901=FACE_OUTER_BOUND('',#9663,.T.);
#2902=FACE_OUTER_BOUND('',#9664,.T.);
#2903=FACE_OUTER_BOUND('',#9665,.T.);
#2904=FACE_OUTER_BOUND('',#9666,.T.);
#2905=FACE_OUTER_BOUND('',#9667,.T.);
#2906=FACE_OUTER_BOUND('',#9668,.T.);
#2907=FACE_OUTER_BOUND('',#9669,.T.);
#2908=FACE_OUTER_BOUND('',#9670,.T.);
#2909=FACE_OUTER_BOUND('',#9671,.T.);
#2910=FACE_OUTER_BOUND('',#9672,.T.);
#2911=FACE_OUTER_BOUND('',#9673,.T.);
#2912=FACE_OUTER_BOUND('',#9674,.T.);
#2913=FACE_OUTER_BOUND('',#9675,.T.);
#2914=FACE_OUTER_BOUND('',#9676,.T.);
#2915=FACE_OUTER_BOUND('',#9677,.T.);
#2916=FACE_OUTER_BOUND('',#9678,.T.);
#2917=FACE_OUTER_BOUND('',#9679,.T.);
#2918=FACE_OUTER_BOUND('',#9680,.T.);
#2919=FACE_OUTER_BOUND('',#9681,.T.);
#2920=FACE_OUTER_BOUND('',#9682,.T.);
#2921=FACE_OUTER_BOUND('',#9683,.T.);
#2922=FACE_OUTER_BOUND('',#9684,.T.);
#2923=FACE_OUTER_BOUND('',#9685,.T.);
#2924=FACE_OUTER_BOUND('',#9686,.T.);
#2925=FACE_OUTER_BOUND('',#9687,.T.);
#2926=FACE_OUTER_BOUND('',#9688,.T.);
#2927=FACE_OUTER_BOUND('',#9689,.T.);
#2928=FACE_OUTER_BOUND('',#9690,.T.);
#2929=FACE_OUTER_BOUND('',#9691,.T.);
#2930=FACE_OUTER_BOUND('',#9692,.T.);
#2931=FACE_OUTER_BOUND('',#9693,.T.);
#2932=FACE_OUTER_BOUND('',#9694,.T.);
#2933=FACE_OUTER_BOUND('',#9695,.T.);
#2934=FACE_OUTER_BOUND('',#9696,.T.);
#2935=FACE_OUTER_BOUND('',#9697,.T.);
#2936=FACE_OUTER_BOUND('',#9698,.T.);
#2937=FACE_OUTER_BOUND('',#9699,.T.);
#2938=FACE_OUTER_BOUND('',#9700,.T.);
#2939=FACE_OUTER_BOUND('',#9701,.T.);
#2940=FACE_OUTER_BOUND('',#9702,.T.);
#2941=FACE_OUTER_BOUND('',#9703,.T.);
#2942=FACE_OUTER_BOUND('',#9704,.T.);
#2943=FACE_OUTER_BOUND('',#9705,.T.);
#2944=FACE_OUTER_BOUND('',#9706,.T.);
#2945=FACE_OUTER_BOUND('',#9707,.T.);
#2946=FACE_OUTER_BOUND('',#9708,.T.);
#2947=FACE_OUTER_BOUND('',#9709,.T.);
#2948=FACE_OUTER_BOUND('',#9710,.T.);
#2949=FACE_OUTER_BOUND('',#9711,.T.);
#2950=FACE_OUTER_BOUND('',#9712,.T.);
#2951=FACE_OUTER_BOUND('',#9713,.T.);
#2952=FACE_OUTER_BOUND('',#9714,.T.);
#2953=FACE_OUTER_BOUND('',#9715,.T.);
#2954=FACE_OUTER_BOUND('',#9716,.T.);
#2955=FACE_OUTER_BOUND('',#9717,.T.);
#2956=FACE_OUTER_BOUND('',#9718,.T.);
#2957=FACE_OUTER_BOUND('',#9719,.T.);
#2958=FACE_OUTER_BOUND('',#9720,.T.);
#2959=FACE_OUTER_BOUND('',#9721,.T.);
#2960=FACE_OUTER_BOUND('',#9722,.T.);
#2961=FACE_OUTER_BOUND('',#9723,.T.);
#2962=FACE_OUTER_BOUND('',#9724,.T.);
#2963=FACE_OUTER_BOUND('',#9725,.T.);
#2964=FACE_OUTER_BOUND('',#9726,.T.);
#2965=FACE_OUTER_BOUND('',#9727,.T.);
#2966=FACE_OUTER_BOUND('',#9728,.T.);
#2967=FACE_OUTER_BOUND('',#9729,.T.);
#2968=FACE_OUTER_BOUND('',#9730,.T.);
#2969=FACE_OUTER_BOUND('',#9731,.T.);
#2970=FACE_OUTER_BOUND('',#9732,.T.);
#2971=FACE_OUTER_BOUND('',#9733,.T.);
#2972=FACE_OUTER_BOUND('',#9734,.T.);
#2973=FACE_OUTER_BOUND('',#9735,.T.);
#2974=FACE_OUTER_BOUND('',#9736,.T.);
#2975=FACE_OUTER_BOUND('',#9737,.T.);
#2976=FACE_OUTER_BOUND('',#9738,.T.);
#2977=FACE_OUTER_BOUND('',#9739,.T.);
#2978=FACE_OUTER_BOUND('',#9740,.T.);
#2979=FACE_OUTER_BOUND('',#9741,.T.);
#2980=FACE_OUTER_BOUND('',#9742,.T.);
#2981=FACE_OUTER_BOUND('',#9743,.T.);
#2982=FACE_OUTER_BOUND('',#9744,.T.);
#2983=FACE_OUTER_BOUND('',#9745,.T.);
#2984=FACE_OUTER_BOUND('',#9746,.T.);
#2985=FACE_OUTER_BOUND('',#9747,.T.);
#2986=FACE_OUTER_BOUND('',#9748,.T.);
#2987=FACE_OUTER_BOUND('',#9749,.T.);
#2988=FACE_OUTER_BOUND('',#9750,.T.);
#2989=FACE_OUTER_BOUND('',#9751,.T.);
#2990=FACE_OUTER_BOUND('',#9752,.T.);
#2991=FACE_OUTER_BOUND('',#9753,.T.);
#2992=FACE_OUTER_BOUND('',#9754,.T.);
#2993=FACE_OUTER_BOUND('',#9755,.T.);
#2994=FACE_OUTER_BOUND('',#9756,.T.);
#2995=FACE_OUTER_BOUND('',#9757,.T.);
#2996=FACE_OUTER_BOUND('',#9758,.T.);
#2997=FACE_OUTER_BOUND('',#9759,.T.);
#2998=FACE_OUTER_BOUND('',#9760,.T.);
#2999=FACE_OUTER_BOUND('',#9761,.T.);
#3000=FACE_OUTER_BOUND('',#9762,.T.);
#3001=FACE_OUTER_BOUND('',#9763,.T.);
#3002=FACE_OUTER_BOUND('',#9764,.T.);
#3003=FACE_OUTER_BOUND('',#9765,.T.);
#3004=FACE_OUTER_BOUND('',#9766,.T.);
#3005=FACE_OUTER_BOUND('',#9767,.T.);
#3006=FACE_OUTER_BOUND('',#9768,.T.);
#3007=FACE_OUTER_BOUND('',#9769,.T.);
#3008=FACE_OUTER_BOUND('',#9770,.T.);
#3009=FACE_OUTER_BOUND('',#9771,.T.);
#3010=FACE_OUTER_BOUND('',#9772,.T.);
#3011=FACE_OUTER_BOUND('',#9773,.T.);
#3012=FACE_OUTER_BOUND('',#9774,.T.);
#3013=FACE_OUTER_BOUND('',#9775,.T.);
#3014=FACE_OUTER_BOUND('',#9776,.T.);
#3015=FACE_OUTER_BOUND('',#9777,.T.);
#3016=FACE_OUTER_BOUND('',#9778,.T.);
#3017=FACE_OUTER_BOUND('',#9779,.T.);
#3018=FACE_OUTER_BOUND('',#9780,.T.);
#3019=FACE_OUTER_BOUND('',#9781,.T.);
#3020=FACE_OUTER_BOUND('',#9782,.T.);
#3021=FACE_OUTER_BOUND('',#9783,.T.);
#3022=FACE_OUTER_BOUND('',#9784,.T.);
#3023=FACE_OUTER_BOUND('',#9785,.T.);
#3024=FACE_OUTER_BOUND('',#9786,.T.);
#3025=FACE_OUTER_BOUND('',#9787,.T.);
#3026=FACE_OUTER_BOUND('',#9788,.T.);
#3027=FACE_OUTER_BOUND('',#9789,.T.);
#3028=FACE_OUTER_BOUND('',#9790,.T.);
#3029=FACE_OUTER_BOUND('',#9791,.T.);
#3030=FACE_OUTER_BOUND('',#9792,.T.);
#3031=FACE_OUTER_BOUND('',#9793,.T.);
#3032=FACE_OUTER_BOUND('',#9794,.T.);
#3033=FACE_OUTER_BOUND('',#9795,.T.);
#3034=FACE_OUTER_BOUND('',#9796,.T.);
#3035=FACE_OUTER_BOUND('',#9797,.T.);
#3036=FACE_OUTER_BOUND('',#9798,.T.);
#3037=FACE_OUTER_BOUND('',#9799,.T.);
#3038=FACE_OUTER_BOUND('',#9800,.T.);
#3039=FACE_OUTER_BOUND('',#9801,.T.);
#3040=FACE_OUTER_BOUND('',#9802,.T.);
#3041=FACE_OUTER_BOUND('',#9803,.T.);
#3042=FACE_OUTER_BOUND('',#9804,.T.);
#3043=FACE_OUTER_BOUND('',#9805,.T.);
#3044=FACE_OUTER_BOUND('',#9806,.T.);
#3045=FACE_OUTER_BOUND('',#9807,.T.);
#3046=FACE_OUTER_BOUND('',#9808,.T.);
#3047=FACE_OUTER_BOUND('',#9809,.T.);
#3048=FACE_OUTER_BOUND('',#9810,.T.);
#3049=FACE_OUTER_BOUND('',#9811,.T.);
#3050=FACE_OUTER_BOUND('',#9812,.T.);
#3051=FACE_OUTER_BOUND('',#9813,.T.);
#3052=FACE_OUTER_BOUND('',#9814,.T.);
#3053=FACE_OUTER_BOUND('',#9815,.T.);
#3054=FACE_OUTER_BOUND('',#9816,.T.);
#3055=FACE_OUTER_BOUND('',#9817,.T.);
#3056=FACE_OUTER_BOUND('',#9818,.T.);
#3057=FACE_OUTER_BOUND('',#9819,.T.);
#3058=FACE_OUTER_BOUND('',#9820,.T.);
#3059=FACE_OUTER_BOUND('',#9821,.T.);
#3060=FACE_OUTER_BOUND('',#9822,.T.);
#3061=FACE_OUTER_BOUND('',#9823,.T.);
#3062=FACE_OUTER_BOUND('',#9824,.T.);
#3063=FACE_OUTER_BOUND('',#9825,.T.);
#3064=FACE_OUTER_BOUND('',#9826,.T.);
#3065=FACE_OUTER_BOUND('',#9827,.T.);
#3066=FACE_OUTER_BOUND('',#9828,.T.);
#3067=FACE_OUTER_BOUND('',#9829,.T.);
#3068=FACE_OUTER_BOUND('',#9830,.T.);
#3069=FACE_OUTER_BOUND('',#9831,.T.);
#3070=FACE_OUTER_BOUND('',#9832,.T.);
#3071=FACE_OUTER_BOUND('',#9833,.T.);
#3072=FACE_OUTER_BOUND('',#9834,.T.);
#3073=FACE_OUTER_BOUND('',#9835,.T.);
#3074=FACE_OUTER_BOUND('',#9836,.T.);
#3075=FACE_OUTER_BOUND('',#9837,.T.);
#3076=FACE_OUTER_BOUND('',#9838,.T.);
#3077=FACE_OUTER_BOUND('',#9839,.T.);
#3078=FACE_OUTER_BOUND('',#9840,.T.);
#3079=FACE_OUTER_BOUND('',#9841,.T.);
#3080=FACE_OUTER_BOUND('',#9842,.T.);
#3081=FACE_OUTER_BOUND('',#9843,.T.);
#3082=FACE_OUTER_BOUND('',#9844,.T.);
#3083=FACE_OUTER_BOUND('',#9845,.T.);
#3084=FACE_OUTER_BOUND('',#9846,.T.);
#3085=FACE_OUTER_BOUND('',#9847,.T.);
#3086=FACE_OUTER_BOUND('',#9848,.T.);
#3087=FACE_OUTER_BOUND('',#9849,.T.);
#3088=FACE_OUTER_BOUND('',#9850,.T.);
#3089=FACE_OUTER_BOUND('',#9851,.T.);
#3090=FACE_OUTER_BOUND('',#9852,.T.);
#3091=FACE_OUTER_BOUND('',#9853,.T.);
#3092=FACE_OUTER_BOUND('',#9854,.T.);
#3093=FACE_OUTER_BOUND('',#9855,.T.);
#3094=FACE_OUTER_BOUND('',#9856,.T.);
#3095=FACE_OUTER_BOUND('',#9857,.T.);
#3096=FACE_OUTER_BOUND('',#9858,.T.);
#3097=FACE_OUTER_BOUND('',#9859,.T.);
#3098=FACE_OUTER_BOUND('',#9860,.T.);
#3099=FACE_OUTER_BOUND('',#9861,.T.);
#3100=FACE_OUTER_BOUND('',#9862,.T.);
#3101=FACE_OUTER_BOUND('',#9863,.T.);
#3102=FACE_OUTER_BOUND('',#9864,.T.);
#3103=FACE_OUTER_BOUND('',#9865,.T.);
#3104=FACE_OUTER_BOUND('',#9866,.T.);
#3105=FACE_OUTER_BOUND('',#9867,.T.);
#3106=FACE_OUTER_BOUND('',#9868,.T.);
#3107=FACE_OUTER_BOUND('',#9869,.T.);
#3108=FACE_OUTER_BOUND('',#9870,.T.);
#3109=FACE_OUTER_BOUND('',#9871,.T.);
#3110=FACE_OUTER_BOUND('',#9872,.T.);
#3111=FACE_OUTER_BOUND('',#9873,.T.);
#3112=FACE_OUTER_BOUND('',#9874,.T.);
#3113=FACE_OUTER_BOUND('',#9875,.T.);
#3114=FACE_OUTER_BOUND('',#9876,.T.);
#3115=FACE_OUTER_BOUND('',#9877,.T.);
#3116=FACE_OUTER_BOUND('',#9878,.T.);
#3117=FACE_OUTER_BOUND('',#9879,.T.);
#3118=FACE_OUTER_BOUND('',#9880,.T.);
#3119=FACE_OUTER_BOUND('',#9881,.T.);
#3120=FACE_OUTER_BOUND('',#9882,.T.);
#3121=FACE_OUTER_BOUND('',#9883,.T.);
#3122=FACE_OUTER_BOUND('',#9884,.T.);
#3123=FACE_OUTER_BOUND('',#9885,.T.);
#3124=FACE_OUTER_BOUND('',#9886,.T.);
#3125=FACE_OUTER_BOUND('',#9887,.T.);
#3126=FACE_OUTER_BOUND('',#9888,.T.);
#3127=FACE_OUTER_BOUND('',#9889,.T.);
#3128=FACE_OUTER_BOUND('',#9890,.T.);
#3129=FACE_OUTER_BOUND('',#9891,.T.);
#3130=FACE_OUTER_BOUND('',#9892,.T.);
#3131=FACE_OUTER_BOUND('',#9893,.T.);
#3132=FACE_OUTER_BOUND('',#9894,.T.);
#3133=FACE_OUTER_BOUND('',#9895,.T.);
#3134=FACE_OUTER_BOUND('',#9896,.T.);
#3135=FACE_OUTER_BOUND('',#9897,.T.);
#3136=FACE_OUTER_BOUND('',#9898,.T.);
#3137=FACE_OUTER_BOUND('',#9899,.T.);
#3138=FACE_OUTER_BOUND('',#9900,.T.);
#3139=FACE_OUTER_BOUND('',#9901,.T.);
#3140=FACE_OUTER_BOUND('',#9902,.T.);
#3141=FACE_OUTER_BOUND('',#9903,.T.);
#3142=FACE_OUTER_BOUND('',#9904,.T.);
#3143=FACE_OUTER_BOUND('',#9905,.T.);
#3144=FACE_OUTER_BOUND('',#9906,.T.);
#3145=FACE_OUTER_BOUND('',#9907,.T.);
#3146=FACE_OUTER_BOUND('',#9908,.T.);
#3147=FACE_OUTER_BOUND('',#9909,.T.);
#3148=FACE_OUTER_BOUND('',#9910,.T.);
#3149=FACE_OUTER_BOUND('',#9911,.T.);
#3150=FACE_OUTER_BOUND('',#9912,.T.);
#3151=FACE_OUTER_BOUND('',#9913,.T.);
#3152=FACE_OUTER_BOUND('',#9914,.T.);
#3153=FACE_OUTER_BOUND('',#9915,.T.);
#3154=FACE_OUTER_BOUND('',#9916,.T.);
#3155=FACE_OUTER_BOUND('',#9917,.T.);
#3156=FACE_OUTER_BOUND('',#9918,.T.);
#3157=FACE_OUTER_BOUND('',#9919,.T.);
#3158=FACE_OUTER_BOUND('',#9920,.T.);
#3159=FACE_OUTER_BOUND('',#9921,.T.);
#3160=FACE_OUTER_BOUND('',#9922,.T.);
#3161=FACE_OUTER_BOUND('',#9923,.T.);
#3162=FACE_OUTER_BOUND('',#9924,.T.);
#3163=FACE_OUTER_BOUND('',#9925,.T.);
#3164=FACE_OUTER_BOUND('',#9926,.T.);
#3165=FACE_OUTER_BOUND('',#9927,.T.);
#3166=FACE_OUTER_BOUND('',#9928,.T.);
#3167=FACE_OUTER_BOUND('',#9929,.T.);
#3168=FACE_OUTER_BOUND('',#9930,.T.);
#3169=FACE_OUTER_BOUND('',#9931,.T.);
#3170=FACE_OUTER_BOUND('',#9932,.T.);
#3171=FACE_OUTER_BOUND('',#9933,.T.);
#3172=FACE_OUTER_BOUND('',#9934,.T.);
#3173=FACE_OUTER_BOUND('',#9935,.T.);
#3174=FACE_OUTER_BOUND('',#9936,.T.);
#3175=FACE_OUTER_BOUND('',#9937,.T.);
#3176=FACE_OUTER_BOUND('',#9938,.T.);
#3177=FACE_OUTER_BOUND('',#9939,.T.);
#3178=FACE_OUTER_BOUND('',#9940,.T.);
#3179=FACE_OUTER_BOUND('',#9941,.T.);
#3180=FACE_OUTER_BOUND('',#9942,.T.);
#3181=FACE_OUTER_BOUND('',#9943,.T.);
#3182=FACE_OUTER_BOUND('',#9944,.T.);
#3183=FACE_OUTER_BOUND('',#9945,.T.);
#3184=FACE_OUTER_BOUND('',#9946,.T.);
#3185=FACE_OUTER_BOUND('',#9947,.T.);
#3186=FACE_OUTER_BOUND('',#9948,.T.);
#3187=FACE_OUTER_BOUND('',#9949,.T.);
#3188=FACE_OUTER_BOUND('',#9950,.T.);
#3189=FACE_OUTER_BOUND('',#9951,.T.);
#3190=FACE_OUTER_BOUND('',#9952,.T.);
#3191=FACE_OUTER_BOUND('',#9953,.T.);
#3192=FACE_OUTER_BOUND('',#9954,.T.);
#3193=FACE_OUTER_BOUND('',#9955,.T.);
#3194=FACE_OUTER_BOUND('',#9956,.T.);
#3195=FACE_OUTER_BOUND('',#9957,.T.);
#3196=FACE_OUTER_BOUND('',#9958,.T.);
#3197=FACE_OUTER_BOUND('',#9959,.T.);
#3198=FACE_OUTER_BOUND('',#9960,.T.);
#3199=FACE_OUTER_BOUND('',#9961,.T.);
#3200=FACE_OUTER_BOUND('',#9962,.T.);
#3201=FACE_OUTER_BOUND('',#9963,.T.);
#3202=FACE_OUTER_BOUND('',#9964,.T.);
#3203=FACE_OUTER_BOUND('',#9965,.T.);
#3204=FACE_OUTER_BOUND('',#9966,.T.);
#3205=FACE_OUTER_BOUND('',#9967,.T.);
#3206=FACE_OUTER_BOUND('',#9968,.T.);
#3207=FACE_OUTER_BOUND('',#9969,.T.);
#3208=FACE_OUTER_BOUND('',#9970,.T.);
#3209=FACE_OUTER_BOUND('',#9971,.T.);
#3210=FACE_OUTER_BOUND('',#9972,.T.);
#3211=FACE_OUTER_BOUND('',#9973,.T.);
#3212=FACE_OUTER_BOUND('',#9974,.T.);
#3213=FACE_OUTER_BOUND('',#9975,.T.);
#3214=FACE_OUTER_BOUND('',#9976,.T.);
#3215=FACE_OUTER_BOUND('',#9977,.T.);
#3216=FACE_OUTER_BOUND('',#9978,.T.);
#3217=FACE_OUTER_BOUND('',#9979,.T.);
#3218=FACE_OUTER_BOUND('',#9980,.T.);
#3219=FACE_OUTER_BOUND('',#9981,.T.);
#3220=FACE_OUTER_BOUND('',#9982,.T.);
#3221=FACE_OUTER_BOUND('',#9983,.T.);
#3222=FACE_OUTER_BOUND('',#9984,.T.);
#3223=FACE_OUTER_BOUND('',#9985,.T.);
#3224=FACE_OUTER_BOUND('',#9986,.T.);
#3225=FACE_OUTER_BOUND('',#9987,.T.);
#3226=FACE_OUTER_BOUND('',#9988,.T.);
#3227=FACE_OUTER_BOUND('',#9989,.T.);
#3228=FACE_OUTER_BOUND('',#9990,.T.);
#3229=FACE_OUTER_BOUND('',#9991,.T.);
#3230=FACE_OUTER_BOUND('',#9992,.T.);
#3231=FACE_OUTER_BOUND('',#9993,.T.);
#3232=FACE_OUTER_BOUND('',#9994,.T.);
#3233=FACE_OUTER_BOUND('',#9995,.T.);
#3234=FACE_OUTER_BOUND('',#9996,.T.);
#3235=FACE_OUTER_BOUND('',#9997,.T.);
#3236=FACE_OUTER_BOUND('',#9998,.T.);
#3237=FACE_OUTER_BOUND('',#9999,.T.);
#3238=FACE_OUTER_BOUND('',#10000,.T.);
#3239=FACE_OUTER_BOUND('',#10001,.T.);
#3240=FACE_OUTER_BOUND('',#10002,.T.);
#3241=FACE_OUTER_BOUND('',#10003,.T.);
#3242=FACE_OUTER_BOUND('',#10004,.T.);
#3243=FACE_OUTER_BOUND('',#10005,.T.);
#3244=FACE_OUTER_BOUND('',#10006,.T.);
#3245=FACE_OUTER_BOUND('',#10007,.T.);
#3246=FACE_OUTER_BOUND('',#10008,.T.);
#3247=FACE_OUTER_BOUND('',#10009,.T.);
#3248=FACE_OUTER_BOUND('',#10010,.T.);
#3249=FACE_OUTER_BOUND('',#10011,.T.);
#3250=FACE_OUTER_BOUND('',#10012,.T.);
#3251=FACE_OUTER_BOUND('',#10013,.T.);
#3252=FACE_OUTER_BOUND('',#10014,.T.);
#3253=FACE_OUTER_BOUND('',#10015,.T.);
#3254=FACE_OUTER_BOUND('',#10016,.T.);
#3255=FACE_OUTER_BOUND('',#10017,.T.);
#3256=FACE_OUTER_BOUND('',#10018,.T.);
#3257=FACE_OUTER_BOUND('',#10019,.T.);
#3258=FACE_OUTER_BOUND('',#10020,.T.);
#3259=FACE_OUTER_BOUND('',#10021,.T.);
#3260=FACE_OUTER_BOUND('',#10022,.T.);
#3261=FACE_OUTER_BOUND('',#10023,.T.);
#3262=FACE_OUTER_BOUND('',#10024,.T.);
#3263=FACE_OUTER_BOUND('',#10025,.T.);
#3264=FACE_OUTER_BOUND('',#10026,.T.);
#3265=FACE_OUTER_BOUND('',#10027,.T.);
#3266=FACE_OUTER_BOUND('',#10028,.T.);
#3267=FACE_OUTER_BOUND('',#10029,.T.);
#3268=FACE_OUTER_BOUND('',#10030,.T.);
#3269=FACE_OUTER_BOUND('',#10031,.T.);
#3270=FACE_OUTER_BOUND('',#10032,.T.);
#3271=FACE_OUTER_BOUND('',#10033,.T.);
#3272=FACE_OUTER_BOUND('',#10034,.T.);
#3273=FACE_OUTER_BOUND('',#10035,.T.);
#3274=FACE_OUTER_BOUND('',#10036,.T.);
#3275=FACE_OUTER_BOUND('',#10037,.T.);
#3276=FACE_OUTER_BOUND('',#10038,.T.);
#3277=FACE_OUTER_BOUND('',#10039,.T.);
#3278=FACE_OUTER_BOUND('',#10040,.T.);
#3279=FACE_OUTER_BOUND('',#10041,.T.);
#3280=FACE_OUTER_BOUND('',#10042,.T.);
#3281=FACE_OUTER_BOUND('',#10043,.T.);
#3282=FACE_OUTER_BOUND('',#10044,.T.);
#3283=FACE_OUTER_BOUND('',#10045,.T.);
#3284=FACE_OUTER_BOUND('',#10046,.T.);
#3285=FACE_OUTER_BOUND('',#10047,.T.);
#3286=FACE_OUTER_BOUND('',#10048,.T.);
#3287=FACE_OUTER_BOUND('',#10049,.T.);
#3288=FACE_OUTER_BOUND('',#10050,.T.);
#3289=FACE_OUTER_BOUND('',#10051,.T.);
#3290=FACE_OUTER_BOUND('',#10052,.T.);
#3291=FACE_OUTER_BOUND('',#10053,.T.);
#3292=FACE_OUTER_BOUND('',#10054,.T.);
#3293=FACE_OUTER_BOUND('',#10055,.T.);
#3294=FACE_OUTER_BOUND('',#10056,.T.);
#3295=FACE_OUTER_BOUND('',#10057,.T.);
#3296=FACE_OUTER_BOUND('',#10058,.T.);
#3297=FACE_OUTER_BOUND('',#10059,.T.);
#3298=FACE_OUTER_BOUND('',#10060,.T.);
#3299=FACE_OUTER_BOUND('',#10061,.T.);
#3300=FACE_OUTER_BOUND('',#10062,.T.);
#3301=FACE_OUTER_BOUND('',#10063,.T.);
#3302=FACE_OUTER_BOUND('',#10064,.T.);
#3303=FACE_OUTER_BOUND('',#10065,.T.);
#3304=FACE_OUTER_BOUND('',#10066,.T.);
#3305=FACE_OUTER_BOUND('',#10067,.T.);
#3306=FACE_OUTER_BOUND('',#10068,.T.);
#3307=FACE_OUTER_BOUND('',#10069,.T.);
#3308=FACE_OUTER_BOUND('',#10070,.T.);
#3309=FACE_OUTER_BOUND('',#10071,.T.);
#3310=FACE_OUTER_BOUND('',#10072,.T.);
#3311=FACE_OUTER_BOUND('',#10073,.T.);
#3312=FACE_OUTER_BOUND('',#10074,.T.);
#3313=FACE_OUTER_BOUND('',#10075,.T.);
#3314=FACE_OUTER_BOUND('',#10076,.T.);
#3315=FACE_OUTER_BOUND('',#10077,.T.);
#3316=FACE_OUTER_BOUND('',#10078,.T.);
#3317=FACE_OUTER_BOUND('',#10079,.T.);
#3318=FACE_OUTER_BOUND('',#10080,.T.);
#3319=FACE_OUTER_BOUND('',#10081,.T.);
#3320=FACE_OUTER_BOUND('',#10082,.T.);
#3321=FACE_OUTER_BOUND('',#10083,.T.);
#3322=FACE_OUTER_BOUND('',#10084,.T.);
#3323=FACE_OUTER_BOUND('',#10085,.T.);
#3324=FACE_OUTER_BOUND('',#10086,.T.);
#3325=FACE_OUTER_BOUND('',#10087,.T.);
#3326=FACE_OUTER_BOUND('',#10088,.T.);
#3327=FACE_OUTER_BOUND('',#10089,.T.);
#3328=FACE_OUTER_BOUND('',#10090,.T.);
#3329=FACE_OUTER_BOUND('',#10091,.T.);
#3330=FACE_OUTER_BOUND('',#10092,.T.);
#3331=FACE_OUTER_BOUND('',#10093,.T.);
#3332=FACE_OUTER_BOUND('',#10094,.T.);
#3333=FACE_OUTER_BOUND('',#10095,.T.);
#3334=FACE_OUTER_BOUND('',#10096,.T.);
#3335=FACE_OUTER_BOUND('',#10097,.T.);
#3336=FACE_OUTER_BOUND('',#10098,.T.);
#3337=FACE_OUTER_BOUND('',#10099,.T.);
#3338=FACE_OUTER_BOUND('',#10100,.T.);
#3339=FACE_OUTER_BOUND('',#10101,.T.);
#3340=FACE_OUTER_BOUND('',#10102,.T.);
#3341=FACE_OUTER_BOUND('',#10103,.T.);
#3342=FACE_OUTER_BOUND('',#10104,.T.);
#3343=FACE_OUTER_BOUND('',#10105,.T.);
#3344=FACE_OUTER_BOUND('',#10106,.T.);
#3345=FACE_OUTER_BOUND('',#10107,.T.);
#3346=FACE_OUTER_BOUND('',#10108,.T.);
#3347=FACE_OUTER_BOUND('',#10109,.T.);
#3348=FACE_OUTER_BOUND('',#10110,.T.);
#3349=FACE_OUTER_BOUND('',#10111,.T.);
#3350=FACE_OUTER_BOUND('',#10112,.T.);
#3351=FACE_OUTER_BOUND('',#10113,.T.);
#3352=FACE_OUTER_BOUND('',#10114,.T.);
#3353=FACE_OUTER_BOUND('',#10115,.T.);
#3354=FACE_OUTER_BOUND('',#10116,.T.);
#3355=FACE_OUTER_BOUND('',#10117,.T.);
#3356=FACE_OUTER_BOUND('',#10118,.T.);
#3357=FACE_OUTER_BOUND('',#10119,.T.);
#3358=FACE_OUTER_BOUND('',#10120,.T.);
#3359=FACE_OUTER_BOUND('',#10121,.T.);
#3360=FACE_OUTER_BOUND('',#10122,.T.);
#3361=FACE_OUTER_BOUND('',#10123,.T.);
#3362=FACE_OUTER_BOUND('',#10124,.T.);
#3363=FACE_OUTER_BOUND('',#10125,.T.);
#3364=FACE_OUTER_BOUND('',#10126,.T.);
#3365=FACE_OUTER_BOUND('',#10127,.T.);
#3366=FACE_OUTER_BOUND('',#10128,.T.);
#3367=FACE_OUTER_BOUND('',#10129,.T.);
#3368=FACE_OUTER_BOUND('',#10130,.T.);
#3369=FACE_OUTER_BOUND('',#10131,.T.);
#3370=FACE_OUTER_BOUND('',#10132,.T.);
#3371=FACE_OUTER_BOUND('',#10133,.T.);
#3372=FACE_OUTER_BOUND('',#10134,.T.);
#3373=FACE_OUTER_BOUND('',#10135,.T.);
#3374=FACE_OUTER_BOUND('',#10136,.T.);
#3375=FACE_OUTER_BOUND('',#10137,.T.);
#3376=FACE_OUTER_BOUND('',#10138,.T.);
#3377=FACE_OUTER_BOUND('',#10139,.T.);
#3378=FACE_OUTER_BOUND('',#10140,.T.);
#3379=FACE_OUTER_BOUND('',#10141,.T.);
#3380=FACE_OUTER_BOUND('',#10142,.T.);
#3381=FACE_OUTER_BOUND('',#10143,.T.);
#3382=FACE_OUTER_BOUND('',#10144,.T.);
#3383=FACE_OUTER_BOUND('',#10145,.T.);
#3384=FACE_OUTER_BOUND('',#10146,.T.);
#3385=FACE_OUTER_BOUND('',#10147,.T.);
#3386=FACE_OUTER_BOUND('',#10148,.T.);
#3387=FACE_OUTER_BOUND('',#10149,.T.);
#3388=FACE_OUTER_BOUND('',#10150,.T.);
#3389=FACE_OUTER_BOUND('',#10151,.T.);
#3390=FACE_OUTER_BOUND('',#10152,.T.);
#3391=FACE_OUTER_BOUND('',#10153,.T.);
#3392=FACE_OUTER_BOUND('',#10154,.T.);
#3393=FACE_OUTER_BOUND('',#10155,.T.);
#3394=FACE_OUTER_BOUND('',#10156,.T.);
#3395=FACE_OUTER_BOUND('',#10157,.T.);
#3396=FACE_OUTER_BOUND('',#10158,.T.);
#3397=FACE_OUTER_BOUND('',#10159,.T.);
#3398=FACE_OUTER_BOUND('',#10160,.T.);
#3399=FACE_OUTER_BOUND('',#10161,.T.);
#3400=FACE_OUTER_BOUND('',#10162,.T.);
#3401=FACE_OUTER_BOUND('',#10163,.T.);
#3402=FACE_OUTER_BOUND('',#10164,.T.);
#3403=FACE_OUTER_BOUND('',#10165,.T.);
#3404=FACE_OUTER_BOUND('',#10166,.T.);
#3405=FACE_OUTER_BOUND('',#10167,.T.);
#3406=FACE_OUTER_BOUND('',#10168,.T.);
#3407=FACE_OUTER_BOUND('',#10169,.T.);
#3408=FACE_OUTER_BOUND('',#10170,.T.);
#3409=FACE_OUTER_BOUND('',#10171,.T.);
#3410=FACE_OUTER_BOUND('',#10172,.T.);
#3411=FACE_OUTER_BOUND('',#10173,.T.);
#3412=FACE_OUTER_BOUND('',#10174,.T.);
#3413=FACE_OUTER_BOUND('',#10175,.T.);
#3414=FACE_OUTER_BOUND('',#10176,.T.);
#3415=FACE_OUTER_BOUND('',#10177,.T.);
#3416=FACE_OUTER_BOUND('',#10178,.T.);
#3417=FACE_OUTER_BOUND('',#10179,.T.);
#3418=FACE_OUTER_BOUND('',#10180,.T.);
#3419=FACE_OUTER_BOUND('',#10181,.T.);
#3420=FACE_OUTER_BOUND('',#10182,.T.);
#3421=FACE_OUTER_BOUND('',#10183,.T.);
#3422=FACE_OUTER_BOUND('',#10184,.T.);
#3423=FACE_OUTER_BOUND('',#10185,.T.);
#3424=FACE_OUTER_BOUND('',#10186,.T.);
#3425=FACE_OUTER_BOUND('',#10187,.T.);
#3426=FACE_OUTER_BOUND('',#10188,.T.);
#3427=FACE_OUTER_BOUND('',#10189,.T.);
#3428=FACE_OUTER_BOUND('',#10190,.T.);
#3429=FACE_OUTER_BOUND('',#10191,.T.);
#3430=FACE_OUTER_BOUND('',#10192,.T.);
#3431=FACE_OUTER_BOUND('',#10193,.T.);
#3432=FACE_OUTER_BOUND('',#10194,.T.);
#3433=FACE_OUTER_BOUND('',#10195,.T.);
#3434=FACE_OUTER_BOUND('',#10196,.T.);
#3435=FACE_OUTER_BOUND('',#10197,.T.);
#3436=FACE_OUTER_BOUND('',#10198,.T.);
#3437=FACE_OUTER_BOUND('',#10199,.T.);
#3438=FACE_OUTER_BOUND('',#10200,.T.);
#3439=FACE_OUTER_BOUND('',#10201,.T.);
#3440=FACE_OUTER_BOUND('',#10202,.T.);
#3441=FACE_OUTER_BOUND('',#10203,.T.);
#3442=FACE_OUTER_BOUND('',#10204,.T.);
#3443=FACE_OUTER_BOUND('',#10205,.T.);
#3444=FACE_OUTER_BOUND('',#10206,.T.);
#3445=FACE_OUTER_BOUND('',#10207,.T.);
#3446=FACE_OUTER_BOUND('',#10208,.T.);
#3447=FACE_OUTER_BOUND('',#10209,.T.);
#3448=FACE_OUTER_BOUND('',#10210,.T.);
#3449=FACE_OUTER_BOUND('',#10211,.T.);
#3450=FACE_OUTER_BOUND('',#10212,.T.);
#3451=FACE_OUTER_BOUND('',#10213,.T.);
#3452=FACE_OUTER_BOUND('',#10214,.T.);
#3453=FACE_OUTER_BOUND('',#10215,.T.);
#3454=FACE_OUTER_BOUND('',#10216,.T.);
#3455=FACE_OUTER_BOUND('',#10217,.T.);
#3456=FACE_OUTER_BOUND('',#10218,.T.);
#3457=FACE_OUTER_BOUND('',#10219,.T.);
#3458=FACE_OUTER_BOUND('',#10220,.T.);
#3459=FACE_OUTER_BOUND('',#10221,.T.);
#3460=FACE_OUTER_BOUND('',#10222,.T.);
#3461=FACE_OUTER_BOUND('',#10223,.T.);
#3462=FACE_OUTER_BOUND('',#10224,.T.);
#3463=FACE_OUTER_BOUND('',#10225,.T.);
#3464=FACE_OUTER_BOUND('',#10226,.T.);
#3465=FACE_OUTER_BOUND('',#10227,.T.);
#3466=FACE_OUTER_BOUND('',#10228,.T.);
#3467=FACE_OUTER_BOUND('',#10229,.T.);
#3468=FACE_OUTER_BOUND('',#10230,.T.);
#3469=FACE_OUTER_BOUND('',#10231,.T.);
#3470=FACE_OUTER_BOUND('',#10232,.T.);
#3471=FACE_OUTER_BOUND('',#10233,.T.);
#3472=FACE_OUTER_BOUND('',#10234,.T.);
#3473=FACE_OUTER_BOUND('',#10235,.T.);
#3474=FACE_OUTER_BOUND('',#10236,.T.);
#3475=FACE_OUTER_BOUND('',#10237,.T.);
#3476=FACE_OUTER_BOUND('',#10238,.T.);
#3477=FACE_OUTER_BOUND('',#10239,.T.);
#3478=FACE_OUTER_BOUND('',#10240,.T.);
#3479=FACE_OUTER_BOUND('',#10241,.T.);
#3480=FACE_OUTER_BOUND('',#10242,.T.);
#3481=FACE_OUTER_BOUND('',#10243,.T.);
#3482=FACE_OUTER_BOUND('',#10244,.T.);
#3483=FACE_OUTER_BOUND('',#10245,.T.);
#3484=FACE_OUTER_BOUND('',#10246,.T.);
#3485=FACE_OUTER_BOUND('',#10247,.T.);
#3486=FACE_OUTER_BOUND('',#10248,.T.);
#3487=FACE_OUTER_BOUND('',#10249,.T.);
#3488=FACE_OUTER_BOUND('',#10250,.T.);
#3489=FACE_OUTER_BOUND('',#10251,.T.);
#3490=FACE_OUTER_BOUND('',#10252,.T.);
#3491=FACE_OUTER_BOUND('',#10253,.T.);
#3492=FACE_OUTER_BOUND('',#10254,.T.);
#3493=FACE_OUTER_BOUND('',#10255,.T.);
#3494=FACE_OUTER_BOUND('',#10256,.T.);
#3495=FACE_OUTER_BOUND('',#10257,.T.);
#3496=FACE_OUTER_BOUND('',#10258,.T.);
#3497=FACE_OUTER_BOUND('',#10259,.T.);
#3498=FACE_OUTER_BOUND('',#10260,.T.);
#3499=FACE_OUTER_BOUND('',#10261,.T.);
#3500=FACE_OUTER_BOUND('',#10262,.T.);
#3501=FACE_OUTER_BOUND('',#10263,.T.);
#3502=FACE_OUTER_BOUND('',#10264,.T.);
#3503=FACE_OUTER_BOUND('',#10265,.T.);
#3504=FACE_OUTER_BOUND('',#10266,.T.);
#3505=FACE_OUTER_BOUND('',#10267,.T.);
#3506=FACE_OUTER_BOUND('',#10268,.T.);
#3507=FACE_OUTER_BOUND('',#10269,.T.);
#3508=FACE_OUTER_BOUND('',#10270,.T.);
#3509=FACE_OUTER_BOUND('',#10271,.T.);
#3510=FACE_OUTER_BOUND('',#10272,.T.);
#3511=FACE_OUTER_BOUND('',#10273,.T.);
#3512=FACE_OUTER_BOUND('',#10274,.T.);
#3513=FACE_OUTER_BOUND('',#10275,.T.);
#3514=FACE_OUTER_BOUND('',#10276,.T.);
#3515=FACE_OUTER_BOUND('',#10277,.T.);
#3516=FACE_OUTER_BOUND('',#10278,.T.);
#3517=FACE_OUTER_BOUND('',#10279,.T.);
#3518=FACE_OUTER_BOUND('',#10280,.T.);
#3519=FACE_OUTER_BOUND('',#10281,.T.);
#3520=FACE_OUTER_BOUND('',#10282,.T.);
#3521=FACE_OUTER_BOUND('',#10283,.T.);
#3522=FACE_OUTER_BOUND('',#10284,.T.);
#3523=FACE_OUTER_BOUND('',#10285,.T.);
#3524=FACE_OUTER_BOUND('',#10286,.T.);
#3525=FACE_OUTER_BOUND('',#10287,.T.);
#3526=FACE_OUTER_BOUND('',#10288,.T.);
#3527=FACE_OUTER_BOUND('',#10289,.T.);
#3528=FACE_OUTER_BOUND('',#10290,.T.);
#3529=FACE_OUTER_BOUND('',#10291,.T.);
#3530=FACE_OUTER_BOUND('',#10292,.T.);
#3531=FACE_OUTER_BOUND('',#10293,.T.);
#3532=FACE_OUTER_BOUND('',#10294,.T.);
#3533=FACE_OUTER_BOUND('',#10295,.T.);
#3534=FACE_OUTER_BOUND('',#10296,.T.);
#3535=FACE_OUTER_BOUND('',#10297,.T.);
#3536=FACE_OUTER_BOUND('',#10298,.T.);
#3537=FACE_OUTER_BOUND('',#10299,.T.);
#3538=FACE_OUTER_BOUND('',#10300,.T.);
#3539=FACE_OUTER_BOUND('',#10301,.T.);
#3540=FACE_OUTER_BOUND('',#10302,.T.);
#3541=FACE_OUTER_BOUND('',#10303,.T.);
#3542=FACE_OUTER_BOUND('',#10304,.T.);
#3543=FACE_OUTER_BOUND('',#10305,.T.);
#3544=FACE_OUTER_BOUND('',#10306,.T.);
#3545=FACE_OUTER_BOUND('',#10307,.T.);
#3546=FACE_OUTER_BOUND('',#10308,.T.);
#3547=FACE_OUTER_BOUND('',#10309,.T.);
#3548=FACE_OUTER_BOUND('',#10310,.T.);
#3549=FACE_OUTER_BOUND('',#10311,.T.);
#3550=FACE_OUTER_BOUND('',#10312,.T.);
#3551=FACE_OUTER_BOUND('',#10313,.T.);
#3552=FACE_OUTER_BOUND('',#10314,.T.);
#3553=FACE_OUTER_BOUND('',#10315,.T.);
#3554=FACE_OUTER_BOUND('',#10316,.T.);
#3555=FACE_OUTER_BOUND('',#10317,.T.);
#3556=FACE_OUTER_BOUND('',#10318,.T.);
#3557=FACE_OUTER_BOUND('',#10319,.T.);
#3558=FACE_OUTER_BOUND('',#10320,.T.);
#3559=FACE_OUTER_BOUND('',#10321,.T.);
#3560=FACE_OUTER_BOUND('',#10322,.T.);
#3561=FACE_OUTER_BOUND('',#10323,.T.);
#3562=FACE_OUTER_BOUND('',#10324,.T.);
#3563=FACE_OUTER_BOUND('',#10325,.T.);
#3564=FACE_OUTER_BOUND('',#10326,.T.);
#3565=FACE_OUTER_BOUND('',#10327,.T.);
#3566=FACE_OUTER_BOUND('',#10328,.T.);
#3567=FACE_OUTER_BOUND('',#10329,.T.);
#3568=FACE_OUTER_BOUND('',#10330,.T.);
#3569=FACE_OUTER_BOUND('',#10331,.T.);
#3570=FACE_OUTER_BOUND('',#10332,.T.);
#3571=FACE_OUTER_BOUND('',#10333,.T.);
#3572=FACE_OUTER_BOUND('',#10334,.T.);
#3573=FACE_OUTER_BOUND('',#10335,.T.);
#3574=FACE_OUTER_BOUND('',#10336,.T.);
#3575=FACE_OUTER_BOUND('',#10337,.T.);
#3576=FACE_OUTER_BOUND('',#10338,.T.);
#3577=FACE_OUTER_BOUND('',#10339,.T.);
#3578=FACE_OUTER_BOUND('',#10340,.T.);
#3579=FACE_OUTER_BOUND('',#10341,.T.);
#3580=FACE_OUTER_BOUND('',#10342,.T.);
#3581=FACE_OUTER_BOUND('',#10343,.T.);
#3582=FACE_OUTER_BOUND('',#10344,.T.);
#3583=FACE_OUTER_BOUND('',#10345,.T.);
#3584=FACE_OUTER_BOUND('',#10346,.T.);
#3585=FACE_OUTER_BOUND('',#10347,.T.);
#3586=FACE_OUTER_BOUND('',#10348,.T.);
#3587=FACE_OUTER_BOUND('',#10349,.T.);
#3588=FACE_OUTER_BOUND('',#10350,.T.);
#3589=FACE_OUTER_BOUND('',#10351,.T.);
#3590=FACE_OUTER_BOUND('',#10352,.T.);
#3591=FACE_OUTER_BOUND('',#10353,.T.);
#3592=FACE_OUTER_BOUND('',#10354,.T.);
#3593=FACE_OUTER_BOUND('',#10355,.T.);
#3594=FACE_OUTER_BOUND('',#10356,.T.);
#3595=FACE_OUTER_BOUND('',#10357,.T.);
#3596=FACE_OUTER_BOUND('',#10358,.T.);
#3597=FACE_OUTER_BOUND('',#10359,.T.);
#3598=FACE_OUTER_BOUND('',#10360,.T.);
#3599=FACE_OUTER_BOUND('',#10361,.T.);
#3600=FACE_OUTER_BOUND('',#10362,.T.);
#3601=FACE_OUTER_BOUND('',#10363,.T.);
#3602=FACE_OUTER_BOUND('',#10364,.T.);
#3603=FACE_OUTER_BOUND('',#10365,.T.);
#3604=FACE_OUTER_BOUND('',#10366,.T.);
#3605=FACE_OUTER_BOUND('',#10367,.T.);
#3606=FACE_OUTER_BOUND('',#10368,.T.);
#3607=FACE_OUTER_BOUND('',#10369,.T.);
#3608=FACE_OUTER_BOUND('',#10370,.T.);
#3609=FACE_OUTER_BOUND('',#10371,.T.);
#3610=FACE_OUTER_BOUND('',#10372,.T.);
#3611=FACE_OUTER_BOUND('',#10373,.T.);
#3612=FACE_OUTER_BOUND('',#10374,.T.);
#3613=FACE_OUTER_BOUND('',#10375,.T.);
#3614=FACE_OUTER_BOUND('',#10376,.T.);
#3615=FACE_OUTER_BOUND('',#10377,.T.);
#3616=FACE_OUTER_BOUND('',#10378,.T.);
#3617=FACE_OUTER_BOUND('',#10379,.T.);
#3618=FACE_OUTER_BOUND('',#10380,.T.);
#3619=FACE_OUTER_BOUND('',#10381,.T.);
#3620=FACE_OUTER_BOUND('',#10382,.T.);
#3621=FACE_OUTER_BOUND('',#10383,.T.);
#3622=FACE_OUTER_BOUND('',#10384,.T.);
#3623=FACE_OUTER_BOUND('',#10385,.T.);
#3624=FACE_OUTER_BOUND('',#10386,.T.);
#3625=FACE_OUTER_BOUND('',#10387,.T.);
#3626=FACE_OUTER_BOUND('',#10388,.T.);
#3627=FACE_OUTER_BOUND('',#10389,.T.);
#3628=FACE_OUTER_BOUND('',#10390,.T.);
#3629=FACE_OUTER_BOUND('',#10391,.T.);
#3630=FACE_OUTER_BOUND('',#10392,.T.);
#3631=FACE_OUTER_BOUND('',#10393,.T.);
#3632=FACE_OUTER_BOUND('',#10394,.T.);
#3633=FACE_OUTER_BOUND('',#10395,.T.);
#3634=FACE_OUTER_BOUND('',#10396,.T.);
#3635=FACE_OUTER_BOUND('',#10397,.T.);
#3636=FACE_OUTER_BOUND('',#10398,.T.);
#3637=FACE_OUTER_BOUND('',#10399,.T.);
#3638=FACE_OUTER_BOUND('',#10400,.T.);
#3639=FACE_OUTER_BOUND('',#10401,.T.);
#3640=FACE_OUTER_BOUND('',#10402,.T.);
#3641=FACE_OUTER_BOUND('',#10403,.T.);
#3642=FACE_OUTER_BOUND('',#10404,.T.);
#3643=FACE_OUTER_BOUND('',#10405,.T.);
#3644=FACE_OUTER_BOUND('',#10406,.T.);
#3645=FACE_OUTER_BOUND('',#10407,.T.);
#3646=FACE_OUTER_BOUND('',#10408,.T.);
#3647=FACE_OUTER_BOUND('',#10409,.T.);
#3648=FACE_OUTER_BOUND('',#10410,.T.);
#3649=FACE_OUTER_BOUND('',#10411,.T.);
#3650=FACE_OUTER_BOUND('',#10412,.T.);
#3651=FACE_OUTER_BOUND('',#10413,.T.);
#3652=FACE_OUTER_BOUND('',#10414,.T.);
#3653=FACE_OUTER_BOUND('',#10415,.T.);
#3654=FACE_OUTER_BOUND('',#10416,.T.);
#3655=FACE_OUTER_BOUND('',#10417,.T.);
#3656=FACE_OUTER_BOUND('',#10418,.T.);
#3657=FACE_OUTER_BOUND('',#10419,.T.);
#3658=FACE_OUTER_BOUND('',#10420,.T.);
#3659=FACE_OUTER_BOUND('',#10421,.T.);
#3660=FACE_OUTER_BOUND('',#10422,.T.);
#3661=FACE_OUTER_BOUND('',#10423,.T.);
#3662=FACE_OUTER_BOUND('',#10424,.T.);
#3663=FACE_OUTER_BOUND('',#10425,.T.);
#3664=FACE_OUTER_BOUND('',#10426,.T.);
#3665=FACE_OUTER_BOUND('',#10427,.T.);
#3666=FACE_OUTER_BOUND('',#10428,.T.);
#3667=FACE_OUTER_BOUND('',#10429,.T.);
#3668=FACE_OUTER_BOUND('',#10430,.T.);
#3669=FACE_OUTER_BOUND('',#10431,.T.);
#3670=FACE_OUTER_BOUND('',#10432,.T.);
#3671=FACE_OUTER_BOUND('',#10433,.T.);
#3672=FACE_OUTER_BOUND('',#10434,.T.);
#3673=FACE_OUTER_BOUND('',#10435,.T.);
#3674=FACE_OUTER_BOUND('',#10436,.T.);
#3675=FACE_OUTER_BOUND('',#10437,.T.);
#3676=FACE_OUTER_BOUND('',#10438,.T.);
#3677=FACE_OUTER_BOUND('',#10439,.T.);
#3678=FACE_OUTER_BOUND('',#10440,.T.);
#3679=FACE_OUTER_BOUND('',#10441,.T.);
#3680=FACE_OUTER_BOUND('',#10442,.T.);
#3681=FACE_OUTER_BOUND('',#10443,.T.);
#3682=FACE_OUTER_BOUND('',#10444,.T.);
#3683=FACE_OUTER_BOUND('',#10445,.T.);
#3684=FACE_OUTER_BOUND('',#10446,.T.);
#3685=FACE_OUTER_BOUND('',#10447,.T.);
#3686=FACE_OUTER_BOUND('',#10448,.T.);
#3687=FACE_OUTER_BOUND('',#10449,.T.);
#3688=FACE_OUTER_BOUND('',#10450,.T.);
#3689=FACE_OUTER_BOUND('',#10451,.T.);
#3690=FACE_OUTER_BOUND('',#10452,.T.);
#3691=FACE_OUTER_BOUND('',#10453,.T.);
#3692=FACE_OUTER_BOUND('',#10454,.T.);
#3693=FACE_OUTER_BOUND('',#10455,.T.);
#3694=FACE_OUTER_BOUND('',#10456,.T.);
#3695=FACE_OUTER_BOUND('',#10457,.T.);
#3696=FACE_OUTER_BOUND('',#10458,.T.);
#3697=FACE_OUTER_BOUND('',#10459,.T.);
#3698=FACE_OUTER_BOUND('',#10460,.T.);
#3699=FACE_OUTER_BOUND('',#10461,.T.);
#3700=FACE_OUTER_BOUND('',#10462,.T.);
#3701=FACE_OUTER_BOUND('',#10463,.T.);
#3702=FACE_OUTER_BOUND('',#10464,.T.);
#3703=FACE_OUTER_BOUND('',#10465,.T.);
#3704=FACE_OUTER_BOUND('',#10466,.T.);
#3705=FACE_OUTER_BOUND('',#10467,.T.);
#3706=FACE_OUTER_BOUND('',#10468,.T.);
#3707=FACE_OUTER_BOUND('',#10469,.T.);
#3708=FACE_OUTER_BOUND('',#10470,.T.);
#3709=FACE_OUTER_BOUND('',#10471,.T.);
#3710=FACE_OUTER_BOUND('',#10472,.T.);
#3711=FACE_OUTER_BOUND('',#10473,.T.);
#3712=FACE_OUTER_BOUND('',#10474,.T.);
#3713=FACE_OUTER_BOUND('',#10475,.T.);
#3714=FACE_OUTER_BOUND('',#10476,.T.);
#3715=FACE_OUTER_BOUND('',#10477,.T.);
#3716=FACE_OUTER_BOUND('',#10478,.T.);
#3717=FACE_OUTER_BOUND('',#10479,.T.);
#3718=FACE_OUTER_BOUND('',#10480,.T.);
#3719=FACE_OUTER_BOUND('',#10481,.T.);
#3720=FACE_OUTER_BOUND('',#10482,.T.);
#3721=FACE_OUTER_BOUND('',#10483,.T.);
#3722=FACE_OUTER_BOUND('',#10484,.T.);
#3723=FACE_OUTER_BOUND('',#10485,.T.);
#3724=FACE_OUTER_BOUND('',#10486,.T.);
#3725=FACE_OUTER_BOUND('',#10487,.T.);
#3726=FACE_OUTER_BOUND('',#10488,.T.);
#3727=FACE_OUTER_BOUND('',#10489,.T.);
#3728=FACE_OUTER_BOUND('',#10490,.T.);
#3729=FACE_OUTER_BOUND('',#10491,.T.);
#3730=FACE_OUTER_BOUND('',#10492,.T.);
#3731=FACE_OUTER_BOUND('',#10493,.T.);
#3732=FACE_OUTER_BOUND('',#10494,.T.);
#3733=FACE_OUTER_BOUND('',#10495,.T.);
#3734=FACE_OUTER_BOUND('',#10496,.T.);
#3735=FACE_OUTER_BOUND('',#10497,.T.);
#3736=FACE_OUTER_BOUND('',#10498,.T.);
#3737=FACE_OUTER_BOUND('',#10499,.T.);
#3738=FACE_OUTER_BOUND('',#10500,.T.);
#3739=FACE_OUTER_BOUND('',#10501,.T.);
#3740=FACE_OUTER_BOUND('',#10502,.T.);
#3741=FACE_OUTER_BOUND('',#10503,.T.);
#3742=FACE_OUTER_BOUND('',#10504,.T.);
#3743=FACE_OUTER_BOUND('',#10505,.T.);
#3744=FACE_OUTER_BOUND('',#10506,.T.);
#3745=FACE_OUTER_BOUND('',#10507,.T.);
#3746=FACE_OUTER_BOUND('',#10508,.T.);
#3747=FACE_OUTER_BOUND('',#10509,.T.);
#3748=FACE_OUTER_BOUND('',#10510,.T.);
#3749=FACE_OUTER_BOUND('',#10511,.T.);
#3750=FACE_OUTER_BOUND('',#10512,.T.);
#3751=FACE_OUTER_BOUND('',#10513,.T.);
#3752=FACE_OUTER_BOUND('',#10514,.T.);
#3753=FACE_OUTER_BOUND('',#10515,.T.);
#3754=FACE_OUTER_BOUND('',#10516,.T.);
#3755=FACE_OUTER_BOUND('',#10517,.T.);
#3756=FACE_OUTER_BOUND('',#10518,.T.);
#3757=FACE_OUTER_BOUND('',#10519,.T.);
#3758=FACE_OUTER_BOUND('',#10520,.T.);
#3759=FACE_OUTER_BOUND('',#10521,.T.);
#3760=FACE_OUTER_BOUND('',#10522,.T.);
#3761=FACE_OUTER_BOUND('',#10523,.T.);
#3762=FACE_OUTER_BOUND('',#10524,.T.);
#3763=FACE_OUTER_BOUND('',#10525,.T.);
#3764=FACE_OUTER_BOUND('',#10526,.T.);
#3765=FACE_OUTER_BOUND('',#10527,.T.);
#3766=FACE_OUTER_BOUND('',#10528,.T.);
#3767=FACE_OUTER_BOUND('',#10529,.T.);
#3768=FACE_OUTER_BOUND('',#10530,.T.);
#3769=FACE_OUTER_BOUND('',#10531,.T.);
#3770=FACE_OUTER_BOUND('',#10532,.T.);
#3771=FACE_OUTER_BOUND('',#10533,.T.);
#3772=FACE_OUTER_BOUND('',#10534,.T.);
#3773=FACE_OUTER_BOUND('',#10535,.T.);
#3774=FACE_OUTER_BOUND('',#10536,.T.);
#3775=FACE_OUTER_BOUND('',#10537,.T.);
#3776=FACE_OUTER_BOUND('',#10538,.T.);
#3777=FACE_OUTER_BOUND('',#10539,.T.);
#3778=FACE_OUTER_BOUND('',#10540,.T.);
#3779=FACE_OUTER_BOUND('',#10541,.T.);
#3780=FACE_OUTER_BOUND('',#10542,.T.);
#3781=FACE_OUTER_BOUND('',#10543,.T.);
#3782=FACE_OUTER_BOUND('',#10544,.T.);
#3783=FACE_OUTER_BOUND('',#10545,.T.);
#3784=FACE_OUTER_BOUND('',#10546,.T.);
#3785=FACE_OUTER_BOUND('',#10547,.T.);
#3786=FACE_OUTER_BOUND('',#10548,.T.);
#3787=FACE_OUTER_BOUND('',#10549,.T.);
#3788=FACE_OUTER_BOUND('',#10550,.T.);
#3789=FACE_OUTER_BOUND('',#10551,.T.);
#3790=FACE_OUTER_BOUND('',#10552,.T.);
#3791=FACE_OUTER_BOUND('',#10553,.T.);
#3792=FACE_OUTER_BOUND('',#10554,.T.);
#3793=FACE_OUTER_BOUND('',#10555,.T.);
#3794=FACE_OUTER_BOUND('',#10556,.T.);
#3795=FACE_OUTER_BOUND('',#10557,.T.);
#3796=FACE_OUTER_BOUND('',#10558,.T.);
#3797=FACE_OUTER_BOUND('',#10559,.T.);
#3798=FACE_OUTER_BOUND('',#10560,.T.);
#3799=FACE_OUTER_BOUND('',#10561,.T.);
#3800=FACE_OUTER_BOUND('',#10562,.T.);
#3801=FACE_OUTER_BOUND('',#10563,.T.);
#3802=FACE_OUTER_BOUND('',#10564,.T.);
#3803=FACE_OUTER_BOUND('',#10565,.T.);
#3804=FACE_OUTER_BOUND('',#10566,.T.);
#3805=FACE_OUTER_BOUND('',#10567,.T.);
#3806=FACE_OUTER_BOUND('',#10568,.T.);
#3807=FACE_OUTER_BOUND('',#10569,.T.);
#3808=FACE_OUTER_BOUND('',#10570,.T.);
#3809=FACE_OUTER_BOUND('',#10571,.T.);
#3810=FACE_OUTER_BOUND('',#10572,.T.);
#3811=FACE_OUTER_BOUND('',#10573,.T.);
#3812=FACE_OUTER_BOUND('',#10574,.T.);
#3813=FACE_OUTER_BOUND('',#10575,.T.);
#3814=FACE_OUTER_BOUND('',#10576,.T.);
#3815=FACE_OUTER_BOUND('',#10577,.T.);
#3816=FACE_OUTER_BOUND('',#10578,.T.);
#3817=FACE_OUTER_BOUND('',#10579,.T.);
#3818=FACE_OUTER_BOUND('',#10580,.T.);
#3819=FACE_OUTER_BOUND('',#10581,.T.);
#3820=FACE_OUTER_BOUND('',#10582,.T.);
#3821=FACE_OUTER_BOUND('',#10583,.T.);
#3822=FACE_OUTER_BOUND('',#10584,.T.);
#3823=FACE_OUTER_BOUND('',#10585,.T.);
#3824=FACE_OUTER_BOUND('',#10586,.T.);
#3825=FACE_OUTER_BOUND('',#10587,.T.);
#3826=FACE_OUTER_BOUND('',#10588,.T.);
#3827=FACE_OUTER_BOUND('',#10589,.T.);
#3828=FACE_OUTER_BOUND('',#10590,.T.);
#3829=FACE_OUTER_BOUND('',#10591,.T.);
#3830=FACE_OUTER_BOUND('',#10592,.T.);
#3831=FACE_OUTER_BOUND('',#10593,.T.);
#3832=FACE_OUTER_BOUND('',#10594,.T.);
#3833=FACE_OUTER_BOUND('',#10595,.T.);
#3834=FACE_OUTER_BOUND('',#10596,.T.);
#3835=FACE_OUTER_BOUND('',#10597,.T.);
#3836=FACE_OUTER_BOUND('',#10598,.T.);
#3837=FACE_OUTER_BOUND('',#10599,.T.);
#3838=FACE_OUTER_BOUND('',#10600,.T.);
#3839=FACE_OUTER_BOUND('',#10601,.T.);
#3840=FACE_OUTER_BOUND('',#10602,.T.);
#3841=FACE_OUTER_BOUND('',#10603,.T.);
#3842=FACE_OUTER_BOUND('',#10604,.T.);
#3843=FACE_OUTER_BOUND('',#10605,.T.);
#3844=FACE_OUTER_BOUND('',#10606,.T.);
#3845=FACE_OUTER_BOUND('',#10607,.T.);
#3846=FACE_OUTER_BOUND('',#10608,.T.);
#3847=FACE_OUTER_BOUND('',#10609,.T.);
#3848=FACE_OUTER_BOUND('',#10610,.T.);
#3849=FACE_OUTER_BOUND('',#10611,.T.);
#3850=FACE_OUTER_BOUND('',#10612,.T.);
#3851=FACE_OUTER_BOUND('',#10613,.T.);
#3852=FACE_OUTER_BOUND('',#10614,.T.);
#3853=FACE_OUTER_BOUND('',#10615,.T.);
#3854=FACE_OUTER_BOUND('',#10616,.T.);
#3855=FACE_OUTER_BOUND('',#10617,.T.);
#3856=FACE_OUTER_BOUND('',#10618,.T.);
#3857=FACE_OUTER_BOUND('',#10619,.T.);
#3858=FACE_OUTER_BOUND('',#10620,.T.);
#3859=FACE_OUTER_BOUND('',#10621,.T.);
#3860=FACE_OUTER_BOUND('',#10622,.T.);
#3861=FACE_OUTER_BOUND('',#10623,.T.);
#3862=FACE_OUTER_BOUND('',#10624,.T.);
#3863=FACE_OUTER_BOUND('',#10625,.T.);
#3864=FACE_OUTER_BOUND('',#10626,.T.);
#3865=FACE_OUTER_BOUND('',#10627,.T.);
#3866=FACE_OUTER_BOUND('',#10628,.T.);
#3867=FACE_OUTER_BOUND('',#10629,.T.);
#3868=FACE_OUTER_BOUND('',#10630,.T.);
#3869=FACE_OUTER_BOUND('',#10631,.T.);
#3870=FACE_OUTER_BOUND('',#10632,.T.);
#3871=FACE_OUTER_BOUND('',#10633,.T.);
#3872=FACE_OUTER_BOUND('',#10634,.T.);
#3873=FACE_OUTER_BOUND('',#10635,.T.);
#3874=FACE_OUTER_BOUND('',#10636,.T.);
#3875=FACE_OUTER_BOUND('',#10637,.T.);
#3876=FACE_OUTER_BOUND('',#10638,.T.);
#3877=FACE_OUTER_BOUND('',#10639,.T.);
#3878=FACE_OUTER_BOUND('',#10640,.T.);
#3879=FACE_OUTER_BOUND('',#10641,.T.);
#3880=FACE_OUTER_BOUND('',#10642,.T.);
#3881=FACE_OUTER_BOUND('',#10643,.T.);
#3882=FACE_OUTER_BOUND('',#10644,.T.);
#3883=FACE_OUTER_BOUND('',#10645,.T.);
#3884=FACE_OUTER_BOUND('',#10646,.T.);
#3885=FACE_OUTER_BOUND('',#10647,.T.);
#3886=FACE_OUTER_BOUND('',#10648,.T.);
#3887=FACE_OUTER_BOUND('',#10649,.T.);
#3888=FACE_OUTER_BOUND('',#10650,.T.);
#3889=FACE_OUTER_BOUND('',#10651,.T.);
#3890=FACE_OUTER_BOUND('',#10652,.T.);
#3891=FACE_OUTER_BOUND('',#10653,.T.);
#3892=FACE_OUTER_BOUND('',#10654,.T.);
#3893=FACE_OUTER_BOUND('',#10655,.T.);
#3894=FACE_OUTER_BOUND('',#10656,.T.);
#3895=FACE_OUTER_BOUND('',#10657,.T.);
#3896=FACE_OUTER_BOUND('',#10658,.T.);
#3897=FACE_OUTER_BOUND('',#10659,.T.);
#3898=FACE_OUTER_BOUND('',#10660,.T.);
#3899=FACE_OUTER_BOUND('',#10661,.T.);
#3900=FACE_OUTER_BOUND('',#10662,.T.);
#3901=FACE_OUTER_BOUND('',#10663,.T.);
#3902=FACE_OUTER_BOUND('',#10664,.T.);
#3903=FACE_OUTER_BOUND('',#10665,.T.);
#3904=FACE_OUTER_BOUND('',#10666,.T.);
#3905=FACE_OUTER_BOUND('',#10667,.T.);
#3906=FACE_OUTER_BOUND('',#10668,.T.);
#3907=FACE_OUTER_BOUND('',#10669,.T.);
#3908=FACE_OUTER_BOUND('',#10670,.T.);
#3909=FACE_OUTER_BOUND('',#10671,.T.);
#3910=FACE_OUTER_BOUND('',#10672,.T.);
#3911=FACE_OUTER_BOUND('',#10673,.T.);
#3912=FACE_OUTER_BOUND('',#10674,.T.);
#3913=FACE_OUTER_BOUND('',#10675,.T.);
#3914=FACE_OUTER_BOUND('',#10676,.T.);
#3915=FACE_OUTER_BOUND('',#10677,.T.);
#3916=FACE_OUTER_BOUND('',#10678,.T.);
#3917=FACE_OUTER_BOUND('',#10679,.T.);
#3918=FACE_OUTER_BOUND('',#10680,.T.);
#3919=FACE_OUTER_BOUND('',#10681,.T.);
#3920=FACE_OUTER_BOUND('',#10682,.T.);
#3921=FACE_OUTER_BOUND('',#10683,.T.);
#3922=FACE_OUTER_BOUND('',#10684,.T.);
#3923=FACE_OUTER_BOUND('',#10685,.T.);
#3924=FACE_OUTER_BOUND('',#10686,.T.);
#3925=FACE_OUTER_BOUND('',#10687,.T.);
#3926=FACE_OUTER_BOUND('',#10688,.T.);
#3927=FACE_OUTER_BOUND('',#10689,.T.);
#3928=FACE_OUTER_BOUND('',#10690,.T.);
#3929=FACE_OUTER_BOUND('',#10691,.T.);
#3930=FACE_OUTER_BOUND('',#10692,.T.);
#3931=FACE_OUTER_BOUND('',#10693,.T.);
#3932=FACE_OUTER_BOUND('',#10694,.T.);
#3933=FACE_OUTER_BOUND('',#10695,.T.);
#3934=FACE_OUTER_BOUND('',#10696,.T.);
#3935=FACE_OUTER_BOUND('',#10697,.T.);
#3936=FACE_OUTER_BOUND('',#10698,.T.);
#3937=FACE_OUTER_BOUND('',#10699,.T.);
#3938=FACE_OUTER_BOUND('',#10700,.T.);
#3939=FACE_OUTER_BOUND('',#10701,.T.);
#3940=FACE_OUTER_BOUND('',#10702,.T.);
#3941=FACE_OUTER_BOUND('',#10703,.T.);
#3942=FACE_OUTER_BOUND('',#10704,.T.);
#3943=FACE_OUTER_BOUND('',#10705,.T.);
#3944=FACE_OUTER_BOUND('',#10706,.T.);
#3945=FACE_OUTER_BOUND('',#10707,.T.);
#3946=FACE_OUTER_BOUND('',#10708,.T.);
#3947=FACE_OUTER_BOUND('',#10709,.T.);
#3948=FACE_OUTER_BOUND('',#10710,.T.);
#3949=FACE_OUTER_BOUND('',#10711,.T.);
#3950=FACE_OUTER_BOUND('',#10712,.T.);
#3951=FACE_OUTER_BOUND('',#10713,.T.);
#3952=FACE_OUTER_BOUND('',#10714,.T.);
#3953=FACE_OUTER_BOUND('',#10715,.T.);
#3954=FACE_OUTER_BOUND('',#10716,.T.);
#3955=FACE_OUTER_BOUND('',#10717,.T.);
#3956=FACE_OUTER_BOUND('',#10718,.T.);
#3957=FACE_OUTER_BOUND('',#10719,.T.);
#3958=FACE_OUTER_BOUND('',#10720,.T.);
#3959=FACE_OUTER_BOUND('',#10721,.T.);
#3960=FACE_OUTER_BOUND('',#10722,.T.);
#3961=FACE_OUTER_BOUND('',#10723,.T.);
#3962=FACE_OUTER_BOUND('',#10724,.T.);
#3963=FACE_OUTER_BOUND('',#10725,.T.);
#3964=FACE_OUTER_BOUND('',#10726,.T.);
#3965=FACE_OUTER_BOUND('',#10727,.T.);
#3966=FACE_OUTER_BOUND('',#10728,.T.);
#3967=FACE_OUTER_BOUND('',#10729,.T.);
#3968=FACE_OUTER_BOUND('',#10730,.T.);
#3969=FACE_OUTER_BOUND('',#10731,.T.);
#3970=FACE_OUTER_BOUND('',#10732,.T.);
#3971=FACE_OUTER_BOUND('',#10733,.T.);
#3972=FACE_OUTER_BOUND('',#10734,.T.);
#3973=FACE_OUTER_BOUND('',#10735,.T.);
#3974=FACE_OUTER_BOUND('',#10736,.T.);
#3975=FACE_OUTER_BOUND('',#10737,.T.);
#3976=FACE_OUTER_BOUND('',#10738,.T.);
#3977=FACE_OUTER_BOUND('',#10739,.T.);
#3978=FACE_OUTER_BOUND('',#10740,.T.);
#3979=FACE_OUTER_BOUND('',#10741,.T.);
#3980=FACE_OUTER_BOUND('',#10742,.T.);
#3981=FACE_OUTER_BOUND('',#10743,.T.);
#3982=FACE_OUTER_BOUND('',#10744,.T.);
#3983=FACE_OUTER_BOUND('',#10745,.T.);
#3984=FACE_OUTER_BOUND('',#10746,.T.);
#3985=FACE_OUTER_BOUND('',#10747,.T.);
#3986=FACE_OUTER_BOUND('',#10748,.T.);
#3987=FACE_OUTER_BOUND('',#10749,.T.);
#3988=FACE_OUTER_BOUND('',#10750,.T.);
#3989=FACE_OUTER_BOUND('',#10751,.T.);
#3990=FACE_OUTER_BOUND('',#10752,.T.);
#3991=FACE_OUTER_BOUND('',#10753,.T.);
#3992=FACE_OUTER_BOUND('',#10754,.T.);
#3993=FACE_OUTER_BOUND('',#10755,.T.);
#3994=FACE_OUTER_BOUND('',#10756,.T.);
#3995=FACE_OUTER_BOUND('',#10757,.T.);
#3996=FACE_OUTER_BOUND('',#10758,.T.);
#3997=FACE_OUTER_BOUND('',#10759,.T.);
#3998=FACE_OUTER_BOUND('',#10760,.T.);
#3999=FACE_OUTER_BOUND('',#10761,.T.);
#4000=FACE_OUTER_BOUND('',#10762,.T.);
#4001=FACE_OUTER_BOUND('',#10763,.T.);
#4002=FACE_OUTER_BOUND('',#10764,.T.);
#4003=FACE_OUTER_BOUND('',#10765,.T.);
#4004=FACE_OUTER_BOUND('',#10766,.T.);
#4005=FACE_OUTER_BOUND('',#10767,.T.);
#4006=FACE_OUTER_BOUND('',#10768,.T.);
#4007=FACE_OUTER_BOUND('',#10769,.T.);
#4008=FACE_OUTER_BOUND('',#10770,.T.);
#4009=FACE_OUTER_BOUND('',#10771,.T.);
#4010=FACE_OUTER_BOUND('',#10772,.T.);
#4011=FACE_OUTER_BOUND('',#10773,.T.);
#4012=FACE_OUTER_BOUND('',#10774,.T.);
#4013=FACE_OUTER_BOUND('',#10775,.T.);
#4014=FACE_OUTER_BOUND('',#10776,.T.);
#4015=FACE_OUTER_BOUND('',#10777,.T.);
#4016=FACE_OUTER_BOUND('',#10778,.T.);
#4017=FACE_OUTER_BOUND('',#10779,.T.);
#4018=FACE_OUTER_BOUND('',#10780,.T.);
#4019=FACE_OUTER_BOUND('',#10781,.T.);
#4020=FACE_OUTER_BOUND('',#10782,.T.);
#4021=FACE_OUTER_BOUND('',#10783,.T.);
#4022=FACE_OUTER_BOUND('',#10784,.T.);
#4023=FACE_OUTER_BOUND('',#10785,.T.);
#4024=FACE_OUTER_BOUND('',#10786,.T.);
#4025=FACE_OUTER_BOUND('',#10787,.T.);
#4026=FACE_OUTER_BOUND('',#10788,.T.);
#4027=FACE_OUTER_BOUND('',#10789,.T.);
#4028=FACE_OUTER_BOUND('',#10790,.T.);
#4029=FACE_OUTER_BOUND('',#10791,.T.);
#4030=FACE_OUTER_BOUND('',#10792,.T.);
#4031=FACE_OUTER_BOUND('',#10793,.T.);
#4032=FACE_OUTER_BOUND('',#10794,.T.);
#4033=FACE_OUTER_BOUND('',#10795,.T.);
#4034=FACE_OUTER_BOUND('',#10796,.T.);
#4035=FACE_OUTER_BOUND('',#10797,.T.);
#4036=FACE_OUTER_BOUND('',#10798,.T.);
#4037=FACE_OUTER_BOUND('',#10799,.T.);
#4038=FACE_OUTER_BOUND('',#10800,.T.);
#4039=FACE_OUTER_BOUND('',#10801,.T.);
#4040=FACE_OUTER_BOUND('',#10802,.T.);
#4041=FACE_OUTER_BOUND('',#10803,.T.);
#4042=FACE_OUTER_BOUND('',#10804,.T.);
#4043=FACE_OUTER_BOUND('',#10805,.T.);
#4044=FACE_OUTER_BOUND('',#10806,.T.);
#4045=FACE_OUTER_BOUND('',#10807,.T.);
#4046=FACE_OUTER_BOUND('',#10808,.T.);
#4047=FACE_OUTER_BOUND('',#10809,.T.);
#4048=FACE_OUTER_BOUND('',#10810,.T.);
#4049=FACE_OUTER_BOUND('',#10811,.T.);
#4050=FACE_OUTER_BOUND('',#10812,.T.);
#4051=FACE_OUTER_BOUND('',#10813,.T.);
#4052=FACE_OUTER_BOUND('',#10814,.T.);
#4053=FACE_OUTER_BOUND('',#10815,.T.);
#4054=FACE_OUTER_BOUND('',#10816,.T.);
#4055=FACE_OUTER_BOUND('',#10817,.T.);
#4056=FACE_OUTER_BOUND('',#10818,.T.);
#4057=FACE_OUTER_BOUND('',#10819,.T.);
#4058=FACE_OUTER_BOUND('',#10820,.T.);
#4059=FACE_OUTER_BOUND('',#10821,.T.);
#4060=FACE_OUTER_BOUND('',#10822,.T.);
#4061=FACE_OUTER_BOUND('',#10823,.T.);
#4062=FACE_OUTER_BOUND('',#10824,.T.);
#4063=FACE_OUTER_BOUND('',#10825,.T.);
#4064=FACE_OUTER_BOUND('',#10826,.T.);
#4065=FACE_OUTER_BOUND('',#10827,.T.);
#4066=FACE_OUTER_BOUND('',#10828,.T.);
#4067=FACE_OUTER_BOUND('',#10829,.T.);
#4068=FACE_OUTER_BOUND('',#10830,.T.);
#4069=FACE_OUTER_BOUND('',#10831,.T.);
#4070=FACE_OUTER_BOUND('',#10832,.T.);
#4071=FACE_OUTER_BOUND('',#10833,.T.);
#4072=FACE_OUTER_BOUND('',#10834,.T.);
#4073=FACE_OUTER_BOUND('',#10835,.T.);
#4074=FACE_OUTER_BOUND('',#10836,.T.);
#4075=FACE_OUTER_BOUND('',#10837,.T.);
#4076=FACE_OUTER_BOUND('',#10838,.T.);
#4077=FACE_OUTER_BOUND('',#10839,.T.);
#4078=FACE_OUTER_BOUND('',#10840,.T.);
#4079=FACE_OUTER_BOUND('',#10841,.T.);
#4080=FACE_OUTER_BOUND('',#10842,.T.);
#4081=FACE_OUTER_BOUND('',#10843,.T.);
#4082=FACE_OUTER_BOUND('',#10844,.T.);
#4083=FACE_OUTER_BOUND('',#10845,.T.);
#4084=FACE_OUTER_BOUND('',#10846,.T.);
#4085=FACE_OUTER_BOUND('',#10847,.T.);
#4086=FACE_OUTER_BOUND('',#10848,.T.);
#4087=FACE_OUTER_BOUND('',#10849,.T.);
#4088=FACE_OUTER_BOUND('',#10850,.T.);
#4089=FACE_OUTER_BOUND('',#10851,.T.);
#4090=FACE_OUTER_BOUND('',#10852,.T.);
#4091=FACE_OUTER_BOUND('',#10853,.T.);
#4092=FACE_OUTER_BOUND('',#10854,.T.);
#4093=FACE_OUTER_BOUND('',#10855,.T.);
#4094=FACE_OUTER_BOUND('',#10856,.T.);
#4095=FACE_OUTER_BOUND('',#10857,.T.);
#4096=FACE_OUTER_BOUND('',#10858,.T.);
#4097=FACE_OUTER_BOUND('',#10859,.T.);
#4098=FACE_OUTER_BOUND('',#10860,.T.);
#4099=FACE_OUTER_BOUND('',#10861,.T.);
#4100=FACE_OUTER_BOUND('',#10862,.T.);
#4101=FACE_OUTER_BOUND('',#10863,.T.);
#4102=FACE_OUTER_BOUND('',#10864,.T.);
#4103=FACE_OUTER_BOUND('',#10865,.T.);
#4104=FACE_OUTER_BOUND('',#10866,.T.);
#4105=FACE_OUTER_BOUND('',#10867,.T.);
#4106=FACE_OUTER_BOUND('',#10868,.T.);
#4107=FACE_OUTER_BOUND('',#10869,.T.);
#4108=FACE_OUTER_BOUND('',#10870,.T.);
#4109=FACE_OUTER_BOUND('',#10871,.T.);
#4110=FACE_OUTER_BOUND('',#10872,.T.);
#4111=FACE_OUTER_BOUND('',#10873,.T.);
#4112=FACE_OUTER_BOUND('',#10874,.T.);
#4113=FACE_OUTER_BOUND('',#10875,.T.);
#4114=FACE_OUTER_BOUND('',#10876,.T.);
#4115=FACE_OUTER_BOUND('',#10877,.T.);
#4116=FACE_OUTER_BOUND('',#10878,.T.);
#4117=FACE_OUTER_BOUND('',#10879,.T.);
#4118=FACE_OUTER_BOUND('',#10880,.T.);
#4119=FACE_OUTER_BOUND('',#10881,.T.);
#4120=FACE_OUTER_BOUND('',#10882,.T.);
#4121=FACE_OUTER_BOUND('',#10883,.T.);
#4122=FACE_OUTER_BOUND('',#10884,.T.);
#4123=FACE_OUTER_BOUND('',#10885,.T.);
#4124=FACE_OUTER_BOUND('',#10886,.T.);
#4125=FACE_OUTER_BOUND('',#10887,.T.);
#4126=FACE_OUTER_BOUND('',#10888,.T.);
#4127=FACE_OUTER_BOUND('',#10889,.T.);
#4128=FACE_OUTER_BOUND('',#10890,.T.);
#4129=FACE_OUTER_BOUND('',#10891,.T.);
#4130=FACE_OUTER_BOUND('',#10892,.T.);
#4131=FACE_OUTER_BOUND('',#10893,.T.);
#4132=FACE_OUTER_BOUND('',#10894,.T.);
#4133=FACE_OUTER_BOUND('',#10895,.T.);
#4134=FACE_OUTER_BOUND('',#10896,.T.);
#4135=FACE_OUTER_BOUND('',#10897,.T.);
#4136=FACE_OUTER_BOUND('',#10898,.T.);
#4137=FACE_OUTER_BOUND('',#10899,.T.);
#4138=FACE_OUTER_BOUND('',#10900,.T.);
#4139=FACE_OUTER_BOUND('',#10901,.T.);
#4140=FACE_OUTER_BOUND('',#10902,.T.);
#4141=FACE_OUTER_BOUND('',#10903,.T.);
#4142=FACE_OUTER_BOUND('',#10904,.T.);
#4143=FACE_OUTER_BOUND('',#10905,.T.);
#4144=FACE_OUTER_BOUND('',#10906,.T.);
#4145=FACE_OUTER_BOUND('',#10907,.T.);
#4146=FACE_OUTER_BOUND('',#10908,.T.);
#4147=FACE_OUTER_BOUND('',#10909,.T.);
#4148=FACE_OUTER_BOUND('',#10910,.T.);
#4149=FACE_OUTER_BOUND('',#10911,.T.);
#4150=FACE_OUTER_BOUND('',#10912,.T.);
#4151=FACE_OUTER_BOUND('',#10913,.T.);
#4152=FACE_OUTER_BOUND('',#10914,.T.);
#4153=FACE_OUTER_BOUND('',#10915,.T.);
#4154=FACE_OUTER_BOUND('',#10916,.T.);
#4155=FACE_OUTER_BOUND('',#10917,.T.);
#4156=FACE_OUTER_BOUND('',#10918,.T.);
#4157=FACE_OUTER_BOUND('',#10919,.T.);
#4158=FACE_OUTER_BOUND('',#10920,.T.);
#4159=FACE_OUTER_BOUND('',#10921,.T.);
#4160=FACE_OUTER_BOUND('',#10922,.T.);
#4161=FACE_OUTER_BOUND('',#10923,.T.);
#4162=FACE_OUTER_BOUND('',#10924,.T.);
#4163=FACE_OUTER_BOUND('',#10925,.T.);
#4164=FACE_OUTER_BOUND('',#10926,.T.);
#4165=FACE_OUTER_BOUND('',#10927,.T.);
#4166=FACE_OUTER_BOUND('',#10928,.T.);
#4167=FACE_OUTER_BOUND('',#10929,.T.);
#4168=FACE_OUTER_BOUND('',#10930,.T.);
#4169=FACE_OUTER_BOUND('',#10931,.T.);
#4170=FACE_OUTER_BOUND('',#10932,.T.);
#4171=FACE_OUTER_BOUND('',#10933,.T.);
#4172=FACE_OUTER_BOUND('',#10934,.T.);
#4173=FACE_OUTER_BOUND('',#10935,.T.);
#4174=FACE_OUTER_BOUND('',#10936,.T.);
#4175=FACE_OUTER_BOUND('',#10937,.T.);
#4176=FACE_OUTER_BOUND('',#10938,.T.);
#4177=FACE_OUTER_BOUND('',#10939,.T.);
#4178=FACE_OUTER_BOUND('',#10940,.T.);
#4179=FACE_OUTER_BOUND('',#10941,.T.);
#4180=FACE_OUTER_BOUND('',#10942,.T.);
#4181=FACE_OUTER_BOUND('',#10943,.T.);
#4182=FACE_OUTER_BOUND('',#10944,.T.);
#4183=FACE_OUTER_BOUND('',#10945,.T.);
#4184=FACE_OUTER_BOUND('',#10946,.T.);
#4185=FACE_OUTER_BOUND('',#10947,.T.);
#4186=FACE_OUTER_BOUND('',#10948,.T.);
#4187=FACE_OUTER_BOUND('',#10949,.T.);
#4188=FACE_OUTER_BOUND('',#10950,.T.);
#4189=FACE_OUTER_BOUND('',#10951,.T.);
#4190=FACE_OUTER_BOUND('',#10952,.T.);
#4191=FACE_OUTER_BOUND('',#10953,.T.);
#4192=FACE_OUTER_BOUND('',#10954,.T.);
#4193=FACE_OUTER_BOUND('',#10955,.T.);
#4194=FACE_OUTER_BOUND('',#10956,.T.);
#4195=FACE_OUTER_BOUND('',#10957,.T.);
#4196=FACE_OUTER_BOUND('',#10958,.T.);
#4197=FACE_OUTER_BOUND('',#10959,.T.);
#4198=FACE_OUTER_BOUND('',#10960,.T.);
#4199=FACE_OUTER_BOUND('',#10961,.T.);
#4200=FACE_OUTER_BOUND('',#10962,.T.);
#4201=FACE_OUTER_BOUND('',#10963,.T.);
#4202=FACE_OUTER_BOUND('',#10964,.T.);
#4203=FACE_OUTER_BOUND('',#10965,.T.);
#4204=FACE_OUTER_BOUND('',#10966,.T.);
#4205=FACE_OUTER_BOUND('',#10967,.T.);
#4206=FACE_OUTER_BOUND('',#10968,.T.);
#4207=FACE_OUTER_BOUND('',#10969,.T.);
#4208=FACE_OUTER_BOUND('',#10970,.T.);
#4209=FACE_OUTER_BOUND('',#10971,.T.);
#4210=FACE_OUTER_BOUND('',#10972,.T.);
#4211=FACE_OUTER_BOUND('',#10973,.T.);
#4212=FACE_OUTER_BOUND('',#10974,.T.);
#4213=FACE_OUTER_BOUND('',#10975,.T.);
#4214=FACE_OUTER_BOUND('',#10976,.T.);
#4215=FACE_OUTER_BOUND('',#10977,.T.);
#4216=FACE_OUTER_BOUND('',#10978,.T.);
#4217=FACE_OUTER_BOUND('',#10979,.T.);
#4218=FACE_OUTER_BOUND('',#10980,.T.);
#4219=FACE_OUTER_BOUND('',#10981,.T.);
#4220=FACE_OUTER_BOUND('',#10982,.T.);
#4221=FACE_OUTER_BOUND('',#10983,.T.);
#4222=FACE_OUTER_BOUND('',#10984,.T.);
#4223=FACE_OUTER_BOUND('',#10985,.T.);
#4224=FACE_OUTER_BOUND('',#10986,.T.);
#4225=FACE_OUTER_BOUND('',#10987,.T.);
#4226=FACE_OUTER_BOUND('',#10988,.T.);
#4227=FACE_OUTER_BOUND('',#10989,.T.);
#4228=FACE_OUTER_BOUND('',#10990,.T.);
#4229=FACE_OUTER_BOUND('',#10991,.T.);
#4230=FACE_OUTER_BOUND('',#10992,.T.);
#4231=FACE_OUTER_BOUND('',#10993,.T.);
#4232=FACE_OUTER_BOUND('',#10994,.T.);
#4233=FACE_OUTER_BOUND('',#10995,.T.);
#4234=FACE_OUTER_BOUND('',#10996,.T.);
#4235=FACE_OUTER_BOUND('',#10997,.T.);
#4236=FACE_OUTER_BOUND('',#10998,.T.);
#4237=FACE_OUTER_BOUND('',#10999,.T.);
#4238=FACE_OUTER_BOUND('',#11000,.T.);
#4239=FACE_OUTER_BOUND('',#11001,.T.);
#4240=FACE_OUTER_BOUND('',#11002,.T.);
#4241=FACE_OUTER_BOUND('',#11003,.T.);
#4242=FACE_OUTER_BOUND('',#11004,.T.);
#4243=FACE_OUTER_BOUND('',#11005,.T.);
#4244=FACE_OUTER_BOUND('',#11006,.T.);
#4245=FACE_OUTER_BOUND('',#11007,.T.);
#4246=FACE_OUTER_BOUND('',#11008,.T.);
#4247=FACE_OUTER_BOUND('',#11009,.T.);
#4248=FACE_OUTER_BOUND('',#11010,.T.);
#4249=FACE_OUTER_BOUND('',#11011,.T.);
#4250=FACE_OUTER_BOUND('',#11012,.T.);
#4251=FACE_OUTER_BOUND('',#11013,.T.);
#4252=FACE_OUTER_BOUND('',#11014,.T.);
#4253=FACE_OUTER_BOUND('',#11015,.T.);
#4254=FACE_OUTER_BOUND('',#11016,.T.);
#4255=FACE_OUTER_BOUND('',#11017,.T.);
#4256=FACE_OUTER_BOUND('',#11018,.T.);
#4257=FACE_OUTER_BOUND('',#11019,.T.);
#4258=FACE_OUTER_BOUND('',#11020,.T.);
#4259=FACE_OUTER_BOUND('',#11021,.T.);
#4260=FACE_OUTER_BOUND('',#11022,.T.);
#4261=FACE_OUTER_BOUND('',#11023,.T.);
#4262=FACE_OUTER_BOUND('',#11024,.T.);
#4263=FACE_OUTER_BOUND('',#11025,.T.);
#4264=FACE_OUTER_BOUND('',#11026,.T.);
#4265=FACE_OUTER_BOUND('',#11027,.T.);
#4266=FACE_OUTER_BOUND('',#11028,.T.);
#4267=FACE_OUTER_BOUND('',#11029,.T.);
#4268=FACE_OUTER_BOUND('',#11030,.T.);
#4269=FACE_OUTER_BOUND('',#11031,.T.);
#4270=FACE_OUTER_BOUND('',#11032,.T.);
#4271=FACE_OUTER_BOUND('',#11033,.T.);
#4272=FACE_OUTER_BOUND('',#11034,.T.);
#4273=FACE_OUTER_BOUND('',#11035,.T.);
#4274=FACE_OUTER_BOUND('',#11036,.T.);
#4275=FACE_OUTER_BOUND('',#11037,.T.);
#4276=FACE_OUTER_BOUND('',#11038,.T.);
#4277=FACE_OUTER_BOUND('',#11039,.T.);
#4278=FACE_OUTER_BOUND('',#11040,.T.);
#4279=FACE_OUTER_BOUND('',#11041,.T.);
#4280=FACE_OUTER_BOUND('',#11042,.T.);
#4281=FACE_OUTER_BOUND('',#11043,.T.);
#4282=FACE_OUTER_BOUND('',#11044,.T.);
#4283=FACE_OUTER_BOUND('',#11045,.T.);
#4284=FACE_OUTER_BOUND('',#11046,.T.);
#4285=FACE_OUTER_BOUND('',#11047,.T.);
#4286=FACE_OUTER_BOUND('',#11048,.T.);
#4287=FACE_OUTER_BOUND('',#11049,.T.);
#4288=FACE_OUTER_BOUND('',#11050,.T.);
#4289=FACE_OUTER_BOUND('',#11051,.T.);
#4290=FACE_OUTER_BOUND('',#11052,.T.);
#4291=FACE_OUTER_BOUND('',#11053,.T.);
#4292=FACE_OUTER_BOUND('',#11054,.T.);
#4293=FACE_OUTER_BOUND('',#11055,.T.);
#4294=FACE_OUTER_BOUND('',#11056,.T.);
#4295=FACE_OUTER_BOUND('',#11057,.T.);
#4296=FACE_OUTER_BOUND('',#11058,.T.);
#4297=FACE_OUTER_BOUND('',#11059,.T.);
#4298=FACE_OUTER_BOUND('',#11060,.T.);
#4299=FACE_OUTER_BOUND('',#11061,.T.);
#4300=FACE_OUTER_BOUND('',#11062,.T.);
#4301=FACE_OUTER_BOUND('',#11063,.T.);
#4302=FACE_OUTER_BOUND('',#11064,.T.);
#4303=FACE_OUTER_BOUND('',#11065,.T.);
#4304=FACE_OUTER_BOUND('',#11066,.T.);
#4305=FACE_OUTER_BOUND('',#11067,.T.);
#4306=FACE_OUTER_BOUND('',#11068,.T.);
#4307=FACE_OUTER_BOUND('',#11069,.T.);
#4308=FACE_OUTER_BOUND('',#11070,.T.);
#4309=FACE_OUTER_BOUND('',#11071,.T.);
#4310=FACE_OUTER_BOUND('',#11072,.T.);
#4311=FACE_OUTER_BOUND('',#11073,.T.);
#4312=FACE_OUTER_BOUND('',#11074,.T.);
#4313=FACE_OUTER_BOUND('',#11075,.T.);
#4314=FACE_OUTER_BOUND('',#11076,.T.);
#4315=FACE_OUTER_BOUND('',#11077,.T.);
#4316=FACE_OUTER_BOUND('',#11078,.T.);
#4317=FACE_OUTER_BOUND('',#11079,.T.);
#4318=FACE_OUTER_BOUND('',#11080,.T.);
#4319=FACE_OUTER_BOUND('',#11081,.T.);
#4320=FACE_OUTER_BOUND('',#11082,.T.);
#4321=FACE_OUTER_BOUND('',#11083,.T.);
#4322=FACE_OUTER_BOUND('',#11084,.T.);
#4323=FACE_OUTER_BOUND('',#11085,.T.);
#4324=FACE_OUTER_BOUND('',#11086,.T.);
#4325=FACE_OUTER_BOUND('',#11087,.T.);
#4326=FACE_OUTER_BOUND('',#11088,.T.);
#4327=FACE_OUTER_BOUND('',#11089,.T.);
#4328=FACE_OUTER_BOUND('',#11090,.T.);
#4329=FACE_OUTER_BOUND('',#11091,.T.);
#4330=FACE_OUTER_BOUND('',#11092,.T.);
#4331=FACE_OUTER_BOUND('',#11093,.T.);
#4332=FACE_OUTER_BOUND('',#11094,.T.);
#4333=FACE_OUTER_BOUND('',#11095,.T.);
#4334=FACE_OUTER_BOUND('',#11096,.T.);
#4335=FACE_OUTER_BOUND('',#11097,.T.);
#4336=FACE_OUTER_BOUND('',#11098,.T.);
#4337=FACE_OUTER_BOUND('',#11099,.T.);
#4338=FACE_OUTER_BOUND('',#11100,.T.);
#4339=FACE_OUTER_BOUND('',#11101,.T.);
#4340=FACE_OUTER_BOUND('',#11102,.T.);
#4341=FACE_OUTER_BOUND('',#11103,.T.);
#4342=FACE_OUTER_BOUND('',#11104,.T.);
#4343=FACE_OUTER_BOUND('',#11105,.T.);
#4344=FACE_OUTER_BOUND('',#11106,.T.);
#4345=FACE_OUTER_BOUND('',#11107,.T.);
#4346=FACE_OUTER_BOUND('',#11108,.T.);
#4347=FACE_OUTER_BOUND('',#11109,.T.);
#4348=FACE_OUTER_BOUND('',#11110,.T.);
#4349=FACE_OUTER_BOUND('',#11111,.T.);
#4350=FACE_OUTER_BOUND('',#11112,.T.);
#4351=FACE_OUTER_BOUND('',#11113,.T.);
#4352=FACE_OUTER_BOUND('',#11114,.T.);
#4353=FACE_OUTER_BOUND('',#11115,.T.);
#4354=FACE_OUTER_BOUND('',#11116,.T.);
#4355=FACE_OUTER_BOUND('',#11117,.T.);
#4356=FACE_OUTER_BOUND('',#11118,.T.);
#4357=FACE_OUTER_BOUND('',#11119,.T.);
#4358=FACE_OUTER_BOUND('',#11120,.T.);
#4359=FACE_OUTER_BOUND('',#11121,.T.);
#4360=FACE_OUTER_BOUND('',#11122,.T.);
#4361=FACE_OUTER_BOUND('',#11123,.T.);
#4362=FACE_OUTER_BOUND('',#11124,.T.);
#4363=FACE_OUTER_BOUND('',#11125,.T.);
#4364=FACE_OUTER_BOUND('',#11126,.T.);
#4365=FACE_OUTER_BOUND('',#11127,.T.);
#4366=FACE_OUTER_BOUND('',#11128,.T.);
#4367=FACE_OUTER_BOUND('',#11129,.T.);
#4368=FACE_OUTER_BOUND('',#11130,.T.);
#4369=FACE_OUTER_BOUND('',#11131,.T.);
#4370=FACE_OUTER_BOUND('',#11132,.T.);
#4371=FACE_OUTER_BOUND('',#11133,.T.);
#4372=FACE_OUTER_BOUND('',#11134,.T.);
#4373=FACE_OUTER_BOUND('',#11135,.T.);
#4374=FACE_OUTER_BOUND('',#11136,.T.);
#4375=FACE_OUTER_BOUND('',#11137,.T.);
#4376=FACE_OUTER_BOUND('',#11138,.T.);
#4377=FACE_OUTER_BOUND('',#11139,.T.);
#4378=FACE_OUTER_BOUND('',#11140,.T.);
#4379=FACE_OUTER_BOUND('',#11141,.T.);
#4380=FACE_OUTER_BOUND('',#11142,.T.);
#4381=FACE_OUTER_BOUND('',#11143,.T.);
#4382=FACE_OUTER_BOUND('',#11144,.T.);
#4383=FACE_OUTER_BOUND('',#11145,.T.);
#4384=FACE_OUTER_BOUND('',#11146,.T.);
#4385=FACE_OUTER_BOUND('',#11147,.T.);
#4386=FACE_OUTER_BOUND('',#11148,.T.);
#4387=FACE_OUTER_BOUND('',#11149,.T.);
#4388=FACE_OUTER_BOUND('',#11150,.T.);
#4389=FACE_OUTER_BOUND('',#11151,.T.);
#4390=FACE_OUTER_BOUND('',#11152,.T.);
#4391=FACE_OUTER_BOUND('',#11153,.T.);
#4392=FACE_OUTER_BOUND('',#11154,.T.);
#4393=FACE_OUTER_BOUND('',#11155,.T.);
#4394=FACE_OUTER_BOUND('',#11156,.T.);
#4395=FACE_OUTER_BOUND('',#11157,.T.);
#4396=FACE_OUTER_BOUND('',#11158,.T.);
#4397=FACE_OUTER_BOUND('',#11159,.T.);
#4398=FACE_OUTER_BOUND('',#11160,.T.);
#4399=FACE_OUTER_BOUND('',#11161,.T.);
#4400=FACE_OUTER_BOUND('',#11162,.T.);
#4401=FACE_OUTER_BOUND('',#11163,.T.);
#4402=FACE_OUTER_BOUND('',#11164,.T.);
#4403=FACE_OUTER_BOUND('',#11165,.T.);
#4404=FACE_OUTER_BOUND('',#11166,.T.);
#4405=FACE_OUTER_BOUND('',#11167,.T.);
#4406=FACE_OUTER_BOUND('',#11168,.T.);
#4407=FACE_OUTER_BOUND('',#11169,.T.);
#4408=FACE_OUTER_BOUND('',#11170,.T.);
#4409=FACE_OUTER_BOUND('',#11171,.T.);
#4410=FACE_OUTER_BOUND('',#11172,.T.);
#4411=FACE_OUTER_BOUND('',#11173,.T.);
#4412=FACE_OUTER_BOUND('',#11174,.T.);
#4413=FACE_OUTER_BOUND('',#11175,.T.);
#4414=FACE_OUTER_BOUND('',#11176,.T.);
#4415=FACE_OUTER_BOUND('',#11177,.T.);
#4416=FACE_OUTER_BOUND('',#11178,.T.);
#4417=FACE_OUTER_BOUND('',#11179,.T.);
#4418=FACE_OUTER_BOUND('',#11180,.T.);
#4419=FACE_OUTER_BOUND('',#11181,.T.);
#4420=FACE_OUTER_BOUND('',#11182,.T.);
#4421=FACE_OUTER_BOUND('',#11183,.T.);
#4422=FACE_OUTER_BOUND('',#11184,.T.);
#4423=FACE_OUTER_BOUND('',#11185,.T.);
#4424=FACE_OUTER_BOUND('',#11186,.T.);
#4425=FACE_OUTER_BOUND('',#11187,.T.);
#4426=FACE_OUTER_BOUND('',#11188,.T.);
#4427=FACE_OUTER_BOUND('',#11189,.T.);
#4428=FACE_OUTER_BOUND('',#11190,.T.);
#4429=FACE_OUTER_BOUND('',#11191,.T.);
#4430=FACE_OUTER_BOUND('',#11192,.T.);
#4431=FACE_OUTER_BOUND('',#11193,.T.);
#4432=FACE_OUTER_BOUND('',#11194,.T.);
#4433=FACE_OUTER_BOUND('',#11195,.T.);
#4434=FACE_OUTER_BOUND('',#11196,.T.);
#4435=FACE_OUTER_BOUND('',#11197,.T.);
#4436=FACE_OUTER_BOUND('',#11198,.T.);
#4437=FACE_OUTER_BOUND('',#11199,.T.);
#4438=FACE_OUTER_BOUND('',#11200,.T.);
#4439=FACE_OUTER_BOUND('',#11201,.T.);
#4440=FACE_OUTER_BOUND('',#11202,.T.);
#4441=FACE_OUTER_BOUND('',#11203,.T.);
#4442=FACE_OUTER_BOUND('',#11204,.T.);
#4443=FACE_OUTER_BOUND('',#11205,.T.);
#4444=FACE_OUTER_BOUND('',#11206,.T.);
#4445=FACE_OUTER_BOUND('',#11207,.T.);
#4446=FACE_OUTER_BOUND('',#11208,.T.);
#4447=FACE_OUTER_BOUND('',#11209,.T.);
#4448=FACE_OUTER_BOUND('',#11210,.T.);
#4449=FACE_OUTER_BOUND('',#11211,.T.);
#4450=FACE_OUTER_BOUND('',#11212,.T.);
#4451=FACE_OUTER_BOUND('',#11213,.T.);
#4452=FACE_OUTER_BOUND('',#11214,.T.);
#4453=FACE_OUTER_BOUND('',#11215,.T.);
#4454=FACE_OUTER_BOUND('',#11216,.T.);
#4455=FACE_OUTER_BOUND('',#11217,.T.);
#4456=FACE_OUTER_BOUND('',#11218,.T.);
#4457=FACE_OUTER_BOUND('',#11219,.T.);
#4458=FACE_OUTER_BOUND('',#11220,.T.);
#4459=FACE_OUTER_BOUND('',#11221,.T.);
#4460=FACE_OUTER_BOUND('',#11222,.T.);
#4461=FACE_OUTER_BOUND('',#11223,.T.);
#4462=FACE_OUTER_BOUND('',#11224,.T.);
#4463=FACE_OUTER_BOUND('',#11225,.T.);
#4464=FACE_OUTER_BOUND('',#11226,.T.);
#4465=FACE_OUTER_BOUND('',#11227,.T.);
#4466=FACE_OUTER_BOUND('',#11228,.T.);
#4467=FACE_OUTER_BOUND('',#11229,.T.);
#4468=FACE_OUTER_BOUND('',#11230,.T.);
#4469=FACE_OUTER_BOUND('',#11231,.T.);
#4470=FACE_OUTER_BOUND('',#11232,.T.);
#4471=FACE_OUTER_BOUND('',#11233,.T.);
#4472=FACE_OUTER_BOUND('',#11234,.T.);
#4473=FACE_OUTER_BOUND('',#11235,.T.);
#4474=FACE_OUTER_BOUND('',#11236,.T.);
#4475=FACE_OUTER_BOUND('',#11237,.T.);
#4476=FACE_OUTER_BOUND('',#11238,.T.);
#4477=FACE_OUTER_BOUND('',#11239,.T.);
#4478=FACE_OUTER_BOUND('',#11240,.T.);
#4479=FACE_OUTER_BOUND('',#11241,.T.);
#4480=FACE_OUTER_BOUND('',#11242,.T.);
#4481=FACE_OUTER_BOUND('',#11243,.T.);
#4482=FACE_OUTER_BOUND('',#11244,.T.);
#4483=FACE_OUTER_BOUND('',#11245,.T.);
#4484=FACE_OUTER_BOUND('',#11246,.T.);
#4485=FACE_OUTER_BOUND('',#11247,.T.);
#4486=FACE_OUTER_BOUND('',#11248,.T.);
#4487=FACE_OUTER_BOUND('',#11249,.T.);
#4488=FACE_OUTER_BOUND('',#11250,.T.);
#4489=FACE_OUTER_BOUND('',#11251,.T.);
#4490=FACE_OUTER_BOUND('',#11252,.T.);
#4491=FACE_OUTER_BOUND('',#11253,.T.);
#4492=FACE_OUTER_BOUND('',#11254,.T.);
#4493=FACE_OUTER_BOUND('',#11255,.T.);
#4494=FACE_OUTER_BOUND('',#11256,.T.);
#4495=FACE_OUTER_BOUND('',#11257,.T.);
#4496=FACE_OUTER_BOUND('',#11258,.T.);
#4497=FACE_OUTER_BOUND('',#11259,.T.);
#4498=FACE_OUTER_BOUND('',#11260,.T.);
#4499=FACE_OUTER_BOUND('',#11261,.T.);
#4500=FACE_OUTER_BOUND('',#11262,.T.);
#4501=FACE_OUTER_BOUND('',#11263,.T.);
#4502=FACE_OUTER_BOUND('',#11264,.T.);
#4503=FACE_OUTER_BOUND('',#11265,.T.);
#4504=FACE_OUTER_BOUND('',#11266,.T.);
#4505=FACE_OUTER_BOUND('',#11267,.T.);
#4506=FACE_OUTER_BOUND('',#11268,.T.);
#4507=FACE_OUTER_BOUND('',#11269,.T.);
#4508=FACE_OUTER_BOUND('',#11270,.T.);
#4509=FACE_OUTER_BOUND('',#11271,.T.);
#4510=FACE_OUTER_BOUND('',#11272,.T.);
#4511=FACE_OUTER_BOUND('',#11273,.T.);
#4512=FACE_OUTER_BOUND('',#11274,.T.);
#4513=FACE_OUTER_BOUND('',#11275,.T.);
#4514=FACE_OUTER_BOUND('',#11276,.T.);
#4515=FACE_OUTER_BOUND('',#11277,.T.);
#4516=FACE_OUTER_BOUND('',#11278,.T.);
#4517=FACE_OUTER_BOUND('',#11279,.T.);
#4518=FACE_OUTER_BOUND('',#11280,.T.);
#4519=FACE_OUTER_BOUND('',#11281,.T.);
#4520=FACE_OUTER_BOUND('',#11282,.T.);
#4521=FACE_OUTER_BOUND('',#11283,.T.);
#4522=FACE_OUTER_BOUND('',#11284,.T.);
#4523=FACE_OUTER_BOUND('',#11285,.T.);
#4524=FACE_OUTER_BOUND('',#11286,.T.);
#4525=FACE_OUTER_BOUND('',#11287,.T.);
#4526=FACE_OUTER_BOUND('',#11288,.T.);
#4527=FACE_OUTER_BOUND('',#11289,.T.);
#4528=FACE_OUTER_BOUND('',#11290,.T.);
#4529=FACE_OUTER_BOUND('',#11291,.T.);
#4530=FACE_OUTER_BOUND('',#11292,.T.);
#4531=FACE_OUTER_BOUND('',#11293,.T.);
#4532=FACE_OUTER_BOUND('',#11294,.T.);
#4533=FACE_OUTER_BOUND('',#11295,.T.);
#4534=FACE_OUTER_BOUND('',#11296,.T.);
#4535=FACE_OUTER_BOUND('',#11297,.T.);
#4536=FACE_OUTER_BOUND('',#11298,.T.);
#4537=FACE_OUTER_BOUND('',#11299,.T.);
#4538=FACE_OUTER_BOUND('',#11300,.T.);
#4539=FACE_OUTER_BOUND('',#11301,.T.);
#4540=FACE_OUTER_BOUND('',#11302,.T.);
#4541=FACE_OUTER_BOUND('',#11303,.T.);
#4542=FACE_OUTER_BOUND('',#11304,.T.);
#4543=FACE_OUTER_BOUND('',#11305,.T.);
#4544=FACE_OUTER_BOUND('',#11306,.T.);
#4545=FACE_OUTER_BOUND('',#11307,.T.);
#4546=FACE_OUTER_BOUND('',#11308,.T.);
#4547=FACE_OUTER_BOUND('',#11309,.T.);
#4548=FACE_OUTER_BOUND('',#11310,.T.);
#4549=FACE_OUTER_BOUND('',#11311,.T.);
#4550=FACE_OUTER_BOUND('',#11312,.T.);
#4551=FACE_OUTER_BOUND('',#11313,.T.);
#4552=FACE_OUTER_BOUND('',#11314,.T.);
#4553=FACE_OUTER_BOUND('',#11315,.T.);
#4554=FACE_OUTER_BOUND('',#11316,.T.);
#4555=FACE_OUTER_BOUND('',#11317,.T.);
#4556=FACE_OUTER_BOUND('',#11318,.T.);
#4557=FACE_OUTER_BOUND('',#11319,.T.);
#4558=FACE_OUTER_BOUND('',#11320,.T.);
#4559=FACE_OUTER_BOUND('',#11321,.T.);
#4560=FACE_OUTER_BOUND('',#11322,.T.);
#4561=FACE_OUTER_BOUND('',#11323,.T.);
#4562=FACE_OUTER_BOUND('',#11324,.T.);
#4563=FACE_OUTER_BOUND('',#11325,.T.);
#4564=FACE_OUTER_BOUND('',#11326,.T.);
#4565=FACE_OUTER_BOUND('',#11327,.T.);
#4566=FACE_OUTER_BOUND('',#11328,.T.);
#4567=FACE_OUTER_BOUND('',#11329,.T.);
#4568=FACE_OUTER_BOUND('',#11330,.T.);
#4569=FACE_OUTER_BOUND('',#11331,.T.);
#4570=FACE_OUTER_BOUND('',#11332,.T.);
#4571=FACE_OUTER_BOUND('',#11333,.T.);
#4572=FACE_OUTER_BOUND('',#11334,.T.);
#4573=FACE_OUTER_BOUND('',#11335,.T.);
#4574=FACE_OUTER_BOUND('',#11336,.T.);
#4575=FACE_OUTER_BOUND('',#11337,.T.);
#4576=FACE_OUTER_BOUND('',#11338,.T.);
#4577=FACE_OUTER_BOUND('',#11339,.T.);
#4578=FACE_OUTER_BOUND('',#11340,.T.);
#4579=FACE_OUTER_BOUND('',#11341,.T.);
#4580=FACE_OUTER_BOUND('',#11342,.T.);
#4581=FACE_OUTER_BOUND('',#11343,.T.);
#4582=FACE_OUTER_BOUND('',#11344,.T.);
#4583=FACE_OUTER_BOUND('',#11345,.T.);
#4584=FACE_OUTER_BOUND('',#11346,.T.);
#4585=FACE_OUTER_BOUND('',#11347,.T.);
#4586=FACE_OUTER_BOUND('',#11348,.T.);
#4587=FACE_OUTER_BOUND('',#11349,.T.);
#4588=FACE_OUTER_BOUND('',#11350,.T.);
#4589=FACE_OUTER_BOUND('',#11351,.T.);
#4590=FACE_OUTER_BOUND('',#11352,.T.);
#4591=FACE_OUTER_BOUND('',#11353,.T.);
#4592=FACE_OUTER_BOUND('',#11354,.T.);
#4593=FACE_OUTER_BOUND('',#11355,.T.);
#4594=FACE_OUTER_BOUND('',#11356,.T.);
#4595=FACE_OUTER_BOUND('',#11357,.T.);
#4596=FACE_OUTER_BOUND('',#11358,.T.);
#4597=FACE_OUTER_BOUND('',#11359,.T.);
#4598=FACE_OUTER_BOUND('',#11360,.T.);
#4599=FACE_OUTER_BOUND('',#11361,.T.);
#4600=FACE_OUTER_BOUND('',#11362,.T.);
#4601=FACE_OUTER_BOUND('',#11363,.T.);
#4602=FACE_OUTER_BOUND('',#11364,.T.);
#4603=FACE_OUTER_BOUND('',#11365,.T.);
#4604=FACE_OUTER_BOUND('',#11366,.T.);
#4605=FACE_OUTER_BOUND('',#11367,.T.);
#4606=FACE_OUTER_BOUND('',#11368,.T.);
#4607=FACE_OUTER_BOUND('',#11369,.T.);
#4608=FACE_OUTER_BOUND('',#11370,.T.);
#4609=FACE_OUTER_BOUND('',#11371,.T.);
#4610=FACE_OUTER_BOUND('',#11372,.T.);
#4611=FACE_OUTER_BOUND('',#11373,.T.);
#4612=FACE_OUTER_BOUND('',#11374,.T.);
#4613=FACE_OUTER_BOUND('',#11375,.T.);
#4614=FACE_OUTER_BOUND('',#11376,.T.);
#4615=FACE_OUTER_BOUND('',#11377,.T.);
#4616=FACE_OUTER_BOUND('',#11378,.T.);
#4617=FACE_OUTER_BOUND('',#11379,.T.);
#4618=FACE_OUTER_BOUND('',#11380,.T.);
#4619=FACE_OUTER_BOUND('',#11381,.T.);
#4620=FACE_OUTER_BOUND('',#11382,.T.);
#4621=FACE_OUTER_BOUND('',#11383,.T.);
#4622=FACE_OUTER_BOUND('',#11384,.T.);
#4623=FACE_OUTER_BOUND('',#11385,.T.);
#4624=FACE_OUTER_BOUND('',#11386,.T.);
#4625=FACE_OUTER_BOUND('',#11387,.T.);
#4626=FACE_OUTER_BOUND('',#11388,.T.);
#4627=FACE_OUTER_BOUND('',#11389,.T.);
#4628=FACE_OUTER_BOUND('',#11390,.T.);
#4629=FACE_OUTER_BOUND('',#11391,.T.);
#4630=FACE_OUTER_BOUND('',#11392,.T.);
#4631=FACE_OUTER_BOUND('',#11393,.T.);
#4632=FACE_OUTER_BOUND('',#11394,.T.);
#4633=FACE_OUTER_BOUND('',#11395,.T.);
#4634=FACE_OUTER_BOUND('',#11396,.T.);
#4635=FACE_OUTER_BOUND('',#11397,.T.);
#4636=FACE_OUTER_BOUND('',#11398,.T.);
#4637=FACE_OUTER_BOUND('',#11399,.T.);
#4638=FACE_OUTER_BOUND('',#11400,.T.);
#4639=FACE_OUTER_BOUND('',#11401,.T.);
#4640=FACE_OUTER_BOUND('',#11402,.T.);
#4641=FACE_OUTER_BOUND('',#11403,.T.);
#4642=FACE_OUTER_BOUND('',#11404,.T.);
#4643=FACE_OUTER_BOUND('',#11405,.T.);
#4644=FACE_OUTER_BOUND('',#11406,.T.);
#4645=FACE_OUTER_BOUND('',#11407,.T.);
#4646=FACE_OUTER_BOUND('',#11408,.T.);
#4647=FACE_OUTER_BOUND('',#11409,.T.);
#4648=FACE_OUTER_BOUND('',#11410,.T.);
#4649=FACE_OUTER_BOUND('',#11411,.T.);
#4650=FACE_OUTER_BOUND('',#11412,.T.);
#4651=FACE_OUTER_BOUND('',#11413,.T.);
#4652=FACE_OUTER_BOUND('',#11414,.T.);
#4653=FACE_OUTER_BOUND('',#11415,.T.);
#4654=FACE_OUTER_BOUND('',#11416,.T.);
#4655=FACE_OUTER_BOUND('',#11417,.T.);
#4656=FACE_OUTER_BOUND('',#11418,.T.);
#4657=FACE_OUTER_BOUND('',#11419,.T.);
#4658=FACE_OUTER_BOUND('',#11420,.T.);
#4659=FACE_OUTER_BOUND('',#11421,.T.);
#4660=FACE_OUTER_BOUND('',#11422,.T.);
#4661=FACE_OUTER_BOUND('',#11423,.T.);
#4662=FACE_OUTER_BOUND('',#11424,.T.);
#4663=FACE_OUTER_BOUND('',#11425,.T.);
#4664=FACE_OUTER_BOUND('',#11426,.T.);
#4665=FACE_OUTER_BOUND('',#11427,.T.);
#4666=FACE_OUTER_BOUND('',#11428,.T.);
#4667=FACE_OUTER_BOUND('',#11429,.T.);
#4668=FACE_OUTER_BOUND('',#11430,.T.);
#4669=FACE_OUTER_BOUND('',#11431,.T.);
#4670=FACE_OUTER_BOUND('',#11432,.T.);
#4671=FACE_OUTER_BOUND('',#11433,.T.);
#4672=FACE_OUTER_BOUND('',#11434,.T.);
#4673=FACE_OUTER_BOUND('',#11435,.T.);
#4674=FACE_OUTER_BOUND('',#11436,.T.);
#4675=FACE_OUTER_BOUND('',#11437,.T.);
#4676=FACE_OUTER_BOUND('',#11438,.T.);
#4677=FACE_OUTER_BOUND('',#11439,.T.);
#4678=FACE_OUTER_BOUND('',#11440,.T.);
#4679=FACE_OUTER_BOUND('',#11441,.T.);
#4680=FACE_OUTER_BOUND('',#11442,.T.);
#4681=FACE_OUTER_BOUND('',#11443,.T.);
#4682=FACE_OUTER_BOUND('',#11444,.T.);
#4683=FACE_OUTER_BOUND('',#11445,.T.);
#4684=FACE_OUTER_BOUND('',#11446,.T.);
#4685=FACE_OUTER_BOUND('',#11447,.T.);
#4686=FACE_OUTER_BOUND('',#11448,.T.);
#4687=FACE_OUTER_BOUND('',#11449,.T.);
#4688=FACE_OUTER_BOUND('',#11450,.T.);
#4689=FACE_OUTER_BOUND('',#11451,.T.);
#4690=FACE_OUTER_BOUND('',#11452,.T.);
#4691=FACE_OUTER_BOUND('',#11453,.T.);
#4692=FACE_OUTER_BOUND('',#11454,.T.);
#4693=FACE_OUTER_BOUND('',#11455,.T.);
#4694=FACE_OUTER_BOUND('',#11456,.T.);
#4695=FACE_OUTER_BOUND('',#11457,.T.);
#4696=FACE_OUTER_BOUND('',#11458,.T.);
#4697=FACE_OUTER_BOUND('',#11459,.T.);
#4698=FACE_OUTER_BOUND('',#11460,.T.);
#4699=FACE_OUTER_BOUND('',#11461,.T.);
#4700=FACE_OUTER_BOUND('',#11462,.T.);
#4701=FACE_OUTER_BOUND('',#11463,.T.);
#4702=FACE_OUTER_BOUND('',#11464,.T.);
#4703=FACE_OUTER_BOUND('',#11465,.T.);
#4704=FACE_OUTER_BOUND('',#11466,.T.);
#4705=FACE_OUTER_BOUND('',#11467,.T.);
#4706=FACE_OUTER_BOUND('',#11468,.T.);
#4707=FACE_OUTER_BOUND('',#11469,.T.);
#4708=FACE_OUTER_BOUND('',#11470,.T.);
#4709=FACE_OUTER_BOUND('',#11471,.T.);
#4710=FACE_OUTER_BOUND('',#11472,.T.);
#4711=FACE_OUTER_BOUND('',#11473,.T.);
#4712=FACE_OUTER_BOUND('',#11474,.T.);
#4713=FACE_OUTER_BOUND('',#11475,.T.);
#4714=FACE_OUTER_BOUND('',#11476,.T.);
#4715=FACE_OUTER_BOUND('',#11477,.T.);
#4716=FACE_OUTER_BOUND('',#11478,.T.);
#4717=FACE_OUTER_BOUND('',#11479,.T.);
#4718=FACE_OUTER_BOUND('',#11480,.T.);
#4719=FACE_OUTER_BOUND('',#11481,.T.);
#4720=FACE_OUTER_BOUND('',#11482,.T.);
#4721=FACE_OUTER_BOUND('',#11483,.T.);
#4722=FACE_OUTER_BOUND('',#11484,.T.);
#4723=FACE_OUTER_BOUND('',#11485,.T.);
#4724=FACE_OUTER_BOUND('',#11486,.T.);
#4725=FACE_OUTER_BOUND('',#11487,.T.);
#4726=FACE_OUTER_BOUND('',#11488,.T.);
#4727=FACE_OUTER_BOUND('',#11489,.T.);
#4728=FACE_OUTER_BOUND('',#11490,.T.);
#4729=FACE_OUTER_BOUND('',#11491,.T.);
#4730=FACE_OUTER_BOUND('',#11492,.T.);
#4731=FACE_OUTER_BOUND('',#11493,.T.);
#4732=FACE_OUTER_BOUND('',#11494,.T.);
#4733=FACE_OUTER_BOUND('',#11495,.T.);
#4734=FACE_OUTER_BOUND('',#11496,.T.);
#4735=FACE_OUTER_BOUND('',#11497,.T.);
#4736=FACE_OUTER_BOUND('',#11498,.T.);
#4737=FACE_OUTER_BOUND('',#11499,.T.);
#4738=FACE_OUTER_BOUND('',#11500,.T.);
#4739=FACE_OUTER_BOUND('',#11501,.T.);
#4740=FACE_OUTER_BOUND('',#11502,.T.);
#4741=FACE_OUTER_BOUND('',#11503,.T.);
#4742=FACE_OUTER_BOUND('',#11504,.T.);
#4743=FACE_OUTER_BOUND('',#11505,.T.);
#4744=FACE_OUTER_BOUND('',#11506,.T.);
#4745=FACE_OUTER_BOUND('',#11507,.T.);
#4746=FACE_OUTER_BOUND('',#11508,.T.);
#4747=FACE_OUTER_BOUND('',#11509,.T.);
#4748=FACE_OUTER_BOUND('',#11510,.T.);
#4749=FACE_OUTER_BOUND('',#11511,.T.);
#4750=FACE_OUTER_BOUND('',#11512,.T.);
#4751=FACE_OUTER_BOUND('',#11513,.T.);
#4752=FACE_OUTER_BOUND('',#11514,.T.);
#4753=FACE_OUTER_BOUND('',#11515,.T.);
#4754=FACE_OUTER_BOUND('',#11516,.T.);
#4755=FACE_OUTER_BOUND('',#11517,.T.);
#4756=FACE_OUTER_BOUND('',#11518,.T.);
#4757=FACE_OUTER_BOUND('',#11519,.T.);
#4758=FACE_OUTER_BOUND('',#11520,.T.);
#4759=FACE_OUTER_BOUND('',#11521,.T.);
#4760=FACE_OUTER_BOUND('',#11522,.T.);
#4761=FACE_OUTER_BOUND('',#11523,.T.);
#4762=FACE_OUTER_BOUND('',#11524,.T.);
#4763=FACE_OUTER_BOUND('',#11525,.T.);
#4764=FACE_OUTER_BOUND('',#11526,.T.);
#4765=FACE_OUTER_BOUND('',#11527,.T.);
#4766=FACE_OUTER_BOUND('',#11528,.T.);
#4767=FACE_OUTER_BOUND('',#11529,.T.);
#4768=FACE_OUTER_BOUND('',#11530,.T.);
#4769=FACE_OUTER_BOUND('',#11531,.T.);
#4770=FACE_OUTER_BOUND('',#11532,.T.);
#4771=FACE_OUTER_BOUND('',#11533,.T.);
#4772=FACE_OUTER_BOUND('',#11534,.T.);
#4773=FACE_OUTER_BOUND('',#11535,.T.);
#4774=FACE_OUTER_BOUND('',#11536,.T.);
#4775=FACE_OUTER_BOUND('',#11537,.T.);
#4776=FACE_OUTER_BOUND('',#11538,.T.);
#4777=FACE_OUTER_BOUND('',#11539,.T.);
#4778=FACE_OUTER_BOUND('',#11540,.T.);
#4779=FACE_OUTER_BOUND('',#11541,.T.);
#4780=FACE_OUTER_BOUND('',#11542,.T.);
#4781=FACE_OUTER_BOUND('',#11543,.T.);
#4782=FACE_OUTER_BOUND('',#11544,.T.);
#4783=FACE_OUTER_BOUND('',#11545,.T.);
#4784=FACE_OUTER_BOUND('',#11546,.T.);
#4785=FACE_OUTER_BOUND('',#11547,.T.);
#4786=FACE_OUTER_BOUND('',#11548,.T.);
#4787=FACE_OUTER_BOUND('',#11549,.T.);
#4788=FACE_OUTER_BOUND('',#11550,.T.);
#4789=FACE_OUTER_BOUND('',#11551,.T.);
#4790=FACE_OUTER_BOUND('',#11552,.T.);
#4791=FACE_OUTER_BOUND('',#11553,.T.);
#4792=FACE_OUTER_BOUND('',#11554,.T.);
#4793=FACE_OUTER_BOUND('',#11555,.T.);
#4794=FACE_OUTER_BOUND('',#11556,.T.);
#4795=FACE_OUTER_BOUND('',#11557,.T.);
#4796=FACE_OUTER_BOUND('',#11558,.T.);
#4797=FACE_OUTER_BOUND('',#11559,.T.);
#4798=FACE_OUTER_BOUND('',#11560,.T.);
#4799=FACE_OUTER_BOUND('',#11561,.T.);
#4800=FACE_OUTER_BOUND('',#11562,.T.);
#4801=FACE_OUTER_BOUND('',#11563,.T.);
#4802=FACE_OUTER_BOUND('',#11564,.T.);
#4803=FACE_OUTER_BOUND('',#11565,.T.);
#4804=FACE_OUTER_BOUND('',#11566,.T.);
#4805=FACE_OUTER_BOUND('',#11567,.T.);
#4806=FACE_OUTER_BOUND('',#11568,.T.);
#4807=FACE_OUTER_BOUND('',#11569,.T.);
#4808=FACE_OUTER_BOUND('',#11570,.T.);
#4809=FACE_OUTER_BOUND('',#11571,.T.);
#4810=FACE_OUTER_BOUND('',#11572,.T.);
#4811=FACE_OUTER_BOUND('',#11573,.T.);
#4812=FACE_OUTER_BOUND('',#11574,.T.);
#4813=FACE_OUTER_BOUND('',#11575,.T.);
#4814=FACE_OUTER_BOUND('',#11576,.T.);
#4815=FACE_OUTER_BOUND('',#11577,.T.);
#4816=FACE_OUTER_BOUND('',#11578,.T.);
#4817=FACE_OUTER_BOUND('',#11579,.T.);
#4818=FACE_OUTER_BOUND('',#11580,.T.);
#4819=FACE_OUTER_BOUND('',#11581,.T.);
#4820=FACE_OUTER_BOUND('',#11582,.T.);
#4821=FACE_OUTER_BOUND('',#11583,.T.);
#4822=FACE_OUTER_BOUND('',#11584,.T.);
#4823=FACE_OUTER_BOUND('',#11585,.T.);
#4824=FACE_OUTER_BOUND('',#11586,.T.);
#4825=FACE_OUTER_BOUND('',#11587,.T.);
#4826=FACE_OUTER_BOUND('',#11588,.T.);
#4827=FACE_OUTER_BOUND('',#11589,.T.);
#4828=FACE_OUTER_BOUND('',#11590,.T.);
#4829=FACE_OUTER_BOUND('',#11591,.T.);
#4830=FACE_OUTER_BOUND('',#11592,.T.);
#4831=FACE_OUTER_BOUND('',#11593,.T.);
#4832=FACE_OUTER_BOUND('',#11594,.T.);
#4833=FACE_OUTER_BOUND('',#11595,.T.);
#4834=FACE_OUTER_BOUND('',#11596,.T.);
#4835=FACE_OUTER_BOUND('',#11597,.T.);
#4836=FACE_OUTER_BOUND('',#11598,.T.);
#4837=FACE_OUTER_BOUND('',#11599,.T.);
#4838=FACE_OUTER_BOUND('',#11600,.T.);
#4839=FACE_OUTER_BOUND('',#11601,.T.);
#4840=FACE_OUTER_BOUND('',#11602,.T.);
#4841=FACE_OUTER_BOUND('',#11603,.T.);
#4842=FACE_OUTER_BOUND('',#11604,.T.);
#4843=FACE_OUTER_BOUND('',#11605,.T.);
#4844=FACE_OUTER_BOUND('',#11606,.T.);
#4845=FACE_OUTER_BOUND('',#11607,.T.);
#4846=FACE_OUTER_BOUND('',#11608,.T.);
#4847=FACE_OUTER_BOUND('',#11609,.T.);
#4848=FACE_OUTER_BOUND('',#11610,.T.);
#4849=FACE_OUTER_BOUND('',#11611,.T.);
#4850=FACE_OUTER_BOUND('',#11612,.T.);
#4851=FACE_OUTER_BOUND('',#11613,.T.);
#4852=FACE_OUTER_BOUND('',#11614,.T.);
#4853=FACE_OUTER_BOUND('',#11615,.T.);
#4854=FACE_OUTER_BOUND('',#11616,.T.);
#4855=FACE_OUTER_BOUND('',#11617,.T.);
#4856=FACE_OUTER_BOUND('',#11618,.T.);
#4857=FACE_OUTER_BOUND('',#11619,.T.);
#4858=FACE_OUTER_BOUND('',#11620,.T.);
#4859=FACE_OUTER_BOUND('',#11621,.T.);
#4860=FACE_OUTER_BOUND('',#11622,.T.);
#4861=FACE_OUTER_BOUND('',#11623,.T.);
#4862=FACE_OUTER_BOUND('',#11624,.T.);
#4863=FACE_OUTER_BOUND('',#11625,.T.);
#4864=FACE_OUTER_BOUND('',#11626,.T.);
#4865=FACE_OUTER_BOUND('',#11627,.T.);
#4866=FACE_OUTER_BOUND('',#11628,.T.);
#4867=FACE_OUTER_BOUND('',#11629,.T.);
#4868=FACE_OUTER_BOUND('',#11630,.T.);
#4869=FACE_OUTER_BOUND('',#11631,.T.);
#4870=FACE_OUTER_BOUND('',#11632,.T.);
#4871=FACE_OUTER_BOUND('',#11633,.T.);
#4872=FACE_OUTER_BOUND('',#11634,.T.);
#4873=FACE_OUTER_BOUND('',#11635,.T.);
#4874=FACE_OUTER_BOUND('',#11636,.T.);
#4875=FACE_OUTER_BOUND('',#11637,.T.);
#4876=FACE_OUTER_BOUND('',#11638,.T.);
#4877=FACE_OUTER_BOUND('',#11639,.T.);
#4878=FACE_OUTER_BOUND('',#11640,.T.);
#4879=FACE_OUTER_BOUND('',#11641,.T.);
#4880=FACE_OUTER_BOUND('',#11642,.T.);
#4881=FACE_OUTER_BOUND('',#11643,.T.);
#4882=FACE_OUTER_BOUND('',#11644,.T.);
#4883=FACE_OUTER_BOUND('',#11645,.T.);
#4884=FACE_OUTER_BOUND('',#11646,.T.);
#4885=FACE_OUTER_BOUND('',#11647,.T.);
#4886=FACE_OUTER_BOUND('',#11648,.T.);
#4887=FACE_OUTER_BOUND('',#11649,.T.);
#4888=FACE_OUTER_BOUND('',#11650,.T.);
#4889=FACE_OUTER_BOUND('',#11651,.T.);
#4890=FACE_OUTER_BOUND('',#11652,.T.);
#4891=FACE_OUTER_BOUND('',#11653,.T.);
#4892=FACE_OUTER_BOUND('',#11654,.T.);
#4893=FACE_OUTER_BOUND('',#11655,.T.);
#4894=FACE_OUTER_BOUND('',#11656,.T.);
#4895=FACE_OUTER_BOUND('',#11657,.T.);
#4896=FACE_OUTER_BOUND('',#11658,.T.);
#4897=FACE_OUTER_BOUND('',#11659,.T.);
#4898=FACE_OUTER_BOUND('',#11660,.T.);
#4899=FACE_OUTER_BOUND('',#11661,.T.);
#4900=FACE_OUTER_BOUND('',#11662,.T.);
#4901=FACE_OUTER_BOUND('',#11663,.T.);
#4902=FACE_OUTER_BOUND('',#11664,.T.);
#4903=FACE_OUTER_BOUND('',#11665,.T.);
#4904=FACE_OUTER_BOUND('',#11666,.T.);
#4905=FACE_OUTER_BOUND('',#11667,.T.);
#4906=FACE_OUTER_BOUND('',#11668,.T.);
#4907=FACE_OUTER_BOUND('',#11669,.T.);
#4908=FACE_OUTER_BOUND('',#11670,.T.);
#4909=FACE_OUTER_BOUND('',#11671,.T.);
#4910=FACE_OUTER_BOUND('',#11672,.T.);
#4911=FACE_OUTER_BOUND('',#11673,.T.);
#4912=FACE_OUTER_BOUND('',#11674,.T.);
#4913=FACE_OUTER_BOUND('',#11675,.T.);
#4914=FACE_OUTER_BOUND('',#11676,.T.);
#4915=FACE_OUTER_BOUND('',#11677,.T.);
#4916=FACE_OUTER_BOUND('',#11678,.T.);
#4917=FACE_OUTER_BOUND('',#11679,.T.);
#4918=FACE_OUTER_BOUND('',#11680,.T.);
#4919=FACE_OUTER_BOUND('',#11681,.T.);
#4920=FACE_OUTER_BOUND('',#11682,.T.);
#4921=FACE_OUTER_BOUND('',#11683,.T.);
#4922=FACE_OUTER_BOUND('',#11684,.T.);
#4923=FACE_OUTER_BOUND('',#11685,.T.);
#4924=FACE_OUTER_BOUND('',#11686,.T.);
#4925=FACE_OUTER_BOUND('',#11687,.T.);
#4926=FACE_OUTER_BOUND('',#11688,.T.);
#4927=FACE_OUTER_BOUND('',#11689,.T.);
#4928=FACE_OUTER_BOUND('',#11690,.T.);
#4929=FACE_OUTER_BOUND('',#11691,.T.);
#4930=FACE_OUTER_BOUND('',#11692,.T.);
#4931=FACE_OUTER_BOUND('',#11693,.T.);
#4932=FACE_OUTER_BOUND('',#11694,.T.);
#4933=FACE_OUTER_BOUND('',#11695,.T.);
#4934=FACE_OUTER_BOUND('',#11696,.T.);
#4935=FACE_OUTER_BOUND('',#11697,.T.);
#4936=FACE_OUTER_BOUND('',#11698,.T.);
#4937=FACE_OUTER_BOUND('',#11699,.T.);
#4938=FACE_OUTER_BOUND('',#11700,.T.);
#4939=FACE_OUTER_BOUND('',#11701,.T.);
#4940=FACE_OUTER_BOUND('',#11702,.T.);
#4941=FACE_OUTER_BOUND('',#11703,.T.);
#4942=FACE_OUTER_BOUND('',#11704,.T.);
#4943=FACE_OUTER_BOUND('',#11705,.T.);
#4944=FACE_OUTER_BOUND('',#11706,.T.);
#4945=FACE_OUTER_BOUND('',#11707,.T.);
#4946=FACE_OUTER_BOUND('',#11708,.T.);
#4947=FACE_OUTER_BOUND('',#11709,.T.);
#4948=FACE_OUTER_BOUND('',#11710,.T.);
#4949=FACE_OUTER_BOUND('',#11711,.T.);
#4950=FACE_OUTER_BOUND('',#11712,.T.);
#4951=FACE_OUTER_BOUND('',#11713,.T.);
#4952=FACE_OUTER_BOUND('',#11714,.T.);
#4953=FACE_OUTER_BOUND('',#11715,.T.);
#4954=FACE_OUTER_BOUND('',#11716,.T.);
#4955=FACE_OUTER_BOUND('',#11717,.T.);
#4956=FACE_OUTER_BOUND('',#11718,.T.);
#4957=FACE_OUTER_BOUND('',#11719,.T.);
#4958=FACE_OUTER_BOUND('',#11720,.T.);
#4959=FACE_OUTER_BOUND('',#11721,.T.);
#4960=FACE_OUTER_BOUND('',#11722,.T.);
#4961=FACE_OUTER_BOUND('',#11723,.T.);
#4962=FACE_OUTER_BOUND('',#11724,.T.);
#4963=FACE_OUTER_BOUND('',#11725,.T.);
#4964=FACE_OUTER_BOUND('',#11726,.T.);
#4965=FACE_OUTER_BOUND('',#11727,.T.);
#4966=FACE_OUTER_BOUND('',#11728,.T.);
#4967=FACE_OUTER_BOUND('',#11729,.T.);
#4968=FACE_OUTER_BOUND('',#11730,.T.);
#4969=FACE_OUTER_BOUND('',#11731,.T.);
#4970=FACE_OUTER_BOUND('',#11732,.T.);
#4971=FACE_OUTER_BOUND('',#11733,.T.);
#4972=FACE_OUTER_BOUND('',#11734,.T.);
#4973=FACE_OUTER_BOUND('',#11735,.T.);
#4974=FACE_OUTER_BOUND('',#11736,.T.);
#4975=FACE_OUTER_BOUND('',#11737,.T.);
#4976=FACE_OUTER_BOUND('',#11738,.T.);
#4977=FACE_OUTER_BOUND('',#11739,.T.);
#4978=FACE_OUTER_BOUND('',#11740,.T.);
#4979=FACE_OUTER_BOUND('',#11741,.T.);
#4980=FACE_OUTER_BOUND('',#11742,.T.);
#4981=FACE_OUTER_BOUND('',#11743,.T.);
#4982=FACE_OUTER_BOUND('',#11744,.T.);
#4983=FACE_OUTER_BOUND('',#11745,.T.);
#4984=FACE_OUTER_BOUND('',#11746,.T.);
#4985=FACE_OUTER_BOUND('',#11747,.T.);
#4986=FACE_OUTER_BOUND('',#11748,.T.);
#4987=FACE_OUTER_BOUND('',#11749,.T.);
#4988=FACE_OUTER_BOUND('',#11750,.T.);
#4989=FACE_OUTER_BOUND('',#11751,.T.);
#4990=FACE_OUTER_BOUND('',#11752,.T.);
#4991=FACE_OUTER_BOUND('',#11753,.T.);
#4992=FACE_OUTER_BOUND('',#11754,.T.);
#4993=FACE_OUTER_BOUND('',#11755,.T.);
#4994=FACE_OUTER_BOUND('',#11756,.T.);
#4995=FACE_OUTER_BOUND('',#11757,.T.);
#4996=FACE_OUTER_BOUND('',#11758,.T.);
#4997=FACE_OUTER_BOUND('',#11759,.T.);
#4998=FACE_OUTER_BOUND('',#11760,.T.);
#4999=FACE_OUTER_BOUND('',#11761,.T.);
#5000=FACE_OUTER_BOUND('',#11762,.T.);
#5001=FACE_OUTER_BOUND('',#11763,.T.);
#5002=FACE_OUTER_BOUND('',#11764,.T.);
#5003=FACE_OUTER_BOUND('',#11765,.T.);
#5004=FACE_OUTER_BOUND('',#11766,.T.);
#5005=FACE_OUTER_BOUND('',#11767,.T.);
#5006=FACE_OUTER_BOUND('',#11768,.T.);
#5007=FACE_OUTER_BOUND('',#11769,.T.);
#5008=FACE_OUTER_BOUND('',#11770,.T.);
#5009=FACE_OUTER_BOUND('',#11771,.T.);
#5010=FACE_OUTER_BOUND('',#11772,.T.);
#5011=FACE_OUTER_BOUND('',#11773,.T.);
#5012=FACE_OUTER_BOUND('',#11774,.T.);
#5013=FACE_OUTER_BOUND('',#11775,.T.);
#5014=FACE_OUTER_BOUND('',#11776,.T.);
#5015=FACE_OUTER_BOUND('',#11777,.T.);
#5016=FACE_OUTER_BOUND('',#11778,.T.);
#5017=FACE_OUTER_BOUND('',#11779,.T.);
#5018=FACE_OUTER_BOUND('',#11780,.T.);
#5019=FACE_OUTER_BOUND('',#11781,.T.);
#5020=FACE_OUTER_BOUND('',#11782,.T.);
#5021=FACE_OUTER_BOUND('',#11783,.T.);
#5022=FACE_OUTER_BOUND('',#11784,.T.);
#5023=FACE_OUTER_BOUND('',#11785,.T.);
#5024=FACE_OUTER_BOUND('',#11786,.T.);
#5025=FACE_OUTER_BOUND('',#11787,.T.);
#5026=FACE_OUTER_BOUND('',#11788,.T.);
#5027=FACE_OUTER_BOUND('',#11789,.T.);
#5028=FACE_OUTER_BOUND('',#11790,.T.);
#5029=FACE_OUTER_BOUND('',#11791,.T.);
#5030=FACE_OUTER_BOUND('',#11792,.T.);
#5031=FACE_OUTER_BOUND('',#11793,.T.);
#5032=FACE_OUTER_BOUND('',#11794,.T.);
#5033=FACE_OUTER_BOUND('',#11795,.T.);
#5034=FACE_OUTER_BOUND('',#11796,.T.);
#5035=FACE_OUTER_BOUND('',#11797,.T.);
#5036=FACE_OUTER_BOUND('',#11798,.T.);
#5037=FACE_OUTER_BOUND('',#11799,.T.);
#5038=FACE_OUTER_BOUND('',#11800,.T.);
#5039=FACE_OUTER_BOUND('',#11801,.T.);
#5040=FACE_OUTER_BOUND('',#11802,.T.);
#5041=FACE_OUTER_BOUND('',#11803,.T.);
#5042=FACE_OUTER_BOUND('',#11804,.T.);
#5043=FACE_OUTER_BOUND('',#11805,.T.);
#5044=FACE_OUTER_BOUND('',#11806,.T.);
#5045=FACE_OUTER_BOUND('',#11807,.T.);
#5046=FACE_OUTER_BOUND('',#11808,.T.);
#5047=FACE_OUTER_BOUND('',#11809,.T.);
#5048=FACE_OUTER_BOUND('',#11810,.T.);
#5049=FACE_OUTER_BOUND('',#11811,.T.);
#5050=FACE_OUTER_BOUND('',#11812,.T.);
#5051=FACE_OUTER_BOUND('',#11813,.T.);
#5052=FACE_OUTER_BOUND('',#11814,.T.);
#5053=FACE_OUTER_BOUND('',#11815,.T.);
#5054=FACE_OUTER_BOUND('',#11816,.T.);
#5055=FACE_OUTER_BOUND('',#11817,.T.);
#5056=FACE_OUTER_BOUND('',#11818,.T.);
#5057=FACE_OUTER_BOUND('',#11819,.T.);
#5058=FACE_OUTER_BOUND('',#11820,.T.);
#5059=FACE_OUTER_BOUND('',#11821,.T.);
#5060=FACE_OUTER_BOUND('',#11822,.T.);
#5061=FACE_OUTER_BOUND('',#11823,.T.);
#5062=FACE_OUTER_BOUND('',#11824,.T.);
#5063=FACE_OUTER_BOUND('',#11825,.T.);
#5064=FACE_OUTER_BOUND('',#11826,.T.);
#5065=FACE_OUTER_BOUND('',#11827,.T.);
#5066=FACE_OUTER_BOUND('',#11828,.T.);
#5067=FACE_OUTER_BOUND('',#11829,.T.);
#5068=FACE_OUTER_BOUND('',#11830,.T.);
#5069=FACE_OUTER_BOUND('',#11831,.T.);
#5070=FACE_OUTER_BOUND('',#11832,.T.);
#5071=FACE_OUTER_BOUND('',#11833,.T.);
#5072=FACE_OUTER_BOUND('',#11834,.T.);
#5073=FACE_OUTER_BOUND('',#11835,.T.);
#5074=FACE_OUTER_BOUND('',#11836,.T.);
#5075=FACE_OUTER_BOUND('',#11837,.T.);
#5076=FACE_OUTER_BOUND('',#11838,.T.);
#5077=FACE_OUTER_BOUND('',#11839,.T.);
#5078=FACE_OUTER_BOUND('',#11840,.T.);
#5079=FACE_OUTER_BOUND('',#11841,.T.);
#5080=FACE_OUTER_BOUND('',#11842,.T.);
#5081=FACE_OUTER_BOUND('',#11843,.T.);
#5082=FACE_OUTER_BOUND('',#11844,.T.);
#5083=FACE_OUTER_BOUND('',#11845,.T.);
#5084=FACE_OUTER_BOUND('',#11846,.T.);
#5085=FACE_OUTER_BOUND('',#11847,.T.);
#5086=FACE_OUTER_BOUND('',#11848,.T.);
#5087=FACE_OUTER_BOUND('',#11849,.T.);
#5088=FACE_OUTER_BOUND('',#11850,.T.);
#5089=FACE_OUTER_BOUND('',#11851,.T.);
#5090=FACE_OUTER_BOUND('',#11852,.T.);
#5091=FACE_OUTER_BOUND('',#11853,.T.);
#5092=FACE_OUTER_BOUND('',#11854,.T.);
#5093=FACE_OUTER_BOUND('',#11855,.T.);
#5094=FACE_OUTER_BOUND('',#11856,.T.);
#5095=FACE_OUTER_BOUND('',#11857,.T.);
#5096=FACE_OUTER_BOUND('',#11858,.T.);
#5097=FACE_OUTER_BOUND('',#11859,.T.);
#5098=FACE_OUTER_BOUND('',#11860,.T.);
#5099=FACE_OUTER_BOUND('',#11861,.T.);
#5100=FACE_OUTER_BOUND('',#11862,.T.);
#5101=FACE_OUTER_BOUND('',#11863,.T.);
#5102=FACE_OUTER_BOUND('',#11864,.T.);
#5103=FACE_OUTER_BOUND('',#11865,.T.);
#5104=FACE_OUTER_BOUND('',#11866,.T.);
#5105=FACE_OUTER_BOUND('',#11867,.T.);
#5106=FACE_OUTER_BOUND('',#11868,.T.);
#5107=FACE_OUTER_BOUND('',#11869,.T.);
#5108=FACE_OUTER_BOUND('',#11870,.T.);
#5109=FACE_OUTER_BOUND('',#11871,.T.);
#5110=FACE_OUTER_BOUND('',#11872,.T.);
#5111=FACE_OUTER_BOUND('',#11873,.T.);
#5112=FACE_OUTER_BOUND('',#11874,.T.);
#5113=FACE_OUTER_BOUND('',#11875,.T.);
#5114=FACE_OUTER_BOUND('',#11876,.T.);
#5115=FACE_OUTER_BOUND('',#11877,.T.);
#5116=FACE_OUTER_BOUND('',#11878,.T.);
#5117=FACE_OUTER_BOUND('',#11879,.T.);
#5118=FACE_OUTER_BOUND('',#11880,.T.);
#5119=FACE_OUTER_BOUND('',#11881,.T.);
#5120=FACE_OUTER_BOUND('',#11882,.T.);
#5121=FACE_OUTER_BOUND('',#11883,.T.);
#5122=FACE_OUTER_BOUND('',#11884,.T.);
#5123=FACE_OUTER_BOUND('',#11885,.T.);
#5124=FACE_OUTER_BOUND('',#11886,.T.);
#5125=FACE_OUTER_BOUND('',#11887,.T.);
#5126=FACE_OUTER_BOUND('',#11888,.T.);
#5127=FACE_OUTER_BOUND('',#11889,.T.);
#5128=FACE_OUTER_BOUND('',#11890,.T.);
#5129=FACE_OUTER_BOUND('',#11891,.T.);
#5130=FACE_OUTER_BOUND('',#11892,.T.);
#5131=FACE_OUTER_BOUND('',#11893,.T.);
#5132=FACE_OUTER_BOUND('',#11894,.T.);
#5133=FACE_OUTER_BOUND('',#11895,.T.);
#5134=FACE_OUTER_BOUND('',#11896,.T.);
#5135=FACE_OUTER_BOUND('',#11897,.T.);
#5136=FACE_OUTER_BOUND('',#11898,.T.);
#5137=FACE_OUTER_BOUND('',#11899,.T.);
#5138=FACE_OUTER_BOUND('',#11900,.T.);
#5139=FACE_OUTER_BOUND('',#11901,.T.);
#5140=FACE_OUTER_BOUND('',#11902,.T.);
#5141=FACE_OUTER_BOUND('',#11903,.T.);
#5142=FACE_OUTER_BOUND('',#11904,.T.);
#5143=FACE_OUTER_BOUND('',#11905,.T.);
#5144=FACE_OUTER_BOUND('',#11906,.T.);
#5145=FACE_OUTER_BOUND('',#11907,.T.);
#5146=FACE_OUTER_BOUND('',#11908,.T.);
#5147=FACE_OUTER_BOUND('',#11909,.T.);
#5148=FACE_OUTER_BOUND('',#11910,.T.);
#5149=FACE_OUTER_BOUND('',#11911,.T.);
#5150=FACE_OUTER_BOUND('',#11912,.T.);
#5151=FACE_OUTER_BOUND('',#11913,.T.);
#5152=FACE_OUTER_BOUND('',#11914,.T.);
#5153=FACE_OUTER_BOUND('',#11915,.T.);
#5154=FACE_OUTER_BOUND('',#11916,.T.);
#5155=FACE_OUTER_BOUND('',#11917,.T.);
#5156=FACE_OUTER_BOUND('',#11918,.T.);
#5157=FACE_OUTER_BOUND('',#11919,.T.);
#5158=FACE_OUTER_BOUND('',#11920,.T.);
#5159=FACE_OUTER_BOUND('',#11921,.T.);
#5160=FACE_OUTER_BOUND('',#11922,.T.);
#5161=FACE_OUTER_BOUND('',#11923,.T.);
#5162=FACE_OUTER_BOUND('',#11924,.T.);
#5163=FACE_OUTER_BOUND('',#11925,.T.);
#5164=FACE_OUTER_BOUND('',#11926,.T.);
#5165=FACE_OUTER_BOUND('',#11927,.T.);
#5166=FACE_OUTER_BOUND('',#11928,.T.);
#5167=FACE_OUTER_BOUND('',#11929,.T.);
#5168=FACE_OUTER_BOUND('',#11930,.T.);
#5169=FACE_OUTER_BOUND('',#11931,.T.);
#5170=FACE_OUTER_BOUND('',#11932,.T.);
#5171=FACE_OUTER_BOUND('',#11933,.T.);
#5172=FACE_OUTER_BOUND('',#11934,.T.);
#5173=FACE_OUTER_BOUND('',#11935,.T.);
#5174=FACE_OUTER_BOUND('',#11936,.T.);
#5175=FACE_OUTER_BOUND('',#11937,.T.);
#5176=FACE_OUTER_BOUND('',#11938,.T.);
#5177=FACE_OUTER_BOUND('',#11939,.T.);
#5178=FACE_OUTER_BOUND('',#11940,.T.);
#5179=FACE_OUTER_BOUND('',#11941,.T.);
#5180=FACE_OUTER_BOUND('',#11942,.T.);
#5181=FACE_OUTER_BOUND('',#11943,.T.);
#5182=FACE_OUTER_BOUND('',#11944,.T.);
#5183=FACE_OUTER_BOUND('',#11945,.T.);
#5184=FACE_OUTER_BOUND('',#11946,.T.);
#5185=FACE_OUTER_BOUND('',#11947,.T.);
#5186=FACE_OUTER_BOUND('',#11948,.T.);
#5187=FACE_OUTER_BOUND('',#11949,.T.);
#5188=FACE_OUTER_BOUND('',#11950,.T.);
#5189=FACE_OUTER_BOUND('',#11951,.T.);
#5190=FACE_OUTER_BOUND('',#11952,.T.);
#5191=FACE_OUTER_BOUND('',#11953,.T.);
#5192=FACE_OUTER_BOUND('',#11954,.T.);
#5193=FACE_OUTER_BOUND('',#11955,.T.);
#5194=FACE_OUTER_BOUND('',#11956,.T.);
#5195=FACE_OUTER_BOUND('',#11957,.T.);
#5196=FACE_OUTER_BOUND('',#11958,.T.);
#5197=FACE_OUTER_BOUND('',#11959,.T.);
#5198=FACE_OUTER_BOUND('',#11960,.T.);
#5199=FACE_OUTER_BOUND('',#11961,.T.);
#5200=FACE_OUTER_BOUND('',#11962,.T.);
#5201=FACE_OUTER_BOUND('',#11963,.T.);
#5202=FACE_OUTER_BOUND('',#11964,.T.);
#5203=FACE_OUTER_BOUND('',#11965,.T.);
#5204=FACE_OUTER_BOUND('',#11966,.T.);
#5205=FACE_OUTER_BOUND('',#11967,.T.);
#5206=FACE_OUTER_BOUND('',#11968,.T.);
#5207=FACE_OUTER_BOUND('',#11969,.T.);
#5208=FACE_OUTER_BOUND('',#11970,.T.);
#5209=FACE_OUTER_BOUND('',#11971,.T.);
#5210=FACE_OUTER_BOUND('',#11972,.T.);
#5211=FACE_OUTER_BOUND('',#11973,.T.);
#5212=FACE_OUTER_BOUND('',#11974,.T.);
#5213=FACE_OUTER_BOUND('',#11975,.T.);
#5214=FACE_OUTER_BOUND('',#11976,.T.);
#5215=FACE_OUTER_BOUND('',#11977,.T.);
#5216=FACE_OUTER_BOUND('',#11978,.T.);
#5217=FACE_OUTER_BOUND('',#11979,.T.);
#5218=FACE_OUTER_BOUND('',#11980,.T.);
#5219=FACE_OUTER_BOUND('',#11981,.T.);
#5220=FACE_OUTER_BOUND('',#11982,.T.);
#5221=FACE_OUTER_BOUND('',#11983,.T.);
#5222=FACE_OUTER_BOUND('',#11984,.T.);
#5223=FACE_OUTER_BOUND('',#11985,.T.);
#5224=FACE_OUTER_BOUND('',#11986,.T.);
#5225=FACE_OUTER_BOUND('',#11987,.T.);
#5226=FACE_OUTER_BOUND('',#11988,.T.);
#5227=FACE_OUTER_BOUND('',#11989,.T.);
#5228=FACE_OUTER_BOUND('',#11990,.T.);
#5229=FACE_OUTER_BOUND('',#11991,.T.);
#5230=FACE_OUTER_BOUND('',#11992,.T.);
#5231=FACE_OUTER_BOUND('',#11993,.T.);
#5232=FACE_OUTER_BOUND('',#11994,.T.);
#5233=FACE_OUTER_BOUND('',#11995,.T.);
#5234=FACE_OUTER_BOUND('',#11996,.T.);
#5235=FACE_OUTER_BOUND('',#11997,.T.);
#5236=FACE_OUTER_BOUND('',#11998,.T.);
#5237=FACE_OUTER_BOUND('',#11999,.T.);
#5238=FACE_OUTER_BOUND('',#12000,.T.);
#5239=FACE_OUTER_BOUND('',#12001,.T.);
#5240=FACE_OUTER_BOUND('',#12002,.T.);
#5241=FACE_OUTER_BOUND('',#12003,.T.);
#5242=FACE_OUTER_BOUND('',#12004,.T.);
#5243=FACE_OUTER_BOUND('',#12005,.T.);
#5244=FACE_OUTER_BOUND('',#12006,.T.);
#5245=FACE_OUTER_BOUND('',#12007,.T.);
#5246=FACE_OUTER_BOUND('',#12008,.T.);
#5247=FACE_OUTER_BOUND('',#12009,.T.);
#5248=FACE_OUTER_BOUND('',#12010,.T.);
#5249=FACE_OUTER_BOUND('',#12011,.T.);
#5250=FACE_OUTER_BOUND('',#12012,.T.);
#5251=FACE_OUTER_BOUND('',#12013,.T.);
#5252=FACE_OUTER_BOUND('',#12014,.T.);
#5253=FACE_OUTER_BOUND('',#12015,.T.);
#5254=FACE_OUTER_BOUND('',#12016,.T.);
#5255=FACE_OUTER_BOUND('',#12017,.T.);
#5256=FACE_OUTER_BOUND('',#12018,.T.);
#5257=FACE_OUTER_BOUND('',#12019,.T.);
#5258=FACE_OUTER_BOUND('',#12020,.T.);
#5259=FACE_OUTER_BOUND('',#12021,.T.);
#5260=FACE_OUTER_BOUND('',#12022,.T.);
#5261=FACE_OUTER_BOUND('',#12023,.T.);
#5262=FACE_OUTER_BOUND('',#12024,.T.);
#5263=FACE_OUTER_BOUND('',#12025,.T.);
#5264=FACE_OUTER_BOUND('',#12026,.T.);
#5265=FACE_OUTER_BOUND('',#12027,.T.);
#5266=FACE_OUTER_BOUND('',#12028,.T.);
#5267=FACE_OUTER_BOUND('',#12029,.T.);
#5268=FACE_OUTER_BOUND('',#12030,.T.);
#5269=FACE_OUTER_BOUND('',#12031,.T.);
#5270=FACE_OUTER_BOUND('',#12032,.T.);
#5271=FACE_OUTER_BOUND('',#12033,.T.);
#5272=FACE_OUTER_BOUND('',#12034,.T.);
#5273=FACE_OUTER_BOUND('',#12035,.T.);
#5274=FACE_OUTER_BOUND('',#12036,.T.);
#5275=FACE_OUTER_BOUND('',#12037,.T.);
#5276=FACE_OUTER_BOUND('',#12038,.T.);
#5277=FACE_OUTER_BOUND('',#12039,.T.);
#5278=FACE_OUTER_BOUND('',#12040,.T.);
#5279=FACE_OUTER_BOUND('',#12041,.T.);
#5280=FACE_OUTER_BOUND('',#12042,.T.);
#5281=FACE_OUTER_BOUND('',#12043,.T.);
#5282=FACE_OUTER_BOUND('',#12044,.T.);
#5283=FACE_OUTER_BOUND('',#12045,.T.);
#5284=FACE_OUTER_BOUND('',#12046,.T.);
#5285=FACE_OUTER_BOUND('',#12047,.T.);
#5286=FACE_OUTER_BOUND('',#12048,.T.);
#5287=FACE_OUTER_BOUND('',#12049,.T.);
#5288=FACE_OUTER_BOUND('',#12050,.T.);
#5289=FACE_OUTER_BOUND('',#12051,.T.);
#5290=FACE_OUTER_BOUND('',#12052,.T.);
#5291=FACE_OUTER_BOUND('',#12053,.T.);
#5292=FACE_OUTER_BOUND('',#12054,.T.);
#5293=FACE_OUTER_BOUND('',#12055,.T.);
#5294=FACE_OUTER_BOUND('',#12056,.T.);
#5295=FACE_OUTER_BOUND('',#12057,.T.);
#5296=FACE_OUTER_BOUND('',#12058,.T.);
#5297=FACE_OUTER_BOUND('',#12059,.T.);
#5298=FACE_OUTER_BOUND('',#12060,.T.);
#5299=FACE_OUTER_BOUND('',#12061,.T.);
#5300=FACE_OUTER_BOUND('',#12062,.T.);
#5301=FACE_OUTER_BOUND('',#12063,.T.);
#5302=FACE_OUTER_BOUND('',#12064,.T.);
#5303=FACE_OUTER_BOUND('',#12065,.T.);
#5304=FACE_OUTER_BOUND('',#12066,.T.);
#5305=FACE_OUTER_BOUND('',#12067,.T.);
#5306=FACE_OUTER_BOUND('',#12068,.T.);
#5307=FACE_OUTER_BOUND('',#12069,.T.);
#5308=FACE_OUTER_BOUND('',#12070,.T.);
#5309=FACE_OUTER_BOUND('',#12071,.T.);
#5310=FACE_OUTER_BOUND('',#12072,.T.);
#5311=FACE_OUTER_BOUND('',#12073,.T.);
#5312=FACE_OUTER_BOUND('',#12074,.T.);
#5313=FACE_OUTER_BOUND('',#12075,.T.);
#5314=FACE_OUTER_BOUND('',#12076,.T.);
#5315=FACE_OUTER_BOUND('',#12077,.T.);
#5316=FACE_OUTER_BOUND('',#12078,.T.);
#5317=FACE_OUTER_BOUND('',#12079,.T.);
#5318=FACE_OUTER_BOUND('',#12080,.T.);
#5319=FACE_OUTER_BOUND('',#12081,.T.);
#5320=FACE_OUTER_BOUND('',#12082,.T.);
#5321=FACE_OUTER_BOUND('',#12083,.T.);
#5322=FACE_OUTER_BOUND('',#12084,.T.);
#5323=FACE_OUTER_BOUND('',#12085,.T.);
#5324=FACE_OUTER_BOUND('',#12086,.T.);
#5325=FACE_OUTER_BOUND('',#12087,.T.);
#5326=FACE_OUTER_BOUND('',#12088,.T.);
#5327=FACE_OUTER_BOUND('',#12089,.T.);
#5328=FACE_OUTER_BOUND('',#12090,.T.);
#5329=FACE_OUTER_BOUND('',#12091,.T.);
#5330=FACE_OUTER_BOUND('',#12092,.T.);
#5331=FACE_OUTER_BOUND('',#12093,.T.);
#5332=FACE_OUTER_BOUND('',#12094,.T.);
#5333=FACE_OUTER_BOUND('',#12095,.T.);
#5334=FACE_OUTER_BOUND('',#12096,.T.);
#5335=FACE_OUTER_BOUND('',#12097,.T.);
#5336=FACE_OUTER_BOUND('',#12098,.T.);
#5337=FACE_OUTER_BOUND('',#12099,.T.);
#5338=FACE_OUTER_BOUND('',#12100,.T.);
#5339=FACE_OUTER_BOUND('',#12101,.T.);
#5340=FACE_OUTER_BOUND('',#12102,.T.);
#5341=FACE_OUTER_BOUND('',#12103,.T.);
#5342=FACE_OUTER_BOUND('',#12104,.T.);
#5343=FACE_OUTER_BOUND('',#12105,.T.);
#5344=FACE_OUTER_BOUND('',#12106,.T.);
#5345=FACE_OUTER_BOUND('',#12107,.T.);
#5346=FACE_OUTER_BOUND('',#12108,.T.);
#5347=FACE_OUTER_BOUND('',#12109,.T.);
#5348=FACE_OUTER_BOUND('',#12110,.T.);
#5349=FACE_OUTER_BOUND('',#12111,.T.);
#5350=FACE_OUTER_BOUND('',#12112,.T.);
#5351=FACE_OUTER_BOUND('',#12113,.T.);
#5352=FACE_OUTER_BOUND('',#12114,.T.);
#5353=FACE_OUTER_BOUND('',#12115,.T.);
#5354=FACE_OUTER_BOUND('',#12116,.T.);
#5355=FACE_OUTER_BOUND('',#12117,.T.);
#5356=FACE_OUTER_BOUND('',#12118,.T.);
#5357=FACE_OUTER_BOUND('',#12119,.T.);
#5358=FACE_OUTER_BOUND('',#12120,.T.);
#5359=FACE_OUTER_BOUND('',#12121,.T.);
#5360=FACE_OUTER_BOUND('',#12122,.T.);
#5361=FACE_OUTER_BOUND('',#12123,.T.);
#5362=FACE_OUTER_BOUND('',#12124,.T.);
#5363=FACE_OUTER_BOUND('',#12125,.T.);
#5364=FACE_OUTER_BOUND('',#12126,.T.);
#5365=FACE_OUTER_BOUND('',#12127,.T.);
#5366=FACE_OUTER_BOUND('',#12128,.T.);
#5367=FACE_OUTER_BOUND('',#12129,.T.);
#5368=FACE_OUTER_BOUND('',#12130,.T.);
#5369=FACE_OUTER_BOUND('',#12131,.T.);
#5370=FACE_OUTER_BOUND('',#12132,.T.);
#5371=FACE_OUTER_BOUND('',#12133,.T.);
#5372=FACE_OUTER_BOUND('',#12134,.T.);
#5373=FACE_OUTER_BOUND('',#12135,.T.);
#5374=FACE_OUTER_BOUND('',#12136,.T.);
#5375=FACE_OUTER_BOUND('',#12137,.T.);
#5376=FACE_OUTER_BOUND('',#12138,.T.);
#5377=FACE_OUTER_BOUND('',#12139,.T.);
#5378=FACE_OUTER_BOUND('',#12140,.T.);
#5379=FACE_OUTER_BOUND('',#12141,.T.);
#5380=FACE_OUTER_BOUND('',#12142,.T.);
#5381=FACE_OUTER_BOUND('',#12143,.T.);
#5382=FACE_OUTER_BOUND('',#12144,.T.);
#5383=FACE_OUTER_BOUND('',#12145,.T.);
#5384=FACE_OUTER_BOUND('',#12146,.T.);
#5385=FACE_OUTER_BOUND('',#12147,.T.);
#5386=FACE_OUTER_BOUND('',#12148,.T.);
#5387=FACE_OUTER_BOUND('',#12149,.T.);
#5388=FACE_OUTER_BOUND('',#12150,.T.);
#5389=FACE_OUTER_BOUND('',#12151,.T.);
#5390=FACE_OUTER_BOUND('',#12152,.T.);
#5391=FACE_OUTER_BOUND('',#12153,.T.);
#5392=FACE_OUTER_BOUND('',#12154,.T.);
#5393=FACE_OUTER_BOUND('',#12155,.T.);
#5394=FACE_OUTER_BOUND('',#12156,.T.);
#5395=FACE_OUTER_BOUND('',#12157,.T.);
#5396=FACE_OUTER_BOUND('',#12158,.T.);
#5397=FACE_OUTER_BOUND('',#12159,.T.);
#5398=FACE_OUTER_BOUND('',#12160,.T.);
#5399=FACE_OUTER_BOUND('',#12161,.T.);
#5400=FACE_OUTER_BOUND('',#12162,.T.);
#5401=FACE_OUTER_BOUND('',#12163,.T.);
#5402=FACE_OUTER_BOUND('',#12164,.T.);
#5403=FACE_OUTER_BOUND('',#12165,.T.);
#5404=FACE_OUTER_BOUND('',#12166,.T.);
#5405=FACE_OUTER_BOUND('',#12167,.T.);
#5406=FACE_OUTER_BOUND('',#12168,.T.);
#5407=FACE_OUTER_BOUND('',#12169,.T.);
#5408=FACE_OUTER_BOUND('',#12170,.T.);
#5409=FACE_OUTER_BOUND('',#12171,.T.);
#5410=FACE_OUTER_BOUND('',#12172,.T.);
#5411=FACE_OUTER_BOUND('',#12173,.T.);
#5412=FACE_OUTER_BOUND('',#12174,.T.);
#5413=FACE_OUTER_BOUND('',#12175,.T.);
#5414=FACE_OUTER_BOUND('',#12176,.T.);
#5415=FACE_OUTER_BOUND('',#12177,.T.);
#5416=FACE_OUTER_BOUND('',#12178,.T.);
#5417=FACE_OUTER_BOUND('',#12179,.T.);
#5418=FACE_OUTER_BOUND('',#12180,.T.);
#5419=FACE_OUTER_BOUND('',#12181,.T.);
#5420=FACE_OUTER_BOUND('',#12182,.T.);
#5421=FACE_OUTER_BOUND('',#12183,.T.);
#5422=FACE_OUTER_BOUND('',#12184,.T.);
#5423=FACE_OUTER_BOUND('',#12185,.T.);
#5424=FACE_OUTER_BOUND('',#12186,.T.);
#5425=FACE_OUTER_BOUND('',#12187,.T.);
#5426=FACE_OUTER_BOUND('',#12188,.T.);
#5427=FACE_OUTER_BOUND('',#12189,.T.);
#5428=FACE_OUTER_BOUND('',#12190,.T.);
#5429=FACE_OUTER_BOUND('',#12191,.T.);
#5430=FACE_OUTER_BOUND('',#12192,.T.);
#5431=FACE_OUTER_BOUND('',#12193,.T.);
#5432=FACE_OUTER_BOUND('',#12194,.T.);
#5433=FACE_OUTER_BOUND('',#12195,.T.);
#5434=FACE_OUTER_BOUND('',#12196,.T.);
#5435=FACE_OUTER_BOUND('',#12197,.T.);
#5436=FACE_OUTER_BOUND('',#12198,.T.);
#5437=FACE_OUTER_BOUND('',#12199,.T.);
#5438=FACE_OUTER_BOUND('',#12200,.T.);
#5439=FACE_OUTER_BOUND('',#12201,.T.);
#5440=FACE_OUTER_BOUND('',#12202,.T.);
#5441=FACE_OUTER_BOUND('',#12203,.T.);
#5442=FACE_OUTER_BOUND('',#12204,.T.);
#5443=FACE_OUTER_BOUND('',#12205,.T.);
#5444=FACE_OUTER_BOUND('',#12206,.T.);
#5445=FACE_OUTER_BOUND('',#12207,.T.);
#5446=FACE_OUTER_BOUND('',#12208,.T.);
#5447=FACE_OUTER_BOUND('',#12209,.T.);
#5448=FACE_OUTER_BOUND('',#12210,.T.);
#5449=FACE_OUTER_BOUND('',#12211,.T.);
#5450=FACE_OUTER_BOUND('',#12212,.T.);
#5451=FACE_OUTER_BOUND('',#12213,.T.);
#5452=FACE_OUTER_BOUND('',#12214,.T.);
#5453=FACE_OUTER_BOUND('',#12215,.T.);
#5454=FACE_OUTER_BOUND('',#12216,.T.);
#5455=FACE_OUTER_BOUND('',#12217,.T.);
#5456=FACE_OUTER_BOUND('',#12218,.T.);
#5457=FACE_OUTER_BOUND('',#12219,.T.);
#5458=FACE_OUTER_BOUND('',#12220,.T.);
#5459=FACE_OUTER_BOUND('',#12221,.T.);
#5460=FACE_OUTER_BOUND('',#12222,.T.);
#5461=FACE_OUTER_BOUND('',#12223,.T.);
#5462=FACE_OUTER_BOUND('',#12224,.T.);
#5463=FACE_OUTER_BOUND('',#12225,.T.);
#5464=FACE_OUTER_BOUND('',#12226,.T.);
#5465=FACE_OUTER_BOUND('',#12227,.T.);
#5466=FACE_OUTER_BOUND('',#12228,.T.);
#5467=FACE_OUTER_BOUND('',#12229,.T.);
#5468=FACE_OUTER_BOUND('',#12230,.T.);
#5469=FACE_OUTER_BOUND('',#12231,.T.);
#5470=FACE_OUTER_BOUND('',#12232,.T.);
#5471=FACE_OUTER_BOUND('',#12233,.T.);
#5472=FACE_OUTER_BOUND('',#12234,.T.);
#5473=FACE_OUTER_BOUND('',#12235,.T.);
#5474=FACE_OUTER_BOUND('',#12236,.T.);
#5475=FACE_OUTER_BOUND('',#12237,.T.);
#5476=FACE_OUTER_BOUND('',#12238,.T.);
#5477=FACE_OUTER_BOUND('',#12239,.T.);
#5478=FACE_OUTER_BOUND('',#12240,.T.);
#5479=FACE_OUTER_BOUND('',#12241,.T.);
#5480=FACE_OUTER_BOUND('',#12242,.T.);
#5481=FACE_OUTER_BOUND('',#12243,.T.);
#5482=FACE_OUTER_BOUND('',#12244,.T.);
#5483=FACE_OUTER_BOUND('',#12245,.T.);
#5484=FACE_OUTER_BOUND('',#12246,.T.);
#5485=FACE_OUTER_BOUND('',#12247,.T.);
#5486=FACE_OUTER_BOUND('',#12248,.T.);
#5487=FACE_OUTER_BOUND('',#12249,.T.);
#5488=FACE_OUTER_BOUND('',#12250,.T.);
#5489=FACE_OUTER_BOUND('',#12251,.T.);
#5490=FACE_OUTER_BOUND('',#12252,.T.);
#5491=FACE_OUTER_BOUND('',#12253,.T.);
#5492=FACE_OUTER_BOUND('',#12254,.T.);
#5493=FACE_OUTER_BOUND('',#12255,.T.);
#5494=FACE_OUTER_BOUND('',#12256,.T.);
#5495=FACE_OUTER_BOUND('',#12257,.T.);
#5496=FACE_OUTER_BOUND('',#12258,.T.);
#5497=FACE_OUTER_BOUND('',#12259,.T.);
#5498=FACE_OUTER_BOUND('',#12260,.T.);
#5499=FACE_OUTER_BOUND('',#12261,.T.);
#5500=FACE_OUTER_BOUND('',#12262,.T.);
#5501=FACE_OUTER_BOUND('',#12263,.T.);
#5502=FACE_OUTER_BOUND('',#12264,.T.);
#5503=FACE_OUTER_BOUND('',#12265,.T.);
#5504=FACE_OUTER_BOUND('',#12266,.T.);
#5505=FACE_OUTER_BOUND('',#12267,.T.);
#5506=FACE_OUTER_BOUND('',#12268,.T.);
#5507=FACE_OUTER_BOUND('',#12269,.T.);
#5508=FACE_OUTER_BOUND('',#12270,.T.);
#5509=FACE_OUTER_BOUND('',#12271,.T.);
#5510=FACE_OUTER_BOUND('',#12272,.T.);
#5511=FACE_OUTER_BOUND('',#12273,.T.);
#5512=FACE_OUTER_BOUND('',#12274,.T.);
#5513=FACE_OUTER_BOUND('',#12275,.T.);
#5514=FACE_OUTER_BOUND('',#12276,.T.);
#5515=FACE_OUTER_BOUND('',#12277,.T.);
#5516=FACE_OUTER_BOUND('',#12278,.T.);
#5517=FACE_OUTER_BOUND('',#12279,.T.);
#5518=FACE_OUTER_BOUND('',#12280,.T.);
#5519=FACE_OUTER_BOUND('',#12281,.T.);
#5520=FACE_OUTER_BOUND('',#12282,.T.);
#5521=FACE_OUTER_BOUND('',#12283,.T.);
#5522=FACE_OUTER_BOUND('',#12284,.T.);
#5523=FACE_OUTER_BOUND('',#12285,.T.);
#5524=FACE_OUTER_BOUND('',#12286,.T.);
#5525=FACE_OUTER_BOUND('',#12287,.T.);
#5526=FACE_OUTER_BOUND('',#12288,.T.);
#5527=FACE_OUTER_BOUND('',#12289,.T.);
#5528=FACE_OUTER_BOUND('',#12290,.T.);
#5529=FACE_OUTER_BOUND('',#12291,.T.);
#5530=FACE_OUTER_BOUND('',#12292,.T.);
#5531=FACE_OUTER_BOUND('',#12293,.T.);
#5532=FACE_OUTER_BOUND('',#12294,.T.);
#5533=FACE_OUTER_BOUND('',#12295,.T.);
#5534=FACE_OUTER_BOUND('',#12296,.T.);
#5535=FACE_OUTER_BOUND('',#12297,.T.);
#5536=FACE_OUTER_BOUND('',#12298,.T.);
#5537=FACE_OUTER_BOUND('',#12299,.T.);
#5538=FACE_OUTER_BOUND('',#12300,.T.);
#5539=FACE_OUTER_BOUND('',#12301,.T.);
#5540=FACE_OUTER_BOUND('',#12302,.T.);
#5541=FACE_OUTER_BOUND('',#12303,.T.);
#5542=FACE_OUTER_BOUND('',#12304,.T.);
#5543=FACE_OUTER_BOUND('',#12305,.T.);
#5544=FACE_OUTER_BOUND('',#12306,.T.);
#5545=FACE_OUTER_BOUND('',#12307,.T.);
#5546=FACE_OUTER_BOUND('',#12308,.T.);
#5547=FACE_OUTER_BOUND('',#12309,.T.);
#5548=FACE_OUTER_BOUND('',#12310,.T.);
#5549=FACE_OUTER_BOUND('',#12311,.T.);
#5550=FACE_OUTER_BOUND('',#12312,.T.);
#5551=FACE_OUTER_BOUND('',#12313,.T.);
#5552=FACE_OUTER_BOUND('',#12314,.T.);
#5553=FACE_OUTER_BOUND('',#12315,.T.);
#5554=FACE_OUTER_BOUND('',#12316,.T.);
#5555=FACE_OUTER_BOUND('',#12317,.T.);
#5556=FACE_OUTER_BOUND('',#12318,.T.);
#5557=FACE_OUTER_BOUND('',#12319,.T.);
#5558=FACE_OUTER_BOUND('',#12320,.T.);
#5559=FACE_OUTER_BOUND('',#12321,.T.);
#5560=FACE_OUTER_BOUND('',#12322,.T.);
#5561=FACE_OUTER_BOUND('',#12323,.T.);
#5562=FACE_OUTER_BOUND('',#12324,.T.);
#5563=FACE_OUTER_BOUND('',#12325,.T.);
#5564=FACE_OUTER_BOUND('',#12326,.T.);
#5565=FACE_OUTER_BOUND('',#12327,.T.);
#5566=FACE_OUTER_BOUND('',#12328,.T.);
#5567=FACE_OUTER_BOUND('',#12329,.T.);
#5568=FACE_OUTER_BOUND('',#12330,.T.);
#5569=FACE_OUTER_BOUND('',#12331,.T.);
#5570=FACE_OUTER_BOUND('',#12332,.T.);
#5571=FACE_OUTER_BOUND('',#12333,.T.);
#5572=FACE_OUTER_BOUND('',#12334,.T.);
#5573=FACE_OUTER_BOUND('',#12335,.T.);
#5574=FACE_OUTER_BOUND('',#12336,.T.);
#5575=FACE_OUTER_BOUND('',#12337,.T.);
#5576=FACE_OUTER_BOUND('',#12338,.T.);
#5577=FACE_OUTER_BOUND('',#12339,.T.);
#5578=FACE_OUTER_BOUND('',#12340,.T.);
#5579=FACE_OUTER_BOUND('',#12341,.T.);
#5580=FACE_OUTER_BOUND('',#12342,.T.);
#5581=FACE_OUTER_BOUND('',#12343,.T.);
#5582=FACE_OUTER_BOUND('',#12344,.T.);
#5583=FACE_OUTER_BOUND('',#12345,.T.);
#5584=FACE_OUTER_BOUND('',#12346,.T.);
#5585=FACE_OUTER_BOUND('',#12347,.T.);
#5586=FACE_OUTER_BOUND('',#12348,.T.);
#5587=FACE_OUTER_BOUND('',#12349,.T.);
#5588=FACE_OUTER_BOUND('',#12350,.T.);
#5589=FACE_OUTER_BOUND('',#12351,.T.);
#5590=FACE_OUTER_BOUND('',#12352,.T.);
#5591=FACE_OUTER_BOUND('',#12353,.T.);
#5592=FACE_OUTER_BOUND('',#12354,.T.);
#5593=FACE_OUTER_BOUND('',#12355,.T.);
#5594=FACE_OUTER_BOUND('',#12356,.T.);
#5595=FACE_OUTER_BOUND('',#12357,.T.);
#5596=FACE_OUTER_BOUND('',#12358,.T.);
#5597=FACE_OUTER_BOUND('',#12359,.T.);
#5598=FACE_OUTER_BOUND('',#12360,.T.);
#5599=FACE_OUTER_BOUND('',#12361,.T.);
#5600=FACE_OUTER_BOUND('',#12362,.T.);
#5601=FACE_OUTER_BOUND('',#12363,.T.);
#5602=FACE_OUTER_BOUND('',#12364,.T.);
#5603=FACE_OUTER_BOUND('',#12365,.T.);
#5604=FACE_OUTER_BOUND('',#12366,.T.);
#5605=FACE_OUTER_BOUND('',#12367,.T.);
#5606=FACE_OUTER_BOUND('',#12368,.T.);
#5607=FACE_OUTER_BOUND('',#12369,.T.);
#5608=FACE_OUTER_BOUND('',#12370,.T.);
#5609=FACE_OUTER_BOUND('',#12371,.T.);
#5610=FACE_OUTER_BOUND('',#12372,.T.);
#5611=FACE_OUTER_BOUND('',#12373,.T.);
#5612=FACE_OUTER_BOUND('',#12374,.T.);
#5613=FACE_OUTER_BOUND('',#12375,.T.);
#5614=FACE_OUTER_BOUND('',#12376,.T.);
#5615=FACE_OUTER_BOUND('',#12377,.T.);
#5616=FACE_OUTER_BOUND('',#12378,.T.);
#5617=FACE_OUTER_BOUND('',#12379,.T.);
#5618=FACE_OUTER_BOUND('',#12380,.T.);
#5619=FACE_OUTER_BOUND('',#12381,.T.);
#5620=FACE_OUTER_BOUND('',#12382,.T.);
#5621=FACE_OUTER_BOUND('',#12383,.T.);
#5622=FACE_OUTER_BOUND('',#12384,.T.);
#5623=FACE_OUTER_BOUND('',#12385,.T.);
#5624=FACE_OUTER_BOUND('',#12386,.T.);
#5625=FACE_OUTER_BOUND('',#12387,.T.);
#5626=FACE_OUTER_BOUND('',#12388,.T.);
#5627=FACE_OUTER_BOUND('',#12389,.T.);
#5628=FACE_OUTER_BOUND('',#12390,.T.);
#5629=FACE_OUTER_BOUND('',#12391,.T.);
#5630=FACE_OUTER_BOUND('',#12392,.T.);
#5631=FACE_OUTER_BOUND('',#12393,.T.);
#5632=FACE_OUTER_BOUND('',#12394,.T.);
#5633=FACE_OUTER_BOUND('',#12395,.T.);
#5634=FACE_OUTER_BOUND('',#12396,.T.);
#5635=FACE_OUTER_BOUND('',#12397,.T.);
#5636=FACE_OUTER_BOUND('',#12398,.T.);
#5637=FACE_OUTER_BOUND('',#12399,.T.);
#5638=FACE_OUTER_BOUND('',#12400,.T.);
#5639=FACE_OUTER_BOUND('',#12401,.T.);
#5640=FACE_OUTER_BOUND('',#12402,.T.);
#5641=FACE_OUTER_BOUND('',#12403,.T.);
#5642=FACE_OUTER_BOUND('',#12404,.T.);
#5643=FACE_OUTER_BOUND('',#12405,.T.);
#5644=FACE_OUTER_BOUND('',#12406,.T.);
#5645=FACE_OUTER_BOUND('',#12407,.T.);
#5646=FACE_OUTER_BOUND('',#12408,.T.);
#5647=FACE_OUTER_BOUND('',#12409,.T.);
#5648=FACE_OUTER_BOUND('',#12410,.T.);
#5649=FACE_OUTER_BOUND('',#12411,.T.);
#5650=FACE_OUTER_BOUND('',#12412,.T.);
#5651=FACE_OUTER_BOUND('',#12413,.T.);
#5652=FACE_OUTER_BOUND('',#12414,.T.);
#5653=FACE_OUTER_BOUND('',#12415,.T.);
#5654=FACE_OUTER_BOUND('',#12416,.T.);
#5655=FACE_OUTER_BOUND('',#12417,.T.);
#5656=FACE_OUTER_BOUND('',#12418,.T.);
#5657=FACE_OUTER_BOUND('',#12419,.T.);
#5658=FACE_OUTER_BOUND('',#12420,.T.);
#5659=FACE_OUTER_BOUND('',#12421,.T.);
#5660=FACE_OUTER_BOUND('',#12422,.T.);
#5661=FACE_OUTER_BOUND('',#12423,.T.);
#5662=FACE_OUTER_BOUND('',#12424,.T.);
#5663=FACE_OUTER_BOUND('',#12425,.T.);
#5664=FACE_OUTER_BOUND('',#12426,.T.);
#5665=FACE_OUTER_BOUND('',#12427,.T.);
#5666=FACE_OUTER_BOUND('',#12428,.T.);
#5667=FACE_OUTER_BOUND('',#12429,.T.);
#5668=FACE_OUTER_BOUND('',#12430,.T.);
#5669=FACE_OUTER_BOUND('',#12431,.T.);
#5670=FACE_OUTER_BOUND('',#12432,.T.);
#5671=FACE_OUTER_BOUND('',#12433,.T.);
#5672=FACE_OUTER_BOUND('',#12434,.T.);
#5673=FACE_OUTER_BOUND('',#12435,.T.);
#5674=FACE_OUTER_BOUND('',#12436,.T.);
#5675=FACE_OUTER_BOUND('',#12437,.T.);
#5676=FACE_OUTER_BOUND('',#12438,.T.);
#5677=FACE_OUTER_BOUND('',#12439,.T.);
#5678=FACE_OUTER_BOUND('',#12440,.T.);
#5679=FACE_OUTER_BOUND('',#12441,.T.);
#5680=FACE_OUTER_BOUND('',#12442,.T.);
#5681=FACE_OUTER_BOUND('',#12443,.T.);
#5682=FACE_OUTER_BOUND('',#12444,.T.);
#5683=FACE_OUTER_BOUND('',#12445,.T.);
#5684=FACE_OUTER_BOUND('',#12446,.T.);
#5685=FACE_OUTER_BOUND('',#12447,.T.);
#5686=FACE_OUTER_BOUND('',#12448,.T.);
#5687=FACE_OUTER_BOUND('',#12449,.T.);
#5688=FACE_OUTER_BOUND('',#12450,.T.);
#5689=FACE_OUTER_BOUND('',#12451,.T.);
#5690=FACE_OUTER_BOUND('',#12452,.T.);
#5691=FACE_OUTER_BOUND('',#12453,.T.);
#5692=FACE_OUTER_BOUND('',#12454,.T.);
#5693=FACE_OUTER_BOUND('',#12455,.T.);
#5694=FACE_OUTER_BOUND('',#12456,.T.);
#5695=FACE_OUTER_BOUND('',#12457,.T.);
#5696=FACE_OUTER_BOUND('',#12458,.T.);
#5697=FACE_OUTER_BOUND('',#12459,.T.);
#5698=FACE_OUTER_BOUND('',#12460,.T.);
#5699=FACE_OUTER_BOUND('',#12461,.T.);
#5700=FACE_OUTER_BOUND('',#12462,.T.);
#5701=FACE_OUTER_BOUND('',#12463,.T.);
#5702=FACE_OUTER_BOUND('',#12464,.T.);
#5703=FACE_OUTER_BOUND('',#12465,.T.);
#5704=FACE_OUTER_BOUND('',#12466,.T.);
#5705=FACE_OUTER_BOUND('',#12467,.T.);
#5706=FACE_OUTER_BOUND('',#12468,.T.);
#5707=FACE_OUTER_BOUND('',#12469,.T.);
#5708=FACE_OUTER_BOUND('',#12470,.T.);
#5709=FACE_OUTER_BOUND('',#12471,.T.);
#5710=FACE_OUTER_BOUND('',#12472,.T.);
#5711=FACE_OUTER_BOUND('',#12473,.T.);
#5712=FACE_OUTER_BOUND('',#12474,.T.);
#5713=FACE_OUTER_BOUND('',#12475,.T.);
#5714=FACE_OUTER_BOUND('',#12476,.T.);
#5715=FACE_OUTER_BOUND('',#12477,.T.);
#5716=FACE_OUTER_BOUND('',#12478,.T.);
#5717=FACE_OUTER_BOUND('',#12479,.T.);
#5718=FACE_OUTER_BOUND('',#12480,.T.);
#5719=FACE_OUTER_BOUND('',#12481,.T.);
#5720=FACE_OUTER_BOUND('',#12482,.T.);
#5721=FACE_OUTER_BOUND('',#12483,.T.);
#5722=FACE_OUTER_BOUND('',#12484,.T.);
#5723=FACE_OUTER_BOUND('',#12485,.T.);
#5724=FACE_OUTER_BOUND('',#12486,.T.);
#5725=FACE_OUTER_BOUND('',#12487,.T.);
#5726=FACE_OUTER_BOUND('',#12488,.T.);
#5727=FACE_OUTER_BOUND('',#12489,.T.);
#5728=FACE_OUTER_BOUND('',#12490,.T.);
#5729=FACE_OUTER_BOUND('',#12491,.T.);
#5730=FACE_OUTER_BOUND('',#12492,.T.);
#5731=FACE_OUTER_BOUND('',#12493,.T.);
#5732=FACE_OUTER_BOUND('',#12494,.T.);
#5733=FACE_OUTER_BOUND('',#12495,.T.);
#5734=FACE_OUTER_BOUND('',#12496,.T.);
#5735=FACE_OUTER_BOUND('',#12497,.T.);
#5736=FACE_OUTER_BOUND('',#12498,.T.);
#5737=FACE_OUTER_BOUND('',#12499,.T.);
#5738=FACE_OUTER_BOUND('',#12500,.T.);
#5739=FACE_OUTER_BOUND('',#12501,.T.);
#5740=FACE_OUTER_BOUND('',#12502,.T.);
#5741=FACE_OUTER_BOUND('',#12503,.T.);
#5742=FACE_OUTER_BOUND('',#12504,.T.);
#5743=FACE_OUTER_BOUND('',#12505,.T.);
#5744=FACE_OUTER_BOUND('',#12506,.T.);
#5745=FACE_OUTER_BOUND('',#12507,.T.);
#5746=FACE_OUTER_BOUND('',#12508,.T.);
#5747=FACE_OUTER_BOUND('',#12509,.T.);
#5748=FACE_OUTER_BOUND('',#12510,.T.);
#5749=FACE_OUTER_BOUND('',#12511,.T.);
#5750=FACE_OUTER_BOUND('',#12512,.T.);
#5751=FACE_OUTER_BOUND('',#12513,.T.);
#5752=FACE_OUTER_BOUND('',#12514,.T.);
#5753=FACE_OUTER_BOUND('',#12515,.T.);
#5754=FACE_OUTER_BOUND('',#12516,.T.);
#5755=FACE_OUTER_BOUND('',#12517,.T.);
#5756=FACE_OUTER_BOUND('',#12518,.T.);
#5757=FACE_OUTER_BOUND('',#12519,.T.);
#5758=FACE_OUTER_BOUND('',#12520,.T.);
#5759=FACE_OUTER_BOUND('',#12521,.T.);
#5760=FACE_OUTER_BOUND('',#12522,.T.);
#5761=FACE_OUTER_BOUND('',#12523,.T.);
#5762=FACE_OUTER_BOUND('',#12524,.T.);
#5763=FACE_OUTER_BOUND('',#12525,.T.);
#5764=FACE_OUTER_BOUND('',#12526,.T.);
#5765=FACE_OUTER_BOUND('',#12527,.T.);
#5766=FACE_OUTER_BOUND('',#12528,.T.);
#5767=FACE_OUTER_BOUND('',#12529,.T.);
#5768=FACE_OUTER_BOUND('',#12530,.T.);
#5769=FACE_OUTER_BOUND('',#12531,.T.);
#5770=FACE_OUTER_BOUND('',#12532,.T.);
#5771=FACE_OUTER_BOUND('',#12533,.T.);
#5772=FACE_OUTER_BOUND('',#12534,.T.);
#5773=FACE_OUTER_BOUND('',#12535,.T.);
#5774=FACE_OUTER_BOUND('',#12536,.T.);
#5775=FACE_OUTER_BOUND('',#12537,.T.);
#5776=FACE_OUTER_BOUND('',#12538,.T.);
#5777=FACE_OUTER_BOUND('',#12539,.T.);
#5778=FACE_OUTER_BOUND('',#12540,.T.);
#5779=FACE_OUTER_BOUND('',#12541,.T.);
#5780=FACE_OUTER_BOUND('',#12542,.T.);
#5781=FACE_OUTER_BOUND('',#12543,.T.);
#5782=FACE_OUTER_BOUND('',#12544,.T.);
#5783=FACE_OUTER_BOUND('',#12545,.T.);
#5784=FACE_OUTER_BOUND('',#12546,.T.);
#5785=FACE_OUTER_BOUND('',#12547,.T.);
#5786=FACE_OUTER_BOUND('',#12548,.T.);
#5787=FACE_OUTER_BOUND('',#12549,.T.);
#5788=FACE_OUTER_BOUND('',#12550,.T.);
#5789=FACE_OUTER_BOUND('',#12551,.T.);
#5790=FACE_OUTER_BOUND('',#12552,.T.);
#5791=FACE_OUTER_BOUND('',#12553,.T.);
#5792=FACE_OUTER_BOUND('',#12554,.T.);
#5793=FACE_OUTER_BOUND('',#12555,.T.);
#5794=FACE_OUTER_BOUND('',#12556,.T.);
#5795=FACE_OUTER_BOUND('',#12557,.T.);
#5796=FACE_OUTER_BOUND('',#12558,.T.);
#5797=FACE_OUTER_BOUND('',#12559,.T.);
#5798=FACE_OUTER_BOUND('',#12560,.T.);
#5799=FACE_OUTER_BOUND('',#12561,.T.);
#5800=FACE_OUTER_BOUND('',#12562,.T.);
#5801=FACE_OUTER_BOUND('',#12563,.T.);
#5802=FACE_OUTER_BOUND('',#12564,.T.);
#5803=FACE_OUTER_BOUND('',#12565,.T.);
#5804=FACE_OUTER_BOUND('',#12566,.T.);
#5805=FACE_OUTER_BOUND('',#12567,.T.);
#5806=FACE_OUTER_BOUND('',#12568,.T.);
#5807=FACE_OUTER_BOUND('',#12569,.T.);
#5808=FACE_OUTER_BOUND('',#12570,.T.);
#5809=FACE_OUTER_BOUND('',#12571,.T.);
#5810=FACE_OUTER_BOUND('',#12572,.T.);
#5811=FACE_OUTER_BOUND('',#12573,.T.);
#5812=FACE_OUTER_BOUND('',#12574,.T.);
#5813=FACE_OUTER_BOUND('',#12575,.T.);
#5814=FACE_OUTER_BOUND('',#12576,.T.);
#5815=FACE_OUTER_BOUND('',#12577,.T.);
#5816=FACE_OUTER_BOUND('',#12578,.T.);
#5817=FACE_OUTER_BOUND('',#12579,.T.);
#5818=FACE_OUTER_BOUND('',#12580,.T.);
#5819=FACE_OUTER_BOUND('',#12581,.T.);
#5820=FACE_OUTER_BOUND('',#12582,.T.);
#5821=FACE_OUTER_BOUND('',#12583,.T.);
#5822=FACE_OUTER_BOUND('',#12584,.T.);
#5823=FACE_OUTER_BOUND('',#12585,.T.);
#5824=FACE_OUTER_BOUND('',#12586,.T.);
#5825=FACE_OUTER_BOUND('',#12587,.T.);
#5826=FACE_OUTER_BOUND('',#12588,.T.);
#5827=FACE_OUTER_BOUND('',#12589,.T.);
#5828=FACE_OUTER_BOUND('',#12590,.T.);
#5829=FACE_OUTER_BOUND('',#12591,.T.);
#5830=FACE_OUTER_BOUND('',#12592,.T.);
#5831=FACE_OUTER_BOUND('',#12593,.T.);
#5832=FACE_OUTER_BOUND('',#12594,.T.);
#5833=FACE_OUTER_BOUND('',#12595,.T.);
#5834=FACE_OUTER_BOUND('',#12596,.T.);
#5835=FACE_OUTER_BOUND('',#12597,.T.);
#5836=FACE_OUTER_BOUND('',#12598,.T.);
#5837=FACE_OUTER_BOUND('',#12599,.T.);
#5838=FACE_OUTER_BOUND('',#12600,.T.);
#5839=FACE_OUTER_BOUND('',#12601,.T.);
#5840=FACE_OUTER_BOUND('',#12602,.T.);
#5841=FACE_OUTER_BOUND('',#12603,.T.);
#5842=FACE_OUTER_BOUND('',#12604,.T.);
#5843=FACE_OUTER_BOUND('',#12605,.T.);
#5844=FACE_OUTER_BOUND('',#12606,.T.);
#5845=FACE_OUTER_BOUND('',#12607,.T.);
#5846=FACE_OUTER_BOUND('',#12608,.T.);
#5847=FACE_OUTER_BOUND('',#12609,.T.);
#5848=FACE_OUTER_BOUND('',#12610,.T.);
#5849=FACE_OUTER_BOUND('',#12611,.T.);
#5850=FACE_OUTER_BOUND('',#12612,.T.);
#5851=FACE_OUTER_BOUND('',#12613,.T.);
#5852=FACE_OUTER_BOUND('',#12614,.T.);
#5853=FACE_OUTER_BOUND('',#12615,.T.);
#5854=FACE_OUTER_BOUND('',#12616,.T.);
#5855=FACE_OUTER_BOUND('',#12617,.T.);
#5856=FACE_OUTER_BOUND('',#12618,.T.);
#5857=FACE_OUTER_BOUND('',#12619,.T.);
#5858=FACE_OUTER_BOUND('',#12620,.T.);
#5859=FACE_OUTER_BOUND('',#12621,.T.);
#5860=FACE_OUTER_BOUND('',#12622,.T.);
#5861=FACE_OUTER_BOUND('',#12623,.T.);
#5862=FACE_OUTER_BOUND('',#12624,.T.);
#5863=FACE_OUTER_BOUND('',#12625,.T.);
#5864=FACE_OUTER_BOUND('',#12626,.T.);
#5865=FACE_OUTER_BOUND('',#12627,.T.);
#5866=FACE_OUTER_BOUND('',#12628,.T.);
#5867=FACE_OUTER_BOUND('',#12629,.T.);
#5868=FACE_OUTER_BOUND('',#12630,.T.);
#5869=FACE_OUTER_BOUND('',#12631,.T.);
#5870=FACE_OUTER_BOUND('',#12632,.T.);
#5871=FACE_OUTER_BOUND('',#12633,.T.);
#5872=FACE_OUTER_BOUND('',#12634,.T.);
#5873=FACE_OUTER_BOUND('',#12635,.T.);
#5874=FACE_OUTER_BOUND('',#12636,.T.);
#5875=FACE_OUTER_BOUND('',#12637,.T.);
#5876=FACE_OUTER_BOUND('',#12638,.T.);
#5877=FACE_OUTER_BOUND('',#12639,.T.);
#5878=FACE_OUTER_BOUND('',#12640,.T.);
#5879=FACE_OUTER_BOUND('',#12641,.T.);
#5880=FACE_OUTER_BOUND('',#12642,.T.);
#5881=FACE_OUTER_BOUND('',#12643,.T.);
#5882=FACE_OUTER_BOUND('',#12644,.T.);
#5883=FACE_OUTER_BOUND('',#12645,.T.);
#5884=FACE_OUTER_BOUND('',#12646,.T.);
#5885=FACE_OUTER_BOUND('',#12647,.T.);
#5886=FACE_OUTER_BOUND('',#12648,.T.);
#5887=FACE_OUTER_BOUND('',#12649,.T.);
#5888=FACE_OUTER_BOUND('',#12650,.T.);
#5889=FACE_OUTER_BOUND('',#12651,.T.);
#5890=FACE_OUTER_BOUND('',#12652,.T.);
#5891=FACE_OUTER_BOUND('',#12653,.T.);
#5892=FACE_OUTER_BOUND('',#12654,.T.);
#5893=FACE_OUTER_BOUND('',#12655,.T.);
#5894=FACE_OUTER_BOUND('',#12656,.T.);
#5895=FACE_OUTER_BOUND('',#12657,.T.);
#5896=FACE_OUTER_BOUND('',#12658,.T.);
#5897=FACE_OUTER_BOUND('',#12659,.T.);
#5898=FACE_OUTER_BOUND('',#12660,.T.);
#5899=FACE_OUTER_BOUND('',#12661,.T.);
#5900=FACE_OUTER_BOUND('',#12662,.T.);
#5901=FACE_OUTER_BOUND('',#12663,.T.);
#5902=FACE_OUTER_BOUND('',#12664,.T.);
#5903=FACE_OUTER_BOUND('',#12665,.T.);
#5904=FACE_OUTER_BOUND('',#12666,.T.);
#5905=FACE_OUTER_BOUND('',#12667,.T.);
#5906=FACE_OUTER_BOUND('',#12668,.T.);
#5907=FACE_OUTER_BOUND('',#12669,.T.);
#5908=FACE_OUTER_BOUND('',#12670,.T.);
#5909=FACE_OUTER_BOUND('',#12671,.T.);
#5910=FACE_OUTER_BOUND('',#12672,.T.);
#5911=FACE_OUTER_BOUND('',#12673,.T.);
#5912=FACE_OUTER_BOUND('',#12674,.T.);
#5913=FACE_OUTER_BOUND('',#12675,.T.);
#5914=FACE_OUTER_BOUND('',#12676,.T.);
#5915=FACE_OUTER_BOUND('',#12677,.T.);
#5916=FACE_OUTER_BOUND('',#12678,.T.);
#5917=FACE_OUTER_BOUND('',#12679,.T.);
#5918=FACE_OUTER_BOUND('',#12680,.T.);
#5919=FACE_OUTER_BOUND('',#12681,.T.);
#5920=FACE_OUTER_BOUND('',#12682,.T.);
#5921=FACE_OUTER_BOUND('',#12683,.T.);
#5922=FACE_OUTER_BOUND('',#12684,.T.);
#5923=FACE_OUTER_BOUND('',#12685,.T.);
#5924=FACE_OUTER_BOUND('',#12686,.T.);
#5925=FACE_OUTER_BOUND('',#12687,.T.);
#5926=FACE_OUTER_BOUND('',#12688,.T.);
#5927=FACE_OUTER_BOUND('',#12689,.T.);
#5928=FACE_OUTER_BOUND('',#12690,.T.);
#5929=FACE_OUTER_BOUND('',#12691,.T.);
#5930=FACE_OUTER_BOUND('',#12692,.T.);
#5931=FACE_OUTER_BOUND('',#12693,.T.);
#5932=FACE_OUTER_BOUND('',#12694,.T.);
#5933=FACE_OUTER_BOUND('',#12695,.T.);
#5934=FACE_OUTER_BOUND('',#12696,.T.);
#5935=FACE_OUTER_BOUND('',#12697,.T.);
#5936=FACE_OUTER_BOUND('',#12698,.T.);
#5937=FACE_OUTER_BOUND('',#12699,.T.);
#5938=FACE_OUTER_BOUND('',#12700,.T.);
#5939=FACE_OUTER_BOUND('',#12701,.T.);
#5940=FACE_OUTER_BOUND('',#12702,.T.);
#5941=FACE_OUTER_BOUND('',#12703,.T.);
#5942=FACE_OUTER_BOUND('',#12704,.T.);
#5943=FACE_OUTER_BOUND('',#12705,.T.);
#5944=FACE_OUTER_BOUND('',#12706,.T.);
#5945=FACE_OUTER_BOUND('',#12707,.T.);
#5946=FACE_OUTER_BOUND('',#12708,.T.);
#5947=FACE_OUTER_BOUND('',#12709,.T.);
#5948=FACE_OUTER_BOUND('',#12710,.T.);
#5949=FACE_OUTER_BOUND('',#12711,.T.);
#5950=FACE_OUTER_BOUND('',#12712,.T.);
#5951=FACE_OUTER_BOUND('',#12713,.T.);
#5952=FACE_OUTER_BOUND('',#12714,.T.);
#5953=FACE_OUTER_BOUND('',#12715,.T.);
#5954=FACE_OUTER_BOUND('',#12716,.T.);
#5955=FACE_OUTER_BOUND('',#12717,.T.);
#5956=FACE_OUTER_BOUND('',#12718,.T.);
#5957=FACE_OUTER_BOUND('',#12719,.T.);
#5958=FACE_OUTER_BOUND('',#12720,.T.);
#5959=FACE_OUTER_BOUND('',#12721,.T.);
#5960=FACE_OUTER_BOUND('',#12722,.T.);
#5961=FACE_OUTER_BOUND('',#12723,.T.);
#5962=FACE_OUTER_BOUND('',#12724,.T.);
#5963=FACE_OUTER_BOUND('',#12725,.T.);
#5964=FACE_OUTER_BOUND('',#12726,.T.);
#5965=FACE_OUTER_BOUND('',#12727,.T.);
#5966=FACE_OUTER_BOUND('',#12728,.T.);
#5967=FACE_OUTER_BOUND('',#12729,.T.);
#5968=FACE_OUTER_BOUND('',#12730,.T.);
#5969=FACE_OUTER_BOUND('',#12731,.T.);
#5970=FACE_OUTER_BOUND('',#12732,.T.);
#5971=FACE_OUTER_BOUND('',#12733,.T.);
#5972=FACE_OUTER_BOUND('',#12734,.T.);
#5973=FACE_OUTER_BOUND('',#12735,.T.);
#5974=FACE_OUTER_BOUND('',#12736,.T.);
#5975=FACE_OUTER_BOUND('',#12737,.T.);
#5976=FACE_OUTER_BOUND('',#12738,.T.);
#5977=FACE_OUTER_BOUND('',#12739,.T.);
#5978=FACE_OUTER_BOUND('',#12740,.T.);
#5979=FACE_OUTER_BOUND('',#12741,.T.);
#5980=FACE_OUTER_BOUND('',#12742,.T.);
#5981=FACE_OUTER_BOUND('',#12743,.T.);
#5982=FACE_OUTER_BOUND('',#12744,.T.);
#5983=FACE_OUTER_BOUND('',#12745,.T.);
#5984=FACE_OUTER_BOUND('',#12746,.T.);
#5985=FACE_OUTER_BOUND('',#12747,.T.);
#5986=FACE_OUTER_BOUND('',#12748,.T.);
#5987=FACE_OUTER_BOUND('',#12749,.T.);
#5988=FACE_OUTER_BOUND('',#12750,.T.);
#5989=FACE_OUTER_BOUND('',#12751,.T.);
#5990=FACE_OUTER_BOUND('',#12752,.T.);
#5991=FACE_OUTER_BOUND('',#12753,.T.);
#5992=FACE_OUTER_BOUND('',#12754,.T.);
#5993=FACE_OUTER_BOUND('',#12755,.T.);
#5994=FACE_OUTER_BOUND('',#12756,.T.);
#5995=FACE_OUTER_BOUND('',#12757,.T.);
#5996=FACE_OUTER_BOUND('',#12758,.T.);
#5997=FACE_OUTER_BOUND('',#12759,.T.);
#5998=FACE_OUTER_BOUND('',#12760,.T.);
#5999=FACE_OUTER_BOUND('',#12761,.T.);
#6000=FACE_OUTER_BOUND('',#12762,.T.);
#6001=FACE_OUTER_BOUND('',#12763,.T.);
#6002=FACE_OUTER_BOUND('',#12764,.T.);
#6003=FACE_OUTER_BOUND('',#12765,.T.);
#6004=FACE_OUTER_BOUND('',#12766,.T.);
#6005=FACE_OUTER_BOUND('',#12767,.T.);
#6006=FACE_OUTER_BOUND('',#12768,.T.);
#6007=FACE_OUTER_BOUND('',#12769,.T.);
#6008=FACE_OUTER_BOUND('',#12770,.T.);
#6009=FACE_OUTER_BOUND('',#12771,.T.);
#6010=FACE_OUTER_BOUND('',#12772,.T.);
#6011=FACE_OUTER_BOUND('',#12773,.T.);
#6012=FACE_OUTER_BOUND('',#12774,.T.);
#6013=FACE_OUTER_BOUND('',#12775,.T.);
#6014=FACE_OUTER_BOUND('',#12776,.T.);
#6015=FACE_OUTER_BOUND('',#12777,.T.);
#6016=FACE_OUTER_BOUND('',#12778,.T.);
#6017=FACE_OUTER_BOUND('',#12779,.T.);
#6018=FACE_OUTER_BOUND('',#12780,.T.);
#6019=FACE_OUTER_BOUND('',#12781,.T.);
#6020=FACE_OUTER_BOUND('',#12782,.T.);
#6021=FACE_OUTER_BOUND('',#12783,.T.);
#6022=FACE_OUTER_BOUND('',#12784,.T.);
#6023=FACE_OUTER_BOUND('',#12785,.T.);
#6024=FACE_OUTER_BOUND('',#12786,.T.);
#6025=FACE_OUTER_BOUND('',#12787,.T.);
#6026=FACE_OUTER_BOUND('',#12788,.T.);
#6027=FACE_OUTER_BOUND('',#12789,.T.);
#6028=FACE_OUTER_BOUND('',#12790,.T.);
#6029=FACE_OUTER_BOUND('',#12791,.T.);
#6030=FACE_OUTER_BOUND('',#12792,.T.);
#6031=FACE_OUTER_BOUND('',#12793,.T.);
#6032=FACE_OUTER_BOUND('',#12794,.T.);
#6033=FACE_OUTER_BOUND('',#12795,.T.);
#6034=FACE_OUTER_BOUND('',#12796,.T.);
#6035=FACE_OUTER_BOUND('',#12797,.T.);
#6036=FACE_OUTER_BOUND('',#12798,.T.);
#6037=FACE_OUTER_BOUND('',#12799,.T.);
#6038=FACE_OUTER_BOUND('',#12800,.T.);
#6039=FACE_OUTER_BOUND('',#12801,.T.);
#6040=FACE_OUTER_BOUND('',#12802,.T.);
#6041=FACE_OUTER_BOUND('',#12803,.T.);
#6042=FACE_OUTER_BOUND('',#12804,.T.);
#6043=FACE_OUTER_BOUND('',#12805,.T.);
#6044=FACE_OUTER_BOUND('',#12806,.T.);
#6045=FACE_OUTER_BOUND('',#12807,.T.);
#6046=FACE_OUTER_BOUND('',#12808,.T.);
#6047=FACE_OUTER_BOUND('',#12809,.T.);
#6048=FACE_OUTER_BOUND('',#12810,.T.);
#6049=FACE_OUTER_BOUND('',#12811,.T.);
#6050=FACE_OUTER_BOUND('',#12812,.T.);
#6051=FACE_OUTER_BOUND('',#12813,.T.);
#6052=FACE_OUTER_BOUND('',#12814,.T.);
#6053=FACE_OUTER_BOUND('',#12815,.T.);
#6054=FACE_OUTER_BOUND('',#12816,.T.);
#6055=FACE_OUTER_BOUND('',#12817,.T.);
#6056=FACE_OUTER_BOUND('',#12818,.T.);
#6057=FACE_OUTER_BOUND('',#12819,.T.);
#6058=FACE_OUTER_BOUND('',#12820,.T.);
#6059=FACE_OUTER_BOUND('',#12821,.T.);
#6060=FACE_OUTER_BOUND('',#12822,.T.);
#6061=FACE_OUTER_BOUND('',#12823,.T.);
#6062=FACE_OUTER_BOUND('',#12824,.T.);
#6063=FACE_OUTER_BOUND('',#12825,.T.);
#6064=FACE_OUTER_BOUND('',#12826,.T.);
#6065=FACE_OUTER_BOUND('',#12827,.T.);
#6066=FACE_OUTER_BOUND('',#12828,.T.);
#6067=FACE_OUTER_BOUND('',#12829,.T.);
#6068=FACE_OUTER_BOUND('',#12830,.T.);
#6069=FACE_OUTER_BOUND('',#12831,.T.);
#6070=FACE_OUTER_BOUND('',#12832,.T.);
#6071=FACE_OUTER_BOUND('',#12833,.T.);
#6072=FACE_OUTER_BOUND('',#12834,.T.);
#6073=FACE_OUTER_BOUND('',#12835,.T.);
#6074=FACE_OUTER_BOUND('',#12836,.T.);
#6075=FACE_OUTER_BOUND('',#12837,.T.);
#6076=FACE_OUTER_BOUND('',#12838,.T.);
#6077=FACE_OUTER_BOUND('',#12839,.T.);
#6078=FACE_OUTER_BOUND('',#12840,.T.);
#6079=FACE_OUTER_BOUND('',#12841,.T.);
#6080=FACE_OUTER_BOUND('',#12842,.T.);
#6081=FACE_OUTER_BOUND('',#12843,.T.);
#6082=FACE_OUTER_BOUND('',#12844,.T.);
#6083=FACE_OUTER_BOUND('',#12845,.T.);
#6084=FACE_OUTER_BOUND('',#12846,.T.);
#6085=FACE_OUTER_BOUND('',#12847,.T.);
#6086=FACE_OUTER_BOUND('',#12848,.T.);
#6087=FACE_OUTER_BOUND('',#12849,.T.);
#6088=FACE_OUTER_BOUND('',#12850,.T.);
#6089=FACE_OUTER_BOUND('',#12851,.T.);
#6090=FACE_OUTER_BOUND('',#12852,.T.);
#6091=FACE_OUTER_BOUND('',#12853,.T.);
#6092=FACE_OUTER_BOUND('',#12854,.T.);
#6093=FACE_OUTER_BOUND('',#12855,.T.);
#6094=FACE_OUTER_BOUND('',#12856,.T.);
#6095=FACE_OUTER_BOUND('',#12857,.T.);
#6096=FACE_OUTER_BOUND('',#12858,.T.);
#6097=FACE_OUTER_BOUND('',#12859,.T.);
#6098=FACE_OUTER_BOUND('',#12860,.T.);
#6099=FACE_OUTER_BOUND('',#12861,.T.);
#6100=FACE_OUTER_BOUND('',#12862,.T.);
#6101=FACE_OUTER_BOUND('',#12863,.T.);
#6102=FACE_OUTER_BOUND('',#12864,.T.);
#6103=FACE_OUTER_BOUND('',#12865,.T.);
#6104=FACE_OUTER_BOUND('',#12866,.T.);
#6105=FACE_OUTER_BOUND('',#12867,.T.);
#6106=FACE_OUTER_BOUND('',#12868,.T.);
#6107=FACE_OUTER_BOUND('',#12869,.T.);
#6108=FACE_OUTER_BOUND('',#12870,.T.);
#6109=FACE_OUTER_BOUND('',#12871,.T.);
#6110=FACE_OUTER_BOUND('',#12872,.T.);
#6111=FACE_OUTER_BOUND('',#12873,.T.);
#6112=FACE_OUTER_BOUND('',#12874,.T.);
#6113=FACE_OUTER_BOUND('',#12875,.T.);
#6114=FACE_OUTER_BOUND('',#12876,.T.);
#6115=FACE_OUTER_BOUND('',#12877,.T.);
#6116=FACE_OUTER_BOUND('',#12878,.T.);
#6117=FACE_OUTER_BOUND('',#12879,.T.);
#6118=FACE_OUTER_BOUND('',#12880,.T.);
#6119=FACE_OUTER_BOUND('',#12881,.T.);
#6120=FACE_OUTER_BOUND('',#12882,.T.);
#6121=FACE_OUTER_BOUND('',#12883,.T.);
#6122=FACE_OUTER_BOUND('',#12884,.T.);
#6123=FACE_OUTER_BOUND('',#12885,.T.);
#6124=FACE_OUTER_BOUND('',#12886,.T.);
#6125=FACE_OUTER_BOUND('',#12887,.T.);
#6126=FACE_OUTER_BOUND('',#12888,.T.);
#6127=FACE_OUTER_BOUND('',#12889,.T.);
#6128=FACE_OUTER_BOUND('',#12890,.T.);
#6129=FACE_OUTER_BOUND('',#12891,.T.);
#6130=FACE_OUTER_BOUND('',#12892,.T.);
#6131=FACE_OUTER_BOUND('',#12893,.T.);
#6132=FACE_OUTER_BOUND('',#12894,.T.);
#6133=FACE_OUTER_BOUND('',#12895,.T.);
#6134=FACE_OUTER_BOUND('',#12896,.T.);
#6135=FACE_OUTER_BOUND('',#12897,.T.);
#6136=FACE_OUTER_BOUND('',#12898,.T.);
#6137=FACE_OUTER_BOUND('',#12899,.T.);
#6138=FACE_OUTER_BOUND('',#12900,.T.);
#6139=FACE_OUTER_BOUND('',#12901,.T.);
#6140=FACE_OUTER_BOUND('',#12902,.T.);
#6141=FACE_OUTER_BOUND('',#12903,.T.);
#6142=FACE_OUTER_BOUND('',#12904,.T.);
#6143=FACE_OUTER_BOUND('',#12905,.T.);
#6144=FACE_OUTER_BOUND('',#12906,.T.);
#6145=FACE_OUTER_BOUND('',#12907,.T.);
#6146=FACE_OUTER_BOUND('',#12908,.T.);
#6147=FACE_OUTER_BOUND('',#12909,.T.);
#6148=FACE_OUTER_BOUND('',#12910,.T.);
#6149=FACE_OUTER_BOUND('',#12911,.T.);
#6150=FACE_OUTER_BOUND('',#12912,.T.);
#6151=FACE_OUTER_BOUND('',#12913,.T.);
#6152=FACE_OUTER_BOUND('',#12914,.T.);
#6153=FACE_OUTER_BOUND('',#12915,.T.);
#6154=FACE_OUTER_BOUND('',#12916,.T.);
#6155=FACE_OUTER_BOUND('',#12917,.T.);
#6156=FACE_OUTER_BOUND('',#12918,.T.);
#6157=FACE_OUTER_BOUND('',#12919,.T.);
#6158=FACE_OUTER_BOUND('',#12920,.T.);
#6159=FACE_OUTER_BOUND('',#12921,.T.);
#6160=FACE_OUTER_BOUND('',#12922,.T.);
#6161=FACE_OUTER_BOUND('',#12923,.T.);
#6162=FACE_OUTER_BOUND('',#12924,.T.);
#6163=FACE_OUTER_BOUND('',#12925,.T.);
#6164=FACE_OUTER_BOUND('',#12926,.T.);
#6165=FACE_OUTER_BOUND('',#12927,.T.);
#6166=FACE_OUTER_BOUND('',#12928,.T.);
#6167=FACE_OUTER_BOUND('',#12929,.T.);
#6168=FACE_OUTER_BOUND('',#12930,.T.);
#6169=FACE_OUTER_BOUND('',#12931,.T.);
#6170=FACE_OUTER_BOUND('',#12932,.T.);
#6171=FACE_OUTER_BOUND('',#12933,.T.);
#6172=FACE_OUTER_BOUND('',#12934,.T.);
#6173=FACE_OUTER_BOUND('',#12935,.T.);
#6174=FACE_OUTER_BOUND('',#12936,.T.);
#6175=FACE_OUTER_BOUND('',#12937,.T.);
#6176=FACE_OUTER_BOUND('',#12938,.T.);
#6177=FACE_OUTER_BOUND('',#12939,.T.);
#6178=FACE_OUTER_BOUND('',#12940,.T.);
#6179=FACE_OUTER_BOUND('',#12941,.T.);
#6180=FACE_OUTER_BOUND('',#12942,.T.);
#6181=FACE_OUTER_BOUND('',#12943,.T.);
#6182=FACE_OUTER_BOUND('',#12944,.T.);
#6183=FACE_OUTER_BOUND('',#12945,.T.);
#6184=FACE_OUTER_BOUND('',#12946,.T.);
#6185=FACE_OUTER_BOUND('',#12947,.T.);
#6186=FACE_OUTER_BOUND('',#12948,.T.);
#6187=FACE_OUTER_BOUND('',#12949,.T.);
#6188=FACE_OUTER_BOUND('',#12950,.T.);
#6189=FACE_OUTER_BOUND('',#12951,.T.);
#6190=FACE_OUTER_BOUND('',#12952,.T.);
#6191=FACE_OUTER_BOUND('',#12953,.T.);
#6192=FACE_OUTER_BOUND('',#12954,.T.);
#6193=FACE_OUTER_BOUND('',#12955,.T.);
#6194=FACE_OUTER_BOUND('',#12956,.T.);
#6195=FACE_OUTER_BOUND('',#12957,.T.);
#6196=FACE_OUTER_BOUND('',#12958,.T.);
#6197=FACE_OUTER_BOUND('',#12959,.T.);
#6198=FACE_OUTER_BOUND('',#12960,.T.);
#6199=FACE_OUTER_BOUND('',#12961,.T.);
#6200=FACE_OUTER_BOUND('',#12962,.T.);
#6201=FACE_OUTER_BOUND('',#12963,.T.);
#6202=FACE_OUTER_BOUND('',#12964,.T.);
#6203=FACE_OUTER_BOUND('',#12965,.T.);
#6204=FACE_OUTER_BOUND('',#12966,.T.);
#6205=FACE_OUTER_BOUND('',#12967,.T.);
#6206=FACE_OUTER_BOUND('',#12968,.T.);
#6207=FACE_OUTER_BOUND('',#12969,.T.);
#6208=FACE_OUTER_BOUND('',#12970,.T.);
#6209=FACE_OUTER_BOUND('',#12971,.T.);
#6210=FACE_OUTER_BOUND('',#12972,.T.);
#6211=FACE_OUTER_BOUND('',#12973,.T.);
#6212=FACE_OUTER_BOUND('',#12974,.T.);
#6213=FACE_OUTER_BOUND('',#12975,.T.);
#6214=FACE_OUTER_BOUND('',#12976,.T.);
#6215=FACE_OUTER_BOUND('',#12977,.T.);
#6216=FACE_OUTER_BOUND('',#12978,.T.);
#6217=FACE_OUTER_BOUND('',#12979,.T.);
#6218=FACE_OUTER_BOUND('',#12980,.T.);
#6219=FACE_OUTER_BOUND('',#12981,.T.);
#6220=FACE_OUTER_BOUND('',#12982,.T.);
#6221=FACE_OUTER_BOUND('',#12983,.T.);
#6222=FACE_OUTER_BOUND('',#12984,.T.);
#6223=FACE_OUTER_BOUND('',#12985,.T.);
#6224=FACE_OUTER_BOUND('',#12986,.T.);
#6225=FACE_OUTER_BOUND('',#12987,.T.);
#6226=FACE_OUTER_BOUND('',#12988,.T.);
#6227=FACE_OUTER_BOUND('',#12989,.T.);
#6228=FACE_OUTER_BOUND('',#12990,.T.);
#6229=FACE_OUTER_BOUND('',#12991,.T.);
#6230=FACE_OUTER_BOUND('',#12992,.T.);
#6231=FACE_OUTER_BOUND('',#12993,.T.);
#6232=FACE_OUTER_BOUND('',#12994,.T.);
#6233=FACE_OUTER_BOUND('',#12995,.T.);
#6234=FACE_OUTER_BOUND('',#12996,.T.);
#6235=FACE_OUTER_BOUND('',#12997,.T.);
#6236=FACE_OUTER_BOUND('',#12998,.T.);
#6237=FACE_OUTER_BOUND('',#12999,.T.);
#6238=FACE_OUTER_BOUND('',#13000,.T.);
#6239=FACE_OUTER_BOUND('',#13001,.T.);
#6240=FACE_OUTER_BOUND('',#13002,.T.);
#6241=FACE_OUTER_BOUND('',#13003,.T.);
#6242=FACE_OUTER_BOUND('',#13004,.T.);
#6243=FACE_OUTER_BOUND('',#13005,.T.);
#6244=FACE_OUTER_BOUND('',#13006,.T.);
#6245=FACE_OUTER_BOUND('',#13007,.T.);
#6246=FACE_OUTER_BOUND('',#13008,.T.);
#6247=FACE_OUTER_BOUND('',#13009,.T.);
#6248=FACE_OUTER_BOUND('',#13010,.T.);
#6249=FACE_OUTER_BOUND('',#13011,.T.);
#6250=FACE_OUTER_BOUND('',#13012,.T.);
#6251=FACE_OUTER_BOUND('',#13013,.T.);
#6252=FACE_OUTER_BOUND('',#13014,.T.);
#6253=FACE_OUTER_BOUND('',#13015,.T.);
#6254=FACE_OUTER_BOUND('',#13016,.T.);
#6255=FACE_OUTER_BOUND('',#13017,.T.);
#6256=FACE_OUTER_BOUND('',#13018,.T.);
#6257=FACE_OUTER_BOUND('',#13019,.T.);
#6258=FACE_OUTER_BOUND('',#13020,.T.);
#6259=FACE_OUTER_BOUND('',#13021,.T.);
#6260=FACE_OUTER_BOUND('',#13022,.T.);
#6261=FACE_OUTER_BOUND('',#13023,.T.);
#6262=FACE_OUTER_BOUND('',#13024,.T.);
#6263=FACE_OUTER_BOUND('',#13025,.T.);
#6264=FACE_OUTER_BOUND('',#13026,.T.);
#6265=FACE_OUTER_BOUND('',#13027,.T.);
#6266=FACE_OUTER_BOUND('',#13028,.T.);
#6267=FACE_OUTER_BOUND('',#13029,.T.);
#6268=FACE_OUTER_BOUND('',#13030,.T.);
#6269=FACE_OUTER_BOUND('',#13031,.T.);
#6270=FACE_OUTER_BOUND('',#13032,.T.);
#6271=FACE_OUTER_BOUND('',#13033,.T.);
#6272=FACE_OUTER_BOUND('',#13034,.T.);
#6273=FACE_OUTER_BOUND('',#13035,.T.);
#6274=FACE_OUTER_BOUND('',#13036,.T.);
#6275=FACE_OUTER_BOUND('',#13037,.T.);
#6276=FACE_OUTER_BOUND('',#13038,.T.);
#6277=FACE_OUTER_BOUND('',#13039,.T.);
#6278=FACE_OUTER_BOUND('',#13040,.T.);
#6279=FACE_OUTER_BOUND('',#13041,.T.);
#6280=FACE_OUTER_BOUND('',#13042,.T.);
#6281=FACE_OUTER_BOUND('',#13043,.T.);
#6282=FACE_OUTER_BOUND('',#13044,.T.);
#6283=FACE_OUTER_BOUND('',#13045,.T.);
#6284=FACE_OUTER_BOUND('',#13046,.T.);
#6285=FACE_OUTER_BOUND('',#13047,.T.);
#6286=FACE_OUTER_BOUND('',#13048,.T.);
#6287=FACE_OUTER_BOUND('',#13049,.T.);
#6288=FACE_OUTER_BOUND('',#13050,.T.);
#6289=FACE_OUTER_BOUND('',#13051,.T.);
#6290=FACE_OUTER_BOUND('',#13052,.T.);
#6291=FACE_OUTER_BOUND('',#13053,.T.);
#6292=FACE_OUTER_BOUND('',#13054,.T.);
#6293=FACE_OUTER_BOUND('',#13055,.T.);
#6294=FACE_OUTER_BOUND('',#13056,.T.);
#6295=FACE_OUTER_BOUND('',#13057,.T.);
#6296=FACE_OUTER_BOUND('',#13058,.T.);
#6297=FACE_OUTER_BOUND('',#13059,.T.);
#6298=FACE_OUTER_BOUND('',#13060,.T.);
#6299=FACE_OUTER_BOUND('',#13061,.T.);
#6300=FACE_OUTER_BOUND('',#13062,.T.);
#6301=FACE_OUTER_BOUND('',#13063,.T.);
#6302=FACE_OUTER_BOUND('',#13064,.T.);
#6303=FACE_OUTER_BOUND('',#13065,.T.);
#6304=FACE_OUTER_BOUND('',#13066,.T.);
#6305=FACE_OUTER_BOUND('',#13067,.T.);
#6306=FACE_OUTER_BOUND('',#13068,.T.);
#6307=FACE_OUTER_BOUND('',#13069,.T.);
#6308=FACE_OUTER_BOUND('',#13070,.T.);
#6309=FACE_OUTER_BOUND('',#13071,.T.);
#6310=FACE_OUTER_BOUND('',#13072,.T.);
#6311=FACE_OUTER_BOUND('',#13073,.T.);
#6312=FACE_OUTER_BOUND('',#13074,.T.);
#6313=FACE_OUTER_BOUND('',#13075,.T.);
#6314=FACE_OUTER_BOUND('',#13076,.T.);
#6315=FACE_OUTER_BOUND('',#13077,.T.);
#6316=FACE_OUTER_BOUND('',#13078,.T.);
#6317=FACE_OUTER_BOUND('',#13079,.T.);
#6318=FACE_OUTER_BOUND('',#13080,.T.);
#6319=FACE_OUTER_BOUND('',#13081,.T.);
#6320=FACE_OUTER_BOUND('',#13082,.T.);
#6321=FACE_OUTER_BOUND('',#13083,.T.);
#6322=FACE_OUTER_BOUND('',#13084,.T.);
#6323=FACE_OUTER_BOUND('',#13085,.T.);
#6324=FACE_OUTER_BOUND('',#13086,.T.);
#6325=FACE_OUTER_BOUND('',#13087,.T.);
#6326=FACE_OUTER_BOUND('',#13088,.T.);
#6327=FACE_OUTER_BOUND('',#13089,.T.);
#6328=FACE_OUTER_BOUND('',#13090,.T.);
#6329=FACE_OUTER_BOUND('',#13091,.T.);
#6330=FACE_OUTER_BOUND('',#13092,.T.);
#6331=FACE_OUTER_BOUND('',#13093,.T.);
#6332=FACE_OUTER_BOUND('',#13094,.T.);
#6333=FACE_OUTER_BOUND('',#13095,.T.);
#6334=FACE_OUTER_BOUND('',#13096,.T.);
#6335=FACE_OUTER_BOUND('',#13097,.T.);
#6336=FACE_OUTER_BOUND('',#13098,.T.);
#6337=FACE_OUTER_BOUND('',#13099,.T.);
#6338=FACE_OUTER_BOUND('',#13100,.T.);
#6339=FACE_OUTER_BOUND('',#13101,.T.);
#6340=FACE_OUTER_BOUND('',#13102,.T.);
#6341=FACE_OUTER_BOUND('',#13103,.T.);
#6342=FACE_OUTER_BOUND('',#13104,.T.);
#6343=FACE_OUTER_BOUND('',#13105,.T.);
#6344=FACE_OUTER_BOUND('',#13106,.T.);
#6345=FACE_OUTER_BOUND('',#13107,.T.);
#6346=FACE_OUTER_BOUND('',#13108,.T.);
#6347=FACE_OUTER_BOUND('',#13109,.T.);
#6348=FACE_OUTER_BOUND('',#13110,.T.);
#6349=FACE_OUTER_BOUND('',#13111,.T.);
#6350=FACE_OUTER_BOUND('',#13112,.T.);
#6351=FACE_OUTER_BOUND('',#13113,.T.);
#6352=FACE_OUTER_BOUND('',#13114,.T.);
#6353=FACE_OUTER_BOUND('',#13115,.T.);
#6354=FACE_OUTER_BOUND('',#13116,.T.);
#6355=FACE_OUTER_BOUND('',#13117,.T.);
#6356=FACE_OUTER_BOUND('',#13118,.T.);
#6357=FACE_OUTER_BOUND('',#13119,.T.);
#6358=FACE_OUTER_BOUND('',#13120,.T.);
#6359=FACE_OUTER_BOUND('',#13121,.T.);
#6360=FACE_OUTER_BOUND('',#13122,.T.);
#6361=FACE_OUTER_BOUND('',#13123,.T.);
#6362=FACE_OUTER_BOUND('',#13124,.T.);
#6363=FACE_OUTER_BOUND('',#13125,.T.);
#6364=FACE_OUTER_BOUND('',#13126,.T.);
#6365=FACE_OUTER_BOUND('',#13127,.T.);
#6366=FACE_OUTER_BOUND('',#13128,.T.);
#6367=FACE_OUTER_BOUND('',#13129,.T.);
#6368=FACE_OUTER_BOUND('',#13130,.T.);
#6369=FACE_OUTER_BOUND('',#13131,.T.);
#6370=FACE_OUTER_BOUND('',#13132,.T.);
#6371=FACE_OUTER_BOUND('',#13133,.T.);
#6372=FACE_OUTER_BOUND('',#13134,.T.);
#6373=FACE_OUTER_BOUND('',#13135,.T.);
#6374=FACE_OUTER_BOUND('',#13136,.T.);
#6375=FACE_OUTER_BOUND('',#13137,.T.);
#6376=FACE_OUTER_BOUND('',#13138,.T.);
#6377=FACE_OUTER_BOUND('',#13139,.T.);
#6378=FACE_OUTER_BOUND('',#13140,.T.);
#6379=FACE_OUTER_BOUND('',#13141,.T.);
#6380=FACE_OUTER_BOUND('',#13142,.T.);
#6381=FACE_OUTER_BOUND('',#13143,.T.);
#6382=FACE_OUTER_BOUND('',#13144,.T.);
#6383=FACE_OUTER_BOUND('',#13145,.T.);
#6384=FACE_OUTER_BOUND('',#13146,.T.);
#6385=FACE_OUTER_BOUND('',#13147,.T.);
#6386=FACE_OUTER_BOUND('',#13148,.T.);
#6387=FACE_OUTER_BOUND('',#13149,.T.);
#6388=FACE_OUTER_BOUND('',#13150,.T.);
#6389=FACE_OUTER_BOUND('',#13151,.T.);
#6390=FACE_OUTER_BOUND('',#13152,.T.);
#6391=FACE_OUTER_BOUND('',#13153,.T.);
#6392=FACE_OUTER_BOUND('',#13154,.T.);
#6393=FACE_OUTER_BOUND('',#13155,.T.);
#6394=FACE_OUTER_BOUND('',#13156,.T.);
#6395=FACE_OUTER_BOUND('',#13157,.T.);
#6396=FACE_OUTER_BOUND('',#13158,.T.);
#6397=FACE_OUTER_BOUND('',#13159,.T.);
#6398=FACE_OUTER_BOUND('',#13160,.T.);
#6399=FACE_OUTER_BOUND('',#13161,.T.);
#6400=FACE_OUTER_BOUND('',#13162,.T.);
#6401=FACE_OUTER_BOUND('',#13163,.T.);
#6402=FACE_OUTER_BOUND('',#13164,.T.);
#6403=FACE_OUTER_BOUND('',#13165,.T.);
#6404=FACE_OUTER_BOUND('',#13166,.T.);
#6405=FACE_OUTER_BOUND('',#13167,.T.);
#6406=FACE_OUTER_BOUND('',#13168,.T.);
#6407=FACE_OUTER_BOUND('',#13169,.T.);
#6408=FACE_OUTER_BOUND('',#13170,.T.);
#6409=FACE_OUTER_BOUND('',#13171,.T.);
#6410=FACE_OUTER_BOUND('',#13172,.T.);
#6411=FACE_OUTER_BOUND('',#13173,.T.);
#6412=FACE_OUTER_BOUND('',#13174,.T.);
#6413=FACE_OUTER_BOUND('',#13175,.T.);
#6414=FACE_OUTER_BOUND('',#13176,.T.);
#6415=FACE_OUTER_BOUND('',#13177,.T.);
#6416=FACE_OUTER_BOUND('',#13178,.T.);
#6417=FACE_OUTER_BOUND('',#13179,.T.);
#6418=FACE_OUTER_BOUND('',#13180,.T.);
#6419=FACE_OUTER_BOUND('',#13181,.T.);
#6420=FACE_OUTER_BOUND('',#13182,.T.);
#6421=FACE_OUTER_BOUND('',#13183,.T.);
#6422=FACE_OUTER_BOUND('',#13184,.T.);
#6423=FACE_OUTER_BOUND('',#13185,.T.);
#6424=FACE_OUTER_BOUND('',#13186,.T.);
#6425=FACE_OUTER_BOUND('',#13187,.T.);
#6426=FACE_OUTER_BOUND('',#13188,.T.);
#6427=FACE_OUTER_BOUND('',#13189,.T.);
#6428=FACE_OUTER_BOUND('',#13190,.T.);
#6429=FACE_OUTER_BOUND('',#13191,.T.);
#6430=FACE_OUTER_BOUND('',#13192,.T.);
#6431=FACE_OUTER_BOUND('',#13193,.T.);
#6432=FACE_OUTER_BOUND('',#13194,.T.);
#6433=FACE_OUTER_BOUND('',#13195,.T.);
#6434=FACE_OUTER_BOUND('',#13196,.T.);
#6435=FACE_OUTER_BOUND('',#13197,.T.);
#6436=FACE_OUTER_BOUND('',#13198,.T.);
#6437=FACE_OUTER_BOUND('',#13199,.T.);
#6438=FACE_OUTER_BOUND('',#13200,.T.);
#6439=FACE_OUTER_BOUND('',#13201,.T.);
#6440=FACE_OUTER_BOUND('',#13202,.T.);
#6441=FACE_OUTER_BOUND('',#13203,.T.);
#6442=FACE_OUTER_BOUND('',#13204,.T.);
#6443=FACE_OUTER_BOUND('',#13205,.T.);
#6444=FACE_OUTER_BOUND('',#13206,.T.);
#6445=FACE_OUTER_BOUND('',#13207,.T.);
#6446=FACE_OUTER_BOUND('',#13208,.T.);
#6447=FACE_OUTER_BOUND('',#13209,.T.);
#6448=FACE_OUTER_BOUND('',#13210,.T.);
#6449=FACE_OUTER_BOUND('',#13211,.T.);
#6450=FACE_OUTER_BOUND('',#13212,.T.);
#6451=FACE_OUTER_BOUND('',#13213,.T.);
#6452=FACE_OUTER_BOUND('',#13214,.T.);
#6453=FACE_OUTER_BOUND('',#13215,.T.);
#6454=FACE_OUTER_BOUND('',#13216,.T.);
#6455=FACE_OUTER_BOUND('',#13217,.T.);
#6456=FACE_OUTER_BOUND('',#13218,.T.);
#6457=FACE_OUTER_BOUND('',#13219,.T.);
#6458=FACE_OUTER_BOUND('',#13220,.T.);
#6459=FACE_OUTER_BOUND('',#13221,.T.);
#6460=FACE_OUTER_BOUND('',#13222,.T.);
#6461=FACE_OUTER_BOUND('',#13223,.T.);
#6462=FACE_OUTER_BOUND('',#13224,.T.);
#6463=FACE_OUTER_BOUND('',#13225,.T.);
#6464=FACE_OUTER_BOUND('',#13226,.T.);
#6465=FACE_OUTER_BOUND('',#13227,.T.);
#6466=FACE_OUTER_BOUND('',#13228,.T.);
#6467=FACE_OUTER_BOUND('',#13229,.T.);
#6468=FACE_OUTER_BOUND('',#13230,.T.);
#6469=FACE_OUTER_BOUND('',#13231,.T.);
#6470=FACE_OUTER_BOUND('',#13232,.T.);
#6471=FACE_OUTER_BOUND('',#13233,.T.);
#6472=FACE_OUTER_BOUND('',#13234,.T.);
#6473=FACE_OUTER_BOUND('',#13235,.T.);
#6474=FACE_OUTER_BOUND('',#13236,.T.);
#6475=FACE_OUTER_BOUND('',#13237,.T.);
#6476=FACE_OUTER_BOUND('',#13238,.T.);
#6477=FACE_OUTER_BOUND('',#13239,.T.);
#6478=FACE_OUTER_BOUND('',#13240,.T.);
#6479=FACE_OUTER_BOUND('',#13241,.T.);
#6480=FACE_OUTER_BOUND('',#13242,.T.);
#6481=FACE_OUTER_BOUND('',#13243,.T.);
#6482=FACE_OUTER_BOUND('',#13244,.T.);
#6483=FACE_OUTER_BOUND('',#13245,.T.);
#6484=FACE_OUTER_BOUND('',#13246,.T.);
#6485=FACE_OUTER_BOUND('',#13247,.T.);
#6486=FACE_OUTER_BOUND('',#13248,.T.);
#6487=FACE_OUTER_BOUND('',#13249,.T.);
#6488=FACE_OUTER_BOUND('',#13250,.T.);
#6489=FACE_OUTER_BOUND('',#13251,.T.);
#6490=FACE_OUTER_BOUND('',#13252,.T.);
#6491=FACE_OUTER_BOUND('',#13253,.T.);
#6492=FACE_OUTER_BOUND('',#13254,.T.);
#6493=FACE_OUTER_BOUND('',#13255,.T.);
#6494=FACE_OUTER_BOUND('',#13256,.T.);
#6495=FACE_OUTER_BOUND('',#13257,.T.);
#6496=FACE_OUTER_BOUND('',#13258,.T.);
#6497=FACE_OUTER_BOUND('',#13259,.T.);
#6498=FACE_OUTER_BOUND('',#13260,.T.);
#6499=FACE_OUTER_BOUND('',#13261,.T.);
#6500=FACE_OUTER_BOUND('',#13262,.T.);
#6501=FACE_OUTER_BOUND('',#13263,.T.);
#6502=FACE_OUTER_BOUND('',#13264,.T.);
#6503=FACE_OUTER_BOUND('',#13265,.T.);
#6504=FACE_OUTER_BOUND('',#13266,.T.);
#6505=FACE_OUTER_BOUND('',#13267,.T.);
#6506=FACE_OUTER_BOUND('',#13268,.T.);
#6507=FACE_OUTER_BOUND('',#13269,.T.);
#6508=FACE_OUTER_BOUND('',#13270,.T.);
#6509=FACE_OUTER_BOUND('',#13271,.T.);
#6510=FACE_OUTER_BOUND('',#13272,.T.);
#6511=FACE_OUTER_BOUND('',#13273,.T.);
#6512=FACE_OUTER_BOUND('',#13274,.T.);
#6513=FACE_OUTER_BOUND('',#13275,.T.);
#6514=FACE_OUTER_BOUND('',#13276,.T.);
#6515=FACE_OUTER_BOUND('',#13277,.T.);
#6516=FACE_OUTER_BOUND('',#13278,.T.);
#6517=FACE_OUTER_BOUND('',#13279,.T.);
#6518=FACE_OUTER_BOUND('',#13280,.T.);
#6519=FACE_OUTER_BOUND('',#13281,.T.);
#6520=FACE_OUTER_BOUND('',#13282,.T.);
#6521=FACE_OUTER_BOUND('',#13283,.T.);
#6522=FACE_OUTER_BOUND('',#13284,.T.);
#6523=FACE_OUTER_BOUND('',#13285,.T.);
#6524=FACE_OUTER_BOUND('',#13286,.T.);
#6525=FACE_OUTER_BOUND('',#13287,.T.);
#6526=FACE_OUTER_BOUND('',#13288,.T.);
#6527=FACE_OUTER_BOUND('',#13289,.T.);
#6528=FACE_OUTER_BOUND('',#13290,.T.);
#6529=FACE_OUTER_BOUND('',#13291,.T.);
#6530=FACE_OUTER_BOUND('',#13292,.T.);
#6531=FACE_OUTER_BOUND('',#13293,.T.);
#6532=FACE_OUTER_BOUND('',#13294,.T.);
#6533=FACE_OUTER_BOUND('',#13295,.T.);
#6534=FACE_OUTER_BOUND('',#13296,.T.);
#6535=FACE_OUTER_BOUND('',#13297,.T.);
#6536=FACE_OUTER_BOUND('',#13298,.T.);
#6537=FACE_OUTER_BOUND('',#13299,.T.);
#6538=FACE_OUTER_BOUND('',#13300,.T.);
#6539=FACE_OUTER_BOUND('',#13301,.T.);
#6540=FACE_OUTER_BOUND('',#13302,.T.);
#6541=FACE_OUTER_BOUND('',#13303,.T.);
#6542=FACE_OUTER_BOUND('',#13304,.T.);
#6543=FACE_OUTER_BOUND('',#13305,.T.);
#6544=FACE_OUTER_BOUND('',#13306,.T.);
#6545=FACE_OUTER_BOUND('',#13307,.T.);
#6546=FACE_OUTER_BOUND('',#13308,.T.);
#6547=FACE_OUTER_BOUND('',#13309,.T.);
#6548=FACE_OUTER_BOUND('',#13310,.T.);
#6549=FACE_OUTER_BOUND('',#13311,.T.);
#6550=FACE_OUTER_BOUND('',#13312,.T.);
#6551=FACE_OUTER_BOUND('',#13313,.T.);
#6552=FACE_OUTER_BOUND('',#13314,.T.);
#6553=FACE_OUTER_BOUND('',#13315,.T.);
#6554=FACE_OUTER_BOUND('',#13316,.T.);
#6555=FACE_OUTER_BOUND('',#13317,.T.);
#6556=FACE_OUTER_BOUND('',#13318,.T.);
#6557=FACE_OUTER_BOUND('',#13319,.T.);
#6558=FACE_OUTER_BOUND('',#13320,.T.);
#6559=FACE_OUTER_BOUND('',#13321,.T.);
#6560=FACE_OUTER_BOUND('',#13322,.T.);
#6561=FACE_OUTER_BOUND('',#13323,.T.);
#6562=FACE_OUTER_BOUND('',#13324,.T.);
#6563=FACE_OUTER_BOUND('',#13325,.T.);
#6564=FACE_OUTER_BOUND('',#13326,.T.);
#6565=FACE_OUTER_BOUND('',#13327,.T.);
#6566=FACE_OUTER_BOUND('',#13328,.T.);
#6567=FACE_OUTER_BOUND('',#13329,.T.);
#6568=FACE_OUTER_BOUND('',#13330,.T.);
#6569=FACE_OUTER_BOUND('',#13331,.T.);
#6570=FACE_OUTER_BOUND('',#13332,.T.);
#6571=FACE_OUTER_BOUND('',#13333,.T.);
#6572=FACE_OUTER_BOUND('',#13334,.T.);
#6573=FACE_OUTER_BOUND('',#13335,.T.);
#6574=FACE_OUTER_BOUND('',#13336,.T.);
#6575=FACE_OUTER_BOUND('',#13337,.T.);
#6576=FACE_OUTER_BOUND('',#13338,.T.);
#6577=FACE_OUTER_BOUND('',#13339,.T.);
#6578=FACE_OUTER_BOUND('',#13340,.T.);
#6579=FACE_OUTER_BOUND('',#13341,.T.);
#6580=FACE_OUTER_BOUND('',#13342,.T.);
#6581=FACE_OUTER_BOUND('',#13343,.T.);
#6582=FACE_OUTER_BOUND('',#13344,.T.);
#6583=FACE_OUTER_BOUND('',#13345,.T.);
#6584=FACE_OUTER_BOUND('',#13346,.T.);
#6585=FACE_OUTER_BOUND('',#13347,.T.);
#6586=FACE_OUTER_BOUND('',#13348,.T.);
#6587=FACE_OUTER_BOUND('',#13349,.T.);
#6588=FACE_OUTER_BOUND('',#13350,.T.);
#6589=FACE_OUTER_BOUND('',#13351,.T.);
#6590=FACE_OUTER_BOUND('',#13352,.T.);
#6591=FACE_OUTER_BOUND('',#13353,.T.);
#6592=FACE_OUTER_BOUND('',#13354,.T.);
#6593=FACE_OUTER_BOUND('',#13355,.T.);
#6594=FACE_OUTER_BOUND('',#13356,.T.);
#6595=FACE_OUTER_BOUND('',#13357,.T.);
#6596=FACE_OUTER_BOUND('',#13358,.T.);
#6597=FACE_OUTER_BOUND('',#13359,.T.);
#6598=FACE_OUTER_BOUND('',#13360,.T.);
#6599=FACE_OUTER_BOUND('',#13361,.T.);
#6600=FACE_OUTER_BOUND('',#13362,.T.);
#6601=FACE_OUTER_BOUND('',#13363,.T.);
#6602=FACE_OUTER_BOUND('',#13364,.T.);
#6603=FACE_OUTER_BOUND('',#13365,.T.);
#6604=FACE_OUTER_BOUND('',#13366,.T.);
#6605=FACE_OUTER_BOUND('',#13367,.T.);
#6606=FACE_OUTER_BOUND('',#13368,.T.);
#6607=FACE_OUTER_BOUND('',#13369,.T.);
#6608=FACE_OUTER_BOUND('',#13370,.T.);
#6609=FACE_OUTER_BOUND('',#13371,.T.);
#6610=FACE_OUTER_BOUND('',#13372,.T.);
#6611=FACE_OUTER_BOUND('',#13373,.T.);
#6612=FACE_OUTER_BOUND('',#13374,.T.);
#6613=FACE_OUTER_BOUND('',#13375,.T.);
#6614=FACE_OUTER_BOUND('',#13376,.T.);
#6615=FACE_OUTER_BOUND('',#13377,.T.);
#6616=FACE_OUTER_BOUND('',#13378,.T.);
#6617=FACE_OUTER_BOUND('',#13379,.T.);
#6618=FACE_OUTER_BOUND('',#13380,.T.);
#6619=FACE_OUTER_BOUND('',#13381,.T.);
#6620=FACE_OUTER_BOUND('',#13382,.T.);
#6621=FACE_OUTER_BOUND('',#13383,.T.);
#6622=FACE_OUTER_BOUND('',#13384,.T.);
#6623=FACE_OUTER_BOUND('',#13385,.T.);
#6624=FACE_OUTER_BOUND('',#13386,.T.);
#6625=FACE_OUTER_BOUND('',#13387,.T.);
#6626=FACE_OUTER_BOUND('',#13388,.T.);
#6627=FACE_OUTER_BOUND('',#13389,.T.);
#6628=FACE_OUTER_BOUND('',#13390,.T.);
#6629=FACE_OUTER_BOUND('',#13391,.T.);
#6630=FACE_OUTER_BOUND('',#13392,.T.);
#6631=FACE_OUTER_BOUND('',#13393,.T.);
#6632=FACE_OUTER_BOUND('',#13394,.T.);
#6633=FACE_OUTER_BOUND('',#13395,.T.);
#6634=FACE_OUTER_BOUND('',#13396,.T.);
#6635=FACE_OUTER_BOUND('',#13397,.T.);
#6636=FACE_OUTER_BOUND('',#13398,.T.);
#6637=FACE_OUTER_BOUND('',#13399,.T.);
#6638=FACE_OUTER_BOUND('',#13400,.T.);
#6639=FACE_OUTER_BOUND('',#13401,.T.);
#6640=FACE_OUTER_BOUND('',#13402,.T.);
#6641=FACE_OUTER_BOUND('',#13403,.T.);
#6642=FACE_OUTER_BOUND('',#13404,.T.);
#6643=FACE_OUTER_BOUND('',#13405,.T.);
#6644=FACE_OUTER_BOUND('',#13406,.T.);
#6645=FACE_OUTER_BOUND('',#13407,.T.);
#6646=FACE_OUTER_BOUND('',#13408,.T.);
#6647=FACE_OUTER_BOUND('',#13409,.T.);
#6648=FACE_OUTER_BOUND('',#13410,.T.);
#6649=FACE_OUTER_BOUND('',#13411,.T.);
#6650=FACE_OUTER_BOUND('',#13412,.T.);
#6651=FACE_OUTER_BOUND('',#13413,.T.);
#6652=FACE_OUTER_BOUND('',#13414,.T.);
#6653=FACE_OUTER_BOUND('',#13415,.T.);
#6654=FACE_OUTER_BOUND('',#13416,.T.);
#6655=FACE_OUTER_BOUND('',#13417,.T.);
#6656=FACE_OUTER_BOUND('',#13418,.T.);
#6657=FACE_OUTER_BOUND('',#13419,.T.);
#6658=FACE_OUTER_BOUND('',#13420,.T.);
#6659=FACE_OUTER_BOUND('',#13421,.T.);
#6660=FACE_OUTER_BOUND('',#13422,.T.);
#6661=FACE_OUTER_BOUND('',#13423,.T.);
#6662=FACE_OUTER_BOUND('',#13424,.T.);
#6663=FACE_OUTER_BOUND('',#13425,.T.);
#6664=FACE_OUTER_BOUND('',#13426,.T.);
#6665=FACE_OUTER_BOUND('',#13427,.T.);
#6666=FACE_OUTER_BOUND('',#13428,.T.);
#6667=FACE_OUTER_BOUND('',#13429,.T.);
#6668=FACE_OUTER_BOUND('',#13430,.T.);
#6669=FACE_OUTER_BOUND('',#13431,.T.);
#6670=FACE_OUTER_BOUND('',#13432,.T.);
#6671=FACE_OUTER_BOUND('',#13433,.T.);
#6672=FACE_OUTER_BOUND('',#13434,.T.);
#6673=FACE_OUTER_BOUND('',#13435,.T.);
#6674=FACE_OUTER_BOUND('',#13436,.T.);
#6675=FACE_OUTER_BOUND('',#13437,.T.);
#6676=FACE_OUTER_BOUND('',#13438,.T.);
#6677=FACE_OUTER_BOUND('',#13439,.T.);
#6678=FACE_OUTER_BOUND('',#13440,.T.);
#6679=FACE_OUTER_BOUND('',#13441,.T.);
#6680=FACE_OUTER_BOUND('',#13442,.T.);
#6681=FACE_OUTER_BOUND('',#13443,.T.);
#6682=FACE_OUTER_BOUND('',#13444,.T.);
#6683=FACE_OUTER_BOUND('',#13445,.T.);
#6684=FACE_OUTER_BOUND('',#13446,.T.);
#6685=FACE_OUTER_BOUND('',#13447,.T.);
#6686=FACE_OUTER_BOUND('',#13448,.T.);
#6687=FACE_OUTER_BOUND('',#13449,.T.);
#6688=FACE_OUTER_BOUND('',#13450,.T.);
#6689=FACE_OUTER_BOUND('',#13451,.T.);
#6690=FACE_OUTER_BOUND('',#13452,.T.);
#6691=FACE_OUTER_BOUND('',#13453,.T.);
#6692=FACE_OUTER_BOUND('',#13454,.T.);
#6693=FACE_OUTER_BOUND('',#13455,.T.);
#6694=FACE_OUTER_BOUND('',#13456,.T.);
#6695=FACE_OUTER_BOUND('',#13457,.T.);
#6696=FACE_OUTER_BOUND('',#13458,.T.);
#6697=FACE_OUTER_BOUND('',#13459,.T.);
#6698=FACE_OUTER_BOUND('',#13460,.T.);
#6699=FACE_OUTER_BOUND('',#13461,.T.);
#6700=FACE_OUTER_BOUND('',#13462,.T.);
#6701=FACE_OUTER_BOUND('',#13463,.T.);
#6702=FACE_OUTER_BOUND('',#13464,.T.);
#6703=FACE_OUTER_BOUND('',#13465,.T.);
#6704=FACE_OUTER_BOUND('',#13466,.T.);
#6705=FACE_OUTER_BOUND('',#13467,.T.);
#6706=FACE_OUTER_BOUND('',#13468,.T.);
#6707=FACE_OUTER_BOUND('',#13469,.T.);
#6708=FACE_OUTER_BOUND('',#13470,.T.);
#6709=FACE_OUTER_BOUND('',#13471,.T.);
#6710=FACE_OUTER_BOUND('',#13472,.T.);
#6711=FACE_OUTER_BOUND('',#13473,.T.);
#6712=FACE_OUTER_BOUND('',#13474,.T.);
#6713=FACE_OUTER_BOUND('',#13475,.T.);
#6714=FACE_OUTER_BOUND('',#13476,.T.);
#6715=FACE_OUTER_BOUND('',#13477,.T.);
#6716=FACE_OUTER_BOUND('',#13478,.T.);
#6717=FACE_OUTER_BOUND('',#13479,.T.);
#6718=FACE_OUTER_BOUND('',#13480,.T.);
#6719=FACE_OUTER_BOUND('',#13481,.T.);
#6720=FACE_OUTER_BOUND('',#13482,.T.);
#6721=FACE_OUTER_BOUND('',#13483,.T.);
#6722=FACE_OUTER_BOUND('',#13484,.T.);
#6723=FACE_OUTER_BOUND('',#13485,.T.);
#6724=FACE_OUTER_BOUND('',#13486,.T.);
#6725=FACE_OUTER_BOUND('',#13487,.T.);
#6726=FACE_OUTER_BOUND('',#13488,.T.);
#6727=FACE_OUTER_BOUND('',#13489,.T.);
#6728=FACE_OUTER_BOUND('',#13490,.T.);
#6729=FACE_OUTER_BOUND('',#13491,.T.);
#6730=FACE_OUTER_BOUND('',#13492,.T.);
#6731=FACE_OUTER_BOUND('',#13493,.T.);
#6732=FACE_OUTER_BOUND('',#13494,.T.);
#6733=FACE_OUTER_BOUND('',#13495,.T.);
#6734=FACE_OUTER_BOUND('',#13496,.T.);
#6735=FACE_OUTER_BOUND('',#13497,.T.);
#6736=FACE_OUTER_BOUND('',#13498,.T.);
#6737=FACE_OUTER_BOUND('',#13499,.T.);
#6738=FACE_OUTER_BOUND('',#13500,.T.);
#6739=FACE_OUTER_BOUND('',#13501,.T.);
#6740=FACE_OUTER_BOUND('',#13502,.T.);
#6741=FACE_OUTER_BOUND('',#13503,.T.);
#6742=FACE_OUTER_BOUND('',#13504,.T.);
#6743=FACE_OUTER_BOUND('',#13505,.T.);
#6744=FACE_OUTER_BOUND('',#13506,.T.);
#6745=FACE_OUTER_BOUND('',#13507,.T.);
#6746=FACE_OUTER_BOUND('',#13508,.T.);
#6747=FACE_OUTER_BOUND('',#13509,.T.);
#6748=FACE_OUTER_BOUND('',#13510,.T.);
#6749=FACE_OUTER_BOUND('',#13511,.T.);
#6750=FACE_OUTER_BOUND('',#13512,.T.);
#6751=FACE_OUTER_BOUND('',#13513,.T.);
#6752=FACE_OUTER_BOUND('',#13514,.T.);
#6753=FACE_OUTER_BOUND('',#13515,.T.);
#6754=FACE_OUTER_BOUND('',#13516,.T.);
#6755=FACE_OUTER_BOUND('',#13517,.T.);
#6756=FACE_OUTER_BOUND('',#13518,.T.);
#6757=FACE_OUTER_BOUND('',#13519,.T.);
#6758=FACE_OUTER_BOUND('',#13520,.T.);
#6759=FACE_OUTER_BOUND('',#13521,.T.);
#6760=FACE_OUTER_BOUND('',#13522,.T.);
#6761=FACE_OUTER_BOUND('',#13523,.T.);
#6762=FACE_OUTER_BOUND('',#13524,.T.);
#6763=FACE_OUTER_BOUND('',#13525,.T.);
#6764=FACE_OUTER_BOUND('',#13526,.T.);
#6765=FACE_OUTER_BOUND('',#13527,.T.);
#6766=FACE_OUTER_BOUND('',#13528,.T.);
#6767=FACE_OUTER_BOUND('',#13529,.T.);
#6768=FACE_OUTER_BOUND('',#13530,.T.);
#6769=FACE_OUTER_BOUND('',#13531,.T.);
#6770=FACE_OUTER_BOUND('',#13532,.T.);
#6771=FACE_OUTER_BOUND('',#13533,.T.);
#6772=FACE_OUTER_BOUND('',#13534,.T.);
#6773=FACE_OUTER_BOUND('',#13535,.T.);
#6774=FACE_OUTER_BOUND('',#13536,.T.);
#6775=FACE_OUTER_BOUND('',#13537,.T.);
#6776=FACE_OUTER_BOUND('',#13538,.T.);
#6777=EDGE_LOOP('',(#47402,#47403,#47404));
#6778=EDGE_LOOP('',(#47405,#47406,#47407));
#6779=EDGE_LOOP('',(#47408,#47409,#47410));
#6780=EDGE_LOOP('',(#47411,#47412,#47413));
#6781=EDGE_LOOP('',(#47414,#47415,#47416));
#6782=EDGE_LOOP('',(#47417,#47418,#47419));
#6783=EDGE_LOOP('',(#47420,#47421,#47422,#47423,#47424));
#6784=EDGE_LOOP('',(#47425,#47426,#47427));
#6785=EDGE_LOOP('',(#47428,#47429,#47430));
#6786=EDGE_LOOP('',(#47431,#47432,#47433));
#6787=EDGE_LOOP('',(#47434,#47435,#47436));
#6788=EDGE_LOOP('',(#47437,#47438,#47439));
#6789=EDGE_LOOP('',(#47440,#47441,#47442));
#6790=EDGE_LOOP('',(#47443,#47444,#47445));
#6791=EDGE_LOOP('',(#47446,#47447,#47448));
#6792=EDGE_LOOP('',(#47449,#47450,#47451));
#6793=EDGE_LOOP('',(#47452,#47453,#47454));
#6794=EDGE_LOOP('',(#47455,#47456,#47457));
#6795=EDGE_LOOP('',(#47458,#47459,#47460));
#6796=EDGE_LOOP('',(#47461,#47462,#47463));
#6797=EDGE_LOOP('',(#47464,#47465,#47466));
#6798=EDGE_LOOP('',(#47467,#47468,#47469));
#6799=EDGE_LOOP('',(#47470,#47471,#47472));
#6800=EDGE_LOOP('',(#47473,#47474,#47475));
#6801=EDGE_LOOP('',(#47476,#47477,#47478));
#6802=EDGE_LOOP('',(#47479,#47480,#47481));
#6803=EDGE_LOOP('',(#47482,#47483,#47484));
#6804=EDGE_LOOP('',(#47485,#47486,#47487));
#6805=EDGE_LOOP('',(#47488,#47489,#47490));
#6806=EDGE_LOOP('',(#47491,#47492,#47493));
#6807=EDGE_LOOP('',(#47494,#47495,#47496));
#6808=EDGE_LOOP('',(#47497,#47498,#47499));
#6809=EDGE_LOOP('',(#47500,#47501,#47502));
#6810=EDGE_LOOP('',(#47503,#47504,#47505));
#6811=EDGE_LOOP('',(#47506,#47507,#47508));
#6812=EDGE_LOOP('',(#47509,#47510,#47511));
#6813=EDGE_LOOP('',(#47512,#47513,#47514));
#6814=EDGE_LOOP('',(#47515,#47516,#47517));
#6815=EDGE_LOOP('',(#47518,#47519,#47520));
#6816=EDGE_LOOP('',(#47521,#47522,#47523));
#6817=EDGE_LOOP('',(#47524,#47525,#47526));
#6818=EDGE_LOOP('',(#47527,#47528,#47529));
#6819=EDGE_LOOP('',(#47530,#47531,#47532));
#6820=EDGE_LOOP('',(#47533,#47534,#47535));
#6821=EDGE_LOOP('',(#47536,#47537,#47538));
#6822=EDGE_LOOP('',(#47539,#47540,#47541));
#6823=EDGE_LOOP('',(#47542,#47543,#47544));
#6824=EDGE_LOOP('',(#47545,#47546,#47547));
#6825=EDGE_LOOP('',(#47548,#47549,#47550));
#6826=EDGE_LOOP('',(#47551,#47552,#47553));
#6827=EDGE_LOOP('',(#47554,#47555,#47556));
#6828=EDGE_LOOP('',(#47557,#47558,#47559));
#6829=EDGE_LOOP('',(#47560,#47561,#47562));
#6830=EDGE_LOOP('',(#47563,#47564,#47565));
#6831=EDGE_LOOP('',(#47566,#47567,#47568));
#6832=EDGE_LOOP('',(#47569,#47570,#47571));
#6833=EDGE_LOOP('',(#47572,#47573,#47574));
#6834=EDGE_LOOP('',(#47575,#47576,#47577));
#6835=EDGE_LOOP('',(#47578,#47579,#47580));
#6836=EDGE_LOOP('',(#47581,#47582,#47583));
#6837=EDGE_LOOP('',(#47584,#47585,#47586));
#6838=EDGE_LOOP('',(#47587,#47588,#47589));
#6839=EDGE_LOOP('',(#47590,#47591,#47592));
#6840=EDGE_LOOP('',(#47593,#47594,#47595));
#6841=EDGE_LOOP('',(#47596,#47597,#47598));
#6842=EDGE_LOOP('',(#47599,#47600,#47601));
#6843=EDGE_LOOP('',(#47602,#47603,#47604));
#6844=EDGE_LOOP('',(#47605,#47606,#47607));
#6845=EDGE_LOOP('',(#47608,#47609,#47610));
#6846=EDGE_LOOP('',(#47611,#47612,#47613));
#6847=EDGE_LOOP('',(#47614,#47615,#47616));
#6848=EDGE_LOOP('',(#47617,#47618,#47619));
#6849=EDGE_LOOP('',(#47620,#47621,#47622));
#6850=EDGE_LOOP('',(#47623,#47624,#47625));
#6851=EDGE_LOOP('',(#47626,#47627,#47628));
#6852=EDGE_LOOP('',(#47629,#47630,#47631));
#6853=EDGE_LOOP('',(#47632,#47633,#47634));
#6854=EDGE_LOOP('',(#47635,#47636,#47637));
#6855=EDGE_LOOP('',(#47638,#47639,#47640));
#6856=EDGE_LOOP('',(#47641,#47642,#47643));
#6857=EDGE_LOOP('',(#47644,#47645,#47646));
#6858=EDGE_LOOP('',(#47647,#47648,#47649));
#6859=EDGE_LOOP('',(#47650,#47651,#47652));
#6860=EDGE_LOOP('',(#47653,#47654,#47655));
#6861=EDGE_LOOP('',(#47656,#47657,#47658));
#6862=EDGE_LOOP('',(#47659,#47660,#47661));
#6863=EDGE_LOOP('',(#47662,#47663,#47664));
#6864=EDGE_LOOP('',(#47665,#47666,#47667));
#6865=EDGE_LOOP('',(#47668,#47669,#47670));
#6866=EDGE_LOOP('',(#47671,#47672,#47673));
#6867=EDGE_LOOP('',(#47674,#47675,#47676));
#6868=EDGE_LOOP('',(#47677,#47678,#47679));
#6869=EDGE_LOOP('',(#47680,#47681,#47682));
#6870=EDGE_LOOP('',(#47683,#47684,#47685));
#6871=EDGE_LOOP('',(#47686,#47687,#47688));
#6872=EDGE_LOOP('',(#47689,#47690,#47691));
#6873=EDGE_LOOP('',(#47692,#47693,#47694));
#6874=EDGE_LOOP('',(#47695,#47696,#47697));
#6875=EDGE_LOOP('',(#47698,#47699,#47700));
#6876=EDGE_LOOP('',(#47701,#47702,#47703));
#6877=EDGE_LOOP('',(#47704,#47705,#47706));
#6878=EDGE_LOOP('',(#47707,#47708,#47709));
#6879=EDGE_LOOP('',(#47710,#47711,#47712));
#6880=EDGE_LOOP('',(#47713,#47714,#47715));
#6881=EDGE_LOOP('',(#47716,#47717,#47718));
#6882=EDGE_LOOP('',(#47719,#47720,#47721));
#6883=EDGE_LOOP('',(#47722,#47723,#47724));
#6884=EDGE_LOOP('',(#47725,#47726,#47727));
#6885=EDGE_LOOP('',(#47728,#47729,#47730));
#6886=EDGE_LOOP('',(#47731,#47732,#47733));
#6887=EDGE_LOOP('',(#47734,#47735,#47736));
#6888=EDGE_LOOP('',(#47737,#47738,#47739));
#6889=EDGE_LOOP('',(#47740,#47741,#47742));
#6890=EDGE_LOOP('',(#47743,#47744,#47745));
#6891=EDGE_LOOP('',(#47746,#47747,#47748));
#6892=EDGE_LOOP('',(#47749,#47750,#47751));
#6893=EDGE_LOOP('',(#47752,#47753,#47754));
#6894=EDGE_LOOP('',(#47755,#47756,#47757));
#6895=EDGE_LOOP('',(#47758,#47759,#47760));
#6896=EDGE_LOOP('',(#47761,#47762,#47763));
#6897=EDGE_LOOP('',(#47764,#47765,#47766));
#6898=EDGE_LOOP('',(#47767,#47768,#47769));
#6899=EDGE_LOOP('',(#47770,#47771,#47772));
#6900=EDGE_LOOP('',(#47773,#47774,#47775));
#6901=EDGE_LOOP('',(#47776,#47777,#47778));
#6902=EDGE_LOOP('',(#47779,#47780,#47781));
#6903=EDGE_LOOP('',(#47782,#47783,#47784));
#6904=EDGE_LOOP('',(#47785,#47786,#47787));
#6905=EDGE_LOOP('',(#47788,#47789,#47790));
#6906=EDGE_LOOP('',(#47791,#47792,#47793));
#6907=EDGE_LOOP('',(#47794,#47795,#47796));
#6908=EDGE_LOOP('',(#47797,#47798,#47799));
#6909=EDGE_LOOP('',(#47800,#47801,#47802));
#6910=EDGE_LOOP('',(#47803,#47804,#47805));
#6911=EDGE_LOOP('',(#47806,#47807,#47808));
#6912=EDGE_LOOP('',(#47809,#47810,#47811));
#6913=EDGE_LOOP('',(#47812,#47813,#47814));
#6914=EDGE_LOOP('',(#47815,#47816,#47817));
#6915=EDGE_LOOP('',(#47818,#47819,#47820));
#6916=EDGE_LOOP('',(#47821,#47822,#47823));
#6917=EDGE_LOOP('',(#47824,#47825,#47826));
#6918=EDGE_LOOP('',(#47827,#47828,#47829));
#6919=EDGE_LOOP('',(#47830,#47831,#47832));
#6920=EDGE_LOOP('',(#47833,#47834,#47835));
#6921=EDGE_LOOP('',(#47836,#47837,#47838));
#6922=EDGE_LOOP('',(#47839,#47840,#47841));
#6923=EDGE_LOOP('',(#47842,#47843,#47844));
#6924=EDGE_LOOP('',(#47845,#47846,#47847));
#6925=EDGE_LOOP('',(#47848,#47849,#47850));
#6926=EDGE_LOOP('',(#47851,#47852,#47853));
#6927=EDGE_LOOP('',(#47854,#47855,#47856));
#6928=EDGE_LOOP('',(#47857,#47858,#47859));
#6929=EDGE_LOOP('',(#47860,#47861,#47862));
#6930=EDGE_LOOP('',(#47863,#47864,#47865));
#6931=EDGE_LOOP('',(#47866,#47867,#47868));
#6932=EDGE_LOOP('',(#47869,#47870,#47871));
#6933=EDGE_LOOP('',(#47872,#47873,#47874));
#6934=EDGE_LOOP('',(#47875,#47876,#47877));
#6935=EDGE_LOOP('',(#47878,#47879,#47880));
#6936=EDGE_LOOP('',(#47881,#47882,#47883));
#6937=EDGE_LOOP('',(#47884,#47885,#47886));
#6938=EDGE_LOOP('',(#47887,#47888,#47889));
#6939=EDGE_LOOP('',(#47890,#47891,#47892));
#6940=EDGE_LOOP('',(#47893,#47894,#47895));
#6941=EDGE_LOOP('',(#47896,#47897,#47898));
#6942=EDGE_LOOP('',(#47899,#47900,#47901));
#6943=EDGE_LOOP('',(#47902,#47903,#47904));
#6944=EDGE_LOOP('',(#47905,#47906,#47907));
#6945=EDGE_LOOP('',(#47908,#47909,#47910));
#6946=EDGE_LOOP('',(#47911,#47912,#47913));
#6947=EDGE_LOOP('',(#47914,#47915,#47916));
#6948=EDGE_LOOP('',(#47917,#47918,#47919));
#6949=EDGE_LOOP('',(#47920,#47921,#47922));
#6950=EDGE_LOOP('',(#47923,#47924,#47925));
#6951=EDGE_LOOP('',(#47926,#47927,#47928));
#6952=EDGE_LOOP('',(#47929,#47930,#47931));
#6953=EDGE_LOOP('',(#47932,#47933,#47934));
#6954=EDGE_LOOP('',(#47935,#47936,#47937));
#6955=EDGE_LOOP('',(#47938,#47939,#47940));
#6956=EDGE_LOOP('',(#47941,#47942,#47943));
#6957=EDGE_LOOP('',(#47944,#47945,#47946));
#6958=EDGE_LOOP('',(#47947,#47948,#47949));
#6959=EDGE_LOOP('',(#47950,#47951,#47952));
#6960=EDGE_LOOP('',(#47953,#47954,#47955));
#6961=EDGE_LOOP('',(#47956,#47957,#47958));
#6962=EDGE_LOOP('',(#47959,#47960,#47961));
#6963=EDGE_LOOP('',(#47962,#47963,#47964));
#6964=EDGE_LOOP('',(#47965,#47966,#47967));
#6965=EDGE_LOOP('',(#47968,#47969,#47970));
#6966=EDGE_LOOP('',(#47971,#47972,#47973));
#6967=EDGE_LOOP('',(#47974,#47975,#47976));
#6968=EDGE_LOOP('',(#47977,#47978,#47979));
#6969=EDGE_LOOP('',(#47980,#47981,#47982));
#6970=EDGE_LOOP('',(#47983,#47984,#47985));
#6971=EDGE_LOOP('',(#47986,#47987,#47988));
#6972=EDGE_LOOP('',(#47989,#47990,#47991));
#6973=EDGE_LOOP('',(#47992,#47993,#47994));
#6974=EDGE_LOOP('',(#47995,#47996,#47997));
#6975=EDGE_LOOP('',(#47998,#47999,#48000));
#6976=EDGE_LOOP('',(#48001,#48002,#48003));
#6977=EDGE_LOOP('',(#48004,#48005,#48006));
#6978=EDGE_LOOP('',(#48007,#48008,#48009));
#6979=EDGE_LOOP('',(#48010,#48011,#48012));
#6980=EDGE_LOOP('',(#48013,#48014,#48015));
#6981=EDGE_LOOP('',(#48016,#48017,#48018));
#6982=EDGE_LOOP('',(#48019,#48020,#48021));
#6983=EDGE_LOOP('',(#48022,#48023,#48024));
#6984=EDGE_LOOP('',(#48025,#48026,#48027));
#6985=EDGE_LOOP('',(#48028,#48029,#48030));
#6986=EDGE_LOOP('',(#48031,#48032,#48033));
#6987=EDGE_LOOP('',(#48034,#48035,#48036));
#6988=EDGE_LOOP('',(#48037,#48038,#48039));
#6989=EDGE_LOOP('',(#48040,#48041,#48042));
#6990=EDGE_LOOP('',(#48043,#48044,#48045));
#6991=EDGE_LOOP('',(#48046,#48047,#48048));
#6992=EDGE_LOOP('',(#48049,#48050,#48051));
#6993=EDGE_LOOP('',(#48052,#48053,#48054));
#6994=EDGE_LOOP('',(#48055,#48056,#48057));
#6995=EDGE_LOOP('',(#48058,#48059,#48060));
#6996=EDGE_LOOP('',(#48061,#48062,#48063));
#6997=EDGE_LOOP('',(#48064,#48065,#48066));
#6998=EDGE_LOOP('',(#48067,#48068,#48069));
#6999=EDGE_LOOP('',(#48070,#48071,#48072));
#7000=EDGE_LOOP('',(#48073,#48074,#48075));
#7001=EDGE_LOOP('',(#48076,#48077,#48078));
#7002=EDGE_LOOP('',(#48079,#48080,#48081));
#7003=EDGE_LOOP('',(#48082,#48083,#48084));
#7004=EDGE_LOOP('',(#48085,#48086,#48087));
#7005=EDGE_LOOP('',(#48088,#48089,#48090));
#7006=EDGE_LOOP('',(#48091,#48092,#48093));
#7007=EDGE_LOOP('',(#48094,#48095,#48096));
#7008=EDGE_LOOP('',(#48097,#48098,#48099));
#7009=EDGE_LOOP('',(#48100,#48101,#48102));
#7010=EDGE_LOOP('',(#48103,#48104,#48105));
#7011=EDGE_LOOP('',(#48106,#48107,#48108));
#7012=EDGE_LOOP('',(#48109,#48110,#48111));
#7013=EDGE_LOOP('',(#48112,#48113,#48114));
#7014=EDGE_LOOP('',(#48115,#48116,#48117));
#7015=EDGE_LOOP('',(#48118,#48119,#48120));
#7016=EDGE_LOOP('',(#48121,#48122,#48123));
#7017=EDGE_LOOP('',(#48124,#48125,#48126));
#7018=EDGE_LOOP('',(#48127,#48128,#48129));
#7019=EDGE_LOOP('',(#48130,#48131,#48132));
#7020=EDGE_LOOP('',(#48133,#48134,#48135));
#7021=EDGE_LOOP('',(#48136,#48137,#48138));
#7022=EDGE_LOOP('',(#48139,#48140,#48141));
#7023=EDGE_LOOP('',(#48142,#48143,#48144));
#7024=EDGE_LOOP('',(#48145,#48146,#48147));
#7025=EDGE_LOOP('',(#48148,#48149,#48150));
#7026=EDGE_LOOP('',(#48151,#48152,#48153));
#7027=EDGE_LOOP('',(#48154,#48155,#48156));
#7028=EDGE_LOOP('',(#48157,#48158,#48159));
#7029=EDGE_LOOP('',(#48160,#48161,#48162));
#7030=EDGE_LOOP('',(#48163,#48164,#48165));
#7031=EDGE_LOOP('',(#48166,#48167,#48168));
#7032=EDGE_LOOP('',(#48169,#48170,#48171));
#7033=EDGE_LOOP('',(#48172,#48173,#48174));
#7034=EDGE_LOOP('',(#48175,#48176,#48177));
#7035=EDGE_LOOP('',(#48178,#48179,#48180));
#7036=EDGE_LOOP('',(#48181,#48182,#48183));
#7037=EDGE_LOOP('',(#48184,#48185,#48186));
#7038=EDGE_LOOP('',(#48187,#48188,#48189));
#7039=EDGE_LOOP('',(#48190,#48191,#48192));
#7040=EDGE_LOOP('',(#48193,#48194,#48195));
#7041=EDGE_LOOP('',(#48196,#48197,#48198));
#7042=EDGE_LOOP('',(#48199,#48200,#48201));
#7043=EDGE_LOOP('',(#48202,#48203,#48204));
#7044=EDGE_LOOP('',(#48205,#48206,#48207));
#7045=EDGE_LOOP('',(#48208,#48209,#48210));
#7046=EDGE_LOOP('',(#48211,#48212,#48213));
#7047=EDGE_LOOP('',(#48214,#48215,#48216));
#7048=EDGE_LOOP('',(#48217,#48218,#48219));
#7049=EDGE_LOOP('',(#48220,#48221,#48222));
#7050=EDGE_LOOP('',(#48223,#48224,#48225));
#7051=EDGE_LOOP('',(#48226,#48227,#48228));
#7052=EDGE_LOOP('',(#48229,#48230,#48231));
#7053=EDGE_LOOP('',(#48232,#48233,#48234));
#7054=EDGE_LOOP('',(#48235,#48236,#48237));
#7055=EDGE_LOOP('',(#48238,#48239,#48240));
#7056=EDGE_LOOP('',(#48241,#48242,#48243));
#7057=EDGE_LOOP('',(#48244,#48245,#48246));
#7058=EDGE_LOOP('',(#48247,#48248,#48249));
#7059=EDGE_LOOP('',(#48250,#48251,#48252));
#7060=EDGE_LOOP('',(#48253,#48254,#48255));
#7061=EDGE_LOOP('',(#48256,#48257,#48258));
#7062=EDGE_LOOP('',(#48259,#48260,#48261));
#7063=EDGE_LOOP('',(#48262,#48263,#48264));
#7064=EDGE_LOOP('',(#48265,#48266,#48267));
#7065=EDGE_LOOP('',(#48268,#48269,#48270));
#7066=EDGE_LOOP('',(#48271,#48272,#48273));
#7067=EDGE_LOOP('',(#48274,#48275,#48276));
#7068=EDGE_LOOP('',(#48277,#48278,#48279));
#7069=EDGE_LOOP('',(#48280,#48281,#48282));
#7070=EDGE_LOOP('',(#48283,#48284,#48285));
#7071=EDGE_LOOP('',(#48286,#48287,#48288));
#7072=EDGE_LOOP('',(#48289,#48290,#48291));
#7073=EDGE_LOOP('',(#48292,#48293,#48294));
#7074=EDGE_LOOP('',(#48295,#48296,#48297));
#7075=EDGE_LOOP('',(#48298,#48299,#48300));
#7076=EDGE_LOOP('',(#48301,#48302,#48303));
#7077=EDGE_LOOP('',(#48304,#48305,#48306));
#7078=EDGE_LOOP('',(#48307,#48308,#48309));
#7079=EDGE_LOOP('',(#48310,#48311,#48312));
#7080=EDGE_LOOP('',(#48313,#48314,#48315));
#7081=EDGE_LOOP('',(#48316,#48317,#48318));
#7082=EDGE_LOOP('',(#48319,#48320,#48321));
#7083=EDGE_LOOP('',(#48322,#48323,#48324));
#7084=EDGE_LOOP('',(#48325,#48326,#48327));
#7085=EDGE_LOOP('',(#48328,#48329,#48330));
#7086=EDGE_LOOP('',(#48331,#48332,#48333));
#7087=EDGE_LOOP('',(#48334,#48335,#48336));
#7088=EDGE_LOOP('',(#48337,#48338,#48339));
#7089=EDGE_LOOP('',(#48340,#48341,#48342));
#7090=EDGE_LOOP('',(#48343,#48344,#48345));
#7091=EDGE_LOOP('',(#48346,#48347,#48348));
#7092=EDGE_LOOP('',(#48349,#48350,#48351));
#7093=EDGE_LOOP('',(#48352,#48353,#48354));
#7094=EDGE_LOOP('',(#48355,#48356,#48357));
#7095=EDGE_LOOP('',(#48358,#48359,#48360));
#7096=EDGE_LOOP('',(#48361,#48362,#48363));
#7097=EDGE_LOOP('',(#48364,#48365,#48366));
#7098=EDGE_LOOP('',(#48367,#48368,#48369));
#7099=EDGE_LOOP('',(#48370,#48371,#48372));
#7100=EDGE_LOOP('',(#48373,#48374,#48375));
#7101=EDGE_LOOP('',(#48376,#48377,#48378));
#7102=EDGE_LOOP('',(#48379,#48380,#48381));
#7103=EDGE_LOOP('',(#48382,#48383,#48384));
#7104=EDGE_LOOP('',(#48385,#48386,#48387));
#7105=EDGE_LOOP('',(#48388,#48389,#48390));
#7106=EDGE_LOOP('',(#48391,#48392,#48393));
#7107=EDGE_LOOP('',(#48394,#48395,#48396));
#7108=EDGE_LOOP('',(#48397,#48398,#48399));
#7109=EDGE_LOOP('',(#48400,#48401,#48402));
#7110=EDGE_LOOP('',(#48403,#48404,#48405));
#7111=EDGE_LOOP('',(#48406,#48407,#48408));
#7112=EDGE_LOOP('',(#48409,#48410,#48411));
#7113=EDGE_LOOP('',(#48412,#48413,#48414));
#7114=EDGE_LOOP('',(#48415,#48416,#48417));
#7115=EDGE_LOOP('',(#48418,#48419,#48420));
#7116=EDGE_LOOP('',(#48421,#48422,#48423));
#7117=EDGE_LOOP('',(#48424,#48425,#48426));
#7118=EDGE_LOOP('',(#48427,#48428,#48429));
#7119=EDGE_LOOP('',(#48430,#48431,#48432));
#7120=EDGE_LOOP('',(#48433,#48434,#48435));
#7121=EDGE_LOOP('',(#48436,#48437,#48438));
#7122=EDGE_LOOP('',(#48439,#48440,#48441));
#7123=EDGE_LOOP('',(#48442,#48443,#48444));
#7124=EDGE_LOOP('',(#48445,#48446,#48447));
#7125=EDGE_LOOP('',(#48448,#48449,#48450));
#7126=EDGE_LOOP('',(#48451,#48452,#48453));
#7127=EDGE_LOOP('',(#48454,#48455,#48456));
#7128=EDGE_LOOP('',(#48457,#48458,#48459));
#7129=EDGE_LOOP('',(#48460,#48461,#48462));
#7130=EDGE_LOOP('',(#48463,#48464,#48465));
#7131=EDGE_LOOP('',(#48466,#48467,#48468));
#7132=EDGE_LOOP('',(#48469,#48470,#48471));
#7133=EDGE_LOOP('',(#48472,#48473,#48474));
#7134=EDGE_LOOP('',(#48475,#48476,#48477));
#7135=EDGE_LOOP('',(#48478,#48479,#48480));
#7136=EDGE_LOOP('',(#48481,#48482,#48483));
#7137=EDGE_LOOP('',(#48484,#48485,#48486));
#7138=EDGE_LOOP('',(#48487,#48488,#48489));
#7139=EDGE_LOOP('',(#48490,#48491,#48492));
#7140=EDGE_LOOP('',(#48493,#48494,#48495));
#7141=EDGE_LOOP('',(#48496,#48497,#48498));
#7142=EDGE_LOOP('',(#48499,#48500,#48501));
#7143=EDGE_LOOP('',(#48502,#48503,#48504));
#7144=EDGE_LOOP('',(#48505,#48506,#48507));
#7145=EDGE_LOOP('',(#48508,#48509,#48510));
#7146=EDGE_LOOP('',(#48511,#48512,#48513));
#7147=EDGE_LOOP('',(#48514,#48515,#48516));
#7148=EDGE_LOOP('',(#48517,#48518,#48519));
#7149=EDGE_LOOP('',(#48520,#48521,#48522));
#7150=EDGE_LOOP('',(#48523,#48524,#48525));
#7151=EDGE_LOOP('',(#48526,#48527,#48528));
#7152=EDGE_LOOP('',(#48529,#48530,#48531));
#7153=EDGE_LOOP('',(#48532,#48533,#48534));
#7154=EDGE_LOOP('',(#48535,#48536,#48537));
#7155=EDGE_LOOP('',(#48538,#48539,#48540));
#7156=EDGE_LOOP('',(#48541,#48542,#48543));
#7157=EDGE_LOOP('',(#48544,#48545,#48546));
#7158=EDGE_LOOP('',(#48547,#48548,#48549));
#7159=EDGE_LOOP('',(#48550,#48551,#48552));
#7160=EDGE_LOOP('',(#48553,#48554,#48555));
#7161=EDGE_LOOP('',(#48556,#48557,#48558));
#7162=EDGE_LOOP('',(#48559,#48560,#48561));
#7163=EDGE_LOOP('',(#48562,#48563,#48564));
#7164=EDGE_LOOP('',(#48565,#48566,#48567));
#7165=EDGE_LOOP('',(#48568,#48569,#48570));
#7166=EDGE_LOOP('',(#48571,#48572,#48573));
#7167=EDGE_LOOP('',(#48574,#48575,#48576));
#7168=EDGE_LOOP('',(#48577,#48578,#48579));
#7169=EDGE_LOOP('',(#48580,#48581,#48582));
#7170=EDGE_LOOP('',(#48583,#48584,#48585));
#7171=EDGE_LOOP('',(#48586,#48587,#48588));
#7172=EDGE_LOOP('',(#48589,#48590,#48591));
#7173=EDGE_LOOP('',(#48592,#48593,#48594));
#7174=EDGE_LOOP('',(#48595,#48596,#48597));
#7175=EDGE_LOOP('',(#48598,#48599,#48600));
#7176=EDGE_LOOP('',(#48601,#48602,#48603));
#7177=EDGE_LOOP('',(#48604,#48605,#48606));
#7178=EDGE_LOOP('',(#48607,#48608,#48609));
#7179=EDGE_LOOP('',(#48610,#48611,#48612));
#7180=EDGE_LOOP('',(#48613,#48614,#48615));
#7181=EDGE_LOOP('',(#48616,#48617,#48618));
#7182=EDGE_LOOP('',(#48619,#48620,#48621));
#7183=EDGE_LOOP('',(#48622,#48623,#48624));
#7184=EDGE_LOOP('',(#48625,#48626,#48627));
#7185=EDGE_LOOP('',(#48628,#48629,#48630));
#7186=EDGE_LOOP('',(#48631,#48632,#48633));
#7187=EDGE_LOOP('',(#48634,#48635,#48636));
#7188=EDGE_LOOP('',(#48637,#48638,#48639));
#7189=EDGE_LOOP('',(#48640,#48641,#48642));
#7190=EDGE_LOOP('',(#48643,#48644,#48645));
#7191=EDGE_LOOP('',(#48646,#48647,#48648));
#7192=EDGE_LOOP('',(#48649,#48650,#48651));
#7193=EDGE_LOOP('',(#48652,#48653,#48654));
#7194=EDGE_LOOP('',(#48655,#48656,#48657));
#7195=EDGE_LOOP('',(#48658,#48659,#48660));
#7196=EDGE_LOOP('',(#48661,#48662,#48663));
#7197=EDGE_LOOP('',(#48664,#48665,#48666));
#7198=EDGE_LOOP('',(#48667,#48668,#48669));
#7199=EDGE_LOOP('',(#48670,#48671,#48672));
#7200=EDGE_LOOP('',(#48673,#48674,#48675));
#7201=EDGE_LOOP('',(#48676,#48677,#48678));
#7202=EDGE_LOOP('',(#48679,#48680,#48681));
#7203=EDGE_LOOP('',(#48682,#48683,#48684));
#7204=EDGE_LOOP('',(#48685,#48686,#48687));
#7205=EDGE_LOOP('',(#48688,#48689,#48690));
#7206=EDGE_LOOP('',(#48691,#48692,#48693));
#7207=EDGE_LOOP('',(#48694,#48695,#48696));
#7208=EDGE_LOOP('',(#48697,#48698,#48699));
#7209=EDGE_LOOP('',(#48700,#48701,#48702));
#7210=EDGE_LOOP('',(#48703,#48704,#48705));
#7211=EDGE_LOOP('',(#48706,#48707,#48708));
#7212=EDGE_LOOP('',(#48709,#48710,#48711));
#7213=EDGE_LOOP('',(#48712,#48713,#48714));
#7214=EDGE_LOOP('',(#48715,#48716,#48717));
#7215=EDGE_LOOP('',(#48718,#48719,#48720));
#7216=EDGE_LOOP('',(#48721,#48722,#48723));
#7217=EDGE_LOOP('',(#48724,#48725,#48726));
#7218=EDGE_LOOP('',(#48727,#48728,#48729));
#7219=EDGE_LOOP('',(#48730,#48731,#48732));
#7220=EDGE_LOOP('',(#48733,#48734,#48735));
#7221=EDGE_LOOP('',(#48736,#48737,#48738));
#7222=EDGE_LOOP('',(#48739,#48740,#48741));
#7223=EDGE_LOOP('',(#48742,#48743,#48744));
#7224=EDGE_LOOP('',(#48745,#48746,#48747));
#7225=EDGE_LOOP('',(#48748,#48749,#48750));
#7226=EDGE_LOOP('',(#48751,#48752,#48753));
#7227=EDGE_LOOP('',(#48754,#48755,#48756));
#7228=EDGE_LOOP('',(#48757,#48758,#48759));
#7229=EDGE_LOOP('',(#48760,#48761,#48762));
#7230=EDGE_LOOP('',(#48763,#48764,#48765));
#7231=EDGE_LOOP('',(#48766,#48767,#48768));
#7232=EDGE_LOOP('',(#48769,#48770,#48771));
#7233=EDGE_LOOP('',(#48772,#48773,#48774));
#7234=EDGE_LOOP('',(#48775,#48776,#48777));
#7235=EDGE_LOOP('',(#48778,#48779,#48780));
#7236=EDGE_LOOP('',(#48781,#48782,#48783));
#7237=EDGE_LOOP('',(#48784,#48785,#48786));
#7238=EDGE_LOOP('',(#48787,#48788,#48789));
#7239=EDGE_LOOP('',(#48790,#48791,#48792));
#7240=EDGE_LOOP('',(#48793,#48794,#48795));
#7241=EDGE_LOOP('',(#48796,#48797,#48798));
#7242=EDGE_LOOP('',(#48799,#48800,#48801));
#7243=EDGE_LOOP('',(#48802,#48803,#48804));
#7244=EDGE_LOOP('',(#48805,#48806,#48807));
#7245=EDGE_LOOP('',(#48808,#48809,#48810));
#7246=EDGE_LOOP('',(#48811,#48812,#48813));
#7247=EDGE_LOOP('',(#48814,#48815,#48816));
#7248=EDGE_LOOP('',(#48817,#48818,#48819));
#7249=EDGE_LOOP('',(#48820,#48821,#48822));
#7250=EDGE_LOOP('',(#48823,#48824,#48825));
#7251=EDGE_LOOP('',(#48826,#48827,#48828));
#7252=EDGE_LOOP('',(#48829,#48830,#48831));
#7253=EDGE_LOOP('',(#48832,#48833,#48834));
#7254=EDGE_LOOP('',(#48835,#48836,#48837));
#7255=EDGE_LOOP('',(#48838,#48839,#48840));
#7256=EDGE_LOOP('',(#48841,#48842,#48843));
#7257=EDGE_LOOP('',(#48844,#48845,#48846));
#7258=EDGE_LOOP('',(#48847,#48848,#48849));
#7259=EDGE_LOOP('',(#48850,#48851,#48852));
#7260=EDGE_LOOP('',(#48853,#48854,#48855));
#7261=EDGE_LOOP('',(#48856,#48857,#48858));
#7262=EDGE_LOOP('',(#48859,#48860,#48861));
#7263=EDGE_LOOP('',(#48862,#48863,#48864));
#7264=EDGE_LOOP('',(#48865,#48866,#48867));
#7265=EDGE_LOOP('',(#48868,#48869,#48870));
#7266=EDGE_LOOP('',(#48871,#48872,#48873));
#7267=EDGE_LOOP('',(#48874,#48875,#48876));
#7268=EDGE_LOOP('',(#48877,#48878,#48879));
#7269=EDGE_LOOP('',(#48880,#48881,#48882));
#7270=EDGE_LOOP('',(#48883,#48884,#48885));
#7271=EDGE_LOOP('',(#48886,#48887,#48888));
#7272=EDGE_LOOP('',(#48889,#48890,#48891));
#7273=EDGE_LOOP('',(#48892,#48893,#48894));
#7274=EDGE_LOOP('',(#48895,#48896,#48897));
#7275=EDGE_LOOP('',(#48898,#48899,#48900));
#7276=EDGE_LOOP('',(#48901,#48902,#48903));
#7277=EDGE_LOOP('',(#48904,#48905,#48906));
#7278=EDGE_LOOP('',(#48907,#48908,#48909));
#7279=EDGE_LOOP('',(#48910,#48911,#48912));
#7280=EDGE_LOOP('',(#48913,#48914,#48915));
#7281=EDGE_LOOP('',(#48916,#48917,#48918));
#7282=EDGE_LOOP('',(#48919,#48920,#48921));
#7283=EDGE_LOOP('',(#48922,#48923,#48924));
#7284=EDGE_LOOP('',(#48925,#48926,#48927));
#7285=EDGE_LOOP('',(#48928,#48929,#48930));
#7286=EDGE_LOOP('',(#48931,#48932,#48933));
#7287=EDGE_LOOP('',(#48934,#48935,#48936));
#7288=EDGE_LOOP('',(#48937,#48938,#48939));
#7289=EDGE_LOOP('',(#48940,#48941,#48942));
#7290=EDGE_LOOP('',(#48943,#48944,#48945));
#7291=EDGE_LOOP('',(#48946,#48947,#48948));
#7292=EDGE_LOOP('',(#48949,#48950,#48951));
#7293=EDGE_LOOP('',(#48952,#48953,#48954));
#7294=EDGE_LOOP('',(#48955,#48956,#48957));
#7295=EDGE_LOOP('',(#48958,#48959,#48960));
#7296=EDGE_LOOP('',(#48961,#48962,#48963));
#7297=EDGE_LOOP('',(#48964,#48965,#48966));
#7298=EDGE_LOOP('',(#48967,#48968,#48969));
#7299=EDGE_LOOP('',(#48970,#48971,#48972));
#7300=EDGE_LOOP('',(#48973,#48974,#48975));
#7301=EDGE_LOOP('',(#48976,#48977,#48978));
#7302=EDGE_LOOP('',(#48979,#48980,#48981));
#7303=EDGE_LOOP('',(#48982,#48983,#48984));
#7304=EDGE_LOOP('',(#48985,#48986,#48987));
#7305=EDGE_LOOP('',(#48988,#48989,#48990));
#7306=EDGE_LOOP('',(#48991,#48992,#48993));
#7307=EDGE_LOOP('',(#48994,#48995,#48996));
#7308=EDGE_LOOP('',(#48997,#48998,#48999));
#7309=EDGE_LOOP('',(#49000,#49001,#49002));
#7310=EDGE_LOOP('',(#49003,#49004,#49005));
#7311=EDGE_LOOP('',(#49006,#49007,#49008));
#7312=EDGE_LOOP('',(#49009,#49010,#49011));
#7313=EDGE_LOOP('',(#49012,#49013,#49014));
#7314=EDGE_LOOP('',(#49015,#49016,#49017));
#7315=EDGE_LOOP('',(#49018,#49019,#49020));
#7316=EDGE_LOOP('',(#49021,#49022,#49023));
#7317=EDGE_LOOP('',(#49024,#49025,#49026));
#7318=EDGE_LOOP('',(#49027,#49028,#49029));
#7319=EDGE_LOOP('',(#49030,#49031,#49032));
#7320=EDGE_LOOP('',(#49033,#49034,#49035));
#7321=EDGE_LOOP('',(#49036,#49037,#49038));
#7322=EDGE_LOOP('',(#49039,#49040,#49041));
#7323=EDGE_LOOP('',(#49042,#49043,#49044));
#7324=EDGE_LOOP('',(#49045,#49046,#49047));
#7325=EDGE_LOOP('',(#49048,#49049,#49050));
#7326=EDGE_LOOP('',(#49051,#49052,#49053));
#7327=EDGE_LOOP('',(#49054,#49055,#49056));
#7328=EDGE_LOOP('',(#49057,#49058,#49059));
#7329=EDGE_LOOP('',(#49060,#49061,#49062));
#7330=EDGE_LOOP('',(#49063,#49064,#49065));
#7331=EDGE_LOOP('',(#49066,#49067,#49068));
#7332=EDGE_LOOP('',(#49069,#49070,#49071));
#7333=EDGE_LOOP('',(#49072,#49073,#49074));
#7334=EDGE_LOOP('',(#49075,#49076,#49077));
#7335=EDGE_LOOP('',(#49078,#49079,#49080));
#7336=EDGE_LOOP('',(#49081,#49082,#49083));
#7337=EDGE_LOOP('',(#49084,#49085,#49086));
#7338=EDGE_LOOP('',(#49087,#49088,#49089));
#7339=EDGE_LOOP('',(#49090,#49091,#49092));
#7340=EDGE_LOOP('',(#49093,#49094,#49095));
#7341=EDGE_LOOP('',(#49096,#49097,#49098));
#7342=EDGE_LOOP('',(#49099,#49100,#49101));
#7343=EDGE_LOOP('',(#49102,#49103,#49104));
#7344=EDGE_LOOP('',(#49105,#49106,#49107));
#7345=EDGE_LOOP('',(#49108,#49109,#49110));
#7346=EDGE_LOOP('',(#49111,#49112,#49113));
#7347=EDGE_LOOP('',(#49114,#49115,#49116));
#7348=EDGE_LOOP('',(#49117,#49118,#49119));
#7349=EDGE_LOOP('',(#49120,#49121,#49122));
#7350=EDGE_LOOP('',(#49123,#49124,#49125));
#7351=EDGE_LOOP('',(#49126,#49127,#49128));
#7352=EDGE_LOOP('',(#49129,#49130,#49131));
#7353=EDGE_LOOP('',(#49132,#49133,#49134));
#7354=EDGE_LOOP('',(#49135,#49136,#49137));
#7355=EDGE_LOOP('',(#49138,#49139,#49140));
#7356=EDGE_LOOP('',(#49141,#49142,#49143));
#7357=EDGE_LOOP('',(#49144,#49145,#49146));
#7358=EDGE_LOOP('',(#49147,#49148,#49149));
#7359=EDGE_LOOP('',(#49150,#49151,#49152));
#7360=EDGE_LOOP('',(#49153,#49154,#49155));
#7361=EDGE_LOOP('',(#49156,#49157,#49158));
#7362=EDGE_LOOP('',(#49159,#49160,#49161));
#7363=EDGE_LOOP('',(#49162,#49163,#49164));
#7364=EDGE_LOOP('',(#49165,#49166,#49167));
#7365=EDGE_LOOP('',(#49168,#49169,#49170));
#7366=EDGE_LOOP('',(#49171,#49172,#49173));
#7367=EDGE_LOOP('',(#49174,#49175,#49176));
#7368=EDGE_LOOP('',(#49177,#49178,#49179));
#7369=EDGE_LOOP('',(#49180,#49181,#49182));
#7370=EDGE_LOOP('',(#49183,#49184,#49185));
#7371=EDGE_LOOP('',(#49186,#49187,#49188));
#7372=EDGE_LOOP('',(#49189,#49190,#49191));
#7373=EDGE_LOOP('',(#49192,#49193,#49194));
#7374=EDGE_LOOP('',(#49195,#49196,#49197));
#7375=EDGE_LOOP('',(#49198,#49199,#49200));
#7376=EDGE_LOOP('',(#49201,#49202,#49203));
#7377=EDGE_LOOP('',(#49204,#49205,#49206));
#7378=EDGE_LOOP('',(#49207,#49208,#49209));
#7379=EDGE_LOOP('',(#49210,#49211,#49212));
#7380=EDGE_LOOP('',(#49213,#49214,#49215));
#7381=EDGE_LOOP('',(#49216,#49217,#49218));
#7382=EDGE_LOOP('',(#49219,#49220,#49221));
#7383=EDGE_LOOP('',(#49222,#49223,#49224));
#7384=EDGE_LOOP('',(#49225,#49226,#49227));
#7385=EDGE_LOOP('',(#49228,#49229,#49230));
#7386=EDGE_LOOP('',(#49231,#49232,#49233));
#7387=EDGE_LOOP('',(#49234,#49235,#49236));
#7388=EDGE_LOOP('',(#49237,#49238,#49239));
#7389=EDGE_LOOP('',(#49240,#49241,#49242));
#7390=EDGE_LOOP('',(#49243,#49244,#49245));
#7391=EDGE_LOOP('',(#49246,#49247,#49248));
#7392=EDGE_LOOP('',(#49249,#49250,#49251));
#7393=EDGE_LOOP('',(#49252,#49253,#49254));
#7394=EDGE_LOOP('',(#49255,#49256,#49257));
#7395=EDGE_LOOP('',(#49258,#49259,#49260));
#7396=EDGE_LOOP('',(#49261,#49262,#49263));
#7397=EDGE_LOOP('',(#49264,#49265,#49266));
#7398=EDGE_LOOP('',(#49267,#49268,#49269));
#7399=EDGE_LOOP('',(#49270,#49271,#49272));
#7400=EDGE_LOOP('',(#49273,#49274,#49275));
#7401=EDGE_LOOP('',(#49276,#49277,#49278));
#7402=EDGE_LOOP('',(#49279,#49280,#49281));
#7403=EDGE_LOOP('',(#49282,#49283,#49284));
#7404=EDGE_LOOP('',(#49285,#49286,#49287));
#7405=EDGE_LOOP('',(#49288,#49289,#49290));
#7406=EDGE_LOOP('',(#49291,#49292,#49293));
#7407=EDGE_LOOP('',(#49294,#49295,#49296));
#7408=EDGE_LOOP('',(#49297,#49298,#49299));
#7409=EDGE_LOOP('',(#49300,#49301,#49302));
#7410=EDGE_LOOP('',(#49303,#49304,#49305));
#7411=EDGE_LOOP('',(#49306,#49307,#49308));
#7412=EDGE_LOOP('',(#49309,#49310,#49311));
#7413=EDGE_LOOP('',(#49312,#49313,#49314));
#7414=EDGE_LOOP('',(#49315,#49316,#49317));
#7415=EDGE_LOOP('',(#49318,#49319,#49320));
#7416=EDGE_LOOP('',(#49321,#49322,#49323));
#7417=EDGE_LOOP('',(#49324,#49325,#49326));
#7418=EDGE_LOOP('',(#49327,#49328,#49329));
#7419=EDGE_LOOP('',(#49330,#49331,#49332));
#7420=EDGE_LOOP('',(#49333,#49334,#49335));
#7421=EDGE_LOOP('',(#49336,#49337,#49338));
#7422=EDGE_LOOP('',(#49339,#49340,#49341));
#7423=EDGE_LOOP('',(#49342,#49343,#49344));
#7424=EDGE_LOOP('',(#49345,#49346,#49347));
#7425=EDGE_LOOP('',(#49348,#49349,#49350));
#7426=EDGE_LOOP('',(#49351,#49352,#49353));
#7427=EDGE_LOOP('',(#49354,#49355,#49356));
#7428=EDGE_LOOP('',(#49357,#49358,#49359));
#7429=EDGE_LOOP('',(#49360,#49361,#49362));
#7430=EDGE_LOOP('',(#49363,#49364,#49365));
#7431=EDGE_LOOP('',(#49366,#49367,#49368));
#7432=EDGE_LOOP('',(#49369,#49370,#49371));
#7433=EDGE_LOOP('',(#49372,#49373,#49374));
#7434=EDGE_LOOP('',(#49375,#49376,#49377));
#7435=EDGE_LOOP('',(#49378,#49379,#49380));
#7436=EDGE_LOOP('',(#49381,#49382,#49383));
#7437=EDGE_LOOP('',(#49384,#49385,#49386));
#7438=EDGE_LOOP('',(#49387,#49388,#49389));
#7439=EDGE_LOOP('',(#49390,#49391,#49392));
#7440=EDGE_LOOP('',(#49393,#49394,#49395));
#7441=EDGE_LOOP('',(#49396,#49397,#49398));
#7442=EDGE_LOOP('',(#49399,#49400,#49401));
#7443=EDGE_LOOP('',(#49402,#49403,#49404));
#7444=EDGE_LOOP('',(#49405,#49406,#49407));
#7445=EDGE_LOOP('',(#49408,#49409,#49410));
#7446=EDGE_LOOP('',(#49411,#49412,#49413));
#7447=EDGE_LOOP('',(#49414,#49415,#49416));
#7448=EDGE_LOOP('',(#49417,#49418,#49419));
#7449=EDGE_LOOP('',(#49420,#49421,#49422));
#7450=EDGE_LOOP('',(#49423,#49424,#49425));
#7451=EDGE_LOOP('',(#49426,#49427,#49428));
#7452=EDGE_LOOP('',(#49429,#49430,#49431));
#7453=EDGE_LOOP('',(#49432,#49433,#49434));
#7454=EDGE_LOOP('',(#49435,#49436,#49437));
#7455=EDGE_LOOP('',(#49438,#49439,#49440));
#7456=EDGE_LOOP('',(#49441,#49442,#49443));
#7457=EDGE_LOOP('',(#49444,#49445,#49446));
#7458=EDGE_LOOP('',(#49447,#49448,#49449));
#7459=EDGE_LOOP('',(#49450,#49451,#49452));
#7460=EDGE_LOOP('',(#49453,#49454,#49455));
#7461=EDGE_LOOP('',(#49456,#49457,#49458));
#7462=EDGE_LOOP('',(#49459,#49460,#49461));
#7463=EDGE_LOOP('',(#49462,#49463,#49464));
#7464=EDGE_LOOP('',(#49465,#49466,#49467));
#7465=EDGE_LOOP('',(#49468,#49469,#49470));
#7466=EDGE_LOOP('',(#49471,#49472,#49473));
#7467=EDGE_LOOP('',(#49474,#49475,#49476));
#7468=EDGE_LOOP('',(#49477,#49478,#49479));
#7469=EDGE_LOOP('',(#49480,#49481,#49482));
#7470=EDGE_LOOP('',(#49483,#49484,#49485));
#7471=EDGE_LOOP('',(#49486,#49487,#49488));
#7472=EDGE_LOOP('',(#49489,#49490,#49491));
#7473=EDGE_LOOP('',(#49492,#49493,#49494));
#7474=EDGE_LOOP('',(#49495,#49496,#49497));
#7475=EDGE_LOOP('',(#49498,#49499,#49500));
#7476=EDGE_LOOP('',(#49501,#49502,#49503));
#7477=EDGE_LOOP('',(#49504,#49505,#49506));
#7478=EDGE_LOOP('',(#49507,#49508,#49509));
#7479=EDGE_LOOP('',(#49510,#49511,#49512));
#7480=EDGE_LOOP('',(#49513,#49514,#49515));
#7481=EDGE_LOOP('',(#49516,#49517,#49518));
#7482=EDGE_LOOP('',(#49519,#49520,#49521));
#7483=EDGE_LOOP('',(#49522,#49523,#49524));
#7484=EDGE_LOOP('',(#49525,#49526,#49527));
#7485=EDGE_LOOP('',(#49528,#49529,#49530));
#7486=EDGE_LOOP('',(#49531,#49532,#49533));
#7487=EDGE_LOOP('',(#49534,#49535,#49536));
#7488=EDGE_LOOP('',(#49537,#49538,#49539));
#7489=EDGE_LOOP('',(#49540,#49541,#49542));
#7490=EDGE_LOOP('',(#49543,#49544,#49545));
#7491=EDGE_LOOP('',(#49546,#49547,#49548));
#7492=EDGE_LOOP('',(#49549,#49550,#49551));
#7493=EDGE_LOOP('',(#49552,#49553,#49554));
#7494=EDGE_LOOP('',(#49555,#49556,#49557));
#7495=EDGE_LOOP('',(#49558,#49559,#49560));
#7496=EDGE_LOOP('',(#49561,#49562,#49563));
#7497=EDGE_LOOP('',(#49564,#49565,#49566));
#7498=EDGE_LOOP('',(#49567,#49568,#49569));
#7499=EDGE_LOOP('',(#49570,#49571,#49572));
#7500=EDGE_LOOP('',(#49573,#49574,#49575));
#7501=EDGE_LOOP('',(#49576,#49577,#49578));
#7502=EDGE_LOOP('',(#49579,#49580,#49581));
#7503=EDGE_LOOP('',(#49582,#49583,#49584));
#7504=EDGE_LOOP('',(#49585,#49586,#49587));
#7505=EDGE_LOOP('',(#49588,#49589,#49590));
#7506=EDGE_LOOP('',(#49591,#49592,#49593));
#7507=EDGE_LOOP('',(#49594,#49595,#49596));
#7508=EDGE_LOOP('',(#49597,#49598,#49599));
#7509=EDGE_LOOP('',(#49600,#49601,#49602));
#7510=EDGE_LOOP('',(#49603,#49604,#49605));
#7511=EDGE_LOOP('',(#49606,#49607,#49608));
#7512=EDGE_LOOP('',(#49609,#49610,#49611));
#7513=EDGE_LOOP('',(#49612,#49613,#49614));
#7514=EDGE_LOOP('',(#49615,#49616,#49617));
#7515=EDGE_LOOP('',(#49618,#49619,#49620));
#7516=EDGE_LOOP('',(#49621,#49622,#49623));
#7517=EDGE_LOOP('',(#49624,#49625,#49626));
#7518=EDGE_LOOP('',(#49627,#49628,#49629));
#7519=EDGE_LOOP('',(#49630,#49631,#49632));
#7520=EDGE_LOOP('',(#49633,#49634,#49635));
#7521=EDGE_LOOP('',(#49636,#49637,#49638));
#7522=EDGE_LOOP('',(#49639,#49640,#49641));
#7523=EDGE_LOOP('',(#49642,#49643,#49644));
#7524=EDGE_LOOP('',(#49645,#49646,#49647));
#7525=EDGE_LOOP('',(#49648,#49649,#49650));
#7526=EDGE_LOOP('',(#49651,#49652,#49653));
#7527=EDGE_LOOP('',(#49654,#49655,#49656));
#7528=EDGE_LOOP('',(#49657,#49658,#49659));
#7529=EDGE_LOOP('',(#49660,#49661,#49662));
#7530=EDGE_LOOP('',(#49663,#49664,#49665));
#7531=EDGE_LOOP('',(#49666,#49667,#49668));
#7532=EDGE_LOOP('',(#49669,#49670,#49671));
#7533=EDGE_LOOP('',(#49672,#49673,#49674));
#7534=EDGE_LOOP('',(#49675,#49676,#49677));
#7535=EDGE_LOOP('',(#49678,#49679,#49680));
#7536=EDGE_LOOP('',(#49681,#49682,#49683));
#7537=EDGE_LOOP('',(#49684,#49685,#49686));
#7538=EDGE_LOOP('',(#49687,#49688,#49689));
#7539=EDGE_LOOP('',(#49690,#49691,#49692));
#7540=EDGE_LOOP('',(#49693,#49694,#49695));
#7541=EDGE_LOOP('',(#49696,#49697,#49698));
#7542=EDGE_LOOP('',(#49699,#49700,#49701));
#7543=EDGE_LOOP('',(#49702,#49703,#49704));
#7544=EDGE_LOOP('',(#49705,#49706,#49707));
#7545=EDGE_LOOP('',(#49708,#49709,#49710));
#7546=EDGE_LOOP('',(#49711,#49712,#49713));
#7547=EDGE_LOOP('',(#49714,#49715,#49716));
#7548=EDGE_LOOP('',(#49717,#49718,#49719));
#7549=EDGE_LOOP('',(#49720,#49721,#49722));
#7550=EDGE_LOOP('',(#49723,#49724,#49725));
#7551=EDGE_LOOP('',(#49726,#49727,#49728));
#7552=EDGE_LOOP('',(#49729,#49730,#49731));
#7553=EDGE_LOOP('',(#49732,#49733,#49734));
#7554=EDGE_LOOP('',(#49735,#49736,#49737));
#7555=EDGE_LOOP('',(#49738,#49739,#49740));
#7556=EDGE_LOOP('',(#49741,#49742,#49743));
#7557=EDGE_LOOP('',(#49744,#49745,#49746));
#7558=EDGE_LOOP('',(#49747,#49748,#49749));
#7559=EDGE_LOOP('',(#49750,#49751,#49752));
#7560=EDGE_LOOP('',(#49753,#49754,#49755));
#7561=EDGE_LOOP('',(#49756,#49757,#49758));
#7562=EDGE_LOOP('',(#49759,#49760,#49761));
#7563=EDGE_LOOP('',(#49762,#49763,#49764));
#7564=EDGE_LOOP('',(#49765,#49766,#49767));
#7565=EDGE_LOOP('',(#49768,#49769,#49770));
#7566=EDGE_LOOP('',(#49771,#49772,#49773));
#7567=EDGE_LOOP('',(#49774,#49775,#49776));
#7568=EDGE_LOOP('',(#49777,#49778,#49779));
#7569=EDGE_LOOP('',(#49780,#49781,#49782));
#7570=EDGE_LOOP('',(#49783,#49784,#49785));
#7571=EDGE_LOOP('',(#49786,#49787,#49788));
#7572=EDGE_LOOP('',(#49789,#49790,#49791));
#7573=EDGE_LOOP('',(#49792,#49793,#49794));
#7574=EDGE_LOOP('',(#49795,#49796,#49797));
#7575=EDGE_LOOP('',(#49798,#49799,#49800));
#7576=EDGE_LOOP('',(#49801,#49802,#49803));
#7577=EDGE_LOOP('',(#49804,#49805,#49806));
#7578=EDGE_LOOP('',(#49807,#49808,#49809));
#7579=EDGE_LOOP('',(#49810,#49811,#49812));
#7580=EDGE_LOOP('',(#49813,#49814,#49815));
#7581=EDGE_LOOP('',(#49816,#49817,#49818));
#7582=EDGE_LOOP('',(#49819,#49820,#49821));
#7583=EDGE_LOOP('',(#49822,#49823,#49824));
#7584=EDGE_LOOP('',(#49825,#49826,#49827));
#7585=EDGE_LOOP('',(#49828,#49829,#49830));
#7586=EDGE_LOOP('',(#49831,#49832,#49833));
#7587=EDGE_LOOP('',(#49834,#49835,#49836));
#7588=EDGE_LOOP('',(#49837,#49838,#49839));
#7589=EDGE_LOOP('',(#49840,#49841,#49842));
#7590=EDGE_LOOP('',(#49843,#49844,#49845));
#7591=EDGE_LOOP('',(#49846,#49847,#49848));
#7592=EDGE_LOOP('',(#49849,#49850,#49851));
#7593=EDGE_LOOP('',(#49852,#49853,#49854));
#7594=EDGE_LOOP('',(#49855,#49856,#49857));
#7595=EDGE_LOOP('',(#49858,#49859,#49860));
#7596=EDGE_LOOP('',(#49861,#49862,#49863));
#7597=EDGE_LOOP('',(#49864,#49865,#49866));
#7598=EDGE_LOOP('',(#49867,#49868,#49869));
#7599=EDGE_LOOP('',(#49870,#49871,#49872));
#7600=EDGE_LOOP('',(#49873,#49874,#49875));
#7601=EDGE_LOOP('',(#49876,#49877,#49878));
#7602=EDGE_LOOP('',(#49879,#49880,#49881));
#7603=EDGE_LOOP('',(#49882,#49883,#49884));
#7604=EDGE_LOOP('',(#49885,#49886,#49887));
#7605=EDGE_LOOP('',(#49888,#49889,#49890));
#7606=EDGE_LOOP('',(#49891,#49892,#49893));
#7607=EDGE_LOOP('',(#49894,#49895,#49896));
#7608=EDGE_LOOP('',(#49897,#49898,#49899));
#7609=EDGE_LOOP('',(#49900,#49901,#49902));
#7610=EDGE_LOOP('',(#49903,#49904,#49905));
#7611=EDGE_LOOP('',(#49906,#49907,#49908));
#7612=EDGE_LOOP('',(#49909,#49910,#49911));
#7613=EDGE_LOOP('',(#49912,#49913,#49914));
#7614=EDGE_LOOP('',(#49915,#49916,#49917));
#7615=EDGE_LOOP('',(#49918,#49919,#49920));
#7616=EDGE_LOOP('',(#49921,#49922,#49923));
#7617=EDGE_LOOP('',(#49924,#49925,#49926));
#7618=EDGE_LOOP('',(#49927,#49928,#49929));
#7619=EDGE_LOOP('',(#49930,#49931,#49932));
#7620=EDGE_LOOP('',(#49933,#49934,#49935));
#7621=EDGE_LOOP('',(#49936,#49937,#49938));
#7622=EDGE_LOOP('',(#49939,#49940,#49941));
#7623=EDGE_LOOP('',(#49942,#49943,#49944));
#7624=EDGE_LOOP('',(#49945,#49946,#49947));
#7625=EDGE_LOOP('',(#49948,#49949,#49950));
#7626=EDGE_LOOP('',(#49951,#49952,#49953));
#7627=EDGE_LOOP('',(#49954,#49955,#49956));
#7628=EDGE_LOOP('',(#49957,#49958,#49959));
#7629=EDGE_LOOP('',(#49960,#49961,#49962));
#7630=EDGE_LOOP('',(#49963,#49964,#49965));
#7631=EDGE_LOOP('',(#49966,#49967,#49968));
#7632=EDGE_LOOP('',(#49969,#49970,#49971));
#7633=EDGE_LOOP('',(#49972,#49973,#49974));
#7634=EDGE_LOOP('',(#49975,#49976,#49977));
#7635=EDGE_LOOP('',(#49978,#49979,#49980));
#7636=EDGE_LOOP('',(#49981,#49982,#49983));
#7637=EDGE_LOOP('',(#49984,#49985,#49986));
#7638=EDGE_LOOP('',(#49987,#49988,#49989));
#7639=EDGE_LOOP('',(#49990,#49991,#49992));
#7640=EDGE_LOOP('',(#49993,#49994,#49995));
#7641=EDGE_LOOP('',(#49996,#49997,#49998));
#7642=EDGE_LOOP('',(#49999,#50000,#50001));
#7643=EDGE_LOOP('',(#50002,#50003,#50004));
#7644=EDGE_LOOP('',(#50005,#50006,#50007));
#7645=EDGE_LOOP('',(#50008,#50009,#50010));
#7646=EDGE_LOOP('',(#50011,#50012,#50013));
#7647=EDGE_LOOP('',(#50014,#50015,#50016));
#7648=EDGE_LOOP('',(#50017,#50018,#50019));
#7649=EDGE_LOOP('',(#50020,#50021,#50022));
#7650=EDGE_LOOP('',(#50023,#50024,#50025));
#7651=EDGE_LOOP('',(#50026,#50027,#50028));
#7652=EDGE_LOOP('',(#50029,#50030,#50031));
#7653=EDGE_LOOP('',(#50032,#50033,#50034));
#7654=EDGE_LOOP('',(#50035,#50036,#50037));
#7655=EDGE_LOOP('',(#50038,#50039,#50040));
#7656=EDGE_LOOP('',(#50041,#50042,#50043));
#7657=EDGE_LOOP('',(#50044,#50045,#50046));
#7658=EDGE_LOOP('',(#50047,#50048,#50049));
#7659=EDGE_LOOP('',(#50050,#50051,#50052));
#7660=EDGE_LOOP('',(#50053,#50054,#50055));
#7661=EDGE_LOOP('',(#50056,#50057,#50058));
#7662=EDGE_LOOP('',(#50059,#50060,#50061));
#7663=EDGE_LOOP('',(#50062,#50063,#50064));
#7664=EDGE_LOOP('',(#50065,#50066,#50067));
#7665=EDGE_LOOP('',(#50068,#50069,#50070));
#7666=EDGE_LOOP('',(#50071,#50072,#50073));
#7667=EDGE_LOOP('',(#50074,#50075,#50076));
#7668=EDGE_LOOP('',(#50077,#50078,#50079));
#7669=EDGE_LOOP('',(#50080,#50081,#50082));
#7670=EDGE_LOOP('',(#50083,#50084,#50085));
#7671=EDGE_LOOP('',(#50086,#50087,#50088));
#7672=EDGE_LOOP('',(#50089,#50090,#50091));
#7673=EDGE_LOOP('',(#50092,#50093,#50094));
#7674=EDGE_LOOP('',(#50095,#50096,#50097));
#7675=EDGE_LOOP('',(#50098,#50099,#50100));
#7676=EDGE_LOOP('',(#50101,#50102,#50103));
#7677=EDGE_LOOP('',(#50104,#50105,#50106));
#7678=EDGE_LOOP('',(#50107,#50108,#50109));
#7679=EDGE_LOOP('',(#50110,#50111,#50112));
#7680=EDGE_LOOP('',(#50113,#50114,#50115));
#7681=EDGE_LOOP('',(#50116,#50117,#50118));
#7682=EDGE_LOOP('',(#50119,#50120,#50121));
#7683=EDGE_LOOP('',(#50122,#50123,#50124));
#7684=EDGE_LOOP('',(#50125,#50126,#50127));
#7685=EDGE_LOOP('',(#50128,#50129,#50130));
#7686=EDGE_LOOP('',(#50131,#50132,#50133));
#7687=EDGE_LOOP('',(#50134,#50135,#50136));
#7688=EDGE_LOOP('',(#50137,#50138,#50139));
#7689=EDGE_LOOP('',(#50140,#50141,#50142));
#7690=EDGE_LOOP('',(#50143,#50144,#50145));
#7691=EDGE_LOOP('',(#50146,#50147,#50148));
#7692=EDGE_LOOP('',(#50149,#50150,#50151));
#7693=EDGE_LOOP('',(#50152,#50153,#50154));
#7694=EDGE_LOOP('',(#50155,#50156,#50157));
#7695=EDGE_LOOP('',(#50158,#50159,#50160));
#7696=EDGE_LOOP('',(#50161,#50162,#50163));
#7697=EDGE_LOOP('',(#50164,#50165,#50166));
#7698=EDGE_LOOP('',(#50167,#50168,#50169));
#7699=EDGE_LOOP('',(#50170,#50171,#50172));
#7700=EDGE_LOOP('',(#50173,#50174,#50175));
#7701=EDGE_LOOP('',(#50176,#50177,#50178));
#7702=EDGE_LOOP('',(#50179,#50180,#50181));
#7703=EDGE_LOOP('',(#50182,#50183,#50184));
#7704=EDGE_LOOP('',(#50185,#50186,#50187));
#7705=EDGE_LOOP('',(#50188,#50189,#50190));
#7706=EDGE_LOOP('',(#50191,#50192,#50193));
#7707=EDGE_LOOP('',(#50194,#50195,#50196));
#7708=EDGE_LOOP('',(#50197,#50198,#50199));
#7709=EDGE_LOOP('',(#50200,#50201,#50202));
#7710=EDGE_LOOP('',(#50203,#50204,#50205));
#7711=EDGE_LOOP('',(#50206,#50207,#50208));
#7712=EDGE_LOOP('',(#50209,#50210,#50211));
#7713=EDGE_LOOP('',(#50212,#50213,#50214));
#7714=EDGE_LOOP('',(#50215,#50216,#50217));
#7715=EDGE_LOOP('',(#50218,#50219,#50220));
#7716=EDGE_LOOP('',(#50221,#50222,#50223));
#7717=EDGE_LOOP('',(#50224,#50225,#50226));
#7718=EDGE_LOOP('',(#50227,#50228,#50229));
#7719=EDGE_LOOP('',(#50230,#50231,#50232));
#7720=EDGE_LOOP('',(#50233,#50234,#50235));
#7721=EDGE_LOOP('',(#50236,#50237,#50238));
#7722=EDGE_LOOP('',(#50239,#50240,#50241));
#7723=EDGE_LOOP('',(#50242,#50243,#50244));
#7724=EDGE_LOOP('',(#50245,#50246,#50247));
#7725=EDGE_LOOP('',(#50248,#50249,#50250));
#7726=EDGE_LOOP('',(#50251,#50252,#50253));
#7727=EDGE_LOOP('',(#50254,#50255,#50256));
#7728=EDGE_LOOP('',(#50257,#50258,#50259));
#7729=EDGE_LOOP('',(#50260,#50261,#50262));
#7730=EDGE_LOOP('',(#50263,#50264,#50265));
#7731=EDGE_LOOP('',(#50266,#50267,#50268));
#7732=EDGE_LOOP('',(#50269,#50270,#50271));
#7733=EDGE_LOOP('',(#50272,#50273,#50274));
#7734=EDGE_LOOP('',(#50275,#50276,#50277));
#7735=EDGE_LOOP('',(#50278,#50279,#50280));
#7736=EDGE_LOOP('',(#50281,#50282,#50283));
#7737=EDGE_LOOP('',(#50284,#50285,#50286));
#7738=EDGE_LOOP('',(#50287,#50288,#50289));
#7739=EDGE_LOOP('',(#50290,#50291,#50292));
#7740=EDGE_LOOP('',(#50293,#50294,#50295));
#7741=EDGE_LOOP('',(#50296,#50297,#50298));
#7742=EDGE_LOOP('',(#50299,#50300,#50301));
#7743=EDGE_LOOP('',(#50302,#50303,#50304));
#7744=EDGE_LOOP('',(#50305,#50306,#50307));
#7745=EDGE_LOOP('',(#50308,#50309,#50310));
#7746=EDGE_LOOP('',(#50311,#50312,#50313));
#7747=EDGE_LOOP('',(#50314,#50315,#50316));
#7748=EDGE_LOOP('',(#50317,#50318,#50319));
#7749=EDGE_LOOP('',(#50320,#50321,#50322));
#7750=EDGE_LOOP('',(#50323,#50324,#50325));
#7751=EDGE_LOOP('',(#50326,#50327,#50328));
#7752=EDGE_LOOP('',(#50329,#50330,#50331));
#7753=EDGE_LOOP('',(#50332,#50333,#50334));
#7754=EDGE_LOOP('',(#50335,#50336,#50337));
#7755=EDGE_LOOP('',(#50338,#50339,#50340));
#7756=EDGE_LOOP('',(#50341,#50342,#50343));
#7757=EDGE_LOOP('',(#50344,#50345,#50346));
#7758=EDGE_LOOP('',(#50347,#50348,#50349));
#7759=EDGE_LOOP('',(#50350,#50351,#50352));
#7760=EDGE_LOOP('',(#50353,#50354,#50355));
#7761=EDGE_LOOP('',(#50356,#50357,#50358));
#7762=EDGE_LOOP('',(#50359,#50360,#50361));
#7763=EDGE_LOOP('',(#50362,#50363,#50364));
#7764=EDGE_LOOP('',(#50365,#50366,#50367));
#7765=EDGE_LOOP('',(#50368,#50369,#50370));
#7766=EDGE_LOOP('',(#50371,#50372,#50373));
#7767=EDGE_LOOP('',(#50374,#50375,#50376));
#7768=EDGE_LOOP('',(#50377,#50378,#50379));
#7769=EDGE_LOOP('',(#50380,#50381,#50382));
#7770=EDGE_LOOP('',(#50383,#50384,#50385));
#7771=EDGE_LOOP('',(#50386,#50387,#50388));
#7772=EDGE_LOOP('',(#50389,#50390,#50391));
#7773=EDGE_LOOP('',(#50392,#50393,#50394));
#7774=EDGE_LOOP('',(#50395,#50396,#50397));
#7775=EDGE_LOOP('',(#50398,#50399,#50400));
#7776=EDGE_LOOP('',(#50401,#50402,#50403));
#7777=EDGE_LOOP('',(#50404,#50405,#50406));
#7778=EDGE_LOOP('',(#50407,#50408,#50409));
#7779=EDGE_LOOP('',(#50410,#50411,#50412));
#7780=EDGE_LOOP('',(#50413,#50414,#50415));
#7781=EDGE_LOOP('',(#50416,#50417,#50418));
#7782=EDGE_LOOP('',(#50419,#50420,#50421));
#7783=EDGE_LOOP('',(#50422,#50423,#50424));
#7784=EDGE_LOOP('',(#50425,#50426,#50427));
#7785=EDGE_LOOP('',(#50428,#50429,#50430));
#7786=EDGE_LOOP('',(#50431,#50432,#50433));
#7787=EDGE_LOOP('',(#50434,#50435,#50436));
#7788=EDGE_LOOP('',(#50437,#50438,#50439));
#7789=EDGE_LOOP('',(#50440,#50441,#50442));
#7790=EDGE_LOOP('',(#50443,#50444,#50445));
#7791=EDGE_LOOP('',(#50446,#50447,#50448));
#7792=EDGE_LOOP('',(#50449,#50450,#50451));
#7793=EDGE_LOOP('',(#50452,#50453,#50454));
#7794=EDGE_LOOP('',(#50455,#50456,#50457));
#7795=EDGE_LOOP('',(#50458,#50459,#50460));
#7796=EDGE_LOOP('',(#50461,#50462,#50463));
#7797=EDGE_LOOP('',(#50464,#50465,#50466));
#7798=EDGE_LOOP('',(#50467,#50468,#50469));
#7799=EDGE_LOOP('',(#50470,#50471,#50472));
#7800=EDGE_LOOP('',(#50473,#50474,#50475));
#7801=EDGE_LOOP('',(#50476,#50477,#50478));
#7802=EDGE_LOOP('',(#50479,#50480,#50481));
#7803=EDGE_LOOP('',(#50482,#50483,#50484));
#7804=EDGE_LOOP('',(#50485,#50486,#50487));
#7805=EDGE_LOOP('',(#50488,#50489,#50490));
#7806=EDGE_LOOP('',(#50491,#50492,#50493));
#7807=EDGE_LOOP('',(#50494,#50495,#50496));
#7808=EDGE_LOOP('',(#50497,#50498,#50499));
#7809=EDGE_LOOP('',(#50500,#50501,#50502));
#7810=EDGE_LOOP('',(#50503,#50504,#50505));
#7811=EDGE_LOOP('',(#50506,#50507,#50508));
#7812=EDGE_LOOP('',(#50509,#50510,#50511));
#7813=EDGE_LOOP('',(#50512,#50513,#50514));
#7814=EDGE_LOOP('',(#50515,#50516,#50517));
#7815=EDGE_LOOP('',(#50518,#50519,#50520));
#7816=EDGE_LOOP('',(#50521,#50522,#50523));
#7817=EDGE_LOOP('',(#50524,#50525,#50526));
#7818=EDGE_LOOP('',(#50527,#50528,#50529));
#7819=EDGE_LOOP('',(#50530,#50531,#50532));
#7820=EDGE_LOOP('',(#50533,#50534,#50535));
#7821=EDGE_LOOP('',(#50536,#50537,#50538));
#7822=EDGE_LOOP('',(#50539,#50540,#50541));
#7823=EDGE_LOOP('',(#50542,#50543,#50544));
#7824=EDGE_LOOP('',(#50545,#50546,#50547));
#7825=EDGE_LOOP('',(#50548,#50549,#50550));
#7826=EDGE_LOOP('',(#50551,#50552,#50553));
#7827=EDGE_LOOP('',(#50554,#50555,#50556));
#7828=EDGE_LOOP('',(#50557,#50558,#50559));
#7829=EDGE_LOOP('',(#50560,#50561,#50562));
#7830=EDGE_LOOP('',(#50563,#50564,#50565));
#7831=EDGE_LOOP('',(#50566,#50567,#50568));
#7832=EDGE_LOOP('',(#50569,#50570,#50571));
#7833=EDGE_LOOP('',(#50572,#50573,#50574));
#7834=EDGE_LOOP('',(#50575,#50576,#50577));
#7835=EDGE_LOOP('',(#50578,#50579,#50580));
#7836=EDGE_LOOP('',(#50581,#50582,#50583));
#7837=EDGE_LOOP('',(#50584,#50585,#50586));
#7838=EDGE_LOOP('',(#50587,#50588,#50589));
#7839=EDGE_LOOP('',(#50590,#50591,#50592));
#7840=EDGE_LOOP('',(#50593,#50594,#50595));
#7841=EDGE_LOOP('',(#50596,#50597,#50598));
#7842=EDGE_LOOP('',(#50599,#50600,#50601));
#7843=EDGE_LOOP('',(#50602,#50603,#50604));
#7844=EDGE_LOOP('',(#50605,#50606,#50607));
#7845=EDGE_LOOP('',(#50608,#50609,#50610));
#7846=EDGE_LOOP('',(#50611,#50612,#50613));
#7847=EDGE_LOOP('',(#50614,#50615,#50616));
#7848=EDGE_LOOP('',(#50617,#50618,#50619));
#7849=EDGE_LOOP('',(#50620,#50621,#50622));
#7850=EDGE_LOOP('',(#50623,#50624,#50625));
#7851=EDGE_LOOP('',(#50626,#50627,#50628));
#7852=EDGE_LOOP('',(#50629,#50630,#50631));
#7853=EDGE_LOOP('',(#50632,#50633,#50634));
#7854=EDGE_LOOP('',(#50635,#50636,#50637));
#7855=EDGE_LOOP('',(#50638,#50639,#50640));
#7856=EDGE_LOOP('',(#50641,#50642,#50643));
#7857=EDGE_LOOP('',(#50644,#50645,#50646));
#7858=EDGE_LOOP('',(#50647,#50648,#50649));
#7859=EDGE_LOOP('',(#50650,#50651,#50652));
#7860=EDGE_LOOP('',(#50653,#50654,#50655));
#7861=EDGE_LOOP('',(#50656,#50657,#50658));
#7862=EDGE_LOOP('',(#50659,#50660,#50661));
#7863=EDGE_LOOP('',(#50662,#50663,#50664));
#7864=EDGE_LOOP('',(#50665,#50666,#50667));
#7865=EDGE_LOOP('',(#50668,#50669,#50670));
#7866=EDGE_LOOP('',(#50671,#50672,#50673));
#7867=EDGE_LOOP('',(#50674,#50675,#50676));
#7868=EDGE_LOOP('',(#50677,#50678,#50679));
#7869=EDGE_LOOP('',(#50680,#50681,#50682));
#7870=EDGE_LOOP('',(#50683,#50684,#50685));
#7871=EDGE_LOOP('',(#50686,#50687,#50688));
#7872=EDGE_LOOP('',(#50689,#50690,#50691));
#7873=EDGE_LOOP('',(#50692,#50693,#50694));
#7874=EDGE_LOOP('',(#50695,#50696,#50697));
#7875=EDGE_LOOP('',(#50698,#50699,#50700));
#7876=EDGE_LOOP('',(#50701,#50702,#50703));
#7877=EDGE_LOOP('',(#50704,#50705,#50706));
#7878=EDGE_LOOP('',(#50707,#50708,#50709));
#7879=EDGE_LOOP('',(#50710,#50711,#50712));
#7880=EDGE_LOOP('',(#50713,#50714,#50715));
#7881=EDGE_LOOP('',(#50716,#50717,#50718));
#7882=EDGE_LOOP('',(#50719,#50720,#50721));
#7883=EDGE_LOOP('',(#50722,#50723,#50724));
#7884=EDGE_LOOP('',(#50725,#50726,#50727));
#7885=EDGE_LOOP('',(#50728,#50729,#50730));
#7886=EDGE_LOOP('',(#50731,#50732,#50733));
#7887=EDGE_LOOP('',(#50734,#50735,#50736));
#7888=EDGE_LOOP('',(#50737,#50738,#50739));
#7889=EDGE_LOOP('',(#50740,#50741,#50742));
#7890=EDGE_LOOP('',(#50743,#50744,#50745));
#7891=EDGE_LOOP('',(#50746,#50747,#50748));
#7892=EDGE_LOOP('',(#50749,#50750,#50751));
#7893=EDGE_LOOP('',(#50752,#50753,#50754));
#7894=EDGE_LOOP('',(#50755,#50756,#50757));
#7895=EDGE_LOOP('',(#50758,#50759,#50760));
#7896=EDGE_LOOP('',(#50761,#50762,#50763));
#7897=EDGE_LOOP('',(#50764,#50765,#50766));
#7898=EDGE_LOOP('',(#50767,#50768,#50769));
#7899=EDGE_LOOP('',(#50770,#50771,#50772));
#7900=EDGE_LOOP('',(#50773,#50774,#50775));
#7901=EDGE_LOOP('',(#50776,#50777,#50778));
#7902=EDGE_LOOP('',(#50779,#50780,#50781));
#7903=EDGE_LOOP('',(#50782,#50783,#50784));
#7904=EDGE_LOOP('',(#50785,#50786,#50787));
#7905=EDGE_LOOP('',(#50788,#50789,#50790));
#7906=EDGE_LOOP('',(#50791,#50792,#50793));
#7907=EDGE_LOOP('',(#50794,#50795,#50796));
#7908=EDGE_LOOP('',(#50797,#50798,#50799));
#7909=EDGE_LOOP('',(#50800,#50801,#50802));
#7910=EDGE_LOOP('',(#50803,#50804,#50805));
#7911=EDGE_LOOP('',(#50806,#50807,#50808));
#7912=EDGE_LOOP('',(#50809,#50810,#50811));
#7913=EDGE_LOOP('',(#50812,#50813,#50814));
#7914=EDGE_LOOP('',(#50815,#50816,#50817));
#7915=EDGE_LOOP('',(#50818,#50819,#50820));
#7916=EDGE_LOOP('',(#50821,#50822,#50823));
#7917=EDGE_LOOP('',(#50824,#50825,#50826));
#7918=EDGE_LOOP('',(#50827,#50828,#50829));
#7919=EDGE_LOOP('',(#50830,#50831,#50832));
#7920=EDGE_LOOP('',(#50833,#50834,#50835));
#7921=EDGE_LOOP('',(#50836,#50837,#50838));
#7922=EDGE_LOOP('',(#50839,#50840,#50841));
#7923=EDGE_LOOP('',(#50842,#50843,#50844));
#7924=EDGE_LOOP('',(#50845,#50846,#50847));
#7925=EDGE_LOOP('',(#50848,#50849,#50850));
#7926=EDGE_LOOP('',(#50851,#50852,#50853));
#7927=EDGE_LOOP('',(#50854,#50855,#50856));
#7928=EDGE_LOOP('',(#50857,#50858,#50859));
#7929=EDGE_LOOP('',(#50860,#50861,#50862));
#7930=EDGE_LOOP('',(#50863,#50864,#50865));
#7931=EDGE_LOOP('',(#50866,#50867,#50868));
#7932=EDGE_LOOP('',(#50869,#50870,#50871));
#7933=EDGE_LOOP('',(#50872,#50873,#50874));
#7934=EDGE_LOOP('',(#50875,#50876,#50877));
#7935=EDGE_LOOP('',(#50878,#50879,#50880));
#7936=EDGE_LOOP('',(#50881,#50882,#50883));
#7937=EDGE_LOOP('',(#50884,#50885,#50886));
#7938=EDGE_LOOP('',(#50887,#50888,#50889));
#7939=EDGE_LOOP('',(#50890,#50891,#50892));
#7940=EDGE_LOOP('',(#50893,#50894,#50895));
#7941=EDGE_LOOP('',(#50896,#50897,#50898));
#7942=EDGE_LOOP('',(#50899,#50900,#50901));
#7943=EDGE_LOOP('',(#50902,#50903,#50904));
#7944=EDGE_LOOP('',(#50905,#50906,#50907));
#7945=EDGE_LOOP('',(#50908,#50909,#50910));
#7946=EDGE_LOOP('',(#50911,#50912,#50913));
#7947=EDGE_LOOP('',(#50914,#50915,#50916));
#7948=EDGE_LOOP('',(#50917,#50918,#50919));
#7949=EDGE_LOOP('',(#50920,#50921,#50922));
#7950=EDGE_LOOP('',(#50923,#50924,#50925));
#7951=EDGE_LOOP('',(#50926,#50927,#50928));
#7952=EDGE_LOOP('',(#50929,#50930,#50931));
#7953=EDGE_LOOP('',(#50932,#50933,#50934));
#7954=EDGE_LOOP('',(#50935,#50936,#50937));
#7955=EDGE_LOOP('',(#50938,#50939,#50940));
#7956=EDGE_LOOP('',(#50941,#50942,#50943));
#7957=EDGE_LOOP('',(#50944,#50945,#50946));
#7958=EDGE_LOOP('',(#50947,#50948,#50949));
#7959=EDGE_LOOP('',(#50950,#50951,#50952));
#7960=EDGE_LOOP('',(#50953,#50954,#50955));
#7961=EDGE_LOOP('',(#50956,#50957,#50958));
#7962=EDGE_LOOP('',(#50959,#50960,#50961));
#7963=EDGE_LOOP('',(#50962,#50963,#50964));
#7964=EDGE_LOOP('',(#50965,#50966,#50967));
#7965=EDGE_LOOP('',(#50968,#50969,#50970));
#7966=EDGE_LOOP('',(#50971,#50972,#50973));
#7967=EDGE_LOOP('',(#50974,#50975,#50976));
#7968=EDGE_LOOP('',(#50977,#50978,#50979));
#7969=EDGE_LOOP('',(#50980,#50981,#50982));
#7970=EDGE_LOOP('',(#50983,#50984,#50985));
#7971=EDGE_LOOP('',(#50986,#50987,#50988));
#7972=EDGE_LOOP('',(#50989,#50990,#50991));
#7973=EDGE_LOOP('',(#50992,#50993,#50994));
#7974=EDGE_LOOP('',(#50995,#50996,#50997));
#7975=EDGE_LOOP('',(#50998,#50999,#51000));
#7976=EDGE_LOOP('',(#51001,#51002,#51003));
#7977=EDGE_LOOP('',(#51004,#51005,#51006));
#7978=EDGE_LOOP('',(#51007,#51008,#51009));
#7979=EDGE_LOOP('',(#51010,#51011,#51012));
#7980=EDGE_LOOP('',(#51013,#51014,#51015));
#7981=EDGE_LOOP('',(#51016,#51017,#51018));
#7982=EDGE_LOOP('',(#51019,#51020,#51021));
#7983=EDGE_LOOP('',(#51022,#51023,#51024));
#7984=EDGE_LOOP('',(#51025,#51026,#51027));
#7985=EDGE_LOOP('',(#51028,#51029,#51030));
#7986=EDGE_LOOP('',(#51031,#51032,#51033));
#7987=EDGE_LOOP('',(#51034,#51035,#51036));
#7988=EDGE_LOOP('',(#51037,#51038,#51039));
#7989=EDGE_LOOP('',(#51040,#51041,#51042));
#7990=EDGE_LOOP('',(#51043,#51044,#51045));
#7991=EDGE_LOOP('',(#51046,#51047,#51048));
#7992=EDGE_LOOP('',(#51049,#51050,#51051));
#7993=EDGE_LOOP('',(#51052,#51053,#51054));
#7994=EDGE_LOOP('',(#51055,#51056,#51057));
#7995=EDGE_LOOP('',(#51058,#51059,#51060));
#7996=EDGE_LOOP('',(#51061,#51062,#51063));
#7997=EDGE_LOOP('',(#51064,#51065,#51066));
#7998=EDGE_LOOP('',(#51067,#51068,#51069));
#7999=EDGE_LOOP('',(#51070,#51071,#51072));
#8000=EDGE_LOOP('',(#51073,#51074,#51075));
#8001=EDGE_LOOP('',(#51076,#51077,#51078));
#8002=EDGE_LOOP('',(#51079,#51080,#51081));
#8003=EDGE_LOOP('',(#51082,#51083,#51084));
#8004=EDGE_LOOP('',(#51085,#51086,#51087));
#8005=EDGE_LOOP('',(#51088,#51089,#51090));
#8006=EDGE_LOOP('',(#51091,#51092,#51093));
#8007=EDGE_LOOP('',(#51094,#51095,#51096));
#8008=EDGE_LOOP('',(#51097,#51098,#51099));
#8009=EDGE_LOOP('',(#51100,#51101,#51102));
#8010=EDGE_LOOP('',(#51103,#51104,#51105));
#8011=EDGE_LOOP('',(#51106,#51107,#51108));
#8012=EDGE_LOOP('',(#51109,#51110,#51111));
#8013=EDGE_LOOP('',(#51112,#51113,#51114));
#8014=EDGE_LOOP('',(#51115,#51116,#51117));
#8015=EDGE_LOOP('',(#51118,#51119,#51120));
#8016=EDGE_LOOP('',(#51121,#51122,#51123));
#8017=EDGE_LOOP('',(#51124,#51125,#51126));
#8018=EDGE_LOOP('',(#51127,#51128,#51129));
#8019=EDGE_LOOP('',(#51130,#51131,#51132));
#8020=EDGE_LOOP('',(#51133,#51134,#51135));
#8021=EDGE_LOOP('',(#51136,#51137,#51138));
#8022=EDGE_LOOP('',(#51139,#51140,#51141));
#8023=EDGE_LOOP('',(#51142,#51143,#51144));
#8024=EDGE_LOOP('',(#51145,#51146,#51147));
#8025=EDGE_LOOP('',(#51148,#51149,#51150));
#8026=EDGE_LOOP('',(#51151,#51152,#51153));
#8027=EDGE_LOOP('',(#51154,#51155,#51156));
#8028=EDGE_LOOP('',(#51157,#51158,#51159));
#8029=EDGE_LOOP('',(#51160,#51161,#51162));
#8030=EDGE_LOOP('',(#51163,#51164,#51165));
#8031=EDGE_LOOP('',(#51166,#51167,#51168));
#8032=EDGE_LOOP('',(#51169,#51170,#51171));
#8033=EDGE_LOOP('',(#51172,#51173,#51174));
#8034=EDGE_LOOP('',(#51175,#51176,#51177));
#8035=EDGE_LOOP('',(#51178,#51179,#51180));
#8036=EDGE_LOOP('',(#51181,#51182,#51183));
#8037=EDGE_LOOP('',(#51184,#51185,#51186));
#8038=EDGE_LOOP('',(#51187,#51188,#51189));
#8039=EDGE_LOOP('',(#51190,#51191,#51192));
#8040=EDGE_LOOP('',(#51193,#51194,#51195));
#8041=EDGE_LOOP('',(#51196,#51197,#51198));
#8042=EDGE_LOOP('',(#51199,#51200,#51201));
#8043=EDGE_LOOP('',(#51202,#51203,#51204));
#8044=EDGE_LOOP('',(#51205,#51206,#51207));
#8045=EDGE_LOOP('',(#51208,#51209,#51210));
#8046=EDGE_LOOP('',(#51211,#51212,#51213));
#8047=EDGE_LOOP('',(#51214,#51215,#51216));
#8048=EDGE_LOOP('',(#51217,#51218,#51219));
#8049=EDGE_LOOP('',(#51220,#51221,#51222));
#8050=EDGE_LOOP('',(#51223,#51224,#51225));
#8051=EDGE_LOOP('',(#51226,#51227,#51228));
#8052=EDGE_LOOP('',(#51229,#51230,#51231));
#8053=EDGE_LOOP('',(#51232,#51233,#51234));
#8054=EDGE_LOOP('',(#51235,#51236,#51237));
#8055=EDGE_LOOP('',(#51238,#51239,#51240));
#8056=EDGE_LOOP('',(#51241,#51242,#51243));
#8057=EDGE_LOOP('',(#51244,#51245,#51246));
#8058=EDGE_LOOP('',(#51247,#51248,#51249));
#8059=EDGE_LOOP('',(#51250,#51251,#51252));
#8060=EDGE_LOOP('',(#51253,#51254,#51255));
#8061=EDGE_LOOP('',(#51256,#51257,#51258));
#8062=EDGE_LOOP('',(#51259,#51260,#51261));
#8063=EDGE_LOOP('',(#51262,#51263,#51264));
#8064=EDGE_LOOP('',(#51265,#51266,#51267));
#8065=EDGE_LOOP('',(#51268,#51269,#51270));
#8066=EDGE_LOOP('',(#51271,#51272,#51273));
#8067=EDGE_LOOP('',(#51274,#51275,#51276));
#8068=EDGE_LOOP('',(#51277,#51278,#51279));
#8069=EDGE_LOOP('',(#51280,#51281,#51282));
#8070=EDGE_LOOP('',(#51283,#51284,#51285));
#8071=EDGE_LOOP('',(#51286,#51287,#51288));
#8072=EDGE_LOOP('',(#51289,#51290,#51291));
#8073=EDGE_LOOP('',(#51292,#51293,#51294));
#8074=EDGE_LOOP('',(#51295,#51296,#51297));
#8075=EDGE_LOOP('',(#51298,#51299,#51300));
#8076=EDGE_LOOP('',(#51301,#51302,#51303));
#8077=EDGE_LOOP('',(#51304,#51305,#51306));
#8078=EDGE_LOOP('',(#51307,#51308,#51309));
#8079=EDGE_LOOP('',(#51310,#51311,#51312));
#8080=EDGE_LOOP('',(#51313,#51314,#51315));
#8081=EDGE_LOOP('',(#51316,#51317,#51318));
#8082=EDGE_LOOP('',(#51319,#51320,#51321));
#8083=EDGE_LOOP('',(#51322,#51323,#51324));
#8084=EDGE_LOOP('',(#51325,#51326,#51327));
#8085=EDGE_LOOP('',(#51328,#51329,#51330));
#8086=EDGE_LOOP('',(#51331,#51332,#51333));
#8087=EDGE_LOOP('',(#51334,#51335,#51336));
#8088=EDGE_LOOP('',(#51337,#51338,#51339));
#8089=EDGE_LOOP('',(#51340,#51341,#51342));
#8090=EDGE_LOOP('',(#51343,#51344,#51345));
#8091=EDGE_LOOP('',(#51346,#51347,#51348));
#8092=EDGE_LOOP('',(#51349,#51350,#51351));
#8093=EDGE_LOOP('',(#51352,#51353,#51354));
#8094=EDGE_LOOP('',(#51355,#51356,#51357));
#8095=EDGE_LOOP('',(#51358,#51359,#51360));
#8096=EDGE_LOOP('',(#51361,#51362,#51363));
#8097=EDGE_LOOP('',(#51364,#51365,#51366));
#8098=EDGE_LOOP('',(#51367,#51368,#51369));
#8099=EDGE_LOOP('',(#51370,#51371,#51372));
#8100=EDGE_LOOP('',(#51373,#51374,#51375));
#8101=EDGE_LOOP('',(#51376,#51377,#51378));
#8102=EDGE_LOOP('',(#51379,#51380,#51381));
#8103=EDGE_LOOP('',(#51382,#51383,#51384));
#8104=EDGE_LOOP('',(#51385,#51386,#51387));
#8105=EDGE_LOOP('',(#51388,#51389,#51390));
#8106=EDGE_LOOP('',(#51391,#51392,#51393));
#8107=EDGE_LOOP('',(#51394,#51395,#51396));
#8108=EDGE_LOOP('',(#51397,#51398,#51399));
#8109=EDGE_LOOP('',(#51400,#51401,#51402));
#8110=EDGE_LOOP('',(#51403,#51404,#51405));
#8111=EDGE_LOOP('',(#51406,#51407,#51408));
#8112=EDGE_LOOP('',(#51409,#51410,#51411));
#8113=EDGE_LOOP('',(#51412,#51413,#51414));
#8114=EDGE_LOOP('',(#51415,#51416,#51417));
#8115=EDGE_LOOP('',(#51418,#51419,#51420));
#8116=EDGE_LOOP('',(#51421,#51422,#51423));
#8117=EDGE_LOOP('',(#51424,#51425,#51426));
#8118=EDGE_LOOP('',(#51427,#51428,#51429));
#8119=EDGE_LOOP('',(#51430,#51431,#51432));
#8120=EDGE_LOOP('',(#51433,#51434,#51435));
#8121=EDGE_LOOP('',(#51436,#51437,#51438));
#8122=EDGE_LOOP('',(#51439,#51440,#51441));
#8123=EDGE_LOOP('',(#51442,#51443,#51444));
#8124=EDGE_LOOP('',(#51445,#51446,#51447));
#8125=EDGE_LOOP('',(#51448,#51449,#51450));
#8126=EDGE_LOOP('',(#51451,#51452,#51453));
#8127=EDGE_LOOP('',(#51454,#51455,#51456));
#8128=EDGE_LOOP('',(#51457,#51458,#51459));
#8129=EDGE_LOOP('',(#51460,#51461,#51462));
#8130=EDGE_LOOP('',(#51463,#51464,#51465));
#8131=EDGE_LOOP('',(#51466,#51467,#51468));
#8132=EDGE_LOOP('',(#51469,#51470,#51471));
#8133=EDGE_LOOP('',(#51472,#51473,#51474));
#8134=EDGE_LOOP('',(#51475,#51476,#51477));
#8135=EDGE_LOOP('',(#51478,#51479,#51480));
#8136=EDGE_LOOP('',(#51481,#51482,#51483));
#8137=EDGE_LOOP('',(#51484,#51485,#51486));
#8138=EDGE_LOOP('',(#51487,#51488,#51489));
#8139=EDGE_LOOP('',(#51490,#51491,#51492));
#8140=EDGE_LOOP('',(#51493,#51494,#51495));
#8141=EDGE_LOOP('',(#51496,#51497,#51498));
#8142=EDGE_LOOP('',(#51499,#51500,#51501));
#8143=EDGE_LOOP('',(#51502,#51503,#51504));
#8144=EDGE_LOOP('',(#51505,#51506,#51507));
#8145=EDGE_LOOP('',(#51508,#51509,#51510));
#8146=EDGE_LOOP('',(#51511,#51512,#51513));
#8147=EDGE_LOOP('',(#51514,#51515,#51516));
#8148=EDGE_LOOP('',(#51517,#51518,#51519));
#8149=EDGE_LOOP('',(#51520,#51521,#51522));
#8150=EDGE_LOOP('',(#51523,#51524,#51525));
#8151=EDGE_LOOP('',(#51526,#51527,#51528));
#8152=EDGE_LOOP('',(#51529,#51530,#51531));
#8153=EDGE_LOOP('',(#51532,#51533,#51534));
#8154=EDGE_LOOP('',(#51535,#51536,#51537));
#8155=EDGE_LOOP('',(#51538,#51539,#51540));
#8156=EDGE_LOOP('',(#51541,#51542,#51543));
#8157=EDGE_LOOP('',(#51544,#51545,#51546));
#8158=EDGE_LOOP('',(#51547,#51548,#51549));
#8159=EDGE_LOOP('',(#51550,#51551,#51552));
#8160=EDGE_LOOP('',(#51553,#51554,#51555));
#8161=EDGE_LOOP('',(#51556,#51557,#51558));
#8162=EDGE_LOOP('',(#51559,#51560,#51561));
#8163=EDGE_LOOP('',(#51562,#51563,#51564));
#8164=EDGE_LOOP('',(#51565,#51566,#51567));
#8165=EDGE_LOOP('',(#51568,#51569,#51570));
#8166=EDGE_LOOP('',(#51571,#51572,#51573));
#8167=EDGE_LOOP('',(#51574,#51575,#51576));
#8168=EDGE_LOOP('',(#51577,#51578,#51579));
#8169=EDGE_LOOP('',(#51580,#51581,#51582));
#8170=EDGE_LOOP('',(#51583,#51584,#51585));
#8171=EDGE_LOOP('',(#51586,#51587,#51588));
#8172=EDGE_LOOP('',(#51589,#51590,#51591));
#8173=EDGE_LOOP('',(#51592,#51593,#51594));
#8174=EDGE_LOOP('',(#51595,#51596,#51597));
#8175=EDGE_LOOP('',(#51598,#51599,#51600));
#8176=EDGE_LOOP('',(#51601,#51602,#51603));
#8177=EDGE_LOOP('',(#51604,#51605,#51606));
#8178=EDGE_LOOP('',(#51607,#51608,#51609));
#8179=EDGE_LOOP('',(#51610,#51611,#51612));
#8180=EDGE_LOOP('',(#51613,#51614,#51615));
#8181=EDGE_LOOP('',(#51616,#51617,#51618));
#8182=EDGE_LOOP('',(#51619,#51620,#51621));
#8183=EDGE_LOOP('',(#51622,#51623,#51624));
#8184=EDGE_LOOP('',(#51625,#51626,#51627));
#8185=EDGE_LOOP('',(#51628,#51629,#51630));
#8186=EDGE_LOOP('',(#51631,#51632,#51633));
#8187=EDGE_LOOP('',(#51634,#51635,#51636));
#8188=EDGE_LOOP('',(#51637,#51638,#51639));
#8189=EDGE_LOOP('',(#51640,#51641,#51642));
#8190=EDGE_LOOP('',(#51643,#51644,#51645));
#8191=EDGE_LOOP('',(#51646,#51647,#51648));
#8192=EDGE_LOOP('',(#51649,#51650,#51651));
#8193=EDGE_LOOP('',(#51652,#51653,#51654));
#8194=EDGE_LOOP('',(#51655,#51656,#51657));
#8195=EDGE_LOOP('',(#51658,#51659,#51660));
#8196=EDGE_LOOP('',(#51661,#51662,#51663));
#8197=EDGE_LOOP('',(#51664,#51665,#51666));
#8198=EDGE_LOOP('',(#51667,#51668,#51669));
#8199=EDGE_LOOP('',(#51670,#51671,#51672));
#8200=EDGE_LOOP('',(#51673,#51674,#51675));
#8201=EDGE_LOOP('',(#51676,#51677,#51678));
#8202=EDGE_LOOP('',(#51679,#51680,#51681));
#8203=EDGE_LOOP('',(#51682,#51683,#51684));
#8204=EDGE_LOOP('',(#51685,#51686,#51687));
#8205=EDGE_LOOP('',(#51688,#51689,#51690));
#8206=EDGE_LOOP('',(#51691,#51692,#51693));
#8207=EDGE_LOOP('',(#51694,#51695,#51696));
#8208=EDGE_LOOP('',(#51697,#51698,#51699));
#8209=EDGE_LOOP('',(#51700,#51701,#51702));
#8210=EDGE_LOOP('',(#51703,#51704,#51705));
#8211=EDGE_LOOP('',(#51706,#51707,#51708));
#8212=EDGE_LOOP('',(#51709,#51710,#51711));
#8213=EDGE_LOOP('',(#51712,#51713,#51714));
#8214=EDGE_LOOP('',(#51715,#51716,#51717));
#8215=EDGE_LOOP('',(#51718,#51719,#51720));
#8216=EDGE_LOOP('',(#51721,#51722,#51723));
#8217=EDGE_LOOP('',(#51724,#51725,#51726));
#8218=EDGE_LOOP('',(#51727,#51728,#51729));
#8219=EDGE_LOOP('',(#51730,#51731,#51732));
#8220=EDGE_LOOP('',(#51733,#51734,#51735));
#8221=EDGE_LOOP('',(#51736,#51737,#51738));
#8222=EDGE_LOOP('',(#51739,#51740,#51741));
#8223=EDGE_LOOP('',(#51742,#51743,#51744));
#8224=EDGE_LOOP('',(#51745,#51746,#51747));
#8225=EDGE_LOOP('',(#51748,#51749,#51750));
#8226=EDGE_LOOP('',(#51751,#51752,#51753));
#8227=EDGE_LOOP('',(#51754,#51755,#51756));
#8228=EDGE_LOOP('',(#51757,#51758,#51759));
#8229=EDGE_LOOP('',(#51760,#51761,#51762));
#8230=EDGE_LOOP('',(#51763,#51764,#51765));
#8231=EDGE_LOOP('',(#51766,#51767,#51768));
#8232=EDGE_LOOP('',(#51769,#51770,#51771));
#8233=EDGE_LOOP('',(#51772,#51773,#51774));
#8234=EDGE_LOOP('',(#51775,#51776,#51777));
#8235=EDGE_LOOP('',(#51778,#51779,#51780));
#8236=EDGE_LOOP('',(#51781,#51782,#51783));
#8237=EDGE_LOOP('',(#51784,#51785,#51786));
#8238=EDGE_LOOP('',(#51787,#51788,#51789));
#8239=EDGE_LOOP('',(#51790,#51791,#51792));
#8240=EDGE_LOOP('',(#51793,#51794,#51795));
#8241=EDGE_LOOP('',(#51796,#51797,#51798));
#8242=EDGE_LOOP('',(#51799,#51800,#51801));
#8243=EDGE_LOOP('',(#51802,#51803,#51804));
#8244=EDGE_LOOP('',(#51805,#51806,#51807));
#8245=EDGE_LOOP('',(#51808,#51809,#51810));
#8246=EDGE_LOOP('',(#51811,#51812,#51813));
#8247=EDGE_LOOP('',(#51814,#51815,#51816));
#8248=EDGE_LOOP('',(#51817,#51818,#51819));
#8249=EDGE_LOOP('',(#51820,#51821,#51822));
#8250=EDGE_LOOP('',(#51823,#51824,#51825));
#8251=EDGE_LOOP('',(#51826,#51827,#51828));
#8252=EDGE_LOOP('',(#51829,#51830,#51831));
#8253=EDGE_LOOP('',(#51832,#51833,#51834));
#8254=EDGE_LOOP('',(#51835,#51836,#51837));
#8255=EDGE_LOOP('',(#51838,#51839,#51840));
#8256=EDGE_LOOP('',(#51841,#51842,#51843));
#8257=EDGE_LOOP('',(#51844,#51845,#51846));
#8258=EDGE_LOOP('',(#51847,#51848,#51849));
#8259=EDGE_LOOP('',(#51850,#51851,#51852));
#8260=EDGE_LOOP('',(#51853,#51854,#51855));
#8261=EDGE_LOOP('',(#51856,#51857,#51858));
#8262=EDGE_LOOP('',(#51859,#51860,#51861));
#8263=EDGE_LOOP('',(#51862,#51863,#51864));
#8264=EDGE_LOOP('',(#51865,#51866,#51867));
#8265=EDGE_LOOP('',(#51868,#51869,#51870));
#8266=EDGE_LOOP('',(#51871,#51872,#51873));
#8267=EDGE_LOOP('',(#51874,#51875,#51876));
#8268=EDGE_LOOP('',(#51877,#51878,#51879));
#8269=EDGE_LOOP('',(#51880,#51881,#51882));
#8270=EDGE_LOOP('',(#51883,#51884,#51885));
#8271=EDGE_LOOP('',(#51886,#51887,#51888));
#8272=EDGE_LOOP('',(#51889,#51890,#51891));
#8273=EDGE_LOOP('',(#51892,#51893,#51894));
#8274=EDGE_LOOP('',(#51895,#51896,#51897));
#8275=EDGE_LOOP('',(#51898,#51899,#51900));
#8276=EDGE_LOOP('',(#51901,#51902,#51903));
#8277=EDGE_LOOP('',(#51904,#51905,#51906));
#8278=EDGE_LOOP('',(#51907,#51908,#51909));
#8279=EDGE_LOOP('',(#51910,#51911,#51912));
#8280=EDGE_LOOP('',(#51913,#51914,#51915));
#8281=EDGE_LOOP('',(#51916,#51917,#51918));
#8282=EDGE_LOOP('',(#51919,#51920,#51921));
#8283=EDGE_LOOP('',(#51922,#51923,#51924));
#8284=EDGE_LOOP('',(#51925,#51926,#51927));
#8285=EDGE_LOOP('',(#51928,#51929,#51930));
#8286=EDGE_LOOP('',(#51931,#51932,#51933));
#8287=EDGE_LOOP('',(#51934,#51935,#51936));
#8288=EDGE_LOOP('',(#51937,#51938,#51939));
#8289=EDGE_LOOP('',(#51940,#51941,#51942));
#8290=EDGE_LOOP('',(#51943,#51944,#51945));
#8291=EDGE_LOOP('',(#51946,#51947,#51948));
#8292=EDGE_LOOP('',(#51949,#51950,#51951));
#8293=EDGE_LOOP('',(#51952,#51953,#51954));
#8294=EDGE_LOOP('',(#51955,#51956,#51957));
#8295=EDGE_LOOP('',(#51958,#51959,#51960));
#8296=EDGE_LOOP('',(#51961,#51962,#51963));
#8297=EDGE_LOOP('',(#51964,#51965,#51966));
#8298=EDGE_LOOP('',(#51967,#51968,#51969));
#8299=EDGE_LOOP('',(#51970,#51971,#51972));
#8300=EDGE_LOOP('',(#51973,#51974,#51975));
#8301=EDGE_LOOP('',(#51976,#51977,#51978));
#8302=EDGE_LOOP('',(#51979,#51980,#51981));
#8303=EDGE_LOOP('',(#51982,#51983,#51984));
#8304=EDGE_LOOP('',(#51985,#51986,#51987));
#8305=EDGE_LOOP('',(#51988,#51989,#51990));
#8306=EDGE_LOOP('',(#51991,#51992,#51993));
#8307=EDGE_LOOP('',(#51994,#51995,#51996));
#8308=EDGE_LOOP('',(#51997,#51998,#51999));
#8309=EDGE_LOOP('',(#52000,#52001,#52002));
#8310=EDGE_LOOP('',(#52003,#52004,#52005));
#8311=EDGE_LOOP('',(#52006,#52007,#52008));
#8312=EDGE_LOOP('',(#52009,#52010,#52011));
#8313=EDGE_LOOP('',(#52012,#52013,#52014));
#8314=EDGE_LOOP('',(#52015,#52016,#52017));
#8315=EDGE_LOOP('',(#52018,#52019,#52020));
#8316=EDGE_LOOP('',(#52021,#52022,#52023));
#8317=EDGE_LOOP('',(#52024,#52025,#52026));
#8318=EDGE_LOOP('',(#52027,#52028,#52029));
#8319=EDGE_LOOP('',(#52030,#52031,#52032));
#8320=EDGE_LOOP('',(#52033,#52034,#52035));
#8321=EDGE_LOOP('',(#52036,#52037,#52038));
#8322=EDGE_LOOP('',(#52039,#52040,#52041));
#8323=EDGE_LOOP('',(#52042,#52043,#52044));
#8324=EDGE_LOOP('',(#52045,#52046,#52047));
#8325=EDGE_LOOP('',(#52048,#52049,#52050));
#8326=EDGE_LOOP('',(#52051,#52052,#52053));
#8327=EDGE_LOOP('',(#52054,#52055,#52056));
#8328=EDGE_LOOP('',(#52057,#52058,#52059));
#8329=EDGE_LOOP('',(#52060,#52061,#52062));
#8330=EDGE_LOOP('',(#52063,#52064,#52065));
#8331=EDGE_LOOP('',(#52066,#52067,#52068));
#8332=EDGE_LOOP('',(#52069,#52070,#52071));
#8333=EDGE_LOOP('',(#52072,#52073,#52074));
#8334=EDGE_LOOP('',(#52075,#52076,#52077));
#8335=EDGE_LOOP('',(#52078,#52079,#52080));
#8336=EDGE_LOOP('',(#52081,#52082,#52083));
#8337=EDGE_LOOP('',(#52084,#52085,#52086));
#8338=EDGE_LOOP('',(#52087,#52088,#52089));
#8339=EDGE_LOOP('',(#52090,#52091,#52092));
#8340=EDGE_LOOP('',(#52093,#52094,#52095));
#8341=EDGE_LOOP('',(#52096,#52097,#52098));
#8342=EDGE_LOOP('',(#52099,#52100,#52101));
#8343=EDGE_LOOP('',(#52102,#52103,#52104));
#8344=EDGE_LOOP('',(#52105,#52106,#52107));
#8345=EDGE_LOOP('',(#52108,#52109,#52110));
#8346=EDGE_LOOP('',(#52111,#52112,#52113));
#8347=EDGE_LOOP('',(#52114,#52115,#52116));
#8348=EDGE_LOOP('',(#52117,#52118,#52119));
#8349=EDGE_LOOP('',(#52120,#52121,#52122));
#8350=EDGE_LOOP('',(#52123,#52124,#52125));
#8351=EDGE_LOOP('',(#52126,#52127,#52128));
#8352=EDGE_LOOP('',(#52129,#52130,#52131));
#8353=EDGE_LOOP('',(#52132,#52133,#52134));
#8354=EDGE_LOOP('',(#52135,#52136,#52137));
#8355=EDGE_LOOP('',(#52138,#52139,#52140));
#8356=EDGE_LOOP('',(#52141,#52142,#52143));
#8357=EDGE_LOOP('',(#52144,#52145,#52146));
#8358=EDGE_LOOP('',(#52147,#52148,#52149));
#8359=EDGE_LOOP('',(#52150,#52151,#52152));
#8360=EDGE_LOOP('',(#52153,#52154,#52155));
#8361=EDGE_LOOP('',(#52156,#52157,#52158));
#8362=EDGE_LOOP('',(#52159,#52160,#52161));
#8363=EDGE_LOOP('',(#52162,#52163,#52164));
#8364=EDGE_LOOP('',(#52165,#52166,#52167));
#8365=EDGE_LOOP('',(#52168,#52169,#52170));
#8366=EDGE_LOOP('',(#52171,#52172,#52173));
#8367=EDGE_LOOP('',(#52174,#52175,#52176));
#8368=EDGE_LOOP('',(#52177,#52178,#52179));
#8369=EDGE_LOOP('',(#52180,#52181,#52182));
#8370=EDGE_LOOP('',(#52183,#52184,#52185));
#8371=EDGE_LOOP('',(#52186,#52187,#52188));
#8372=EDGE_LOOP('',(#52189,#52190,#52191));
#8373=EDGE_LOOP('',(#52192,#52193,#52194));
#8374=EDGE_LOOP('',(#52195,#52196,#52197));
#8375=EDGE_LOOP('',(#52198,#52199,#52200));
#8376=EDGE_LOOP('',(#52201,#52202,#52203));
#8377=EDGE_LOOP('',(#52204,#52205,#52206));
#8378=EDGE_LOOP('',(#52207,#52208,#52209));
#8379=EDGE_LOOP('',(#52210,#52211,#52212));
#8380=EDGE_LOOP('',(#52213,#52214,#52215));
#8381=EDGE_LOOP('',(#52216,#52217,#52218));
#8382=EDGE_LOOP('',(#52219,#52220,#52221));
#8383=EDGE_LOOP('',(#52222,#52223,#52224));
#8384=EDGE_LOOP('',(#52225,#52226,#52227));
#8385=EDGE_LOOP('',(#52228,#52229,#52230));
#8386=EDGE_LOOP('',(#52231,#52232,#52233));
#8387=EDGE_LOOP('',(#52234,#52235,#52236));
#8388=EDGE_LOOP('',(#52237,#52238,#52239));
#8389=EDGE_LOOP('',(#52240,#52241,#52242));
#8390=EDGE_LOOP('',(#52243,#52244,#52245));
#8391=EDGE_LOOP('',(#52246,#52247,#52248));
#8392=EDGE_LOOP('',(#52249,#52250,#52251));
#8393=EDGE_LOOP('',(#52252,#52253,#52254));
#8394=EDGE_LOOP('',(#52255,#52256,#52257));
#8395=EDGE_LOOP('',(#52258,#52259,#52260));
#8396=EDGE_LOOP('',(#52261,#52262,#52263));
#8397=EDGE_LOOP('',(#52264,#52265,#52266));
#8398=EDGE_LOOP('',(#52267,#52268,#52269));
#8399=EDGE_LOOP('',(#52270,#52271,#52272));
#8400=EDGE_LOOP('',(#52273,#52274,#52275));
#8401=EDGE_LOOP('',(#52276,#52277,#52278));
#8402=EDGE_LOOP('',(#52279,#52280,#52281));
#8403=EDGE_LOOP('',(#52282,#52283,#52284));
#8404=EDGE_LOOP('',(#52285,#52286,#52287));
#8405=EDGE_LOOP('',(#52288,#52289,#52290));
#8406=EDGE_LOOP('',(#52291,#52292,#52293));
#8407=EDGE_LOOP('',(#52294,#52295,#52296));
#8408=EDGE_LOOP('',(#52297,#52298,#52299));
#8409=EDGE_LOOP('',(#52300,#52301,#52302));
#8410=EDGE_LOOP('',(#52303,#52304,#52305));
#8411=EDGE_LOOP('',(#52306,#52307,#52308));
#8412=EDGE_LOOP('',(#52309,#52310,#52311));
#8413=EDGE_LOOP('',(#52312,#52313,#52314));
#8414=EDGE_LOOP('',(#52315,#52316,#52317));
#8415=EDGE_LOOP('',(#52318,#52319,#52320));
#8416=EDGE_LOOP('',(#52321,#52322,#52323));
#8417=EDGE_LOOP('',(#52324,#52325,#52326));
#8418=EDGE_LOOP('',(#52327,#52328,#52329));
#8419=EDGE_LOOP('',(#52330,#52331,#52332));
#8420=EDGE_LOOP('',(#52333,#52334,#52335));
#8421=EDGE_LOOP('',(#52336,#52337,#52338));
#8422=EDGE_LOOP('',(#52339,#52340,#52341));
#8423=EDGE_LOOP('',(#52342,#52343,#52344));
#8424=EDGE_LOOP('',(#52345,#52346,#52347));
#8425=EDGE_LOOP('',(#52348,#52349,#52350));
#8426=EDGE_LOOP('',(#52351,#52352,#52353));
#8427=EDGE_LOOP('',(#52354,#52355,#52356));
#8428=EDGE_LOOP('',(#52357,#52358,#52359));
#8429=EDGE_LOOP('',(#52360,#52361,#52362));
#8430=EDGE_LOOP('',(#52363,#52364,#52365));
#8431=EDGE_LOOP('',(#52366,#52367,#52368));
#8432=EDGE_LOOP('',(#52369,#52370,#52371));
#8433=EDGE_LOOP('',(#52372,#52373,#52374));
#8434=EDGE_LOOP('',(#52375,#52376,#52377));
#8435=EDGE_LOOP('',(#52378,#52379,#52380));
#8436=EDGE_LOOP('',(#52381,#52382,#52383));
#8437=EDGE_LOOP('',(#52384,#52385,#52386));
#8438=EDGE_LOOP('',(#52387,#52388,#52389));
#8439=EDGE_LOOP('',(#52390,#52391,#52392));
#8440=EDGE_LOOP('',(#52393,#52394,#52395));
#8441=EDGE_LOOP('',(#52396,#52397,#52398));
#8442=EDGE_LOOP('',(#52399,#52400,#52401));
#8443=EDGE_LOOP('',(#52402,#52403,#52404));
#8444=EDGE_LOOP('',(#52405,#52406,#52407));
#8445=EDGE_LOOP('',(#52408,#52409,#52410));
#8446=EDGE_LOOP('',(#52411,#52412,#52413));
#8447=EDGE_LOOP('',(#52414,#52415,#52416));
#8448=EDGE_LOOP('',(#52417,#52418,#52419));
#8449=EDGE_LOOP('',(#52420,#52421,#52422));
#8450=EDGE_LOOP('',(#52423,#52424,#52425));
#8451=EDGE_LOOP('',(#52426,#52427,#52428));
#8452=EDGE_LOOP('',(#52429,#52430,#52431));
#8453=EDGE_LOOP('',(#52432,#52433,#52434));
#8454=EDGE_LOOP('',(#52435,#52436,#52437));
#8455=EDGE_LOOP('',(#52438,#52439,#52440));
#8456=EDGE_LOOP('',(#52441,#52442,#52443));
#8457=EDGE_LOOP('',(#52444,#52445,#52446));
#8458=EDGE_LOOP('',(#52447,#52448,#52449));
#8459=EDGE_LOOP('',(#52450,#52451,#52452));
#8460=EDGE_LOOP('',(#52453,#52454,#52455));
#8461=EDGE_LOOP('',(#52456,#52457,#52458));
#8462=EDGE_LOOP('',(#52459,#52460,#52461));
#8463=EDGE_LOOP('',(#52462,#52463,#52464));
#8464=EDGE_LOOP('',(#52465,#52466,#52467));
#8465=EDGE_LOOP('',(#52468,#52469,#52470));
#8466=EDGE_LOOP('',(#52471,#52472,#52473));
#8467=EDGE_LOOP('',(#52474,#52475,#52476));
#8468=EDGE_LOOP('',(#52477,#52478,#52479));
#8469=EDGE_LOOP('',(#52480,#52481,#52482));
#8470=EDGE_LOOP('',(#52483,#52484,#52485));
#8471=EDGE_LOOP('',(#52486,#52487,#52488));
#8472=EDGE_LOOP('',(#52489,#52490,#52491));
#8473=EDGE_LOOP('',(#52492,#52493,#52494));
#8474=EDGE_LOOP('',(#52495,#52496,#52497));
#8475=EDGE_LOOP('',(#52498,#52499,#52500));
#8476=EDGE_LOOP('',(#52501,#52502,#52503));
#8477=EDGE_LOOP('',(#52504,#52505,#52506));
#8478=EDGE_LOOP('',(#52507,#52508,#52509));
#8479=EDGE_LOOP('',(#52510,#52511,#52512));
#8480=EDGE_LOOP('',(#52513,#52514,#52515));
#8481=EDGE_LOOP('',(#52516,#52517,#52518));
#8482=EDGE_LOOP('',(#52519,#52520,#52521));
#8483=EDGE_LOOP('',(#52522,#52523,#52524));
#8484=EDGE_LOOP('',(#52525,#52526,#52527));
#8485=EDGE_LOOP('',(#52528,#52529,#52530));
#8486=EDGE_LOOP('',(#52531,#52532,#52533));
#8487=EDGE_LOOP('',(#52534,#52535,#52536));
#8488=EDGE_LOOP('',(#52537,#52538,#52539));
#8489=EDGE_LOOP('',(#52540,#52541,#52542));
#8490=EDGE_LOOP('',(#52543,#52544,#52545));
#8491=EDGE_LOOP('',(#52546,#52547,#52548));
#8492=EDGE_LOOP('',(#52549,#52550,#52551));
#8493=EDGE_LOOP('',(#52552,#52553,#52554));
#8494=EDGE_LOOP('',(#52555,#52556,#52557));
#8495=EDGE_LOOP('',(#52558,#52559,#52560));
#8496=EDGE_LOOP('',(#52561,#52562,#52563));
#8497=EDGE_LOOP('',(#52564,#52565,#52566));
#8498=EDGE_LOOP('',(#52567,#52568,#52569));
#8499=EDGE_LOOP('',(#52570,#52571,#52572));
#8500=EDGE_LOOP('',(#52573,#52574,#52575));
#8501=EDGE_LOOP('',(#52576,#52577,#52578));
#8502=EDGE_LOOP('',(#52579,#52580,#52581));
#8503=EDGE_LOOP('',(#52582,#52583,#52584));
#8504=EDGE_LOOP('',(#52585,#52586,#52587));
#8505=EDGE_LOOP('',(#52588,#52589,#52590));
#8506=EDGE_LOOP('',(#52591,#52592,#52593));
#8507=EDGE_LOOP('',(#52594,#52595,#52596));
#8508=EDGE_LOOP('',(#52597,#52598,#52599));
#8509=EDGE_LOOP('',(#52600,#52601,#52602));
#8510=EDGE_LOOP('',(#52603,#52604,#52605));
#8511=EDGE_LOOP('',(#52606,#52607,#52608));
#8512=EDGE_LOOP('',(#52609,#52610,#52611));
#8513=EDGE_LOOP('',(#52612,#52613,#52614));
#8514=EDGE_LOOP('',(#52615,#52616,#52617));
#8515=EDGE_LOOP('',(#52618,#52619,#52620));
#8516=EDGE_LOOP('',(#52621,#52622,#52623));
#8517=EDGE_LOOP('',(#52624,#52625,#52626));
#8518=EDGE_LOOP('',(#52627,#52628,#52629));
#8519=EDGE_LOOP('',(#52630,#52631,#52632));
#8520=EDGE_LOOP('',(#52633,#52634,#52635));
#8521=EDGE_LOOP('',(#52636,#52637,#52638));
#8522=EDGE_LOOP('',(#52639,#52640,#52641));
#8523=EDGE_LOOP('',(#52642,#52643,#52644));
#8524=EDGE_LOOP('',(#52645,#52646,#52647));
#8525=EDGE_LOOP('',(#52648,#52649,#52650));
#8526=EDGE_LOOP('',(#52651,#52652,#52653));
#8527=EDGE_LOOP('',(#52654,#52655,#52656));
#8528=EDGE_LOOP('',(#52657,#52658,#52659));
#8529=EDGE_LOOP('',(#52660,#52661,#52662));
#8530=EDGE_LOOP('',(#52663,#52664,#52665));
#8531=EDGE_LOOP('',(#52666,#52667,#52668));
#8532=EDGE_LOOP('',(#52669,#52670,#52671));
#8533=EDGE_LOOP('',(#52672,#52673,#52674));
#8534=EDGE_LOOP('',(#52675,#52676,#52677));
#8535=EDGE_LOOP('',(#52678,#52679,#52680));
#8536=EDGE_LOOP('',(#52681,#52682,#52683));
#8537=EDGE_LOOP('',(#52684,#52685,#52686));
#8538=EDGE_LOOP('',(#52687,#52688,#52689));
#8539=EDGE_LOOP('',(#52690,#52691,#52692));
#8540=EDGE_LOOP('',(#52693,#52694,#52695));
#8541=EDGE_LOOP('',(#52696,#52697,#52698));
#8542=EDGE_LOOP('',(#52699,#52700,#52701));
#8543=EDGE_LOOP('',(#52702,#52703,#52704));
#8544=EDGE_LOOP('',(#52705,#52706,#52707));
#8545=EDGE_LOOP('',(#52708,#52709,#52710));
#8546=EDGE_LOOP('',(#52711,#52712,#52713));
#8547=EDGE_LOOP('',(#52714,#52715,#52716));
#8548=EDGE_LOOP('',(#52717,#52718,#52719));
#8549=EDGE_LOOP('',(#52720,#52721,#52722));
#8550=EDGE_LOOP('',(#52723,#52724,#52725));
#8551=EDGE_LOOP('',(#52726,#52727,#52728));
#8552=EDGE_LOOP('',(#52729,#52730,#52731));
#8553=EDGE_LOOP('',(#52732,#52733,#52734));
#8554=EDGE_LOOP('',(#52735,#52736,#52737));
#8555=EDGE_LOOP('',(#52738,#52739,#52740));
#8556=EDGE_LOOP('',(#52741,#52742,#52743));
#8557=EDGE_LOOP('',(#52744,#52745,#52746));
#8558=EDGE_LOOP('',(#52747,#52748,#52749));
#8559=EDGE_LOOP('',(#52750,#52751,#52752));
#8560=EDGE_LOOP('',(#52753,#52754,#52755));
#8561=EDGE_LOOP('',(#52756,#52757,#52758));
#8562=EDGE_LOOP('',(#52759,#52760,#52761));
#8563=EDGE_LOOP('',(#52762,#52763,#52764));
#8564=EDGE_LOOP('',(#52765,#52766,#52767));
#8565=EDGE_LOOP('',(#52768,#52769,#52770));
#8566=EDGE_LOOP('',(#52771,#52772,#52773));
#8567=EDGE_LOOP('',(#52774,#52775,#52776));
#8568=EDGE_LOOP('',(#52777,#52778,#52779));
#8569=EDGE_LOOP('',(#52780,#52781,#52782));
#8570=EDGE_LOOP('',(#52783,#52784,#52785));
#8571=EDGE_LOOP('',(#52786,#52787,#52788));
#8572=EDGE_LOOP('',(#52789,#52790,#52791));
#8573=EDGE_LOOP('',(#52792,#52793,#52794));
#8574=EDGE_LOOP('',(#52795,#52796,#52797));
#8575=EDGE_LOOP('',(#52798,#52799,#52800));
#8576=EDGE_LOOP('',(#52801,#52802,#52803));
#8577=EDGE_LOOP('',(#52804,#52805,#52806));
#8578=EDGE_LOOP('',(#52807,#52808,#52809));
#8579=EDGE_LOOP('',(#52810,#52811,#52812));
#8580=EDGE_LOOP('',(#52813,#52814,#52815));
#8581=EDGE_LOOP('',(#52816,#52817,#52818));
#8582=EDGE_LOOP('',(#52819,#52820,#52821));
#8583=EDGE_LOOP('',(#52822,#52823,#52824));
#8584=EDGE_LOOP('',(#52825,#52826,#52827));
#8585=EDGE_LOOP('',(#52828,#52829,#52830));
#8586=EDGE_LOOP('',(#52831,#52832,#52833));
#8587=EDGE_LOOP('',(#52834,#52835,#52836));
#8588=EDGE_LOOP('',(#52837,#52838,#52839));
#8589=EDGE_LOOP('',(#52840,#52841,#52842));
#8590=EDGE_LOOP('',(#52843,#52844,#52845));
#8591=EDGE_LOOP('',(#52846,#52847,#52848));
#8592=EDGE_LOOP('',(#52849,#52850,#52851));
#8593=EDGE_LOOP('',(#52852,#52853,#52854));
#8594=EDGE_LOOP('',(#52855,#52856,#52857));
#8595=EDGE_LOOP('',(#52858,#52859,#52860));
#8596=EDGE_LOOP('',(#52861,#52862,#52863));
#8597=EDGE_LOOP('',(#52864,#52865,#52866));
#8598=EDGE_LOOP('',(#52867,#52868,#52869));
#8599=EDGE_LOOP('',(#52870,#52871,#52872));
#8600=EDGE_LOOP('',(#52873,#52874,#52875));
#8601=EDGE_LOOP('',(#52876,#52877,#52878));
#8602=EDGE_LOOP('',(#52879,#52880,#52881));
#8603=EDGE_LOOP('',(#52882,#52883,#52884));
#8604=EDGE_LOOP('',(#52885,#52886,#52887));
#8605=EDGE_LOOP('',(#52888,#52889,#52890));
#8606=EDGE_LOOP('',(#52891,#52892,#52893));
#8607=EDGE_LOOP('',(#52894,#52895,#52896));
#8608=EDGE_LOOP('',(#52897,#52898,#52899));
#8609=EDGE_LOOP('',(#52900,#52901,#52902));
#8610=EDGE_LOOP('',(#52903,#52904,#52905));
#8611=EDGE_LOOP('',(#52906,#52907,#52908));
#8612=EDGE_LOOP('',(#52909,#52910,#52911));
#8613=EDGE_LOOP('',(#52912,#52913,#52914));
#8614=EDGE_LOOP('',(#52915,#52916,#52917));
#8615=EDGE_LOOP('',(#52918,#52919,#52920));
#8616=EDGE_LOOP('',(#52921,#52922,#52923));
#8617=EDGE_LOOP('',(#52924,#52925,#52926));
#8618=EDGE_LOOP('',(#52927,#52928,#52929));
#8619=EDGE_LOOP('',(#52930,#52931,#52932));
#8620=EDGE_LOOP('',(#52933,#52934,#52935));
#8621=EDGE_LOOP('',(#52936,#52937,#52938));
#8622=EDGE_LOOP('',(#52939,#52940,#52941));
#8623=EDGE_LOOP('',(#52942,#52943,#52944));
#8624=EDGE_LOOP('',(#52945,#52946,#52947));
#8625=EDGE_LOOP('',(#52948,#52949,#52950));
#8626=EDGE_LOOP('',(#52951,#52952,#52953));
#8627=EDGE_LOOP('',(#52954,#52955,#52956));
#8628=EDGE_LOOP('',(#52957,#52958,#52959));
#8629=EDGE_LOOP('',(#52960,#52961,#52962));
#8630=EDGE_LOOP('',(#52963,#52964,#52965));
#8631=EDGE_LOOP('',(#52966,#52967,#52968));
#8632=EDGE_LOOP('',(#52969,#52970,#52971));
#8633=EDGE_LOOP('',(#52972,#52973,#52974));
#8634=EDGE_LOOP('',(#52975,#52976,#52977));
#8635=EDGE_LOOP('',(#52978,#52979,#52980));
#8636=EDGE_LOOP('',(#52981,#52982,#52983));
#8637=EDGE_LOOP('',(#52984,#52985,#52986));
#8638=EDGE_LOOP('',(#52987,#52988,#52989));
#8639=EDGE_LOOP('',(#52990,#52991,#52992));
#8640=EDGE_LOOP('',(#52993,#52994,#52995));
#8641=EDGE_LOOP('',(#52996,#52997,#52998));
#8642=EDGE_LOOP('',(#52999,#53000,#53001));
#8643=EDGE_LOOP('',(#53002,#53003,#53004));
#8644=EDGE_LOOP('',(#53005,#53006,#53007));
#8645=EDGE_LOOP('',(#53008,#53009,#53010));
#8646=EDGE_LOOP('',(#53011,#53012,#53013));
#8647=EDGE_LOOP('',(#53014,#53015,#53016));
#8648=EDGE_LOOP('',(#53017,#53018,#53019));
#8649=EDGE_LOOP('',(#53020,#53021,#53022));
#8650=EDGE_LOOP('',(#53023,#53024,#53025));
#8651=EDGE_LOOP('',(#53026,#53027,#53028));
#8652=EDGE_LOOP('',(#53029,#53030,#53031));
#8653=EDGE_LOOP('',(#53032,#53033,#53034));
#8654=EDGE_LOOP('',(#53035,#53036,#53037));
#8655=EDGE_LOOP('',(#53038,#53039,#53040));
#8656=EDGE_LOOP('',(#53041,#53042,#53043));
#8657=EDGE_LOOP('',(#53044,#53045,#53046));
#8658=EDGE_LOOP('',(#53047,#53048,#53049));
#8659=EDGE_LOOP('',(#53050,#53051,#53052));
#8660=EDGE_LOOP('',(#53053,#53054,#53055));
#8661=EDGE_LOOP('',(#53056,#53057,#53058));
#8662=EDGE_LOOP('',(#53059,#53060,#53061));
#8663=EDGE_LOOP('',(#53062,#53063,#53064));
#8664=EDGE_LOOP('',(#53065,#53066,#53067));
#8665=EDGE_LOOP('',(#53068,#53069,#53070));
#8666=EDGE_LOOP('',(#53071,#53072,#53073));
#8667=EDGE_LOOP('',(#53074,#53075,#53076));
#8668=EDGE_LOOP('',(#53077,#53078,#53079));
#8669=EDGE_LOOP('',(#53080,#53081,#53082));
#8670=EDGE_LOOP('',(#53083,#53084,#53085));
#8671=EDGE_LOOP('',(#53086,#53087,#53088));
#8672=EDGE_LOOP('',(#53089,#53090,#53091));
#8673=EDGE_LOOP('',(#53092,#53093,#53094));
#8674=EDGE_LOOP('',(#53095,#53096,#53097));
#8675=EDGE_LOOP('',(#53098,#53099,#53100));
#8676=EDGE_LOOP('',(#53101,#53102,#53103));
#8677=EDGE_LOOP('',(#53104,#53105,#53106));
#8678=EDGE_LOOP('',(#53107,#53108,#53109));
#8679=EDGE_LOOP('',(#53110,#53111,#53112));
#8680=EDGE_LOOP('',(#53113,#53114,#53115));
#8681=EDGE_LOOP('',(#53116,#53117,#53118));
#8682=EDGE_LOOP('',(#53119,#53120,#53121));
#8683=EDGE_LOOP('',(#53122,#53123,#53124));
#8684=EDGE_LOOP('',(#53125,#53126,#53127));
#8685=EDGE_LOOP('',(#53128,#53129,#53130));
#8686=EDGE_LOOP('',(#53131,#53132,#53133));
#8687=EDGE_LOOP('',(#53134,#53135,#53136));
#8688=EDGE_LOOP('',(#53137,#53138,#53139));
#8689=EDGE_LOOP('',(#53140,#53141,#53142));
#8690=EDGE_LOOP('',(#53143,#53144,#53145));
#8691=EDGE_LOOP('',(#53146,#53147,#53148));
#8692=EDGE_LOOP('',(#53149,#53150,#53151));
#8693=EDGE_LOOP('',(#53152,#53153,#53154));
#8694=EDGE_LOOP('',(#53155,#53156,#53157));
#8695=EDGE_LOOP('',(#53158,#53159,#53160));
#8696=EDGE_LOOP('',(#53161,#53162,#53163));
#8697=EDGE_LOOP('',(#53164,#53165,#53166));
#8698=EDGE_LOOP('',(#53167,#53168,#53169));
#8699=EDGE_LOOP('',(#53170,#53171,#53172));
#8700=EDGE_LOOP('',(#53173,#53174,#53175));
#8701=EDGE_LOOP('',(#53176,#53177,#53178));
#8702=EDGE_LOOP('',(#53179,#53180,#53181));
#8703=EDGE_LOOP('',(#53182,#53183,#53184));
#8704=EDGE_LOOP('',(#53185,#53186,#53187));
#8705=EDGE_LOOP('',(#53188,#53189,#53190));
#8706=EDGE_LOOP('',(#53191,#53192,#53193));
#8707=EDGE_LOOP('',(#53194,#53195,#53196));
#8708=EDGE_LOOP('',(#53197,#53198,#53199));
#8709=EDGE_LOOP('',(#53200,#53201,#53202));
#8710=EDGE_LOOP('',(#53203,#53204,#53205));
#8711=EDGE_LOOP('',(#53206,#53207,#53208));
#8712=EDGE_LOOP('',(#53209,#53210,#53211));
#8713=EDGE_LOOP('',(#53212,#53213,#53214));
#8714=EDGE_LOOP('',(#53215,#53216,#53217));
#8715=EDGE_LOOP('',(#53218,#53219,#53220));
#8716=EDGE_LOOP('',(#53221,#53222,#53223));
#8717=EDGE_LOOP('',(#53224,#53225,#53226));
#8718=EDGE_LOOP('',(#53227,#53228,#53229));
#8719=EDGE_LOOP('',(#53230,#53231,#53232));
#8720=EDGE_LOOP('',(#53233,#53234,#53235));
#8721=EDGE_LOOP('',(#53236,#53237,#53238));
#8722=EDGE_LOOP('',(#53239,#53240,#53241));
#8723=EDGE_LOOP('',(#53242,#53243,#53244));
#8724=EDGE_LOOP('',(#53245,#53246,#53247));
#8725=EDGE_LOOP('',(#53248,#53249,#53250));
#8726=EDGE_LOOP('',(#53251,#53252,#53253));
#8727=EDGE_LOOP('',(#53254,#53255,#53256));
#8728=EDGE_LOOP('',(#53257,#53258,#53259));
#8729=EDGE_LOOP('',(#53260,#53261,#53262));
#8730=EDGE_LOOP('',(#53263,#53264,#53265));
#8731=EDGE_LOOP('',(#53266,#53267,#53268));
#8732=EDGE_LOOP('',(#53269,#53270,#53271));
#8733=EDGE_LOOP('',(#53272,#53273,#53274));
#8734=EDGE_LOOP('',(#53275,#53276,#53277));
#8735=EDGE_LOOP('',(#53278,#53279,#53280));
#8736=EDGE_LOOP('',(#53281,#53282,#53283));
#8737=EDGE_LOOP('',(#53284,#53285,#53286));
#8738=EDGE_LOOP('',(#53287,#53288,#53289));
#8739=EDGE_LOOP('',(#53290,#53291,#53292));
#8740=EDGE_LOOP('',(#53293,#53294,#53295));
#8741=EDGE_LOOP('',(#53296,#53297,#53298));
#8742=EDGE_LOOP('',(#53299,#53300,#53301));
#8743=EDGE_LOOP('',(#53302,#53303,#53304));
#8744=EDGE_LOOP('',(#53305,#53306,#53307));
#8745=EDGE_LOOP('',(#53308,#53309,#53310));
#8746=EDGE_LOOP('',(#53311,#53312,#53313));
#8747=EDGE_LOOP('',(#53314,#53315,#53316));
#8748=EDGE_LOOP('',(#53317,#53318,#53319));
#8749=EDGE_LOOP('',(#53320,#53321,#53322));
#8750=EDGE_LOOP('',(#53323,#53324,#53325));
#8751=EDGE_LOOP('',(#53326,#53327,#53328));
#8752=EDGE_LOOP('',(#53329,#53330,#53331));
#8753=EDGE_LOOP('',(#53332,#53333,#53334));
#8754=EDGE_LOOP('',(#53335,#53336,#53337));
#8755=EDGE_LOOP('',(#53338,#53339,#53340));
#8756=EDGE_LOOP('',(#53341,#53342,#53343));
#8757=EDGE_LOOP('',(#53344,#53345,#53346));
#8758=EDGE_LOOP('',(#53347,#53348,#53349));
#8759=EDGE_LOOP('',(#53350,#53351,#53352));
#8760=EDGE_LOOP('',(#53353,#53354,#53355));
#8761=EDGE_LOOP('',(#53356,#53357,#53358));
#8762=EDGE_LOOP('',(#53359,#53360,#53361));
#8763=EDGE_LOOP('',(#53362,#53363,#53364));
#8764=EDGE_LOOP('',(#53365,#53366,#53367));
#8765=EDGE_LOOP('',(#53368,#53369,#53370));
#8766=EDGE_LOOP('',(#53371,#53372,#53373));
#8767=EDGE_LOOP('',(#53374,#53375,#53376));
#8768=EDGE_LOOP('',(#53377,#53378,#53379));
#8769=EDGE_LOOP('',(#53380,#53381,#53382));
#8770=EDGE_LOOP('',(#53383,#53384,#53385));
#8771=EDGE_LOOP('',(#53386,#53387,#53388));
#8772=EDGE_LOOP('',(#53389,#53390,#53391));
#8773=EDGE_LOOP('',(#53392,#53393,#53394));
#8774=EDGE_LOOP('',(#53395,#53396,#53397));
#8775=EDGE_LOOP('',(#53398,#53399,#53400));
#8776=EDGE_LOOP('',(#53401,#53402,#53403));
#8777=EDGE_LOOP('',(#53404,#53405,#53406));
#8778=EDGE_LOOP('',(#53407,#53408,#53409));
#8779=EDGE_LOOP('',(#53410,#53411,#53412));
#8780=EDGE_LOOP('',(#53413,#53414,#53415));
#8781=EDGE_LOOP('',(#53416,#53417,#53418));
#8782=EDGE_LOOP('',(#53419,#53420,#53421));
#8783=EDGE_LOOP('',(#53422,#53423,#53424));
#8784=EDGE_LOOP('',(#53425,#53426,#53427));
#8785=EDGE_LOOP('',(#53428,#53429,#53430));
#8786=EDGE_LOOP('',(#53431,#53432,#53433));
#8787=EDGE_LOOP('',(#53434,#53435,#53436));
#8788=EDGE_LOOP('',(#53437,#53438,#53439));
#8789=EDGE_LOOP('',(#53440,#53441,#53442));
#8790=EDGE_LOOP('',(#53443,#53444,#53445));
#8791=EDGE_LOOP('',(#53446,#53447,#53448));
#8792=EDGE_LOOP('',(#53449,#53450,#53451));
#8793=EDGE_LOOP('',(#53452,#53453,#53454));
#8794=EDGE_LOOP('',(#53455,#53456,#53457));
#8795=EDGE_LOOP('',(#53458,#53459,#53460));
#8796=EDGE_LOOP('',(#53461,#53462,#53463));
#8797=EDGE_LOOP('',(#53464,#53465,#53466));
#8798=EDGE_LOOP('',(#53467,#53468,#53469));
#8799=EDGE_LOOP('',(#53470,#53471,#53472));
#8800=EDGE_LOOP('',(#53473,#53474,#53475));
#8801=EDGE_LOOP('',(#53476,#53477,#53478));
#8802=EDGE_LOOP('',(#53479,#53480,#53481));
#8803=EDGE_LOOP('',(#53482,#53483,#53484));
#8804=EDGE_LOOP('',(#53485,#53486,#53487));
#8805=EDGE_LOOP('',(#53488,#53489,#53490));
#8806=EDGE_LOOP('',(#53491,#53492,#53493));
#8807=EDGE_LOOP('',(#53494,#53495,#53496));
#8808=EDGE_LOOP('',(#53497,#53498,#53499));
#8809=EDGE_LOOP('',(#53500,#53501,#53502));
#8810=EDGE_LOOP('',(#53503,#53504,#53505));
#8811=EDGE_LOOP('',(#53506,#53507,#53508));
#8812=EDGE_LOOP('',(#53509,#53510,#53511));
#8813=EDGE_LOOP('',(#53512,#53513,#53514));
#8814=EDGE_LOOP('',(#53515,#53516,#53517));
#8815=EDGE_LOOP('',(#53518,#53519,#53520));
#8816=EDGE_LOOP('',(#53521,#53522,#53523));
#8817=EDGE_LOOP('',(#53524,#53525,#53526));
#8818=EDGE_LOOP('',(#53527,#53528,#53529));
#8819=EDGE_LOOP('',(#53530,#53531,#53532));
#8820=EDGE_LOOP('',(#53533,#53534,#53535));
#8821=EDGE_LOOP('',(#53536,#53537,#53538));
#8822=EDGE_LOOP('',(#53539,#53540,#53541));
#8823=EDGE_LOOP('',(#53542,#53543,#53544));
#8824=EDGE_LOOP('',(#53545,#53546,#53547));
#8825=EDGE_LOOP('',(#53548,#53549,#53550));
#8826=EDGE_LOOP('',(#53551,#53552,#53553));
#8827=EDGE_LOOP('',(#53554,#53555,#53556));
#8828=EDGE_LOOP('',(#53557,#53558,#53559));
#8829=EDGE_LOOP('',(#53560,#53561,#53562));
#8830=EDGE_LOOP('',(#53563,#53564,#53565));
#8831=EDGE_LOOP('',(#53566,#53567,#53568));
#8832=EDGE_LOOP('',(#53569,#53570,#53571));
#8833=EDGE_LOOP('',(#53572,#53573,#53574));
#8834=EDGE_LOOP('',(#53575,#53576,#53577));
#8835=EDGE_LOOP('',(#53578,#53579,#53580));
#8836=EDGE_LOOP('',(#53581,#53582,#53583));
#8837=EDGE_LOOP('',(#53584,#53585,#53586));
#8838=EDGE_LOOP('',(#53587,#53588,#53589));
#8839=EDGE_LOOP('',(#53590,#53591,#53592));
#8840=EDGE_LOOP('',(#53593,#53594,#53595));
#8841=EDGE_LOOP('',(#53596,#53597,#53598));
#8842=EDGE_LOOP('',(#53599,#53600,#53601));
#8843=EDGE_LOOP('',(#53602,#53603,#53604));
#8844=EDGE_LOOP('',(#53605,#53606,#53607));
#8845=EDGE_LOOP('',(#53608,#53609,#53610));
#8846=EDGE_LOOP('',(#53611,#53612,#53613));
#8847=EDGE_LOOP('',(#53614,#53615,#53616));
#8848=EDGE_LOOP('',(#53617,#53618,#53619));
#8849=EDGE_LOOP('',(#53620,#53621,#53622));
#8850=EDGE_LOOP('',(#53623,#53624,#53625));
#8851=EDGE_LOOP('',(#53626,#53627,#53628));
#8852=EDGE_LOOP('',(#53629,#53630,#53631));
#8853=EDGE_LOOP('',(#53632,#53633,#53634));
#8854=EDGE_LOOP('',(#53635,#53636,#53637));
#8855=EDGE_LOOP('',(#53638,#53639,#53640));
#8856=EDGE_LOOP('',(#53641,#53642,#53643));
#8857=EDGE_LOOP('',(#53644,#53645,#53646));
#8858=EDGE_LOOP('',(#53647,#53648,#53649));
#8859=EDGE_LOOP('',(#53650,#53651,#53652));
#8860=EDGE_LOOP('',(#53653,#53654,#53655));
#8861=EDGE_LOOP('',(#53656,#53657,#53658));
#8862=EDGE_LOOP('',(#53659,#53660,#53661));
#8863=EDGE_LOOP('',(#53662,#53663,#53664));
#8864=EDGE_LOOP('',(#53665,#53666,#53667));
#8865=EDGE_LOOP('',(#53668,#53669,#53670));
#8866=EDGE_LOOP('',(#53671,#53672,#53673));
#8867=EDGE_LOOP('',(#53674,#53675,#53676));
#8868=EDGE_LOOP('',(#53677,#53678,#53679));
#8869=EDGE_LOOP('',(#53680,#53681,#53682));
#8870=EDGE_LOOP('',(#53683,#53684,#53685));
#8871=EDGE_LOOP('',(#53686,#53687,#53688));
#8872=EDGE_LOOP('',(#53689,#53690,#53691));
#8873=EDGE_LOOP('',(#53692,#53693,#53694));
#8874=EDGE_LOOP('',(#53695,#53696,#53697));
#8875=EDGE_LOOP('',(#53698,#53699,#53700));
#8876=EDGE_LOOP('',(#53701,#53702,#53703));
#8877=EDGE_LOOP('',(#53704,#53705,#53706));
#8878=EDGE_LOOP('',(#53707,#53708,#53709));
#8879=EDGE_LOOP('',(#53710,#53711,#53712));
#8880=EDGE_LOOP('',(#53713,#53714,#53715));
#8881=EDGE_LOOP('',(#53716,#53717,#53718));
#8882=EDGE_LOOP('',(#53719,#53720,#53721));
#8883=EDGE_LOOP('',(#53722,#53723,#53724));
#8884=EDGE_LOOP('',(#53725,#53726,#53727));
#8885=EDGE_LOOP('',(#53728,#53729,#53730));
#8886=EDGE_LOOP('',(#53731,#53732,#53733));
#8887=EDGE_LOOP('',(#53734,#53735,#53736));
#8888=EDGE_LOOP('',(#53737,#53738,#53739));
#8889=EDGE_LOOP('',(#53740,#53741,#53742));
#8890=EDGE_LOOP('',(#53743,#53744,#53745));
#8891=EDGE_LOOP('',(#53746,#53747,#53748));
#8892=EDGE_LOOP('',(#53749,#53750,#53751));
#8893=EDGE_LOOP('',(#53752,#53753,#53754));
#8894=EDGE_LOOP('',(#53755,#53756,#53757));
#8895=EDGE_LOOP('',(#53758,#53759,#53760));
#8896=EDGE_LOOP('',(#53761,#53762,#53763));
#8897=EDGE_LOOP('',(#53764,#53765,#53766));
#8898=EDGE_LOOP('',(#53767,#53768,#53769));
#8899=EDGE_LOOP('',(#53770,#53771,#53772));
#8900=EDGE_LOOP('',(#53773,#53774,#53775));
#8901=EDGE_LOOP('',(#53776,#53777,#53778));
#8902=EDGE_LOOP('',(#53779,#53780,#53781));
#8903=EDGE_LOOP('',(#53782,#53783,#53784));
#8904=EDGE_LOOP('',(#53785,#53786,#53787));
#8905=EDGE_LOOP('',(#53788,#53789,#53790));
#8906=EDGE_LOOP('',(#53791,#53792,#53793));
#8907=EDGE_LOOP('',(#53794,#53795,#53796));
#8908=EDGE_LOOP('',(#53797,#53798,#53799));
#8909=EDGE_LOOP('',(#53800,#53801,#53802));
#8910=EDGE_LOOP('',(#53803,#53804,#53805));
#8911=EDGE_LOOP('',(#53806,#53807,#53808));
#8912=EDGE_LOOP('',(#53809,#53810,#53811));
#8913=EDGE_LOOP('',(#53812,#53813,#53814));
#8914=EDGE_LOOP('',(#53815,#53816,#53817));
#8915=EDGE_LOOP('',(#53818,#53819,#53820));
#8916=EDGE_LOOP('',(#53821,#53822,#53823));
#8917=EDGE_LOOP('',(#53824,#53825,#53826));
#8918=EDGE_LOOP('',(#53827,#53828,#53829));
#8919=EDGE_LOOP('',(#53830,#53831,#53832));
#8920=EDGE_LOOP('',(#53833,#53834,#53835));
#8921=EDGE_LOOP('',(#53836,#53837,#53838));
#8922=EDGE_LOOP('',(#53839,#53840,#53841));
#8923=EDGE_LOOP('',(#53842,#53843,#53844));
#8924=EDGE_LOOP('',(#53845,#53846,#53847));
#8925=EDGE_LOOP('',(#53848,#53849,#53850));
#8926=EDGE_LOOP('',(#53851,#53852,#53853));
#8927=EDGE_LOOP('',(#53854,#53855,#53856));
#8928=EDGE_LOOP('',(#53857,#53858,#53859));
#8929=EDGE_LOOP('',(#53860,#53861,#53862));
#8930=EDGE_LOOP('',(#53863,#53864,#53865));
#8931=EDGE_LOOP('',(#53866,#53867,#53868));
#8932=EDGE_LOOP('',(#53869,#53870,#53871));
#8933=EDGE_LOOP('',(#53872,#53873,#53874));
#8934=EDGE_LOOP('',(#53875,#53876,#53877));
#8935=EDGE_LOOP('',(#53878,#53879,#53880));
#8936=EDGE_LOOP('',(#53881,#53882,#53883));
#8937=EDGE_LOOP('',(#53884,#53885,#53886));
#8938=EDGE_LOOP('',(#53887,#53888,#53889));
#8939=EDGE_LOOP('',(#53890,#53891,#53892));
#8940=EDGE_LOOP('',(#53893,#53894,#53895));
#8941=EDGE_LOOP('',(#53896,#53897,#53898));
#8942=EDGE_LOOP('',(#53899,#53900,#53901));
#8943=EDGE_LOOP('',(#53902,#53903,#53904));
#8944=EDGE_LOOP('',(#53905,#53906,#53907));
#8945=EDGE_LOOP('',(#53908,#53909,#53910));
#8946=EDGE_LOOP('',(#53911,#53912,#53913));
#8947=EDGE_LOOP('',(#53914,#53915,#53916));
#8948=EDGE_LOOP('',(#53917,#53918,#53919));
#8949=EDGE_LOOP('',(#53920,#53921,#53922));
#8950=EDGE_LOOP('',(#53923,#53924,#53925));
#8951=EDGE_LOOP('',(#53926,#53927,#53928));
#8952=EDGE_LOOP('',(#53929,#53930,#53931));
#8953=EDGE_LOOP('',(#53932,#53933,#53934));
#8954=EDGE_LOOP('',(#53935,#53936,#53937));
#8955=EDGE_LOOP('',(#53938,#53939,#53940));
#8956=EDGE_LOOP('',(#53941,#53942,#53943));
#8957=EDGE_LOOP('',(#53944,#53945,#53946));
#8958=EDGE_LOOP('',(#53947,#53948,#53949));
#8959=EDGE_LOOP('',(#53950,#53951,#53952));
#8960=EDGE_LOOP('',(#53953,#53954,#53955));
#8961=EDGE_LOOP('',(#53956,#53957,#53958));
#8962=EDGE_LOOP('',(#53959,#53960,#53961));
#8963=EDGE_LOOP('',(#53962,#53963,#53964));
#8964=EDGE_LOOP('',(#53965,#53966,#53967));
#8965=EDGE_LOOP('',(#53968,#53969,#53970));
#8966=EDGE_LOOP('',(#53971,#53972,#53973));
#8967=EDGE_LOOP('',(#53974,#53975,#53976));
#8968=EDGE_LOOP('',(#53977,#53978,#53979));
#8969=EDGE_LOOP('',(#53980,#53981,#53982));
#8970=EDGE_LOOP('',(#53983,#53984,#53985));
#8971=EDGE_LOOP('',(#53986,#53987,#53988));
#8972=EDGE_LOOP('',(#53989,#53990,#53991));
#8973=EDGE_LOOP('',(#53992,#53993,#53994));
#8974=EDGE_LOOP('',(#53995,#53996,#53997));
#8975=EDGE_LOOP('',(#53998,#53999,#54000));
#8976=EDGE_LOOP('',(#54001,#54002,#54003));
#8977=EDGE_LOOP('',(#54004,#54005,#54006));
#8978=EDGE_LOOP('',(#54007,#54008,#54009));
#8979=EDGE_LOOP('',(#54010,#54011,#54012));
#8980=EDGE_LOOP('',(#54013,#54014,#54015));
#8981=EDGE_LOOP('',(#54016,#54017,#54018));
#8982=EDGE_LOOP('',(#54019,#54020,#54021));
#8983=EDGE_LOOP('',(#54022,#54023,#54024));
#8984=EDGE_LOOP('',(#54025,#54026,#54027));
#8985=EDGE_LOOP('',(#54028,#54029,#54030));
#8986=EDGE_LOOP('',(#54031,#54032,#54033));
#8987=EDGE_LOOP('',(#54034,#54035,#54036));
#8988=EDGE_LOOP('',(#54037,#54038,#54039));
#8989=EDGE_LOOP('',(#54040,#54041,#54042));
#8990=EDGE_LOOP('',(#54043,#54044,#54045));
#8991=EDGE_LOOP('',(#54046,#54047,#54048));
#8992=EDGE_LOOP('',(#54049,#54050,#54051));
#8993=EDGE_LOOP('',(#54052,#54053,#54054));
#8994=EDGE_LOOP('',(#54055,#54056,#54057));
#8995=EDGE_LOOP('',(#54058,#54059,#54060));
#8996=EDGE_LOOP('',(#54061,#54062,#54063));
#8997=EDGE_LOOP('',(#54064,#54065,#54066));
#8998=EDGE_LOOP('',(#54067,#54068,#54069));
#8999=EDGE_LOOP('',(#54070,#54071,#54072));
#9000=EDGE_LOOP('',(#54073,#54074,#54075));
#9001=EDGE_LOOP('',(#54076,#54077,#54078));
#9002=EDGE_LOOP('',(#54079,#54080,#54081));
#9003=EDGE_LOOP('',(#54082,#54083,#54084));
#9004=EDGE_LOOP('',(#54085,#54086,#54087));
#9005=EDGE_LOOP('',(#54088,#54089,#54090));
#9006=EDGE_LOOP('',(#54091,#54092,#54093));
#9007=EDGE_LOOP('',(#54094,#54095,#54096));
#9008=EDGE_LOOP('',(#54097,#54098,#54099));
#9009=EDGE_LOOP('',(#54100,#54101,#54102));
#9010=EDGE_LOOP('',(#54103,#54104,#54105));
#9011=EDGE_LOOP('',(#54106,#54107,#54108));
#9012=EDGE_LOOP('',(#54109,#54110,#54111));
#9013=EDGE_LOOP('',(#54112,#54113,#54114));
#9014=EDGE_LOOP('',(#54115,#54116,#54117));
#9015=EDGE_LOOP('',(#54118,#54119,#54120));
#9016=EDGE_LOOP('',(#54121,#54122,#54123));
#9017=EDGE_LOOP('',(#54124,#54125,#54126));
#9018=EDGE_LOOP('',(#54127,#54128,#54129));
#9019=EDGE_LOOP('',(#54130,#54131,#54132));
#9020=EDGE_LOOP('',(#54133,#54134,#54135));
#9021=EDGE_LOOP('',(#54136,#54137,#54138));
#9022=EDGE_LOOP('',(#54139,#54140,#54141));
#9023=EDGE_LOOP('',(#54142,#54143,#54144));
#9024=EDGE_LOOP('',(#54145,#54146,#54147));
#9025=EDGE_LOOP('',(#54148,#54149,#54150));
#9026=EDGE_LOOP('',(#54151,#54152,#54153));
#9027=EDGE_LOOP('',(#54154,#54155,#54156));
#9028=EDGE_LOOP('',(#54157,#54158,#54159));
#9029=EDGE_LOOP('',(#54160,#54161,#54162));
#9030=EDGE_LOOP('',(#54163,#54164,#54165));
#9031=EDGE_LOOP('',(#54166,#54167,#54168));
#9032=EDGE_LOOP('',(#54169,#54170,#54171));
#9033=EDGE_LOOP('',(#54172,#54173,#54174));
#9034=EDGE_LOOP('',(#54175,#54176,#54177));
#9035=EDGE_LOOP('',(#54178,#54179,#54180));
#9036=EDGE_LOOP('',(#54181,#54182,#54183));
#9037=EDGE_LOOP('',(#54184,#54185,#54186));
#9038=EDGE_LOOP('',(#54187,#54188,#54189));
#9039=EDGE_LOOP('',(#54190,#54191,#54192));
#9040=EDGE_LOOP('',(#54193,#54194,#54195));
#9041=EDGE_LOOP('',(#54196,#54197,#54198));
#9042=EDGE_LOOP('',(#54199,#54200,#54201));
#9043=EDGE_LOOP('',(#54202,#54203,#54204));
#9044=EDGE_LOOP('',(#54205,#54206,#54207));
#9045=EDGE_LOOP('',(#54208,#54209,#54210));
#9046=EDGE_LOOP('',(#54211,#54212,#54213));
#9047=EDGE_LOOP('',(#54214,#54215,#54216));
#9048=EDGE_LOOP('',(#54217,#54218,#54219));
#9049=EDGE_LOOP('',(#54220,#54221,#54222));
#9050=EDGE_LOOP('',(#54223,#54224,#54225));
#9051=EDGE_LOOP('',(#54226,#54227,#54228));
#9052=EDGE_LOOP('',(#54229,#54230,#54231));
#9053=EDGE_LOOP('',(#54232,#54233,#54234));
#9054=EDGE_LOOP('',(#54235,#54236,#54237));
#9055=EDGE_LOOP('',(#54238,#54239,#54240));
#9056=EDGE_LOOP('',(#54241,#54242,#54243));
#9057=EDGE_LOOP('',(#54244,#54245,#54246));
#9058=EDGE_LOOP('',(#54247,#54248,#54249));
#9059=EDGE_LOOP('',(#54250,#54251,#54252));
#9060=EDGE_LOOP('',(#54253,#54254,#54255));
#9061=EDGE_LOOP('',(#54256,#54257,#54258));
#9062=EDGE_LOOP('',(#54259,#54260,#54261));
#9063=EDGE_LOOP('',(#54262,#54263,#54264));
#9064=EDGE_LOOP('',(#54265,#54266,#54267));
#9065=EDGE_LOOP('',(#54268,#54269,#54270));
#9066=EDGE_LOOP('',(#54271,#54272,#54273));
#9067=EDGE_LOOP('',(#54274,#54275,#54276));
#9068=EDGE_LOOP('',(#54277,#54278,#54279));
#9069=EDGE_LOOP('',(#54280,#54281,#54282));
#9070=EDGE_LOOP('',(#54283,#54284,#54285));
#9071=EDGE_LOOP('',(#54286,#54287,#54288));
#9072=EDGE_LOOP('',(#54289,#54290,#54291));
#9073=EDGE_LOOP('',(#54292,#54293,#54294));
#9074=EDGE_LOOP('',(#54295,#54296,#54297));
#9075=EDGE_LOOP('',(#54298,#54299,#54300));
#9076=EDGE_LOOP('',(#54301,#54302,#54303));
#9077=EDGE_LOOP('',(#54304,#54305,#54306));
#9078=EDGE_LOOP('',(#54307,#54308,#54309));
#9079=EDGE_LOOP('',(#54310,#54311,#54312));
#9080=EDGE_LOOP('',(#54313,#54314,#54315));
#9081=EDGE_LOOP('',(#54316,#54317,#54318));
#9082=EDGE_LOOP('',(#54319,#54320,#54321));
#9083=EDGE_LOOP('',(#54322,#54323,#54324));
#9084=EDGE_LOOP('',(#54325,#54326,#54327));
#9085=EDGE_LOOP('',(#54328,#54329,#54330));
#9086=EDGE_LOOP('',(#54331,#54332,#54333));
#9087=EDGE_LOOP('',(#54334,#54335,#54336));
#9088=EDGE_LOOP('',(#54337,#54338,#54339));
#9089=EDGE_LOOP('',(#54340,#54341,#54342));
#9090=EDGE_LOOP('',(#54343,#54344,#54345));
#9091=EDGE_LOOP('',(#54346,#54347,#54348));
#9092=EDGE_LOOP('',(#54349,#54350,#54351));
#9093=EDGE_LOOP('',(#54352,#54353,#54354));
#9094=EDGE_LOOP('',(#54355,#54356,#54357));
#9095=EDGE_LOOP('',(#54358,#54359,#54360));
#9096=EDGE_LOOP('',(#54361,#54362,#54363));
#9097=EDGE_LOOP('',(#54364,#54365,#54366));
#9098=EDGE_LOOP('',(#54367,#54368,#54369));
#9099=EDGE_LOOP('',(#54370,#54371,#54372));
#9100=EDGE_LOOP('',(#54373,#54374,#54375));
#9101=EDGE_LOOP('',(#54376,#54377,#54378));
#9102=EDGE_LOOP('',(#54379,#54380,#54381));
#9103=EDGE_LOOP('',(#54382,#54383,#54384));
#9104=EDGE_LOOP('',(#54385,#54386,#54387));
#9105=EDGE_LOOP('',(#54388,#54389,#54390));
#9106=EDGE_LOOP('',(#54391,#54392,#54393));
#9107=EDGE_LOOP('',(#54394,#54395,#54396));
#9108=EDGE_LOOP('',(#54397,#54398,#54399));
#9109=EDGE_LOOP('',(#54400,#54401,#54402));
#9110=EDGE_LOOP('',(#54403,#54404,#54405));
#9111=EDGE_LOOP('',(#54406,#54407,#54408));
#9112=EDGE_LOOP('',(#54409,#54410,#54411));
#9113=EDGE_LOOP('',(#54412,#54413,#54414));
#9114=EDGE_LOOP('',(#54415,#54416,#54417));
#9115=EDGE_LOOP('',(#54418,#54419,#54420));
#9116=EDGE_LOOP('',(#54421,#54422,#54423));
#9117=EDGE_LOOP('',(#54424,#54425,#54426));
#9118=EDGE_LOOP('',(#54427,#54428,#54429));
#9119=EDGE_LOOP('',(#54430,#54431,#54432));
#9120=EDGE_LOOP('',(#54433,#54434,#54435));
#9121=EDGE_LOOP('',(#54436,#54437,#54438));
#9122=EDGE_LOOP('',(#54439,#54440,#54441));
#9123=EDGE_LOOP('',(#54442,#54443,#54444));
#9124=EDGE_LOOP('',(#54445,#54446,#54447));
#9125=EDGE_LOOP('',(#54448,#54449,#54450));
#9126=EDGE_LOOP('',(#54451,#54452,#54453));
#9127=EDGE_LOOP('',(#54454,#54455,#54456));
#9128=EDGE_LOOP('',(#54457,#54458,#54459));
#9129=EDGE_LOOP('',(#54460,#54461,#54462));
#9130=EDGE_LOOP('',(#54463,#54464,#54465));
#9131=EDGE_LOOP('',(#54466,#54467,#54468));
#9132=EDGE_LOOP('',(#54469,#54470,#54471));
#9133=EDGE_LOOP('',(#54472,#54473,#54474));
#9134=EDGE_LOOP('',(#54475,#54476,#54477));
#9135=EDGE_LOOP('',(#54478,#54479,#54480));
#9136=EDGE_LOOP('',(#54481,#54482,#54483));
#9137=EDGE_LOOP('',(#54484,#54485,#54486));
#9138=EDGE_LOOP('',(#54487,#54488,#54489));
#9139=EDGE_LOOP('',(#54490,#54491,#54492));
#9140=EDGE_LOOP('',(#54493,#54494,#54495));
#9141=EDGE_LOOP('',(#54496,#54497,#54498));
#9142=EDGE_LOOP('',(#54499,#54500,#54501));
#9143=EDGE_LOOP('',(#54502,#54503,#54504));
#9144=EDGE_LOOP('',(#54505,#54506,#54507));
#9145=EDGE_LOOP('',(#54508,#54509,#54510));
#9146=EDGE_LOOP('',(#54511,#54512,#54513));
#9147=EDGE_LOOP('',(#54514,#54515,#54516));
#9148=EDGE_LOOP('',(#54517,#54518,#54519));
#9149=EDGE_LOOP('',(#54520,#54521,#54522));
#9150=EDGE_LOOP('',(#54523,#54524,#54525));
#9151=EDGE_LOOP('',(#54526,#54527,#54528));
#9152=EDGE_LOOP('',(#54529,#54530,#54531));
#9153=EDGE_LOOP('',(#54532,#54533,#54534));
#9154=EDGE_LOOP('',(#54535,#54536,#54537));
#9155=EDGE_LOOP('',(#54538,#54539,#54540));
#9156=EDGE_LOOP('',(#54541,#54542,#54543));
#9157=EDGE_LOOP('',(#54544,#54545,#54546));
#9158=EDGE_LOOP('',(#54547,#54548,#54549));
#9159=EDGE_LOOP('',(#54550,#54551,#54552));
#9160=EDGE_LOOP('',(#54553,#54554,#54555));
#9161=EDGE_LOOP('',(#54556,#54557,#54558));
#9162=EDGE_LOOP('',(#54559,#54560,#54561));
#9163=EDGE_LOOP('',(#54562,#54563,#54564));
#9164=EDGE_LOOP('',(#54565,#54566,#54567));
#9165=EDGE_LOOP('',(#54568,#54569,#54570));
#9166=EDGE_LOOP('',(#54571,#54572,#54573));
#9167=EDGE_LOOP('',(#54574,#54575,#54576));
#9168=EDGE_LOOP('',(#54577,#54578,#54579));
#9169=EDGE_LOOP('',(#54580,#54581,#54582));
#9170=EDGE_LOOP('',(#54583,#54584,#54585));
#9171=EDGE_LOOP('',(#54586,#54587,#54588));
#9172=EDGE_LOOP('',(#54589,#54590,#54591));
#9173=EDGE_LOOP('',(#54592,#54593,#54594));
#9174=EDGE_LOOP('',(#54595,#54596,#54597));
#9175=EDGE_LOOP('',(#54598,#54599,#54600));
#9176=EDGE_LOOP('',(#54601,#54602,#54603));
#9177=EDGE_LOOP('',(#54604,#54605,#54606));
#9178=EDGE_LOOP('',(#54607,#54608,#54609));
#9179=EDGE_LOOP('',(#54610,#54611,#54612));
#9180=EDGE_LOOP('',(#54613,#54614,#54615));
#9181=EDGE_LOOP('',(#54616,#54617,#54618));
#9182=EDGE_LOOP('',(#54619,#54620,#54621));
#9183=EDGE_LOOP('',(#54622,#54623,#54624));
#9184=EDGE_LOOP('',(#54625,#54626,#54627));
#9185=EDGE_LOOP('',(#54628,#54629,#54630));
#9186=EDGE_LOOP('',(#54631,#54632,#54633));
#9187=EDGE_LOOP('',(#54634,#54635,#54636));
#9188=EDGE_LOOP('',(#54637,#54638,#54639));
#9189=EDGE_LOOP('',(#54640,#54641,#54642));
#9190=EDGE_LOOP('',(#54643,#54644,#54645));
#9191=EDGE_LOOP('',(#54646,#54647,#54648));
#9192=EDGE_LOOP('',(#54649,#54650,#54651));
#9193=EDGE_LOOP('',(#54652,#54653,#54654));
#9194=EDGE_LOOP('',(#54655,#54656,#54657));
#9195=EDGE_LOOP('',(#54658,#54659,#54660));
#9196=EDGE_LOOP('',(#54661,#54662,#54663));
#9197=EDGE_LOOP('',(#54664,#54665,#54666));
#9198=EDGE_LOOP('',(#54667,#54668,#54669));
#9199=EDGE_LOOP('',(#54670,#54671,#54672));
#9200=EDGE_LOOP('',(#54673,#54674,#54675));
#9201=EDGE_LOOP('',(#54676,#54677,#54678));
#9202=EDGE_LOOP('',(#54679,#54680,#54681));
#9203=EDGE_LOOP('',(#54682,#54683,#54684));
#9204=EDGE_LOOP('',(#54685,#54686,#54687));
#9205=EDGE_LOOP('',(#54688,#54689,#54690));
#9206=EDGE_LOOP('',(#54691,#54692,#54693));
#9207=EDGE_LOOP('',(#54694,#54695,#54696));
#9208=EDGE_LOOP('',(#54697,#54698,#54699));
#9209=EDGE_LOOP('',(#54700,#54701,#54702));
#9210=EDGE_LOOP('',(#54703,#54704,#54705));
#9211=EDGE_LOOP('',(#54706,#54707,#54708));
#9212=EDGE_LOOP('',(#54709,#54710,#54711));
#9213=EDGE_LOOP('',(#54712,#54713,#54714));
#9214=EDGE_LOOP('',(#54715,#54716,#54717));
#9215=EDGE_LOOP('',(#54718,#54719,#54720));
#9216=EDGE_LOOP('',(#54721,#54722,#54723));
#9217=EDGE_LOOP('',(#54724,#54725,#54726));
#9218=EDGE_LOOP('',(#54727,#54728,#54729));
#9219=EDGE_LOOP('',(#54730,#54731,#54732));
#9220=EDGE_LOOP('',(#54733,#54734,#54735));
#9221=EDGE_LOOP('',(#54736,#54737,#54738));
#9222=EDGE_LOOP('',(#54739,#54740,#54741));
#9223=EDGE_LOOP('',(#54742,#54743,#54744));
#9224=EDGE_LOOP('',(#54745,#54746,#54747));
#9225=EDGE_LOOP('',(#54748,#54749,#54750));
#9226=EDGE_LOOP('',(#54751,#54752,#54753));
#9227=EDGE_LOOP('',(#54754,#54755,#54756));
#9228=EDGE_LOOP('',(#54757,#54758,#54759));
#9229=EDGE_LOOP('',(#54760,#54761,#54762));
#9230=EDGE_LOOP('',(#54763,#54764,#54765));
#9231=EDGE_LOOP('',(#54766,#54767,#54768));
#9232=EDGE_LOOP('',(#54769,#54770,#54771));
#9233=EDGE_LOOP('',(#54772,#54773,#54774));
#9234=EDGE_LOOP('',(#54775,#54776,#54777));
#9235=EDGE_LOOP('',(#54778,#54779,#54780));
#9236=EDGE_LOOP('',(#54781,#54782,#54783));
#9237=EDGE_LOOP('',(#54784,#54785,#54786));
#9238=EDGE_LOOP('',(#54787,#54788,#54789));
#9239=EDGE_LOOP('',(#54790,#54791,#54792));
#9240=EDGE_LOOP('',(#54793,#54794,#54795));
#9241=EDGE_LOOP('',(#54796,#54797,#54798));
#9242=EDGE_LOOP('',(#54799,#54800,#54801));
#9243=EDGE_LOOP('',(#54802,#54803,#54804));
#9244=EDGE_LOOP('',(#54805,#54806,#54807));
#9245=EDGE_LOOP('',(#54808,#54809,#54810));
#9246=EDGE_LOOP('',(#54811,#54812,#54813));
#9247=EDGE_LOOP('',(#54814,#54815,#54816));
#9248=EDGE_LOOP('',(#54817,#54818,#54819));
#9249=EDGE_LOOP('',(#54820,#54821,#54822));
#9250=EDGE_LOOP('',(#54823,#54824,#54825));
#9251=EDGE_LOOP('',(#54826,#54827,#54828));
#9252=EDGE_LOOP('',(#54829,#54830,#54831));
#9253=EDGE_LOOP('',(#54832,#54833,#54834));
#9254=EDGE_LOOP('',(#54835,#54836,#54837));
#9255=EDGE_LOOP('',(#54838,#54839,#54840));
#9256=EDGE_LOOP('',(#54841,#54842,#54843));
#9257=EDGE_LOOP('',(#54844,#54845,#54846));
#9258=EDGE_LOOP('',(#54847,#54848,#54849));
#9259=EDGE_LOOP('',(#54850,#54851,#54852));
#9260=EDGE_LOOP('',(#54853,#54854,#54855));
#9261=EDGE_LOOP('',(#54856,#54857,#54858));
#9262=EDGE_LOOP('',(#54859,#54860,#54861));
#9263=EDGE_LOOP('',(#54862,#54863,#54864));
#9264=EDGE_LOOP('',(#54865,#54866,#54867));
#9265=EDGE_LOOP('',(#54868,#54869,#54870));
#9266=EDGE_LOOP('',(#54871,#54872,#54873));
#9267=EDGE_LOOP('',(#54874,#54875,#54876));
#9268=EDGE_LOOP('',(#54877,#54878,#54879));
#9269=EDGE_LOOP('',(#54880,#54881,#54882));
#9270=EDGE_LOOP('',(#54883,#54884,#54885));
#9271=EDGE_LOOP('',(#54886,#54887,#54888));
#9272=EDGE_LOOP('',(#54889,#54890,#54891));
#9273=EDGE_LOOP('',(#54892,#54893,#54894));
#9274=EDGE_LOOP('',(#54895,#54896,#54897));
#9275=EDGE_LOOP('',(#54898,#54899,#54900));
#9276=EDGE_LOOP('',(#54901,#54902,#54903));
#9277=EDGE_LOOP('',(#54904,#54905,#54906));
#9278=EDGE_LOOP('',(#54907,#54908,#54909));
#9279=EDGE_LOOP('',(#54910,#54911,#54912));
#9280=EDGE_LOOP('',(#54913,#54914,#54915));
#9281=EDGE_LOOP('',(#54916,#54917,#54918));
#9282=EDGE_LOOP('',(#54919,#54920,#54921));
#9283=EDGE_LOOP('',(#54922,#54923,#54924));
#9284=EDGE_LOOP('',(#54925,#54926,#54927));
#9285=EDGE_LOOP('',(#54928,#54929,#54930));
#9286=EDGE_LOOP('',(#54931,#54932,#54933));
#9287=EDGE_LOOP('',(#54934,#54935,#54936));
#9288=EDGE_LOOP('',(#54937,#54938,#54939));
#9289=EDGE_LOOP('',(#54940,#54941,#54942));
#9290=EDGE_LOOP('',(#54943,#54944,#54945));
#9291=EDGE_LOOP('',(#54946,#54947,#54948));
#9292=EDGE_LOOP('',(#54949,#54950,#54951));
#9293=EDGE_LOOP('',(#54952,#54953,#54954));
#9294=EDGE_LOOP('',(#54955,#54956,#54957));
#9295=EDGE_LOOP('',(#54958,#54959,#54960));
#9296=EDGE_LOOP('',(#54961,#54962,#54963));
#9297=EDGE_LOOP('',(#54964,#54965,#54966));
#9298=EDGE_LOOP('',(#54967,#54968,#54969));
#9299=EDGE_LOOP('',(#54970,#54971,#54972));
#9300=EDGE_LOOP('',(#54973,#54974,#54975));
#9301=EDGE_LOOP('',(#54976,#54977,#54978));
#9302=EDGE_LOOP('',(#54979,#54980,#54981));
#9303=EDGE_LOOP('',(#54982,#54983,#54984));
#9304=EDGE_LOOP('',(#54985,#54986,#54987));
#9305=EDGE_LOOP('',(#54988,#54989,#54990));
#9306=EDGE_LOOP('',(#54991,#54992,#54993));
#9307=EDGE_LOOP('',(#54994,#54995,#54996));
#9308=EDGE_LOOP('',(#54997,#54998,#54999));
#9309=EDGE_LOOP('',(#55000,#55001,#55002));
#9310=EDGE_LOOP('',(#55003,#55004,#55005));
#9311=EDGE_LOOP('',(#55006,#55007,#55008));
#9312=EDGE_LOOP('',(#55009,#55010,#55011));
#9313=EDGE_LOOP('',(#55012,#55013,#55014));
#9314=EDGE_LOOP('',(#55015,#55016,#55017));
#9315=EDGE_LOOP('',(#55018,#55019,#55020));
#9316=EDGE_LOOP('',(#55021,#55022,#55023));
#9317=EDGE_LOOP('',(#55024,#55025,#55026));
#9318=EDGE_LOOP('',(#55027,#55028,#55029));
#9319=EDGE_LOOP('',(#55030,#55031,#55032));
#9320=EDGE_LOOP('',(#55033,#55034,#55035));
#9321=EDGE_LOOP('',(#55036,#55037,#55038));
#9322=EDGE_LOOP('',(#55039,#55040,#55041));
#9323=EDGE_LOOP('',(#55042,#55043,#55044));
#9324=EDGE_LOOP('',(#55045,#55046,#55047));
#9325=EDGE_LOOP('',(#55048,#55049,#55050));
#9326=EDGE_LOOP('',(#55051,#55052,#55053));
#9327=EDGE_LOOP('',(#55054,#55055,#55056));
#9328=EDGE_LOOP('',(#55057,#55058,#55059));
#9329=EDGE_LOOP('',(#55060,#55061,#55062));
#9330=EDGE_LOOP('',(#55063,#55064,#55065));
#9331=EDGE_LOOP('',(#55066,#55067,#55068));
#9332=EDGE_LOOP('',(#55069,#55070,#55071));
#9333=EDGE_LOOP('',(#55072,#55073,#55074));
#9334=EDGE_LOOP('',(#55075,#55076,#55077));
#9335=EDGE_LOOP('',(#55078,#55079,#55080));
#9336=EDGE_LOOP('',(#55081,#55082,#55083));
#9337=EDGE_LOOP('',(#55084,#55085,#55086));
#9338=EDGE_LOOP('',(#55087,#55088,#55089));
#9339=EDGE_LOOP('',(#55090,#55091,#55092));
#9340=EDGE_LOOP('',(#55093,#55094,#55095));
#9341=EDGE_LOOP('',(#55096,#55097,#55098));
#9342=EDGE_LOOP('',(#55099,#55100,#55101));
#9343=EDGE_LOOP('',(#55102,#55103,#55104));
#9344=EDGE_LOOP('',(#55105,#55106,#55107));
#9345=EDGE_LOOP('',(#55108,#55109,#55110));
#9346=EDGE_LOOP('',(#55111,#55112,#55113));
#9347=EDGE_LOOP('',(#55114,#55115,#55116));
#9348=EDGE_LOOP('',(#55117,#55118,#55119));
#9349=EDGE_LOOP('',(#55120,#55121,#55122));
#9350=EDGE_LOOP('',(#55123,#55124,#55125));
#9351=EDGE_LOOP('',(#55126,#55127,#55128));
#9352=EDGE_LOOP('',(#55129,#55130,#55131));
#9353=EDGE_LOOP('',(#55132,#55133,#55134));
#9354=EDGE_LOOP('',(#55135,#55136,#55137));
#9355=EDGE_LOOP('',(#55138,#55139,#55140));
#9356=EDGE_LOOP('',(#55141,#55142,#55143));
#9357=EDGE_LOOP('',(#55144,#55145,#55146));
#9358=EDGE_LOOP('',(#55147,#55148,#55149));
#9359=EDGE_LOOP('',(#55150,#55151,#55152));
#9360=EDGE_LOOP('',(#55153,#55154,#55155));
#9361=EDGE_LOOP('',(#55156,#55157,#55158));
#9362=EDGE_LOOP('',(#55159,#55160,#55161));
#9363=EDGE_LOOP('',(#55162,#55163,#55164));
#9364=EDGE_LOOP('',(#55165,#55166,#55167));
#9365=EDGE_LOOP('',(#55168,#55169,#55170));
#9366=EDGE_LOOP('',(#55171,#55172,#55173));
#9367=EDGE_LOOP('',(#55174,#55175,#55176));
#9368=EDGE_LOOP('',(#55177,#55178,#55179));
#9369=EDGE_LOOP('',(#55180,#55181,#55182));
#9370=EDGE_LOOP('',(#55183,#55184,#55185));
#9371=EDGE_LOOP('',(#55186,#55187,#55188));
#9372=EDGE_LOOP('',(#55189,#55190,#55191));
#9373=EDGE_LOOP('',(#55192,#55193,#55194));
#9374=EDGE_LOOP('',(#55195,#55196,#55197));
#9375=EDGE_LOOP('',(#55198,#55199,#55200));
#9376=EDGE_LOOP('',(#55201,#55202,#55203));
#9377=EDGE_LOOP('',(#55204,#55205,#55206));
#9378=EDGE_LOOP('',(#55207,#55208,#55209));
#9379=EDGE_LOOP('',(#55210,#55211,#55212));
#9380=EDGE_LOOP('',(#55213,#55214,#55215));
#9381=EDGE_LOOP('',(#55216,#55217,#55218));
#9382=EDGE_LOOP('',(#55219,#55220,#55221));
#9383=EDGE_LOOP('',(#55222,#55223,#55224));
#9384=EDGE_LOOP('',(#55225,#55226,#55227));
#9385=EDGE_LOOP('',(#55228,#55229,#55230));
#9386=EDGE_LOOP('',(#55231,#55232,#55233));
#9387=EDGE_LOOP('',(#55234,#55235,#55236));
#9388=EDGE_LOOP('',(#55237,#55238,#55239));
#9389=EDGE_LOOP('',(#55240,#55241,#55242));
#9390=EDGE_LOOP('',(#55243,#55244,#55245));
#9391=EDGE_LOOP('',(#55246,#55247,#55248));
#9392=EDGE_LOOP('',(#55249,#55250,#55251));
#9393=EDGE_LOOP('',(#55252,#55253,#55254));
#9394=EDGE_LOOP('',(#55255,#55256,#55257));
#9395=EDGE_LOOP('',(#55258,#55259,#55260));
#9396=EDGE_LOOP('',(#55261,#55262,#55263));
#9397=EDGE_LOOP('',(#55264,#55265,#55266));
#9398=EDGE_LOOP('',(#55267,#55268,#55269));
#9399=EDGE_LOOP('',(#55270,#55271,#55272));
#9400=EDGE_LOOP('',(#55273,#55274,#55275));
#9401=EDGE_LOOP('',(#55276,#55277,#55278));
#9402=EDGE_LOOP('',(#55279,#55280,#55281));
#9403=EDGE_LOOP('',(#55282,#55283,#55284));
#9404=EDGE_LOOP('',(#55285,#55286,#55287));
#9405=EDGE_LOOP('',(#55288,#55289,#55290));
#9406=EDGE_LOOP('',(#55291,#55292,#55293));
#9407=EDGE_LOOP('',(#55294,#55295,#55296));
#9408=EDGE_LOOP('',(#55297,#55298,#55299));
#9409=EDGE_LOOP('',(#55300,#55301,#55302));
#9410=EDGE_LOOP('',(#55303,#55304,#55305));
#9411=EDGE_LOOP('',(#55306,#55307,#55308));
#9412=EDGE_LOOP('',(#55309,#55310,#55311));
#9413=EDGE_LOOP('',(#55312,#55313,#55314));
#9414=EDGE_LOOP('',(#55315,#55316,#55317));
#9415=EDGE_LOOP('',(#55318,#55319,#55320));
#9416=EDGE_LOOP('',(#55321,#55322,#55323));
#9417=EDGE_LOOP('',(#55324,#55325,#55326));
#9418=EDGE_LOOP('',(#55327,#55328,#55329));
#9419=EDGE_LOOP('',(#55330,#55331,#55332));
#9420=EDGE_LOOP('',(#55333,#55334,#55335));
#9421=EDGE_LOOP('',(#55336,#55337,#55338));
#9422=EDGE_LOOP('',(#55339,#55340,#55341));
#9423=EDGE_LOOP('',(#55342,#55343,#55344));
#9424=EDGE_LOOP('',(#55345,#55346,#55347));
#9425=EDGE_LOOP('',(#55348,#55349,#55350));
#9426=EDGE_LOOP('',(#55351,#55352,#55353));
#9427=EDGE_LOOP('',(#55354,#55355,#55356));
#9428=EDGE_LOOP('',(#55357,#55358,#55359));
#9429=EDGE_LOOP('',(#55360,#55361,#55362));
#9430=EDGE_LOOP('',(#55363,#55364,#55365));
#9431=EDGE_LOOP('',(#55366,#55367,#55368));
#9432=EDGE_LOOP('',(#55369,#55370,#55371));
#9433=EDGE_LOOP('',(#55372,#55373,#55374));
#9434=EDGE_LOOP('',(#55375,#55376,#55377));
#9435=EDGE_LOOP('',(#55378,#55379,#55380));
#9436=EDGE_LOOP('',(#55381,#55382,#55383));
#9437=EDGE_LOOP('',(#55384,#55385,#55386));
#9438=EDGE_LOOP('',(#55387,#55388,#55389));
#9439=EDGE_LOOP('',(#55390,#55391,#55392));
#9440=EDGE_LOOP('',(#55393,#55394,#55395));
#9441=EDGE_LOOP('',(#55396,#55397,#55398));
#9442=EDGE_LOOP('',(#55399,#55400,#55401));
#9443=EDGE_LOOP('',(#55402,#55403,#55404));
#9444=EDGE_LOOP('',(#55405,#55406,#55407));
#9445=EDGE_LOOP('',(#55408,#55409,#55410));
#9446=EDGE_LOOP('',(#55411,#55412,#55413));
#9447=EDGE_LOOP('',(#55414,#55415,#55416));
#9448=EDGE_LOOP('',(#55417,#55418,#55419));
#9449=EDGE_LOOP('',(#55420,#55421,#55422));
#9450=EDGE_LOOP('',(#55423,#55424,#55425));
#9451=EDGE_LOOP('',(#55426,#55427,#55428));
#9452=EDGE_LOOP('',(#55429,#55430,#55431));
#9453=EDGE_LOOP('',(#55432,#55433,#55434));
#9454=EDGE_LOOP('',(#55435,#55436,#55437));
#9455=EDGE_LOOP('',(#55438,#55439,#55440));
#9456=EDGE_LOOP('',(#55441,#55442,#55443));
#9457=EDGE_LOOP('',(#55444,#55445,#55446));
#9458=EDGE_LOOP('',(#55447,#55448,#55449));
#9459=EDGE_LOOP('',(#55450,#55451,#55452));
#9460=EDGE_LOOP('',(#55453,#55454,#55455));
#9461=EDGE_LOOP('',(#55456,#55457,#55458));
#9462=EDGE_LOOP('',(#55459,#55460,#55461));
#9463=EDGE_LOOP('',(#55462,#55463,#55464));
#9464=EDGE_LOOP('',(#55465,#55466,#55467));
#9465=EDGE_LOOP('',(#55468,#55469,#55470));
#9466=EDGE_LOOP('',(#55471,#55472,#55473));
#9467=EDGE_LOOP('',(#55474,#55475,#55476));
#9468=EDGE_LOOP('',(#55477,#55478,#55479));
#9469=EDGE_LOOP('',(#55480,#55481,#55482));
#9470=EDGE_LOOP('',(#55483,#55484,#55485));
#9471=EDGE_LOOP('',(#55486,#55487,#55488));
#9472=EDGE_LOOP('',(#55489,#55490,#55491));
#9473=EDGE_LOOP('',(#55492,#55493,#55494));
#9474=EDGE_LOOP('',(#55495,#55496,#55497));
#9475=EDGE_LOOP('',(#55498,#55499,#55500));
#9476=EDGE_LOOP('',(#55501,#55502,#55503));
#9477=EDGE_LOOP('',(#55504,#55505,#55506));
#9478=EDGE_LOOP('',(#55507,#55508,#55509));
#9479=EDGE_LOOP('',(#55510,#55511,#55512));
#9480=EDGE_LOOP('',(#55513,#55514,#55515));
#9481=EDGE_LOOP('',(#55516,#55517,#55518));
#9482=EDGE_LOOP('',(#55519,#55520,#55521));
#9483=EDGE_LOOP('',(#55522,#55523,#55524));
#9484=EDGE_LOOP('',(#55525,#55526,#55527));
#9485=EDGE_LOOP('',(#55528,#55529,#55530));
#9486=EDGE_LOOP('',(#55531,#55532,#55533));
#9487=EDGE_LOOP('',(#55534,#55535,#55536));
#9488=EDGE_LOOP('',(#55537,#55538,#55539));
#9489=EDGE_LOOP('',(#55540,#55541,#55542));
#9490=EDGE_LOOP('',(#55543,#55544,#55545));
#9491=EDGE_LOOP('',(#55546,#55547,#55548));
#9492=EDGE_LOOP('',(#55549,#55550,#55551));
#9493=EDGE_LOOP('',(#55552,#55553,#55554));
#9494=EDGE_LOOP('',(#55555,#55556,#55557));
#9495=EDGE_LOOP('',(#55558,#55559,#55560));
#9496=EDGE_LOOP('',(#55561,#55562,#55563));
#9497=EDGE_LOOP('',(#55564,#55565,#55566));
#9498=EDGE_LOOP('',(#55567,#55568,#55569));
#9499=EDGE_LOOP('',(#55570,#55571,#55572));
#9500=EDGE_LOOP('',(#55573,#55574,#55575));
#9501=EDGE_LOOP('',(#55576,#55577,#55578));
#9502=EDGE_LOOP('',(#55579,#55580,#55581));
#9503=EDGE_LOOP('',(#55582,#55583,#55584));
#9504=EDGE_LOOP('',(#55585,#55586,#55587));
#9505=EDGE_LOOP('',(#55588,#55589,#55590));
#9506=EDGE_LOOP('',(#55591,#55592,#55593));
#9507=EDGE_LOOP('',(#55594,#55595,#55596));
#9508=EDGE_LOOP('',(#55597,#55598,#55599));
#9509=EDGE_LOOP('',(#55600,#55601,#55602));
#9510=EDGE_LOOP('',(#55603,#55604,#55605));
#9511=EDGE_LOOP('',(#55606,#55607,#55608));
#9512=EDGE_LOOP('',(#55609,#55610,#55611));
#9513=EDGE_LOOP('',(#55612,#55613,#55614));
#9514=EDGE_LOOP('',(#55615,#55616,#55617));
#9515=EDGE_LOOP('',(#55618,#55619,#55620));
#9516=EDGE_LOOP('',(#55621,#55622,#55623));
#9517=EDGE_LOOP('',(#55624,#55625,#55626));
#9518=EDGE_LOOP('',(#55627,#55628,#55629));
#9519=EDGE_LOOP('',(#55630,#55631,#55632));
#9520=EDGE_LOOP('',(#55633,#55634,#55635));
#9521=EDGE_LOOP('',(#55636,#55637,#55638));
#9522=EDGE_LOOP('',(#55639,#55640,#55641));
#9523=EDGE_LOOP('',(#55642,#55643,#55644));
#9524=EDGE_LOOP('',(#55645,#55646,#55647));
#9525=EDGE_LOOP('',(#55648,#55649,#55650));
#9526=EDGE_LOOP('',(#55651,#55652,#55653));
#9527=EDGE_LOOP('',(#55654,#55655,#55656));
#9528=EDGE_LOOP('',(#55657,#55658,#55659));
#9529=EDGE_LOOP('',(#55660,#55661,#55662));
#9530=EDGE_LOOP('',(#55663,#55664,#55665));
#9531=EDGE_LOOP('',(#55666,#55667,#55668));
#9532=EDGE_LOOP('',(#55669,#55670,#55671));
#9533=EDGE_LOOP('',(#55672,#55673,#55674));
#9534=EDGE_LOOP('',(#55675,#55676,#55677));
#9535=EDGE_LOOP('',(#55678,#55679,#55680));
#9536=EDGE_LOOP('',(#55681,#55682,#55683));
#9537=EDGE_LOOP('',(#55684,#55685,#55686));
#9538=EDGE_LOOP('',(#55687,#55688,#55689));
#9539=EDGE_LOOP('',(#55690,#55691,#55692));
#9540=EDGE_LOOP('',(#55693,#55694,#55695));
#9541=EDGE_LOOP('',(#55696,#55697,#55698));
#9542=EDGE_LOOP('',(#55699,#55700,#55701));
#9543=EDGE_LOOP('',(#55702,#55703,#55704));
#9544=EDGE_LOOP('',(#55705,#55706,#55707));
#9545=EDGE_LOOP('',(#55708,#55709,#55710));
#9546=EDGE_LOOP('',(#55711,#55712,#55713));
#9547=EDGE_LOOP('',(#55714,#55715,#55716));
#9548=EDGE_LOOP('',(#55717,#55718,#55719));
#9549=EDGE_LOOP('',(#55720,#55721,#55722));
#9550=EDGE_LOOP('',(#55723,#55724,#55725));
#9551=EDGE_LOOP('',(#55726,#55727,#55728));
#9552=EDGE_LOOP('',(#55729,#55730,#55731));
#9553=EDGE_LOOP('',(#55732,#55733,#55734));
#9554=EDGE_LOOP('',(#55735,#55736,#55737));
#9555=EDGE_LOOP('',(#55738,#55739,#55740));
#9556=EDGE_LOOP('',(#55741,#55742,#55743));
#9557=EDGE_LOOP('',(#55744,#55745,#55746));
#9558=EDGE_LOOP('',(#55747,#55748,#55749));
#9559=EDGE_LOOP('',(#55750,#55751,#55752));
#9560=EDGE_LOOP('',(#55753,#55754,#55755));
#9561=EDGE_LOOP('',(#55756,#55757,#55758));
#9562=EDGE_LOOP('',(#55759,#55760,#55761));
#9563=EDGE_LOOP('',(#55762,#55763,#55764));
#9564=EDGE_LOOP('',(#55765,#55766,#55767));
#9565=EDGE_LOOP('',(#55768,#55769,#55770));
#9566=EDGE_LOOP('',(#55771,#55772,#55773));
#9567=EDGE_LOOP('',(#55774,#55775,#55776));
#9568=EDGE_LOOP('',(#55777,#55778,#55779));
#9569=EDGE_LOOP('',(#55780,#55781,#55782));
#9570=EDGE_LOOP('',(#55783,#55784,#55785));
#9571=EDGE_LOOP('',(#55786,#55787,#55788));
#9572=EDGE_LOOP('',(#55789,#55790,#55791));
#9573=EDGE_LOOP('',(#55792,#55793,#55794));
#9574=EDGE_LOOP('',(#55795,#55796,#55797));
#9575=EDGE_LOOP('',(#55798,#55799,#55800));
#9576=EDGE_LOOP('',(#55801,#55802,#55803));
#9577=EDGE_LOOP('',(#55804,#55805,#55806));
#9578=EDGE_LOOP('',(#55807,#55808,#55809));
#9579=EDGE_LOOP('',(#55810,#55811,#55812));
#9580=EDGE_LOOP('',(#55813,#55814,#55815));
#9581=EDGE_LOOP('',(#55816,#55817,#55818));
#9582=EDGE_LOOP('',(#55819,#55820,#55821));
#9583=EDGE_LOOP('',(#55822,#55823,#55824));
#9584=EDGE_LOOP('',(#55825,#55826,#55827));
#9585=EDGE_LOOP('',(#55828,#55829,#55830));
#9586=EDGE_LOOP('',(#55831,#55832,#55833));
#9587=EDGE_LOOP('',(#55834,#55835,#55836));
#9588=EDGE_LOOP('',(#55837,#55838,#55839));
#9589=EDGE_LOOP('',(#55840,#55841,#55842));
#9590=EDGE_LOOP('',(#55843,#55844,#55845));
#9591=EDGE_LOOP('',(#55846,#55847,#55848));
#9592=EDGE_LOOP('',(#55849,#55850,#55851));
#9593=EDGE_LOOP('',(#55852,#55853,#55854));
#9594=EDGE_LOOP('',(#55855,#55856,#55857));
#9595=EDGE_LOOP('',(#55858,#55859,#55860));
#9596=EDGE_LOOP('',(#55861,#55862,#55863));
#9597=EDGE_LOOP('',(#55864,#55865,#55866));
#9598=EDGE_LOOP('',(#55867,#55868,#55869));
#9599=EDGE_LOOP('',(#55870,#55871,#55872));
#9600=EDGE_LOOP('',(#55873,#55874,#55875));
#9601=EDGE_LOOP('',(#55876,#55877,#55878));
#9602=EDGE_LOOP('',(#55879,#55880,#55881));
#9603=EDGE_LOOP('',(#55882,#55883,#55884));
#9604=EDGE_LOOP('',(#55885,#55886,#55887));
#9605=EDGE_LOOP('',(#55888,#55889,#55890));
#9606=EDGE_LOOP('',(#55891,#55892,#55893));
#9607=EDGE_LOOP('',(#55894,#55895,#55896));
#9608=EDGE_LOOP('',(#55897,#55898,#55899));
#9609=EDGE_LOOP('',(#55900,#55901,#55902));
#9610=EDGE_LOOP('',(#55903,#55904,#55905));
#9611=EDGE_LOOP('',(#55906,#55907,#55908));
#9612=EDGE_LOOP('',(#55909,#55910,#55911));
#9613=EDGE_LOOP('',(#55912,#55913,#55914));
#9614=EDGE_LOOP('',(#55915,#55916,#55917));
#9615=EDGE_LOOP('',(#55918,#55919,#55920));
#9616=EDGE_LOOP('',(#55921,#55922,#55923));
#9617=EDGE_LOOP('',(#55924,#55925,#55926));
#9618=EDGE_LOOP('',(#55927,#55928,#55929));
#9619=EDGE_LOOP('',(#55930,#55931,#55932));
#9620=EDGE_LOOP('',(#55933,#55934,#55935));
#9621=EDGE_LOOP('',(#55936,#55937,#55938));
#9622=EDGE_LOOP('',(#55939,#55940,#55941));
#9623=EDGE_LOOP('',(#55942,#55943,#55944));
#9624=EDGE_LOOP('',(#55945,#55946,#55947));
#9625=EDGE_LOOP('',(#55948,#55949,#55950));
#9626=EDGE_LOOP('',(#55951,#55952,#55953));
#9627=EDGE_LOOP('',(#55954,#55955,#55956));
#9628=EDGE_LOOP('',(#55957,#55958,#55959));
#9629=EDGE_LOOP('',(#55960,#55961,#55962));
#9630=EDGE_LOOP('',(#55963,#55964,#55965));
#9631=EDGE_LOOP('',(#55966,#55967,#55968));
#9632=EDGE_LOOP('',(#55969,#55970,#55971));
#9633=EDGE_LOOP('',(#55972,#55973,#55974));
#9634=EDGE_LOOP('',(#55975,#55976,#55977));
#9635=EDGE_LOOP('',(#55978,#55979,#55980));
#9636=EDGE_LOOP('',(#55981,#55982,#55983));
#9637=EDGE_LOOP('',(#55984,#55985,#55986));
#9638=EDGE_LOOP('',(#55987,#55988,#55989));
#9639=EDGE_LOOP('',(#55990,#55991,#55992));
#9640=EDGE_LOOP('',(#55993,#55994,#55995));
#9641=EDGE_LOOP('',(#55996,#55997,#55998));
#9642=EDGE_LOOP('',(#55999,#56000,#56001));
#9643=EDGE_LOOP('',(#56002,#56003,#56004));
#9644=EDGE_LOOP('',(#56005,#56006,#56007));
#9645=EDGE_LOOP('',(#56008,#56009,#56010));
#9646=EDGE_LOOP('',(#56011,#56012,#56013));
#9647=EDGE_LOOP('',(#56014,#56015,#56016));
#9648=EDGE_LOOP('',(#56017,#56018,#56019));
#9649=EDGE_LOOP('',(#56020,#56021,#56022));
#9650=EDGE_LOOP('',(#56023,#56024,#56025));
#9651=EDGE_LOOP('',(#56026,#56027,#56028));
#9652=EDGE_LOOP('',(#56029,#56030,#56031));
#9653=EDGE_LOOP('',(#56032,#56033,#56034));
#9654=EDGE_LOOP('',(#56035,#56036,#56037));
#9655=EDGE_LOOP('',(#56038,#56039,#56040));
#9656=EDGE_LOOP('',(#56041,#56042,#56043));
#9657=EDGE_LOOP('',(#56044,#56045,#56046));
#9658=EDGE_LOOP('',(#56047,#56048,#56049));
#9659=EDGE_LOOP('',(#56050,#56051,#56052));
#9660=EDGE_LOOP('',(#56053,#56054,#56055));
#9661=EDGE_LOOP('',(#56056,#56057,#56058));
#9662=EDGE_LOOP('',(#56059,#56060,#56061));
#9663=EDGE_LOOP('',(#56062,#56063,#56064));
#9664=EDGE_LOOP('',(#56065,#56066,#56067));
#9665=EDGE_LOOP('',(#56068,#56069,#56070));
#9666=EDGE_LOOP('',(#56071,#56072,#56073));
#9667=EDGE_LOOP('',(#56074,#56075,#56076));
#9668=EDGE_LOOP('',(#56077,#56078,#56079));
#9669=EDGE_LOOP('',(#56080,#56081,#56082));
#9670=EDGE_LOOP('',(#56083,#56084,#56085));
#9671=EDGE_LOOP('',(#56086,#56087,#56088));
#9672=EDGE_LOOP('',(#56089,#56090,#56091));
#9673=EDGE_LOOP('',(#56092,#56093,#56094));
#9674=EDGE_LOOP('',(#56095,#56096,#56097));
#9675=EDGE_LOOP('',(#56098,#56099,#56100));
#9676=EDGE_LOOP('',(#56101,#56102,#56103));
#9677=EDGE_LOOP('',(#56104,#56105,#56106));
#9678=EDGE_LOOP('',(#56107,#56108,#56109));
#9679=EDGE_LOOP('',(#56110,#56111,#56112));
#9680=EDGE_LOOP('',(#56113,#56114,#56115));
#9681=EDGE_LOOP('',(#56116,#56117,#56118));
#9682=EDGE_LOOP('',(#56119,#56120,#56121));
#9683=EDGE_LOOP('',(#56122,#56123,#56124));
#9684=EDGE_LOOP('',(#56125,#56126,#56127));
#9685=EDGE_LOOP('',(#56128,#56129,#56130));
#9686=EDGE_LOOP('',(#56131,#56132,#56133));
#9687=EDGE_LOOP('',(#56134,#56135,#56136));
#9688=EDGE_LOOP('',(#56137,#56138,#56139));
#9689=EDGE_LOOP('',(#56140,#56141,#56142));
#9690=EDGE_LOOP('',(#56143,#56144,#56145));
#9691=EDGE_LOOP('',(#56146,#56147,#56148));
#9692=EDGE_LOOP('',(#56149,#56150,#56151));
#9693=EDGE_LOOP('',(#56152,#56153,#56154));
#9694=EDGE_LOOP('',(#56155,#56156,#56157));
#9695=EDGE_LOOP('',(#56158,#56159,#56160));
#9696=EDGE_LOOP('',(#56161,#56162,#56163));
#9697=EDGE_LOOP('',(#56164,#56165,#56166));
#9698=EDGE_LOOP('',(#56167,#56168,#56169));
#9699=EDGE_LOOP('',(#56170,#56171,#56172));
#9700=EDGE_LOOP('',(#56173,#56174,#56175));
#9701=EDGE_LOOP('',(#56176,#56177,#56178));
#9702=EDGE_LOOP('',(#56179,#56180,#56181));
#9703=EDGE_LOOP('',(#56182,#56183,#56184));
#9704=EDGE_LOOP('',(#56185,#56186,#56187));
#9705=EDGE_LOOP('',(#56188,#56189,#56190));
#9706=EDGE_LOOP('',(#56191,#56192,#56193));
#9707=EDGE_LOOP('',(#56194,#56195,#56196));
#9708=EDGE_LOOP('',(#56197,#56198,#56199));
#9709=EDGE_LOOP('',(#56200,#56201,#56202));
#9710=EDGE_LOOP('',(#56203,#56204,#56205));
#9711=EDGE_LOOP('',(#56206,#56207,#56208));
#9712=EDGE_LOOP('',(#56209,#56210,#56211));
#9713=EDGE_LOOP('',(#56212,#56213,#56214));
#9714=EDGE_LOOP('',(#56215,#56216,#56217));
#9715=EDGE_LOOP('',(#56218,#56219,#56220));
#9716=EDGE_LOOP('',(#56221,#56222,#56223));
#9717=EDGE_LOOP('',(#56224,#56225,#56226));
#9718=EDGE_LOOP('',(#56227,#56228,#56229));
#9719=EDGE_LOOP('',(#56230,#56231,#56232));
#9720=EDGE_LOOP('',(#56233,#56234,#56235));
#9721=EDGE_LOOP('',(#56236,#56237,#56238));
#9722=EDGE_LOOP('',(#56239,#56240,#56241));
#9723=EDGE_LOOP('',(#56242,#56243,#56244));
#9724=EDGE_LOOP('',(#56245,#56246,#56247));
#9725=EDGE_LOOP('',(#56248,#56249,#56250));
#9726=EDGE_LOOP('',(#56251,#56252,#56253));
#9727=EDGE_LOOP('',(#56254,#56255,#56256));
#9728=EDGE_LOOP('',(#56257,#56258,#56259));
#9729=EDGE_LOOP('',(#56260,#56261,#56262));
#9730=EDGE_LOOP('',(#56263,#56264,#56265));
#9731=EDGE_LOOP('',(#56266,#56267,#56268));
#9732=EDGE_LOOP('',(#56269,#56270,#56271));
#9733=EDGE_LOOP('',(#56272,#56273,#56274));
#9734=EDGE_LOOP('',(#56275,#56276,#56277));
#9735=EDGE_LOOP('',(#56278,#56279,#56280));
#9736=EDGE_LOOP('',(#56281,#56282,#56283));
#9737=EDGE_LOOP('',(#56284,#56285,#56286));
#9738=EDGE_LOOP('',(#56287,#56288,#56289));
#9739=EDGE_LOOP('',(#56290,#56291,#56292));
#9740=EDGE_LOOP('',(#56293,#56294,#56295));
#9741=EDGE_LOOP('',(#56296,#56297,#56298));
#9742=EDGE_LOOP('',(#56299,#56300,#56301));
#9743=EDGE_LOOP('',(#56302,#56303,#56304));
#9744=EDGE_LOOP('',(#56305,#56306,#56307));
#9745=EDGE_LOOP('',(#56308,#56309,#56310));
#9746=EDGE_LOOP('',(#56311,#56312,#56313));
#9747=EDGE_LOOP('',(#56314,#56315,#56316));
#9748=EDGE_LOOP('',(#56317,#56318,#56319));
#9749=EDGE_LOOP('',(#56320,#56321,#56322));
#9750=EDGE_LOOP('',(#56323,#56324,#56325));
#9751=EDGE_LOOP('',(#56326,#56327,#56328));
#9752=EDGE_LOOP('',(#56329,#56330,#56331));
#9753=EDGE_LOOP('',(#56332,#56333,#56334));
#9754=EDGE_LOOP('',(#56335,#56336,#56337));
#9755=EDGE_LOOP('',(#56338,#56339,#56340));
#9756=EDGE_LOOP('',(#56341,#56342,#56343));
#9757=EDGE_LOOP('',(#56344,#56345,#56346));
#9758=EDGE_LOOP('',(#56347,#56348,#56349));
#9759=EDGE_LOOP('',(#56350,#56351,#56352));
#9760=EDGE_LOOP('',(#56353,#56354,#56355));
#9761=EDGE_LOOP('',(#56356,#56357,#56358));
#9762=EDGE_LOOP('',(#56359,#56360,#56361));
#9763=EDGE_LOOP('',(#56362,#56363,#56364));
#9764=EDGE_LOOP('',(#56365,#56366,#56367));
#9765=EDGE_LOOP('',(#56368,#56369,#56370));
#9766=EDGE_LOOP('',(#56371,#56372,#56373));
#9767=EDGE_LOOP('',(#56374,#56375,#56376));
#9768=EDGE_LOOP('',(#56377,#56378,#56379));
#9769=EDGE_LOOP('',(#56380,#56381,#56382));
#9770=EDGE_LOOP('',(#56383,#56384,#56385));
#9771=EDGE_LOOP('',(#56386,#56387,#56388));
#9772=EDGE_LOOP('',(#56389,#56390,#56391));
#9773=EDGE_LOOP('',(#56392,#56393,#56394));
#9774=EDGE_LOOP('',(#56395,#56396,#56397));
#9775=EDGE_LOOP('',(#56398,#56399,#56400));
#9776=EDGE_LOOP('',(#56401,#56402,#56403));
#9777=EDGE_LOOP('',(#56404,#56405,#56406));
#9778=EDGE_LOOP('',(#56407,#56408,#56409));
#9779=EDGE_LOOP('',(#56410,#56411,#56412));
#9780=EDGE_LOOP('',(#56413,#56414,#56415));
#9781=EDGE_LOOP('',(#56416,#56417,#56418));
#9782=EDGE_LOOP('',(#56419,#56420,#56421));
#9783=EDGE_LOOP('',(#56422,#56423,#56424));
#9784=EDGE_LOOP('',(#56425,#56426,#56427));
#9785=EDGE_LOOP('',(#56428,#56429,#56430));
#9786=EDGE_LOOP('',(#56431,#56432,#56433));
#9787=EDGE_LOOP('',(#56434,#56435,#56436));
#9788=EDGE_LOOP('',(#56437,#56438,#56439));
#9789=EDGE_LOOP('',(#56440,#56441,#56442));
#9790=EDGE_LOOP('',(#56443,#56444,#56445));
#9791=EDGE_LOOP('',(#56446,#56447,#56448));
#9792=EDGE_LOOP('',(#56449,#56450,#56451));
#9793=EDGE_LOOP('',(#56452,#56453,#56454));
#9794=EDGE_LOOP('',(#56455,#56456,#56457));
#9795=EDGE_LOOP('',(#56458,#56459,#56460));
#9796=EDGE_LOOP('',(#56461,#56462,#56463));
#9797=EDGE_LOOP('',(#56464,#56465,#56466));
#9798=EDGE_LOOP('',(#56467,#56468,#56469));
#9799=EDGE_LOOP('',(#56470,#56471,#56472));
#9800=EDGE_LOOP('',(#56473,#56474,#56475));
#9801=EDGE_LOOP('',(#56476,#56477,#56478));
#9802=EDGE_LOOP('',(#56479,#56480,#56481));
#9803=EDGE_LOOP('',(#56482,#56483,#56484));
#9804=EDGE_LOOP('',(#56485,#56486,#56487));
#9805=EDGE_LOOP('',(#56488,#56489,#56490));
#9806=EDGE_LOOP('',(#56491,#56492,#56493));
#9807=EDGE_LOOP('',(#56494,#56495,#56496));
#9808=EDGE_LOOP('',(#56497,#56498,#56499));
#9809=EDGE_LOOP('',(#56500,#56501,#56502));
#9810=EDGE_LOOP('',(#56503,#56504,#56505));
#9811=EDGE_LOOP('',(#56506,#56507,#56508));
#9812=EDGE_LOOP('',(#56509,#56510,#56511));
#9813=EDGE_LOOP('',(#56512,#56513,#56514));
#9814=EDGE_LOOP('',(#56515,#56516,#56517));
#9815=EDGE_LOOP('',(#56518,#56519,#56520));
#9816=EDGE_LOOP('',(#56521,#56522,#56523));
#9817=EDGE_LOOP('',(#56524,#56525,#56526));
#9818=EDGE_LOOP('',(#56527,#56528,#56529));
#9819=EDGE_LOOP('',(#56530,#56531,#56532));
#9820=EDGE_LOOP('',(#56533,#56534,#56535));
#9821=EDGE_LOOP('',(#56536,#56537,#56538));
#9822=EDGE_LOOP('',(#56539,#56540,#56541));
#9823=EDGE_LOOP('',(#56542,#56543,#56544));
#9824=EDGE_LOOP('',(#56545,#56546,#56547));
#9825=EDGE_LOOP('',(#56548,#56549,#56550));
#9826=EDGE_LOOP('',(#56551,#56552,#56553));
#9827=EDGE_LOOP('',(#56554,#56555,#56556));
#9828=EDGE_LOOP('',(#56557,#56558,#56559));
#9829=EDGE_LOOP('',(#56560,#56561,#56562));
#9830=EDGE_LOOP('',(#56563,#56564,#56565));
#9831=EDGE_LOOP('',(#56566,#56567,#56568));
#9832=EDGE_LOOP('',(#56569,#56570,#56571));
#9833=EDGE_LOOP('',(#56572,#56573,#56574));
#9834=EDGE_LOOP('',(#56575,#56576,#56577));
#9835=EDGE_LOOP('',(#56578,#56579,#56580));
#9836=EDGE_LOOP('',(#56581,#56582,#56583));
#9837=EDGE_LOOP('',(#56584,#56585,#56586));
#9838=EDGE_LOOP('',(#56587,#56588,#56589));
#9839=EDGE_LOOP('',(#56590,#56591,#56592));
#9840=EDGE_LOOP('',(#56593,#56594,#56595));
#9841=EDGE_LOOP('',(#56596,#56597,#56598));
#9842=EDGE_LOOP('',(#56599,#56600,#56601));
#9843=EDGE_LOOP('',(#56602,#56603,#56604));
#9844=EDGE_LOOP('',(#56605,#56606,#56607));
#9845=EDGE_LOOP('',(#56608,#56609,#56610));
#9846=EDGE_LOOP('',(#56611,#56612,#56613));
#9847=EDGE_LOOP('',(#56614,#56615,#56616));
#9848=EDGE_LOOP('',(#56617,#56618,#56619));
#9849=EDGE_LOOP('',(#56620,#56621,#56622));
#9850=EDGE_LOOP('',(#56623,#56624,#56625));
#9851=EDGE_LOOP('',(#56626,#56627,#56628));
#9852=EDGE_LOOP('',(#56629,#56630,#56631));
#9853=EDGE_LOOP('',(#56632,#56633,#56634));
#9854=EDGE_LOOP('',(#56635,#56636,#56637));
#9855=EDGE_LOOP('',(#56638,#56639,#56640));
#9856=EDGE_LOOP('',(#56641,#56642,#56643));
#9857=EDGE_LOOP('',(#56644,#56645,#56646));
#9858=EDGE_LOOP('',(#56647,#56648,#56649));
#9859=EDGE_LOOP('',(#56650,#56651,#56652));
#9860=EDGE_LOOP('',(#56653,#56654,#56655));
#9861=EDGE_LOOP('',(#56656,#56657,#56658));
#9862=EDGE_LOOP('',(#56659,#56660,#56661));
#9863=EDGE_LOOP('',(#56662,#56663,#56664));
#9864=EDGE_LOOP('',(#56665,#56666,#56667));
#9865=EDGE_LOOP('',(#56668,#56669,#56670));
#9866=EDGE_LOOP('',(#56671,#56672,#56673));
#9867=EDGE_LOOP('',(#56674,#56675,#56676));
#9868=EDGE_LOOP('',(#56677,#56678,#56679));
#9869=EDGE_LOOP('',(#56680,#56681,#56682));
#9870=EDGE_LOOP('',(#56683,#56684,#56685));
#9871=EDGE_LOOP('',(#56686,#56687,#56688));
#9872=EDGE_LOOP('',(#56689,#56690,#56691));
#9873=EDGE_LOOP('',(#56692,#56693,#56694));
#9874=EDGE_LOOP('',(#56695,#56696,#56697));
#9875=EDGE_LOOP('',(#56698,#56699,#56700));
#9876=EDGE_LOOP('',(#56701,#56702,#56703));
#9877=EDGE_LOOP('',(#56704,#56705,#56706));
#9878=EDGE_LOOP('',(#56707,#56708,#56709));
#9879=EDGE_LOOP('',(#56710,#56711,#56712));
#9880=EDGE_LOOP('',(#56713,#56714,#56715));
#9881=EDGE_LOOP('',(#56716,#56717,#56718));
#9882=EDGE_LOOP('',(#56719,#56720,#56721));
#9883=EDGE_LOOP('',(#56722,#56723,#56724));
#9884=EDGE_LOOP('',(#56725,#56726,#56727));
#9885=EDGE_LOOP('',(#56728,#56729,#56730));
#9886=EDGE_LOOP('',(#56731,#56732,#56733));
#9887=EDGE_LOOP('',(#56734,#56735,#56736));
#9888=EDGE_LOOP('',(#56737,#56738,#56739));
#9889=EDGE_LOOP('',(#56740,#56741,#56742));
#9890=EDGE_LOOP('',(#56743,#56744,#56745));
#9891=EDGE_LOOP('',(#56746,#56747,#56748));
#9892=EDGE_LOOP('',(#56749,#56750,#56751));
#9893=EDGE_LOOP('',(#56752,#56753,#56754));
#9894=EDGE_LOOP('',(#56755,#56756,#56757));
#9895=EDGE_LOOP('',(#56758,#56759,#56760));
#9896=EDGE_LOOP('',(#56761,#56762,#56763));
#9897=EDGE_LOOP('',(#56764,#56765,#56766));
#9898=EDGE_LOOP('',(#56767,#56768,#56769));
#9899=EDGE_LOOP('',(#56770,#56771,#56772));
#9900=EDGE_LOOP('',(#56773,#56774,#56775));
#9901=EDGE_LOOP('',(#56776,#56777,#56778));
#9902=EDGE_LOOP('',(#56779,#56780,#56781));
#9903=EDGE_LOOP('',(#56782,#56783,#56784));
#9904=EDGE_LOOP('',(#56785,#56786,#56787));
#9905=EDGE_LOOP('',(#56788,#56789,#56790));
#9906=EDGE_LOOP('',(#56791,#56792,#56793));
#9907=EDGE_LOOP('',(#56794,#56795,#56796));
#9908=EDGE_LOOP('',(#56797,#56798,#56799));
#9909=EDGE_LOOP('',(#56800,#56801,#56802));
#9910=EDGE_LOOP('',(#56803,#56804,#56805));
#9911=EDGE_LOOP('',(#56806,#56807,#56808));
#9912=EDGE_LOOP('',(#56809,#56810,#56811));
#9913=EDGE_LOOP('',(#56812,#56813,#56814));
#9914=EDGE_LOOP('',(#56815,#56816,#56817));
#9915=EDGE_LOOP('',(#56818,#56819,#56820));
#9916=EDGE_LOOP('',(#56821,#56822,#56823));
#9917=EDGE_LOOP('',(#56824,#56825,#56826));
#9918=EDGE_LOOP('',(#56827,#56828,#56829));
#9919=EDGE_LOOP('',(#56830,#56831,#56832));
#9920=EDGE_LOOP('',(#56833,#56834,#56835));
#9921=EDGE_LOOP('',(#56836,#56837,#56838));
#9922=EDGE_LOOP('',(#56839,#56840,#56841));
#9923=EDGE_LOOP('',(#56842,#56843,#56844));
#9924=EDGE_LOOP('',(#56845,#56846,#56847));
#9925=EDGE_LOOP('',(#56848,#56849,#56850));
#9926=EDGE_LOOP('',(#56851,#56852,#56853));
#9927=EDGE_LOOP('',(#56854,#56855,#56856));
#9928=EDGE_LOOP('',(#56857,#56858,#56859));
#9929=EDGE_LOOP('',(#56860,#56861,#56862));
#9930=EDGE_LOOP('',(#56863,#56864,#56865));
#9931=EDGE_LOOP('',(#56866,#56867,#56868));
#9932=EDGE_LOOP('',(#56869,#56870,#56871));
#9933=EDGE_LOOP('',(#56872,#56873,#56874));
#9934=EDGE_LOOP('',(#56875,#56876,#56877));
#9935=EDGE_LOOP('',(#56878,#56879,#56880));
#9936=EDGE_LOOP('',(#56881,#56882,#56883));
#9937=EDGE_LOOP('',(#56884,#56885,#56886));
#9938=EDGE_LOOP('',(#56887,#56888,#56889));
#9939=EDGE_LOOP('',(#56890,#56891,#56892));
#9940=EDGE_LOOP('',(#56893,#56894,#56895));
#9941=EDGE_LOOP('',(#56896,#56897,#56898));
#9942=EDGE_LOOP('',(#56899,#56900,#56901));
#9943=EDGE_LOOP('',(#56902,#56903,#56904));
#9944=EDGE_LOOP('',(#56905,#56906,#56907));
#9945=EDGE_LOOP('',(#56908,#56909,#56910));
#9946=EDGE_LOOP('',(#56911,#56912,#56913));
#9947=EDGE_LOOP('',(#56914,#56915,#56916));
#9948=EDGE_LOOP('',(#56917,#56918,#56919));
#9949=EDGE_LOOP('',(#56920,#56921,#56922));
#9950=EDGE_LOOP('',(#56923,#56924,#56925));
#9951=EDGE_LOOP('',(#56926,#56927,#56928));
[truncated: 6,368,964 more chars]
