# Supplementary material for: A Portable Fluorometer for the Detection of Glyphosate
Source: Biosensors (Basel). 2026 Apr 20;16(4):225. doi: 10.3390/bios16040225 (PMC13115202; doi:10.3390/bios16040225)
Supplement: Supplementary file 1 [file biosensors-16-00225-s001.zip › Supplemetary material/cover lcd.step]

ISO-10303-21;
HEADER;
/* Generated by software containing ST-Developer
 * from STEP Tools, Inc. (www.steptools.com) 
 */

FILE_DESCRIPTION(
/* description */ (''),
/* implementation_level */ '2;1');

FILE_NAME(
/* name */ 'cover lcd.step',
/* time_stamp */ '2026-02-25T23:08:37-05:00',
/* author */ (''),
/* organization */ (''),
/* preprocessor_version */ 'ST-DEVELOPER v20.1',
/* originating_system */ 'Autodesk Translation Framework v14.21.0.0',
/* authorisation */ '');

FILE_SCHEMA (('AUTOMOTIVE_DESIGN { 1 0 10303 214 3 1 1 }'));
ENDSEC;

DATA;
#10=MECHANICAL_DESIGN_GEOMETRIC_PRESENTATION_REPRESENTATION('',(#13),#751);
#11=SHAPE_REPRESENTATION_RELATIONSHIP('SRR','None',#761,#12);
#12=ADVANCED_BREP_SHAPE_REPRESENTATION('',(#14),#750);
#13=STYLED_ITEM('',(#770),#14);
#14=MANIFOLD_SOLID_BREP('Body1',#467);
#15=FACE_BOUND('',#59,.T.);
#16=FACE_BOUND('',#61,.T.);
#17=FACE_BOUND('',#62,.T.);
#18=FACE_BOUND('',#63,.T.);
#19=FACE_OUTER_BOUND('',#45,.T.);
#20=FACE_OUTER_BOUND('',#46,.T.);
#21=FACE_OUTER_BOUND('',#47,.T.);
#22=FACE_OUTER_BOUND('',#48,.T.);
#23=FACE_OUTER_BOUND('',#49,.T.);
#24=FACE_OUTER_BOUND('',#50,.T.);
#25=FACE_OUTER_BOUND('',#51,.T.);
#26=FACE_OUTER_BOUND('',#52,.T.);
#27=FACE_OUTER_BOUND('',#53,.T.);
#28=FACE_OUTER_BOUND('',#54,.T.);
#29=FACE_OUTER_BOUND('',#55,.T.);
#30=FACE_OUTER_BOUND('',#56,.T.);
#31=FACE_OUTER_BOUND('',#57,.T.);
#32=FACE_OUTER_BOUND('',#58,.T.);
#33=FACE_OUTER_BOUND('',#60,.T.);
#34=FACE_OUTER_BOUND('',#64,.T.);
#35=FACE_OUTER_BOUND('',#65,.T.);
#36=FACE_OUTER_BOUND('',#66,.T.);
#37=FACE_OUTER_BOUND('',#67,.T.);
#38=FACE_OUTER_BOUND('',#68,.T.);
#39=FACE_OUTER_BOUND('',#69,.T.);
#40=FACE_OUTER_BOUND('',#70,.T.);
#41=FACE_OUTER_BOUND('',#71,.T.);
#42=FACE_OUTER_BOUND('',#72,.T.);
#43=FACE_OUTER_BOUND('',#73,.T.);
#44=FACE_OUTER_BOUND('',#74,.T.);
#45=EDGE_LOOP('',(#295,#296,#297,#298));
#46=EDGE_LOOP('',(#299,#300,#301,#302));
#47=EDGE_LOOP('',(#303,#304,#305,#306));
#48=EDGE_LOOP('',(#307,#308,#309,#310));
#49=EDGE_LOOP('',(#311,#312,#313,#314));
#50=EDGE_LOOP('',(#315,#316,#317,#318));
#51=EDGE_LOOP('',(#319,#320,#321,#322));
#52=EDGE_LOOP('',(#323,#324,#325,#326));
#53=EDGE_LOOP('',(#327,#328,#329,#330));
#54=EDGE_LOOP('',(#331,#332,#333,#334));
#55=EDGE_LOOP('',(#335,#336,#337,#338));
#56=EDGE_LOOP('',(#339,#340,#341,#342));
#57=EDGE_LOOP('',(#343,#344,#345,#346));
#58=EDGE_LOOP('',(#347,#348,#349,#350));
#59=EDGE_LOOP('',(#351,#352,#353,#354));
#60=EDGE_LOOP('',(#355,#356,#357,#358));
#61=EDGE_LOOP('',(#359,#360,#361,#362));
#62=EDGE_LOOP('',(#363,#364,#365,#366));
#63=EDGE_LOOP('',(#367,#368,#369,#370));
#64=EDGE_LOOP('',(#371,#372,#373,#374));
#65=EDGE_LOOP('',(#375,#376,#377,#378));
#66=EDGE_LOOP('',(#379,#380,#381,#382));
#67=EDGE_LOOP('',(#383,#384,#385,#386));
#68=EDGE_LOOP('',(#387,#388,#389,#390));
#69=EDGE_LOOP('',(#391,#392,#393,#394));
#70=EDGE_LOOP('',(#395,#396,#397,#398));
#71=EDGE_LOOP('',(#399,#400,#401,#402));
#72=EDGE_LOOP('',(#403,#404,#405,#406));
#73=EDGE_LOOP('',(#407,#408,#409,#410));
#74=EDGE_LOOP('',(#411,#412,#413,#414));
#75=LINE('',#625,#135);
#76=LINE('',#627,#136);
#77=LINE('',#629,#137);
#78=LINE('',#630,#138);
#79=LINE('',#633,#139);
#80=LINE('',#635,#140);
#81=LINE('',#636,#141);
#82=LINE('',#639,#142);
#83=LINE('',#641,#143);
#84=LINE('',#642,#144);
#85=LINE('',#644,#145);
#86=LINE('',#645,#146);
#87=LINE('',#650,#147);
#88=LINE('',#652,#148);
#89=LINE('',#654,#149);
#90=LINE('',#655,#150);
#91=LINE('',#658,#151);
#92=LINE('',#660,#152);
#93=LINE('',#661,#153);
#94=LINE('',#664,#154);
#95=LINE('',#666,#155);
#96=LINE('',#667,#156);
#97=LINE('',#669,#157);
#98=LINE('',#670,#158);
#99=LINE('',#674,#159);
#100=LINE('',#676,#160);
#101=LINE('',#678,#161);
#102=LINE('',#679,#162);
#103=LINE('',#682,#163);
#104=LINE('',#684,#164);
#105=LINE('',#685,#165);
#106=LINE('',#688,#166);
#107=LINE('',#690,#167);
#108=LINE('',#691,#168);
#109=LINE('',#693,#169);
#110=LINE('',#694,#170);
#111=LINE('',#699,#171);
#112=LINE('',#701,#172);
#113=LINE('',#703,#173);
#114=LINE('',#704,#174);
#115=LINE('',#707,#175);
#116=LINE('',#709,#176);
#117=LINE('',#711,#177);
#118=LINE('',#712,#178);
#119=LINE('',#715,#179);
#120=LINE('',#717,#180);
#121=LINE('',#718,#181);
#122=LINE('',#721,#182);
#123=LINE('',#722,#183);
#124=LINE('',#725,#184);
#125=LINE('',#726,#185);
#126=LINE('',#728,#186);
#127=LINE('',#733,#187);
#128=LINE('',#734,#188);
#129=LINE('',#735,#189);
#130=LINE('',#738,#190);
#131=LINE('',#739,#191);
#132=LINE('',#742,#192);
#133=LINE('',#743,#193);
#134=LINE('',#745,#194);
#135=VECTOR('',#511,0.393700787401575);
#136=VECTOR('',#512,0.393700787401575);
#137=VECTOR('',#513,0.393700787401575);
#138=VECTOR('',#514,0.393700787401575);
#139=VECTOR('',#517,0.393700787401575);
#140=VECTOR('',#518,0.393700787401575);
#141=VECTOR('',#519,0.393700787401575);
#142=VECTOR('',#522,0.393700787401575);
#143=VECTOR('',#523,0.393700787401575);
#144=VECTOR('',#524,0.393700787401575);
#145=VECTOR('',#527,0.393700787401575);
#146=VECTOR('',#528,0.393700787401575);
#147=VECTOR('',#533,0.393700787401575);
#148=VECTOR('',#534,0.393700787401575);
#149=VECTOR('',#535,0.393700787401575);
#150=VECTOR('',#536,0.393700787401575);
#151=VECTOR('',#539,0.393700787401575);
#152=VECTOR('',#540,0.393700787401575);
#153=VECTOR('',#541,0.393700787401575);
#154=VECTOR('',#544,0.393700787401575);
#155=VECTOR('',#545,0.393700787401575);
#156=VECTOR('',#546,0.393700787401575);
#157=VECTOR('',#549,0.393700787401575);
#158=VECTOR('',#550,0.393700787401575);
#159=VECTOR('',#553,0.393700787401575);
#160=VECTOR('',#554,0.393700787401575);
#161=VECTOR('',#555,0.393700787401575);
#162=VECTOR('',#556,0.393700787401575);
#163=VECTOR('',#559,0.393700787401575);
#164=VECTOR('',#560,0.393700787401575);
#165=VECTOR('',#561,0.393700787401575);
#166=VECTOR('',#564,0.393700787401575);
#167=VECTOR('',#565,0.393700787401575);
#168=VECTOR('',#566,0.393700787401575);
#169=VECTOR('',#569,0.393700787401575);
#170=VECTOR('',#570,0.393700787401575);
#171=VECTOR('',#575,0.393700787401575);
#172=VECTOR('',#576,0.393700787401575);
#173=VECTOR('',#577,0.393700787401575);
#174=VECTOR('',#578,0.393700787401575);
#175=VECTOR('',#579,0.393700787401575);
#176=VECTOR('',#580,0.393700787401575);
#177=VECTOR('',#581,0.393700787401575);
#178=VECTOR('',#582,0.393700787401575);
#179=VECTOR('',#585,0.393700787401575);
#180=VECTOR('',#586,0.393700787401575);
#181=VECTOR('',#587,0.393700787401575);
#182=VECTOR('',#590,0.393700787401575);
#183=VECTOR('',#591,0.393700787401575);
#184=VECTOR('',#594,0.393700787401575);
#185=VECTOR('',#595,0.393700787401575);
#186=VECTOR('',#598,0.393700787401575);
#187=VECTOR('',#603,0.393700787401575);
#188=VECTOR('',#604,0.393700787401575);
#189=VECTOR('',#605,0.393700787401575);
#190=VECTOR('',#608,0.393700787401575);
#191=VECTOR('',#609,0.393700787401575);
#192=VECTOR('',#612,0.393700787401575);
#193=VECTOR('',#613,0.393700787401575);
#194=VECTOR('',#616,0.393700787401575);
#195=VERTEX_POINT('',#623);
#196=VERTEX_POINT('',#624);
#197=VERTEX_POINT('',#626);
#198=VERTEX_POINT('',#628);
#199=VERTEX_POINT('',#632);
#200=VERTEX_POINT('',#634);
#201=VERTEX_POINT('',#638);
#202=VERTEX_POINT('',#640);
#203=VERTEX_POINT('',#648);
#204=VERTEX_POINT('',#649);
#205=VERTEX_POINT('',#651);
#206=VERTEX_POINT('',#653);
#207=VERTEX_POINT('',#657);
#208=VERTEX_POINT('',#659);
#209=VERTEX_POINT('',#663);
#210=VERTEX_POINT('',#665);
#211=VERTEX_POINT('',#672);
#212=VERTEX_POINT('',#673);
#213=VERTEX_POINT('',#675);
#214=VERTEX_POINT('',#677);
#215=VERTEX_POINT('',#681);
#216=VERTEX_POINT('',#683);
#217=VERTEX_POINT('',#687);
#218=VERTEX_POINT('',#689);
#219=VERTEX_POINT('',#697);
#220=VERTEX_POINT('',#698);
#221=VERTEX_POINT('',#700);
#222=VERTEX_POINT('',#702);
#223=VERTEX_POINT('',#705);
#224=VERTEX_POINT('',#706);
#225=VERTEX_POINT('',#708);
#226=VERTEX_POINT('',#710);
#227=VERTEX_POINT('',#714);
#228=VERTEX_POINT('',#716);
#229=VERTEX_POINT('',#720);
#230=VERTEX_POINT('',#724);
#231=VERTEX_POINT('',#731);
#232=VERTEX_POINT('',#732);
#233=VERTEX_POINT('',#737);
#234=VERTEX_POINT('',#741);
#235=EDGE_CURVE('',#195,#196,#75,.T.);
#236=EDGE_CURVE('',#195,#197,#76,.T.);
#237=EDGE_CURVE('',#198,#197,#77,.T.);
#238=EDGE_CURVE('',#196,#198,#78,.T.);
#239=EDGE_CURVE('',#196,#199,#79,.T.);
#240=EDGE_CURVE('',#200,#198,#80,.T.);
#241=EDGE_CURVE('',#199,#200,#81,.T.);
#242=EDGE_CURVE('',#199,#201,#82,.T.);
#243=EDGE_CURVE('',#202,#200,#83,.T.);
#244=EDGE_CURVE('',#201,#202,#84,.T.);
#245=EDGE_CURVE('',#201,#195,#85,.T.);
#246=EDGE_CURVE('',#197,#202,#86,.T.);
#247=EDGE_CURVE('',#203,#204,#87,.T.);
#248=EDGE_CURVE('',#203,#205,#88,.T.);
#249=EDGE_CURVE('',#206,#205,#89,.T.);
#250=EDGE_CURVE('',#204,#206,#90,.T.);
#251=EDGE_CURVE('',#204,#207,#91,.T.);
#252=EDGE_CURVE('',#208,#206,#92,.T.);
#253=EDGE_CURVE('',#207,#208,#93,.T.);
#254=EDGE_CURVE('',#207,#209,#94,.T.);
#255=EDGE_CURVE('',#210,#208,#95,.T.);
#256=EDGE_CURVE('',#209,#210,#96,.T.);
#257=EDGE_CURVE('',#209,#203,#97,.T.);
#258=EDGE_CURVE('',#205,#210,#98,.T.);
#259=EDGE_CURVE('',#211,#212,#99,.T.);
#260=EDGE_CURVE('',#211,#213,#100,.T.);
#261=EDGE_CURVE('',#214,#213,#101,.T.);
#262=EDGE_CURVE('',#212,#214,#102,.T.);
#263=EDGE_CURVE('',#212,#215,#103,.T.);
#264=EDGE_CURVE('',#216,#214,#104,.T.);
#265=EDGE_CURVE('',#215,#216,#105,.T.);
#266=EDGE_CURVE('',#215,#217,#106,.T.);
#267=EDGE_CURVE('',#218,#216,#107,.T.);
#268=EDGE_CURVE('',#217,#218,#108,.T.);
#269=EDGE_CURVE('',#217,#211,#109,.T.);
#270=EDGE_CURVE('',#213,#218,#110,.T.);
#271=EDGE_CURVE('',#219,#220,#111,.T.);
#272=EDGE_CURVE('',#220,#221,#112,.T.);
#273=EDGE_CURVE('',#221,#222,#113,.T.);
#274=EDGE_CURVE('',#222,#219,#114,.T.);
#275=EDGE_CURVE('',#223,#224,#115,.T.);
#276=EDGE_CURVE('',#224,#225,#116,.T.);
#277=EDGE_CURVE('',#225,#226,#117,.T.);
#278=EDGE_CURVE('',#226,#223,#118,.T.);
#279=EDGE_CURVE('',#223,#227,#119,.T.);
#280=EDGE_CURVE('',#228,#227,#120,.T.);
#281=EDGE_CURVE('',#224,#228,#121,.T.);
#282=EDGE_CURVE('',#229,#228,#122,.T.);
#283=EDGE_CURVE('',#225,#229,#123,.T.);
#284=EDGE_CURVE('',#230,#229,#124,.T.);
#285=EDGE_CURVE('',#226,#230,#125,.T.);
#286=EDGE_CURVE('',#227,#230,#126,.T.);
#287=EDGE_CURVE('',#231,#232,#127,.T.);
#288=EDGE_CURVE('',#231,#219,#128,.T.);
#289=EDGE_CURVE('',#232,#222,#129,.T.);
#290=EDGE_CURVE('',#232,#233,#130,.T.);
#291=EDGE_CURVE('',#233,#221,#131,.T.);
#292=EDGE_CURVE('',#233,#234,#132,.T.);
#293=EDGE_CURVE('',#234,#220,#133,.T.);
#294=EDGE_CURVE('',#234,#231,#134,.T.);
#295=ORIENTED_EDGE('',*,*,#235,.F.);
#296=ORIENTED_EDGE('',*,*,#236,.T.);
#297=ORIENTED_EDGE('',*,*,#237,.F.);
#298=ORIENTED_EDGE('',*,*,#238,.F.);
#299=ORIENTED_EDGE('',*,*,#239,.F.);
#300=ORIENTED_EDGE('',*,*,#238,.T.);
#301=ORIENTED_EDGE('',*,*,#240,.F.);
#302=ORIENTED_EDGE('',*,*,#241,.F.);
#303=ORIENTED_EDGE('',*,*,#242,.F.);
#304=ORIENTED_EDGE('',*,*,#241,.T.);
#305=ORIENTED_EDGE('',*,*,#243,.F.);
#306=ORIENTED_EDGE('',*,*,#244,.F.);
#307=ORIENTED_EDGE('',*,*,#245,.F.);
#308=ORIENTED_EDGE('',*,*,#244,.T.);
#309=ORIENTED_EDGE('',*,*,#246,.F.);
#310=ORIENTED_EDGE('',*,*,#236,.F.);
#311=ORIENTED_EDGE('',*,*,#246,.T.);
#312=ORIENTED_EDGE('',*,*,#243,.T.);
#313=ORIENTED_EDGE('',*,*,#240,.T.);
#314=ORIENTED_EDGE('',*,*,#237,.T.);
#315=ORIENTED_EDGE('',*,*,#247,.F.);
#316=ORIENTED_EDGE('',*,*,#248,.T.);
#317=ORIENTED_EDGE('',*,*,#249,.F.);
#318=ORIENTED_EDGE('',*,*,#250,.F.);
#319=ORIENTED_EDGE('',*,*,#251,.F.);
#320=ORIENTED_EDGE('',*,*,#250,.T.);
#321=ORIENTED_EDGE('',*,*,#252,.F.);
#322=ORIENTED_EDGE('',*,*,#253,.F.);
#323=ORIENTED_EDGE('',*,*,#254,.F.);
#324=ORIENTED_EDGE('',*,*,#253,.T.);
#325=ORIENTED_EDGE('',*,*,#255,.F.);
#326=ORIENTED_EDGE('',*,*,#256,.F.);
#327=ORIENTED_EDGE('',*,*,#257,.F.);
#328=ORIENTED_EDGE('',*,*,#256,.T.);
#329=ORIENTED_EDGE('',*,*,#258,.F.);
#330=ORIENTED_EDGE('',*,*,#248,.F.);
#331=ORIENTED_EDGE('',*,*,#259,.F.);
#332=ORIENTED_EDGE('',*,*,#260,.T.);
#333=ORIENTED_EDGE('',*,*,#261,.F.);
#334=ORIENTED_EDGE('',*,*,#262,.F.);
#335=ORIENTED_EDGE('',*,*,#263,.F.);
#336=ORIENTED_EDGE('',*,*,#262,.T.);
#337=ORIENTED_EDGE('',*,*,#264,.F.);
#338=ORIENTED_EDGE('',*,*,#265,.F.);
#339=ORIENTED_EDGE('',*,*,#266,.F.);
#340=ORIENTED_EDGE('',*,*,#265,.T.);
#341=ORIENTED_EDGE('',*,*,#267,.F.);
#342=ORIENTED_EDGE('',*,*,#268,.F.);
#343=ORIENTED_EDGE('',*,*,#269,.F.);
#344=ORIENTED_EDGE('',*,*,#268,.T.);
#345=ORIENTED_EDGE('',*,*,#270,.F.);
#346=ORIENTED_EDGE('',*,*,#260,.F.);
#347=ORIENTED_EDGE('',*,*,#270,.T.);
#348=ORIENTED_EDGE('',*,*,#267,.T.);
#349=ORIENTED_EDGE('',*,*,#264,.T.);
#350=ORIENTED_EDGE('',*,*,#261,.T.);
#351=ORIENTED_EDGE('',*,*,#258,.T.);
#352=ORIENTED_EDGE('',*,*,#255,.T.);
#353=ORIENTED_EDGE('',*,*,#252,.T.);
#354=ORIENTED_EDGE('',*,*,#249,.T.);
#355=ORIENTED_EDGE('',*,*,#271,.T.);
#356=ORIENTED_EDGE('',*,*,#272,.T.);
#357=ORIENTED_EDGE('',*,*,#273,.T.);
#358=ORIENTED_EDGE('',*,*,#274,.T.);
#359=ORIENTED_EDGE('',*,*,#235,.T.);
#360=ORIENTED_EDGE('',*,*,#239,.T.);
#361=ORIENTED_EDGE('',*,*,#242,.T.);
#362=ORIENTED_EDGE('',*,*,#245,.T.);
#363=ORIENTED_EDGE('',*,*,#275,.T.);
#364=ORIENTED_EDGE('',*,*,#276,.T.);
#365=ORIENTED_EDGE('',*,*,#277,.T.);
#366=ORIENTED_EDGE('',*,*,#278,.T.);
#367=ORIENTED_EDGE('',*,*,#259,.T.);
#368=ORIENTED_EDGE('',*,*,#263,.T.);
#369=ORIENTED_EDGE('',*,*,#266,.T.);
#370=ORIENTED_EDGE('',*,*,#269,.T.);
#371=ORIENTED_EDGE('',*,*,#275,.F.);
#372=ORIENTED_EDGE('',*,*,#279,.T.);
#373=ORIENTED_EDGE('',*,*,#280,.F.);
#374=ORIENTED_EDGE('',*,*,#281,.F.);
#375=ORIENTED_EDGE('',*,*,#276,.F.);
#376=ORIENTED_EDGE('',*,*,#281,.T.);
#377=ORIENTED_EDGE('',*,*,#282,.F.);
#378=ORIENTED_EDGE('',*,*,#283,.F.);
#379=ORIENTED_EDGE('',*,*,#277,.F.);
#380=ORIENTED_EDGE('',*,*,#283,.T.);
#381=ORIENTED_EDGE('',*,*,#284,.F.);
#382=ORIENTED_EDGE('',*,*,#285,.F.);
#383=ORIENTED_EDGE('',*,*,#278,.F.);
#384=ORIENTED_EDGE('',*,*,#285,.T.);
#385=ORIENTED_EDGE('',*,*,#286,.F.);
#386=ORIENTED_EDGE('',*,*,#279,.F.);
#387=ORIENTED_EDGE('',*,*,#286,.T.);
#388=ORIENTED_EDGE('',*,*,#284,.T.);
#389=ORIENTED_EDGE('',*,*,#282,.T.);
#390=ORIENTED_EDGE('',*,*,#280,.T.);
#391=ORIENTED_EDGE('',*,*,#287,.F.);
#392=ORIENTED_EDGE('',*,*,#288,.T.);
#393=ORIENTED_EDGE('',*,*,#274,.F.);
#394=ORIENTED_EDGE('',*,*,#289,.F.);
#395=ORIENTED_EDGE('',*,*,#290,.F.);
#396=ORIENTED_EDGE('',*,*,#289,.T.);
#397=ORIENTED_EDGE('',*,*,#273,.F.);
#398=ORIENTED_EDGE('',*,*,#291,.F.);
#399=ORIENTED_EDGE('',*,*,#292,.F.);
#400=ORIENTED_EDGE('',*,*,#291,.T.);
#401=ORIENTED_EDGE('',*,*,#272,.F.);
#402=ORIENTED_EDGE('',*,*,#293,.F.);
#403=ORIENTED_EDGE('',*,*,#294,.F.);
#404=ORIENTED_EDGE('',*,*,#293,.T.);
#405=ORIENTED_EDGE('',*,*,#271,.F.);
#406=ORIENTED_EDGE('',*,*,#288,.F.);
#407=ORIENTED_EDGE('',*,*,#247,.T.);
#408=ORIENTED_EDGE('',*,*,#251,.T.);
#409=ORIENTED_EDGE('',*,*,#254,.T.);
#410=ORIENTED_EDGE('',*,*,#257,.T.);
#411=ORIENTED_EDGE('',*,*,#294,.T.);
#412=ORIENTED_EDGE('',*,*,#287,.T.);
#413=ORIENTED_EDGE('',*,*,#290,.T.);
#414=ORIENTED_EDGE('',*,*,#292,.T.);
#415=PLANE('',#481);
#416=PLANE('',#482);
#417=PLANE('',#483);
#418=PLANE('',#484);
#419=PLANE('',#485);
#420=PLANE('',#486);
#421=PLANE('',#487);
#422=PLANE('',#488);
#423=PLANE('',#489);
#424=PLANE('',#490);
#425=PLANE('',#491);
#426=PLANE('',#492);
#427=PLANE('',#493);
#428=PLANE('',#494);
#429=PLANE('',#495);
#430=PLANE('',#496);
#431=PLANE('',#497);
#432=PLANE('',#498);
#433=PLANE('',#499);
#434=PLANE('',#500);
#435=PLANE('',#501);
#436=PLANE('',#502);
#437=PLANE('',#503);
#438=PLANE('',#504);
#439=PLANE('',#505);
#440=PLANE('',#506);
#441=ADVANCED_FACE('',(#19),#415,.T.);
#442=ADVANCED_FACE('',(#20),#416,.T.);
#443=ADVANCED_FACE('',(#21),#417,.T.);
#444=ADVANCED_FACE('',(#22),#418,.T.);
#445=ADVANCED_FACE('',(#23),#419,.T.);
#446=ADVANCED_FACE('',(#24),#420,.T.);
#447=ADVANCED_FACE('',(#25),#421,.T.);
#448=ADVANCED_FACE('',(#26),#422,.T.);
#449=ADVANCED_FACE('',(#27),#423,.T.);
#450=ADVANCED_FACE('',(#28),#424,.T.);
#451=ADVANCED_FACE('',(#29),#425,.T.);
#452=ADVANCED_FACE('',(#30),#426,.T.);
#453=ADVANCED_FACE('',(#31),#427,.T.);
#454=ADVANCED_FACE('',(#32,#15),#428,.T.);
#455=ADVANCED_FACE('',(#33,#16,#17,#18),#429,.T.);
#456=ADVANCED_FACE('',(#34),#430,.T.);
#457=ADVANCED_FACE('',(#35),#431,.T.);
#458=ADVANCED_FACE('',(#36),#432,.T.);
#459=ADVANCED_FACE('',(#37),#433,.T.);
#460=ADVANCED_FACE('',(#38),#434,.T.);
#461=ADVANCED_FACE('',(#39),#435,.T.);
#462=ADVANCED_FACE('',(#40),#436,.T.);
#463=ADVANCED_FACE('',(#41),#437,.T.);
#464=ADVANCED_FACE('',(#42),#438,.T.);
#465=ADVANCED_FACE('',(#43),#439,.T.);
#466=ADVANCED_FACE('',(#44),#440,.F.);
#467=CLOSED_SHELL('',(#441,#442,#443,#444,#445,#446,#447,#448,#449,#450,
#451,#452,#453,#454,#455,#456,#457,#458,#459,#460,#461,#462,#463,#464,#465,
#466));
#468=DERIVED_UNIT_ELEMENT(#470,1.);
#469=DERIVED_UNIT_ELEMENT(#755,-3.);
#470=(
MASS_UNIT()
NAMED_UNIT(*)
SI_UNIT(.KILO.,.GRAM.)
);
#471=DERIVED_UNIT((#468,#469));
#472=MEASURE_REPRESENTATION_ITEM('density measure',
POSITIVE_RATIO_MEASURE(7850.),#471);
#473=PROPERTY_DEFINITION_REPRESENTATION(#478,#475);
#474=PROPERTY_DEFINITION_REPRESENTATION(#479,#476);
#475=REPRESENTATION('material name',(#477),#750);
#476=REPRESENTATION('density',(#472),#750);
#477=DESCRIPTIVE_REPRESENTATION_ITEM('Steel','Steel');
#478=PROPERTY_DEFINITION('material property','material name',#763);
#479=PROPERTY_DEFINITION('material property','density of part',#763);
#480=AXIS2_PLACEMENT_3D('',#621,#507,#508);
#481=AXIS2_PLACEMENT_3D('',#622,#509,#510);
#482=AXIS2_PLACEMENT_3D('',#631,#515,#516);
#483=AXIS2_PLACEMENT_3D('',#637,#520,#521);
#484=AXIS2_PLACEMENT_3D('',#643,#525,#526);
#485=AXIS2_PLACEMENT_3D('',#646,#529,#530);
#486=AXIS2_PLACEMENT_3D('',#647,#531,#532);
#487=AXIS2_PLACEMENT_3D('',#656,#537,#538);
#488=AXIS2_PLACEMENT_3D('',#662,#542,#543);
#489=AXIS2_PLACEMENT_3D('',#668,#547,#548);
#490=AXIS2_PLACEMENT_3D('',#671,#551,#552);
#491=AXIS2_PLACEMENT_3D('',#680,#557,#558);
#492=AXIS2_PLACEMENT_3D('',#686,#562,#563);
#493=AXIS2_PLACEMENT_3D('',#692,#567,#568);
#494=AXIS2_PLACEMENT_3D('',#695,#571,#572);
#495=AXIS2_PLACEMENT_3D('',#696,#573,#574);
#496=AXIS2_PLACEMENT_3D('',#713,#583,#584);
#497=AXIS2_PLACEMENT_3D('',#719,#588,#589);
#498=AXIS2_PLACEMENT_3D('',#723,#592,#593);
#499=AXIS2_PLACEMENT_3D('',#727,#596,#597);
#500=AXIS2_PLACEMENT_3D('',#729,#599,#600);
#501=AXIS2_PLACEMENT_3D('',#730,#601,#602);
#502=AXIS2_PLACEMENT_3D('',#736,#606,#607);
#503=AXIS2_PLACEMENT_3D('',#740,#610,#611);
#504=AXIS2_PLACEMENT_3D('',#744,#614,#615);
#505=AXIS2_PLACEMENT_3D('',#746,#617,#618);
#506=AXIS2_PLACEMENT_3D('',#747,#619,#620);
#507=DIRECTION('axis',(0.,0.,1.));
#508=DIRECTION('refdir',(1.,0.,0.));
#509=DIRECTION('center_axis',(0.,-1.,0.));
#510=DIRECTION('ref_axis',(0.,0.,-1.));
#511=DIRECTION('',(0.,0.,1.));
#512=DIRECTION('',(1.,0.,0.));
#513=DIRECTION('',(0.,0.,-1.));
#514=DIRECTION('',(1.,0.,0.));
#515=DIRECTION('center_axis',(0.,0.,1.));
#516=DIRECTION('ref_axis',(0.,-1.,0.));
#517=DIRECTION('',(0.,1.,0.));
#518=DIRECTION('',(0.,-1.,0.));
#519=DIRECTION('',(1.,0.,0.));
#520=DIRECTION('center_axis',(0.,1.,0.));
#521=DIRECTION('ref_axis',(0.,0.,1.));
#522=DIRECTION('',(0.,0.,-1.));
#523=DIRECTION('',(0.,0.,1.));
#524=DIRECTION('',(1.,0.,0.));
#525=DIRECTION('center_axis',(0.,0.,-1.));
#526=DIRECTION('ref_axis',(0.,1.,0.));
#527=DIRECTION('',(0.,-1.,0.));
#528=DIRECTION('',(0.,1.,0.));
#529=DIRECTION('center_axis',(1.,0.,0.));
#530=DIRECTION('ref_axis',(0.,0.,-1.));
#531=DIRECTION('center_axis',(0.,-1.,0.));
#532=DIRECTION('ref_axis',(0.,0.,-1.));
#533=DIRECTION('',(0.,0.,1.));
#534=DIRECTION('',(1.,0.,0.));
#535=DIRECTION('',(0.,0.,-1.));
#536=DIRECTION('',(1.,0.,0.));
#537=DIRECTION('center_axis',(0.,0.,-1.));
#538=DIRECTION('ref_axis',(0.,1.,0.));
#539=DIRECTION('',(0.,-1.,0.));
#540=DIRECTION('',(0.,1.,0.));
#541=DIRECTION('',(1.,0.,0.));
#542=DIRECTION('center_axis',(0.,1.,0.));
#543=DIRECTION('ref_axis',(0.,0.,1.));
#544=DIRECTION('',(0.,0.,-1.));
#545=DIRECTION('',(0.,0.,1.));
#546=DIRECTION('',(1.,0.,0.));
#547=DIRECTION('center_axis',(0.,0.,1.));
#548=DIRECTION('ref_axis',(0.,-1.,0.));
#549=DIRECTION('',(0.,1.,0.));
#550=DIRECTION('',(0.,-1.,0.));
#551=DIRECTION('center_axis',(0.,-1.,0.));
#552=DIRECTION('ref_axis',(0.,0.,-1.));
#553=DIRECTION('',(0.,0.,1.));
#554=DIRECTION('',(1.,0.,0.));
#555=DIRECTION('',(0.,0.,-1.));
#556=DIRECTION('',(1.,0.,0.));
#557=DIRECTION('center_axis',(0.,0.,1.));
#558=DIRECTION('ref_axis',(0.,-1.,0.));
#559=DIRECTION('',(0.,1.,0.));
#560=DIRECTION('',(0.,-1.,0.));
#561=DIRECTION('',(1.,0.,0.));
#562=DIRECTION('center_axis',(0.,1.,0.));
#563=DIRECTION('ref_axis',(0.,0.,1.));
#564=DIRECTION('',(0.,0.,-1.));
#565=DIRECTION('',(0.,0.,1.));
#566=DIRECTION('',(1.,0.,0.));
#567=DIRECTION('center_axis',(0.,0.,-1.));
#568=DIRECTION('ref_axis',(0.,1.,0.));
#569=DIRECTION('',(0.,-1.,0.));
#570=DIRECTION('',(0.,1.,0.));
#571=DIRECTION('center_axis',(1.,0.,0.));
#572=DIRECTION('ref_axis',(0.,0.,-1.));
#573=DIRECTION('center_axis',(1.,0.,0.));
#574=DIRECTION('ref_axis',(0.,0.,-1.));
#575=DIRECTION('',(0.,1.,0.));
#576=DIRECTION('',(0.,0.,1.));
#577=DIRECTION('',(0.,-1.,0.));
#578=DIRECTION('',(0.,-2.52342317122863E-32,-1.));
#579=DIRECTION('',(0.,0.,1.));
#580=DIRECTION('',(0.,1.,0.));
#581=DIRECTION('',(0.,0.,-1.));
#582=DIRECTION('',(0.,-1.,0.));
#583=DIRECTION('center_axis',(0.,-1.,0.));
#584=DIRECTION('ref_axis',(0.,0.,-1.));
#585=DIRECTION('',(1.,0.,0.));
#586=DIRECTION('',(0.,0.,-1.));
#587=DIRECTION('',(1.,0.,0.));
#588=DIRECTION('center_axis',(0.,0.,1.));
#589=DIRECTION('ref_axis',(0.,-1.,0.));
#590=DIRECTION('',(0.,-1.,0.));
#591=DIRECTION('',(1.,0.,0.));
#592=DIRECTION('center_axis',(0.,1.,0.));
#593=DIRECTION('ref_axis',(0.,0.,1.));
#594=DIRECTION('',(0.,0.,1.));
#595=DIRECTION('',(1.,0.,0.));
#596=DIRECTION('center_axis',(0.,0.,-1.));
#597=DIRECTION('ref_axis',(0.,1.,0.));
#598=DIRECTION('',(0.,1.,0.));
#599=DIRECTION('center_axis',(1.,0.,0.));
#600=DIRECTION('ref_axis',(0.,0.,-1.));
#601=DIRECTION('center_axis',(0.,-1.,2.52342317122863E-32));
#602=DIRECTION('ref_axis',(0.,-2.52342317122863E-32,-1.));
#603=DIRECTION('',(0.,2.52342317122863E-32,1.));
#604=DIRECTION('',(1.,0.,0.));
#605=DIRECTION('',(1.,0.,0.));
#606=DIRECTION('center_axis',(0.,0.,1.));
#607=DIRECTION('ref_axis',(0.,-1.,0.));
#608=DIRECTION('',(0.,1.,0.));
#609=DIRECTION('',(1.,0.,0.));
#610=DIRECTION('center_axis',(0.,1.,0.));
#611=DIRECTION('ref_axis',(0.,0.,1.));
#612=DIRECTION('',(0.,0.,-1.));
#613=DIRECTION('',(1.,0.,0.));
#614=DIRECTION('center_axis',(0.,0.,-1.));
#615=DIRECTION('ref_axis',(0.,1.,0.));
#616=DIRECTION('',(0.,-1.,0.));
#617=DIRECTION('center_axis',(1.,0.,0.));
#618=DIRECTION('ref_axis',(0.,0.,-1.));
#619=DIRECTION('center_axis',(1.,0.,0.));
#620=DIRECTION('ref_axis',(0.,1.,0.));
#621=CARTESIAN_POINT('',(0.,0.,0.));
#622=CARTESIAN_POINT('Origin',(0.078740157480315,3.325,-0.487204724409449));
#623=CARTESIAN_POINT('',(0.078740157480315,3.325,-0.762795275590551));
#624=CARTESIAN_POINT('',(0.078740157480315,3.325,-0.487204724409449));
#625=CARTESIAN_POINT('',(0.078740157480315,3.325,-0.556102362204724));
#626=CARTESIAN_POINT('',(0.236220472440945,3.325,-0.762795275590551));
#627=CARTESIAN_POINT('',(0.078740157480315,3.325,-0.762795275590551));
#628=CARTESIAN_POINT('',(0.236220472440945,3.325,-0.487204724409449));
#629=CARTESIAN_POINT('',(0.236220472440945,3.325,-0.762795275590551));
#630=CARTESIAN_POINT('',(0.078740157480315,3.325,-0.487204724409449));
#631=CARTESIAN_POINT('Origin',(0.078740157480315,3.40374015748031,-0.487204724409449));
#632=CARTESIAN_POINT('',(0.078740157480315,3.40374015748031,-0.487204724409449));
#633=CARTESIAN_POINT('',(0.078740157480315,2.57687007874016,-0.487204724409449));
#634=CARTESIAN_POINT('',(0.236220472440945,3.40374015748031,-0.487204724409449));
#635=CARTESIAN_POINT('',(0.236220472440945,3.325,-0.487204724409449));
#636=CARTESIAN_POINT('',(0.078740157480315,3.40374015748031,-0.487204724409449));
#637=CARTESIAN_POINT('Origin',(0.078740157480315,3.40374015748031,-0.762795275590551));
#638=CARTESIAN_POINT('',(0.078740157480315,3.40374015748031,-0.762795275590551));
#639=CARTESIAN_POINT('',(0.078740157480315,3.40374015748031,-0.693897637795275));
#640=CARTESIAN_POINT('',(0.236220472440945,3.40374015748031,-0.762795275590551));
#641=CARTESIAN_POINT('',(0.236220472440945,3.40374015748031,-0.487204724409449));
#642=CARTESIAN_POINT('',(0.078740157480315,3.40374015748031,-0.762795275590551));
#643=CARTESIAN_POINT('Origin',(0.078740157480315,3.325,-0.762795275590551));
#644=CARTESIAN_POINT('',(0.078740157480315,2.5375,-0.762795275590551));
#645=CARTESIAN_POINT('',(0.236220472440945,3.40374015748031,-0.762795275590551));
#646=CARTESIAN_POINT('Origin',(0.236220472440945,3.36437007874016,-0.625));
#647=CARTESIAN_POINT('Origin',(0.078740157480315,2.97047244094488,-0.290354330708661));
#648=CARTESIAN_POINT('',(0.078740157480315,2.97047244094488,-0.959645669291339));
#649=CARTESIAN_POINT('',(0.078740157480315,2.97047244094488,-0.290354330708661));
#650=CARTESIAN_POINT('',(0.078740157480315,2.97047244094488,-0.457677165354331));
#651=CARTESIAN_POINT('',(0.236220472440945,2.97047244094488,-0.959645669291339));
#652=CARTESIAN_POINT('',(0.078740157480315,2.97047244094488,-0.959645669291339));
#653=CARTESIAN_POINT('',(0.236220472440945,2.97047244094488,-0.290354330708661));
#654=CARTESIAN_POINT('',(0.236220472440945,2.97047244094488,-0.290354330708661));
#655=CARTESIAN_POINT('',(0.078740157480315,2.97047244094488,-0.290354330708661));
#656=CARTESIAN_POINT('Origin',(0.078740157480315,0.529527559055118,-0.290354330708661));
#657=CARTESIAN_POINT('',(0.078740157480315,0.529527559055118,-0.290354330708661));
#658=CARTESIAN_POINT('',(0.078740157480315,1.13976377952756,-0.290354330708661));
#659=CARTESIAN_POINT('',(0.236220472440945,0.529527559055118,-0.290354330708661));
#660=CARTESIAN_POINT('',(0.236220472440945,0.529527559055118,-0.290354330708661));
#661=CARTESIAN_POINT('',(0.078740157480315,0.529527559055118,-0.290354330708661));
#662=CARTESIAN_POINT('Origin',(0.078740157480315,0.529527559055118,-0.959645669291339));
#663=CARTESIAN_POINT('',(0.078740157480315,0.529527559055118,-0.959645669291339));
#664=CARTESIAN_POINT('',(0.078740157480315,0.529527559055118,-0.792322834645669));
#665=CARTESIAN_POINT('',(0.236220472440945,0.529527559055118,-0.959645669291339));
#666=CARTESIAN_POINT('',(0.236220472440945,0.529527559055118,-0.959645669291339));
#667=CARTESIAN_POINT('',(0.078740157480315,0.529527559055118,-0.959645669291339));
#668=CARTESIAN_POINT('Origin',(0.078740157480315,2.97047244094488,-0.959645669291339));
#669=CARTESIAN_POINT('',(0.078740157480315,2.36023622047244,-0.959645669291339));
#670=CARTESIAN_POINT('',(0.236220472440945,2.97047244094488,-0.959645669291339));
#671=CARTESIAN_POINT('Origin',(0.078740157480315,0.450787401574803,-0.211614173228346));
#672=CARTESIAN_POINT('',(0.078740157480315,0.450787401574803,-1.03838582677165));
#673=CARTESIAN_POINT('',(0.078740157480315,0.450787401574803,-0.211614173228346));
#674=CARTESIAN_POINT('',(0.078740157480315,0.450787401574803,-0.418307086614173));
#675=CARTESIAN_POINT('',(0.236220472440945,0.450787401574803,-1.03838582677165));
#676=CARTESIAN_POINT('',(0.078740157480315,0.450787401574803,-1.03838582677165));
#677=CARTESIAN_POINT('',(0.236220472440945,0.450787401574803,-0.211614173228346));
#678=CARTESIAN_POINT('',(0.236220472440945,0.450787401574803,-1.03838582677165));
#679=CARTESIAN_POINT('',(0.078740157480315,0.450787401574803,-0.211614173228346));
#680=CARTESIAN_POINT('Origin',(0.078740157480315,3.0492125984252,-0.211614173228346));
#681=CARTESIAN_POINT('',(0.078740157480315,3.0492125984252,-0.211614173228346));
#682=CARTESIAN_POINT('',(0.078740157480315,2.3996062992126,-0.211614173228346));
#683=CARTESIAN_POINT('',(0.236220472440945,3.0492125984252,-0.211614173228346));
#684=CARTESIAN_POINT('',(0.236220472440945,0.450787401574803,-0.211614173228346));
#685=CARTESIAN_POINT('',(0.078740157480315,3.0492125984252,-0.211614173228346));
#686=CARTESIAN_POINT('Origin',(0.078740157480315,3.0492125984252,-1.03838582677165));
#687=CARTESIAN_POINT('',(0.078740157480315,3.0492125984252,-1.03838582677165));
#688=CARTESIAN_POINT('',(0.078740157480315,3.0492125984252,-0.831692913385827));
#689=CARTESIAN_POINT('',(0.236220472440945,3.0492125984252,-1.03838582677165));
#690=CARTESIAN_POINT('',(0.236220472440945,3.0492125984252,-0.211614173228346));
#691=CARTESIAN_POINT('',(0.078740157480315,3.0492125984252,-1.03838582677165));
#692=CARTESIAN_POINT('Origin',(0.078740157480315,0.450787401574803,-1.03838582677165));
#693=CARTESIAN_POINT('',(0.078740157480315,1.1003937007874,-1.03838582677165));
#694=CARTESIAN_POINT('',(0.236220472440945,3.0492125984252,-1.03838582677165));
#695=CARTESIAN_POINT('Origin',(0.236220472440945,1.75,-0.625));
#696=CARTESIAN_POINT('Origin',(0.078740157480315,1.75,-0.625));
#697=CARTESIAN_POINT('',(0.078740157480315,0.,-1.25));
#698=CARTESIAN_POINT('',(0.078740157480315,3.5,-1.25));
#699=CARTESIAN_POINT('',(0.078740157480315,3.5,-1.25));
#700=CARTESIAN_POINT('',(0.078740157480315,3.5,0.));
#701=CARTESIAN_POINT('',(0.078740157480315,3.5,0.));
#702=CARTESIAN_POINT('',(0.078740157480315,0.,0.));
#703=CARTESIAN_POINT('',(0.078740157480315,0.,0.));
#704=CARTESIAN_POINT('',(0.078740157480315,-3.15427896403579E-32,-1.25));
#705=CARTESIAN_POINT('',(0.078740157480315,0.175,-0.762795275590551));
#706=CARTESIAN_POINT('',(0.078740157480315,0.175,-0.487204724409449));
#707=CARTESIAN_POINT('',(0.078740157480315,0.175,-0.556102362204724));
#708=CARTESIAN_POINT('',(0.078740157480315,0.253740157480315,-0.487204724409449));
#709=CARTESIAN_POINT('',(0.078740157480315,1.00187007874016,-0.487204724409449));
#710=CARTESIAN_POINT('',(0.078740157480315,0.253740157480315,-0.762795275590551));
#711=CARTESIAN_POINT('',(0.078740157480315,0.253740157480315,-0.693897637795275));
#712=CARTESIAN_POINT('',(0.078740157480315,0.9625,-0.762795275590551));
#713=CARTESIAN_POINT('Origin',(0.078740157480315,0.175,-0.487204724409449));
#714=CARTESIAN_POINT('',(0.236220472440945,0.175,-0.762795275590551));
#715=CARTESIAN_POINT('',(0.078740157480315,0.175,-0.762795275590551));
#716=CARTESIAN_POINT('',(0.236220472440945,0.175,-0.487204724409449));
#717=CARTESIAN_POINT('',(0.236220472440945,0.175,-0.762795275590551));
#718=CARTESIAN_POINT('',(0.078740157480315,0.175,-0.487204724409449));
#719=CARTESIAN_POINT('Origin',(0.078740157480315,0.253740157480315,-0.487204724409449));
#720=CARTESIAN_POINT('',(0.236220472440945,0.253740157480315,-0.487204724409449));
#721=CARTESIAN_POINT('',(0.236220472440945,0.175,-0.487204724409449));
#722=CARTESIAN_POINT('',(0.078740157480315,0.253740157480315,-0.487204724409449));
#723=CARTESIAN_POINT('Origin',(0.078740157480315,0.253740157480315,-0.762795275590551));
#724=CARTESIAN_POINT('',(0.236220472440945,0.253740157480315,-0.762795275590551));
#725=CARTESIAN_POINT('',(0.236220472440945,0.253740157480315,-0.487204724409449));
#726=CARTESIAN_POINT('',(0.078740157480315,0.253740157480315,-0.762795275590551));
#727=CARTESIAN_POINT('Origin',(0.078740157480315,0.175,-0.762795275590551));
#728=CARTESIAN_POINT('',(0.236220472440945,0.253740157480315,-0.762795275590551));
#729=CARTESIAN_POINT('Origin',(0.236220472440945,0.214370078740157,-0.625));
#730=CARTESIAN_POINT('Origin',(0.,-4.31009616241639E-48,0.));
#731=CARTESIAN_POINT('',(0.,-3.15427896403579E-32,-1.25));
#732=CARTESIAN_POINT('',(0.,-4.31009616241639E-48,0.));
#733=CARTESIAN_POINT('',(0.,-3.15427896403579E-32,-1.25));
#734=CARTESIAN_POINT('',(0.,-3.15427896403579E-32,-1.25));
#735=CARTESIAN_POINT('',(0.,-4.31009616241639E-48,0.));
#736=CARTESIAN_POINT('Origin',(0.,3.5,0.));
#737=CARTESIAN_POINT('',(0.,3.5,0.));
#738=CARTESIAN_POINT('',(0.,0.,0.));
#739=CARTESIAN_POINT('',(0.,3.5,0.));
#740=CARTESIAN_POINT('Origin',(0.,3.5,-1.25));
#741=CARTESIAN_POINT('',(0.,3.5,-1.25));
#742=CARTESIAN_POINT('',(0.,3.5,0.));
#743=CARTESIAN_POINT('',(0.,3.5,-1.25));
#744=CARTESIAN_POINT('Origin',(0.,0.,-1.25));
#745=CARTESIAN_POINT('',(0.,3.5,-1.25));
#746=CARTESIAN_POINT('Origin',(0.078740157480315,1.75,-0.625));
#747=CARTESIAN_POINT('Origin',(0.,1.75,-0.625));
#748=UNCERTAINTY_MEASURE_WITH_UNIT(LENGTH_MEASURE(0.000393700787401575),
#753,'DISTANCE_ACCURACY_VALUE',
'Maximum model space distance between geometric entities at asserted c
onnectivities');
#749=UNCERTAINTY_MEASURE_WITH_UNIT(LENGTH_MEASURE(0.000393700787401575),
#753,'DISTANCE_ACCURACY_VALUE',
'Maximum model space distance between geometric entities at asserted c
onnectivities');
#750=(
GEOMETRIC_REPRESENTATION_CONTEXT(3)
GLOBAL_UNCERTAINTY_ASSIGNED_CONTEXT((#748))
GLOBAL_UNIT_ASSIGNED_CONTEXT((#753,#757,#758))
REPRESENTATION_CONTEXT('','3D')
);
#751=(
GEOMETRIC_REPRESENTATION_CONTEXT(3)
GLOBAL_UNCERTAINTY_ASSIGNED_CONTEXT((#749))
GLOBAL_UNIT_ASSIGNED_CONTEXT((#753,#757,#758))
REPRESENTATION_CONTEXT('','3D')
);
#752=DIMENSIONAL_EXPONENTS(1.,0.,0.,0.,0.,0.,0.);
#753=(
CONVERSION_BASED_UNIT('inch',#756)
LENGTH_UNIT()
NAMED_UNIT(#752)
);
#754=(
LENGTH_UNIT()
NAMED_UNIT(*)
SI_UNIT(.MILLI.,.METRE.)
);
#755=(
LENGTH_UNIT()
NAMED_UNIT(*)
SI_UNIT($,.METRE.)
);
#756=LENGTH_MEASURE_WITH_UNIT(LENGTH_MEASURE(25.4),#754);
#757=(
NAMED_UNIT(*)
PLANE_ANGLE_UNIT()
SI_UNIT($,.RADIAN.)
);
#758=(
NAMED_UNIT(*)
SI_UNIT($,.STERADIAN.)
SOLID_ANGLE_UNIT()
);
#759=SHAPE_DEFINITION_REPRESENTATION(#760,#761);
#760=PRODUCT_DEFINITION_SHAPE('',$,#763);
#761=SHAPE_REPRESENTATION('',(#480),#750);
#762=PRODUCT_DEFINITION_CONTEXT('part definition',#767,'design');
#763=PRODUCT_DEFINITION('cover lcd','cover lcd v1',#764,#762);
#764=PRODUCT_DEFINITION_FORMATION('',$,#769);
#765=PRODUCT_RELATED_PRODUCT_CATEGORY('cover lcd v1','cover lcd v1',(#769));
#766=APPLICATION_PROTOCOL_DEFINITION('international standard',
'automotive_design',2009,#767);
#767=APPLICATION_CONTEXT(
'Core Data for Automotive Mechanical Design Process');
#768=PRODUCT_CONTEXT('part definition',#767,'mechanical');
#769=PRODUCT('cover lcd','cover lcd v1',$,(#768));
#770=PRESENTATION_STYLE_ASSIGNMENT((#771));
#771=SURFACE_STYLE_USAGE(.BOTH.,#772);
#772=SURFACE_SIDE_STYLE('',(#773));
#773=SURFACE_STYLE_FILL_AREA(#774);
#774=FILL_AREA_STYLE('Steel - Satin',(#775));
#775=FILL_AREA_STYLE_COLOUR('Steel - Satin',#776);
#776=COLOUR_RGB('Steel - Satin',0.627450980392157,0.627450980392157,0.627450980392157);
ENDSEC;
END-ISO-10303-21;
