# Supplementary material for: A Portable Fluorometer for the Detection of Glyphosate
Source: Biosensors (Basel). 2026 Apr 20;16(4):225. doi: 10.3390/bios16040225 (PMC13115202; doi:10.3390/bios16040225)
Supplement: Supplementary file 1 [file biosensors-16-00225-s001.zip › Supplemetary material/arduino nano.STEP]

ISO-10303-21;
HEADER;
FILE_DESCRIPTION (( 'STEP AP214' ),
    '1' );
FILE_NAME ('arduino nano.STEP',
    '2017-08-21T18:14:49',
    ( 'Arthur' ),
    ( '' ),
    'SwSTEP 2.0',
    'SolidWorks 2015',
    '' );
FILE_SCHEMA (( 'AUTOMOTIVE_DESIGN' ));
ENDSEC;

DATA;
#1 = AXIS2_PLACEMENT_3D ( 'NONE', #104643, #2236, #121805 ) ;
#2 = SURFACE_STYLE_FILL_AREA ( #182709 ) ;
#3 = CARTESIAN_POINT ( 'NONE',  ( -0.2054747829088231500, 0.3062017367294177000, -1.647157117498981200 ) ) ;
#4 = VECTOR ( 'NONE', #97051, 1000.000000000000000 ) ;
#5 =( NAMED_UNIT ( * ) SI_UNIT ( $, .STERADIAN. ) SOLID_ANGLE_UNIT ( ) );
#6 =( LENGTH_UNIT ( ) NAMED_UNIT ( * ) SI_UNIT ( .MILLI., .METRE. ) );
#7 = PRESENTATION_LAYER_ASSIGNMENT (  '', '', ( #176331 ) ) ;
#9 = UNCERTAINTY_MEASURE_WITH_UNIT (LENGTH_MEASURE( 1.000000000000000100E-005 ), #166728, 'distance_accuracy_value', 'NONE');
#8 = PRESENTATION_STYLE_ASSIGNMENT (( #36532 ) ) ;
#10 = EDGE_CURVE ( 'NONE', #63265, #62610, #197023, .T. ) ;
#12 = COLOUR_RGB ( '',0.6666666666666666300, 0.6980392156862744700, 0.7686274509803920900 ) ;
#11 = CARTESIAN_POINT ( 'NONE',  ( -0.4610389610389614700, 1.600000000000000100, -0.2370129870129865100 ) ) ;
#13 = DIRECTION ( 'NONE',  ( 0.1736481776669324700, 0.9848077530122075800, 0.0000000000000000000 ) ) ;
#14 = PRESENTATION_STYLE_ASSIGNMENT (( #142483 ) ) ;
#15 = DIRECTION ( 'NONE',  ( -0.0000000000000000000, -1.000000000000000000, -0.0000000000000000000 ) ) ;
#16 = UNCERTAINTY_MEASURE_WITH_UNIT (LENGTH_MEASURE( 1.000000000000000100E-005 ), #39181, 'distance_accuracy_value', 'NONE');
#17 = ORIENTED_EDGE ( 'NONE', *, *, #171867, .F. ) ;
#18 =( NAMED_UNIT ( * ) PLANE_ANGLE_UNIT ( ) SI_UNIT ( $, .RADIAN. ) );
#19 = LINE ( 'NONE', #179377, #131143 ) ;
#20 = LINE ( 'NONE', #156050, #34853 ) ;
#21 = VECTOR ( 'NONE', #159884, 1000.000000000000000 ) ;
#22 = DIRECTION ( 'NONE',  ( 1.000000000000000000, 0.0000000000000000000, 0.0000000000000000000 ) ) ;
#23 = DIRECTION ( 'NONE',  ( -1.000000000000000000, -0.0000000000000000000, -0.0000000000000000000 ) ) ;
#24 = CARTESIAN_POINT ( 'NONE',  ( 0.2863636363636364900, 1.810000000000000100, 0.6019886363636364200 ) ) ;
#25 = DIRECTION ( 'NONE',  ( 0.9761870601839527400, -0.2169304578186562500, 0.0000000000000000000 ) ) ;
#26 = ORIENTED_EDGE ( 'NONE', *, *, #71531, .T. ) ;
#27 = DIRECTION ( 'NONE',  ( 0.0000000000000000000, 1.000000000000000000, 0.0000000000000000000 ) ) ;
#28 = ORIENTED_EDGE ( 'NONE', *, *, #147464, .T. ) ;
#29 =( LENGTH_UNIT ( ) NAMED_UNIT ( * ) SI_UNIT ( .MILLI., .METRE. ) );
#31 = DIRECTION ( 'NONE',  ( 0.0000000000000000000, -1.000000000000000000, -1.445602896647339400E-016 ) ) ;
#30 = DIRECTION ( 'NONE',  ( 0.0000000000000000000, 0.0000000000000000000, 1.000000000000000000 ) ) ;
#32 = VERTEX_POINT ( 'NONE', #85263 ) ;
#34 = PRESENTATION_STYLE_ASSIGNMENT (( #64050 ) ) ;
#33 = AXIS2_PLACEMENT_3D ( 'NONE', #198253, #95805, #215442 ) ;
#35 = CARTESIAN_POINT ( 'NONE',  ( 1.500000000000000000, -0.08946725773284440500, 3.487798196015327700 ) ) ;
#36 = VERTEX_POINT ( 'NONE', #102390 ) ;
#37 =( NAMED_UNIT ( * ) SI_UNIT ( $, .STERADIAN. ) SOLID_ANGLE_UNIT ( ) );
#38 = EDGE_LOOP ( 'NONE', ( #206664, #63639, #196703, #219280 ) ) ;
#39 = CARTESIAN_POINT ( 'NONE',  ( -0.5999999999999998700, 0.4000000000000000200, 0.6999999999999997300 ) ) ;
#40 = EDGE_CURVE ( 'NONE', #102018, #51000, #159343, .T. ) ;
#41 = ORIENTED_EDGE ( 'NONE', *, *, #185454, .T. ) ;
#42 = VERTEX_POINT ( 'NONE', #189140 ) ;
#43 = CARTESIAN_POINT ( 'NONE',  ( 0.8190494871974863800, 0.4500000000000006800, 0.1159940469828308600 ) ) ;
#44 = SURFACE_STYLE_USAGE ( .BOTH. , #102494 ) ;
#45 = PRESENTATION_STYLE_ASSIGNMENT (( #60062 ) ) ;
#46 = ADVANCED_FACE ( 'NONE', ( #205013 ), #172002, .T. ) ;
#47 = CARTESIAN_POINT ( 'NONE',  ( -0.7700000000000000200, 0.0000000000000000000, 34.28999999999999900 ) ) ;
#48 = AXIS2_PLACEMENT_3D ( 'NONE', #105864, #123026, #20599 ) ;
#49 = DIRECTION ( 'NONE',  ( -1.000000000000000000, -1.913297951445008100E-016, 0.0000000000000000000 ) ) ;
#50 =( NAMED_UNIT ( * ) SI_UNIT ( $, .STERADIAN. ) SOLID_ANGLE_UNIT ( ) );
#51 = FILL_AREA_STYLE_COLOUR ( '', #183369 ) ;
#52 = CARTESIAN_POINT ( 'NONE',  ( 0.7506493506493507900, 1.340000000000000100, 0.5000000000000000000 ) ) ;
#53 = VECTOR ( 'NONE', #104938, 1000.000000000000000 ) ;
#54 = UNCERTAINTY_MEASURE_WITH_UNIT (LENGTH_MEASURE( 1.000000000000000100E-005 ), #167029, 'distance_accuracy_value', 'NONE');
#55 = STYLED_ITEM ( 'NONE', ( #76266 ), #174759 ) ;
#57 = ORIENTED_EDGE ( 'NONE', *, *, #188261, .T. ) ;
#56 = CARTESIAN_POINT ( 'NONE',  ( -3.799999999999999800, -0.08999999999999999700, -2.750000000000000000 ) ) ;
#59 = DIRECTION ( 'NONE',  ( 0.0000000000000000000, 0.0000000000000000000, 1.000000000000000000 ) ) ;
#58 = CARTESIAN_POINT ( 'NONE',  ( 0.6611722081057378500, 0.4500000000000001200, 0.08933064828101922000 ) ) ;
#61 = CARTESIAN_POINT ( 'NONE',  ( -3.684583261622314900, 0.4250000000000003800, -2.624999999999999600 ) ) ;
#60 = FACE_OUTER_BOUND ( 'NONE', #220820, .T. ) ;
#62 = CARTESIAN_POINT ( 'NONE',  ( 0.7072916666666667600, 0.9900000000000002100, 0.6501488095238098200 ) ) ;
#64 = CARTESIAN_POINT ( 'NONE',  ( -0.2534299780184340900, 1.799999999999999800, 1.149679379474395400 ) ) ;
#63 = CIRCLE ( 'NONE', #61819, 0.09999999999999999200 ) ;
#65 = FILL_AREA_STYLE_COLOUR ( '', #80255 ) ;
#67 = TOROIDAL_SURFACE ( 'NONE', #151248, 0.1000000000000000100, 0.1000000000000000100 ) ;
#66 = DIRECTION ( 'NONE',  ( 0.0000000000000000000, 0.0000000000000000000, -1.000000000000000000 ) ) ;
#68 = COLOUR_RGB ( '',0.8274509803921568100, 0.8392156862745098200, 0.8274509803921568100 ) ;
#69 = CIRCLE ( 'NONE', #58224, 0.2000000000000000900 ) ;
#70 = CARTESIAN_POINT ( 'NONE',  ( 1.600000000000000100, 0.04999999999999998200, 0.6999999999999997300 ) ) ;
#71 = LINE ( 'NONE', #142522, #80402 ) ;
#72 = AXIS2_PLACEMENT_3D ( 'NONE', #164398, #181616, #79139 ) ;
#73 =( BOUNDED_CURVE ( )  B_SPLINE_CURVE ( 3, ( #80122, #97277, #216926, #114423 ),
 .UNSPECIFIED., .F., .F. ) 
 B_SPLINE_CURVE_WITH_KNOTS ( ( 4, 4 ),
 ( 0.5617470908831182500, 1.100003497888943700 ),
 .UNSPECIFIED. ) 
 CURVE ( )  GEOMETRIC_REPRESENTATION_ITEM ( )  RATIONAL_B_SPLINE_CURVE ( ( 1.000000000000000000, 0.9760020437477648900, 0.9760020437477648900, 1.000000000000000000 ) ) 
 REPRESENTATION_ITEM ( '' )  );
#74 = PRESENTATION_STYLE_ASSIGNMENT (( #164219 ) ) ;
#75 = COLOUR_RGB ( '',0.8980392156862745400, 0.9176470588235293700, 0.9294117647058823800 ) ;
#76 = CARTESIAN_POINT ( 'NONE',  ( 0.2772727272727274500, 1.800000000000000000, 1.076704545454545600 ) ) ;
#77 = FILL_AREA_STYLE_COLOUR ( '', #42607 ) ;
#78 = TOROIDAL_SURFACE ( 'NONE', #69614, 0.2500000000000000000, 0.1000000000000000100 ) ;
#79 = LINE ( 'NONE', #55232, #91114 ) ;
#80 = ADVANCED_FACE ( 'NONE', ( #188910 ), #87457, .T. ) ;
#81 = CARTESIAN_POINT ( 'NONE',  ( -0.03721345711265801300, 0.4500000000000002300, -0.3034050643790469600 ) ) ;
#82 = EDGE_CURVE ( 'NONE', #174853, #107230, #220350, .T. ) ;
#83 = FILL_AREA_STYLE_COLOUR ( '', #156326 ) ;
#85 = CARTESIAN_POINT ( 'NONE',  ( -0.6172094380863862900, 0.01000000000000000000, 0.9790408205773458700 ) ) ;
#84 = DIRECTION ( 'NONE',  ( -1.000000000000000000, -1.278502045831983200E-016, 0.0000000000000000000 ) ) ;
#86 = VERTEX_POINT ( 'NONE', #174196 ) ;
#87 = VECTOR ( 'NONE', #150058, 999.9999999999998900 ) ;
#88 = DIRECTION ( 'NONE',  ( 1.000000000000000000, -0.0000000000000000000, -0.0000000000000000000 ) ) ;
#89 = ADVANCED_FACE ( 'NONE', ( #127252 ), #20147, .F. ) ;
#90 = FACE_OUTER_BOUND ( 'NONE', #75002, .T. ) ;
#91 =( NAMED_UNIT ( * ) SI_UNIT ( $, .STERADIAN. ) SOLID_ANGLE_UNIT ( ) );
#92 = CARTESIAN_POINT ( 'NONE',  ( -0.1680823114572773400, 1.809999999999999200, 0.1021139008412970100 ) ) ;
#94 = LINE ( 'NONE', #50782, #40264 ) ;
#93 = DIRECTION ( 'NONE',  ( 0.2129959590656867500, -0.9770530801454382400, 0.0000000000000000000 ) ) ;
#95 = CIRCLE ( 'NONE', #160072, 0.1499999999999999700 ) ;
#96 = FILL_AREA_STYLE ('',( #85421 ) ) ;
#97 = AXIS2_PLACEMENT_3D ( 'NONE', #77057, #196690, #94298 ) ;
#98 =( NAMED_UNIT ( * ) PLANE_ANGLE_UNIT ( ) SI_UNIT ( $, .RADIAN. ) );
#99 = CONTEXT_DEPENDENT_SHAPE_REPRESENTATION ( #103845, #59765 ) ;
#100 = CARTESIAN_POINT ( 'NONE',  ( 1.452380952380952800, 0.9899999999999999900, 0.9952380952380954800 ) ) ;
#102 = STYLED_ITEM ( 'NONE', ( #52690 ), #53295 ) ;
#101 = CARTESIAN_POINT ( 'NONE',  ( 0.8997604693813536800, 0.0000000000000000000, -0.6493137651331132300 ) ) ;
#103 = B_SPLINE_CURVE_WITH_KNOTS ( 'NONE', 3,
 ( #142891, #23247, #6037, #40477, #160110, #57604, #177350 ),
 .UNSPECIFIED., .F., .F.,
 ( 4, 3, 4 ),
 ( 0.0000000000000000000, 5.821108420751277100E-005, 7.145289214443717600E-005 ),
 .UNSPECIFIED. ) ;
#104 = CARTESIAN_POINT ( 'NONE',  ( 0.2007494638599498500, 2.565365728547504500E-017, 1.328649283198798800 ) ) ;
#105 = FILL_AREA_STYLE ('',( #205048 ) ) ;
#106 = CIRCLE ( 'NONE', #39122, 0.4500000000000007300 ) ;
#107 = ORIENTED_EDGE ( 'NONE', *, *, #118480, .F. ) ;
#108 = ORIENTED_EDGE ( 'NONE', *, *, #30565, .F. ) ;
#109 = CARTESIAN_POINT ( 'NONE',  ( -1.000000000000000000, 0.1900025231802957300, -0.8439057164917451700 ) ) ;
#110 = DIRECTION ( 'NONE',  ( -0.0000000000000000000, -1.000000000000000000, -0.0000000000000000000 ) ) ;
#111 = STYLED_ITEM ( 'NONE', ( #141688 ), #215757 ) ;
#112 = AXIS2_PLACEMENT_3D ( 'NONE', #19114, #138766, #36403 ) ;
#113 = ORIENTED_EDGE ( 'NONE', *, *, #82231, .T. ) ;
#114 = ORIENTED_EDGE ( 'NONE', *, *, #54281, .F. ) ;
#115 = FACE_OUTER_BOUND ( 'NONE', #44288, .T. ) ;
#116 = FACE_OUTER_BOUND ( 'NONE', #211315, .T. ) ;
#117 = EDGE_CURVE ( 'NONE', #54749, #30315, #111145, .T. ) ;
#118 = ADVANCED_FACE ( 'NONE', ( #156684 ), #209310, .T. ) ;
#119 = DIRECTION ( 'NONE',  ( -0.9691685310936203300, 0.0000000000000000000, 0.2463987790916061000 ) ) ;
#120 = SURFACE_SIDE_STYLE ('',( #89590 ) ) ;
#121 = ORIENTED_EDGE ( 'NONE', *, *, #36718, .T. ) ;
#122 = CARTESIAN_POINT ( 'NONE',  ( -0.1861656323606325200, 0.9999999999999997800, 0.4659874819241645600 ) ) ;
#123 = UNCERTAINTY_MEASURE_WITH_UNIT (LENGTH_MEASURE( 1.000000000000000100E-005 ), #76739, 'distance_accuracy_value', 'NONE');
#124 = VERTEX_POINT ( 'NONE', #157666 ) ;
#125 = CARTESIAN_POINT ( 'NONE',  ( -0.3468413522647620900, 1.810000000000000100, 0.2522872923170356200 ) ) ;
#126 =( GEOMETRIC_REPRESENTATION_CONTEXT ( 3 ) GLOBAL_UNCERTAINTY_ASSIGNED_CONTEXT ( ( #164682 ) ) GLOBAL_UNIT_ASSIGNED_CONTEXT ( ( #5254, #124826, #22455 ) ) REPRESENTATION_CONTEXT ( 'NONE', 'WORKASPACE' ) );
#127 = ORIENTED_EDGE ( 'NONE', *, *, #190553, .T. ) ;
#128 = DIRECTION ( 'NONE',  ( 0.0000000000000000000, 1.000000000000000000, 0.0000000000000000000 ) ) ;
#129 = CARTESIAN_POINT ( 'NONE',  ( 1.327232142857142500, 1.000000000000000000, -0.8081845238095237700 ) ) ;
#130 = UNCERTAINTY_MEASURE_WITH_UNIT (LENGTH_MEASURE( 1.000000000000000100E-005 ), #8427, 'distance_accuracy_value', 'NONE');
#131 = ORIENTED_EDGE ( 'NONE', *, *, #219884, .F. ) ;
#132 = SURFACE_STYLE_FILL_AREA ( #17703 ) ;
#133 = EDGE_LOOP ( 'NONE', ( #190965, #112428, #132232, #12361 ) ) ;
#134 = CARTESIAN_POINT ( 'NONE',  ( 1.707950269024708100, 0.4999999999999899500, -0.3284567326189012400 ) ) ;
#135 = EDGE_CURVE ( 'NONE', #95384, #127706, #180800, .T. ) ;
#136 = CARTESIAN_POINT ( 'NONE',  ( -3.841887305117138500, 0.06502645447015374700, 1.399063648066255300 ) ) ;
#137 =( LENGTH_UNIT ( ) NAMED_UNIT ( * ) SI_UNIT ( .MILLI., .METRE. ) );
#138 = DIRECTION ( 'NONE',  ( -0.0000000000000000000, -0.0000000000000000000, -1.000000000000000000 ) ) ;
#139 = ORIENTED_EDGE ( 'NONE', *, *, #154619, .T. ) ;
#140 = COLOUR_RGB ( '',0.09803921568627450800, 0.09803921568627450800, 0.09803921568627450800 ) ;
#141 = SURFACE_STYLE_FILL_AREA ( #84357 ) ;
#142 = SURFACE_STYLE_USAGE ( .BOTH. , #102590 ) ;
#143 = AXIS2_PLACEMENT_3D ( 'NONE', #209206, #106712, #4249 ) ;
#144 =( NAMED_UNIT ( * ) PLANE_ANGLE_UNIT ( ) SI_UNIT ( $, .RADIAN. ) );
#145 = EDGE_CURVE ( 'NONE', #192467, #47850, #180624, .T. ) ;
#146 = EDGE_LOOP ( 'NONE', ( #152111, #123474, #38485, #7815 ) ) ;
#147 = ADVANCED_FACE ( 'NONE', ( #49624 ), #91134, .F. ) ;
#148 = ORIENTED_EDGE ( 'NONE', *, *, #180085, .T. ) ;
#149 = SURFACE_SIDE_STYLE ('',( #124866 ) ) ;
#150 = AXIS2_PLACEMENT_3D ( 'NONE', #98728, #218386, #115872 ) ;
#151 = DIRECTION ( 'NONE',  ( 0.0000000000000000000, -1.000000000000000000, 0.0000000000000000000 ) ) ;
#152 = CARTESIAN_POINT ( 'NONE',  ( -0.1999999999999998200, 0.04999999999999999600, 0.3500000000000000300 ) ) ;
#153 = ORIENTED_EDGE ( 'NONE', *, *, #81288, .T. ) ;
#154 = ORIENTED_EDGE ( 'NONE', *, *, #188931, .T. ) ;
#155 =( LENGTH_UNIT ( ) NAMED_UNIT ( * ) SI_UNIT ( .MILLI., .METRE. ) );
#156 = ORIENTED_EDGE ( 'NONE', *, *, #36902, .T. ) ;
#157 = EDGE_LOOP ( 'NONE', ( #66510, #1166 ) ) ;
#158 = COLOUR_RGB ( '',0.8980392156862745400, 0.9176470588235293700, 0.9294117647058823800 ) ;
#159 = STYLED_ITEM ( 'NONE', ( #129929 ), #166149 ) ;
#161 = PLANE ( 'NONE',  #136722 ) ;
#160 = DIRECTION ( 'NONE',  ( -0.0000000000000000000, -1.000000000000000000, -0.0000000000000000000 ) ) ;
#162 = DIRECTION ( 'NONE',  ( 1.000000000000000000, 0.0000000000000000000, -3.614007241618348300E-016 ) ) ;
#163 =( GEOMETRIC_REPRESENTATION_CONTEXT ( 3 ) GLOBAL_UNCERTAINTY_ASSIGNED_CONTEXT ( ( #216589 ) ) GLOBAL_UNIT_ASSIGNED_CONTEXT ( ( #97851, #217497, #114989 ) ) REPRESENTATION_CONTEXT ( 'NONE', 'WORKASPACE' ) );
#164 = STYLED_ITEM ( 'NONE', ( #4372 ), #209844 ) ;
#165 = ORIENTED_EDGE ( 'NONE', *, *, #146352, .F. ) ;
#166 = CIRCLE ( 'NONE', #125257, 0.7138821993005520800 ) ;
#167 = DIRECTION ( 'NONE',  ( 0.0000000000000000000, -0.0000000000000000000, 1.000000000000000000 ) ) ;
#168 = DIRECTION ( 'NONE',  ( -1.000000000000000000, 0.0000000000000000000, 0.0000000000000000000 ) ) ;
#169 = CARTESIAN_POINT ( 'NONE',  ( -3.300000000000000700, 0.4000000000000045200, -3.500000000000000000 ) ) ;
#170 = EDGE_LOOP ( 'NONE', ( #192600, #145357, #155333, #56126 ) ) ;
#171 = VERTEX_POINT ( 'NONE', #194256 ) ;
#172 = CARTESIAN_POINT ( 'NONE',  ( -2.649999999999999900, 0.2399441853210772000, -2.935247881568475900 ) ) ;
#173 = FILL_AREA_STYLE ('',( #119793 ) ) ;
#174 = CARTESIAN_POINT ( 'NONE',  ( 1.783333333333330300, 0.0000000000000000000, 0.6499999999999998000 ) ) ;
#176 = VERTEX_POINT ( 'NONE', #89650 ) ;
#175 = AXIS2_PLACEMENT_3D ( 'NONE', #217661, #166821, #64336 ) ;
#177 = FILL_AREA_STYLE_COLOUR ( '', #6394 ) ;
#178 = AXIS2_PLACEMENT_3D ( 'NONE', #77683, #197316, #180160 ) ;
#179 = ORIENTED_EDGE ( 'NONE', *, *, #121160, .T. ) ;
#180 = ORIENTED_EDGE ( 'NONE', *, *, #1231, .F. ) ;
#181 = COLOUR_RGB ( '',0.8000000000000000400, 0.8078431372549019800, 0.8000000000000000400 ) ;
#182 = CARTESIAN_POINT ( 'NONE',  ( -0.2478251092235964900, 1.800000000000000000, 0.7417210226298998100 ) ) ;
#183 = ORIENTED_EDGE ( 'NONE', *, *, #1731, .T. ) ;
#184 = CARTESIAN_POINT ( 'NONE',  ( 0.8950000000000000200, -3.250000000000000000, -0.3750000000000001100 ) ) ;
#185 = EDGE_CURVE ( 'NONE', #159711, #18109, #73656, .T. ) ;
#186 = AXIS2_PLACEMENT_3D ( 'NONE', #176371, #73841, #159128 ) ;
#187 = PLANE ( 'NONE',  #171817 ) ;
#188 = FACE_OUTER_BOUND ( 'NONE', #108559, .T. ) ;
#189 = AXIS2_PLACEMENT_3D ( 'NONE', #148094, #45636, #165321 ) ;
#190 = VERTEX_POINT ( 'NONE', #73879 ) ;
#191 = CARTESIAN_POINT ( 'NONE',  ( 3.500000000000000000, 0.4250000000000000400, -0.2250000000000003700 ) ) ;
#192 = DIRECTION ( 'NONE',  ( 0.0000000000000000000, 0.0000000000000000000, -1.000000000000000000 ) ) ;
#193 = ORIENTED_EDGE ( 'NONE', *, *, #203814, .T. ) ;
#194 = CARTESIAN_POINT ( 'NONE',  ( -0.6068836715148698800, 1.599999999999999900, 0.6024825101849619100 ) ) ;
#195 = VERTEX_POINT ( 'NONE', #74598 ) ;
#196 = AXIS2_PLACEMENT_3D ( 'NONE', #19107, #207628, #105129 ) ;
#197 = PLANE ( 'NONE',  #43004 ) ;
#198 = DIRECTION ( 'NONE',  ( -0.0000000000000000000, -1.000000000000000000, -0.0000000000000000000 ) ) ;
#199 = EDGE_CURVE ( 'NONE', #152922, #134067, #119137, .T. ) ;
#200 = FILL_AREA_STYLE_COLOUR ( '', #196750 ) ;
#201 = ORIENTED_EDGE ( 'NONE', *, *, #169561, .F. ) ;
#202 = CARTESIAN_POINT ( 'NONE',  ( -1.626785714285714700, 1.000000000000000000, 0.7352678571428574700 ) ) ;
#204 = PRESENTATION_STYLE_ASSIGNMENT (( #71584 ) ) ;
#203 = CARTESIAN_POINT ( 'NONE',  ( -0.8000000000000003800, 0.0000000000000000000, 5.699999999999996600 ) ) ;
#205 = CARTESIAN_POINT ( 'NONE',  ( 0.1567609381921802300, 0.4549999999999999000, 0.1639372178612906500 ) ) ;
#207 = ORIENTED_EDGE ( 'NONE', *, *, #1064, .F. ) ;
#206 = AXIS2_PLACEMENT_3D ( 'NONE', #199993, #97520, #217168 ) ;
#208 = CARTESIAN_POINT ( 'NONE',  ( -3.500000000000000000, 0.4250000000000000400, 3.299999999999999800 ) ) ;
#209 = AXIS2_PLACEMENT_3D ( 'NONE', #102498, #49, #119671 ) ;
#210 = EDGE_CURVE ( 'NONE', #42999, #16151, #28206, .T. ) ;
#211 = EDGE_CURVE ( 'NONE', #169769, #213536, #159292, .T. ) ;
#212 = FILL_AREA_STYLE ('',( #68274 ) ) ;
#213 = ORIENTED_EDGE ( 'NONE', *, *, #99910, .T. ) ;
#215 = VECTOR ( 'NONE', #141214, 1000.000000000000000 ) ;
#214 =( GEOMETRIC_REPRESENTATION_CONTEXT ( 3 ) GLOBAL_UNCERTAINTY_ASSIGNED_CONTEXT ( ( #61317 ) ) GLOBAL_UNIT_ASSIGNED_CONTEXT ( ( #48253, #167935, #65426 ) ) REPRESENTATION_CONTEXT ( 'NONE', 'WORKASPACE' ) );
#216 = CARTESIAN_POINT ( 'NONE',  ( -4.606536680706073900, 0.07471460235688096000, -0.5500000000000001600 ) ) ;
#217 = DIRECTION ( 'NONE',  ( 0.0000000000000000000, 0.0000000000000000000, 1.000000000000000000 ) ) ;
#218 = CARTESIAN_POINT ( 'NONE',  ( -3.799999999999999800, -0.08622030722084091100, 0.9499999999999998400 ) ) ;
#219 = LINE ( 'NONE', #142899, #40391 ) ;
#220 = STYLED_ITEM ( 'NONE', ( #33981 ), #39930 ) ;
#221 = CARTESIAN_POINT ( 'NONE',  ( 0.2771708055410426200, 1.809999999999999800, 1.081066757104981000 ) ) ;
#222 = CARTESIAN_POINT ( 'NONE',  ( -3.895642212862616900, -0.04980973490458728800, 0.8249999999999997300 ) ) ;
#223 = LINE ( 'NONE', #182538, #216999 ) ;
#224 = SURFACE_SIDE_STYLE ('',( #55403 ) ) ;
#225 = ORIENTED_EDGE ( 'NONE', *, *, #123422, .T. ) ;
#226 = CARTESIAN_POINT ( 'NONE',  ( -1.788619347468082500, 0.9899999999999999900, -0.7915675325863512600 ) ) ;
#227 = FILL_AREA_STYLE_COLOUR ( '', #153073 ) ;
#228 = DIRECTION ( 'NONE',  ( -1.000000000000000000, 0.0000000000000000000, 0.0000000000000000000 ) ) ;
#229 = CARTESIAN_POINT ( 'NONE',  ( 0.4991711143180889200, 1.589999999999999400, 1.139078658813898100 ) ) ;
#230 = CARTESIAN_POINT ( 'NONE',  ( 0.1270000000000000000, -1.325000000000000200, -9.749019438308911500 ) ) ;
#231 = DIRECTION ( 'NONE',  ( -1.000000000000000000, 0.0000000000000000000, -1.668003342285391600E-016 ) ) ;
#232 = ORIENTED_EDGE ( 'NONE', *, *, #92361, .F. ) ;
#233 = VECTOR ( 'NONE', #96414, 1000.000000000000100 ) ;
#234 = DIRECTION ( 'NONE',  ( 1.000000000000000000, -9.637352644315579000E-016, 0.0000000000000000000 ) ) ;
#235 =( NAMED_UNIT ( * ) PLANE_ANGLE_UNIT ( ) SI_UNIT ( $, .RADIAN. ) );
#236 = PRESENTATION_STYLE_ASSIGNMENT (( #152529 ) ) ;
#237 = CARTESIAN_POINT ( 'NONE',  ( -0.1045454545454543900, 1.810000000000000100, 1.227272727272727500 ) ) ;
#238 = VERTEX_POINT ( 'NONE', #211518 ) ;
#239 = FILL_AREA_STYLE ('',( #187993 ) ) ;
#240 = VERTEX_POINT ( 'NONE', #109734 ) ;
#241 = CARTESIAN_POINT ( 'NONE',  ( 1.778918484349030400, 0.4534334565214676600, -0.3352444027979536400 ) ) ;
#242 = EDGE_CURVE ( 'NONE', #74054, #156075, #68296, .T. ) ;
#243 = ORIENTED_EDGE ( 'NONE', *, *, #182153, .T. ) ;
#245 = LINE ( 'NONE', #112437, #40418 ) ;
#244 = STYLED_ITEM ( 'NONE', ( #114624 ), #68511 ) ;
#246 = PRESENTATION_STYLE_ASSIGNMENT (( #90357 ) ) ;
#247 = PRESENTATION_LAYER_ASSIGNMENT (  '', '', ( #210955 ) ) ;
#248 = CARTESIAN_POINT ( 'NONE',  ( 0.2250000000000003700, 1.000000000000000000, 3.500000000000000000 ) ) ;
#249 = CARTESIAN_POINT ( 'NONE',  ( -0.3750000000000000600, -3.250000000000000000, 10.53499999999999800 ) ) ;
#250 = EDGE_LOOP ( 'NONE', ( #220020, #7315, #23490, #35569 ) ) ;
#251 = CARTESIAN_POINT ( 'NONE',  ( -0.3750000000000000600, -3.250000000000000000, 23.23500000000000300 ) ) ;
#252 = EDGE_CURVE ( 'NONE', #96116, #80961, #126089, .T. ) ;
#253 = ORIENTED_EDGE ( 'NONE', *, *, #156702, .T. ) ;
#254 = DIRECTION ( 'NONE',  ( 0.0000000000000000000, 0.0000000000000000000, -1.000000000000000000 ) ) ;
#255 = FILL_AREA_STYLE ('',( #205194 ) ) ;
#256 = COLOUR_RGB ( '',0.2274509803921568600, 0.1764705882352941000, 0.09411764705882352800 ) ;
#257 = EDGE_CURVE ( 'NONE', #174120, #109703, #204812, .T. ) ;
#258 = SURFACE_SIDE_STYLE ('',( #12647 ) ) ;
#260 = ORIENTED_EDGE ( 'NONE', *, *, #67464, .F. ) ;
#259 = DIRECTION ( 'NONE',  ( 0.0000000000000000000, 0.0000000000000000000, -1.000000000000000000 ) ) ;
#261 = ADVANCED_FACE ( 'NONE', ( #199465 ), #137755, .T. ) ;
#262 = CARTESIAN_POINT ( 'NONE',  ( 1.550000000000000300, 0.0000000000000000000, -4.150000000000001200 ) ) ;
#263 = SURFACE_STYLE_USAGE ( .BOTH. , #102707 ) ;
#265 = CARTESIAN_POINT ( 'NONE',  ( 3.829631057655754000, 0.07471460235688116800, -1.350000000000000100 ) ) ;
#264 = MECHANICAL_DESIGN_GEOMETRIC_PRESENTATION_REPRESENTATION (  '', ( #176572 ), #11776 ) ;
#266 = CARTESIAN_POINT ( 'NONE',  ( -1.174553571428572000, 1.000000000000000000, 0.3052083333333336900 ) ) ;
#268 = CARTESIAN_POINT ( 'NONE',  ( -3.838248777951191600, 0.06915166364531007100, -2.608262672712767600 ) ) ;
#267 = CARTESIAN_POINT ( 'NONE',  ( -0.2000000000000000100, 0.04897894462027845700, -0.2082078763866814800 ) ) ;
#269 = EDGE_CURVE ( 'NONE', #187363, #67820, #46879, .T. ) ;
#270 = SURFACE_STYLE_FILL_AREA ( #46053 ) ;
#271 = FILL_AREA_STYLE_COLOUR ( '', #44498 ) ;
#272 = CARTESIAN_POINT ( 'NONE',  ( -0.05362585819160808900, 0.4550000000000000200, -0.08422496389196820800 ) ) ;
#273 = ORIENTED_EDGE ( 'NONE', *, *, #185793, .F. ) ;
#274 = CARTESIAN_POINT ( 'NONE',  ( 0.2500000000000001700, 0.07471460235688096000, -3.829631057655754400 ) ) ;
#275 = EDGE_LOOP ( 'NONE', ( #170131, #102048, #68599, #68803 ) ) ;
#276 = DIRECTION ( 'NONE',  ( 0.0000000000000000000, 0.0000000000000000000, -1.000000000000000000 ) ) ;
#277 = VECTOR ( 'NONE', #135947, 1000.000000000000000 ) ;
#278 = LINE ( 'NONE', #178278, #35102 ) ;
#279 = COLOUR_RGB ( '',0.8274509803921568100, 0.8392156862745098200, 0.8274509803921568100 ) ;
#280 = LINE ( 'NONE', #1282, #187670 ) ;
#281 = B_SPLINE_CURVE_WITH_KNOTS ( 'NONE', 3,
 ( #94633, #212060, #179906, #214293, #111729, #9325, #128979 ),
 .UNSPECIFIED., .F., .F.,
 ( 4, 3, 4 ),
 ( 0.0000000000000000000, 2.016609336432556800E-005, 2.566552499563143600E-005 ),
 .UNSPECIFIED. ) ;
#282 = EDGE_CURVE ( 'NONE', #183103, #61073, #92385, .T. ) ;
#283 = SURFACE_STYLE_USAGE ( .BOTH. , #102726 ) ;
#284 = FACE_OUTER_BOUND ( 'NONE', #173640, .T. ) ;
#286 = EDGE_CURVE ( 'NONE', #55364, #25174, #203924, .T. ) ;
#285 = AXIS2_PLACEMENT_3D ( 'NONE', #20126, #37448, #157019 ) ;
#287 = CARTESIAN_POINT ( 'NONE',  ( 0.3535315596435115700, 1.589999999999999900, -1.247297635704783100 ) ) ;
#288 = AXIS2_PLACEMENT_3D ( 'NONE', #109839, #7402, #127027 ) ;
#289 = FACE_OUTER_BOUND ( 'NONE', #5720, .T. ) ;
#290 = LINE ( 'NONE', #97899, #182348 ) ;
#291 = AXIS2_PLACEMENT_3D ( 'NONE', #17208, #136846, #34497 ) ;
#292 = CARTESIAN_POINT ( 'NONE',  ( -1.450000000000000000, 0.3099999999999999400, 4.792657022571006600 ) ) ;
#293 = UNCERTAINTY_MEASURE_WITH_UNIT (LENGTH_MEASURE( 1.000000000000000100E-005 ), #35951, 'distance_accuracy_value', 'NONE');
#294 = SURFACE_STYLE_USAGE ( .BOTH. , #102731 ) ;
#295 = SURFACE_SIDE_STYLE ('',( #100690 ) ) ;
#296 = VECTOR ( 'NONE', #174043, 1000.000000000000000 ) ;
#297 = CARTESIAN_POINT ( 'NONE',  ( -1.550000000000000300, 0.0000000000000000000, -4.150000000000001200 ) ) ;
#298 = VERTEX_POINT ( 'NONE', #11025 ) ;
#299 = CYLINDRICAL_SURFACE ( 'NONE', #141574, 0.07499999999999953900 ) ;
#300 = CARTESIAN_POINT ( 'NONE',  ( -1.068566780673883700, 1.590000000000000100, -0.2511533531320827600 ) ) ;
#301 = CARTESIAN_POINT ( 'NONE',  ( -3.249240387650610200, 0.1443256879250349500, -0.8250000000000001800 ) ) ;
#302 = ADVANCED_FACE ( 'NONE', ( #178025 ), #28231, .T. ) ;
#303 = EDGE_CURVE ( 'NONE', #110880, #84132, #1348, .T. ) ;
#304 = DIRECTION ( 'NONE',  ( 0.0000000000000000000, 0.0000000000000000000, 1.000000000000000000 ) ) ;
#305 = CARTESIAN_POINT ( 'NONE',  ( -0.02354626978456692300, 1.800000000000000700, 0.8367575506164318700 ) ) ;
#306 = CARTESIAN_POINT ( 'NONE',  ( 7.620000000000000100, 2.900000000000000400, -15.24000000000000000 ) ) ;
#307 = DIRECTION ( 'NONE',  ( -1.000000000000000000, 0.0000000000000000000, 0.0000000000000000000 ) ) ;
#309 = SURFACE_STYLE_USAGE ( .BOTH. , #102747 ) ;
#308 = SURFACE_STYLE_USAGE ( .BOTH. , #102746 ) ;
#310 = CARTESIAN_POINT ( 'NONE',  ( 0.7700000000000000200, 2.500000000000000000, 21.09000000000000000 ) ) ;
#311 = AXIS2_PLACEMENT_3D ( 'NONE', #177112, #74578, #194237 ) ;
#312 = DIRECTION ( 'NONE',  ( -0.0000000000000000000, 1.000000000000000000, -0.0000000000000000000 ) ) ;
#313 = CARTESIAN_POINT ( 'NONE',  ( -1.950000000000000000, 0.5611269837220814700, -2.561126983722080000 ) ) ;
#314 =( NAMED_UNIT ( * ) SI_UNIT ( $, .STERADIAN. ) SOLID_ANGLE_UNIT ( ) );
#315 = ADVANCED_FACE ( 'NONE', ( #87012 ), #132475, .T. ) ;
#316 = CARTESIAN_POINT ( 'NONE',  ( -0.7417956364877943400, 1.000000000000000000, 0.2878179830004494200 ) ) ;
#317 = SURFACE_STYLE_FILL_AREA ( #146276 ) ;
#318 = ORIENTED_EDGE ( 'NONE', *, *, #195279, .F. ) ;
#320 = FILL_AREA_STYLE ('',( #68387 ) ) ;
#319 = FACE_OUTER_BOUND ( 'NONE', #69288, .T. ) ;
#322 = EDGE_CURVE ( 'NONE', #170689, #220580, #218117, .T. ) ;
#321 = CARTESIAN_POINT ( 'NONE',  ( -0.2500000000000003900, -0.05000000000000000300, -2.250000000000000400 ) ) ;
#323 = DIRECTION ( 'NONE',  ( 1.000000000000000000, 0.0000000000000000000, -0.0000000000000000000 ) ) ;
#324 = VECTOR ( 'NONE', #103519, 1000.000000000000100 ) ;
#325 = STYLED_ITEM ( 'NONE', ( #37676 ), #208672 ) ;
#326 = AXIS2_PLACEMENT_3D ( 'NONE', #119741, #34572, #136923 ) ;
#327 = ORIENTED_EDGE ( 'NONE', *, *, #76988, .F. ) ;
#328 = EDGE_LOOP ( 'NONE', ( #25926, #146848, #38647, #5609 ) ) ;
#329 = TOROIDAL_SURFACE ( 'NONE', #29047, 0.1849999999999999400, 0.04000000000000000100 ) ;
#330 = FILL_AREA_STYLE ('',( #137125 ) ) ;
#331 = STYLED_ITEM ( 'NONE', ( #71902 ), #18802 ) ;
#332 = ORIENTED_EDGE ( 'NONE', *, *, #174080, .T. ) ;
#333 = CARTESIAN_POINT ( 'NONE',  ( -1.446454933614769400, 1.000000000000000200, -0.2247225687734744600 ) ) ;
#334 = EDGE_CURVE ( 'NONE', #61946, #121900, #44860, .T. ) ;
#336 = ORIENTED_EDGE ( 'NONE', *, *, #160645, .T. ) ;
#335 = DIRECTION ( 'NONE',  ( 0.0000000000000000000, 0.0000000000000000000, 1.000000000000000000 ) ) ;
#337 = CARTESIAN_POINT ( 'NONE',  ( -4.606536680706073900, 0.07471460235688096000, 1.850000000000000100 ) ) ;
#338 = DIRECTION ( 'NONE',  ( 0.0000000000000000000, 0.0000000000000000000, -1.000000000000000000 ) ) ;
#339 = DIRECTION ( 'NONE',  ( 0.0000000000000000000, 0.0000000000000000000, -1.000000000000000000 ) ) ;
#340 = UNCERTAINTY_MEASURE_WITH_UNIT (LENGTH_MEASURE( 1.000000000000000100E-005 ), #114441, 'distance_accuracy_value', 'NONE');
#341 = CARTESIAN_POINT ( 'NONE',  ( -0.3000000000000000400, 0.1900000000000000300, 1.500000000000000000 ) ) ;
#342 = CARTESIAN_POINT ( 'NONE',  ( 3.549999999999999400, 0.4000000000000000200, 5.450000000000000200 ) ) ;
#343 = ORIENTED_EDGE ( 'NONE', *, *, #183377, .T. ) ;
#344 = DIRECTION ( 'NONE',  ( 0.0000000000000000000, 0.0000000000000000000, -1.000000000000000000 ) ) ;
#345 = ORIENTED_EDGE ( 'NONE', *, *, #102140, .T. ) ;
#346 = CARTESIAN_POINT ( 'NONE',  ( 0.3749999999999999400, -2.999999999999999600, 20.69500000000000000 ) ) ;
#347 = CARTESIAN_POINT ( 'NONE',  ( -3.764916455298872800, 0.07471460235688084900, 1.349999999999999900 ) ) ;
#348 = VERTEX_POINT ( 'NONE', #46145 ) ;
#350 = VERTEX_POINT ( 'NONE', #62602 ) ;
#349 = CARTESIAN_POINT ( 'NONE',  ( 0.7499999999999997800, 0.01000000000000000000, 1.999999999999999100 ) ) ;
#351 = ADVANCED_FACE ( 'NONE', ( #41511 ), #215765, .T. ) ;
#352 = LINE ( 'NONE', #209731, #217123 ) ;
#354 = DIRECTION ( 'NONE',  ( 0.0000000000000000000, 0.0000000000000000000, -1.000000000000000000 ) ) ;
#353 = DIRECTION ( 'NONE',  ( 1.000000000000000000, 0.0000000000000000000, 0.0000000000000000000 ) ) ;
#355 = VECTOR ( 'NONE', #55716, 1000.000000000000000 ) ;
#356 = ORIENTED_EDGE ( 'NONE', *, *, #51446, .F. ) ;
#357 = AXIS2_PLACEMENT_3D ( 'NONE', #161859, #59383, #179127 ) ;
#358 = DIRECTION ( 'NONE',  ( 1.107250510368592400E-015, 0.1087621509693933600, -0.9940678017703374900 ) ) ;
#359 = FACE_OUTER_BOUND ( 'NONE', #28276, .T. ) ;
#360 = DIRECTION ( 'NONE',  ( 0.8387383049801285800, 0.0000000000000000000, -0.5445347149255599400 ) ) ;
#362 = ORIENTED_EDGE ( 'NONE', *, *, #160236, .F. ) ;
#361 = EDGE_CURVE ( 'NONE', #170474, #39151, #39190, .T. ) ;
#363 = VERTEX_POINT ( 'NONE', #218143 ) ;
#364 = VECTOR ( 'NONE', #55341, 1000.000000000000000 ) ;
#365 =( NAMED_UNIT ( * ) PLANE_ANGLE_UNIT ( ) SI_UNIT ( $, .RADIAN. ) );
#366 = UNCERTAINTY_MEASURE_WITH_UNIT (LENGTH_MEASURE( 1.000000000000000100E-005 ), #11544, 'distance_accuracy_value', 'NONE');
#367 = DIRECTION ( 'NONE',  ( -0.2129959590656867200, 0.9770530801454382400, 0.0000000000000000000 ) ) ;
#369 = ORIENTED_EDGE ( 'NONE', *, *, #208951, .F. ) ;
#368 = EDGE_CURVE ( 'NONE', #27718, #178129, #124696, .T. ) ;
#371 = VERTEX_POINT ( 'NONE', #30464 ) ;
#370 = DIRECTION ( 'NONE',  ( 0.0000000000000000000, 1.000000000000000000, 0.0000000000000000000 ) ) ;
#372 = ORIENTED_EDGE ( 'NONE', *, *, #109655, .T. ) ;
#373 = PLANE ( 'NONE',  #166569 ) ;
#374 = STYLED_ITEM ( 'NONE', ( #123207 ), #176364 ) ;
#376 = ORIENTED_EDGE ( 'NONE', *, *, #105041, .F. ) ;
#375 = CARTESIAN_POINT ( 'NONE',  ( -0.9627125749955004500, 0.009999999999999781600, 3.729832910597746100 ) ) ;
#377 = FACE_OUTER_BOUND ( 'NONE', #189441, .T. ) ;
#378 = COLOUR_RGB ( '',0.09803921568627450800, 0.09803921568627450800, 0.09803921568627450800 ) ;
#379 = CARTESIAN_POINT ( 'NONE',  ( -2.800000000000000300, 0.05000000000000000300, 0.9749999999999997600 ) ) ;
#380 = ORIENTED_EDGE ( 'NONE', *, *, #37079, .F. ) ;
#381 = ORIENTED_EDGE ( 'NONE', *, *, #206660, .F. ) ;
#382 = AXIS2_PLACEMENT_3D ( 'NONE', #195970, #127887, #25429 ) ;
#383 = ADVANCED_FACE ( 'NONE', ( #33844 ), #154178, .F. ) ;
#384 = ORIENTED_EDGE ( 'NONE', *, *, #178205, .T. ) ;
#385 = ORIENTED_EDGE ( 'NONE', *, *, #52027, .T. ) ;
#386 = DIRECTION ( 'NONE',  ( 0.0000000000000000000, -1.000000000000000000, 0.0000000000000000000 ) ) ;
#387 = VERTEX_POINT ( 'NONE', #31202 ) ;
#388 = CARTESIAN_POINT ( 'NONE',  ( 1.000000000000005300, -1.650000000000003000, 1.399999999999999900 ) ) ;
#389 = DIRECTION ( 'NONE',  ( -0.0000000000000000000, -0.0000000000000000000, -1.000000000000000000 ) ) ;
#390 = CARTESIAN_POINT ( 'NONE',  ( -0.7665931175530907900, 0.9999999999999997800, 0.9085801890443315800 ) ) ;
#391 = VECTOR ( 'NONE', #118454, 1000.000000000000000 ) ;
#392 = PRESENTATION_LAYER_ASSIGNMENT (  '', '', ( #199628 ) ) ;
#393 = FILL_AREA_STYLE_COLOUR ( '', #34467 ) ;
#394 = ORIENTED_EDGE ( 'NONE', *, *, #91072, .T. ) ;
#395 =( LENGTH_UNIT ( ) NAMED_UNIT ( * ) SI_UNIT ( .MILLI., .METRE. ) );
#396 = ORIENTED_EDGE ( 'NONE', *, *, #187055, .T. ) ;
#397 = COLOUR_RGB ( '',0.8000000000000000400, 0.8078431372549019800, 0.8000000000000000400 ) ;
#398 = EDGE_CURVE ( 'NONE', #10253, #70836, #63200, .T. ) ;
#399 = DIRECTION ( 'NONE',  ( -0.0000000000000000000, -1.000000000000000000, -0.0000000000000000000 ) ) ;
#400 = FILL_AREA_STYLE ('',( #205327 ) ) ;
#401 = B_SPLINE_CURVE_WITH_KNOTS ( 'NONE', 3,
 ( #59016, #162977, #214614, #112051, #9658, #129311, #26878, #146508, #44091, #163733 ),
 .UNSPECIFIED., .F., .F.,
 ( 4, 3, 3, 4 ),
 ( 3.326469973581186600E-006, 3.817526023275382300E-005, 7.160650506646905400E-005, 7.166636893453721900E-005 ),
 .UNSPECIFIED. ) ;
#402 = AXIS2_PLACEMENT_3D ( 'NONE', #11614, #131225, #28819 ) ;
#403 = VECTOR ( 'NONE', #128383, 1000.000000000000000 ) ;
#404 = CARTESIAN_POINT ( 'NONE',  ( -3.742701151250506600, -0.08987428646982921500, 2.241616392649435700 ) ) ;
#405 = CARTESIAN_POINT ( 'NONE',  ( -2.968088800538341200, 0.9249999999999963800, -0.8250000000000001800 ) ) ;
#406 = ORIENTED_EDGE ( 'NONE', *, *, #196271, .F. ) ;
#407 = ORIENTED_EDGE ( 'NONE', *, *, #2541, .T. ) ;
#408 =( NAMED_UNIT ( * ) PLANE_ANGLE_UNIT ( ) SI_UNIT ( $, .RADIAN. ) );
#409 = CARTESIAN_POINT ( 'NONE',  ( 0.2500000000000010000, 1.399999999999999700, 8.199999999999999300 ) ) ;
#410 = CARTESIAN_POINT ( 'NONE',  ( -0.5999999999999998700, 0.4000000000000000200, 0.7499999999999997800 ) ) ;
#411 =( NAMED_UNIT ( * ) PLANE_ANGLE_UNIT ( ) SI_UNIT ( $, .RADIAN. ) );
#412 = ORIENTED_EDGE ( 'NONE', *, *, #167116, .F. ) ;
#413 = PRESENTATION_LAYER_ASSIGNMENT (  '', '', ( #211116 ) ) ;
#414 = STYLED_ITEM ( 'NONE', ( #26731 ), #181951 ) ;
#415 = CARTESIAN_POINT ( 'NONE',  ( -2.266517857142857900, 1.000000000000000000, -0.7813988095238088000 ) ) ;
#416 = CARTESIAN_POINT ( 'NONE',  ( -3.768491940192521200, 0.01006609250404989800, 2.653287382314699200 ) ) ;
#417 = ORIENTED_EDGE ( 'NONE', *, *, #131864, .T. ) ;
#418 = PRESENTATION_LAYER_ASSIGNMENT (  '', '', ( #199658 ) ) ;
#419 = EDGE_CURVE ( 'NONE', #202659, #40012, #17631, .T. ) ;
#421 =( NAMED_UNIT ( * ) PLANE_ANGLE_UNIT ( ) SI_UNIT ( $, .RADIAN. ) );
#420 = COLOUR_RGB ( '',0.8274509803921568100, 0.8392156862745098200, 0.8274509803921568100 ) ;
#422 = ORIENTED_EDGE ( 'NONE', *, *, #118957, .T. ) ;
#423 = CARTESIAN_POINT ( 'NONE',  ( -3.853348829671400900, 0.05135878636812719900, -0.6188194748766687700 ) ) ;
#424 = CARTESIAN_POINT ( 'NONE',  ( 3.061616997868383000E-017, 0.2999999999999999300, -0.2500000000000000000 ) ) ;
#425 = SURFACE_STYLE_FILL_AREA ( #61890 ) ;
#426 = PRESENTATION_LAYER_ASSIGNMENT (  '', '', ( #211135 ) ) ;
#427 = CARTESIAN_POINT ( 'NONE',  ( -2.156398809523810900, 0.9900000000000002100, -0.7425595238095231700 ) ) ;
#428 = ORIENTED_EDGE ( 'NONE', *, *, #109923, .F. ) ;
#429 = PLANE ( 'NONE',  #129116 ) ;
#431 = DIRECTION ( 'NONE',  ( -1.000000000000000000, -3.336006684570783100E-016, 0.0000000000000000000 ) ) ;
#430 = PLANE ( 'NONE',  #114244 ) ;
#432 = EDGE_CURVE ( 'NONE', #101665, #86933, #107880, .T. ) ;
#433 = CIRCLE ( 'NONE', #76268, 0.1999999999999999300 ) ;
#434 = CARTESIAN_POINT ( 'NONE',  ( 10.00000000000000000, -1.650000000000001000, 0.8999999999999999100 ) ) ;
#435 =( NAMED_UNIT ( * ) SI_UNIT ( $, .STERADIAN. ) SOLID_ANGLE_UNIT ( ) );
#437 = CARTESIAN_POINT ( 'NONE',  ( -3.799999999999999800, -0.08999999999999999700, -1.150000000000000100 ) ) ;
#436 = CARTESIAN_POINT ( 'NONE',  ( -3.150759612349388800, 0.1269608701583423400, -2.425000000000000300 ) ) ;
#438 = FACE_BOUND ( 'NONE', #194837, .T. ) ;
#439 = VECTOR ( 'NONE', #33061, 1000.000000000000000 ) ;
#440 = CARTESIAN_POINT ( 'NONE',  ( 1.590476190476190400, 0.9899999999999999900, -0.04613095238095222400 ) ) ;
#442 = EDGE_LOOP ( 'NONE', ( #215940, #112168, #203751, #44371, #130187, #69095 ) ) ;
#441 = CIRCLE ( 'NONE', #50923, 0.6499999999999998000 ) ;
#443 = CARTESIAN_POINT ( 'NONE',  ( 2.149999999999999900, 0.01148500079370305000, -3.778700404093431800 ) ) ;
#444 = ORIENTED_EDGE ( 'NONE', *, *, #132040, .F. ) ;
#445 = FILL_AREA_STYLE_COLOUR ( '', #5160 ) ;
#446 = VECTOR ( 'NONE', #115177, 1000.000000000000000 ) ;
#447 =( NAMED_UNIT ( * ) SI_UNIT ( $, .STERADIAN. ) SOLID_ANGLE_UNIT ( ) );
#448 = LINE ( 'NONE', #129433, #177113 ) ;
#449 = EDGE_CURVE ( 'NONE', #195343, #189470, #148818, .T. ) ;
#450 = VERTEX_POINT ( 'NONE', #135062 ) ;
#451 = ORIENTED_EDGE ( 'NONE', *, *, #67515, .T. ) ;
#452 = PRESENTATION_LAYER_ASSIGNMENT (  '', '', ( #211160 ) ) ;
#453 = ORIENTED_EDGE ( 'NONE', *, *, #219649, .F. ) ;
#454 = DIRECTION ( 'NONE',  ( 1.000000000000000000, 0.0000000000000000000, 5.421010862427522200E-017 ) ) ;
#455 =( LENGTH_UNIT ( ) NAMED_UNIT ( * ) SI_UNIT ( .MILLI., .METRE. ) );
#456 = CARTESIAN_POINT ( 'NONE',  ( -1.299999999999999800, 0.05000000000000000300, 1.000000000000000200 ) ) ;
#457 = ORIENTED_EDGE ( 'NONE', *, *, #178516, .F. ) ;
#458 = EDGE_CURVE ( 'NONE', #147149, #210285, #57770, .T. ) ;
#459 = PRESENTATION_LAYER_ASSIGNMENT (  '', '', ( #176757 ) ) ;
#460 =( LENGTH_UNIT ( ) NAMED_UNIT ( * ) SI_UNIT ( .MILLI., .METRE. ) );
#461 = ORIENTED_EDGE ( 'NONE', *, *, #137488, .F. ) ;
#462 = LINE ( 'NONE', #106681, #45995 ) ;
#463 = PLANE ( 'NONE',  #48139 ) ;
#464 = CARTESIAN_POINT ( 'NONE',  ( 0.1590702413306141800, 0.4550000000000000200, 0.1323095295129076100 ) ) ;
#465 =( NAMED_UNIT ( * ) PLANE_ANGLE_UNIT ( ) SI_UNIT ( $, .RADIAN. ) );
#466 = CARTESIAN_POINT ( 'NONE',  ( 0.4991711143180889200, 1.599999999999999400, 1.139078658813898100 ) ) ;
#467 = AXIS2_PLACEMENT_3D ( 'NONE', #14134, #133789, #31380 ) ;
#468 = PRESENTATION_LAYER_ASSIGNMENT (  '', '', ( #142335 ) ) ;
#469 = FACE_OUTER_BOUND ( 'NONE', #78828, .T. ) ;
#470 = FACE_OUTER_BOUND ( 'NONE', #95618, .T. ) ;
#471 = VERTEX_POINT ( 'NONE', #32675 ) ;
#472 = EDGE_CURVE ( 'NONE', #123729, #103596, #12357, .T. ) ;
#473 = CARTESIAN_POINT ( 'NONE',  ( -1.979763158315838200, 1.000000000000000000, -0.6856845854020114900 ) ) ;
#474 = VECTOR ( 'NONE', #90485, 1000.000000000000000 ) ;
#475 = COLOUR_RGB ( '',0.09803921568627450800, 0.09803921568627450800, 0.09803921568627450800 ) ;
#476 = AXIS2_PLACEMENT_3D ( 'NONE', #15425, #135074, #32690 ) ;
#477 = SURFACE_SIDE_STYLE ('',( #74084 ) ) ;
#478 = VECTOR ( 'NONE', #89901, 1000.000000000000000 ) ;
#479 = CARTESIAN_POINT ( 'NONE',  ( 0.6000000000000000900, 2.032879073410322700E-017, 0.6999999999999992900 ) ) ;
#480 = CYLINDRICAL_SURFACE ( 'NONE', #94009, 0.05000000000000002400 ) ;
#481 = VECTOR ( 'NONE', #175751, 1000.000000000000000 ) ;
#482 = FILL_AREA_STYLE_COLOUR ( '', #46088 ) ;
#483 = CIRCLE ( 'NONE', #126198, 0.1000000000000002600 ) ;
#484 = CARTESIAN_POINT ( 'NONE',  ( -3.906165006050061900, 0.3890708399750602600, -1.025000000000000100 ) ) ;
#487 = CARTESIAN_POINT ( 'NONE',  ( -0.0008847402597403743500, 0.4500000000000000100, -0.2454545454545454000 ) ) ;
#486 = CARTESIAN_POINT ( 'NONE',  ( 2.799999999999999800, 0.05000000000000000300, 0.7499999999999993300 ) ) ;
#485 = VECTOR ( 'NONE', #142827, 1000.000000000000000 ) ;
#488 = PRESENTATION_LAYER_ASSIGNMENT (  '', '', ( #211202 ) ) ;
#489 = CARTESIAN_POINT ( 'NONE',  ( 1.694495530392307900, 0.5000000000000000000, -0.3064301736209307800 ) ) ;
#491 = SURFACE_SIDE_STYLE ('',( #45115 ) ) ;
#490 = MECHANICAL_DESIGN_GEOMETRIC_PRESENTATION_REPRESENTATION (  '', ( #188235 ), #12000 ) ;
#492 = FACE_OUTER_BOUND ( 'NONE', #116515, .T. ) ;
#493 = ORIENTED_EDGE ( 'NONE', *, *, #136956, .F. ) ;
#494 = VERTEX_POINT ( 'NONE', #152279 ) ;
#495 =( GEOMETRIC_REPRESENTATION_CONTEXT ( 3 ) GLOBAL_UNCERTAINTY_ASSIGNED_CONTEXT ( ( #18418 ) ) GLOBAL_UNIT_ASSIGNED_CONTEXT ( ( #177393, #74859, #194516 ) ) REPRESENTATION_CONTEXT ( 'NONE', 'WORKASPACE' ) );
#496 = PLANE ( 'NONE',  #172941 ) ;
#497 =( NAMED_UNIT ( * ) SI_UNIT ( $, .STERADIAN. ) SOLID_ANGLE_UNIT ( ) );
#499 = FACE_OUTER_BOUND ( 'NONE', #76457, .T. ) ;
#498 = DIRECTION ( 'NONE',  ( -1.000000000000000000, -0.0000000000000000000, -0.0000000000000000000 ) ) ;
#500 = DIRECTION ( 'NONE',  ( -1.000000000000000000, 0.0000000000000000000, 0.0000000000000000000 ) ) ;
#501 = VECTOR ( 'NONE', #217598, 1000.000000000000000 ) ;
#502 = CARTESIAN_POINT ( 'NONE',  ( 1.783333333333323000, 0.0000000000000000000, -0.6500000000000000200 ) ) ;
#503 = ORIENTED_EDGE ( 'NONE', *, *, #75714, .T. ) ;
#504 = SHAPE_DEFINITION_REPRESENTATION ( #5980, #87155 ) ;
#505 = CARTESIAN_POINT ( 'NONE',  ( -2.143452380952381600, 1.000000000000000000, -0.7403273809523802700 ) ) ;
#506 = FILL_AREA_STYLE_COLOUR ( '', #213487 ) ;
#507 = CARTESIAN_POINT ( 'NONE',  ( 0.7444262581101830400, 0.4500000000000000100, -0.01711558592343576400 ) ) ;
#508 = PRESENTATION_LAYER_ASSIGNMENT (  '', '', ( #199753 ) ) ;
#509 =( NAMED_UNIT ( * ) SI_UNIT ( $, .STERADIAN. ) SOLID_ANGLE_UNIT ( ) );
#510 = DIRECTION ( 'NONE',  ( -1.000000000000000000, -9.637352644315579000E-016, 0.0000000000000000000 ) ) ;
#511 = STYLED_ITEM ( 'NONE', ( #64312 ), #112536 ) ;
#513 = VERTEX_POINT ( 'NONE', #118589 ) ;
#512 = DIRECTION ( 'NONE',  ( 0.0000000000000000000, 0.0000000000000000000, -1.000000000000000000 ) ) ;
#514 = EDGE_CURVE ( 'NONE', #122112, #168337, #188944, .T. ) ;
#515 = ADVANCED_FACE ( 'NONE', ( #143422 ), #145171, .T. ) ;
#516 = DIRECTION ( 'NONE',  ( -1.000000000000000000, 0.0000000000000000000, 0.0000000000000000000 ) ) ;
#517 = CIRCLE ( 'NONE', #208078, 1.099999999999999900 ) ;
#518 = EDGE_CURVE ( 'NONE', #203960, #215090, #68132, .T. ) ;
#520 = LINE ( 'NONE', #43165, #46054 ) ;
#519 = CARTESIAN_POINT ( 'NONE',  ( -0.8114003295256934100, 1.000000000000000000, -0.2384154335287050300 ) ) ;
#521 = UNCERTAINTY_MEASURE_WITH_UNIT (LENGTH_MEASURE( 1.000000000000000100E-005 ), #38537, 'distance_accuracy_value', 'NONE');
#522 = CARTESIAN_POINT ( 'NONE',  ( 0.4974025974025974000, 1.340000000000000100, -0.5129870129870131000 ) ) ;
#523 =( LENGTH_UNIT ( ) NAMED_UNIT ( * ) SI_UNIT ( .MILLI., .METRE. ) );
#524 = ORIENTED_EDGE ( 'NONE', *, *, #101442, .T. ) ;
#525 = ORIENTED_EDGE ( 'NONE', *, *, #91718, .F. ) ;
#528 = DIRECTION ( 'NONE',  ( -0.0000000000000000000, -0.0000000000000000000, -1.000000000000000000 ) ) ;
#527 = PLANE ( 'NONE',  #37673 ) ;
#526 = CARTESIAN_POINT ( 'NONE',  ( -2.800000000000000300, 0.05000000000000000300, 0.3249999999999997900 ) ) ;
#529 = VERTEX_POINT ( 'NONE', #206082 ) ;
#530 = AXIS2_PLACEMENT_3D ( 'NONE', #195310, #212531, #110008 ) ;
#531 = FILL_AREA_STYLE_COLOUR ( '', #147252 ) ;
#532 = MECHANICAL_DESIGN_GEOMETRIC_PRESENTATION_REPRESENTATION (  '', ( #188274 ), #12039 ) ;
#533 = CARTESIAN_POINT ( 'NONE',  ( -2.649999999999999500, 1.024999999999997000, 2.774999999999999500 ) ) ;
#534 = DIRECTION ( 'NONE',  ( -6.536284625656046000E-017, 1.000000000000000000, 0.0000000000000000000 ) ) ;
#535 = CARTESIAN_POINT ( 'NONE',  ( -0.6525407138928776000, 0.4550000000000000700, -0.2866266725794791000 ) ) ;
#537 = ORIENTED_EDGE ( 'NONE', *, *, #128708, .T. ) ;
#536 = AXIS2_PLACEMENT_3D ( 'NONE', #45931, #165622, #63122 ) ;
#538 = CARTESIAN_POINT ( 'NONE',  ( -2.975000000000000100, 0.3890708399750605900, 3.906165006050061500 ) ) ;
#539 = PRESENTATION_LAYER_ASSIGNMENT (  '', '', ( #199776 ) ) ;
#540 = VERTEX_POINT ( 'NONE', #153012 ) ;
#541 = DIRECTION ( 'NONE',  ( -0.0000000000000000000, -1.000000000000000000, -0.0000000000000000000 ) ) ;
#543 = VECTOR ( 'NONE', #27856, 1000.000000000000000 ) ;
#542 = DIRECTION ( 'NONE',  ( 0.0000000000000000000, 0.0000000000000000000, 1.000000000000000000 ) ) ;
#544 = DIRECTION ( 'NONE',  ( -1.000000000000000000, 0.0000000000000000000, 0.0000000000000000000 ) ) ;
#546 = ORIENTED_EDGE ( 'NONE', *, *, #165883, .F. ) ;
#545 = DIRECTION ( 'NONE',  ( 0.0000000000000000000, 0.0000000000000000000, -1.000000000000000000 ) ) ;
#547 = EDGE_LOOP ( 'NONE', ( #133514, #215360, #219952, #28074 ) ) ;
#548 = UNCERTAINTY_MEASURE_WITH_UNIT (LENGTH_MEASURE( 1.000000000000000100E-005 ), #180327, 'distance_accuracy_value', 'NONE');
#549 = CARTESIAN_POINT ( 'NONE',  ( -3.298480775301220200, 0.0000000000000000000, 0.1749999999999997900 ) ) ;
#550 = CARTESIAN_POINT ( 'NONE',  ( 1.151636904761905300, 0.9899999999999999900, 0.3666666666666667500 ) ) ;
#551 = CARTESIAN_POINT ( 'NONE',  ( -2.025000000000000400, 3.159396444677023700, -0.5589784878571324400 ) ) ;
#552 = VERTEX_POINT ( 'NONE', #103577 ) ;
#553 = CIRCLE ( 'NONE', #47136, 0.09999999999999982500 ) ;
#554 = CARTESIAN_POINT ( 'NONE',  ( 3.600000000000000100, -0.1000000000000000100, -2.549999999999999800 ) ) ;
#555 = ORIENTED_EDGE ( 'NONE', *, *, #7474, .F. ) ;
#556 = CIRCLE ( 'NONE', #105360, 0.04000000000000010500 ) ;
#557 = MECHANICAL_DESIGN_GEOMETRIC_PRESENTATION_REPRESENTATION (  '', ( #188299 ), #12069 ) ;
#558 = SURFACE_SIDE_STYLE ('',( #57598 ) ) ;
#559 = SURFACE_STYLE_FILL_AREA ( #199550 ) ;
#561 = EDGE_CURVE ( 'NONE', #202514, #105186, #121893, .T. ) ;
#560 = DIRECTION ( 'NONE',  ( 0.0000000000000000000, 0.0000000000000000000, 1.000000000000000000 ) ) ;
#562 = CARTESIAN_POINT ( 'NONE',  ( 3.902183047145392000, 0.05000000000000146700, -1.125000000000000200 ) ) ;
#563 = STYLED_ITEM ( 'NONE', ( #206605 ), #70020 ) ;
#564 = FILL_AREA_STYLE_COLOUR ( '', #130185 ) ;
#565 = DIRECTION ( 'NONE',  ( -1.000000000000000000, -0.0000000000000000000, -0.0000000000000000000 ) ) ;
#566 = CARTESIAN_POINT ( 'NONE',  ( 1.913397459621556200, 0.05000000000000000300, 0.5633974596215560700 ) ) ;
#568 = PRESENTATION_STYLE_ASSIGNMENT (( #69272 ) ) ;
#567 = PRESENTATION_LAYER_ASSIGNMENT (  '', '', ( #199793 ) ) ;
#569 = ORIENTED_EDGE ( 'NONE', *, *, #60192, .T. ) ;
#570 = CARTESIAN_POINT ( 'NONE',  ( 0.8847142130781233700, 1.590000000000000100, 0.4693656730965261000 ) ) ;
#571 = CARTESIAN_POINT ( 'NONE',  ( 2.041615208509099500, 0.2310516322043213400, 0.5007860498741220100 ) ) ;
#572 = EDGE_CURVE ( 'NONE', #130325, #170058, #212994, .T. ) ;
#573 = ORIENTED_EDGE ( 'NONE', *, *, #209707, .F. ) ;
#574 = DIRECTION ( 'NONE',  ( 1.000000000000000000, 0.0000000000000000000, 0.0000000000000000000 ) ) ;
#575 = DIRECTION ( 'NONE',  ( 0.0000000000000000000, 1.000000000000000000, 0.0000000000000000000 ) ) ;
#576 = EDGE_CURVE ( 'NONE', #66428, #168208, #76483, .T. ) ;
#577 = PRESENTATION_LAYER_ASSIGNMENT (  '', '', ( #12089 ) ) ;
#578 = CIRCLE ( 'NONE', #165408, 0.2000000000000000900 ) ;
#579 = ADVANCED_FACE ( 'NONE', ( #31050, #36381 ), #189604, .F. ) ;
#580 = SURFACE_SIDE_STYLE ('',( #47011 ) ) ;
#581 = ORIENTED_EDGE ( 'NONE', *, *, #161066, .F. ) ;
#582 = CARTESIAN_POINT ( 'NONE',  ( 2.624999999999999600, 0.3099999999999999400, 4.792657022571006600 ) ) ;
#583 = LINE ( 'NONE', #12867, #217353 ) ;
#584 = ORIENTED_EDGE ( 'NONE', *, *, #97704, .F. ) ;
#586 = EDGE_CURVE ( 'NONE', #126499, #184403, #162105, .T. ) ;
#585 = LINE ( 'NONE', #110759, #137005 ) ;
#587 = CARTESIAN_POINT ( 'NONE',  ( 3.321396398681046400, 1.314414405275818400, 3.226019966045011100 ) ) ;
#588 = VERTEX_POINT ( 'NONE', #36325 ) ;
#589 = ORIENTED_EDGE ( 'NONE', *, *, #100590, .T. ) ;
#590 = ORIENTED_EDGE ( 'NONE', *, *, #108397, .T. ) ;
#591 = ORIENTED_EDGE ( 'NONE', *, *, #114391, .T. ) ;
#592 = ORIENTED_EDGE ( 'NONE', *, *, #18235, .T. ) ;
#593 = DIRECTION ( 'NONE',  ( -0.0000000000000000000, -0.0000000000000000000, 1.000000000000000000 ) ) ;
#594 = CARTESIAN_POINT ( 'NONE',  ( -0.5710214165512159700, 0.1099999999999998500, -1.875000000000000200 ) ) ;
#595 = EDGE_LOOP ( 'NONE', ( #117518, #207366, #145431, #165234 ) ) ;
#596 = EDGE_CURVE ( 'NONE', #3032, #195650, #149482, .T. ) ;
#597 = FILL_AREA_STYLE_COLOUR ( '', #118327 ) ;
#599 = LINE ( 'NONE', #201611, #153204 ) ;
#598 = CARTESIAN_POINT ( 'NONE',  ( -2.950000000000000200, 3.699999999999999700, -1.099999999999999400 ) ) ;
#601 = CARTESIAN_POINT ( 'NONE',  ( -1.702481982641924400, 0.4877755706925731600, -0.3670747608645560900 ) ) ;
#600 =( GEOMETRIC_REPRESENTATION_CONTEXT ( 3 ) GLOBAL_UNCERTAINTY_ASSIGNED_CONTEXT ( ( #192390 ) ) GLOBAL_UNIT_ASSIGNED_CONTEXT ( ( #161050, #58565, #178304 ) ) REPRESENTATION_CONTEXT ( 'NONE', 'WORKASPACE' ) );
#602 = CARTESIAN_POINT ( 'NONE',  ( 4.570236163498854000, -0.02040141019546799800, 0.6499890506343158900 ) ) ;
#603 = AXIS2_PLACEMENT_3D ( 'NONE', #61564, #181264, #78803 ) ;
#604 = CARTESIAN_POINT ( 'NONE',  ( 2.799999999999999800, 0.009999999999999998500, 0.09999999999999939500 ) ) ;
#605 = EDGE_LOOP ( 'NONE', ( #95812, #12460, #78241, #91785 ) ) ;
#606 =( GEOMETRIC_REPRESENTATION_CONTEXT ( 3 ) GLOBAL_UNCERTAINTY_ASSIGNED_CONTEXT ( ( #174375 ) ) GLOBAL_UNIT_ASSIGNED_CONTEXT ( ( #119421, #16977, #136605 ) ) REPRESENTATION_CONTEXT ( 'NONE', 'WORKASPACE' ) );
#607 = FILL_AREA_STYLE_COLOUR ( '', #65152 ) ;
#608 = VERTEX_POINT ( 'NONE', #139442 ) ;
#609 = UNCERTAINTY_MEASURE_WITH_UNIT (LENGTH_MEASURE( 1.000000000000000100E-005 ), #120395, 'distance_accuracy_value', 'NONE');
#610 = DIRECTION ( 'NONE',  ( 0.0000000000000000000, 0.0000000000000000000, -1.000000000000000000 ) ) ;
#611 = CARTESIAN_POINT ( 'NONE',  ( 3.891441393558571000, -0.009000630867166990000, 0.6497600215212155900 ) ) ;
#613 = EDGE_CURVE ( 'NONE', #94905, #213226, #131184, .T. ) ;
#612 = CARTESIAN_POINT ( 'NONE',  ( -0.2608809506713956100, 1.590000000000000100, -0.5458741900427268600 ) ) ;
#614 = CARTESIAN_POINT ( 'NONE',  ( 0.6507114768783558400, 0.4550000000000000200, 0.08944345183331171800 ) ) ;
#615 = DIRECTION ( 'NONE',  ( 0.0000000000000000000, 8.470329472542995700E-018, 1.000000000000000000 ) ) ;
#616 = TOROIDAL_SURFACE ( 'NONE', #110751, 0.4000000000000000200, 0.1000000000000000100 ) ;
#617 = DIRECTION ( 'NONE',  ( 0.0000000000000000000, -1.000000000000000000, 0.0000000000000000000 ) ) ;
#618 = EDGE_CURVE ( 'NONE', #156189, #197318, #71076, .T. ) ;
#619 = ORIENTED_EDGE ( 'NONE', *, *, #14687, .T. ) ;
#620 = ORIENTED_EDGE ( 'NONE', *, *, #199697, .T. ) ;
#621 =( NAMED_UNIT ( * ) SI_UNIT ( $, .STERADIAN. ) SOLID_ANGLE_UNIT ( ) );
#622 = SURFACE_STYLE_FILL_AREA ( #30477 ) ;
#623 = MECHANICAL_DESIGN_GEOMETRIC_PRESENTATION_REPRESENTATION (  '', ( #199856 ), #12128 ) ;
#624 = ORIENTED_EDGE ( 'NONE', *, *, #51921, .T. ) ;
#625 = PLANE ( 'NONE',  #199969 ) ;
#626 = ORIENTED_EDGE ( 'NONE', *, *, #41904, .F. ) ;
#627 = CIRCLE ( 'NONE', #176057, 0.1999999999999999300 ) ;
#628 = DIRECTION ( 'NONE',  ( 1.000000000000000000, -0.0000000000000000000, -0.0000000000000000000 ) ) ;
#629 = VERTEX_POINT ( 'NONE', #38556 ) ;
#630 = EDGE_CURVE ( 'NONE', #68842, #42321, #202282, .T. ) ;
#631 = PRESENTATION_STYLE_ASSIGNMENT (( #173505 ) ) ;
#632 = ORIENTED_EDGE ( 'NONE', *, *, #18974, .F. ) ;
#633 = DIRECTION ( 'NONE',  ( -0.0000000000000000000, -1.000000000000000000, -0.0000000000000000000 ) ) ;
#634 = CIRCLE ( 'NONE', #8248, 1.099999999999999900 ) ;
#635 =( NAMED_UNIT ( * ) SI_UNIT ( $, .STERADIAN. ) SOLID_ANGLE_UNIT ( ) );
#636 = DIRECTION ( 'NONE',  ( -0.0000000000000000000, -1.000000000000000000, -0.0000000000000000000 ) ) ;
#637 =( LENGTH_UNIT ( ) NAMED_UNIT ( * ) SI_UNIT ( .MILLI., .METRE. ) );
#638 = DIRECTION ( 'NONE',  ( -0.0000000000000000000, -0.0000000000000000000, 1.000000000000000000 ) ) ;
#639 = ORIENTED_EDGE ( 'NONE', *, *, #30419, .T. ) ;
#640 = DIRECTION ( 'NONE',  ( -1.000000000000000000, 0.0000000000000000000, 0.0000000000000000000 ) ) ;
#641 = LINE ( 'NONE', #146875, #131774 ) ;
#642 = CARTESIAN_POINT ( 'NONE',  ( -0.05540824444324273700, 0.4500000000000000700, 0.02253111443679625700 ) ) ;
#643 = EDGE_CURVE ( 'NONE', #29836, #149235, #116588, .T. ) ;
#644 = DIRECTION ( 'NONE',  ( 0.0000000000000000000, 1.000000000000000000, 0.0000000000000000000 ) ) ;
#646 = EDGE_LOOP ( 'NONE', ( #69667, #122537, #47730, #201469, #72062, #220825, #153701, #108149, #21048, #17951, #186444, #152800, #164402 ) ) ;
#645 = FACE_OUTER_BOUND ( 'NONE', #66571, .T. ) ;
#647 = CARTESIAN_POINT ( 'NONE',  ( 0.9068781273736108400, 1.600000000000000100, 0.9737779774446346800 ) ) ;
#648 = ORIENTED_EDGE ( 'NONE', *, *, #220774, .F. ) ;
#649 = LINE ( 'NONE', #205003, #86348 ) ;
#651 = ADVANCED_FACE ( 'NONE', ( #25609 ), #141674, .T. ) ;
#650 = CARTESIAN_POINT ( 'NONE',  ( -1.982738095238096000, 0.9899999999999999900, -0.6997023809523802400 ) ) ;
#652 = CARTESIAN_POINT ( 'NONE',  ( -0.6651948051948052300, 0.4500000000000000100, 0.2999999999999999900 ) ) ;
#653 = DIRECTION ( 'NONE',  ( -1.000000000000000000, 0.0000000000000000000, 0.0000000000000000000 ) ) ;
#654 = UNCERTAINTY_MEASURE_WITH_UNIT (LENGTH_MEASURE( 1.000000000000000100E-005 ), #30885, 'distance_accuracy_value', 'NONE');
#656 = ORIENTED_EDGE ( 'NONE', *, *, #586, .T. ) ;
#655 =( LENGTH_UNIT ( ) NAMED_UNIT ( * ) SI_UNIT ( .MILLI., .METRE. ) );
#657 = CARTESIAN_POINT ( 'NONE',  ( 3.329289321881344900, 1.000000000000000000, 3.329289321881344900 ) ) ;
#658 =( LENGTH_UNIT ( ) NAMED_UNIT ( * ) SI_UNIT ( .MILLI., .METRE. ) );
#659 = PLANE ( 'NONE',  #89455 ) ;
#660 = AXIS2_PLACEMENT_3D ( 'NONE', #137264, #34921, #154524 ) ;
#661 = SURFACE_STYLE_FILL_AREA ( #102329 ) ;
#662 = VERTEX_POINT ( 'NONE', #22019 ) ;
#663 = CARTESIAN_POINT ( 'NONE',  ( 3.764916455298873200, 0.009999999999999741700, 2.943643712502250300 ) ) ;
#664 = CARTESIAN_POINT ( 'NONE',  ( -0.7499999999999998900, 0.0000000000000000000, 0.6000000000000000900 ) ) ;
#665 = ORIENTED_EDGE ( 'NONE', *, *, #182802, .F. ) ;
#666 = COLOUR_RGB ( '',0.8980392156862745400, 0.9176470588235293700, 0.9294117647058823800 ) ;
#667 = FILL_AREA_STYLE_COLOUR ( '', #8624 ) ;
#668 = DIRECTION ( 'NONE',  ( 1.000000000000000000, 0.0000000000000000000, -0.0000000000000000000 ) ) ;
#669 = EDGE_CURVE ( 'NONE', #29992, #219422, #156717, .T. ) ;
#670 = CARTESIAN_POINT ( 'NONE',  ( 0.2948407989054147000, 1.600000000000000500, 1.120163327589429800 ) ) ;
#671 = EDGE_LOOP ( 'NONE', ( #160156, #111501, #6084, #105221 ) ) ;
#672 = VECTOR ( 'NONE', #188530, 1000.000000000000000 ) ;
#673 =( LENGTH_UNIT ( ) NAMED_UNIT ( * ) SI_UNIT ( .MILLI., .METRE. ) );
#674 = PRESENTATION_LAYER_ASSIGNMENT (  '', '', ( #165534 ) ) ;
#675 =( REPRESENTATION_RELATIONSHIP ('NONE','NONE', #87155, #10769 ) REPRESENTATION_RELATIONSHIP_WITH_TRANSFORMATION ( #117910 )SHAPE_REPRESENTATION_RELATIONSHIP( ) );
#676 =( NAMED_UNIT ( * ) SI_UNIT ( $, .STERADIAN. ) SOLID_ANGLE_UNIT ( ) );
#677 = VECTOR ( 'NONE', #166702, 1000.000000000000000 ) ;
#678 = CARTESIAN_POINT ( 'NONE',  ( 0.07326904412071054400, 0.4500000000000000100, -0.1438905737743073100 ) ) ;
#679 = EDGE_CURVE ( 'NONE', #202993, #180433, #196866, .T. ) ;
#680 = CIRCLE ( 'NONE', #210844, 0.2250000000000003700 ) ;
#681 = CIRCLE ( 'NONE', #152647, 0.1000000000000001600 ) ;
#683 = ADVANCED_FACE ( 'NONE', ( #20194 ), #191498, .T. ) ;
#682 = VECTOR ( 'NONE', #87607, 1000.000000000000000 ) ;
#684 = LINE ( 'NONE', #106092, #86381 ) ;
#685 = DIRECTION ( 'NONE',  ( 0.0000000000000000000, 0.0000000000000000000, -1.000000000000000000 ) ) ;
#686 = MECHANICAL_DESIGN_GEOMETRIC_PRESENTATION_REPRESENTATION (  '', ( #199928 ), #12199 ) ;
#687 = LINE ( 'NONE', #117267, #86384 ) ;
#688 = ADVANCED_FACE ( 'NONE', ( #105845 ), #74354, .F. ) ;
#689 = ORIENTED_EDGE ( 'NONE', *, *, #153711, .F. ) ;
#690 = AXIS2_PLACEMENT_3D ( 'NONE', #20263, #124194, #21790 ) ;
#691 = CARTESIAN_POINT ( 'NONE',  ( 0.7116109927747267200, 0.4500000000000000100, 0.2265424995674258900 ) ) ;
#692 = COLOUR_RGB ( '',0.09803921568627450800, 0.09803921568627450800, 0.09803921568627450800 ) ;
#693 = FACE_OUTER_BOUND ( 'NONE', #38257, .T. ) ;
#694 = SURFACE_SIDE_STYLE ('',( #151142 ) ) ;
#695 = LINE ( 'NONE', #190047, #131837 ) ;
#696 = AXIS2_PLACEMENT_3D ( 'NONE', #47643, #167321, #64818 ) ;
#697 =( NAMED_UNIT ( * ) PLANE_ANGLE_UNIT ( ) SI_UNIT ( $, .RADIAN. ) );
#698 = TOROIDAL_SURFACE ( 'NONE', #95526, 0.2252052931185924100, 0.1999999999999999300 ) ;
#699 = FILL_AREA_STYLE ('',( #171298 ) ) ;
#700 = CARTESIAN_POINT ( 'NONE',  ( -1.709420746890811100, 0.5000000000000001100, -0.3081979258506892800 ) ) ;
#701 = PRESENTATION_STYLE_ASSIGNMENT (( #192408 ) ) ;
#702 = CARTESIAN_POINT ( 'NONE',  ( 0.2782159741552851000, 1.800000000000000300, 0.6357138055403661600 ) ) ;
#703 =( GEOMETRIC_REPRESENTATION_CONTEXT ( 3 ) GLOBAL_UNCERTAINTY_ASSIGNED_CONTEXT ( ( #44184 ) ) GLOBAL_UNIT_ASSIGNED_CONTEXT ( ( #75869, #195532, #93121 ) ) REPRESENTATION_CONTEXT ( 'NONE', 'WORKASPACE' ) );
#704 = LINE ( 'NONE', #50162, #86399 ) ;
#705 = PRESENTATION_STYLE_ASSIGNMENT (( #117515 ) ) ;
#706 = DIRECTION ( 'NONE',  ( -0.0000000000000000000, -0.0000000000000000000, -1.000000000000000000 ) ) ;
#707 = EDGE_CURVE ( 'NONE', #200452, #122403, #220916, .T. ) ;
#708 = CARTESIAN_POINT ( 'NONE',  ( -0.1249999999999999700, 8.500000000000000000, 12.70000000000000100 ) ) ;
#709 = VERTEX_POINT ( 'NONE', #92360 ) ;
#710 = COLOUR_RGB ( '',0.8000000000000000400, 0.8078431372549019800, 0.8000000000000000400 ) ;
#711 = ORIENTED_EDGE ( 'NONE', *, *, #35764, .F. ) ;
#712 = SURFACE_STYLE_USAGE ( .BOTH. , #103133 ) ;
#713 = COLOUR_RGB ( '',0.8000000000000000400, 0.8078431372549019800, 0.8000000000000000400 ) ;
#714 = FACE_OUTER_BOUND ( 'NONE', #72372, .T. ) ;
#716 = DIRECTION ( 'NONE',  ( -0.0000000000000000000, -0.0000000000000000000, -1.000000000000000000 ) ) ;
#715 = CIRCLE ( 'NONE', #144079, 0.07500000000000041400 ) ;
#717 = AXIS2_PLACEMENT_3D ( 'NONE', #83064, #202676, #100197 ) ;
#718 = AXIS2_PLACEMENT_3D ( 'NONE', #173743, #71176, #190872 ) ;
#719 = CARTESIAN_POINT ( 'NONE',  ( -3.764916455298872800, 0.07471460235688084900, -1.050000000000000000 ) ) ;
#720 = CARTESIAN_POINT ( 'NONE',  ( -0.6071428571428572100, 1.600000000000000100, 0.5905032467532469500 ) ) ;
#721 = ADVANCED_FACE ( 'NONE', ( #129918, #175457 ), #75095, .F. ) ;
#722 = CARTESIAN_POINT ( 'NONE',  ( -3.298480775301220200, 0.1530080968083812100, -1.474999999999999600 ) ) ;
#723 =( LENGTH_UNIT ( ) NAMED_UNIT ( * ) SI_UNIT ( .MILLI., .METRE. ) );
#724 = CARTESIAN_POINT ( 'NONE',  ( -3.895642212862616900, -0.04980973490458728800, 3.074999999999999700 ) ) ;
#725 = DIRECTION ( 'NONE',  ( -1.000000000000000000, -0.0000000000000000000, -0.0000000000000000000 ) ) ;
#726 = MECHANICAL_DESIGN_GEOMETRIC_PRESENTATION_REPRESENTATION (  '', ( #188456 ), #12235 ) ;
#727 = PLANE ( 'NONE',  #42346 ) ;
#728 = VERTEX_POINT ( 'NONE', #7029 ) ;
#729 = CARTESIAN_POINT ( 'NONE',  ( -0.1558608890731343900, 0.3499999999999999800, -0.6000000000264360500 ) ) ;
#730 = CARTESIAN_POINT ( 'NONE',  ( 2.649999999999998100, 1.024999999999997000, 4.374999999999999100 ) ) ;
#731 = EDGE_CURVE ( 'NONE', #174483, #76123, #91464, .T. ) ;
#732 = EDGE_CURVE ( 'NONE', #215862, #107858, #215568, .T. ) ;
#733 = VECTOR ( 'NONE', #164614, 1000.000000000000000 ) ;
#734 = UNCERTAINTY_MEASURE_WITH_UNIT (LENGTH_MEASURE( 1.000000000000000100E-005 ), #197336, 'distance_accuracy_value', 'NONE');
#735 = CARTESIAN_POINT ( 'NONE',  ( -0.4205801353552678900, 0.9900000000000002100, -0.8098999766298320400 ) ) ;
#736 = ORIENTED_EDGE ( 'NONE', *, *, #180815, .F. ) ;
#738 = FILL_AREA_STYLE ('',( #188469 ) ) ;
#737 = CARTESIAN_POINT ( 'NONE',  ( -0.2326664883399415000, 1.600000000000001000, 0.3892534858498973300 ) ) ;
#739 = CARTESIAN_POINT ( 'NONE',  ( 0.1538352079227347000, 0.4500000000000000700, 0.1025239341609729100 ) ) ;
#740 = VECTOR ( 'NONE', #152807, 1000.000000000000000 ) ;
#741 = DIRECTION ( 'NONE',  ( 0.0000000000000000000, 1.000000000000000000, 0.0000000000000000000 ) ) ;
#742 = LINE ( 'NONE', #206288, #172057 ) ;
#743 = ORIENTED_EDGE ( 'NONE', *, *, #210108, .F. ) ;
#744 = VECTOR ( 'NONE', #153089, 1000.000000000000000 ) ;
#745 = DIRECTION ( 'NONE',  ( -1.000000000000000000, -0.0000000000000000000, -0.0000000000000000000 ) ) ;
#746 = UNCERTAINTY_MEASURE_WITH_UNIT (LENGTH_MEASURE( 1.000000000000000100E-005 ), #65475, 'distance_accuracy_value', 'NONE');
#747 = ORIENTED_EDGE ( 'NONE', *, *, #178844, .F. ) ;
#748 = CARTESIAN_POINT ( 'NONE',  ( 25.40000000000000200, 3.100000000000000500, -0.2252052931185924100 ) ) ;
#749 = CARTESIAN_POINT ( 'NONE',  ( -0.2322916666666669800, 0.9900000000000002100, 1.078571428571429000 ) ) ;
#750 = CIRCLE ( 'NONE', #214016, 0.1999999999999996500 ) ;
#751 = EDGE_LOOP ( 'NONE', ( #90955, #165143, #33795, #111940 ) ) ;
#752 = CARTESIAN_POINT ( 'NONE',  ( 0.1009210611922237800, 1.350000000000000300, 0.1915288731645006200 ) ) ;
#753 = SURFACE_STYLE_FILL_AREA ( #2116 ) ;
#754 = DIRECTION ( 'NONE',  ( 0.0000000000000000000, 1.000000000000000000, 0.0000000000000000000 ) ) ;
#755 = STYLED_ITEM ( 'NONE', ( #116611 ), #128018 ) ;
#756 = ORIENTED_EDGE ( 'NONE', *, *, #110987, .T. ) ;
#758 = ORIENTED_EDGE ( 'NONE', *, *, #81940, .F. ) ;
#757 = MECHANICAL_DESIGN_GEOMETRIC_PRESENTATION_REPRESENTATION (  '', ( #199994 ), #12274 ) ;
#759 = ORIENTED_EDGE ( 'NONE', *, *, #102186, .F. ) ;
#760 = SURFACE_STYLE_USAGE ( .BOTH. , #103184 ) ;
#761 =( NAMED_UNIT ( * ) SI_UNIT ( $, .STERADIAN. ) SOLID_ANGLE_UNIT ( ) );
#762 = CARTESIAN_POINT ( 'NONE',  ( 0.2863636363636364900, 1.800000000000000300, 0.6019886363636364200 ) ) ;
#763 = ORIENTED_EDGE ( 'NONE', *, *, #109821, .F. ) ;
#765 = FACE_OUTER_BOUND ( 'NONE', #150462, .T. ) ;
#764 = DIRECTION ( 'NONE',  ( -1.000000000000000000, -0.0000000000000000000, -0.0000000000000000000 ) ) ;
#766 = PRESENTATION_STYLE_ASSIGNMENT (( #194191 ) ) ;
#767 = CARTESIAN_POINT ( 'NONE',  ( -3.449999999999999300, -0.01703622323832009900, 7.108219935704799000 ) ) ;
#768 = CARTESIAN_POINT ( 'NONE',  ( -0.2017719148149220200, 1.800000000000000300, 0.5035256003466233000 ) ) ;
#769 = SURFACE_STYLE_FILL_AREA ( #133871 ) ;
#770 = DIRECTION ( 'NONE',  ( 0.1736481776669325000, -0.9848077530122075800, 0.0000000000000000000 ) ) ;
#771 = FILL_AREA_STYLE_COLOUR ( '', #75211 ) ;
#772 = SURFACE_STYLE_USAGE ( .BOTH. , #103198 ) ;
#773 = EDGE_CURVE ( 'NONE', #179260, #147003, #84474, .T. ) ;
#774 = CARTESIAN_POINT ( 'NONE',  ( 0.1270000000000000000, -1.300000000000000000, -10.16000000000000000 ) ) ;
#776 = AXIS2_PLACEMENT_3D ( 'NONE', #41649, #161269, #58783 ) ;
#775 = PRESENTATION_STYLE_ASSIGNMENT (( #141031 ) ) ;
#777 = CARTESIAN_POINT ( 'NONE',  ( 0.7776571212740243100, 0.4549999999999999600, 0.2350663924712544900 ) ) ;
#779 = ORIENTED_EDGE ( 'NONE', *, *, #156966, .F. ) ;
#778 = SURFACE_STYLE_USAGE ( .BOTH. , #103206 ) ;
#780 = FACE_OUTER_BOUND ( 'NONE', #188141, .T. ) ;
#781 = DIRECTION ( 'NONE',  ( -1.000000000000000000, 6.536284625656046000E-017, 0.0000000000000000000 ) ) ;
#782 =( NAMED_UNIT ( * ) PLANE_ANGLE_UNIT ( ) SI_UNIT ( $, .RADIAN. ) );
#783 = DIRECTION ( 'NONE',  ( 1.000000000000000000, 0.0000000000000000000, -1.224646799147353200E-016 ) ) ;
#784 =( NAMED_UNIT ( * ) PLANE_ANGLE_UNIT ( ) SI_UNIT ( $, .RADIAN. ) );
#785 = CARTESIAN_POINT ( 'NONE',  ( 1.120840728659155000E-014, -1.450000000000010200, 0.0000000000000000000 ) ) ;
#786 = CARTESIAN_POINT ( 'NONE',  ( -3.298480775301220200, 0.1530080968083812100, 3.074999999999999700 ) ) ;
#787 = ADVANCED_FACE ( 'NONE', ( #38980 ), #164725, .T. ) ;
#788 = CARTESIAN_POINT ( 'NONE',  ( 3.049989050634316400, -0.02040141019546819500, -4.570236163498854000 ) ) ;
#789 = ORIENTED_EDGE ( 'NONE', *, *, #42139, .T. ) ;
#790 =( BOUNDED_CURVE ( )  B_SPLINE_CURVE ( 3, ( #200841, #133484, #167898, #65397 ),
 .UNSPECIFIED., .F., .F. ) 
 B_SPLINE_CURVE_WITH_KNOTS ( ( 4, 4 ),
 ( 0.0000000000000000000, 1.369438406004571900 ),
 .UNSPECIFIED. ) 
 CURVE ( )  GEOMETRIC_REPRESENTATION_ITEM ( )  RATIONAL_B_SPLINE_CURVE ( ( 1.000000000000000000, 0.8497311128276542300, 0.8497311128276542300, 1.000000000000000000 ) ) 
 REPRESENTATION_ITEM ( '' )  );
#791 = ORIENTED_EDGE ( 'NONE', *, *, #60629, .T. ) ;
#792 = MECHANICAL_DESIGN_GEOMETRIC_PRESENTATION_REPRESENTATION (  '', ( #177088 ), #12300 ) ;
#793 = PRESENTATION_STYLE_ASSIGNMENT (( #4130 ) ) ;
#794 = VECTOR ( 'NONE', #85579, 1000.000000000000100 ) ;
#796 = CARTESIAN_POINT ( 'NONE',  ( 3.791118834308051500, -0.08714020874537960200, -3.049852174190777800 ) ) ;
#795 = CARTESIAN_POINT ( 'NONE',  ( 0.3500000000000001400, -0.09999999999999999200, -3.799999999999999800 ) ) ;
#798 = EDGE_CURVE ( 'NONE', #155529, #109418, #33614, .T. ) ;
#797 =( LENGTH_UNIT ( ) NAMED_UNIT ( * ) SI_UNIT ( .MILLI., .METRE. ) );
#799 = ORIENTED_EDGE ( 'NONE', *, *, #34344, .F. ) ;
#800 = ORIENTED_EDGE ( 'NONE', *, *, #149530, .F. ) ;
#801 = SURFACE_STYLE_USAGE ( .BOTH. , #103221 ) ;
#802 = EDGE_LOOP ( 'NONE', ( #93384, #77481, #63284, #115873 ) ) ;
#803 = ORIENTED_EDGE ( 'NONE', *, *, #148141, .T. ) ;
#804 = CARTESIAN_POINT ( 'NONE',  ( 3.902183047145425300, 0.05000000000000000300, 3.724999999999999600 ) ) ;
#805 =( GEOMETRIC_REPRESENTATION_CONTEXT ( 3 ) GLOBAL_UNCERTAINTY_ASSIGNED_CONTEXT ( ( #73942 ) ) GLOBAL_UNIT_ASSIGNED_CONTEXT ( ( #153798, #51320, #171061 ) ) REPRESENTATION_CONTEXT ( 'NONE', 'WORKASPACE' ) );
#806 = DIRECTION ( 'NONE',  ( 0.0000000000000000000, 1.000000000000000000, 0.0000000000000000000 ) ) ;
#808 = AXIS2_PLACEMENT_3D ( 'NONE', #112279, #27099, #9125 ) ;
#807 = FILL_AREA_STYLE_COLOUR ( '', #63675 ) ;
#809 = ORIENTED_EDGE ( 'NONE', *, *, #130386, .F. ) ;
#810 = PLANE ( 'NONE',  #150324 ) ;
#811 = VECTOR ( 'NONE', #197157, 1000.000000000000000 ) ;
#812 = ORIENTED_EDGE ( 'NONE', *, *, #4381, .F. ) ;
#813 = CARTESIAN_POINT ( 'NONE',  ( 0.2222184652978781400, 1.799999999999999600, 0.9580317088674753500 ) ) ;
#814 =( GEOMETRIC_REPRESENTATION_CONTEXT ( 3 ) GLOBAL_UNCERTAINTY_ASSIGNED_CONTEXT ( ( #162884 ) ) GLOBAL_UNIT_ASSIGNED_CONTEXT ( ( #11487, #131099, #28686 ) ) REPRESENTATION_CONTEXT ( 'NONE', 'WORKASPACE' ) );
#815 = ORIENTED_EDGE ( 'NONE', *, *, #38362, .F. ) ;
#816 =( GEOMETRIC_REPRESENTATION_CONTEXT ( 3 ) GLOBAL_UNCERTAINTY_ASSIGNED_CONTEXT ( ( #179907 ) ) GLOBAL_UNIT_ASSIGNED_CONTEXT ( ( #185647, #83209, #202823 ) ) REPRESENTATION_CONTEXT ( 'NONE', 'WORKASPACE' ) );
#817 = CARTESIAN_POINT ( 'NONE',  ( 1.050000061420956100, 0.01047338979074788200, 3.774059951520143800 ) ) ;
#818 =( LENGTH_UNIT ( ) NAMED_UNIT ( * ) SI_UNIT ( .MILLI., .METRE. ) );
#820 = CARTESIAN_POINT ( 'NONE',  ( -3.829631057655754400, 0.07471460235688096000, 1.050000000000000000 ) ) ;
#819 = UNCERTAINTY_MEASURE_WITH_UNIT (LENGTH_MEASURE( 1.000000000000000100E-005 ), #189328, 'distance_accuracy_value', 'NONE');
#822 = SURFACE_STYLE_USAGE ( .BOTH. , #103242 ) ;
#821 = DIRECTION ( 'NONE',  ( 0.0000000000000000000, 0.0000000000000000000, -1.000000000000000000 ) ) ;
#823 = PRESENTATION_LAYER_ASSIGNMENT (  '', '', ( #177114 ) ) ;
#824 = CARTESIAN_POINT ( 'NONE',  ( 1.350000000000000100, 0.07471460235688096000, -4.606536680706073900 ) ) ;
#825 = VECTOR ( 'NONE', #199713, 1000.000000000000000 ) ;
#827 = ORIENTED_EDGE ( 'NONE', *, *, #23396, .F. ) ;
#826 =( LENGTH_UNIT ( ) NAMED_UNIT ( * ) SI_UNIT ( .MILLI., .METRE. ) );
#828 = ORIENTED_EDGE ( 'NONE', *, *, #208676, .T. ) ;
#829 = CARTESIAN_POINT ( 'NONE',  ( -0.2638327172087415700, 1.800000000000000700, 0.1448270908990356200 ) ) ;
#830 = CARTESIAN_POINT ( 'NONE',  ( 0.1356662297249684500, 0.4549999999999999600, -0.1432058918190037000 ) ) ;
#831 = CARTESIAN_POINT ( 'NONE',  ( 1.600000000000000100, 0.0000000000000000000, 0.6999999999999994000 ) ) ;
#832 = CARTESIAN_POINT ( 'NONE',  ( 3.115809963490171300, 0.9010472266500357800, -3.725000000000000100 ) ) ;
#834 = ORIENTED_EDGE ( 'NONE', *, *, #80034, .T. ) ;
#833 = SURFACE_STYLE_USAGE ( .BOTH. , #103254 ) ;
#835 = AXIS2_PLACEMENT_3D ( 'NONE', #72034, #22662, #125790 ) ;
#837 = ORIENTED_EDGE ( 'NONE', *, *, #9399, .T. ) ;
#836 = ORIENTED_EDGE ( 'NONE', *, *, #159980, .F. ) ;
#838 = FILL_AREA_STYLE ('',( #119718 ) ) ;
#839 = B_SPLINE_CURVE_WITH_KNOTS ( 'NONE', 3,
 ( #97972, #217618, #115103, #12722, #132361, #29948, #149572, #47123, #166783, #64303, #184044 ),
 .UNSPECIFIED., .F., .F.,
 ( 4, 1, 1, 1, 1, 1, 1, 1, 4 ),
 ( 0.0000000000000000000, 0.1493796652946548500, 0.2882730146876016900, 0.4189426481674570800, 0.5477533895906754300, 0.6704965333015031600, 0.7826636720457522700, 0.8902031582683865900, 1.000000000000000000 ),
 .UNSPECIFIED. ) ;
#840 = CARTESIAN_POINT ( 'NONE',  ( -1.000000000000000200, 0.2999999999999999300, -0.3872983346207418100 ) ) ;
#841 = EDGE_LOOP ( 'NONE', ( #130570, #56961, #200906, #176482, #39692, #215144, #62198, #4683 ) ) ;
#843 = EDGE_CURVE ( 'NONE', #121196, #109386, #79089, .T. ) ;
#842 = DIRECTION ( 'NONE',  ( 0.9961946980917458800, -0.08715574274765354500, 0.0000000000000000000 ) ) ;
#845 = ADVANCED_FACE ( 'NONE', ( #170120 ), #159336, .T. ) ;
#844 = DIRECTION ( 'NONE',  ( -0.08715574274766045600, 0.9961946980917454300, 0.0000000000000000000 ) ) ;
#846 = PRESENTATION_LAYER_ASSIGNMENT (  '', '', ( #200077 ) ) ;
#847 = PLANE ( 'NONE',  #154769 ) ;
#848 = PRESENTATION_LAYER_ASSIGNMENT (  '', '', ( #211523 ) ) ;
#849 = EDGE_CURVE ( 'NONE', #93571, #190652, #204839, .T. ) ;
#850 = EDGE_LOOP ( 'NONE', ( #25092, #128674, #180928, #178127 ) ) ;
#851 = VECTOR ( 'NONE', #110651, 1000.000000000000000 ) ;
#852 = CARTESIAN_POINT ( 'NONE',  ( -0.1249999999999999700, -3.250000000000000000, 15.11500000000000000 ) ) ;
#853 = DIRECTION ( 'NONE',  ( -0.0000000000000000000, -1.000000000000000000, -0.0000000000000000000 ) ) ;
#854 = LINE ( 'NONE', #56548, #91879 ) ;
#856 = ORIENTED_EDGE ( 'NONE', *, *, #91422, .T. ) ;
#855 = CARTESIAN_POINT ( 'NONE',  ( 0.7499999999999995600, 0.01000000000000000000, -1.800000000000000000 ) ) ;
#857 = STYLED_ITEM ( 'NONE', ( #67316 ), #162777 ) ;
#859 = VECTOR ( 'NONE', #50107, 1000.000000000000100 ) ;
#858 = FACE_OUTER_BOUND ( 'NONE', #128421, .T. ) ;
#860 = MECHANICAL_DESIGN_GEOMETRIC_PRESENTATION_REPRESENTATION (  '', ( #200090 ), #12356 ) ;
#862 = CARTESIAN_POINT ( 'NONE',  ( 1.709991531170533600, 0.9899999999999999900, 1.068339825502538900 ) ) ;
#861 = LINE ( 'NONE', #202158, #177535 ) ;
#863 = EDGE_LOOP ( 'NONE', ( #187523, #2747, #84865, #203261, #118075, #135307 ) ) ;
#864 = SURFACE_SIDE_STYLE ('',( #28005 ) ) ;
#865 = EDGE_LOOP ( 'NONE', ( #69352, #22719, #17530, #63208 ) ) ;
#866 = STYLED_ITEM ( 'NONE', ( #90684 ), #42284 ) ;
#867 = EDGE_LOOP ( 'NONE', ( #138884, #182810, #147184, #179176 ) ) ;
#868 = FILL_AREA_STYLE ('',( #136216 ) ) ;
#869 = CIRCLE ( 'NONE', #160405, 0.5000000000000004400 ) ;
#870 = CARTESIAN_POINT ( 'NONE',  ( 1.300000000000000000, 0.05000000000000000300, -1.000000000000000000 ) ) ;
#871 = COLOUR_RGB ( '',0.2274509803921568600, 0.1764705882352941000, 0.09411764705882352800 ) ;
#872 = PRESENTATION_LAYER_ASSIGNMENT (  '', '', ( #23808 ) ) ;
#874 = ORIENTED_EDGE ( 'NONE', *, *, #16352, .T. ) ;
#873 = FACE_OUTER_BOUND ( 'NONE', #181413, .T. ) ;
#875 = SURFACE_STYLE_USAGE ( .BOTH. , #103282 ) ;
#876 = LINE ( 'NONE', #45018, #177551 ) ;
#877 = CARTESIAN_POINT ( 'NONE',  ( -4.399999999999999500, 0.0000000000000000000, -2.274999999999999900 ) ) ;
#878 = ORIENTED_EDGE ( 'NONE', *, *, #183955, .T. ) ;
#880 = UNCERTAINTY_MEASURE_WITH_UNIT (LENGTH_MEASURE( 1.000000000000000100E-005 ), #5815, 'distance_accuracy_value', 'NONE');
#879 = FACE_OUTER_BOUND ( 'NONE', #132732, .T. ) ;
#881 = DIRECTION ( 'NONE',  ( -1.000000000000000000, 0.0000000000000000000, 0.0000000000000000000 ) ) ;
#884 = CARTESIAN_POINT ( 'NONE',  ( 1.643000179285644100, 0.5000000000000001100, -0.3677342178367584700 ) ) ;
#883 = SURFACE_STYLE_FILL_AREA ( #86565 ) ;
#882 = CARTESIAN_POINT ( 'NONE',  ( 1.150000000000000100, -0.09999999999999999200, -3.600000000000000100 ) ) ;
#885 = CARTESIAN_POINT ( 'NONE',  ( -2.625000000000000000, 0.3890708399750605900, -3.906165006050061500 ) ) ;
#886 =( NAMED_UNIT ( * ) PLANE_ANGLE_UNIT ( ) SI_UNIT ( $, .RADIAN. ) );
#887 = ORIENTED_EDGE ( 'NONE', *, *, #98897, .T. ) ;
#888 = MECHANICAL_DESIGN_GEOMETRIC_PRESENTATION_REPRESENTATION (  '', ( #200111 ), #12384 ) ;
#889 = STYLED_ITEM ( 'NONE', ( #73726 ), #31105 ) ;
#890 = CARTESIAN_POINT ( 'NONE',  ( -0.7499999999999992200, 0.01000000000000000000, 0.5000000000000000000 ) ) ;
#891 = EDGE_CURVE ( 'NONE', #190169, #3048, #210229, .T. ) ;
#892 = CARTESIAN_POINT ( 'NONE',  ( 1.425000000000000500, 1.350000000000000100, 0.8499999999999998700 ) ) ;
#893 = AXIS2_PLACEMENT_3D ( 'NONE', #137215, #34878, #154463 ) ;
#894 = ORIENTED_EDGE ( 'NONE', *, *, #141090, .F. ) ;
#895 = UNCERTAINTY_MEASURE_WITH_UNIT (LENGTH_MEASURE( 1.000000000000000100E-005 ), #95463, 'distance_accuracy_value', 'NONE');
#896 = VERTEX_POINT ( 'NONE', #44416 ) ;
#897 = PRESENTATION_STYLE_ASSIGNMENT (( #1623 ) ) ;
#898 = STYLED_ITEM ( 'NONE', ( #146614 ), #168442 ) ;
#899 = EDGE_CURVE ( 'NONE', #170832, #16243, #22841, .T. ) ;
#900 = ORIENTED_EDGE ( 'NONE', *, *, #90344, .F. ) ;
#901 = VECTOR ( 'NONE', #7579, 1000.000000000000000 ) ;
#902 = ADVANCED_FACE ( 'NONE', ( #28247 ), #27225, .F. ) ;
#903 = DIRECTION ( 'NONE',  ( 1.548860246407863600E-016, 0.0000000000000000000, 1.000000000000000000 ) ) ;
#904 = VECTOR ( 'NONE', #156671, 1000.000000000000000 ) ;
#905 = DIRECTION ( 'NONE',  ( 1.000000000000000000, 0.0000000000000000000, -0.0000000000000000000 ) ) ;
#906 = PRESENTATION_STYLE_ASSIGNMENT (( #125677 ) ) ;
#907 = EDGE_CURVE ( 'NONE', #125642, #15607, #108441, .T. ) ;
#908 = EDGE_CURVE ( 'NONE', #6948, #219929, #153964, .T. ) ;
#909 = FACE_OUTER_BOUND ( 'NONE', #71527, .T. ) ;
#911 = CARTESIAN_POINT ( 'NONE',  ( 0.8842261904761904400, 1.000000000000000000, 0.3211309523809525200 ) ) ;
#910 = CARTESIAN_POINT ( 'NONE',  ( -1.399999999999999900, 0.4000000000000000200, 0.5499999999999998200 ) ) ;
#912 = CARTESIAN_POINT ( 'NONE',  ( 0.6535633116883117200, 0.4500000000000001200, 0.3077922077922077300 ) ) ;
#913 = CARTESIAN_POINT ( 'NONE',  ( 3.250000000000000400, 3.100000000000000500, 7.000000000000000000 ) ) ;
#914 = ORIENTED_EDGE ( 'NONE', *, *, #41546, .T. ) ;
#915 = DIRECTION ( 'NONE',  ( -1.000000000000000000, 0.0000000000000000000, 0.0000000000000000000 ) ) ;
#916 = DIRECTION ( 'NONE',  ( 0.0000000000000000000, 0.0000000000000000000, 1.000000000000000000 ) ) ;
#917 = CARTESIAN_POINT ( 'NONE',  ( 3.906165006050061900, 0.3890708399750602600, 0.5749999999999997300 ) ) ;
#918 = EDGE_CURVE ( 'NONE', #130212, #86289, #73688, .T. ) ;
#919 = PRESENTATION_STYLE_ASSIGNMENT (( #53886 ) ) ;
#920 = FACE_OUTER_BOUND ( 'NONE', #136845, .T. ) ;
#921 =( GEOMETRIC_REPRESENTATION_CONTEXT ( 3 ) GLOBAL_UNCERTAINTY_ASSIGNED_CONTEXT ( ( #173188 ) ) GLOBAL_UNIT_ASSIGNED_CONTEXT ( ( #169201, #66685, #186374 ) ) REPRESENTATION_CONTEXT ( 'NONE', 'WORKASPACE' ) );
#923 = CARTESIAN_POINT ( 'NONE',  ( -0.3581418860284721900, 1.810000000000000300, 0.6252899889154843700 ) ) ;
#922 = AXIS2_PLACEMENT_3D ( 'NONE', #119323, #16871, #136503 ) ;
#924 = LINE ( 'NONE', #25581, #91944 ) ;
#925 = AXIS2_PLACEMENT_3D ( 'NONE', #127715, #25260, #144912 ) ;
#926 = LINE ( 'NONE', #205791, #41078 ) ;
#928 = CARTESIAN_POINT ( 'NONE',  ( -0.3168775734903926900, 0.9899999999999995500, -0.2465139979071090100 ) ) ;
#927 = SURFACE_STYLE_FILL_AREA ( #145774 ) ;
#929 = FACE_OUTER_BOUND ( 'NONE', #198272, .T. ) ;
#930 = ORIENTED_EDGE ( 'NONE', *, *, #173325, .T. ) ;
#932 = ADVANCED_FACE ( 'NONE', ( #62987 ), #87060, .T. ) ;
#931 = DIRECTION ( 'NONE',  ( -0.0000000000000000000, -0.0000000000000000000, -1.000000000000000000 ) ) ;
#933 = ORIENTED_EDGE ( 'NONE', *, *, #99730, .T. ) ;
#934 = CARTESIAN_POINT ( 'NONE',  ( 0.0000000000000000000, 0.9899999999999999900, 2.459999999999999500 ) ) ;
#936 = B_SPLINE_SURFACE_WITH_KNOTS ( 'NONE', 3, 1, ( 
 ( #148430, #149176 ),
 ( #46715, #166396 ),
 ( #63914, #183653 ),
 ( #81161, #200805 ),
 ( #98322, #217964 ),
 ( #115457, #13042 ),
 ( #132695, #30287 ) ),
 .UNSPECIFIED., .F., .F., .F.,
 ( 4, 1, 1, 1, 4 ),
 ( 2, 2 ),
 ( 0.0000000000000000000, 0.3024254584316378200, 0.5584020883379766700, 0.7858286956495570400, 1.000000000000000000 ),
 ( 0.0000000000000000000, 1.000000000000000000 ),
 .UNSPECIFIED. ) ;
#935 = UNCERTAINTY_MEASURE_WITH_UNIT (LENGTH_MEASURE( 1.000000000000000100E-005 ), #112449, 'distance_accuracy_value', 'NONE');
#937 =( LENGTH_UNIT ( ) NAMED_UNIT ( * ) SI_UNIT ( .MILLI., .METRE. ) );
#938 = DIRECTION ( 'NONE',  ( 0.0000000000000000000, -1.000000000000000000, 0.0000000000000000000 ) ) ;
#939 = CARTESIAN_POINT ( 'NONE',  ( 0.8581845238095238100, 0.9899999999999999900, 0.3965773809523811000 ) ) ;
#940 = CARTESIAN_POINT ( 'NONE',  ( -4.399999999999999500, 0.009999999999999998500, 1.200000000000000200 ) ) ;
#941 = DIRECTION ( 'NONE',  ( -7.228014483236697000E-017, 0.0000000000000000000, -1.000000000000000000 ) ) ;
#943 = EDGE_CURVE ( 'NONE', #132839, #11743, #132523, .T. ) ;
#942 = MECHANICAL_DESIGN_GEOMETRIC_PRESENTATION_REPRESENTATION (  '', ( #177226 ), #12438 ) ;
#944 = SURFACE_STYLE_USAGE ( .BOTH. , #103347 ) ;
#945 = CARTESIAN_POINT ( 'NONE',  ( -0.1499999999999997400, -0.1000000000000000100, 3.600000000000000100 ) ) ;
#946 =( NAMED_UNIT ( * ) SI_UNIT ( $, .STERADIAN. ) SOLID_ANGLE_UNIT ( ) );
#947 = CARTESIAN_POINT ( 'NONE',  ( -0.2613946217208517600, 0.3379180506700914000, 0.7499999999999997800 ) ) ;
#948 = EDGE_LOOP ( 'NONE', ( #121794, #125747, #128045, #129395 ) ) ;
#949 = COLOUR_RGB ( '',0.8980392156862745400, 0.8980392156862745400, 0.8980392156862745400 ) ;
#950 = UNCERTAINTY_MEASURE_WITH_UNIT (LENGTH_MEASURE( 1.000000000000000100E-005 ), #79457, 'distance_accuracy_value', 'NONE');
#951 =( NAMED_UNIT ( * ) PLANE_ANGLE_UNIT ( ) SI_UNIT ( $, .RADIAN. ) );
#952 = CARTESIAN_POINT ( 'NONE',  ( 0.1136795520600893900, 0.4500000000000001800, 0.2571551650954629900 ) ) ;
#953 = LINE ( 'NONE', #21069, #132086 ) ;
#954 = CARTESIAN_POINT ( 'NONE',  ( -4.600849848992967700, 0.07521213566315732000, 2.174999999999999800 ) ) ;
#955 = EDGE_CURVE ( 'NONE', #156940, #119088, #178073, .T. ) ;
#956 = DIRECTION ( 'NONE',  ( -1.000000000000000000, 0.0000000000000000000, 0.0000000000000000000 ) ) ;
#957 = ORIENTED_EDGE ( 'NONE', *, *, #102724, .T. ) ;
#958 = VECTOR ( 'NONE', #20526, 1000.000000000000100 ) ;
#959 = CARTESIAN_POINT ( 'NONE',  ( 3.829631057658170700, 0.07471460235152251100, -0.5585178392055547600 ) ) ;
#960 = CIRCLE ( 'NONE', #129870, 0.4500000000000007300 ) ;
#961 = ADVANCED_FACE ( 'NONE', ( #1383 ), #96765, .F. ) ;
#962 = MECHANICAL_DESIGN_GEOMETRIC_PRESENTATION_REPRESENTATION (  '', ( #177246 ), #12452 ) ;
#963 = ORIENTED_EDGE ( 'NONE', *, *, #147930, .F. ) ;
#964 = ADVANCED_FACE ( 'NONE', ( #116378 ), #100328, .F. ) ;
#965 =( NAMED_UNIT ( * ) SI_UNIT ( $, .STERADIAN. ) SOLID_ANGLE_UNIT ( ) );
#966 = LINE ( 'NONE', #2076, #41122 ) ;
#967 = CARTESIAN_POINT ( 'NONE',  ( -0.07431138078009430500, 0.4550000000000000200, -0.1474230541444903300 ) ) ;
#968 = DIRECTION ( 'NONE',  ( -0.0000000000000000000, 1.000000000000000000, -0.0000000000000000000 ) ) ;
#969 = ORIENTED_EDGE ( 'NONE', *, *, #28251, .F. ) ;
#970 =( NAMED_UNIT ( * ) SI_UNIT ( $, .STERADIAN. ) SOLID_ANGLE_UNIT ( ) );
#971 = CARTESIAN_POINT ( 'NONE',  ( -0.9499999999999998400, 0.3099999999999999400, 4.792657022571006600 ) ) ;
#972 = EDGE_CURVE ( 'NONE', #10529, #9727, #9305, .T. ) ;
#973 = CARTESIAN_POINT ( 'NONE',  ( 3.684583261622314900, 0.4250000000000003800, 2.174999999999999800 ) ) ;
#974 = PLANE ( 'NONE',  #179543 ) ;
#975 = ORIENTED_EDGE ( 'NONE', *, *, #210964, .F. ) ;
#976 = EDGE_CURVE ( 'NONE', #120306, #219929, #54762, .T. ) ;
#977 = VECTOR ( 'NONE', #97229, 1000.000000000000000 ) ;
#978 = ORIENTED_EDGE ( 'NONE', *, *, #147027, .T. ) ;
#979 = SURFACE_STYLE_USAGE ( .BOTH. , #103384 ) ;
#980 = CARTESIAN_POINT ( 'NONE',  ( -2.540000000000000000, 1.600000000000000100, 0.0000000000000000000 ) ) ;
#981 = LINE ( 'NONE', #24727, #132111 ) ;
#982 = CARTESIAN_POINT ( 'NONE',  ( -1.499999999999999600, 0.0000000000000000000, 2.000000000000000000 ) ) ;
#983 = VECTOR ( 'NONE', #143396, 1000.000000000000000 ) ;
#984 = PRESENTATION_LAYER_ASSIGNMENT (  '', '', ( #200208 ) ) ;
#986 = FILL_AREA_STYLE ('',( #188698 ) ) ;
#985 = AXIS2_PLACEMENT_3D ( 'NONE', #217581, #81526, #201148 ) ;
#987 = PLANE ( 'NONE',  #58959 ) ;
#988 = VERTEX_POINT ( 'NONE', #148853 ) ;
#989 = CARTESIAN_POINT ( 'NONE',  ( -0.7499999999999995600, 0.01000000000000000000, -1.899999999999999500 ) ) ;
#990 = ORIENTED_EDGE ( 'NONE', *, *, #121374, .F. ) ;
#991 = ORIENTED_EDGE ( 'NONE', *, *, #39009, .T. ) ;
#992 =( NAMED_UNIT ( * ) SI_UNIT ( $, .STERADIAN. ) SOLID_ANGLE_UNIT ( ) );
#993 = VERTEX_POINT ( 'NONE', #63594 ) ;
#994 = LINE ( 'NONE', #213665, #86687 ) ;
#995 = VECTOR ( 'NONE', #28327, 1000.000000000000000 ) ;
#996 =( NAMED_UNIT ( * ) SI_UNIT ( $, .STERADIAN. ) SOLID_ANGLE_UNIT ( ) );
#997 = CARTESIAN_POINT ( 'NONE',  ( -0.2303847577293343400, 0.1099999999999999900, 1.875000000000000200 ) ) ;
#998 = FILL_AREA_STYLE_COLOUR ( '', #54696 ) ;
#999 = ADVANCED_FACE ( 'NONE', ( #94983 ), #78889, .F. ) ;
#1000 = SURFACE_STYLE_USAGE ( .BOTH. , #103412 ) ;
#1001 = CARTESIAN_POINT ( 'NONE',  ( -0.1999999999999999800, 8.211704445614963400E-017, -1.305891552201253100 ) ) ;
#1002 = MECHANICAL_DESIGN_GEOMETRIC_PRESENTATION_REPRESENTATION (  '', ( #200232 ), #12497 ) ;
#1003 = ORIENTED_EDGE ( 'NONE', *, *, #8405, .T. ) ;
#1004 = LINE ( 'NONE', #163471, #6350 ) ;
#1005 = FILL_AREA_STYLE_COLOUR ( '', #122190 ) ;
#1006 = CARTESIAN_POINT ( 'NONE',  ( 4.015356542557099400, 0.2017226503623526800, 2.975000000000000100 ) ) ;
#1007 = EDGE_CURVE ( 'NONE', #156131, #23766, #33411, .T. ) ;
#1008 = CARTESIAN_POINT ( 'NONE',  ( -4.606536680706073900, -0.02210998129830451000, -2.649999999999999500 ) ) ;
#1009 = DIRECTION ( 'NONE',  ( -0.0000000000000000000, 1.000000000000000000, -0.0000000000000000000 ) ) ;
#1010 = ORIENTED_EDGE ( 'NONE', *, *, #130386, .T. ) ;
#1011 = DIRECTION ( 'NONE',  ( 0.0000000000000000000, 0.0000000000000000000, 1.000000000000000000 ) ) ;
#1012 = CARTESIAN_POINT ( 'NONE',  ( -1.976190476190476900, 0.9899999999999999900, 0.9952380952380959200 ) ) ;
#1014 = CIRCLE ( 'NONE', #101619, 0.04000000000000010500 ) ;
#1013 = DIRECTION ( 'NONE',  ( -0.3508354470112577400, 0.0000000000000000000, 0.9364371250225030900 ) ) ;
#1015 = MECHANICAL_DESIGN_GEOMETRIC_PRESENTATION_REPRESENTATION (  '', ( #200243 ), #12510 ) ;
#1016 = CARTESIAN_POINT ( 'NONE',  ( 1.550000000000000300, 0.05000000000000000300, -4.150000000000001200 ) ) ;
#1018 = CARTESIAN_POINT ( 'NONE',  ( -3.898167722570840900, -0.02210998129830453800, -2.549999999999999800 ) ) ;
#1017 = DIRECTION ( 'NONE',  ( -0.0000000000000000000, 1.000000000000000000, -0.0000000000000000000 ) ) ;
#1019 = VECTOR ( 'NONE', #139139, 1000.000000000000000 ) ;
#1020 = CARTESIAN_POINT ( 'NONE',  ( 0.1561128417033413900, 0.01231677438645782100, 3.879290552257195700 ) ) ;
#1021 = DIRECTION ( 'NONE',  ( 1.000000000000000000, -0.0000000000000000000, -0.0000000000000000000 ) ) ;
#1022 = CARTESIAN_POINT ( 'NONE',  ( 1.092768397718552300, 0.3499999999999995900, -0.7500000000000006700 ) ) ;
#1023 = EDGE_CURVE ( 'NONE', #85206, #182323, #49453, .T. ) ;
#1025 = VECTOR ( 'NONE', #157424, 1000.000000000000000 ) ;
#1024 = DIRECTION ( 'NONE',  ( 1.000000000000000000, -3.614007241618349200E-015, 0.0000000000000000000 ) ) ;
#1026 = ORIENTED_EDGE ( 'NONE', *, *, #194179, .T. ) ;
#1027 = COLOUR_RGB ( '',0.8980392156862745400, 0.9176470588235293700, 0.9294117647058823800 ) ;
#1028 = ORIENTED_EDGE ( 'NONE', *, *, #63386, .T. ) ;
#1029 = VERTEX_POINT ( 'NONE', #136113 ) ;
#1030 = MANIFOLD_SOLID_BREP ( 'Cut-Extrude7', #86849 ) ;
#1031 = PRESENTATION_LAYER_ASSIGNMENT (  '', '', ( #200256 ) ) ;
#1032 = ORIENTED_EDGE ( 'NONE', *, *, #10580, .T. ) ;
#1033 = DIRECTION ( 'NONE',  ( 0.0000000000000000000, 0.0000000000000000000, -1.000000000000000000 ) ) ;
#1035 = EDGE_CURVE ( 'NONE', #119010, #184821, #102865, .T. ) ;
#1034 = STYLED_ITEM ( 'NONE', ( #1377 ), #135463 ) ;
#1036 = DIRECTION ( 'NONE',  ( -0.9961946980917454300, -0.08715574274765861000, 0.0000000000000000000 ) ) ;
#1037 = ORIENTED_EDGE ( 'NONE', *, *, #199974, .T. ) ;
#1039 = ORIENTED_EDGE ( 'NONE', *, *, #201133, .T. ) ;
#1038 = FILL_AREA_STYLE_COLOUR ( '', #139420 ) ;
#1040 = FILL_AREA_STYLE_COLOUR ( '', #22533 ) ;
#1041 = CARTESIAN_POINT ( 'NONE',  ( -0.1249999999999999700, -3.250000000000000000, 30.48000000000000000 ) ) ;
#1042 = PLANE ( 'NONE',  #163827 ) ;
#1043 = CARTESIAN_POINT ( 'NONE',  ( -1.171672077922078200, 1.600000000000000100, -0.3425324675324672400 ) ) ;
#1044 = SURFACE_STYLE_USAGE ( .BOTH. , #103459 ) ;
#1045 = CYLINDRICAL_SURFACE ( 'NONE', #123523, 0.06471460235688139600 ) ;
#1046 = ORIENTED_EDGE ( 'NONE', *, *, #123466, .T. ) ;
#1047 = VERTEX_POINT ( 'NONE', #51593 ) ;
#1048 = CARTESIAN_POINT ( 'NONE',  ( -0.1737035795268795600, 0.04253409208038120400, 3.859671537106236400 ) ) ;
#1049 =( NAMED_UNIT ( * ) PLANE_ANGLE_UNIT ( ) SI_UNIT ( $, .RADIAN. ) );
#1050 =( NAMED_UNIT ( * ) PLANE_ANGLE_UNIT ( ) SI_UNIT ( $, .RADIAN. ) );
#1052 = CARTESIAN_POINT ( 'NONE',  ( 2.656356287497750200, 0.009999999999999781600, 3.764916455298872800 ) ) ;
#1051 = CARTESIAN_POINT ( 'NONE',  ( 0.8237654093139406000, 0.4499999999999998400, -0.09675866468207053300 ) ) ;
#1053 = SURFACE_STYLE_USAGE ( .BOTH. , #103471 ) ;
#1054 = AXIS2_PLACEMENT_3D ( 'NONE', #157872, #55373, #175119 ) ;
#1056 = ORIENTED_EDGE ( 'NONE', *, *, #3647, .F. ) ;
#1055 = AXIS2_PLACEMENT_3D ( 'NONE', #82646, #219459, #151372 ) ;
#1057 = CARTESIAN_POINT ( 'NONE',  ( 12.70000000000000100, 1.600000000000000100, 1.084202172485504400E-016 ) ) ;
#1058 = CARTESIAN_POINT ( 'NONE',  ( 0.2000000000000000100, 1.900000000000004100, 0.1000000000000012800 ) ) ;
#1059 = DIRECTION ( 'NONE',  ( 0.0000000000000000000, 1.084202172485504400E-016, -1.000000000000000000 ) ) ;
#1060 = STYLED_ITEM ( 'NONE', ( #210705 ), #57202 ) ;
#1061 = ORIENTED_EDGE ( 'NONE', *, *, #102459, .F. ) ;
#1062 = EDGE_CURVE ( 'NONE', #5330, #198014, #148408, .T. ) ;
#1063 = CARTESIAN_POINT ( 'NONE',  ( -0.9305133407431435100, 1.599999999999999600, -1.256609758062165100 ) ) ;
#1064 = EDGE_CURVE ( 'NONE', #80933, #119396, #73492, .T. ) ;
#1065 = CARTESIAN_POINT ( 'NONE',  ( 4.792657022571006600, 0.3100000000000001600, 2.174999999999999800 ) ) ;
#1067 =( NAMED_UNIT ( * ) SI_UNIT ( $, .STERADIAN. ) SOLID_ANGLE_UNIT ( ) );
#1066 = AXIS2_PLACEMENT_3D ( 'NONE', #68956, #188632, #86226 ) ;
#1068 = EDGE_LOOP ( 'NONE', ( #22938, #23052, #80865, #7210 ) ) ;
#1069 = FILL_AREA_STYLE ('',( #188785 ) ) ;
#1070 = SURFACE_STYLE_USAGE ( .BOTH. , #103487 ) ;
#1071 = CIRCLE ( 'NONE', #135872, 0.4000000000000006300 ) ;
#1072 = CIRCLE ( 'NONE', #85707, 1.100000000000000300 ) ;
#1073 = ORIENTED_EDGE ( 'NONE', *, *, #170691, .F. ) ;
#1074 = UNCERTAINTY_MEASURE_WITH_UNIT (LENGTH_MEASURE( 1.000000000000000100E-005 ), #35451, 'distance_accuracy_value', 'NONE');
#1076 = PRESENTATION_STYLE_ASSIGNMENT (( #120999 ) ) ;
#1075 = LINE ( 'NONE', #195497, #132195 ) ;
#1077 = ORIENTED_EDGE ( 'NONE', *, *, #77767, .T. ) ;
#1078 = ORIENTED_EDGE ( 'NONE', *, *, #205459, .T. ) ;
#1079 = ORIENTED_EDGE ( 'NONE', *, *, #27498, .T. ) ;
#1080 = LINE ( 'NONE', #150097, #132201 ) ;
#1081 = COLOUR_RGB ( '',0.8980392156862745400, 0.9176470588235293700, 0.9294117647058823800 ) ;
#1082 = CARTESIAN_POINT ( 'NONE',  ( 2.968887197509809900, 0.07496769716583956400, -4.603643793802120000 ) ) ;
#1083 = ORIENTED_EDGE ( 'NONE', *, *, #43693, .T. ) ;
#1084 = CARTESIAN_POINT ( 'NONE',  ( 0.8299999999999999600, 0.09000000000000001100, 0.6999999999999998400 ) ) ;
#1086 = ORIENTED_EDGE ( 'NONE', *, *, #136197, .F. ) ;
#1085 = CARTESIAN_POINT ( 'NONE',  ( 0.01463068181818189700, 1.800000000000000000, 0.4822443181818182300 ) ) ;
#1087 = LINE ( 'NONE', #190192, #86774 ) ;
#1088 = VECTOR ( 'NONE', #213091, 1000.000000000000100 ) ;
#1089 = STYLED_ITEM ( 'NONE', ( #145255 ), #129539 ) ;
#1090 = STYLED_ITEM ( 'NONE', ( #7887 ), #190337 ) ;
#1091 = CARTESIAN_POINT ( 'NONE',  ( 0.3595338502431447700, 1.340000000000000100, -0.3256798809971753200 ) ) ;
#1092 = DIRECTION ( 'NONE',  ( -0.0000000000000000000, -0.0000000000000000000, -1.000000000000000000 ) ) ;
#1093 = DIRECTION ( 'NONE',  ( 1.000000000000000000, 7.228014483236695800E-017, 0.0000000000000000000 ) ) ;
#1094 = CARTESIAN_POINT ( 'NONE',  ( -0.5746593504908944500, 0.9899999999999997700, 1.052693925221279700 ) ) ;
#1095 = AXIS2_PLACEMENT_3D ( 'NONE', #108044, #5597, #125200 ) ;
#1096 = CARTESIAN_POINT ( 'NONE',  ( -0.7938988095238099800, 0.9899999999999999900, -0.8190476190476185800 ) ) ;
#1097 = EDGE_CURVE ( 'NONE', #180687, #195545, #57351, .T. ) ;
#1098 = CARTESIAN_POINT ( 'NONE',  ( 0.6735308441558441900, 0.4500000000000000700, -0.2454545454545454500 ) ) ;
#1099 = FILL_AREA_STYLE_COLOUR ( '', #108594 ) ;
#1100 = DIRECTION ( 'NONE',  ( -0.0000000000000000000, -0.0000000000000000000, -1.000000000000000000 ) ) ;
#1101 = ORIENTED_EDGE ( 'NONE', *, *, #81397, .F. ) ;
#1103 = CARTESIAN_POINT ( 'NONE',  ( 3.115809963490171300, 0.9010472266500357800, 3.724999999999999600 ) ) ;
#1102 = CARTESIAN_POINT ( 'NONE',  ( -1.069730320585929000, 0.3429327279149806400, 0.7499999999999997800 ) ) ;
#1104 = FILL_AREA_STYLE ('',( #188817 ) ) ;
#1105 = CARTESIAN_POINT ( 'NONE',  ( -0.5749999999999997300, 0.1886990370373326200, -3.941495961081184200 ) ) ;
#1106 = ORIENTED_EDGE ( 'NONE', *, *, #37591, .F. ) ;
#1108 = LINE ( 'NONE', #64446, #92135 ) ;
#1107 = LINE ( 'NONE', #35444, #132226 ) ;
#1109 = VERTEX_POINT ( 'NONE', #154809 ) ;
#1110 = CARTESIAN_POINT ( 'NONE',  ( 2.968088800538339900, 0.8749999999999971100, 1.774999999999999700 ) ) ;
#1111 = EDGE_CURVE ( 'NONE', #104499, #50571, #183252, .T. ) ;
#1113 = ORIENTED_EDGE ( 'NONE', *, *, #205983, .F. ) ;
#1112 = EDGE_LOOP ( 'NONE', ( #91669, #76662, #81793, #123663 ) ) ;
#1114 = DIRECTION ( 'NONE',  ( -0.0000000000000000000, 0.0000000000000000000, -1.000000000000000000 ) ) ;
#1115 = B_SPLINE_CURVE_WITH_KNOTS ( 'NONE', 3,
 ( #42595, #213842, #94176, #8860, #128512, #26073, #145716, #43311, #162928, #60455, #180183, #77706, #197342, #94909, #214568, #112004 ),
 .UNSPECIFIED., .F., .F.,
 ( 4, 3, 3, 3, 3, 4 ),
 ( 0.0000000000000000000, 2.169480684434361800E-005, 5.016285706802338900E-005, 9.402832603314498200E-005, 0.0001396002535647121500, 0.0001787170638320448800 ),
 .UNSPECIFIED. ) ;
#1116 = ORIENTED_EDGE ( 'NONE', *, *, #8639, .T. ) ;
#1117 = VECTOR ( 'NONE', #101223, 1000.000000000000000 ) ;
#1118 = DIRECTION ( 'NONE',  ( 0.0000000000000000000, 0.0000000000000000000, -1.000000000000000000 ) ) ;
#1120 = ADVANCED_FACE ( 'NONE', ( #92212 ), #189221, .F. ) ;
#1119 = DIRECTION ( 'NONE',  ( -0.0000000000000000000, -1.000000000000000000, -0.0000000000000000000 ) ) ;
#1121 = SURFACE_SIDE_STYLE ('',( #69233 ) ) ;
#1122 = CIRCLE ( 'NONE', #188373, 0.1000000000000000500 ) ;
#1123 = PRESENTATION_STYLE_ASSIGNMENT (( #5510 ) ) ;
#1124 = CARTESIAN_POINT ( 'NONE',  ( 0.2500000000000001700, 0.3099999999999999400, -4.792657022571006600 ) ) ;
#1125 = AXIS2_PLACEMENT_3D ( 'NONE', #197100, #77453, #215081 ) ;
#1126 = COLOUR_RGB ( '',0.2274509803921568600, 0.1764705882352941000, 0.09411764705882352800 ) ;
#1127 = PLANE ( 'NONE',  #60436 ) ;
#1128 = SURFACE_STYLE_USAGE ( .BOTH. , #103545 ) ;
#1129 = EDGE_CURVE ( 'NONE', #160830, #146664, #76059, .T. ) ;
#1130 = CARTESIAN_POINT ( 'NONE',  ( -0.09792207792207793800, 0.4499999999999998400, 0.0000000000000000000 ) ) ;
#1131 = LINE ( 'NONE', #177080, #126822 ) ;
#1132 = DIRECTION ( 'NONE',  ( 1.000000000000000000, 0.0000000000000000000, 0.0000000000000000000 ) ) ;
#1133 = DIRECTION ( 'NONE',  ( -1.000000000000000000, 0.0000000000000000000, 0.0000000000000000000 ) ) ;
#1134 = CARTESIAN_POINT ( 'NONE',  ( 1.149851190476191000, 0.9899999999999999900, 0.9974702380952382700 ) ) ;
#1135 = SURFACE_STYLE_FILL_AREA ( #96745 ) ;
#1137 = FACE_OUTER_BOUND ( 'NONE', #216687, .T. ) ;
#1136 =( NAMED_UNIT ( * ) SI_UNIT ( $, .STERADIAN. ) SOLID_ANGLE_UNIT ( ) );
#1138 = SURFACE_STYLE_FILL_AREA ( #210074 ) ;
#1139 = LINE ( 'NONE', #121568, #201827 ) ;
#1140 = CARTESIAN_POINT ( 'NONE',  ( 1.025000000000000100, 0.4250000000000000400, -2.684583261622315300 ) ) ;
#1141 = EDGE_LOOP ( 'NONE', ( #125356, #51817 ) ) ;
#1143 = DIRECTION ( 'NONE',  ( -1.000000000000000000, -0.0000000000000000000, -0.0000000000000000000 ) ) ;
#1142 = MECHANICAL_DESIGN_GEOMETRIC_PRESENTATION_REPRESENTATION (  '', ( #188861 ), #12638 ) ;
#1144 = CIRCLE ( 'NONE', #180971, 0.2249999999999995100 ) ;
#1145 = PRESENTATION_LAYER_ASSIGNMENT (  '', '', ( #200367 ) ) ;
#1146 = PRESENTATION_STYLE_ASSIGNMENT (( #18005 ) ) ;
#1147 = TOROIDAL_SURFACE ( 'NONE', #166033, -0.1999999999999997100, 1.100000000000000100 ) ;
#1148 = UNCERTAINTY_MEASURE_WITH_UNIT (LENGTH_MEASURE( 1.000000000000000100E-005 ), #149155, 'distance_accuracy_value', 'NONE');
#1150 = FILL_AREA_STYLE ('',( #188866 ) ) ;
#1149 = DIRECTION ( 'NONE',  ( 0.0000000000000000000, 1.000000000000000000, 0.0000000000000000000 ) ) ;
#1151 = ORIENTED_EDGE ( 'NONE', *, *, #368, .T. ) ;
#1152 = DIRECTION ( 'NONE',  ( -2.710505431213769000E-016, -0.0000000000000000000, -1.000000000000000000 ) ) ;
#1153 = CARTESIAN_POINT ( 'NONE',  ( 1.599999999999999900, 0.3499999999999999800, -0.6499999999999999100 ) ) ;
#1154 = FILL_AREA_STYLE_COLOUR ( '', #188264 ) ;
#1155 =( NAMED_UNIT ( * ) SI_UNIT ( $, .STERADIAN. ) SOLID_ANGLE_UNIT ( ) );
#1156 = CIRCLE ( 'NONE', #101447, 0.1647146023568812300 ) ;
#1157 = FILL_AREA_STYLE ('',( #51989 ) ) ;
#1158 = VERTEX_POINT ( 'NONE', #2228 ) ;
#1159 = FACE_OUTER_BOUND ( 'NONE', #92020, .T. ) ;
#1160 = STYLED_ITEM ( 'NONE', ( #48450 ), #219490 ) ;
#1161 = ORIENTED_EDGE ( 'NONE', *, *, #36858, .F. ) ;
#1162 = SURFACE_SIDE_STYLE ('',( #86960 ) ) ;
#1163 = CARTESIAN_POINT ( 'NONE',  ( -3.115809963490172600, 0.9010472266500348900, -1.774999999999999700 ) ) ;
#1164 = EDGE_CURVE ( 'NONE', #2620, #120128, #207188, .T. ) ;
#1165 = B_SPLINE_SURFACE_WITH_KNOTS ( 'NONE', 3, 1, ( 
 ( #86400, #104232 ),
 ( #1808, #121397 ),
 ( #18948, #138599 ),
 ( #36246, #155852 ),
 ( #53353, #173130 ),
 ( #70555, #190253 ),
 ( #87862, #207459 ),
 ( #104960, #2551 ),
 ( #122119, #19668 ),
 ( #139345, #36988 ),
 ( #156573, #54086 ),
 ( #173867, #71314 ),
 ( #191000, #88588 ),
 ( #208205, #105717 ),
 ( #3280, #122864 ),
 ( #20434, #140115 ),
 ( #37724, #157320 ),
 ( #54828, #174581 ),
 ( #72081, #191732 ) ),
 .UNSPECIFIED., .F., .F., .F.,
 ( 4, 1, 1, 1, 1, 1, 1, 1, 1, 1, 1, 1, 1, 1, 1, 1, 4 ),
 ( 2, 2 ),
 ( 0.0000000000000000000, 0.05801491135737508300, 0.1143247204630375000, 0.1699088507422017700, 0.2248887877482161900, 0.2798687247542306400, 0.3351802230648028300, 0.3913210332262411800, 0.4495242408278970500, 0.5087353604744506700, 0.5699172139853510000, 0.6336259368692799300, 0.6993830205542761500, 0.7686460504725779500, 0.8417833202836173500, 0.9189680164689640900, 1.000000000000000000 ),
 ( 0.0000000000000000000, 1.000000000000000000 ),
 .UNSPECIFIED. ) ;
#1166 = ORIENTED_EDGE ( 'NONE', *, *, #59464, .F. ) ;
#1168 = AXIS2_PLACEMENT_3D ( 'NONE', #120347, #17919, #137548 ) ;
#1167 = LINE ( 'NONE', #100015, #177839 ) ;
#1169 = ADVANCED_FACE ( 'NONE', ( #212579 ), #25175, .F. ) ;
#1170 = DIRECTION ( 'NONE',  ( 1.000000000000000000, 0.0000000000000000000, 0.0000000000000000000 ) ) ;
#1171 = EDGE_CURVE ( 'NONE', #19310, #83926, #116180, .T. ) ;
#1172 = PRESENTATION_STYLE_ASSIGNMENT (( #65343 ) ) ;
#1173 =( NAMED_UNIT ( * ) PLANE_ANGLE_UNIT ( ) SI_UNIT ( $, .RADIAN. ) );
#1174 = DIRECTION ( 'NONE',  ( 0.0000000000000000000, 0.0000000000000000000, -1.000000000000000000 ) ) ;
#1175 = ORIENTED_EDGE ( 'NONE', *, *, #87927, .T. ) ;
#1176 = VECTOR ( 'NONE', #165472, 1000.000000000000000 ) ;
#1177 = LINE ( 'NONE', #146279, #81515 ) ;
#1178 =( NAMED_UNIT ( * ) SI_UNIT ( $, .STERADIAN. ) SOLID_ANGLE_UNIT ( ) );
#1180 = CARTESIAN_POINT ( 'NONE',  ( -1.716964285714286200, 0.9899999999999999900, 0.6375000000000004000 ) ) ;
#1179 = DIRECTION ( 'NONE',  ( -0.0000000000000000000, 1.000000000000000000, -0.0000000000000000000 ) ) ;
#1181 = ORIENTED_EDGE ( 'NONE', *, *, #12408, .T. ) ;
#1182 = SURFACE_STYLE_USAGE ( .BOTH. , #103595 ) ;
#1183 = FILL_AREA_STYLE ('',( #188899 ) ) ;
#1184 =( GEOMETRIC_REPRESENTATION_CONTEXT ( 3 ) GLOBAL_UNCERTAINTY_ASSIGNED_CONTEXT ( ( #97649 ) ) GLOBAL_UNIT_ASSIGNED_CONTEXT ( ( #179665, #77152, #196792 ) ) REPRESENTATION_CONTEXT ( 'NONE', 'WORKASPACE' ) );
#1186 = DIRECTION ( 'NONE',  ( 0.0000000000000000000, 0.0000000000000000000, -1.000000000000000000 ) ) ;
#1185 = SURFACE_SIDE_STYLE ('',( #209375 ) ) ;
#1187 = ORIENTED_EDGE ( 'NONE', *, *, #145071, .T. ) ;
#1188 = EDGE_CURVE ( 'NONE', #79764, #221355, #30644, .T. ) ;
#1189 = CARTESIAN_POINT ( 'NONE',  ( 2.968088800538339900, 1.024999999999997000, 1.474999999999999600 ) ) ;
#1190 = AXIS2_PLACEMENT_3D ( 'NONE', #88332, #37477, #157066 ) ;
#1191 = CYLINDRICAL_SURFACE ( 'NONE', #27603, 0.04000000000000010500 ) ;
#1192 = ORIENTED_EDGE ( 'NONE', *, *, #153221, .T. ) ;
#1193 = COLOUR_RGB ( '',0.2274509803921568600, 0.1764705882352941000, 0.09411764705882352800 ) ;
#1194 = CIRCLE ( 'NONE', #136416, 0.1850000000000002800 ) ;
#1195 = ADVANCED_FACE ( 'NONE', ( #70655 ), #196436, .F. ) ;
#1196 = FILL_AREA_STYLE ('',( #445 ) ) ;
#1197 = VERTEX_POINT ( 'NONE', #139774 ) ;
#1198 = MECHANICAL_DESIGN_GEOMETRIC_PRESENTATION_REPRESENTATION (  '', ( #200426 ), #12695 ) ;
#1199 = EDGE_LOOP ( 'NONE', ( #99294, #187216, #3721, #48496, #136568, #83096, #79481, #106838 ) ) ;
#1200 = VERTEX_POINT ( 'NONE', #37409 ) ;
#1202 = ADVANCED_FACE ( 'NONE', ( #105429 ), #54520, .T. ) ;
#1201 =( NAMED_UNIT ( * ) PLANE_ANGLE_UNIT ( ) SI_UNIT ( $, .RADIAN. ) );
#1203 = VECTOR ( 'NONE', #35052, 1000.000000000000000 ) ;
#1204 = AXIS2_PLACEMENT_3D ( 'NONE', #774, #121092, #18662 ) ;
#1205 = EDGE_CURVE ( 'NONE', #109353, #113127, #201867, .T. ) ;
#1206 = VECTOR ( 'NONE', #125014, 1000.000000000000000 ) ;
#1207 = CARTESIAN_POINT ( 'NONE',  ( 3.904357787137382500, 0.04980973490458729500, -1.474999999999999600 ) ) ;
#1208 = DIRECTION ( 'NONE',  ( -1.000000000000000000, 0.0000000000000000000, 0.0000000000000000000 ) ) ;
#1209 = CARTESIAN_POINT ( 'NONE',  ( -1.000000000000000000, 0.2198057401481122200, 0.7499999999999997800 ) ) ;
#1210 = PRESENTATION_LAYER_ASSIGNMENT (  '', '', ( #12710 ) ) ;
#1212 =( NAMED_UNIT ( * ) SI_UNIT ( $, .STERADIAN. ) SOLID_ANGLE_UNIT ( ) );
#1211 = VECTOR ( 'NONE', #183713, 1000.000000000000000 ) ;
#1213 = EDGE_CURVE ( 'NONE', #82586, #147291, #3727, .T. ) ;
#1214 =( LENGTH_UNIT ( ) NAMED_UNIT ( * ) SI_UNIT ( .MILLI., .METRE. ) );
#1215 = ORIENTED_EDGE ( 'NONE', *, *, #202501, .F. ) ;
#1216 = DIRECTION ( 'NONE',  ( 0.0000000000000000000, 1.000000000000000000, 0.0000000000000000000 ) ) ;
#1217 = CARTESIAN_POINT ( 'NONE',  ( 0.06232539873251454600, 0.4549999999999999000, 0.2954349768429550000 ) ) ;
#1218 = STYLED_ITEM ( 'NONE', ( #117176 ), #109530 ) ;
#1219 = EDGE_CURVE ( 'NONE', #103323, #12847, #180426, .T. ) ;
#1220 = ORIENTED_EDGE ( 'NONE', *, *, #116443, .F. ) ;
#1221 = VECTOR ( 'NONE', #160977, 1000.000000000000000 ) ;
#1222 = EDGE_CURVE ( 'NONE', #130106, #33393, #134856, .T. ) ;
#1223 = FACE_OUTER_BOUND ( 'NONE', #188781, .T. ) ;
#1224 = FACE_OUTER_BOUND ( 'NONE', #11661, .T. ) ;
#1225 = ADVANCED_FACE ( 'NONE', ( #43908 ), #27824, .T. ) ;
#1226 = ORIENTED_EDGE ( 'NONE', *, *, #165474, .F. ) ;
#1227 = CIRCLE ( 'NONE', #175829, 0.2000000000000005100 ) ;
#1228 = CARTESIAN_POINT ( 'NONE',  ( -1.953947124909939400, 0.9899999999999999900, -0.5558077532044183300 ) ) ;
#1229 = ORIENTED_EDGE ( 'NONE', *, *, #54212, .F. ) ;
#1230 = DIRECTION ( 'NONE',  ( 1.000000000000000000, 0.0000000000000000000, 0.0000000000000000000 ) ) ;
#1231 = EDGE_CURVE ( 'NONE', #188132, #20399, #204427, .T. ) ;
#1232 = DIRECTION ( 'NONE',  ( 0.0000000000000000000, 0.0000000000000000000, -1.000000000000000000 ) ) ;
#1233 = DIRECTION ( 'NONE',  ( -0.0000000000000000000, 1.000000000000000000, -0.0000000000000000000 ) ) ;
#1234 = ORIENTED_EDGE ( 'NONE', *, *, #221283, .T. ) ;
#1235 = LINE ( 'NONE', #132781, #46758 ) ;
#1236 = PRESENTATION_LAYER_ASSIGNMENT (  '', '', ( #12732 ) ) ;
#1237 = PRESENTATION_LAYER_ASSIGNMENT (  '', '', ( #200475 ) ) ;
#1239 = CARTESIAN_POINT ( 'NONE',  ( -2.975000000000000100, 0.5749999999999999600, -2.684583261622315300 ) ) ;
#1238 = AXIS2_PLACEMENT_3D ( 'NONE', #220489, #14121, #33562 ) ;
#1241 = EDGE_LOOP ( 'NONE', ( #104404, #86706, #88208, #3654 ) ) ;
#1240 =( NAMED_UNIT ( * ) PLANE_ANGLE_UNIT ( ) SI_UNIT ( $, .RADIAN. ) );
#1243 = CARTESIAN_POINT ( 'NONE',  ( -2.268533364278735300, 0.9999999999999997800, -0.1639499930289294900 ) ) ;
#1242 =( LENGTH_UNIT ( ) NAMED_UNIT ( * ) SI_UNIT ( .MILLI., .METRE. ) );
#1244 = SURFACE_STYLE_USAGE ( .BOTH. , #103656 ) ;
#1245 = CARTESIAN_POINT ( 'NONE',  ( 3.895642212862617400, -0.04980973490458729500, 4.374999999999999100 ) ) ;
#1246 = CARTESIAN_POINT ( 'NONE',  ( -1.363551974676315800, 0.9900000000000002100, -0.8183362126810084200 ) ) ;
#1247 = CARTESIAN_POINT ( 'NONE',  ( 0.2852272727272727200, 1.799999999999999800, 0.3122159090909090700 ) ) ;
#1248 = VECTOR ( 'NONE', #10008, 1000.000000000000000 ) ;
#1249 = DIRECTION ( 'NONE',  ( 0.0000000000000000000, 0.0000000000000000000, 1.000000000000000000 ) ) ;
#1250 = ORIENTED_EDGE ( 'NONE', *, *, #99228, .T. ) ;
#1251 = ORIENTED_EDGE ( 'NONE', *, *, #101499, .T. ) ;
#1252 = PLANE ( 'NONE',  #142811 ) ;
#1253 = DIRECTION ( 'NONE',  ( 0.0000000000000000000, -1.000000000000000000, -1.307256925131209200E-016 ) ) ;
#1255 = EDGE_CURVE ( 'NONE', #5982, #94964, #113370, .T. ) ;
#1254 =( GEOMETRIC_REPRESENTATION_CONTEXT ( 3 ) GLOBAL_UNCERTAINTY_ASSIGNED_CONTEXT ( ( #146032 ) ) GLOBAL_UNIT_ASSIGNED_CONTEXT ( ( #49461, #169185, #66670 ) ) REPRESENTATION_CONTEXT ( 'NONE', 'WORKASPACE' ) );
#1256 = AXIS2_PLACEMENT_3D ( 'NONE', #6770, #41222, #160855 ) ;
#1257 = VERTEX_POINT ( 'NONE', #23108 ) ;
#1258 = CARTESIAN_POINT ( 'NONE',  ( 1.709999999999999700, 0.5000000000000000000, -0.2999999999999999900 ) ) ;
#1259 = ADVANCED_FACE ( 'NONE', ( #153563 ), #199081, .T. ) ;
#1260 = B_SPLINE_SURFACE_WITH_KNOTS ( 'NONE', 3, 1, ( 
 ( #70096, #2797 ),
 ( #122383, #19931 ),
 ( #139615, #37248 ),
 ( #156844, #54356 ),
 ( #174119, #71569 ),
 ( #191249, #88859 ),
 ( #208476, #105972 ) ),
 .UNSPECIFIED., .F., .F., .F.,
 ( 4, 1, 1, 1, 4 ),
 ( 2, 2 ),
 ( 0.0000000000000000000, 0.1852560147871022400, 0.4169789719687698200, 0.6851907911806702800, 1.000000000000000000 ),
 ( 0.0000000000000000000, 1.000000000000000000 ),
 .UNSPECIFIED. ) ;
#1261 = EDGE_LOOP ( 'NONE', ( #88389, #218984, #135577, #155882 ) ) ;
#1262 = CARTESIAN_POINT ( 'NONE',  ( -2.156398809523810500, 1.000000000000000000, -0.7425595238095230600 ) ) ;
#1263 =( NAMED_UNIT ( * ) SI_UNIT ( $, .STERADIAN. ) SOLID_ANGLE_UNIT ( ) );
#1264 = CARTESIAN_POINT ( 'NONE',  ( 0.7653434932023384100, 0.4550000000000000700, -0.1023926407428245200 ) ) ;
#1265 = CARTESIAN_POINT ( 'NONE',  ( -0.1999999999999999800, 6.776263578034412000E-018, 0.6999999999999992900 ) ) ;
#1266 = EDGE_CURVE ( 'NONE', #100851, #9924, #108037, .T. ) ;
#1267 =( NAMED_UNIT ( * ) PLANE_ANGLE_UNIT ( ) SI_UNIT ( $, .RADIAN. ) );
#1268 = DIRECTION ( 'NONE',  ( 0.0000000000000000000, 0.0000000000000000000, 1.000000000000000000 ) ) ;
#1270 = VERTEX_POINT ( 'NONE', #194336 ) ;
#1269 =( NAMED_UNIT ( * ) PLANE_ANGLE_UNIT ( ) SI_UNIT ( $, .RADIAN. ) );
#1271 = VECTOR ( 'NONE', #215111, 1000.000000000000200 ) ;
#1272 = PLANE ( 'NONE',  #126676 ) ;
#1273 = AXIS2_PLACEMENT_3D ( 'NONE', #26818, #146442, #44033 ) ;
#1274 = VECTOR ( 'NONE', #50848, 1000.000000000000000 ) ;
#1275 = ORIENTED_EDGE ( 'NONE', *, *, #3810, .F. ) ;
#1276 = SURFACE_SIDE_STYLE ('',( #33035 ) ) ;
#1278 = CARTESIAN_POINT ( 'NONE',  ( 2.228852204880697100, 0.03939066736049158500, -4.589304127467897800 ) ) ;
#1277 = CARTESIAN_POINT ( 'NONE',  ( -2.649999999999999500, 1.024999999999996400, 5.099999999999999600 ) ) ;
#1279 = ORIENTED_EDGE ( 'NONE', *, *, #67746, .F. ) ;
#1280 = PRESENTATION_STYLE_ASSIGNMENT (( #133143 ) ) ;
#1281 = CARTESIAN_POINT ( 'NONE',  ( -0.5980706547392201600, 1.000000000000000000, 0.5851348502392128600 ) ) ;
#1282 = CARTESIAN_POINT ( 'NONE',  ( -0.5749999999999997300, 0.1626518103872924600, -3.793774798129352800 ) ) ;
#1283 = CARTESIAN_POINT ( 'NONE',  ( -3.298480775301220200, 0.04999999999999999600, 0.1749999999999997900 ) ) ;
#1285 = EDGE_LOOP ( 'NONE', ( #77042, #82998, #97843, #95032, #47344 ) ) ;
#1284 = CARTESIAN_POINT ( 'NONE',  ( -4.051159490546674000E-016, 0.8076923076923110400, 1.211538461538456100 ) ) ;
#1286 = ORIENTED_EDGE ( 'NONE', *, *, #215199, .F. ) ;
#1288 = EDGE_CURVE ( 'NONE', #3991, #70741, #158916, .T. ) ;
#1287 = B_SPLINE_CURVE_WITH_KNOTS ( 'NONE', 3,
 ( #47676, #150123, #13264, #167351, #64848, #184585, #82128 ),
 .UNSPECIFIED., .F., .F.,
 ( 4, 3, 4 ),
 ( 0.0000000000000000000, 2.017647363977741400E-005, 2.567594472139647000E-005 ),
 .UNSPECIFIED. ) ;
#1289 = COLOUR_RGB ( '',0.8980392156862745400, 0.9176470588235293700, 0.9294117647058823800 ) ;
#1290 = LINE ( 'NONE', #78094, #86963 ) ;
#1291 = EDGE_CURVE ( 'NONE', #201796, #121782, #17031, .T. ) ;
#1292 = DIRECTION ( 'NONE',  ( 0.0000000000000000000, 0.0000000000000000000, -1.000000000000000000 ) ) ;
#1293 = ORIENTED_EDGE ( 'NONE', *, *, #121447, .F. ) ;
#1294 = ORIENTED_EDGE ( 'NONE', *, *, #195289, .F. ) ;
#1295 = STYLED_ITEM ( 'NONE', ( #220639 ), #201213 ) ;
#1296 = VECTOR ( 'NONE', #180688, 1000.000000000000000 ) ;
#1297 = CARTESIAN_POINT ( 'NONE',  ( -3.758443843098231000, 0.3630236133250204200, -2.175000000000000300 ) ) ;
#1298 = AXIS2_PLACEMENT_3D ( 'NONE', #62729, #182459, #79981 ) ;
#1299 = UNCERTAINTY_MEASURE_WITH_UNIT (LENGTH_MEASURE( 1.000000000000000100E-005 ), #149920, 'distance_accuracy_value', 'NONE');
#1300 = CARTESIAN_POINT ( 'NONE',  ( -1.825000000000000000, 0.07521213566315740300, 4.600849848992966800 ) ) ;
#1301 = VECTOR ( 'NONE', #35692, 1000.000000000000000 ) ;
#1302 = CARTESIAN_POINT ( 'NONE',  ( -3.298480775301220200, 0.1530080968083812100, 3.724999999999999600 ) ) ;
#1303 = COLOUR_RGB ( '',0.8980392156862745400, 0.9176470588235293700, 0.9294117647058823800 ) ;
#1304 = FACE_OUTER_BOUND ( 'NONE', #132779, .T. ) ;
#1305 = DIRECTION ( 'NONE',  ( -1.000000000000000000, 0.0000000000000000000, 0.0000000000000000000 ) ) ;
#1306 = CARTESIAN_POINT ( 'NONE',  ( -1.344409345190399600, 0.009999999999999781600, 3.765719363342113500 ) ) ;
#1307 = EDGE_LOOP ( 'NONE', ( #14342, #79607, #34165, #101084 ) ) ;
#1308 = CARTESIAN_POINT ( 'NONE',  ( 0.2473296216323045700, 1.339999999999999900, -0.3150085593744406700 ) ) ;
#1309 = EDGE_CURVE ( 'NONE', #206875, #153300, #67921, .T. ) ;
#1310 = CARTESIAN_POINT ( 'NONE',  ( 1.600000000000000100, 0.05000000000000000300, -0.3500000000000000300 ) ) ;
#1311 = CARTESIAN_POINT ( 'NONE',  ( -1.149999999999999900, -0.1999999999999997300, 0.0000000000000000000 ) ) ;
#1312 = VERTEX_POINT ( 'NONE', #195084 ) ;
#1313 = PLANE ( 'NONE',  #193301 ) ;
#1314 = ORIENTED_EDGE ( 'NONE', *, *, #97933, .T. ) ;
#1315 = EDGE_LOOP ( 'NONE', ( #86937, #3031, #154339, #28679 ) ) ;
#1316 = CARTESIAN_POINT ( 'NONE',  ( 0.9320750249155640400, 1.599999999999999000, 0.6769543205328179000 ) ) ;
#1317 = FILL_AREA_STYLE_COLOUR ( '', #60814 ) ;
#1318 = CARTESIAN_POINT ( 'NONE',  ( 1.734729527495951300, 0.4822880723863118800, 0.3198971273319727300 ) ) ;
#1319 = STYLED_ITEM ( 'NONE', ( #90182 ), #28196 ) ;
#1320 = ORIENTED_EDGE ( 'NONE', *, *, #82924, .T. ) ;
#1321 = FILL_AREA_STYLE_COLOUR ( '', #44031 ) ;
#1322 = DIRECTION ( 'NONE',  ( 1.000000000000000000, -0.0000000000000000000, -0.0000000000000000000 ) ) ;
#1323 = LINE ( 'NONE', #198410, #92366 ) ;
#1324 = PRESENTATION_STYLE_ASSIGNMENT (( #11398 ) ) ;
#1325 = DIRECTION ( 'NONE',  ( 0.0000000000000000000, 0.0000000000000000000, -1.000000000000000000 ) ) ;
#1326 = CIRCLE ( 'NONE', #67327, 0.1850000000000002800 ) ;
#1327 = DIRECTION ( 'NONE',  ( -1.000000000000000000, 0.0000000000000000000, 0.0000000000000000000 ) ) ;
#1328 = LINE ( 'NONE', #123934, #178008 ) ;
#1329 = COLOUR_RGB ( '',0.6666666666666666300, 0.6980392156862744700, 0.7686274509803920900 ) ;
#1330 = DIRECTION ( 'NONE',  ( -0.2413209138916351200, 0.9652836555665529300, -0.09995839541818574100 ) ) ;
#1331 = UNCERTAINTY_MEASURE_WITH_UNIT (LENGTH_MEASURE( 1.000000000000000100E-005 ), #204305, 'distance_accuracy_value', 'NONE');
#1332 = EDGE_CURVE ( 'NONE', #204490, #140006, #132987, .T. ) ;
#1333 = CIRCLE ( 'NONE', #63938, 0.4000000000000000800 ) ;
#1335 = AXIS2_PLACEMENT_3D ( 'NONE', #72419, #192103, #89659 ) ;
#1334 = DIRECTION ( 'NONE',  ( -0.1736481776669325000, -0.9848077530122075800, 0.0000000000000000000 ) ) ;
#1336 = CARTESIAN_POINT ( 'NONE',  ( -0.2249999999999997600, 0.07471460235688096000, 4.601460488262010700 ) ) ;
#1337 = CARTESIAN_POINT ( 'NONE',  ( -1.424999999999999800, 0.0000000000000000000, -0.8500000000000000900 ) ) ;
#1338 = CARTESIAN_POINT ( 'NONE',  ( 2.161306768723782600, 0.9899999999999999900, -0.7899749554338915100 ) ) ;
#1339 =( NAMED_UNIT ( * ) PLANE_ANGLE_UNIT ( ) SI_UNIT ( $, .RADIAN. ) );
#1340 = VECTOR ( 'NONE', #141998, 1000.000000000000000 ) ;
#1341 = EDGE_CURVE ( 'NONE', #171757, #14472, #193666, .T. ) ;
#1342 =( NAMED_UNIT ( * ) SI_UNIT ( $, .STERADIAN. ) SOLID_ANGLE_UNIT ( ) );
#1343 = DIRECTION ( 'NONE',  ( 0.5773502691896257300, -0.5773502691896259500, -0.5773502691896257300 ) ) ;
#1344 = FACE_OUTER_BOUND ( 'NONE', #190978, .T. ) ;
#1347 = EDGE_LOOP ( 'NONE', ( #86033, #180684, #89887, #173816 ) ) ;
#1346 = CARTESIAN_POINT ( 'NONE',  ( -4.399999999999999500, 0.009999999999999998500, 1.159999999999999900 ) ) ;
#1345 = B_SPLINE_CURVE_WITH_KNOTS ( 'NONE', 3,
 ( #1776, #173099, #190220, #87837, #207426, #104927, #2511 ),
 .UNSPECIFIED., .F., .F.,
 ( 4, 1, 1, 1, 4 ),
 ( 0.0000000000000000000, 0.1844990083759114600, 0.4135056387899097000, 0.6844411564752844700, 0.9999999999999998900 ),
 .UNSPECIFIED. ) ;
#1348 = CIRCLE ( 'NONE', #117446, 0.07500000000000041400 ) ;
#1349 = DIRECTION ( 'NONE',  ( 0.0000000000000000000, -1.000000000000000000, 0.0000000000000000000 ) ) ;
#1350 = ORIENTED_EDGE ( 'NONE', *, *, #108510, .F. ) ;
#1351 = LINE ( 'NONE', #105757, #41513 ) ;
#1352 = LINE ( 'NONE', #181920, #178031 ) ;
#1353 = CARTESIAN_POINT ( 'NONE',  ( -4.606536680706073900, 0.07471460235688096000, 1.050000000000000000 ) ) ;
#1354 = CARTESIAN_POINT ( 'NONE',  ( -2.250000000000000400, -0.02210998129830460400, -3.898167722570840900 ) ) ;
#1355 = FACE_OUTER_BOUND ( 'NONE', #74328, .T. ) ;
#1356 = CARTESIAN_POINT ( 'NONE',  ( 0.5744720466140675900, 0.4500000000000002900, 0.06019795642920022100 ) ) ;
#1357 = ORIENTED_EDGE ( 'NONE', *, *, #3217, .F. ) ;
#1358 = DIRECTION ( 'NONE',  ( 0.0000000000000000000, -0.9770530801454382400, 0.2129959590656867500 ) ) ;
#1360 = DIRECTION ( 'NONE',  ( -1.000000000000000000, 0.0000000000000000000, 0.0000000000000000000 ) ) ;
#1359 = LINE ( 'NONE', #93789, #132489 ) ;
#1361 = DIRECTION ( 'NONE',  ( 0.7843064726717847700, 0.0000000000000000000, 0.6203735624002226800 ) ) ;
#1362 = ORIENTED_EDGE ( 'NONE', *, *, #109146, .F. ) ;
#1363 = PRESENTATION_LAYER_ASSIGNMENT (  '', '', ( #212024 ) ) ;
#1364 = MECHANICAL_DESIGN_GEOMETRIC_PRESENTATION_REPRESENTATION (  '', ( #189084 ), #12859 ) ;
#1365 = ORIENTED_EDGE ( 'NONE', *, *, #142737, .T. ) ;
#1367 = FILL_AREA_STYLE ('',( #189086 ) ) ;
#1366 = CIRCLE ( 'NONE', #215325, 0.3031754163448146500 ) ;
#1368 = AXIS2_PLACEMENT_3D ( 'NONE', #124217, #21823, #141470 ) ;
#1369 = ORIENTED_EDGE ( 'NONE', *, *, #107663, .T. ) ;
#1370 = EDGE_CURVE ( 'NONE', #105358, #117455, #11728, .T. ) ;
#1371 = UNCERTAINTY_MEASURE_WITH_UNIT (LENGTH_MEASURE( 1.000000000000000100E-005 ), #87553, 'distance_accuracy_value', 'NONE');
#1372 = VERTEX_POINT ( 'NONE', #161438 ) ;
#1373 = LINE ( 'NONE', #36359, #132509 ) ;
#1374 = CARTESIAN_POINT ( 'NONE',  ( -1.270000000000000000, 0.0000000000000000000, 3.310000000000000500 ) ) ;
#1375 = AXIS2_PLACEMENT_3D ( 'NONE', #20781, #140439, #38072 ) ;
#1376 = ADVANCED_FACE ( 'NONE', ( #188331 ), #6315, .T. ) ;
#1377 = PRESENTATION_STYLE_ASSIGNMENT (( #158966 ) ) ;
#1378 = LINE ( 'NONE', #123140, #178068 ) ;
#1379 =( LENGTH_UNIT ( ) NAMED_UNIT ( * ) SI_UNIT ( .MILLI., .METRE. ) );
#1380 = DIRECTION ( 'NONE',  ( 2.797941090285172600E-016, 1.000000000000000000, 0.0000000000000000000 ) ) ;
#1381 = ORIENTED_EDGE ( 'NONE', *, *, #204711, .T. ) ;
#1382 = AXIS2_PLACEMENT_3D ( 'NONE', #50981, #188592, #154918 ) ;
#1383 = FACE_OUTER_BOUND ( 'NONE', #143073, .T. ) ;
#1384 = CARTESIAN_POINT ( 'NONE',  ( -0.3104924399785177800, 1.000000000000000000, 0.7217644068682294000 ) ) ;
#1385 = CARTESIAN_POINT ( 'NONE',  ( 0.7699999999999999100, 0.0000000000000000000, 2.165000000000000000 ) ) ;
#1386 = ADVANCED_FACE ( 'NONE', ( #102657 ), #126659, .T. ) ;
#1388 = CARTESIAN_POINT ( 'NONE',  ( 3.841887305117138500, 0.06502645447015374700, -1.800936351933744900 ) ) ;
#1387 = UNCERTAINTY_MEASURE_WITH_UNIT (LENGTH_MEASURE( 1.000000000000000100E-005 ), #175935, 'distance_accuracy_value', 'NONE');
#1389 = CARTESIAN_POINT ( 'NONE',  ( -2.968088800538341200, 1.024999999999996400, 3.424999999999999800 ) ) ;
#1390 = ORIENTED_EDGE ( 'NONE', *, *, #4696, .F. ) ;
#1391 = FACE_OUTER_BOUND ( 'NONE', #205443, .T. ) ;
#1392 = DIRECTION ( 'NONE',  ( -1.000000000000000000, 0.0000000000000000000, 0.0000000000000000000 ) ) ;
#1393 = ORIENTED_EDGE ( 'NONE', *, *, #151062, .T. ) ;
#1395 = VECTOR ( 'NONE', #196157, 1000.000000000000000 ) ;
#1394 = CARTESIAN_POINT ( 'NONE',  ( 0.6787072584003598400, 1.600000000000000100, 1.240745739609181400 ) ) ;
#1396 = PRESENTATION_STYLE_ASSIGNMENT (( #142925 ) ) ;
#1397 = AXIS2_PLACEMENT_3D ( 'NONE', #154870, #52382, #172145 ) ;
#1398 = EDGE_CURVE ( 'NONE', #138079, #114718, #81304, .T. ) ;
#1399 = ORIENTED_EDGE ( 'NONE', *, *, #14082, .F. ) ;
#1400 = DIRECTION ( 'NONE',  ( 1.000000000000000000, 0.0000000000000000000, -0.0000000000000000000 ) ) ;
#1401 = UNCERTAINTY_MEASURE_WITH_UNIT (LENGTH_MEASURE( 1.000000000000000100E-005 ), #154137, 'distance_accuracy_value', 'NONE');
#1402 = DIRECTION ( 'NONE',  ( 1.000000000000000000, -0.0000000000000000000, -0.0000000000000000000 ) ) ;
#1403 = SURFACE_STYLE_FILL_AREA ( #48809 ) ;
#1404 = SURFACE_STYLE_FILL_AREA ( #8840 ) ;
#1405 = CARTESIAN_POINT ( 'NONE',  ( 3.684583261622314900, 0.3500000000000000300, -1.025000000000000100 ) ) ;
#1406 =( NAMED_UNIT ( * ) PLANE_ANGLE_UNIT ( ) SI_UNIT ( $, .RADIAN. ) );
#1407 = ADVANCED_FACE ( 'NONE', ( #35761 ), #206977, .F. ) ;
#1408 = CARTESIAN_POINT ( 'NONE',  ( -0.8499999999999998700, 0.9899999999999999900, 2.404999999999999800 ) ) ;
#1409 =( NAMED_UNIT ( * ) SI_UNIT ( $, .STERADIAN. ) SOLID_ANGLE_UNIT ( ) );
#1410 = CARTESIAN_POINT ( 'NONE',  ( -0.3587731563608128600, 1.809999999999999800, 0.6113966719781022100 ) ) ;
#1411 = DIRECTION ( 'NONE',  ( 1.000000000000000000, -9.637352644315579000E-016, 0.0000000000000000000 ) ) ;
#1412 = VECTOR ( 'NONE', #63107, 1000.000000000000000 ) ;
#1413 = ORIENTED_EDGE ( 'NONE', *, *, #73583, .F. ) ;
#1415 = EDGE_CURVE ( 'NONE', #187677, #105342, #30423, .T. ) ;
#1414 = CARTESIAN_POINT ( 'NONE',  ( 2.799999999999999800, 0.009999999999999998500, -4.410000000000000100 ) ) ;
#1416 = SURFACE_SIDE_STYLE ('',( #199907 ) ) ;
#1417 = PLANE ( 'NONE',  #200608 ) ;
#1418 = PRESENTATION_STYLE_ASSIGNMENT (( #157558 ) ) ;
#1419 = SURFACE_SIDE_STYLE ('',( #94312 ) ) ;
#1420 = FILL_AREA_STYLE ('',( #189139 ) ) ;
#1421 =( LENGTH_UNIT ( ) NAMED_UNIT ( * ) SI_UNIT ( .MILLI., .METRE. ) );
#1422 = DIRECTION ( 'NONE',  ( 0.0000000000000000000, 0.0000000000000000000, -1.000000000000000000 ) ) ;
#1423 =( GEOMETRIC_REPRESENTATION_CONTEXT ( 3 ) GLOBAL_UNCERTAINTY_ASSIGNED_CONTEXT ( ( #127446 ) ) GLOBAL_UNIT_ASSIGNED_CONTEXT ( ( #102233, #221895, #119415 ) ) REPRESENTATION_CONTEXT ( 'NONE', 'WORKASPACE' ) );
#1424 = CARTESIAN_POINT ( 'NONE',  ( 0.1558608890731331700, 0.3500000000000002000, -1.599999999972676800 ) ) ;
#1426 = VERTEX_POINT ( 'NONE', #60433 ) ;
#1425 = VECTOR ( 'NONE', #6100, 1000.000000000000000 ) ;
#1427 = ADVANCED_FACE ( 'NONE', ( #121262 ), #14280, .T. ) ;
#1428 = ORIENTED_EDGE ( 'NONE', *, *, #2776, .F. ) ;
#1429 = SURFACE_STYLE_USAGE ( .BOTH. , #103848 ) ;
#1430 = VECTOR ( 'NONE', #112240, 1000.000000000000000 ) ;
#1431 = SURFACE_STYLE_USAGE ( .BOTH. , #103850 ) ;
#1432 = ORIENTED_EDGE ( 'NONE', *, *, #3874, .T. ) ;
#1433 = AXIS2_PLACEMENT_3D ( 'NONE', #13149, #132793, #30388 ) ;
#1434 = SURFACE_SIDE_STYLE ('',( #6415 ) ) ;
#1435 = SURFACE_STYLE_FILL_AREA ( #184434 ) ;
#1436 = VERTEX_POINT ( 'NONE', #61922 ) ;
#1437 = EDGE_CURVE ( 'NONE', #199229, #144162, #75843, .T. ) ;
#1438 = CARTESIAN_POINT ( 'NONE',  ( 0.7715422077922077200, 0.4499999999999999600, 0.02812499999999999400 ) ) ;
#1440 = ORIENTED_EDGE ( 'NONE', *, *, #37870, .T. ) ;
#1439 = AXIS2_PLACEMENT_3D ( 'NONE', #188095, #85667, #205284 ) ;
#1441 = LINE ( 'NONE', #35548, #92477 ) ;
#1442 = VERTEX_POINT ( 'NONE', #164416 ) ;
#1444 = EDGE_LOOP ( 'NONE', ( #4376, #211415, #212003, #32381 ) ) ;
#1443 = FILL_AREA_STYLE_COLOUR ( '', #187634 ) ;
#1445 = EDGE_LOOP ( 'NONE', ( #213087, #150784, #32209, #33739 ) ) ;
#1446 = DIRECTION ( 'NONE',  ( 0.0000000000000000000, 0.0000000000000000000, -1.000000000000000000 ) ) ;
#1447 = CARTESIAN_POINT ( 'NONE',  ( -1.677218782587233300, 0.4831667488784654500, -0.3944488482689133500 ) ) ;
#1449 = ORIENTED_EDGE ( 'NONE', *, *, #163108, .F. ) ;
#1448 = AXIS2_PLACEMENT_3D ( 'NONE', #23110, #142765, #40351 ) ;
#1450 = CARTESIAN_POINT ( 'NONE',  ( 1.290000000000000300, -0.2000000000000001200, -2.000000000000000000 ) ) ;
#1451 = SURFACE_STYLE_USAGE ( .BOTH. , #103868 ) ;
#1452 = CARTESIAN_POINT ( 'NONE',  ( 1.600000000000000100, 0.4000000000000000200, -0.4199999999999998200 ) ) ;
#1453 = EDGE_CURVE ( 'NONE', #39754, #115258, #54348, .T. ) ;
#1454 = ADVANCED_FACE ( 'NONE', ( #99919 ), #147946, .T. ) ;
#1455 = EDGE_LOOP ( 'NONE', ( #25270, #198971, #58293, #168898, #82317, #175560, #209603, #80292, #137918, #22601, #156415, #74703, #157239, #27505, #69935, #105926 ) ) ;
#1456 = ORIENTED_EDGE ( 'NONE', *, *, #78468, .T. ) ;
#1457 = VERTEX_POINT ( 'NONE', #181628 ) ;
#1458 = AXIS2_PLACEMENT_3D ( 'NONE', #123378, #20947, #140615 ) ;
#1459 = SURFACE_STYLE_USAGE ( .BOTH. , #103872 ) ;
#1460 = ORIENTED_EDGE ( 'NONE', *, *, #176265, .T. ) ;
#1461 =( NAMED_UNIT ( * ) SI_UNIT ( $, .STERADIAN. ) SOLID_ANGLE_UNIT ( ) );
#1462 = CARTESIAN_POINT ( 'NONE',  ( -0.5785842057187179400, 1.599999999999999900, 0.4248331912500459800 ) ) ;
#1463 = EDGE_CURVE ( 'NONE', #102437, #34180, #214970, .T. ) ;
#1464 = CARTESIAN_POINT ( 'NONE',  ( 1.100000000000000300, -0.7046584984130076500, -0.7460197806192908600 ) ) ;
#1465 = PLANE ( 'NONE',  #111022 ) ;
#1466 = DIRECTION ( 'NONE',  ( 0.0000000000000000000, 0.0000000000000000000, 1.000000000000000000 ) ) ;
#1467 = EDGE_LOOP ( 'NONE', ( #147642, #4476, #81824, #162855 ) ) ;
#1468 = CARTESIAN_POINT ( 'NONE',  ( 0.6000000000000000900, 0.3499999999999997000, -0.7500000000000006700 ) ) ;
#1469 = AXIS2_PLACEMENT_3D ( 'NONE', #41398, #161027, #58539 ) ;
#1470 = CARTESIAN_POINT ( 'NONE',  ( 3.250000000000000400, 0.5000000000000073300, -1.750000000000000000 ) ) ;
#1471 = SURFACE_STYLE_USAGE ( .BOTH. , #103892 ) ;
#1473 = DIRECTION ( 'NONE',  ( 0.0000000000000000000, 0.0000000000000000000, -1.000000000000000000 ) ) ;
#1472 = CARTESIAN_POINT ( 'NONE',  ( -0.3178290703104516600, 1.590000000000000100, 0.3414048834417198800 ) ) ;
#1474 = VERTEX_POINT ( 'NONE', #29056 ) ;
#1475 = CARTESIAN_POINT ( 'NONE',  ( 0.09664814199268533000, 0.4550000000000001300, 0.2636716614331806600 ) ) ;
#1476 = PRESENTATION_STYLE_ASSIGNMENT (( #120190 ) ) ;
#1477 = VERTEX_POINT ( 'NONE', #148684 ) ;
#1478 = AXIS2_PLACEMENT_3D ( 'NONE', #10416, #130049, #27614 ) ;
#1479 = ORIENTED_EDGE ( 'NONE', *, *, #108328, .T. ) ;
#1480 = PRESENTATION_LAYER_ASSIGNMENT (  '', '', ( #12980 ) ) ;
#1482 = DIRECTION ( 'NONE',  ( 1.000000000000000000, 0.0000000000000000000, 0.0000000000000000000 ) ) ;
#1481 = AXIS2_PLACEMENT_3D ( 'NONE', #146249, #163473, #61001 ) ;
#1485 = ORIENTED_EDGE ( 'NONE', *, *, #89867, .T. ) ;
#1484 = CARTESIAN_POINT ( 'NONE',  ( 3.898167722570840900, -0.02210998129830460400, 2.250000000000000400 ) ) ;
#1483 = LINE ( 'NONE', #94382, #178173 ) ;
#1486 = CARTESIAN_POINT ( 'NONE',  ( -0.7700000000000000200, 2.500000000000000000, 1.270000000000000200 ) ) ;
#1487 = ADVANCED_FACE ( 'NONE', ( #38352 ), #28316, .F. ) ;
#1488 = AXIS2_PLACEMENT_3D ( 'NONE', #99014, #218646, #116167 ) ;
#1489 = ORIENTED_EDGE ( 'NONE', *, *, #77475, .F. ) ;
#1490 = AXIS2_PLACEMENT_3D ( 'NONE', #164820, #113140, #80332 ) ;
#1492 = AXIS2_PLACEMENT_3D ( 'NONE', #144247, #213104, #144986 ) ;
#1491 = CARTESIAN_POINT ( 'NONE',  ( 20.32000000000000000, 2.900000000000000400, 0.0000000000000000000 ) ) ;
#1493 = PRESENTATION_STYLE_ASSIGNMENT (( #155925 ) ) ;
#1494 = SURFACE_SIDE_STYLE ('',( #192943 ) ) ;
#1495 = VERTEX_POINT ( 'NONE', #46228 ) ;
#1496 = ORIENTED_EDGE ( 'NONE', *, *, #56996, .F. ) ;
#1497 = FILL_AREA_STYLE_COLOUR ( '', #187148 ) ;
#1498 = DIRECTION ( 'NONE',  ( 1.129949392001145000E-016, 1.000000000000000000, -0.0000000000000000000 ) ) ;
#1499 = SURFACE_STYLE_USAGE ( .BOTH. , #103914 ) ;
#1500 = STYLED_ITEM ( 'NONE', ( #216998 ), #88459 ) ;
#1501 = CARTESIAN_POINT ( 'NONE',  ( -0.8095238095238099800, 1.000000000000000000, -0.1880952380952375400 ) ) ;
#1502 = CARTESIAN_POINT ( 'NONE',  ( 0.2430535416734511100, 1.810000000000000700, 0.5296486213513428300 ) ) ;
#1503 = DIRECTION ( 'NONE',  ( 0.0000000000000000000, 0.0000000000000000000, 1.000000000000000000 ) ) ;
#1504 = STYLED_ITEM ( 'NONE', ( #178834 ), #33767 ) ;
#1505 = LINE ( 'NONE', #130039, #178200 ) ;
#1507 = ORIENTED_EDGE ( 'NONE', *, *, #82422, .T. ) ;
#1506 = EDGE_CURVE ( 'NONE', #120246, #141614, #93250, .T. ) ;
#1508 =( NAMED_UNIT ( * ) PLANE_ANGLE_UNIT ( ) SI_UNIT ( $, .RADIAN. ) );
#1509 =( NAMED_UNIT ( * ) SI_UNIT ( $, .STERADIAN. ) SOLID_ANGLE_UNIT ( ) );
#1510 = ORIENTED_EDGE ( 'NONE', *, *, #85934, .F. ) ;
#1511 =( NAMED_UNIT ( * ) PLANE_ANGLE_UNIT ( ) SI_UNIT ( $, .RADIAN. ) );
#1513 = LINE ( 'NONE', #167939, #137939 ) ;
#1512 = COLOUR_RGB ( '',0.8980392156862745400, 0.9176470588235293700, 0.9294117647058823800 ) ;
#1514 = AXIS2_PLACEMENT_3D ( 'NONE', #156994, #139781, #123299 ) ;
#1515 = EDGE_CURVE ( 'NONE', #72148, #80548, #123855, .T. ) ;
#1516 = ORIENTED_EDGE ( 'NONE', *, *, #12303, .T. ) ;
#1517 = CARTESIAN_POINT ( 'NONE',  ( 0.7218160210802978500, 0.4500000000000006200, 0.2901401415100307600 ) ) ;
#1518 = COLOUR_RGB ( '',0.8470588235294117500, 0.8470588235294117500, 0.8470588235294117500 ) ;
#1519 = ORIENTED_EDGE ( 'NONE', *, *, #60629, .F. ) ;
#1520 = CARTESIAN_POINT ( 'NONE',  ( 1.321349880115100200, 0.3461467853571031400, 0.7499999999999997800 ) ) ;
#1521 = FACE_OUTER_BOUND ( 'NONE', #177082, .T. ) ;
#1522 = DIRECTION ( 'NONE',  ( 0.0000000000000000000, 0.0000000000000000000, -1.000000000000000000 ) ) ;
#1523 = VECTOR ( 'NONE', #138615, 1000.000000000000000 ) ;
#1524 = DIRECTION ( 'NONE',  ( -1.000000000000000000, 0.0000000000000000000, 0.0000000000000000000 ) ) ;
#1525 = CARTESIAN_POINT ( 'NONE',  ( 0.3000000000000001600, 0.01999999999999999700, 1.500000000000000000 ) ) ;
#1526 = CARTESIAN_POINT ( 'NONE',  ( 0.3378074232833919700, 1.809999999999999600, 0.5364383021649060700 ) ) ;
#1527 = EDGE_CURVE ( 'NONE', #129799, #192214, #169510, .T. ) ;
#1528 = DIRECTION ( 'NONE',  ( 0.0000000000000000000, -1.000000000000000000, 0.0000000000000000000 ) ) ;
#1529 = LINE ( 'NONE', #124306, #178226 ) ;
#1530 = EDGE_CURVE ( 'NONE', #123368, #142042, #32992, .T. ) ;
#1531 = VECTOR ( 'NONE', #63587, 1000.000000000000000 ) ;
#1532 = DIRECTION ( 'NONE',  ( -0.0000000000000000000, -0.0000000000000000000, -1.000000000000000000 ) ) ;
#1533 = COLOUR_RGB ( '',0.09803921568627450800, 0.09803921568627450800, 0.09803921568627450800 ) ;
#1534 = LINE ( 'NONE', #57233, #41706 ) ;
#1535 = SURFACE_STYLE_USAGE ( .BOTH. , #103948 ) ;
#1536 = AXIS2_PLACEMENT_3D ( 'NONE', #103002, #574, #120186 ) ;
#1537 = CARTESIAN_POINT ( 'NONE',  ( 2.799999999999999800, 0.009999999999999998500, -2.740000000000000200 ) ) ;
#1538 = LINE ( 'NONE', #159515, #92575 ) ;
#1539 = DIRECTION ( 'NONE',  ( -0.0000000000000000000, -0.0000000000000000000, -1.000000000000000000 ) ) ;
#1540 = FILL_AREA_STYLE ('',( #137594 ) ) ;
#1541 =( GEOMETRIC_REPRESENTATION_CONTEXT ( 3 ) GLOBAL_UNCERTAINTY_ASSIGNED_CONTEXT ( ( #178736 ) ) GLOBAL_UNIT_ASSIGNED_CONTEXT ( ( #137002, #34666, #154268 ) ) REPRESENTATION_CONTEXT ( 'NONE', 'WORKASPACE' ) );
#1542 = B_SPLINE_CURVE_WITH_KNOTS ( 'NONE', 3,
 ( #216039, #28353, #147988, #45542, #165212, #62725, #182450 ),
 .UNSPECIFIED., .F., .F.,
 ( 4, 1, 1, 1, 4 ),
 ( 0.0000000000000000000, 0.2865976234287847000, 0.5480253206829814900, 0.7860293925711193700, 1.000000000000000000 ),
 .UNSPECIFIED. ) ;
#1543 = PRESENTATION_STYLE_ASSIGNMENT (( #11004 ) ) ;
#1544 = LINE ( 'NONE', #193047, #178236 ) ;
#1545 = CARTESIAN_POINT ( 'NONE',  ( 27.94000000000000100, 2.935209930231399900, 0.0000000000000000000 ) ) ;
#1546 = STYLED_ITEM ( 'NONE', ( #3065 ), #148270 ) ;
#1547 = ORIENTED_EDGE ( 'NONE', *, *, #211595, .T. ) ;
#1549 = EDGE_LOOP ( 'NONE', ( #183230, #134069, #40369, #48875 ) ) ;
#1548 = CARTESIAN_POINT ( 'NONE',  ( 0.01226384790412454600, 1.800000000000000000, 0.9001067204162895900 ) ) ;
#1550 = DIRECTION ( 'NONE',  ( 0.0000000000000000000, 1.000000000000000000, 0.0000000000000000000 ) ) ;
#1551 = UNCERTAINTY_MEASURE_WITH_UNIT (LENGTH_MEASURE( 1.000000000000000100E-005 ), #43089, 'distance_accuracy_value', 'NONE');
#1552 = CYLINDRICAL_SURFACE ( 'NONE', #155815, 0.1000000000000000100 ) ;
#1553 = CARTESIAN_POINT ( 'NONE',  ( -0.1275830967237840100, 0.4550000000000001300, -0.2149969026261101500 ) ) ;
#1554 = CARTESIAN_POINT ( 'NONE',  ( -0.7510416666666672700, 1.000000000000000000, 0.2809523809523812900 ) ) ;
#1556 = CARTESIAN_POINT ( 'NONE',  ( 1.290000000000000300, -0.2100000000000001300, -1.399999999999999900 ) ) ;
#1555 = SURFACE_STYLE_USAGE ( .BOTH. , #103965 ) ;
#1557 =( NAMED_UNIT ( * ) PLANE_ANGLE_UNIT ( ) SI_UNIT ( $, .RADIAN. ) );
#1558 = VERTEX_POINT ( 'NONE', #64871 ) ;
#1559 = DIRECTION ( 'NONE',  ( -1.000000000000000000, 0.0000000000000000000, 0.0000000000000000000 ) ) ;
#1560 = VECTOR ( 'NONE', #216892, 1000.000000000000100 ) ;
#1561 = VECTOR ( 'NONE', #162747, 1000.000000000000000 ) ;
#1563 = EDGE_CURVE ( 'NONE', #64245, #65165, #27602, .T. ) ;
#1562 = AXIS2_PLACEMENT_3D ( 'NONE', #130350, #27915, #147564 ) ;
#1564 = CARTESIAN_POINT ( 'NONE',  ( 0.0000000000000000000, 0.05000000000000000300, 0.0000000000000000000 ) ) ;
#1565 =( NAMED_UNIT ( * ) PLANE_ANGLE_UNIT ( ) SI_UNIT ( $, .RADIAN. ) );
#1566 = CARTESIAN_POINT ( 'NONE',  ( -3.699999999999999700, 0.01000000000000001800, 1.149999999999999900 ) ) ;
#1567 = ORIENTED_EDGE ( 'NONE', *, *, #35054, .T. ) ;
#1568 =( NAMED_UNIT ( * ) PLANE_ANGLE_UNIT ( ) SI_UNIT ( $, .RADIAN. ) );
#1569 = LINE ( 'NONE', #98039, #108634 ) ;
#1570 = DIRECTION ( 'NONE',  ( -0.0000000000000000000, 1.307256925131209200E-016, -1.000000000000000000 ) ) ;
#1571 = ORIENTED_EDGE ( 'NONE', *, *, #209635, .T. ) ;
#1572 = SURFACE_STYLE_USAGE ( .BOTH. , #103983 ) ;
#1573 =( NAMED_UNIT ( * ) PLANE_ANGLE_UNIT ( ) SI_UNIT ( $, .RADIAN. ) );
#1574 = EDGE_CURVE ( 'NONE', #112722, #119088, #2272, .T. ) ;
#1575 = CARTESIAN_POINT ( 'NONE',  ( -1.504714871323710600, 0.4559572610309216000, -0.3308299172783548700 ) ) ;
#1576 = VERTEX_POINT ( 'NONE', #133693 ) ;
#1577 = SURFACE_STYLE_FILL_AREA ( #78728 ) ;
#1578 = DIRECTION ( 'NONE',  ( -1.000000000000000000, 0.0000000000000000000, 0.0000000000000000000 ) ) ;
#1579 = CARTESIAN_POINT ( 'NONE',  ( 3.799999999999999800, -0.08622030722084091100, 1.450000000000000000 ) ) ;
#1580 = EDGE_CURVE ( 'NONE', #83939, #20106, #73079, .T. ) ;
#1581 = DIRECTION ( 'NONE',  ( 0.0000000000000000000, 0.0000000000000000000, -1.000000000000000000 ) ) ;
#1582 = LINE ( 'NONE', #94063, #47118 ) ;
#1583 = FACE_OUTER_BOUND ( 'NONE', #60305, .T. ) ;
#1584 = LINE ( 'NONE', #115811, #41749 ) ;
#1585 = CARTESIAN_POINT ( 'NONE',  ( -1.100000000000000100, 0.3499999999999996400, 0.7499999999999997800 ) ) ;
#1586 = PRESENTATION_LAYER_ASSIGNMENT (  '', '', ( #189323 ) ) ;
#1587 = B_SPLINE_CURVE_WITH_KNOTS ( 'NONE', 3,
 ( #9051, #128706, #145896, #43500, #163124, #60643, #180372 ),
 .UNSPECIFIED., .F., .F.,
 ( 4, 3, 4 ),
 ( 0.0000000000000000000, 8.693035713735303900E-005, 0.0002625842456275038600 ),
 .UNSPECIFIED. ) ;
#1588 = DIRECTION ( 'NONE',  ( -0.0000000000000000000, -0.0000000000000000000, -1.000000000000000000 ) ) ;
#1589 = VECTOR ( 'NONE', #99367, 1000.000000000000000 ) ;
#1590 = LINE ( 'NONE', #99667, #172913 ) ;
#1591 = DIRECTION ( 'NONE',  ( -0.0000000000000000000, 1.000000000000000000, -0.0000000000000000000 ) ) ;
#1592 = CARTESIAN_POINT ( 'NONE',  ( 3.832668182237619600, 0.07038353583899419100, -2.175000000000000300 ) ) ;
#1593 = DIRECTION ( 'NONE',  ( -0.0000000000000000000, -1.000000000000000000, -0.0000000000000000000 ) ) ;
#1594 = VERTEX_POINT ( 'NONE', #150893 ) ;
#1595 = VERTEX_POINT ( 'NONE', #65606 ) ;
#1596 = EDGE_CURVE ( 'NONE', #88566, #55206, #121495, .T. ) ;
#1597 = CARTESIAN_POINT ( 'NONE',  ( 0.7700000000000000200, 2.500000000000000000, 3.310000000000000500 ) ) ;
#1599 = DIRECTION ( 'NONE',  ( -2.797941090285172600E-016, 1.000000000000000000, -0.0000000000000000000 ) ) ;
#1598 = AXIS2_PLACEMENT_3D ( 'NONE', #109804, #7362, #126987 ) ;
#1600 = ORIENTED_EDGE ( 'NONE', *, *, #108946, .T. ) ;
#1601 =( NAMED_UNIT ( * ) PLANE_ANGLE_UNIT ( ) SI_UNIT ( $, .RADIAN. ) );
#1602 = STYLED_ITEM ( 'NONE', ( #101731 ), #73721 ) ;
#1603 = UNCERTAINTY_MEASURE_WITH_UNIT (LENGTH_MEASURE( 1.000000000000000100E-005 ), #173277, 'distance_accuracy_value', 'NONE');
#1604 = MECHANICAL_DESIGN_GEOMETRIC_PRESENTATION_REPRESENTATION (  '', ( #200843 ), #13096 ) ;
#1605 = DIRECTION ( 'NONE',  ( 0.0000000000000000000, 0.0000000000000000000, -1.000000000000000000 ) ) ;
#1606 = ORIENTED_EDGE ( 'NONE', *, *, #194107, .F. ) ;
#1607 = DIRECTION ( 'NONE',  ( 0.0000000000000000000, 0.0000000000000000000, -1.000000000000000000 ) ) ;
#1608 = VERTEX_POINT ( 'NONE', #117185 ) ;
#1610 = CARTESIAN_POINT ( 'NONE',  ( 1.559462784072380300, 0.4608772129849494900, -0.3962354156553457600 ) ) ;
#1609 = DIRECTION ( 'NONE',  ( -0.9553304197580786400, 0.0000000000000000000, 0.2955398265629410900 ) ) ;
#1611 = ORIENTED_EDGE ( 'NONE', *, *, #195718, .T. ) ;
#1612 = DIRECTION ( 'NONE',  ( 0.0000000000000000000, 0.0000000000000000000, 1.000000000000000000 ) ) ;
#1614 = EDGE_CURVE ( 'NONE', #73694, #158766, #164078, .T. ) ;
#1613 =( LENGTH_UNIT ( ) NAMED_UNIT ( * ) SI_UNIT ( .MILLI., .METRE. ) );
#1615 = LINE ( 'NONE', #143169, #87288 ) ;
#1616 = DIRECTION ( 'NONE',  ( 9.538981596716580000E-013, -1.000000000000000000, -1.297023598442761500E-012 ) ) ;
#1617 = AXIS2_PLACEMENT_3D ( 'NONE', #199001, #96533, #216169 ) ;
#1618 = B_SPLINE_CURVE_WITH_KNOTS ( 'NONE', 3,
 ( #192142, #141236, #38851, #158471 ),
 .UNSPECIFIED., .F., .F.,
 ( 4, 4 ),
 ( 0.0000000000000000000, 3.352835651756227400E-006 ),
 .UNSPECIFIED. ) ;
#1619 = ORIENTED_EDGE ( 'NONE', *, *, #103058, .F. ) ;
#1620 = CIRCLE ( 'NONE', #50997, 0.4500000000000007300 ) ;
#1621 = VERTEX_POINT ( 'NONE', #32010 ) ;
#1622 = DIRECTION ( 'NONE',  ( 1.000000000000000000, 0.0000000000000000000, 0.0000000000000000000 ) ) ;
#1623 = SURFACE_STYLE_USAGE ( .BOTH. , #104052 ) ;
#1624 = ADVANCED_FACE ( 'NONE', ( #78467 ), #168119, .F. ) ;
#1625 = EDGE_CURVE ( 'NONE', #158185, #156707, #6098, .T. ) ;
#1626 =( NAMED_UNIT ( * ) PLANE_ANGLE_UNIT ( ) SI_UNIT ( $, .RADIAN. ) );
#1627 = ORIENTED_EDGE ( 'NONE', *, *, #67681, .F. ) ;
#1628 = MECHANICAL_DESIGN_GEOMETRIC_PRESENTATION_REPRESENTATION (  '', ( #200885 ), #13133 ) ;
#1631 = DIRECTION ( 'NONE',  ( -0.0000000000000000000, -1.000000000000000000, -0.0000000000000000000 ) ) ;
#1630 = CARTESIAN_POINT ( 'NONE',  ( 2.750000000000000400, -0.09000000000000001100, 3.799999999999999800 ) ) ;
#1629 = STYLED_ITEM ( 'NONE', ( #45238 ), #79181 ) ;
#1632 = LINE ( 'NONE', #37960, #47171 ) ;
#1633 = CARTESIAN_POINT ( 'NONE',  ( 0.5802573926892825600, 0.4549999999999999000, 0.2865487244023051100 ) ) ;
#1634 = LINE ( 'NONE', #150798, #132778 ) ;
#1635 = CARTESIAN_POINT ( 'NONE',  ( -0.9999999999999997800, 1.340000000000000100, -0.8499999999999999800 ) ) ;
#1637 = CLOSED_SHELL ( 'NONE', ( #179015, #120909, #204330, #11733, #188845, #139265, #63873, #95583, #191538, #51623, #218039, #76989, #161714, #90081, #201868, #122843, #70858, #86166, #169269, #149419, #202950 ) ) ;
#1636 = CARTESIAN_POINT ( 'NONE',  ( -4.605243821859326100, 0.07482771284951052200, 0.5635249646141089500 ) ) ;
#1638 = CARTESIAN_POINT ( 'NONE',  ( 1.052939564194192500, 0.01011370956929701900, 3.769089649366351500 ) ) ;
#1639 = DIRECTION ( 'NONE',  ( -0.0000000000000000000, -0.0000000000000000000, -1.000000000000000000 ) ) ;
#1640 = CARTESIAN_POINT ( 'NONE',  ( -0.05848688336597358800, 1.810000000000000300, 0.6927067480511331900 ) ) ;
#1641 = DIRECTION ( 'NONE',  ( -7.228014483236697000E-017, 0.0000000000000000000, 1.000000000000000000 ) ) ;
#1642 = ORIENTED_EDGE ( 'NONE', *, *, #145240, .T. ) ;
#1643 =( GEOMETRIC_REPRESENTATION_CONTEXT ( 3 ) GLOBAL_UNCERTAINTY_ASSIGNED_CONTEXT ( ( #124544 ) ) GLOBAL_UNIT_ASSIGNED_CONTEXT ( ( #83114, #202732, #100250 ) ) REPRESENTATION_CONTEXT ( 'NONE', 'WORKASPACE' ) );
#1644 = EDGE_LOOP ( 'NONE', ( #76315, #77899, #79028, #182569 ) ) ;
#1645 = EDGE_LOOP ( 'NONE', ( #175045, #91200, #194389, #164680 ) ) ;
#1646 = EDGE_CURVE ( 'NONE', #83599, #71693, #97135, .T. ) ;
#1647 = ORIENTED_EDGE ( 'NONE', *, *, #118183, .F. ) ;
#1648 = DIRECTION ( 'NONE',  ( -1.000000000000000000, -6.672013369141569200E-017, 0.0000000000000000000 ) ) ;
#1649 = VERTEX_POINT ( 'NONE', #135857 ) ;
#1650 = CARTESIAN_POINT ( 'NONE',  ( -0.3000000000000000400, 0.4385194736228803000, -0.8710962542340937600 ) ) ;
#1651 = UNCERTAINTY_MEASURE_WITH_UNIT (LENGTH_MEASURE( 1.000000000000000100E-005 ), #203490, 'distance_accuracy_value', 'NONE');
#1652 =( NAMED_UNIT ( * ) PLANE_ANGLE_UNIT ( ) SI_UNIT ( $, .RADIAN. ) );
#1653 =( LENGTH_UNIT ( ) NAMED_UNIT ( * ) SI_UNIT ( .MILLI., .METRE. ) );
#1654 = EDGE_LOOP ( 'NONE', ( #203276, #19984, #198717, #59336, #139141, #149178, #125912, #126384, #143676, #184149, #82904 ) ) ;
#1655 = DIRECTION ( 'NONE',  ( -1.000000000000000000, -0.0000000000000000000, -0.0000000000000000000 ) ) ;
#1656 = CARTESIAN_POINT ( 'NONE',  ( -0.7700000000000000200, 0.0000000000000000000, 11.93000000000000100 ) ) ;
#1658 = DIRECTION ( 'NONE',  ( 0.0000000000000000000, 1.000000000000000000, 0.0000000000000000000 ) ) ;
#1657 = MECHANICAL_DESIGN_GEOMETRIC_PRESENTATION_REPRESENTATION (  '', ( #200919 ), #13166 ) ;
#1659 = AXIS2_PLACEMENT_3D ( 'NONE', #184361, #93082, #178359 ) ;
#1660 =( NAMED_UNIT ( * ) SI_UNIT ( $, .STERADIAN. ) SOLID_ANGLE_UNIT ( ) );
#1661 = DIRECTION ( 'NONE',  ( 0.9961946980917458800, -0.08715574274765354500, 0.0000000000000000000 ) ) ;
#1662 =( NAMED_UNIT ( * ) PLANE_ANGLE_UNIT ( ) SI_UNIT ( $, .RADIAN. ) );
#1664 = ORIENTED_EDGE ( 'NONE', *, *, #147818, .T. ) ;
#1663 = DIRECTION ( 'NONE',  ( 0.0000000000000000000, 0.0000000000000000000, 1.000000000000000000 ) ) ;
#1665 = DIRECTION ( 'NONE',  ( 1.000000000000000000, -0.0000000000000000000, -0.0000000000000000000 ) ) ;
#1666 = MECHANICAL_DESIGN_GEOMETRIC_PRESENTATION_REPRESENTATION (  '', ( #189405 ), #13169 ) ;
#1667 = CARTESIAN_POINT ( 'NONE',  ( 0.5578924018982098800, 1.349999999999999900, -0.02237832073522963800 ) ) ;
#1668 = EDGE_CURVE ( 'NONE', #41656, #56419, #46272, .T. ) ;
#1669 = MECHANICAL_DESIGN_GEOMETRIC_PRESENTATION_REPRESENTATION (  '', ( #189408 ), #13177 ) ;
#1670 =( NAMED_UNIT ( * ) SI_UNIT ( $, .STERADIAN. ) SOLID_ANGLE_UNIT ( ) );
#1671 = CARTESIAN_POINT ( 'NONE',  ( 0.01626935608536990100, 0.4550000000000000200, 0.3072474998746819200 ) ) ;
#1672 = ORIENTED_EDGE ( 'NONE', *, *, #51411, .F. ) ;
#1674 = ADVANCED_FACE ( 'NONE', ( #182815 ), #115741, .T. ) ;
#1673 = CARTESIAN_POINT ( 'NONE',  ( 1.270000000000000000, 2.500000000000000000, 34.78999999999999900 ) ) ;
#1675 = CARTESIAN_POINT ( 'NONE',  ( -1.290000000000006500, -1.650000000000001000, 0.8999999999999999100 ) ) ;
#1676 = ORIENTED_EDGE ( 'NONE', *, *, #126344, .T. ) ;
#1677 = ORIENTED_EDGE ( 'NONE', *, *, #157405, .F. ) ;
#1678 = VERTEX_POINT ( 'NONE', #51347 ) ;
#1679 = CIRCLE ( 'NONE', #75831, 0.07499999999999998300 ) ;
#1680 = SURFACE_STYLE_FILL_AREA ( #162461 ) ;
#1681 = CARTESIAN_POINT ( 'NONE',  ( 0.1249999999999998900, 8.500000000000000000, 33.02000000000000300 ) ) ;
#1682 = ORIENTED_EDGE ( 'NONE', *, *, #11658, .T. ) ;
#1683 = TOROIDAL_SURFACE ( 'NONE', #33963, 2.292405998092414500, 1.899999999999999900 ) ;
#1684 = ORIENTED_EDGE ( 'NONE', *, *, #202956, .F. ) ;
#1685 =( GEOMETRIC_REPRESENTATION_CONTEXT ( 3 ) GLOBAL_UNCERTAINTY_ASSIGNED_CONTEXT ( ( #178064 ) ) GLOBAL_UNIT_ASSIGNED_CONTEXT ( ( #69010, #188681, #86282 ) ) REPRESENTATION_CONTEXT ( 'NONE', 'WORKASPACE' ) );
#1687 = EDGE_LOOP ( 'NONE', ( #42972, #87268, #220353, #212161, #24386, #31365 ) ) ;
#1686 = COLOUR_RGB ( '',0.8980392156862745400, 0.9176470588235293700, 0.9294117647058823800 ) ;
#1688 =( NAMED_UNIT ( * ) SI_UNIT ( $, .STERADIAN. ) SOLID_ANGLE_UNIT ( ) );
#1689 = CARTESIAN_POINT ( 'NONE',  ( -0.02937401906670849100, 0.4499999999999997900, -0.06440177936538001000 ) ) ;
#1690 = PRESENTATION_LAYER_ASSIGNMENT (  '', '', ( #189421 ) ) ;
#1691 = DIRECTION ( 'NONE',  ( 1.000000000000000000, -0.0000000000000000000, -0.0000000000000000000 ) ) ;
#1692 = CARTESIAN_POINT ( 'NONE',  ( -1.160119047619048200, 0.9899999999999999900, -0.1020833333333327200 ) ) ;
#1694 = LINE ( 'NONE', #211324, #156837 ) ;
#1693 = VECTOR ( 'NONE', #205617, 1000.000000000000000 ) ;
#1695 = LINE ( 'NONE', #172620, #57895 ) ;
#1696 = ORIENTED_EDGE ( 'NONE', *, *, #123377, .F. ) ;
#1697 = CARTESIAN_POINT ( 'NONE',  ( 0.9110403224534302500, 0.9999999999999997800, 0.8623526535021501800 ) ) ;
#1698 = DIRECTION ( 'NONE',  ( 0.0000000000000000000, 0.0000000000000000000, 1.000000000000000000 ) ) ;
#1699 = PRESENTATION_STYLE_ASSIGNMENT (( #18262 ) ) ;
#1700 = MECHANICAL_DESIGN_GEOMETRIC_PRESENTATION_REPRESENTATION (  '', ( #200945 ), #13198 ) ;
#1701 = LINE ( 'NONE', #221956, #178397 ) ;
#1702 = CARTESIAN_POINT ( 'NONE',  ( -0.7499999999999992200, 0.01000000000000000000, -0.5000000000000000000 ) ) ;
#1703 = CARTESIAN_POINT ( 'NONE',  ( -2.184583261622314900, 0.5750000000000000700, 0.5749999999999997300 ) ) ;
#1704 = DIRECTION ( 'NONE',  ( -1.000000000000000000, 0.0000000000000000000, 0.0000000000000000000 ) ) ;
#1705 = CARTESIAN_POINT ( 'NONE',  ( 0.9000000000000001300, 0.2000000000000000100, 0.9000000000000001300 ) ) ;
#1707 = ORIENTED_EDGE ( 'NONE', *, *, #45798, .T. ) ;
#1706 = CARTESIAN_POINT ( 'NONE',  ( -3.449999999999999300, 3.917923603627096900E-016, 6.468174969070060100 ) ) ;
#1708 = AXIS2_PLACEMENT_3D ( 'NONE', #180375, #77914, #197529 ) ;
#1709 = ORIENTED_EDGE ( 'NONE', *, *, #129370, .F. ) ;
#1710 = CARTESIAN_POINT ( 'NONE',  ( 3.758443843098231000, 0.3630236133250204200, -1.825000000000000200 ) ) ;
#1711 = DIRECTION ( 'NONE',  ( 0.0000000000000000000, -0.9831898008695741900, -0.1825864602484178500 ) ) ;
#1712 = CARTESIAN_POINT ( 'NONE',  ( 0.2000000000000001800, 0.0000000000000000000, 0.3499999999999999200 ) ) ;
#1713 =( GEOMETRIC_REPRESENTATION_CONTEXT ( 3 ) GLOBAL_UNCERTAINTY_ASSIGNED_CONTEXT ( ( #43424 ) ) GLOBAL_UNIT_ASSIGNED_CONTEXT ( ( #160342, #57841, #177600 ) ) REPRESENTATION_CONTEXT ( 'NONE', 'WORKASPACE' ) );
#1714 = EDGE_CURVE ( 'NONE', #164992, #10374, #25554, .T. ) ;
#1715 = SURFACE_STYLE_USAGE ( .BOTH. , #104136 ) ;
#1716 = DIRECTION ( 'NONE',  ( -0.0000000000000000000, -0.0000000000000000000, 1.000000000000000000 ) ) ;
#1717 = EDGE_LOOP ( 'NONE', ( #73748, #21145, #117006, #28355 ) ) ;
#1718 = FILL_AREA_STYLE_COLOUR ( '', #29313 ) ;
#1719 = ORIENTED_EDGE ( 'NONE', *, *, #81863, .T. ) ;
#1720 = CARTESIAN_POINT ( 'NONE',  ( -9.035018104045865100E-018, -3.250000000000000000, 20.19500000000000000 ) ) ;
#1721 = SURFACE_SIDE_STYLE ('',( #68641 ) ) ;
#1722 = AXIS2_PLACEMENT_3D ( 'NONE', #87905, #207495, #104999 ) ;
#1723 = STYLED_ITEM ( 'NONE', ( #13866 ), #181463 ) ;
#1724 = PRESENTATION_STYLE_ASSIGNMENT (( #22546 ) ) ;
#1725 = ORIENTED_EDGE ( 'NONE', *, *, #119786, .T. ) ;
#1726 = FACE_OUTER_BOUND ( 'NONE', #203100, .T. ) ;
#1727 = CIRCLE ( 'NONE', #152068, 0.1000000000000002600 ) ;
#1728 = DIRECTION ( 'NONE',  ( 1.000000000000000000, 0.0000000000000000000, 0.0000000000000000000 ) ) ;
#1729 = AXIS2_PLACEMENT_3D ( 'NONE', #12259, #131885, #29473 ) ;
#1730 = CARTESIAN_POINT ( 'NONE',  ( -3.294122988163837200, 0.1031983619037939700, 3.074999999999999700 ) ) ;
#1731 = EDGE_CURVE ( 'NONE', #185027, #179042, #161276, .T. ) ;
#1732 =( NAMED_UNIT ( * ) PLANE_ANGLE_UNIT ( ) SI_UNIT ( $, .RADIAN. ) );
#1733 = CARTESIAN_POINT ( 'NONE',  ( -0.5888642796656447000, 1.000000000000000200, 0.6174323714607927700 ) ) ;
#1734 = CARTESIAN_POINT ( 'NONE',  ( -2.800000000000000300, 0.009999999999999998500, 4.040000000000000000 ) ) ;
#1735 = CARTESIAN_POINT ( 'NONE',  ( -4.999999999999999100, 0.2999999999999999900, 5.450000000000000200 ) ) ;
#1736 = AXIS2_PLACEMENT_3D ( 'NONE', #42457, #77554, #197193 ) ;
#1738 = CARTESIAN_POINT ( 'NONE',  ( -3.699999999999999700, -0.08999999999999999700, 1.950000000000000200 ) ) ;
#1737 = VECTOR ( 'NONE', #186812, 1000.000000000000000 ) ;
#1739 = FILL_AREA_STYLE_COLOUR ( '', #193080 ) ;
#1741 = SURFACE_STYLE_USAGE ( .BOTH. , #104164 ) ;
#1740 = CARTESIAN_POINT ( 'NONE',  ( -2.174999999999999800, 0.07471460235688096000, 3.829631057655754400 ) ) ;
#1742 = CYLINDRICAL_SURFACE ( 'NONE', #103319, 0.5000000000000004400 ) ;
#1743 = CARTESIAN_POINT ( 'NONE',  ( -2.649999999999999900, 0.01148500079370305000, -3.778700404093431800 ) ) ;
#1745 = EDGE_CURVE ( 'NONE', #78752, #61621, #30210, .T. ) ;
#1744 = CARTESIAN_POINT ( 'NONE',  ( -0.07620284752076095200, 1.350000000000000100, 0.3609259754885523800 ) ) ;
#1746 = DIRECTION ( 'NONE',  ( -0.08715574274766045600, 0.9961946980917454300, 0.0000000000000000000 ) ) ;
#1747 = CARTESIAN_POINT ( 'NONE',  ( 1.032656690603767300, 0.3118197155039164600, -0.7500000000000006700 ) ) ;
#1748 = CARTESIAN_POINT ( 'NONE',  ( 5.000000000000000000, -0.08999999999999983000, 2.750000000000000400 ) ) ;
#1750 = ADVANCED_FACE ( 'NONE', ( #206778 ), #207936, .T. ) ;
#1749 = VECTOR ( 'NONE', #113102, 1000.000000000000000 ) ;
#1751 = CARTESIAN_POINT ( 'NONE',  ( -0.04068473350459112700, 1.000000000000000200, 0.2809638817892132200 ) ) ;
#1752 = LINE ( 'NONE', #46616, #178440 ) ;
#1753 = LINE ( 'NONE', #150358, #82103 ) ;
#1754 = ORIENTED_EDGE ( 'NONE', *, *, #16108, .T. ) ;
#1755 = VERTEX_POINT ( 'NONE', #173286 ) ;
#1756 = ORIENTED_EDGE ( 'NONE', *, *, #207040, .T. ) ;
#1757 = LINE ( 'NONE', #39501, #178451 ) ;
#1758 = FILL_AREA_STYLE ('',( #104907 ) ) ;
#1759 = ADVANCED_FACE ( 'NONE', ( #185377 ), #137292, .T. ) ;
#1760 = CARTESIAN_POINT ( 'NONE',  ( -3.764916455298873200, 0.01000000000000002400, 3.050000000000000300 ) ) ;
#1761 = EDGE_CURVE ( 'NONE', #122395, #122159, #169284, .T. ) ;
#1763 = ORIENTED_EDGE ( 'NONE', *, *, #16817, .T. ) ;
#1762 = CARTESIAN_POINT ( 'NONE',  ( -0.8500000000000003100, 0.0000000000000000000, -0.9000000000000001300 ) ) ;
#1764 = CARTESIAN_POINT ( 'NONE',  ( -3.258578643762691600, 1.000000000000000000, -3.399999999999999900 ) ) ;
#1765 = VERTEX_POINT ( 'NONE', #174019 ) ;
#1766 = FILL_AREA_STYLE ('',( #171629 ) ) ;
#1767 = DIRECTION ( 'NONE',  ( 0.0000000000000000000, 0.0000000000000000000, -1.000000000000000000 ) ) ;
#1768 = CARTESIAN_POINT ( 'NONE',  ( 2.968088800538339900, 0.8749999999999971100, 1.124999999999999800 ) ) ;
#1770 = COLOUR_RGB ( '',0.8000000000000000400, 0.8078431372549019800, 0.8000000000000000400 ) ;
#1769 = DIRECTION ( 'NONE',  ( -0.0000000000000000000, 0.0000000000000000000, -1.000000000000000000 ) ) ;
#1771 = MECHANICAL_DESIGN_GEOMETRIC_PRESENTATION_REPRESENTATION (  '', ( #201006 ), #13257 ) ;
#1772 = CARTESIAN_POINT ( 'NONE',  ( 0.7800417568995191600, 0.4550000000000001300, 0.001031551872703415500 ) ) ;
#1773 = CIRCLE ( 'NONE', #15298, 0.1999999999999996500 ) ;
#1774 = ORIENTED_EDGE ( 'NONE', *, *, #212605, .F. ) ;
#1775 = VECTOR ( 'NONE', #155904, 1000.000000000000000 ) ;
#1776 = CARTESIAN_POINT ( 'NONE',  ( 1.140476190476190900, 1.000000000000000000, 0.3516369047619048400 ) ) ;
#1777 = FACE_OUTER_BOUND ( 'NONE', #128346, .T. ) ;
#1778 = EDGE_CURVE ( 'NONE', #49090, #9961, #38139, .T. ) ;
#1779 =( LENGTH_UNIT ( ) NAMED_UNIT ( * ) SI_UNIT ( .MILLI., .METRE. ) );
#1780 =( GEOMETRIC_REPRESENTATION_CONTEXT ( 3 ) GLOBAL_UNCERTAINTY_ASSIGNED_CONTEXT ( ( #163654 ) ) GLOBAL_UNIT_ASSIGNED_CONTEXT ( ( #13419, #133064, #30656 ) ) REPRESENTATION_CONTEXT ( 'NONE', 'WORKASPACE' ) );
#1781 =( NAMED_UNIT ( * ) SI_UNIT ( $, .STERADIAN. ) SOLID_ANGLE_UNIT ( ) );
#1782 = ORIENTED_EDGE ( 'NONE', *, *, #214288, .F. ) ;
#1783 = CARTESIAN_POINT ( 'NONE',  ( -0.7214689684013788600, 1.600000000000000300, -0.8166665972613184100 ) ) ;
#1784 = ORIENTED_EDGE ( 'NONE', *, *, #150287, .T. ) ;
#1785 = CARTESIAN_POINT ( 'NONE',  ( 3.899999999999999900, 2.032879073410320800E-017, -1.774999999999999700 ) ) ;
#1786 = CARTESIAN_POINT ( 'NONE',  ( 4.569715415144219000, -0.02210998129830446900, -2.250000000000000400 ) ) ;
#1787 = CARTESIAN_POINT ( 'NONE',  ( 0.2857985848788545700, 1.800000000000000500, -0.2158326260061508600 ) ) ;
#1788 = CARTESIAN_POINT ( 'NONE',  ( -2.048660714285714900, 0.9899999999999999900, -0.7811011904761897600 ) ) ;
#1789 = CARTESIAN_POINT ( 'NONE',  ( 0.8950000000000000200, 8.200000000000004600, -0.3750000000000001100 ) ) ;
#1790 = CARTESIAN_POINT ( 'NONE',  ( 1.363524964614109400, 0.07482771284951053600, 4.605243821859326100 ) ) ;
#1791 = ADVANCED_FACE ( 'NONE', ( #78255 ), #37884, .F. ) ;
#1792 = PRESENTATION_STYLE_ASSIGNMENT (( #19091 ) ) ;
#1793 = AXIS2_PLACEMENT_3D ( 'NONE', #78697, #198339, #95890 ) ;
#1794 = STYLED_ITEM ( 'NONE', ( #185739 ), #101513 ) ;
#1795 = ADVANCED_FACE ( 'NONE', ( #153127 ), #20597, .F. ) ;
#1796 = SURFACE_STYLE_FILL_AREA ( #126639 ) ;
#1797 = EDGE_CURVE ( 'NONE', #1755, #206348, #193257, .T. ) ;
#1798 =( NAMED_UNIT ( * ) PLANE_ANGLE_UNIT ( ) SI_UNIT ( $, .RADIAN. ) );
#1799 = AXIS2_PLACEMENT_3D ( 'NONE', #100485, #15968, #135601 ) ;
#1801 = STYLED_ITEM ( 'NONE', ( #114388 ), #106571 ) ;
#1800 = DIRECTION ( 'NONE',  ( -0.3018917046944014100, 0.0000000000000000000, 0.9533422253507437500 ) ) ;
#1802 = ORIENTED_EDGE ( 'NONE', *, *, #204389, .F. ) ;
#1803 = VERTEX_POINT ( 'NONE', #22102 ) ;
#1804 = DIRECTION ( 'NONE',  ( 0.0000000000000000000, 0.0000000000000000000, 1.000000000000000000 ) ) ;
#1805 = DIRECTION ( 'NONE',  ( 1.000000000000000000, 0.0000000000000000000, -0.0000000000000000000 ) ) ;
#1806 = CARTESIAN_POINT ( 'NONE',  ( -1.500000000000000000, 0.2999999999999999900, -0.4499999999999993400 ) ) ;
#1807 = PRESENTATION_STYLE_ASSIGNMENT (( #199578 ) ) ;
#1808 = CARTESIAN_POINT ( 'NONE',  ( 0.5580257345849557500, 1.590000000000000100, 0.3540971985191467800 ) ) ;
#1809 = ORIENTED_EDGE ( 'NONE', *, *, #197221, .T. ) ;
#1810 = CARTESIAN_POINT ( 'NONE',  ( -4.589304127467897800, 0.03939066736049168200, -2.571147795119303100 ) ) ;
#1811 = EDGE_CURVE ( 'NONE', #104369, #159917, #102247, .T. ) ;
#1812 = DIRECTION ( 'NONE',  ( 0.0000000000000000000, 0.0000000000000000000, -1.000000000000000000 ) ) ;
#1813 = VERTEX_POINT ( 'NONE', #90221 ) ;
#1814 = UNCERTAINTY_MEASURE_WITH_UNIT (LENGTH_MEASURE( 1.000000000000000100E-005 ), #114312, 'distance_accuracy_value', 'NONE');
#1815 = CARTESIAN_POINT ( 'NONE',  ( 2.625000000000000000, 3.303362039826085000, 0.3088541814313754400 ) ) ;
#1816 = ORIENTED_EDGE ( 'NONE', *, *, #214058, .F. ) ;
#1817 = VERTEX_POINT ( 'NONE', #158976 ) ;
#1818 = ORIENTED_EDGE ( 'NONE', *, *, #24695, .T. ) ;
#1819 = CARTESIAN_POINT ( 'NONE',  ( -1.149999999999999900, -0.1999999999999997300, 0.0000000000000000000 ) ) ;
#1820 = CARTESIAN_POINT ( 'NONE',  ( 2.968088800538339900, 0.8749999999999971100, 3.074999999999999700 ) ) ;
#1821 = DIRECTION ( 'NONE',  ( 0.0000000000000000000, 0.0000000000000000000, 1.000000000000000000 ) ) ;
#1822 = CARTESIAN_POINT ( 'NONE',  ( 0.9500000000000000700, -0.08622030722084085600, -3.799999999999999800 ) ) ;
#1823 = ORIENTED_EDGE ( 'NONE', *, *, #110858, .T. ) ;
#1824 = COLOUR_RGB ( '',0.8980392156862745400, 0.9176470588235293700, 0.9294117647058823800 ) ;
#1825 = CARTESIAN_POINT ( 'NONE',  ( 1.400000000000000100, 0.05000000000000039100, -0.7500000000000006700 ) ) ;
#1826 = CARTESIAN_POINT ( 'NONE',  ( -1.341666666666667000, 0.9899999999999999900, 0.3614583333333337100 ) ) ;
#1827 =( GEOMETRIC_REPRESENTATION_CONTEXT ( 3 ) GLOBAL_UNCERTAINTY_ASSIGNED_CONTEXT ( ( #19708 ) ) GLOBAL_UNIT_ASSIGNED_CONTEXT ( ( #199783, #97306, #216959 ) ) REPRESENTATION_CONTEXT ( 'NONE', 'WORKASPACE' ) );
#1828 = DIRECTION ( 'NONE',  ( -0.0000000000000000000, 1.000000000000000000, -0.0000000000000000000 ) ) ;
#1829 = SURFACE_STYLE_FILL_AREA ( #178472 ) ;
#1831 = ORIENTED_EDGE ( 'NONE', *, *, #54301, .T. ) ;
#1830 = ADVANCED_FACE ( 'NONE', ( #16623 ), #73704, .T. ) ;
#1832 = SURFACE_STYLE_FILL_AREA ( #4794 ) ;
#1833 = DIRECTION ( 'NONE',  ( -0.9961946980917459900, 0.08715574274765355800, 0.0000000000000000000 ) ) ;
#1834 = ORIENTED_EDGE ( 'NONE', *, *, #45771, .T. ) ;
#1835 = AXIS2_PLACEMENT_3D ( 'NONE', #111244, #8824, #128479 ) ;
#1836 = EDGE_LOOP ( 'NONE', ( #81943, #215024, #206793, #195635 ) ) ;
#1837 = CARTESIAN_POINT ( 'NONE',  ( 0.1909296329341671800, 0.9899999999999999900, 1.080422184394720600 ) ) ;
#1838 = PRESENTATION_LAYER_ASSIGNMENT (  '', '', ( #201075 ) ) ;
#1839 = EDGE_CURVE ( 'NONE', #22169, #62915, #86222, .T. ) ;
#1840 = CARTESIAN_POINT ( 'NONE',  ( 1.999999999999967400, 0.02499999999999979700, 0.9103018434520960800 ) ) ;
#1841 = EDGE_CURVE ( 'NONE', #166757, #127748, #217312, .T. ) ;
#1842 = DIRECTION ( 'NONE',  ( 0.0000000000000000000, 0.0000000000000000000, -1.000000000000000000 ) ) ;
#1843 = DIRECTION ( 'NONE',  ( 1.000000000000000000, 0.0000000000000000000, 0.0000000000000000000 ) ) ;
#1844 = ORIENTED_EDGE ( 'NONE', *, *, #7305, .T. ) ;
#1845 = CARTESIAN_POINT ( 'NONE',  ( 2.968088800538339900, 1.024999999999997000, 3.074999999999999700 ) ) ;
#1846 = DIRECTION ( 'NONE',  ( 1.000000000000000000, 1.129949392001145000E-016, 0.0000000000000000000 ) ) ;
#1847 =( NAMED_UNIT ( * ) SI_UNIT ( $, .STERADIAN. ) SOLID_ANGLE_UNIT ( ) );
#1848 = ORIENTED_EDGE ( 'NONE', *, *, #48495, .T. ) ;
#1849 = PRESENTATION_LAYER_ASSIGNMENT (  '', '', ( #201092 ) ) ;
#1850 = ORIENTED_EDGE ( 'NONE', *, *, #111678, .T. ) ;
#1851 = DIRECTION ( 'NONE',  ( 0.0000000000000000000, 0.0000000000000000000, -1.000000000000000000 ) ) ;
#1852 = DIRECTION ( 'NONE',  ( 0.0000000000000000000, 0.0000000000000000000, 1.000000000000000000 ) ) ;
#1853 =( GEOMETRIC_REPRESENTATION_CONTEXT ( 3 ) GLOBAL_UNCERTAINTY_ASSIGNED_CONTEXT ( ( #175934 ) ) GLOBAL_UNIT_ASSIGNED_CONTEXT ( ( #194006, #91620, #211288 ) ) REPRESENTATION_CONTEXT ( 'NONE', 'WORKASPACE' ) );
#1854 = CARTESIAN_POINT ( 'NONE',  ( -0.6499999999999998000, -0.02210998129830446900, 4.569715415144219000 ) ) ;
#1855 = ORIENTED_EDGE ( 'NONE', *, *, #33311, .T. ) ;
#1856 = DIRECTION ( 'NONE',  ( 1.000000000000000000, 1.278502045831983200E-016, 0.0000000000000000000 ) ) ;
#1857 = CARTESIAN_POINT ( 'NONE',  ( 1.375000000000000200, 0.3890708399750605900, -3.906165006050061500 ) ) ;
#1858 = MECHANICAL_DESIGN_GEOMETRIC_PRESENTATION_REPRESENTATION (  '', ( #178188 ), #13353 ) ;
#1859 = SURFACE_STYLE_USAGE ( .BOTH. , #104282 ) ;
#1860 = FILL_AREA_STYLE_COLOUR ( '', #76222 ) ;
#1861 =( BOUNDED_SURFACE ( )  B_SPLINE_SURFACE ( 3, 2, ( 
 ( #5444, #195373, #92962 ),
 ( #212599, #110066, #7621 ),
 ( #127259, #24846, #144478 ),
 ( #42095, #161709, #59228 ) ),
 .UNSPECIFIED., .F., .F., .F. ) 
 B_SPLINE_SURFACE_WITH_KNOTS ( ( 4, 4 ),
 ( 3, 3 ),
 ( 0.0000000000000000000, 3.588152106857411600E-005 ),
 ( 0.0000000000000000000, 1.000000000000000000 ),
 .UNSPECIFIED. ) 
 GEOMETRIC_REPRESENTATION_ITEM ( )  RATIONAL_B_SPLINE_SURFACE ( (
 ( 1.000000000000000000, 0.7071067811865475700, 1.000000000000000000),
 ( 1.000000000000000000, 0.7156553457182509600, 1.000000000000000000),
 ( 1.000000000000000000, 0.7160859739149898500, 1.000000000000000000),
 ( 1.000000000000000000, 0.7071067811865468000, 1.000000000000000000) ) ) 
 REPRESENTATION_ITEM ( '' )  SURFACE ( )  );
#1862 = CARTESIAN_POINT ( 'NONE',  ( 1.282273016153634000, 0.9899999999999999900, 0.6689974432872606300 ) ) ;
#1863 = VECTOR ( 'NONE', #37502, 1000.000000000000000 ) ;
#1864 = ORIENTED_EDGE ( 'NONE', *, *, #197471, .F. ) ;
#1867 = ORIENTED_EDGE ( 'NONE', *, *, #71070, .T. ) ;
#1866 = DIRECTION ( 'NONE',  ( -0.0000000000000000000, 1.000000000000000000, -0.0000000000000000000 ) ) ;
#1865 = CARTESIAN_POINT ( 'NONE',  ( -0.2303847577293343400, 0.2000000000000006200, 1.075000000000000000 ) ) ;
#1868 = CARTESIAN_POINT ( 'NONE',  ( 1.008101868530810700, 3.699999999999999700, 3.208853979028379700 ) ) ;
#1869 = CARTESIAN_POINT ( 'NONE',  ( 10.00000000000000000, -0.8000000000000000400, -0.9000000000000000200 ) ) ;
#1870 = DIRECTION ( 'NONE',  ( 0.0000000000000000000, 0.0000000000000000000, 1.000000000000000000 ) ) ;
#1871 = EDGE_LOOP ( 'NONE', ( #135431, #111408, #214547, #90804 ) ) ;
#1873 = DIRECTION ( 'NONE',  ( 0.0000000000000000000, 1.000000000000000000, 0.0000000000000000000 ) ) ;
#1872 = LINE ( 'NONE', #151402, #178570 ) ;
#1874 = EDGE_LOOP ( 'NONE', ( #46044, #8669, #144435, #54953 ) ) ;
#1876 = EDGE_CURVE ( 'NONE', #105789, #122194, #40712, .T. ) ;
#1875 =( GEOMETRIC_REPRESENTATION_CONTEXT ( 3 ) GLOBAL_UNCERTAINTY_ASSIGNED_CONTEXT ( ( #77403 ) ) GLOBAL_UNIT_ASSIGNED_CONTEXT ( ( #162698, #60243, #179979 ) ) REPRESENTATION_CONTEXT ( 'NONE', 'WORKASPACE' ) );
#1877 = MECHANICAL_DESIGN_GEOMETRIC_PRESENTATION_REPRESENTATION (  '', ( #189600 ), #13375 ) ;
#1878 = CARTESIAN_POINT ( 'NONE',  ( 0.3772884977592856900, 1.599999999999999600, -0.2511556728275887200 ) ) ;
#1879 = PRESENTATION_LAYER_ASSIGNMENT (  '', '', ( #212550 ) ) ;
#1880 = ORIENTED_EDGE ( 'NONE', *, *, #33361, .F. ) ;
#1881 = CARTESIAN_POINT ( 'NONE',  ( -0.1999999999999998700, 0.4000000000000000200, 0.6999999999999997300 ) ) ;
#1882 = DIRECTION ( 'NONE',  ( -0.0000000000000000000, 1.000000000000000000, 0.0000000000000000000 ) ) ;
#1883 = ORIENTED_EDGE ( 'NONE', *, *, #178140, .T. ) ;
#1884 = EDGE_CURVE ( 'NONE', #118388, #178899, #80866, .T. ) ;
#1885 = EDGE_CURVE ( 'NONE', #130965, #17206, #211944, .T. ) ;
#1886 = DIRECTION ( 'NONE',  ( 0.0000000000000000000, 0.0000000000000000000, 1.000000000000000000 ) ) ;
#1887 = AXIS2_PLACEMENT_3D ( 'NONE', #202303, #99839, #219496 ) ;
#1888 = CARTESIAN_POINT ( 'NONE',  ( -1.203571428571429000, 0.9899999999999999900, -0.8190476190476185800 ) ) ;
#1889 = ADVANCED_FACE ( 'NONE', ( #171864 ), #92433, .F. ) ;
#1890 = ORIENTED_EDGE ( 'NONE', *, *, #199440, .F. ) ;
#1891 = EDGE_LOOP ( 'NONE', ( #66263, #197416, #87842, #78976, #131578, #191894, #202711, #220110, #96376, #71905, #111688 ) ) ;
#1892 = ORIENTED_EDGE ( 'NONE', *, *, #2404, .F. ) ;
#1893 = COLOUR_RGB ( '',0.8274509803921568100, 0.8392156862745098200, 0.8274509803921568100 ) ;
#1894 = DIRECTION ( 'NONE',  ( -0.0000000000000000000, -0.0000000000000000000, -1.000000000000000000 ) ) ;
#1896 = VERTEX_POINT ( 'NONE', #212803 ) ;
#1895 = EDGE_CURVE ( 'NONE', #46541, #153409, #59314, .T. ) ;
#1897 = FACE_OUTER_BOUND ( 'NONE', #189681, .T. ) ;
#1899 = DIRECTION ( 'NONE',  ( 1.000000000000000000, 0.0000000000000000000, -7.228014483236696600E-016 ) ) ;
#1898 = CARTESIAN_POINT ( 'NONE',  ( 2.150000000000000400, 0.3099999999999999400, -4.792657022571006600 ) ) ;
#1900 = ORIENTED_EDGE ( 'NONE', *, *, #178229, .T. ) ;
#1901 = DIRECTION ( 'NONE',  ( 0.0000000000000000000, -1.307256925131209200E-016, -1.000000000000000000 ) ) ;
#1902 = ORIENTED_EDGE ( 'NONE', *, *, #46872, .F. ) ;
#1903 =( LENGTH_UNIT ( ) NAMED_UNIT ( * ) SI_UNIT ( .MILLI., .METRE. ) );
#1905 = VECTOR ( 'NONE', #221101, 1000.000000000000000 ) ;
#1904 = VECTOR ( 'NONE', #201223, 1000.000000000000000 ) ;
#1906 = CARTESIAN_POINT ( 'NONE',  ( -2.080208333333334100, 0.9899999999999999900, -0.1328869047619039800 ) ) ;
#1908 = SURFACE_STYLE_USAGE ( .BOTH. , #104327 ) ;
#1907 = CARTESIAN_POINT ( 'NONE',  ( -2.649999999999999500, 1.024999999999997000, -1.125000000000000200 ) ) ;
#1909 = ORIENTED_EDGE ( 'NONE', *, *, #36063, .T. ) ;
#1910 = LINE ( 'NONE', #167242, #162419 ) ;
#1911 = EDGE_CURVE ( 'NONE', #72041, #181105, #13876, .T. ) ;
#1912 = CYLINDRICAL_SURFACE ( 'NONE', #50409, 0.09999999999999982500 ) ;
#1913 = LINE ( 'NONE', #157166, #138335 ) ;
#1914 = MECHANICAL_DESIGN_GEOMETRIC_PRESENTATION_REPRESENTATION (  '', ( #201155 ), #13412 ) ;
#1915 = AXIS2_PLACEMENT_3D ( 'NONE', #16003, #135634, #33258 ) ;
#1916 = ORIENTED_EDGE ( 'NONE', *, *, #27218, .F. ) ;
#1917 = FACE_OUTER_BOUND ( 'NONE', #89223, .T. ) ;
#1918 = ORIENTED_EDGE ( 'NONE', *, *, #204580, .F. ) ;
#1919 =( GEOMETRIC_REPRESENTATION_CONTEXT ( 3 ) GLOBAL_UNCERTAINTY_ASSIGNED_CONTEXT ( ( #167511 ) ) GLOBAL_UNIT_ASSIGNED_CONTEXT ( ( #123327, #20903, #140563 ) ) REPRESENTATION_CONTEXT ( 'NONE', 'WORKASPACE' ) );
#1920 = VECTOR ( 'NONE', #81664, 1000.000000000000000 ) ;
#1921 = DIRECTION ( 'NONE',  ( 0.08715574274766044200, -0.9961946980917453200, 0.0000000000000000000 ) ) ;
#1922 = EDGE_CURVE ( 'NONE', #201553, #194408, #144920, .T. ) ;
#1923 = DIRECTION ( 'NONE',  ( 0.0000000000000000000, -0.1772190444071826400, -0.9841714333892267500 ) ) ;
#1924 = ORIENTED_EDGE ( 'NONE', *, *, #95548, .F. ) ;
#1925 = LINE ( 'NONE', #122689, #92964 ) ;
#1926 = EDGE_LOOP ( 'NONE', ( #190932, #52691, #183455, #193727 ) ) ;
#1927 = VECTOR ( 'NONE', #213434, 1000.000000000000000 ) ;
#1928 = CARTESIAN_POINT ( 'NONE',  ( -3.298480775301220200, 0.1530080968083812100, 4.374999999999999100 ) ) ;
#1929 = UNCERTAINTY_MEASURE_WITH_UNIT (LENGTH_MEASURE( 1.000000000000000100E-005 ), #41314, 'distance_accuracy_value', 'NONE');
#1930 = CIRCLE ( 'NONE', #82953, 0.07500000000000041400 ) ;
#1931 = EDGE_CURVE ( 'NONE', #216609, #96336, #53918, .T. ) ;
#1932 = LINE ( 'NONE', #188505, #87606 ) ;
#1933 = ORIENTED_EDGE ( 'NONE', *, *, #142849, .F. ) ;
#1934 = DIRECTION ( 'NONE',  ( -0.0000000000000000000, 1.000000000000000000, -0.0000000000000000000 ) ) ;
#1935 = EDGE_LOOP ( 'NONE', ( #179585, #95953, #76861, #205378, #75374, #206182, #127183 ) ) ;
#1936 = CARTESIAN_POINT ( 'NONE',  ( 2.200000000000000600, -0.8999999999999998000, 3.049999999999999400 ) ) ;
#1937 = PRESENTATION_LAYER_ASSIGNMENT (  '', '', ( #212613 ) ) ;
#1938 = ORIENTED_EDGE ( 'NONE', *, *, #67395, .F. ) ;
#1939 = DIRECTION ( 'NONE',  ( -6.536284625656046000E-017, -1.000000000000000000, 0.0000000000000000000 ) ) ;
#1940 = CARTESIAN_POINT ( 'NONE',  ( 5.080000000000000100, 1.600000000000000100, 1.084202172485504400E-016 ) ) ;
#1941 = VECTOR ( 'NONE', #209392, 1000.000000000000000 ) ;
#1942 = ADVANCED_FACE ( 'NONE', ( #94138 ), #179789, .F. ) ;
#1943 = FILL_AREA_STYLE_COLOUR ( '', #211380 ) ;
#1944 = DIRECTION ( 'NONE',  ( 0.0000000000000000000, 0.0000000000000000000, -1.000000000000000000 ) ) ;
#1945 = CIRCLE ( 'NONE', #60876, 0.1000000000000000600 ) ;
#1947 = ADVANCED_FACE ( 'NONE', ( #185167 ), #118126, .T. ) ;
#1946 = CARTESIAN_POINT ( 'NONE',  ( 0.6048708620664323700, 0.4500000000000001200, -0.2132550426695793700 ) ) ;
#1948 = EDGE_CURVE ( 'NONE', #130965, #10496, #78060, .T. ) ;
#1949 = CIRCLE ( 'NONE', #183412, 0.1999999999999999800 ) ;
#1950 = FACE_OUTER_BOUND ( 'NONE', #124243, .T. ) ;
#1951 = PRESENTATION_LAYER_ASSIGNMENT (  '', '', ( #13441 ) ) ;
#1952 = PRESENTATION_STYLE_ASSIGNMENT (( #39253 ) ) ;
#1953 = STYLED_ITEM ( 'NONE', ( #119341 ), #19490 ) ;
#1954 = CARTESIAN_POINT ( 'NONE',  ( 3.764916455298873200, 0.009999999999999741700, -2.943643712502249900 ) ) ;
#1955 = FILL_AREA_STYLE_COLOUR ( '', #119170 ) ;
#1956 = EDGE_CURVE ( 'NONE', #4370, #46824, #32591, .T. ) ;
#1957 = ORIENTED_EDGE ( 'NONE', *, *, #136222, .T. ) ;
#1958 = DIRECTION ( 'NONE',  ( 0.0000000000000000000, 0.0000000000000000000, 1.000000000000000000 ) ) ;
#1960 =( NAMED_UNIT ( * ) SI_UNIT ( $, .STERADIAN. ) SOLID_ANGLE_UNIT ( ) );
#1959 =( NAMED_UNIT ( * ) PLANE_ANGLE_UNIT ( ) SI_UNIT ( $, .RADIAN. ) );
#1961 = ORIENTED_EDGE ( 'NONE', *, *, #10836, .F. ) ;
#1962 = ORIENTED_EDGE ( 'NONE', *, *, #37853, .F. ) ;
#1963 = CARTESIAN_POINT ( 'NONE',  ( 1.694691545752465800, 0.5000000000000000000, -0.3030830726516653400 ) ) ;
#1964 = TOROIDAL_SURFACE ( 'NONE', #206501, 0.2125492133612460800, 0.2000000000000001500 ) ;
#1965 = CARTESIAN_POINT ( 'NONE',  ( -0.09792207792207793800, 0.4500000000000000100, 0.1234577922077922000 ) ) ;
#1966 = DIRECTION ( 'NONE',  ( -0.9364371250224981000, 0.0000000000000000000, -0.3508354470112706700 ) ) ;
#1967 = ORIENTED_EDGE ( 'NONE', *, *, #113186, .F. ) ;
#1968 =( NAMED_UNIT ( * ) SI_UNIT ( $, .STERADIAN. ) SOLID_ANGLE_UNIT ( ) );
#1969 = ORIENTED_EDGE ( 'NONE', *, *, #214174, .F. ) ;
#1970 = CARTESIAN_POINT ( 'NONE',  ( -3.758443843098231000, 0.3630236133250204200, -1.825000000000000200 ) ) ;
#1971 = CARTESIAN_POINT ( 'NONE',  ( 0.3344233208300029800, 1.809999999999999800, 0.6865204392953957500 ) ) ;
#1972 = DIRECTION ( 'NONE',  ( 0.0000000000000000000, 1.000000000000000000, 0.0000000000000000000 ) ) ;
#1973 = ORIENTED_EDGE ( 'NONE', *, *, #97921, .T. ) ;
#1974 = FACE_OUTER_BOUND ( 'NONE', #85556, .T. ) ;
#1976 = FACE_OUTER_BOUND ( 'NONE', #198931, .T. ) ;
#1975 = STYLED_ITEM ( 'NONE', ( #169538 ), #188759 ) ;
#1977 = SURFACE_STYLE_USAGE ( .BOTH. , #104397 ) ;
#1978 = ORIENTED_EDGE ( 'NONE', *, *, #2831, .F. ) ;
#1979 = VECTOR ( 'NONE', #48177, 1000.000000000000000 ) ;
#1980 = EDGE_CURVE ( 'NONE', #65800, #165218, #163636, .T. ) ;
#1981 = ORIENTED_EDGE ( 'NONE', *, *, #221623, .T. ) ;
#1982 = EDGE_LOOP ( 'NONE', ( #137307, #134540, #124876, #33683 ) ) ;
#1983 = DIRECTION ( 'NONE',  ( -1.000000000000000000, -3.589083053745116900E-015, -2.779494031500974100E-031 ) ) ;
#1984 = CARTESIAN_POINT ( 'NONE',  ( -0.7885948459715759200, 1.000000000000000000, -0.8169223176503019900 ) ) ;
#1985 = ADVANCED_FACE ( 'NONE', ( #72631 ), #67282, .T. ) ;
#1986 =( NAMED_UNIT ( * ) SI_UNIT ( $, .STERADIAN. ) SOLID_ANGLE_UNIT ( ) );
#1987 = AXIS2_PLACEMENT_3D ( 'NONE', #34421, #154016, #51525 ) ;
#1988 = LINE ( 'NONE', #83105, #133133 ) ;
#1989 = UNCERTAINTY_MEASURE_WITH_UNIT (LENGTH_MEASURE( 1.000000000000000100E-005 ), #18555, 'distance_accuracy_value', 'NONE');
#1990 = FILL_AREA_STYLE ('',( #35698 ) ) ;
#1991 = ORIENTED_EDGE ( 'NONE', *, *, #165195, .F. ) ;
#1992 =( NAMED_UNIT ( * ) PLANE_ANGLE_UNIT ( ) SI_UNIT ( $, .RADIAN. ) );
#1993 = DIRECTION ( 'NONE',  ( -0.08853979028379446700, 0.0000000000000000000, -0.9960726406926865300 ) ) ;
#1995 = SURFACE_STYLE_FILL_AREA ( #213241 ) ;
#1994 = DIRECTION ( 'NONE',  ( 0.0000000000000000000, 0.0000000000000000000, -1.000000000000000000 ) ) ;
#1996 = EDGE_CURVE ( 'NONE', #11258, #133766, #112725, .T. ) ;
#1997 = CARTESIAN_POINT ( 'NONE',  ( 3.500000000000000000, 0.5749999999999999600, -3.300000000000000700 ) ) ;
#1998 = DIRECTION ( 'NONE',  ( 0.0000000000000000000, 1.000000000000000000, 0.0000000000000000000 ) ) ;
#1999 = AXIS2_PLACEMENT_3D ( 'NONE', #185823, #83398, #202996 ) ;
#2000 = DIRECTION ( 'NONE',  ( -1.000000000000000000, -0.0000000000000000000, -0.0000000000000000000 ) ) ;
#2002 = DIRECTION ( 'NONE',  ( 0.0000000000000000000, 0.0000000000000000000, 1.000000000000000000 ) ) ;
#2001 = CARTESIAN_POINT ( 'NONE',  ( 0.1344367722224917000, 0.2999999999999999900, -0.4000000000000008000 ) ) ;
#2003 = CARTESIAN_POINT ( 'NONE',  ( -1.800000000000000000, -6.505213034913026600E-016, -0.1000000000000002100 ) ) ;
#2004 = MECHANICAL_DESIGN_GEOMETRIC_PRESENTATION_REPRESENTATION (  '', ( #189714 ), #13498 ) ;
#2005 = FACE_OUTER_BOUND ( 'NONE', #200067, .T. ) ;
#2006 = CARTESIAN_POINT ( 'NONE',  ( -1.299999999999999600, -0.1999999999999993700, 1.400000000000000100 ) ) ;
#2007 = UNCERTAINTY_MEASURE_WITH_UNIT (LENGTH_MEASURE( 1.000000000000000100E-005 ), #75769, 'distance_accuracy_value', 'NONE');
#2008 = FILL_AREA_STYLE_COLOUR ( '', #23078 ) ;
#2009 = ORIENTED_EDGE ( 'NONE', *, *, #109361, .F. ) ;
#2010 = ORIENTED_EDGE ( 'NONE', *, *, #7602, .T. ) ;
#2011 = ORIENTED_EDGE ( 'NONE', *, *, #38240, .T. ) ;
#2012 = SURFACE_SIDE_STYLE ('',( #146732 ) ) ;
#2013 = CIRCLE ( 'NONE', #5747, 0.2000000000000005100 ) ;
#2014 = CARTESIAN_POINT ( 'NONE',  ( 3.294122988163838100, 0.1031983619037908400, 3.424999999999999800 ) ) ;
#2015 = STYLED_ITEM ( 'NONE', ( #91304 ), #133388 ) ;
#2017 = ORIENTED_EDGE ( 'NONE', *, *, #59422, .F. ) ;
#2016 = SURFACE_SIDE_STYLE ('',( #180845 ) ) ;
#2018 = CYLINDRICAL_SURFACE ( 'NONE', #219368, 0.2249999999999995100 ) ;
#2019 = FILL_AREA_STYLE_COLOUR ( '', #53521 ) ;
#2020 = CARTESIAN_POINT ( 'NONE',  ( 4.399999999999999500, 0.05000000000000000300, 3.109999999999999900 ) ) ;
#2021 = EDGE_CURVE ( 'NONE', #191948, #193541, #158280, .T. ) ;
#2022 = EDGE_LOOP ( 'NONE', ( #177042, #205891, #46717, #179863, #69745, #155087, #68308, #6374 ) ) ;
#2024 = CARTESIAN_POINT ( 'NONE',  ( -2.625000000000000000, 3.399999999999999900, 2.300000000000000700 ) ) ;
#2023 = FILL_AREA_STYLE ('',( #206938 ) ) ;
#2025 = VERTEX_POINT ( 'NONE', #96104 ) ;
#2026 = ORIENTED_EDGE ( 'NONE', *, *, #119243, .F. ) ;
#2027 = CARTESIAN_POINT ( 'NONE',  ( -1.849999999999999900, 0.1500000000000000200, 0.0000000000000000000 ) ) ;
#2028 = ORIENTED_EDGE ( 'NONE', *, *, #82392, .T. ) ;
#2029 = ADVANCED_FACE ( 'NONE', ( #198438 ), #91354, .T. ) ;
#2030 = ORIENTED_EDGE ( 'NONE', *, *, #120151, .T. ) ;
#2031 = CARTESIAN_POINT ( 'NONE',  ( 0.2000000000000000100, 0.04897894462027851300, -0.2082078763866813400 ) ) ;
#2032 = CARTESIAN_POINT ( 'NONE',  ( 0.3301630510878669800, 1.350000000000000300, -0.4557981233510733900 ) ) ;
#2033 = DIRECTION ( 'NONE',  ( 0.0000000000000000000, 0.0000000000000000000, -1.000000000000000000 ) ) ;
#2034 = DIRECTION ( 'NONE',  ( -1.000000000000000000, -0.0000000000000000000, -0.0000000000000000000 ) ) ;
#2035 =( NAMED_UNIT ( * ) SI_UNIT ( $, .STERADIAN. ) SOLID_ANGLE_UNIT ( ) );
#2036 = SURFACE_STYLE_FILL_AREA ( #109150 ) ;
#2037 = FILL_AREA_STYLE_COLOUR ( '', #221459 ) ;
#2038 = AXIS2_PLACEMENT_3D ( 'NONE', #128846, #26418, #146055 ) ;
#2039 =( GEOMETRIC_REPRESENTATION_CONTEXT ( 3 ) GLOBAL_UNCERTAINTY_ASSIGNED_CONTEXT ( ( #170974 ) ) GLOBAL_UNIT_ASSIGNED_CONTEXT ( ( #194385, #91996, #211651 ) ) REPRESENTATION_CONTEXT ( 'NONE', 'WORKASPACE' ) );
#2040 = VECTOR ( 'NONE', #221153, 1000.000000000000000 ) ;
#2042 = CARTESIAN_POINT ( 'NONE',  ( -2.254910714285715200, 0.9899999999999999900, -0.6894345238095230800 ) ) ;
#2041 = LINE ( 'NONE', #134299, #93087 ) ;
#2043 = CARTESIAN_POINT ( 'NONE',  ( 2.968088800538339900, 0.9249999999999970500, -1.774999999999999700 ) ) ;
#2044 = PRESENTATION_STYLE_ASSIGNMENT (( #179903 ) ) ;
#2045 = AXIS2_PLACEMENT_3D ( 'NONE', #126607, #24222, #143848 ) ;
#2046 = EDGE_CURVE ( 'NONE', #32086, #156987, #136769, .T. ) ;
#2047 = DIRECTION ( 'NONE',  ( -1.000000000000000000, -0.0000000000000000000, -0.0000000000000000000 ) ) ;
#2048 = EDGE_CURVE ( 'NONE', #127832, #215496, #182388, .T. ) ;
#2050 = LINE ( 'NONE', #114999, #93093 ) ;
#2049 = CARTESIAN_POINT ( 'NONE',  ( 1.140476190476190900, 0.9899999999999999900, 0.3516369047619048400 ) ) ;
#2051 = COLOUR_RGB ( '',0.8980392156862745400, 0.9176470588235293700, 0.9294117647058823800 ) ;
#2052 = ORIENTED_EDGE ( 'NONE', *, *, #95614, .F. ) ;
#2053 = CARTESIAN_POINT ( 'NONE',  ( 0.3589403386655064500, 1.799999999999999800, 0.6145409740401112100 ) ) ;
#2054 = LINE ( 'NONE', #81506, #133199 ) ;
#2055 = CIRCLE ( 'NONE', #174784, 1.900000000000000600 ) ;
#2056 = DIRECTION ( 'NONE',  ( -1.000000000000000000, 0.0000000000000000000, 7.228014483236697000E-017 ) ) ;
#2057 = ADVANCED_FACE ( 'NONE', ( #45853 ), #329, .T. ) ;
#2058 = UNCERTAINTY_MEASURE_WITH_UNIT (LENGTH_MEASURE( 1.000000000000000100E-005 ), #197545, 'distance_accuracy_value', 'NONE');
#2059 = DIRECTION ( 'NONE',  ( 0.0000000000000000000, -1.000000000000000000, 0.0000000000000000000 ) ) ;
#2060 = VECTOR ( 'NONE', #180229, 1000.000000000000100 ) ;
#2061 = EDGE_CURVE ( 'NONE', #114492, #95755, #131442, .T. ) ;
#2062 = ADVANCED_FACE ( 'NONE', ( #51183 ), #155462, .F. ) ;
#2063 = ORIENTED_EDGE ( 'NONE', *, *, #24231, .F. ) ;
#2064 = CARTESIAN_POINT ( 'NONE',  ( 3.949999999999999700, 0.4000000000000000200, 2.168404344971008900E-016 ) ) ;
#2065 = CARTESIAN_POINT ( 'NONE',  ( 2.000000000000000000, 1.900000000000000100, 8.199999999999999300 ) ) ;
#2066 = CARTESIAN_POINT ( 'NONE',  ( -2.968887197509810300, 0.07496769716583957800, 4.603643793802119100 ) ) ;
#2067 = CARTESIAN_POINT ( 'NONE',  ( 0.7700000000000000200, 0.0000000000000000000, 32.25000000000000000 ) ) ;
#2068 = EDGE_LOOP ( 'NONE', ( #180000, #100993, #52638, #5472 ) ) ;
#2069 = DIRECTION ( 'NONE',  ( 0.0000000000000000000, 0.0000000000000000000, -1.000000000000000000 ) ) ;
#2070 =( LENGTH_UNIT ( ) NAMED_UNIT ( * ) SI_UNIT ( .MILLI., .METRE. ) );
#2071 = DIRECTION ( 'NONE',  ( 0.0000000000000000000, 1.000000000000000000, 0.0000000000000000000 ) ) ;
#2072 = ORIENTED_EDGE ( 'NONE', *, *, #82910, .F. ) ;
#2073 = FILL_AREA_STYLE_COLOUR ( '', #80414 ) ;
#2074 = CARTESIAN_POINT ( 'NONE',  ( -1.869999999999999900, 1.000000000000000000, 1.759999999999999800 ) ) ;
#2075 =( NAMED_UNIT ( * ) SI_UNIT ( $, .STERADIAN. ) SOLID_ANGLE_UNIT ( ) );
#2076 = CARTESIAN_POINT ( 'NONE',  ( -0.5090909090909090400, 1.340000000000000100, -0.5000000000000000000 ) ) ;
#2077 = AXIS2_PLACEMENT_3D ( 'NONE', #61920, #113495, #10346 ) ;
#2078 = B_SPLINE_CURVE_WITH_KNOTS ( 'NONE', 3,
 ( #79994, #131520, #46285, #165965, #63472, #183216, #80733, #200369, #97892, #217533, #115030, #12640, #132275, #29866, #149493, #47035, #166695, #64224, #183953, #81482, #201108, #98623, #218281, #115756, #13359 ),
 .UNSPECIFIED., .F., .F.,
 ( 4, 3, 3, 3, 3, 3, 3, 3, 4 ),
 ( -6.000000000027768900E-008, 0.0000000000000000000, 0.0004017719134246305200, 0.0004418615534503395800, 0.0006023020690429420300, 0.0007643337857895908000, 0.0008313695786407235400, 0.0008617307917795337600, 0.0008705341471677543900 ),
 .UNSPECIFIED. ) ;
#2079 = LINE ( 'NONE', #184971, #178769 ) ;
#2080 = EDGE_LOOP ( 'NONE', ( #18640, #18348, #62750, #131946, #205581, #197191 ) ) ;
#2081 = VERTEX_POINT ( 'NONE', #13037 ) ;
#2082 = CARTESIAN_POINT ( 'NONE',  ( 0.5140455897306190900, 0.4549999999999999600, -0.04344528331839375700 ) ) ;
#2083 = EDGE_CURVE ( 'NONE', #17464, #45003, #69833, .T. ) ;
#2084 = CARTESIAN_POINT ( 'NONE',  ( -0.2251785821120514400, 1.000000000000000000, 1.067901566379677800 ) ) ;
#2085 = CARTESIAN_POINT ( 'NONE',  ( -0.2608809506713956100, 1.600000000000000100, -0.5458741900427268600 ) ) ;
#2086 = FACE_OUTER_BOUND ( 'NONE', #78806, .T. ) ;
#2087 = ORIENTED_EDGE ( 'NONE', *, *, #155222, .T. ) ;
#2089 = DIRECTION ( 'NONE',  ( 1.000000000000000000, 0.0000000000000000000, 0.0000000000000000000 ) ) ;
#2088 = CARTESIAN_POINT ( 'NONE',  ( 30.48000000000000000, 2.212224898057556700, 0.7138821993005520800 ) ) ;
#2090 = VECTOR ( 'NONE', #24372, 1000.000000000000000 ) ;
#2091 = ORIENTED_EDGE ( 'NONE', *, *, #172344, .T. ) ;
#2092 = PRODUCT_RELATED_PRODUCT_CATEGORY ( 'part', '', ( #111129 ) ) ;
#2093 = FILL_AREA_STYLE_COLOUR ( '', #83470 ) ;
#2094 = EDGE_CURVE ( 'NONE', #154540, #32647, #115321, .T. ) ;
#2095 = EDGE_LOOP ( 'NONE', ( #36703, #36904, #72780, #112847 ) ) ;
#2096 = ADVANCED_FACE ( 'NONE', ( #64513 ), #184359, .T. ) ;
#2097 = ORIENTED_EDGE ( 'NONE', *, *, #110975, .F. ) ;
#2098 = LINE ( 'NONE', #106442, #178792 ) ;
#2099 = DIRECTION ( 'NONE',  ( 0.0000000000000000000, 1.000000000000000000, 0.0000000000000000000 ) ) ;
#2100 = ORIENTED_EDGE ( 'NONE', *, *, #35283, .F. ) ;
#2101 = ORIENTED_EDGE ( 'NONE', *, *, #104928, .F. ) ;
#2102 = ORIENTED_EDGE ( 'NONE', *, *, #176820, .F. ) ;
#2103 = PRESENTATION_LAYER_ASSIGNMENT (  '', '', ( #212784 ) ) ;
#2104 = MECHANICAL_DESIGN_GEOMETRIC_PRESENTATION_REPRESENTATION (  '', ( #189813 ), #13603 ) ;
#2105 = ORIENTED_EDGE ( 'NONE', *, *, #43178, .F. ) ;
#2106 = VECTOR ( 'NONE', #135432, 1000.000000000000100 ) ;
#2108 = ORIENTED_EDGE ( 'NONE', *, *, #54860, .F. ) ;
#2107 = CARTESIAN_POINT ( 'NONE',  ( -4.602959623981910800, 0.07502755426903437400, -1.030156158439669700 ) ) ;
#2109 = CARTESIAN_POINT ( 'NONE',  ( 2.243887158296659300, 0.01231677438645836800, 3.879290552257195200 ) ) ;
#2110 = CARTESIAN_POINT ( 'NONE',  ( 1.450000000000000200, -0.09999999999999999200, 4.800000000000000700 ) ) ;
#2111 = DIRECTION ( 'NONE',  ( -0.0000000000000000000, 1.000000000000000000, -0.0000000000000000000 ) ) ;
#2113 = ORIENTED_EDGE ( 'NONE', *, *, #185484, .T. ) ;
#2112 =( LENGTH_UNIT ( ) NAMED_UNIT ( * ) SI_UNIT ( .MILLI., .METRE. ) );
#2114 = EDGE_CURVE ( 'NONE', #84203, #127110, #48421, .T. ) ;
#2115 =( GEOMETRIC_REPRESENTATION_CONTEXT ( 3 ) GLOBAL_UNCERTAINTY_ASSIGNED_CONTEXT ( ( #155736 ) ) GLOBAL_UNIT_ASSIGNED_CONTEXT ( ( #137525, #35188, #154785 ) ) REPRESENTATION_CONTEXT ( 'NONE', 'WORKASPACE' ) );
#2116 = FILL_AREA_STYLE ('',( #35824 ) ) ;
#2118 = ORIENTED_EDGE ( 'NONE', *, *, #143790, .T. ) ;
#2117 = PRESENTATION_LAYER_ASSIGNMENT (  '', '', ( #212791 ) ) ;
#2119 = FACE_OUTER_BOUND ( 'NONE', #53008, .T. ) ;
#2120 = COLOUR_RGB ( '',0.8274509803921568100, 0.8392156862745098200, 0.8274509803921568100 ) ;
#2121 = LINE ( 'NONE', #53330, #87810 ) ;
#2122 = ORIENTED_EDGE ( 'NONE', *, *, #67710, .T. ) ;
#2123 = ORIENTED_EDGE ( 'NONE', *, *, #210894, .F. ) ;
#2124 = TOROIDAL_SURFACE ( 'NONE', #78058, 0.1000000000000000100, 0.1000000000000000100 ) ;
#2125 =( GEOMETRIC_REPRESENTATION_CONTEXT ( 3 ) GLOBAL_UNCERTAINTY_ASSIGNED_CONTEXT ( ( #36805 ) ) GLOBAL_UNIT_ASSIGNED_CONTEXT ( ( #130628, #28208, #147846 ) ) REPRESENTATION_CONTEXT ( 'NONE', 'WORKASPACE' ) );
#2126 = UNCERTAINTY_MEASURE_WITH_UNIT (LENGTH_MEASURE( 1.000000000000000100E-005 ), #26693, 'distance_accuracy_value', 'NONE');
#2127 = AXIS2_PLACEMENT_3D ( 'NONE', #63272, #217326, #114817 ) ;
#2128 = CARTESIAN_POINT ( 'NONE',  ( -1.952380952380953200, 0.9899999999999999900, -0.5476190476190468900 ) ) ;
#2129 = PRESENTATION_STYLE_ASSIGNMENT (( #133891 ) ) ;
#2131 = COLOUR_RGB ( '',0.8980392156862745400, 0.9176470588235293700, 0.9294117647058823800 ) ;
#2130 = PRESENTATION_LAYER_ASSIGNMENT (  '', '', ( #212809 ) ) ;
#2133 = VERTEX_POINT ( 'NONE', #202241 ) ;
#2132 = CARTESIAN_POINT ( 'NONE',  ( -1.149350649350649600, 1.590000000000000100, -0.7499999999999997800 ) ) ;
#2134 = CARTESIAN_POINT ( 'NONE',  ( 4.598850709315969200, 0.06734643350176640300, -0.5960012534045079400 ) ) ;
#2135 = FILL_AREA_STYLE ('',( #207051 ) ) ;
#2136 = ORIENTED_EDGE ( 'NONE', *, *, #62966, .T. ) ;
#2137 = VECTOR ( 'NONE', #205996, 1000.000000000000000 ) ;
#2138 =( NAMED_UNIT ( * ) SI_UNIT ( $, .STERADIAN. ) SOLID_ANGLE_UNIT ( ) );
#2139 =( LENGTH_UNIT ( ) NAMED_UNIT ( * ) SI_UNIT ( .MILLI., .METRE. ) );
#2140 = DIRECTION ( 'NONE',  ( -9.541895865126573300E-017, 0.0000000000000000000, -1.000000000000000000 ) ) ;
#2141 = VECTOR ( 'NONE', #80216, 1000.000000000000000 ) ;
#2142 = ORIENTED_EDGE ( 'NONE', *, *, #11133, .F. ) ;
#2143 =( LENGTH_UNIT ( ) NAMED_UNIT ( * ) SI_UNIT ( .MILLI., .METRE. ) );
#2144 = CARTESIAN_POINT ( 'NONE',  ( 3.642055319899343100, 9.435749007419185000E-018, -0.2499999999999999400 ) ) ;
#2145 = DIRECTION ( 'NONE',  ( -1.000000000000000000, 0.0000000000000000000, 0.0000000000000000000 ) ) ;
#2147 = ORIENTED_EDGE ( 'NONE', *, *, #119480, .F. ) ;
#2146 = CARTESIAN_POINT ( 'NONE',  ( -0.5976558311821753600, 1.219622464712259200E-017, 1.339876062278008600 ) ) ;
#2148 = PLANE ( 'NONE',  #183737 ) ;
#2149 = PLANE ( 'NONE',  #18572 ) ;
#2150 = SURFACE_STYLE_USAGE ( .BOTH. , #104552 ) ;
#2152 = VERTEX_POINT ( 'NONE', #185084 ) ;
#2151 = VECTOR ( 'NONE', #88758, 1000.000000000000000 ) ;
#2153 = FILL_AREA_STYLE ('',( #52247 ) ) ;
#2155 = VECTOR ( 'NONE', #84, 1000.000000000000000 ) ;
#2154 =( REPRESENTATION_RELATIONSHIP ('NONE','NONE', #87155, #159412 ) REPRESENTATION_RELATIONSHIP_WITH_TRANSFORMATION ( #195390 )SHAPE_REPRESENTATION_RELATIONSHIP( ) );
#2156 = DIRECTION ( 'NONE',  ( -0.0000000000000000000, 1.000000000000000000, -0.0000000000000000000 ) ) ;
#2157 =( GEOMETRIC_REPRESENTATION_CONTEXT ( 3 ) GLOBAL_UNCERTAINTY_ASSIGNED_CONTEXT ( ( #127628 ) ) GLOBAL_UNIT_ASSIGNED_CONTEXT ( ( #72271, #191938, #89505 ) ) REPRESENTATION_CONTEXT ( 'NONE', 'WORKASPACE' ) );
#2158 = CARTESIAN_POINT ( 'NONE',  ( -0.1085129299517280500, 0.4500000000000000100, -0.06153316719644730300 ) ) ;
#2159 = AXIS2_PLACEMENT_3D ( 'NONE', #95775, #215415, #112884 ) ;
#2160 = EDGE_CURVE ( 'NONE', #13209, #121613, #134045, .T. ) ;
#2161 = EDGE_CURVE ( 'NONE', #8296, #56476, #179629, .T. ) ;
#2162 = CARTESIAN_POINT ( 'NONE',  ( 5.000000000000000000, -0.09999999999999982500, 1.249999999999999800 ) ) ;
#2163 = PRESENTATION_STYLE_ASSIGNMENT (( #200143 ) ) ;
#2164 = CYLINDRICAL_SURFACE ( 'NONE', #30497, 0.07500000000000041400 ) ;
#2165 = CARTESIAN_POINT ( 'NONE',  ( 1.149999999999999900, 0.05000000000000002400, 0.0000000000000000000 ) ) ;
#2166 =( GEOMETRIC_REPRESENTATION_CONTEXT ( 3 ) GLOBAL_UNCERTAINTY_ASSIGNED_CONTEXT ( ( #9151 ) ) GLOBAL_UNIT_ASSIGNED_CONTEXT ( ( #18426, #138057, #35709 ) ) REPRESENTATION_CONTEXT ( 'NONE', 'WORKASPACE' ) );
#2167 = PRESENTATION_LAYER_ASSIGNMENT (  '', '', ( #212845 ) ) ;
#2168 =( NAMED_UNIT ( * ) SI_UNIT ( $, .STERADIAN. ) SOLID_ANGLE_UNIT ( ) );
#2169 = DIRECTION ( 'NONE',  ( 0.0000000000000000000, 0.0000000000000000000, 1.000000000000000000 ) ) ;
#2170 = CARTESIAN_POINT ( 'NONE',  ( 0.2762673961520776800, 1.809999999999998900, 1.051478032896725500 ) ) ;
#2171 = LINE ( 'NONE', #61763, #133333 ) ;
#2172 = DIRECTION ( 'NONE',  ( 0.8563283004568400500, 0.0000000000000000000, 0.5164318365832026900 ) ) ;
#2173 = CARTESIAN_POINT ( 'NONE',  ( -1.593635929507425200, 0.4999999999998950800, -0.3594585987852289000 ) ) ;
#2174 = VECTOR ( 'NONE', #104350, 1000.000000000000000 ) ;
#2175 = ORIENTED_EDGE ( 'NONE', *, *, #145998, .T. ) ;
#2176 = SURFACE_STYLE_USAGE ( .BOTH. , #104574 ) ;
#2177 = LINE ( 'NONE', #38306, #74469 ) ;
#2178 = CIRCLE ( 'NONE', #92650, 0.2250000000000003700 ) ;
#2179 = ORIENTED_EDGE ( 'NONE', *, *, #51814, .F. ) ;
#2180 = DIRECTION ( 'NONE',  ( 0.0000000000000000000, -9.035018104045872900E-016, -1.000000000000000000 ) ) ;
#2181 = VERTEX_POINT ( 'NONE', #185806 ) ;
#2182 = UNCERTAINTY_MEASURE_WITH_UNIT (LENGTH_MEASURE( 1.000000000000000100E-005 ), #208760, 'distance_accuracy_value', 'NONE');
#2183 = STYLED_ITEM ( 'NONE', ( #64421 ), #119026 ) ;
#2184 = PRESENTATION_LAYER_ASSIGNMENT (  '', '', ( #212869 ) ) ;
#2185 = EDGE_CURVE ( 'NONE', #95712, #141831, #43072, .T. ) ;
#2186 = VERTEX_POINT ( 'NONE', #167858 ) ;
#2187 = COLOUR_RGB ( '',0.8980392156862745400, 0.9176470588235293700, 0.9294117647058823800 ) ;
#2188 = LINE ( 'NONE', #187946, #42385 ) ;
#2189 = AXIS2_PLACEMENT_3D ( 'NONE', #125434, #23033, #142690 ) ;
#2190 = CARTESIAN_POINT ( 'NONE',  ( -3.729832910597748400, -0.09000000000000027400, 0.6372874250045005300 ) ) ;
#2191 = CARTESIAN_POINT ( 'NONE',  ( 0.6000000000000000900, 0.05000000000000035000, -0.7500000000000006700 ) ) ;
#2192 = EDGE_LOOP ( 'NONE', ( #80953, #75713, #174941, #136587, #194166 ) ) ;
#2193 =( NAMED_UNIT ( * ) PLANE_ANGLE_UNIT ( ) SI_UNIT ( $, .RADIAN. ) );
#2194 = CARTESIAN_POINT ( 'NONE',  ( 4.800000000000000700, -0.08999999999999981600, -2.849999999999999600 ) ) ;
#2195 = CARTESIAN_POINT ( 'NONE',  ( -2.339587868333305600, 0.9999999999999997800, -0.4625840035683413400 ) ) ;
#2196 = EDGE_CURVE ( 'NONE', #2204, #122844, #2890, .T. ) ;
#2197 =( NAMED_UNIT ( * ) PLANE_ANGLE_UNIT ( ) SI_UNIT ( $, .RADIAN. ) );
#2198 = ORIENTED_EDGE ( 'NONE', *, *, #119906, .T. ) ;
#2199 = EDGE_LOOP ( 'NONE', ( #180675, #132933, #155896, #117072 ) ) ;
#2200 = CARTESIAN_POINT ( 'NONE',  ( 0.2000000000000000900, 0.2198057401481122400, -0.7500000000000006700 ) ) ;
#2201 = CARTESIAN_POINT ( 'NONE',  ( 0.9380952380952380900, 1.000000000000000000, 0.5937500000000001100 ) ) ;
#2202 = CARTESIAN_POINT ( 'NONE',  ( 1.375000000000000200, 0.07471460235688096000, -4.601460488262010700 ) ) ;
#2204 = VERTEX_POINT ( 'NONE', #49627 ) ;
#2203 = AXIS2_PLACEMENT_3D ( 'NONE', #21351, #141001, #38638 ) ;
#2205 = ADVANCED_FACE ( 'NONE', ( #83252 ), #158060, .T. ) ;
#2206 = CARTESIAN_POINT ( 'NONE',  ( 1.578456772442412300, 0.05468966222507823400, -0.5749504739527978600 ) ) ;
#2207 = DIRECTION ( 'NONE',  ( -0.0000000000000000000, -0.0000000000000000000, 1.000000000000000000 ) ) ;
#2208 = COLOUR_RGB ( '',0.2274509803921568600, 0.1764705882352941000, 0.09411764705882352800 ) ;
#2209 = CARTESIAN_POINT ( 'NONE',  ( 0.005546573580511020300, 0.4500000000000001200, 0.3075723271390316500 ) ) ;
#2210 = CARTESIAN_POINT ( 'NONE',  ( -0.7898701298701299400, 0.4550000000000000200, -0.08181818181818181800 ) ) ;
#2211 = EDGE_CURVE ( 'NONE', #128227, #111840, #112502, .T. ) ;
#2212 = FACE_OUTER_BOUND ( 'NONE', #45875, .T. ) ;
#2213 = CARTESIAN_POINT ( 'NONE',  ( -0.3442576129029265600, 1.800000000000000000, 0.6650001932315400300 ) ) ;
#2214 = DIRECTION ( 'NONE',  ( 0.0000000000000000000, 0.7646653832589811500, -0.6444275379322298400 ) ) ;
#2215 = PRESENTATION_STYLE_ASSIGNMENT (( #124679 ) ) ;
#2216 = DIRECTION ( 'NONE',  ( -0.5411597505869474300, 0.0000000000000000000, 0.8409198085101058400 ) ) ;
#2217 = PRESENTATION_STYLE_ASSIGNMENT (( #110590 ) ) ;
#2218 = CARTESIAN_POINT ( 'NONE',  ( 1.452380952380952800, 0.9899999999999999900, 0.6333333333333334100 ) ) ;
#2219 = EDGE_CURVE ( 'NONE', #119446, #61716, #93931, .T. ) ;
#2220 = ORIENTED_EDGE ( 'NONE', *, *, #102356, .T. ) ;
#2221 = CARTESIAN_POINT ( 'NONE',  ( 4.015356542557099400, 0.07471460235688096000, 1.375000000000000000 ) ) ;
#2222 = EDGE_LOOP ( 'NONE', ( #89728, #113519, #199205, #157567 ) ) ;
#2223 = DIRECTION ( 'NONE',  ( -0.5000000000000052200, -0.8660254037844356000, 0.0000000000000000000 ) ) ;
#2224 = PRESENTATION_LAYER_ASSIGNMENT (  '', '', ( #201473 ) ) ;
#2225 = LINE ( 'NONE', #42842, #37041 ) ;
#2226 =( GEOMETRIC_REPRESENTATION_CONTEXT ( 3 ) GLOBAL_UNCERTAINTY_ASSIGNED_CONTEXT ( ( #22079 ) ) GLOBAL_UNIT_ASSIGNED_CONTEXT ( ( #177463, #74939, #194583 ) ) REPRESENTATION_CONTEXT ( 'NONE', 'WORKASPACE' ) );
#2227 = CARTESIAN_POINT ( 'NONE',  ( -2.625000000000000000, 0.5749999999999999600, -2.684583261622315300 ) ) ;
#2228 = CARTESIAN_POINT ( 'NONE',  ( -1.950000000000000400, -0.09000000000000001100, -3.600000000000000100 ) ) ;
#2229 = DIRECTION ( 'NONE',  ( 0.0000000000000000000, -0.1736481776669367100, 0.9848077530122070200 ) ) ;
#2230 = ORIENTED_EDGE ( 'NONE', *, *, #34723, .F. ) ;
#2231 =( NAMED_UNIT ( * ) SI_UNIT ( $, .STERADIAN. ) SOLID_ANGLE_UNIT ( ) );
#2232 = ORIENTED_EDGE ( 'NONE', *, *, #126596, .F. ) ;
#2233 = ORIENTED_EDGE ( 'NONE', *, *, #139529, .T. ) ;
#2234 = CARTESIAN_POINT ( 'NONE',  ( 0.0000000000000000000, -3.250000000000000000, 0.07499999999999998300 ) ) ;
#2235 = CARTESIAN_POINT ( 'NONE',  ( 0.9500000000000000700, -0.09000000000000002400, -4.800000000000000700 ) ) ;
#2236 = DIRECTION ( 'NONE',  ( 0.0000000000000000000, 1.000000000000000000, 0.0000000000000000000 ) ) ;
#2237 = SURFACE_STYLE_FILL_AREA ( #197870 ) ;
#2238 = VECTOR ( 'NONE', #95810, 1000.000000000000000 ) ;
#2239 = DIRECTION ( 'NONE',  ( 0.0000000000000000000, 1.000000000000000000, 0.0000000000000000000 ) ) ;
#2241 = DIRECTION ( 'NONE',  ( 0.0000000000000000000, 0.0000000000000000000, -1.000000000000000000 ) ) ;
#2240 = DIRECTION ( 'NONE',  ( -0.0000000000000000000, 0.2129959590656868000, 0.9770530801454383500 ) ) ;
#2242 = CIRCLE ( 'NONE', #98598, 0.2249999999999995100 ) ;
#2243 = PLANE ( 'NONE',  #44114 ) ;
#2244 = MECHANICAL_DESIGN_GEOMETRIC_PRESENTATION_REPRESENTATION (  '', ( #201485 ), #13741 ) ;
#2245 = FILL_AREA_STYLE ('',( #7480 ) ) ;
#2246 = CARTESIAN_POINT ( 'NONE',  ( -0.9502912896678233900, -0.009464364235935681900, 4.573578423317671100 ) ) ;
#2247 = DIRECTION ( 'NONE',  ( 0.0000000000000000000, -1.307256925131209200E-016, 1.000000000000000000 ) ) ;
#2248 = VECTOR ( 'NONE', #34939, 1000.000000000000000 ) ;
#2249 = CARTESIAN_POINT ( 'NONE',  ( 0.6535633116883117200, 0.4550000000000000200, 0.3077922077922077300 ) ) ;
#2250 = DIRECTION ( 'NONE',  ( -1.000000000000000000, 0.0000000000000000000, 0.0000000000000000000 ) ) ;
#2251 = ADVANCED_FACE ( 'NONE', ( #198218 ), #91146, .T. ) ;
#2252 = DIRECTION ( 'NONE',  ( 0.0000000000000000000, -3.614007241618349200E-015, -1.000000000000000000 ) ) ;
#2253 = LINE ( 'NONE', #98867, #133414 ) ;
#2254 = CARTESIAN_POINT ( 'NONE',  ( 0.3500000000000001400, -0.1000000000000000100, 4.800000000000000700 ) ) ;
#2256 = VERTEX_POINT ( 'NONE', #230 ) ;
#2255 = DIRECTION ( 'NONE',  ( -0.0000000000000000000, -0.0000000000000000000, -1.000000000000000000 ) ) ;
#2257 = EDGE_CURVE ( 'NONE', #214087, #117011, #136555, .T. ) ;
#2258 = DIRECTION ( 'NONE',  ( 1.000000000000000000, 0.0000000000000000000, -0.0000000000000000000 ) ) ;
#2259 = CARTESIAN_POINT ( 'NONE',  ( 4.399999999999999500, 0.05000000000000000300, -3.349999999999999600 ) ) ;
#2261 =( GEOMETRIC_REPRESENTATION_CONTEXT ( 3 ) GLOBAL_UNCERTAINTY_ASSIGNED_CONTEXT ( ( #33532 ) ) GLOBAL_UNIT_ASSIGNED_CONTEXT ( ( #195308, #92892, #212529 ) ) REPRESENTATION_CONTEXT ( 'NONE', 'WORKASPACE' ) );
#2260 = DIRECTION ( 'NONE',  ( 0.0000000000000000000, 0.0000000000000000000, -1.000000000000000000 ) ) ;
#2262 = ORIENTED_EDGE ( 'NONE', *, *, #216517, .T. ) ;
#2263 = VECTOR ( 'NONE', #35276, 1000.000000000000000 ) ;
#2264 = CARTESIAN_POINT ( 'NONE',  ( 0.0000000000000000000, 0.05000000000000000300, 0.0000000000000000000 ) ) ;
#2266 = CARTESIAN_POINT ( 'NONE',  ( -2.800000000000000300, 0.009999999999999998500, -4.224999999999999600 ) ) ;
#2265 = DIRECTION ( 'NONE',  ( -0.0000000000000000000, 1.000000000000000000, -0.0000000000000000000 ) ) ;
#2267 = FACE_OUTER_BOUND ( 'NONE', #30917, .T. ) ;
#2268 = DIRECTION ( 'NONE',  ( 1.000000000000000000, 0.0000000000000000000, 0.0000000000000000000 ) ) ;
#2269 = AXIS2_PLACEMENT_3D ( 'NONE', #80351, #199988, #97511 ) ;
#2270 = FILL_AREA_STYLE_COLOUR ( '', #86373 ) ;
#2271 = CARTESIAN_POINT ( 'NONE',  ( 1.098321802901700600, 1.000000000000000000, -0.02659947957262815200 ) ) ;
#2272 = B_SPLINE_CURVE_WITH_KNOTS ( 'NONE', 3,
 ( #218965, #47704, #99296, #116442 ),
 .UNSPECIFIED., .F., .F.,
 ( 4, 4 ),
 ( 0.0000000000000000000, 2.555351762298365100E-005 ),
 .UNSPECIFIED. ) ;
#2273 = LINE ( 'NONE', #172, #173587 ) ;
#2274 = EDGE_CURVE ( 'NONE', #60265, #53731, #182171, .T. ) ;
#2275 = ORIENTED_EDGE ( 'NONE', *, *, #61535, .T. ) ;
#2276 = CARTESIAN_POINT ( 'NONE',  ( -0.02941719219778577900, 1.340000000000000300, -0.2570304847651288000 ) ) ;
#2277 = EDGE_CURVE ( 'NONE', #121613, #60457, #50967, .T. ) ;
#2278 =( GEOMETRIC_REPRESENTATION_CONTEXT ( 3 ) GLOBAL_UNCERTAINTY_ASSIGNED_CONTEXT ( ( #170683 ) ) GLOBAL_UNIT_ASSIGNED_CONTEXT ( ( #175750, #73260, #192922 ) ) REPRESENTATION_CONTEXT ( 'NONE', 'WORKASPACE' ) );
#2279 = CARTESIAN_POINT ( 'NONE',  ( 1.500000000000000000, 0.1587155742747658200, 3.509511380297752200 ) ) ;
#2281 = STYLED_ITEM ( 'NONE', ( #166092 ), #70431 ) ;
#2280 = CARTESIAN_POINT ( 'NONE',  ( 0.6936853983980620900, 0.4499999999999999000, -0.3072684974605194900 ) ) ;
#2282 = ORIENTED_EDGE ( 'NONE', *, *, #193505, .F. ) ;
#2283 = ADVANCED_FACE ( 'NONE', ( #115 ), #160641, .T. ) ;
#2285 = PRESENTATION_STYLE_ASSIGNMENT (( #71122 ) ) ;
#2284 = CARTESIAN_POINT ( 'NONE',  ( -2.058630952380953200, 0.9899999999999999900, -0.6904761904761896900 ) ) ;
#2286 = CARTESIAN_POINT ( 'NONE',  ( -0.07793765583776084100, 0.4500000000000001200, -0.2835702377955680600 ) ) ;
#2287 = CARTESIAN_POINT ( 'NONE',  ( -3.829631057655754000, 0.07471460235688096000, -2.158517839208199600 ) ) ;
#2289 = CARTESIAN_POINT ( 'NONE',  ( -2.800000000000000300, 0.05000000000000000300, 3.149999999999999900 ) ) ;
#2288 = DIRECTION ( 'NONE',  ( 1.000000000000000000, -0.0000000000000000000, -0.0000000000000000000 ) ) ;
#2291 = ORIENTED_EDGE ( 'NONE', *, *, #149687, .F. ) ;
#2290 = DIRECTION ( 'NONE',  ( 0.0000000000000000000, 0.2425356250363298300, -0.9701425001453327600 ) ) ;
#2292 = SURFACE_SIDE_STYLE ('',( #30576 ) ) ;
#2293 = ADVANCED_FACE ( 'NONE', ( #115106 ), #188343, .T. ) ;
#2294 = DIRECTION ( 'NONE',  ( -1.000000000000000000, -0.0000000000000000000, -0.0000000000000000000 ) ) ;
#2295 = EDGE_CURVE ( 'NONE', #51363, #156564, #184755, .T. ) ;
#2296 =( NAMED_UNIT ( * ) PLANE_ANGLE_UNIT ( ) SI_UNIT ( $, .RADIAN. ) );
#2297 = ORIENTED_EDGE ( 'NONE', *, *, #176520, .T. ) ;
#2298 = CARTESIAN_POINT ( 'NONE',  ( -4.792657022571006600, 0.3100000000000001600, 1.024999999999999900 ) ) ;
#2299 = LINE ( 'NONE', #84385, #213734 ) ;
#2300 = ORIENTED_EDGE ( 'NONE', *, *, #136719, .F. ) ;
#2301 = PLANE ( 'NONE',  #7678 ) ;
#2302 = CARTESIAN_POINT ( 'NONE',  ( 1.600000000000000100, 0.4000000000000000200, 0.4200000000000004800 ) ) ;
#2303 = DIRECTION ( 'NONE',  ( -1.000000000000000000, 0.0000000000000000000, 0.0000000000000000000 ) ) ;
#2304 = CARTESIAN_POINT ( 'NONE',  ( -4.999999999999999100, 0.2999999999999999300, 6.484999999999999400 ) ) ;
#2305 = ORIENTED_EDGE ( 'NONE', *, *, #220882, .T. ) ;
#2306 = DIRECTION ( 'NONE',  ( 0.0000000000000000000, 6.123233995736766000E-017, -1.000000000000000000 ) ) ;
#2307 = CARTESIAN_POINT ( 'NONE',  ( -4.605580476928592400, 0.07479825934743122900, 0.2377417760237903500 ) ) ;
#2309 = ORIENTED_EDGE ( 'NONE', *, *, #209758, .T. ) ;
#2308 = DIRECTION ( 'NONE',  ( -1.000000000000000000, 0.0000000000000000000, 0.0000000000000000000 ) ) ;
#2310 = COLOUR_RGB ( '',0.8980392156862745400, 0.9176470588235293700, 0.9294117647058823800 ) ;
#2311 = CARTESIAN_POINT ( 'NONE',  ( -1.500000000000000000, 0.3993353370157564100, 2.949192800408100300 ) ) ;
#2312 = PRESENTATION_LAYER_ASSIGNMENT (  '', '', ( #212984 ) ) ;
#2313 = CARTESIAN_POINT ( 'NONE',  ( -1.600000000000000300, 0.4500000000000000100, 0.3700000000000007700 ) ) ;
#2314 = DIRECTION ( 'NONE',  ( -0.0000000000000000000, -0.0000000000000000000, -1.000000000000000000 ) ) ;
#2315 = EDGE_CURVE ( 'NONE', #213931, #103311, #99073, .T. ) ;
#2316 = ORIENTED_EDGE ( 'NONE', *, *, #103404, .T. ) ;
#2317 = SURFACE_SIDE_STYLE ('',( #79422 ) ) ;
#2318 = EDGE_LOOP ( 'NONE', ( #46472, #5548, #133848, #111604 ) ) ;
#2319 = VERTEX_POINT ( 'NONE', #72424 ) ;
#2320 = PRESENTATION_STYLE_ASSIGNMENT (( #188225 ) ) ;
#2321 = DIRECTION ( 'NONE',  ( 0.0000000000000000000, 0.0000000000000000000, 1.000000000000000000 ) ) ;
#2322 = UNCERTAINTY_MEASURE_WITH_UNIT (LENGTH_MEASURE( 1.000000000000000100E-005 ), #54554, 'distance_accuracy_value', 'NONE');
#2323 = STYLED_ITEM ( 'NONE', ( #118882 ), #178578 ) ;
#2324 = EDGE_LOOP ( 'NONE', ( #196715, #105946, #146216, #32785 ) ) ;
#2325 = VERTEX_POINT ( 'NONE', #192104 ) ;
#2326 = MECHANICAL_DESIGN_GEOMETRIC_PRESENTATION_REPRESENTATION (  '', ( #201560 ), #13817 ) ;
#2327 = ADVANCED_FACE ( 'NONE', ( #139125 ), #146668, .T. ) ;
#2328 =( LENGTH_UNIT ( ) NAMED_UNIT ( * ) SI_UNIT ( .MILLI., .METRE. ) );
#2329 = ORIENTED_EDGE ( 'NONE', *, *, #28576, .F. ) ;
#2330 = EDGE_CURVE ( 'NONE', #88574, #115153, #32152, .T. ) ;
#2331 = VECTOR ( 'NONE', #119619, 1000.000000000000000 ) ;
#2332 = FILL_AREA_STYLE ('',( #207986 ) ) ;
#2333 = DIRECTION ( 'NONE',  ( 1.000000000000000000, 1.278502045831983200E-016, 0.0000000000000000000 ) ) ;
#2334 = VERTEX_POINT ( 'NONE', #4358 ) ;
#2336 = STYLED_ITEM ( 'NONE', ( #4855 ), #15184 ) ;
#2335 = DIRECTION ( 'NONE',  ( 0.0000000000000000000, 1.307256925131209200E-016, 1.000000000000000000 ) ) ;
#2337 = SURFACE_STYLE_FILL_AREA ( #184941 ) ;
#2338 = FACE_OUTER_BOUND ( 'NONE', #112996, .T. ) ;
#2339 = STYLED_ITEM ( 'NONE', ( #98190 ), #134725 ) ;
#2340 = CARTESIAN_POINT ( 'NONE',  ( -3.298480775301220200, 0.1530080968083812100, 1.124999999999999800 ) ) ;
#2341 = CARTESIAN_POINT ( 'NONE',  ( -1.676488095238095600, 1.000000000000000000, 0.3168154761904765600 ) ) ;
#2342 = ORIENTED_EDGE ( 'NONE', *, *, #147713, .F. ) ;
#2343 = LINE ( 'NONE', #168812, #88019 ) ;
#2344 = EDGE_CURVE ( 'NONE', #993, #37531, #77606, .T. ) ;
#2345 = CARTESIAN_POINT ( 'NONE',  ( 1.334799053595737000, 0.9899999999999995500, -0.8167661405689159400 ) ) ;
#2346 = UNCERTAINTY_MEASURE_WITH_UNIT (LENGTH_MEASURE( 1.000000000000000100E-005 ), #47084, 'distance_accuracy_value', 'NONE');
#2347 = LINE ( 'NONE', #109290, #179040 ) ;
#2348 = VERTEX_POINT ( 'NONE', #7304 ) ;
#2349 = CARTESIAN_POINT ( 'NONE',  ( -2.264684423761290000, 0.9899999999999997700, -0.1554333919922023000 ) ) ;
#2350 = CARTESIAN_POINT ( 'NONE',  ( -1.399999999999999700, 1.449999999999999700, 1.250000000000000000 ) ) ;
#2351 = VERTEX_POINT ( 'NONE', #93346 ) ;
#2352 = CARTESIAN_POINT ( 'NONE',  ( 3.049980401375671500, -0.02013024880129139400, -3.897155224489653700 ) ) ;
#2353 = ORIENTED_EDGE ( 'NONE', *, *, #162496, .T. ) ;
#2354 = DIRECTION ( 'NONE',  ( 0.0000000000000000000, -1.000000000000000000, 0.0000000000000000000 ) ) ;
#2355 = EDGE_LOOP ( 'NONE', ( #26757, #31651, #144594, #195977 ) ) ;
#2356 = AXIS2_PLACEMENT_3D ( 'NONE', #122936, #20508, #140186 ) ;
#2357 = MECHANICAL_DESIGN_GEOMETRIC_PRESENTATION_REPRESENTATION (  '', ( #190056 ), #13853 ) ;
#2358 =( NAMED_UNIT ( * ) SI_UNIT ( $, .STERADIAN. ) SOLID_ANGLE_UNIT ( ) );
#2359 = ORIENTED_EDGE ( 'NONE', *, *, #21737, .T. ) ;
#2360 = AXIS2_PLACEMENT_3D ( 'NONE', #31622, #151216, #48754 ) ;
#2361 = B_SPLINE_CURVE_WITH_KNOTS ( 'NONE', 3,
 ( #84541, #67292, #101697, #221341, #118877, #16423, #136052, #33685, #153309, #50825, #170546, #68030, #187722, #85285, #204902, #102412, #206122, #119594, #17131 ),
 .UNSPECIFIED., .F., .F.,
 ( 4, 1, 1, 1, 1, 1, 1, 1, 1, 1, 1, 1, 1, 1, 1, 1, 4 ),
 ( 0.0000000000000000000, 0.08100969503787941500, 0.1571624851194888500, 0.2293186239864791800, 0.2971995747160038900, 0.3619501700138807500, 0.4237206412699675000, 0.4831222440402865300, 0.5409816837709601200, 0.5976614915012095100, 0.6531809217988237000, 0.7078518819289701900, 0.7635482905380021100, 0.8195365889150287900, 0.8776400206428149900, 0.9374543783683158000, 1.000000000000000000 ),
 .UNSPECIFIED. ) ;
#2362 = ADVANCED_FACE ( 'NONE', ( #117718 ), #5103, .T. ) ;
#2363 = EDGE_CURVE ( 'NONE', #140799, #98292, #101628, .T. ) ;
#2364 = ORIENTED_EDGE ( 'NONE', *, *, #57826, .T. ) ;
#2366 = EDGE_CURVE ( 'NONE', #122024, #76924, #16004, .T. ) ;
#2365 = CIRCLE ( 'NONE', #218656, 0.1000000000000002600 ) ;
#2367 = ORIENTED_EDGE ( 'NONE', *, *, #190310, .T. ) ;
#2368 = DIRECTION ( 'NONE',  ( 0.0000000000000000000, 0.0000000000000000000, -1.000000000000000000 ) ) ;
#2369 = DIRECTION ( 'NONE',  ( 1.000000000000000000, -3.614007241618349200E-015, 0.0000000000000000000 ) ) ;
#2370 = SURFACE_STYLE_FILL_AREA ( #90515 ) ;
#2371 = DIRECTION ( 'NONE',  ( 0.0000000000000000000, -1.000000000000000000, 0.0000000000000000000 ) ) ;
#2372 = CARTESIAN_POINT ( 'NONE',  ( 0.5307136732200290500, 0.4500000000000000700, 0.2230599496322789000 ) ) ;
#2373 = CARTESIAN_POINT ( 'NONE',  ( -3.017329188188951700, 0.8836824088833424900, 3.724999999999999600 ) ) ;
#2374 = CARTESIAN_POINT ( 'NONE',  ( -0.8086309523809528400, 0.9899999999999999900, -0.2078869047619041900 ) ) ;
#2375 =( NAMED_UNIT ( * ) SI_UNIT ( $, .STERADIAN. ) SOLID_ANGLE_UNIT ( ) );
#2376 = CARTESIAN_POINT ( 'NONE',  ( 0.03181818181818189800, 1.810000000000000100, 0.5965909090909091700 ) ) ;
#2377 = DIRECTION ( 'NONE',  ( -1.000000000000000000, -1.278502045831983200E-016, 0.0000000000000000000 ) ) ;
#2378 = FACE_OUTER_BOUND ( 'NONE', #210196, .T. ) ;
#2379 = FACE_OUTER_BOUND ( 'NONE', #105322, .T. ) ;
#2380 = CARTESIAN_POINT ( 'NONE',  ( -0.3499999999999999800, 0.1500000000000000200, -2.576274169979695800 ) ) ;
#2381 = VECTOR ( 'NONE', #46949, 1000.000000000000000 ) ;
#2382 =( GEOMETRIC_REPRESENTATION_CONTEXT ( 3 ) GLOBAL_UNCERTAINTY_ASSIGNED_CONTEXT ( ( #158145 ) ) GLOBAL_UNIT_ASSIGNED_CONTEXT ( ( #185170, #82732, #202339 ) ) REPRESENTATION_CONTEXT ( 'NONE', 'WORKASPACE' ) );
#2383 = CARTESIAN_POINT ( 'NONE',  ( 0.2529395641941926700, 0.01011370956929702100, 3.769089649366351500 ) ) ;
#2384 = VERTEX_POINT ( 'NONE', #162828 ) ;
#2385 = ORIENTED_EDGE ( 'NONE', *, *, #133538, .F. ) ;
#2386 = PRESENTATION_STYLE_ASSIGNMENT (( #167062 ) ) ;
#2387 = UNCERTAINTY_MEASURE_WITH_UNIT (LENGTH_MEASURE( 1.000000000000000100E-005 ), #184049, 'distance_accuracy_value', 'NONE');
#2388 = AXIS2_PLACEMENT_3D ( 'NONE', #172024, #69471, #189164 ) ;
#2389 = EDGE_CURVE ( 'NONE', #214725, #150375, #141736, .T. ) ;
#2390 = CARTESIAN_POINT ( 'NONE',  ( -1.681585649253228800, 0.0000000000000000000, 0.6500000000000000200 ) ) ;
#2391 = ORIENTED_EDGE ( 'NONE', *, *, #147164, .T. ) ;
#2392 = DIRECTION ( 'NONE',  ( 0.0000000000000000000, -0.6444275379322299500, -0.7646653832589810400 ) ) ;
#2393 = ORIENTED_EDGE ( 'NONE', *, *, #73505, .F. ) ;
#2394 = CARTESIAN_POINT ( 'NONE',  ( 1.050000000000000000, 1.399999999999999900, 6.199999999999999300 ) ) ;
#2395 = CARTESIAN_POINT ( 'NONE',  ( 1.600000000000000100, 0.3499999999999996400, -0.7000000000000006200 ) ) ;
#2396 = VERTEX_POINT ( 'NONE', #77607 ) ;
#2397 = LINE ( 'NONE', #127591, #88086 ) ;
#2398 = CARTESIAN_POINT ( 'NONE',  ( 0.7592973816202918100, 1.589999999999999900, 0.4546393897023350300 ) ) ;
#2399 = COLOUR_RGB ( '',0.09803921568627450800, 0.09803921568627450800, 0.09803921568627450800 ) ;
#2400 = SURFACE_SIDE_STYLE ('',( #114947 ) ) ;
#2401 =( NAMED_UNIT ( * ) PLANE_ANGLE_UNIT ( ) SI_UNIT ( $, .RADIAN. ) );
#2402 = ORIENTED_EDGE ( 'NONE', *, *, #27651, .T. ) ;
#2404 = EDGE_CURVE ( 'NONE', #150884, #78700, #147122, .T. ) ;
#2403 = DIRECTION ( 'NONE',  ( 7.228014483236697000E-017, 0.0000000000000000000, -1.000000000000000000 ) ) ;
#2405 = CARTESIAN_POINT ( 'NONE',  ( -0.3588428955608187800, 1.799999999999999800, 0.5980873205201278100 ) ) ;
#2407 = VERTEX_POINT ( 'NONE', #43234 ) ;
#2406 = SURFACE_SIDE_STYLE ('',( #144812 ) ) ;
#2408 = VECTOR ( 'NONE', #147178, 1000.000000000000000 ) ;
#2409 = CARTESIAN_POINT ( 'NONE',  ( 0.6462335289933938100, 1.339999999999999900, -0.2233716896670160400 ) ) ;
#2410 = ORIENTED_EDGE ( 'NONE', *, *, #124883, .T. ) ;
#2411 = EDGE_LOOP ( 'NONE', ( #139454, #220984, #160271, #212939 ) ) ;
#2412 = CARTESIAN_POINT ( 'NONE',  ( -0.09792207792207793800, 0.4499999999999998400, 0.0000000000000000000 ) ) ;
#2413 = CARTESIAN_POINT ( 'NONE',  ( -0.3750000000000000000, -2.999999999999999600, 27.56500000000000100 ) ) ;
#2414 = SURFACE_STYLE_FILL_AREA ( #202979 ) ;
#2415 = DIRECTION ( 'NONE',  ( -2.168404344971027500E-014, 0.0000000000000000000, -1.000000000000000000 ) ) ;
#2416 = LINE ( 'NONE', #11500, #88108 ) ;
#2417 = SURFACE_STYLE_USAGE ( .BOTH. , #104821 ) ;
#2418 = MECHANICAL_DESIGN_GEOMETRIC_PRESENTATION_REPRESENTATION (  '', ( #201658 ), #13914 ) ;
#2419 = LINE ( 'NONE', #153419, #219215 ) ;
#2420 = PRESENTATION_STYLE_ASSIGNMENT (( #200133 ) ) ;
#2423 = EDGE_CURVE ( 'NONE', #185027, #38663, #187303, .T. ) ;
#2422 = DIRECTION ( 'NONE',  ( 1.000000000000000000, 0.0000000000000000000, 0.0000000000000000000 ) ) ;
#2421 = FACE_OUTER_BOUND ( 'NONE', #59418, .T. ) ;
#2424 = CARTESIAN_POINT ( 'NONE',  ( 3.793774798129352800, 0.1626518103872924000, -2.974999999999999600 ) ) ;
#2425 = SURFACE_SIDE_STYLE ('',( #179996 ) ) ;
#2426 =( NAMED_UNIT ( * ) SI_UNIT ( $, .STERADIAN. ) SOLID_ANGLE_UNIT ( ) );
#2427 = STYLED_ITEM ( 'NONE', ( #107600 ), #5092 ) ;
#2428 = PRESENTATION_STYLE_ASSIGNMENT (( #40699 ) ) ;
#2429 = CARTESIAN_POINT ( 'NONE',  ( -0.9864042207792210700, 1.590000000000000100, -1.262987012987012900 ) ) ;
#2430 = FILL_AREA_STYLE ('',( #190132 ) ) ;
#2431 = ORIENTED_EDGE ( 'NONE', *, *, #107283, .F. ) ;
#2432 = DIRECTION ( 'NONE',  ( 0.0000000000000000000, 1.000000000000000000, 0.0000000000000000000 ) ) ;
#2433 = COLOUR_RGB ( '',0.8000000000000000400, 0.8078431372549019800, 0.8000000000000000400 ) ;
#2434 = CARTESIAN_POINT ( 'NONE',  ( 0.2992423321292556100, 1.599999999999999200, -0.3817218976298240000 ) ) ;
#2435 = CARTESIAN_POINT ( 'NONE',  ( -3.684583261622314900, 0.3500000000000000300, 2.975000000000000100 ) ) ;
#2437 = CARTESIAN_POINT ( 'NONE',  ( 0.5893483927006045700, 1.590000000000000500, 0.2373897608447730100 ) ) ;
#2436 = CYLINDRICAL_SURFACE ( 'NONE', #114261, 0.09999999999999999200 ) ;
#2438 = MECHANICAL_DESIGN_GEOMETRIC_PRESENTATION_REPRESENTATION (  '', ( #201677 ), #13940 ) ;
#2439 =( NAMED_UNIT ( * ) SI_UNIT ( $, .STERADIAN. ) SOLID_ANGLE_UNIT ( ) );
#2441 = CARTESIAN_POINT ( 'NONE',  ( 1.139901260825101800, 0.9899999999999999900, 0.3410282675954907600 ) ) ;
#2440 = AXIS2_PLACEMENT_3D ( 'NONE', #199063, #96617, #216246 ) ;
#2442 = COLOUR_RGB ( '',1.000000000000000000, 1.000000000000000000, 1.000000000000000000 ) ;
#2443 =( NAMED_UNIT ( * ) SI_UNIT ( $, .STERADIAN. ) SOLID_ANGLE_UNIT ( ) );
#2444 = ORIENTED_EDGE ( 'NONE', *, *, #69734, .T. ) ;
#2445 = ORIENTED_EDGE ( 'NONE', *, *, #63321, .T. ) ;
#2446 = CARTESIAN_POINT ( 'NONE',  ( 1.136755952380952300, 1.000000000000000000, -0.01904761904761894900 ) ) ;
#2447 = DIRECTION ( 'NONE',  ( 0.0000000000000000000, 1.000000000000000000, 0.0000000000000000000 ) ) ;
#2448 = SURFACE_STYLE_FILL_AREA ( #182925 ) ;
#2449 = B_SPLINE_CURVE_WITH_KNOTS ( 'NONE', 3,
 ( #107853, #209645, #39852, #159467, #56977, #176711, #74168, #193852, #91443, #211118, #108583, #6139, #125744, #23340, #142989, #40585, #160209, #57694, #177450 ),
 .UNSPECIFIED., .F., .F.,
 ( 4, 1, 1, 1, 1, 1, 1, 1, 1, 1, 1, 1, 1, 1, 1, 1, 4 ),
 ( 0.0000000000000000000, 0.1206795854909985000, 0.2305338289379845200, 0.3309550632170780200, 0.4208116729085197300, 0.5011270243297456500, 0.5713493660207026300, 0.6332246655567606000, 0.6858987127109708000, 0.7331104517484663400, 0.7764365142131891600, 0.8173386407956978500, 0.8554870737933412100, 0.8921333757432461400, 0.9276904481916801200, 0.9634616402638018800, 1.000000000000000000 ),
 .UNSPECIFIED. ) ;
#2450 = VECTOR ( 'NONE', #72300, 1000.000000000000000 ) ;
#2451 = PRESENTATION_STYLE_ASSIGNMENT (( #188666 ) ) ;
#2452 = CARTESIAN_POINT ( 'NONE',  ( -1.600000000000000100, 0.4000000000000000200, 0.6999999999999994000 ) ) ;
#2454 = AXIS2_PLACEMENT_3D ( 'NONE', #75275, #194934, #92536 ) ;
#2453 = PRODUCT_DEFINITION_SHAPE ( 'NONE', 'NONE',  #222077 ) ;
#2455 = DIRECTION ( 'NONE',  ( -0.0000000000000000000, -0.0000000000000000000, -1.000000000000000000 ) ) ;
#2456 = SURFACE_STYLE_USAGE ( .BOTH. , #104872 ) ;
#2458 = EDGE_CURVE ( 'NONE', #185960, #220409, #181962, .T. ) ;
#2457 = PLANE ( 'NONE',  #195961 ) ;
#2459 = DIRECTION ( 'NONE',  ( -1.000000000000000000, 0.0000000000000000000, 7.228014483236697000E-017 ) ) ;
#2460 = CARTESIAN_POINT ( 'NONE',  ( -4.605580476928592400, 0.07479825934743121500, 2.637741776023790700 ) ) ;
#2461 = AXIS2_PLACEMENT_3D ( 'NONE', #135551, #33190, #152783 ) ;
#2462 = UNCERTAINTY_MEASURE_WITH_UNIT (LENGTH_MEASURE( 1.000000000000000100E-005 ), #103209, 'distance_accuracy_value', 'NONE');
#2463 = CARTESIAN_POINT ( 'NONE',  ( 0.7770722410578145800, 0.009999999999999972500, 1.879397463981173900 ) ) ;
#2464 = LINE ( 'NONE', #7669, #213906 ) ;
#2465 = CARTESIAN_POINT ( 'NONE',  ( -0.02857142857142847700, 1.350000000000000100, -0.2321428571428572100 ) ) ;
#2466 = EDGE_CURVE ( 'NONE', #150151, #134645, #50763, .T. ) ;
#2467 = ADVANCED_FACE ( 'NONE', ( #56116 ), #112669, .T. ) ;
#2468 = VERTEX_POINT ( 'NONE', #180836 ) ;
#2469 = DIRECTION ( 'NONE',  ( 1.129949392001145000E-016, -1.000000000000000000, 0.0000000000000000000 ) ) ;
#2470 = ORIENTED_EDGE ( 'NONE', *, *, #152491, .F. ) ;
#2471 = DIRECTION ( 'NONE',  ( -1.000000000000000000, 0.0000000000000000000, 0.0000000000000000000 ) ) ;
#2472 = CIRCLE ( 'NONE', #119378, 1.100000000000000300 ) ;
#2473 = AXIS2_PLACEMENT_3D ( 'NONE', #15772, #135398, #33030 ) ;
#2474 = DIRECTION ( 'NONE',  ( -1.000000000000000000, 1.445602896647339500E-015, 0.0000000000000000000 ) ) ;
#2475 = VECTOR ( 'NONE', #25641, 1000.000000000000000 ) ;
#2476 =( GEOMETRIC_REPRESENTATION_CONTEXT ( 3 ) GLOBAL_UNCERTAINTY_ASSIGNED_CONTEXT ( ( #165962 ) ) GLOBAL_UNIT_ASSIGNED_CONTEXT ( ( #103212, #784, #120380 ) ) REPRESENTATION_CONTEXT ( 'NONE', 'WORKASPACE' ) );
#2477 = PLANE ( 'NONE',  #189362 ) ;
#2478 = CARTESIAN_POINT ( 'NONE',  ( -0.3750000000000000600, -2.999999999999999600, 7.994999999999998300 ) ) ;
#2479 = DIRECTION ( 'NONE',  ( 0.0000000000000000000, 0.0000000000000000000, 1.000000000000000000 ) ) ;
#2480 =( GEOMETRIC_REPRESENTATION_CONTEXT ( 3 ) GLOBAL_UNCERTAINTY_ASSIGNED_CONTEXT ( ( #90834 ) ) GLOBAL_UNIT_ASSIGNED_CONTEXT ( ( #219897, #117385, #14958 ) ) REPRESENTATION_CONTEXT ( 'NONE', 'WORKASPACE' ) );
#2482 = ADVANCED_FACE ( 'NONE', ( #29355 ), #11039, .T. ) ;
#2481 = VECTOR ( 'NONE', #128911, 1000.000000000000000 ) ;
#2483 = EDGE_CURVE ( 'NONE', #199335, #112723, #189814, .T. ) ;
#2484 = ORIENTED_EDGE ( 'NONE', *, *, #109107, .F. ) ;
#2485 = CARTESIAN_POINT ( 'NONE',  ( 3.906165006050061900, 0.3890708399750602600, 2.174999999999999800 ) ) ;
#2486 = CARTESIAN_POINT ( 'NONE',  ( 0.3964362699579814800, 1.340000000000000100, 0.3233273362323099100 ) ) ;
#2488 = ORIENTED_EDGE ( 'NONE', *, *, #92824, .F. ) ;
#2487 = CARTESIAN_POINT ( 'NONE',  ( -1.469367938527855900E-030, 7.228014483236681000E-015, 1.799999999999999200 ) ) ;
#2489 = VECTOR ( 'NONE', #13098, 1000.000000000000000 ) ;
#2490 =( LENGTH_UNIT ( ) NAMED_UNIT ( * ) SI_UNIT ( .MILLI., .METRE. ) );
#2491 = EDGE_LOOP ( 'NONE', ( #177251, #103817, #34019, #127634, #126176, #168691, #129821, #81405, #168234, #102104, #55588 ) ) ;
#2492 = DIRECTION ( 'NONE',  ( 0.0000000000000000000, 0.0000000000000000000, -1.000000000000000000 ) ) ;
#2493 = CARTESIAN_POINT ( 'NONE',  ( 0.7422223493045939600, 1.350000000000000300, -0.3112412557789605600 ) ) ;
#2494 =( GEOMETRIC_REPRESENTATION_CONTEXT ( 3 ) GLOBAL_UNCERTAINTY_ASSIGNED_CONTEXT ( ( #10381 ) ) GLOBAL_UNIT_ASSIGNED_CONTEXT ( ( #1779, #121361, #18921 ) ) REPRESENTATION_CONTEXT ( 'NONE', 'WORKASPACE' ) );
#2495 = ADVANCED_FACE ( 'NONE', ( #13233 ), #28987, .T. ) ;
#2496 = VECTOR ( 'NONE', #193801, 1000.000000000000000 ) ;
#2498 = EDGE_CURVE ( 'NONE', #83939, #73256, #98860, .T. ) ;
#2497 = CARTESIAN_POINT ( 'NONE',  ( 0.2299115317021382400, 1.589999999999999900, 0.5340642621945530500 ) ) ;
#2499 = VERTEX_POINT ( 'NONE', #217411 ) ;
#2500 = DIRECTION ( 'NONE',  ( 0.0000000000000000000, 0.0000000000000000000, -1.000000000000000000 ) ) ;
#2501 = DIRECTION ( 'NONE',  ( 0.6162099416248969500, 0.0000000000000000000, -0.7875819372247189200 ) ) ;
#2502 = LINE ( 'NONE', #178759, #189843 ) ;
#2504 = ORIENTED_EDGE ( 'NONE', *, *, #8009, .F. ) ;
#2503 = SURFACE_SIDE_STYLE ('',( #161172 ) ) ;
#2505 = FILL_AREA_STYLE_COLOUR ( '', #34683 ) ;
#2507 = CARTESIAN_POINT ( 'NONE',  ( -0.2828467230305814500, 1.800000000000000500, 0.2182286543889022400 ) ) ;
#2506 = CARTESIAN_POINT ( 'NONE',  ( 0.6932781221352203300, 0.4499999999999999600, 0.1061898742518741200 ) ) ;
#2508 =( NAMED_UNIT ( * ) SI_UNIT ( $, .STERADIAN. ) SOLID_ANGLE_UNIT ( ) );
#2509 = DIRECTION ( 'NONE',  ( 0.5873639052899662900, 0.0000000000000000000, -0.8093229533150035900 ) ) ;
#2510 = PRESENTATION_LAYER_ASSIGNMENT (  '', '', ( #201745 ) ) ;
#2511 = CARTESIAN_POINT ( 'NONE',  ( 1.139583333333333800, 1.000000000000000000, 0.2983630952380952900 ) ) ;
#2513 = ORIENTED_EDGE ( 'NONE', *, *, #50833, .T. ) ;
#2512 = CARTESIAN_POINT ( 'NONE',  ( 0.1274011451058195100, 1.810000000000000500, 0.4896484455293903500 ) ) ;
#2514 = EDGE_CURVE ( 'NONE', #179706, #163056, #53274, .T. ) ;
#2515 = EDGE_LOOP ( 'NONE', ( #27228, #95027, #51029, #143144, #155653, #183920, #1606, #100050, #137263, #133116, #132786 ) ) ;
#2516 = SURFACE_STYLE_FILL_AREA ( #70104 ) ;
#2518 = LINE ( 'NONE', #142593, #179197 ) ;
#2517 =( LENGTH_UNIT ( ) NAMED_UNIT ( * ) SI_UNIT ( .MILLI., .METRE. ) );
#2519 = DIRECTION ( 'NONE',  ( 1.000000000000000000, -3.614007241618349200E-015, 0.0000000000000000000 ) ) ;
#2520 = FACE_OUTER_BOUND ( 'NONE', #148955, .T. ) ;
#2521 = ADVANCED_FACE ( 'NONE', ( #138905 ), #48000, .T. ) ;
#2522 = CARTESIAN_POINT ( 'NONE',  ( 4.601460488262010700, 0.07471460235688096000, -2.175000000000000300 ) ) ;
#2523 =( NAMED_UNIT ( * ) SI_UNIT ( $, .STERADIAN. ) SOLID_ANGLE_UNIT ( ) );
#2524 = SURFACE_SIDE_STYLE ('',( #109166 ) ) ;
#2525 = CARTESIAN_POINT ( 'NONE',  ( 3.185886835600479500, 3.699336909424555400, 6.623022440601377300 ) ) ;
#2526 = EDGE_CURVE ( 'NONE', #105110, #151369, #184552, .T. ) ;
#2527 = ORIENTED_EDGE ( 'NONE', *, *, #85903, .T. ) ;
#2528 = ORIENTED_EDGE ( 'NONE', *, *, #169805, .F. ) ;
#2529 = LINE ( 'NONE', #157928, #173844 ) ;
#2530 = VECTOR ( 'NONE', #76904, 1000.000000000000000 ) ;
#2532 = EDGE_CURVE ( 'NONE', #6407, #110662, #144299, .T. ) ;
#2531 = CIRCLE ( 'NONE', #185771, 0.05000000000000012800 ) ;
#2533 = VERTEX_POINT ( 'NONE', #132878 ) ;
#2534 = VECTOR ( 'NONE', #9956, 1000.000000000000000 ) ;
#2535 = VERTEX_POINT ( 'NONE', #150092 ) ;
#2536 = DIRECTION ( 'NONE',  ( -0.3519063661368258000, 0.0000000000000000000, -0.9360352073893236600 ) ) ;
#2537 = ORIENTED_EDGE ( 'NONE', *, *, #76800, .F. ) ;
#2538 = CARTESIAN_POINT ( 'NONE',  ( -0.1539904280865720700, 0.4500000000000000100, 0.06868250143710560900 ) ) ;
#2539 = UNCERTAINTY_MEASURE_WITH_UNIT (LENGTH_MEASURE( 1.000000000000000100E-005 ), #75081, 'distance_accuracy_value', 'NONE');
#2540 = ORIENTED_EDGE ( 'NONE', *, *, #152987, .T. ) ;
#2541 = EDGE_CURVE ( 'NONE', #22257, #24935, #2472, .T. ) ;
#2542 = SURFACE_STYLE_FILL_AREA ( #161041 ) ;
#2543 =( LENGTH_UNIT ( ) NAMED_UNIT ( * ) SI_UNIT ( .MILLI., .METRE. ) );
#2544 = TOROIDAL_SURFACE ( 'NONE', #94246, 0.4000000000000001300, 0.1000000000000000100 ) ;
#2545 = LINE ( 'NONE', #158856, #48074 ) ;
#2547 = CARTESIAN_POINT ( 'NONE',  ( -0.7000000000000000700, 0.02165978931632995100, -0.6249999999999998900 ) ) ;
#2546 = MECHANICAL_DESIGN_GEOMETRIC_PRESENTATION_REPRESENTATION (  '', ( #167374 ), #14028 ) ;
#2548 = CIRCLE ( 'NONE', #163443, 0.4500000000000000100 ) ;
#2549 = DIRECTION ( 'NONE',  ( 0.0000000000000000000, 0.0000000000000000000, -1.000000000000000000 ) ) ;
#2550 = CARTESIAN_POINT ( 'NONE',  ( -1.208412190993731500, 1.589999999999999600, -0.4167227971503808000 ) ) ;
#2551 = CARTESIAN_POINT ( 'NONE',  ( 0.4449399994895886200, 1.599999999999999400, 0.3881682271833163400 ) ) ;
#2552 = ORIENTED_EDGE ( 'NONE', *, *, #12472, .T. ) ;
#2553 = CARTESIAN_POINT ( 'NONE',  ( -1.399999999999999900, 0.3499999999999999800, 0.6999999999999994000 ) ) ;
#2554 = CARTESIAN_POINT ( 'NONE',  ( 0.6500000000000001300, -0.09000000000000001100, -3.600000000000000100 ) ) ;
#2555 = CARTESIAN_POINT ( 'NONE',  ( -0.3750000000000000000, 0.0000000000000000000, 35.18500000000000200 ) ) ;
#2556 = CARTESIAN_POINT ( 'NONE',  ( -3.000000000000000400, 1.400000000000006800, 1.000000000000000000 ) ) ;
#2557 = FILL_AREA_STYLE ('',( #121401 ) ) ;
#2558 = DIRECTION ( 'NONE',  ( -1.084202172485504400E-016, -0.0000000000000000000, -1.000000000000000000 ) ) ;
#2559 = CARTESIAN_POINT ( 'NONE',  ( -0.3568552570681217700, 1.809999999999999800, 1.039454376592421100 ) ) ;
#2560 = ORIENTED_EDGE ( 'NONE', *, *, #140775, .T. ) ;
#2561 = ADVANCED_FACE ( 'NONE', ( #93508 ), #184553, .T. ) ;
#2562 = CARTESIAN_POINT ( 'NONE',  ( 4.792657022571006600, 0.01000000000000018900, -0.1500000000000001900 ) ) ;
#2563 = ORIENTED_EDGE ( 'NONE', *, *, #5716, .T. ) ;
#2566 = CARTESIAN_POINT ( 'NONE',  ( -0.3590909090909089600, 1.810000000000000100, 1.073721590909091100 ) ) ;
#2565 = CARTESIAN_POINT ( 'NONE',  ( 2.050000000000000300, -0.08999999999999999700, -4.899999999999999500 ) ) ;
#2564 = LINE ( 'NONE', #105227, #179248 ) ;
#2567 = CARTESIAN_POINT ( 'NONE',  ( -0.2912523787512478800, 1.590000000000000100, 0.3473405055823516900 ) ) ;
#2568 = LINE ( 'NONE', #8327, #133702 ) ;
#2569 = CARTESIAN_POINT ( 'NONE',  ( -0.1702867230529957800, 0.9900000000000002100, 0.4596627827883166300 ) ) ;
#2570 = ORIENTED_EDGE ( 'NONE', *, *, #167311, .T. ) ;
#2572 = EDGE_CURVE ( 'NONE', #22429, #173015, #117490, .T. ) ;
#2571 = AXIS2_PLACEMENT_3D ( 'NONE', #157671, #55172, #174927 ) ;
#2573 = PRESENTATION_LAYER_ASSIGNMENT (  '', '', ( #213253 ) ) ;
#2574 = CARTESIAN_POINT ( 'NONE',  ( -0.3750000000000001100, 0.0000000000000000000, 8.390000000000000600 ) ) ;
#2575 = CIRCLE ( 'NONE', #58244, 1.099999999999998500 ) ;
#2576 = FILL_AREA_STYLE_COLOUR ( '', #38312 ) ;
#2577 = ORIENTED_EDGE ( 'NONE', *, *, #79109, .F. ) ;
#2579 = EDGE_LOOP ( 'NONE', ( #160951, #83929, #221831, #97900, #99976, #47402 ) ) ;
#2578 = ORIENTED_EDGE ( 'NONE', *, *, #190610, .T. ) ;
#2580 = CARTESIAN_POINT ( 'NONE',  ( 0.8277922077922076300, 0.4500000000000000100, 0.2298701298701298600 ) ) ;
#2581 = CARTESIAN_POINT ( 'NONE',  ( -2.199999999999999700, -1.100000000000000100, 3.049999999999999400 ) ) ;
#2582 = ORIENTED_EDGE ( 'NONE', *, *, #92364, .T. ) ;
#2583 = EDGE_CURVE ( 'NONE', #164546, #99146, #26530, .T. ) ;
#2584 =( NAMED_UNIT ( * ) PLANE_ANGLE_UNIT ( ) SI_UNIT ( $, .RADIAN. ) );
#2585 = DIRECTION ( 'NONE',  ( 0.0000000000000000000, 0.0000000000000000000, 1.000000000000000000 ) ) ;
#2586 = PRESENTATION_LAYER_ASSIGNMENT (  '', '', ( #201811 ) ) ;
#2587 = DIRECTION ( 'NONE',  ( -0.0000000000000000000, -0.0000000000000000000, -1.000000000000000000 ) ) ;
#2588 = PRESENTATION_STYLE_ASSIGNMENT (( #118238 ) ) ;
#2589 = AXIS2_PLACEMENT_3D ( 'NONE', #128016, #145228, #24849 ) ;
#2590 = FACE_OUTER_BOUND ( 'NONE', #119394, .T. ) ;
#2591 = DIRECTION ( 'NONE',  ( 1.000000000000000000, 0.0000000000000000000, 0.0000000000000000000 ) ) ;
#2592 = UNCERTAINTY_MEASURE_WITH_UNIT (LENGTH_MEASURE( 1.000000000000000100E-005 ), #76584, 'distance_accuracy_value', 'NONE');
#2593 = DIRECTION ( 'NONE',  ( 1.000000000000000000, 0.0000000000000000000, -1.224646799147353200E-016 ) ) ;
#2595 = EDGE_LOOP ( 'NONE', ( #48087, #179851, #131245, #122979 ) ) ;
#2594 = DIRECTION ( 'NONE',  ( -6.536284625656046000E-017, -1.000000000000000000, 0.0000000000000000000 ) ) ;
#2596 = DIRECTION ( 'NONE',  ( 0.0000000000000000000, 0.0000000000000000000, -1.000000000000000000 ) ) ;
#2597 = CARTESIAN_POINT ( 'NONE',  ( -2.520000000000000000, 0.9899999999999999900, 0.0000000000000000000 ) ) ;
#2598 = ADVANCED_FACE ( 'NONE', ( #203168 ), #117111, .T. ) ;
#2599 = CARTESIAN_POINT ( 'NONE',  ( 4.606536680706073900, 0.07471460235688096000, -2.949999999999999700 ) ) ;
#2600 = PLANE ( 'NONE',  #111446 ) ;
#2601 = DIRECTION ( 'NONE',  ( 1.084202172485504400E-016, 0.0000000000000000000, 1.000000000000000000 ) ) ;
#2602 = EDGE_CURVE ( 'NONE', #192751, #98120, #112080, .T. ) ;
#2603 = FILL_AREA_STYLE ('',( #207512 ) ) ;
#2604 = VECTOR ( 'NONE', #79271, 1000.000000000000000 ) ;
#2605 = EDGE_CURVE ( 'NONE', #134677, #60338, #39309, .T. ) ;
#2606 = CARTESIAN_POINT ( 'NONE',  ( -0.2133123765908037700, 1.600000000000000300, 0.4165775617927278700 ) ) ;
#2608 = CYLINDRICAL_SURFACE ( 'NONE', #31854, 0.07499999999999998300 ) ;
#2607 = FILL_AREA_STYLE ('',( #1860 ) ) ;
#2609 = AXIS2_PLACEMENT_3D ( 'NONE', #112311, #95192, #95942 ) ;
#2610 = CYLINDRICAL_SURFACE ( 'NONE', #85930, 0.2250000000000003700 ) ;
#2611 = VERTEX_POINT ( 'NONE', #203914 ) ;
#2612 = CIRCLE ( 'NONE', #135503, 0.09999999999999982500 ) ;
#2613 = CARTESIAN_POINT ( 'NONE',  ( 1.292559523809524400, 1.000000000000000000, 0.6357142857142859000 ) ) ;
#2614 = CIRCLE ( 'NONE', #151269, 0.9999999999999997800 ) ;
#2616 = SURFACE_SIDE_STYLE ('',( #202873 ) ) ;
#2615 = FILL_AREA_STYLE ('',( #53418 ) ) ;
#2618 = ORIENTED_EDGE ( 'NONE', *, *, #89131, .F. ) ;
#2617 = SURFACE_STYLE_USAGE ( .BOTH. , #105028 ) ;
#2619 =( LENGTH_UNIT ( ) NAMED_UNIT ( * ) SI_UNIT ( .MILLI., .METRE. ) );
#2620 = VERTEX_POINT ( 'NONE', #84276 ) ;
#2621 = CARTESIAN_POINT ( 'NONE',  ( -1.638244047619048300, 0.9899999999999999900, -0.3799107142857137700 ) ) ;
#2622 = FILL_AREA_STYLE ('',( #53426 ) ) ;
#2624 = EDGE_CURVE ( 'NONE', #37344, #202777, #72003, .T. ) ;
#2623 = DIRECTION ( 'NONE',  ( -0.0000000000000000000, -1.000000000000000000, -0.0000000000000000000 ) ) ;
#2625 = EDGE_LOOP ( 'NONE', ( #13913, #194889, #143839, #140208 ) ) ;
#2626 = CARTESIAN_POINT ( 'NONE',  ( 0.2668425324675319800, 1.590000000000000100, -0.2684659090909093900 ) ) ;
#2627 = ORIENTED_EDGE ( 'NONE', *, *, #22646, .F. ) ;
#2628 = ORIENTED_EDGE ( 'NONE', *, *, #117685, .F. ) ;
#2629 = VERTEX_POINT ( 'NONE', #101426 ) ;
#2630 = CARTESIAN_POINT ( 'NONE',  ( -0.5749999999999997300, 0.07038353583899446800, -3.832668182237619600 ) ) ;
#2631 = ORIENTED_EDGE ( 'NONE', *, *, #53975, .T. ) ;
#2632 = ORIENTED_EDGE ( 'NONE', *, *, #124078, .T. ) ;
#2633 = UNCERTAINTY_MEASURE_WITH_UNIT (LENGTH_MEASURE( 1.000000000000000100E-005 ), #120705, 'distance_accuracy_value', 'NONE');
#2635 = MECHANICAL_DESIGN_GEOMETRIC_PRESENTATION_REPRESENTATION (  '', ( #178952 ), #14118 ) ;
#2634 = LINE ( 'NONE', #197673, #93659 ) ;
#2636 = PRESENTATION_STYLE_ASSIGNMENT (( #64523 ) ) ;
#2637 = CARTESIAN_POINT ( 'NONE',  ( -0.9502912896678233900, -0.009464364235935681900, -4.573578423317671100 ) ) ;
#2638 = EDGE_CURVE ( 'NONE', #181317, #181272, #66660, .T. ) ;
#2639 = CIRCLE ( 'NONE', #135199, 0.3031754163448146500 ) ;
#2640 = CARTESIAN_POINT ( 'NONE',  ( -2.649999999999999500, 1.175000000000001600, 5.099999999999999600 ) ) ;
#2642 = CARTESIAN_POINT ( 'NONE',  ( 0.3749999999999999400, -2.999999999999999600, 33.39500000000000300 ) ) ;
#2641 = PRESENTATION_LAYER_ASSIGNMENT (  '', '', ( #213329 ) ) ;
#2643 = COLOUR_RGB ( '',0.6666666666666666300, 0.6980392156862744700, 0.7686274509803920900 ) ;
#2644 = CARTESIAN_POINT ( 'NONE',  ( -1.950000000000000000, 0.3993353370157563500, -2.949192800408101200 ) ) ;
#2645 = EDGE_LOOP ( 'NONE', ( #12488, #221745, #78765, #215446, #159342, #182384, #57846, #149107, #56358, #192350, #143747 ) ) ;
#2646 = CARTESIAN_POINT ( 'NONE',  ( -1.912592220776796700, 0.9899999999999999900, 1.073699344552782000 ) ) ;
#2647 = VECTOR ( 'NONE', #121969, 1000.000000000000000 ) ;
#2648 = EDGE_CURVE ( 'NONE', #151184, #82759, #157628, .T. ) ;
#2650 = CARTESIAN_POINT ( 'NONE',  ( -4.800000000000000700, -0.08999999999999981600, 2.850000000000000100 ) ) ;
#2649 =( NAMED_UNIT ( * ) PLANE_ANGLE_UNIT ( ) SI_UNIT ( $, .RADIAN. ) );
#2651 = AXIS2_PLACEMENT_3D ( 'NONE', #67543, #187229, #84777 ) ;
#2652 = COLOUR_RGB ( '',0.8000000000000000400, 0.8078431372549019800, 0.8000000000000000400 ) ;
#2653 = VECTOR ( 'NONE', #133476, 1000.000000000000000 ) ;
#2654 = DIRECTION ( 'NONE',  ( -1.000000000000000000, 0.0000000000000000000, 0.0000000000000000000 ) ) ;
#2656 = EDGE_CURVE ( 'NONE', #150069, #1765, #106760, .T. ) ;
#2655 = AXIS2_PLACEMENT_3D ( 'NONE', #64361, #133150, #30736 ) ;
#2657 = PRESENTATION_STYLE_ASSIGNMENT (( #131210 ) ) ;
#2658 = CIRCLE ( 'NONE', #26844, 0.2250000000000003700 ) ;
#2659 = PRESENTATION_STYLE_ASSIGNMENT (( #179419 ) ) ;
#2660 = ORIENTED_EDGE ( 'NONE', *, *, #127076, .F. ) ;
#2661 = ORIENTED_EDGE ( 'NONE', *, *, #86110, .T. ) ;
#2662 = FILL_AREA_STYLE ('',( #105080 ) ) ;
#2663 = AXIS2_PLACEMENT_3D ( 'NONE', #121115, #18688, #138324 ) ;
#2664 = MECHANICAL_DESIGN_GEOMETRIC_PRESENTATION_REPRESENTATION (  '', ( #190369 ), #14162 ) ;
#2665 = DIRECTION ( 'NONE',  ( -1.000000000000000000, 0.0000000000000000000, 0.0000000000000000000 ) ) ;
#2666 = STYLED_ITEM ( 'NONE', ( #92254 ), #57977 ) ;
#2667 = PLANE ( 'NONE',  #130097 ) ;
#2668 = CARTESIAN_POINT ( 'NONE',  ( -2.549999999999999800, -0.08670389743404727200, 3.795563358953718300 ) ) ;
#2669 = DIRECTION ( 'NONE',  ( 0.0000000000000000000, 0.0000000000000000000, 1.000000000000000000 ) ) ;
#2670 = EDGE_CURVE ( 'NONE', #13488, #75690, #61276, .T. ) ;
#2671 =( NAMED_UNIT ( * ) SI_UNIT ( $, .STERADIAN. ) SOLID_ANGLE_UNIT ( ) );
#2672 = SURFACE_STYLE_FILL_AREA ( #87857 ) ;
#2673 = DIRECTION ( 'NONE',  ( -0.0000000000000000000, 0.0000000000000000000, 1.000000000000000000 ) ) ;
#2674 = SURFACE_SIDE_STYLE ('',( #67310 ) ) ;
#2676 = VERTEX_POINT ( 'NONE', #119331 ) ;
#2675 = LINE ( 'NONE', #61208, #88354 ) ;
#2677 = CARTESIAN_POINT ( 'NONE',  ( -0.1448212919839454700, 0.4549999999999999600, -0.1601722783341333600 ) ) ;
#2678 = ORIENTED_EDGE ( 'NONE', *, *, #110621, .T. ) ;
#2679 = SURFACE_STYLE_FILL_AREA ( #55937 ) ;
#2680 = SURFACE_STYLE_FILL_AREA ( #139376 ) ;
#2681 = AXIS2_PLACEMENT_3D ( 'NONE', #66995, #170998, #68458 ) ;
#2682 = CARTESIAN_POINT ( 'NONE',  ( -2.308482142857143600, 0.9899999999999999900, -0.1772321428571420600 ) ) ;
#2683 = ORIENTED_EDGE ( 'NONE', *, *, #135467, .T. ) ;
#2685 = CARTESIAN_POINT ( 'NONE',  ( 3.774016869616541500, 0.01046399800685954300, -2.950000111376139600 ) ) ;
#2684 = FACE_OUTER_BOUND ( 'NONE', #42735, .T. ) ;
#2686 = CARTESIAN_POINT ( 'NONE',  ( -1.049484588418333900, 0.9999999999999997800, 0.7677701305159156900 ) ) ;
#2687 = ORIENTED_EDGE ( 'NONE', *, *, #123711, .F. ) ;
#2688 = DIRECTION ( 'NONE',  ( 3.252606517456513300E-016, 0.0000000000000000000, -1.000000000000000000 ) ) ;
#2689 = MECHANICAL_DESIGN_GEOMETRIC_PRESENTATION_REPRESENTATION (  '', ( #201924 ), #14192 ) ;
#2690 = CARTESIAN_POINT ( 'NONE',  ( 0.5880469787869416800, 0.4550000000000001300, 0.1923245953200832200 ) ) ;
#2692 = DIRECTION ( 'NONE',  ( 0.0000000000000000000, 0.0000000000000000000, -1.000000000000000000 ) ) ;
#2691 = CARTESIAN_POINT ( 'NONE',  ( -0.2668363909609400800, 1.800000000000000700, 1.125588014833328600 ) ) ;
#2693 =( LENGTH_UNIT ( ) NAMED_UNIT ( * ) SI_UNIT ( .MILLI., .METRE. ) );
#2694 = VERTEX_POINT ( 'NONE', #51281 ) ;
#2695 = SURFACE_SIDE_STYLE ('',( #69112 ) ) ;
#2696 = PRESENTATION_LAYER_ASSIGNMENT (  '', '', ( #213405 ) ) ;
#2697 = EDGE_CURVE ( 'NONE', #14472, #213073, #101424, .T. ) ;
#2698 = FILL_AREA_STYLE ('',( #190412 ) ) ;
#2699 = ORIENTED_EDGE ( 'NONE', *, *, #101706, .F. ) ;
#2700 = EDGE_LOOP ( 'NONE', ( #125614, #37371, #177044, #98282 ) ) ;
#2701 = CARTESIAN_POINT ( 'NONE',  ( 4.569715415144219000, -0.02210998129830446900, -3.049999999999999800 ) ) ;
#2702 = SURFACE_SIDE_STYLE ('',( #76878 ) ) ;
#2703 = CARTESIAN_POINT ( 'NONE',  ( 3.897830210101615100, -0.02145004483433665000, 0.9499999999999998400 ) ) ;
#2704 = EDGE_LOOP ( 'NONE', ( #220331, #45277, #144713, #189998 ) ) ;
#2705 = PRESENTATION_STYLE_ASSIGNMENT (( #118981 ) ) ;
#2706 = SURFACE_STYLE_FILL_AREA ( #177722 ) ;
#2707 = DIRECTION ( 'NONE',  ( 0.0000000000000000000, -1.000000000000000000, 0.0000000000000000000 ) ) ;
#2708 = EDGE_CURVE ( 'NONE', #14824, #64753, #192416, .T. ) ;
#2709 = EDGE_LOOP ( 'NONE', ( #1250, #87156, #127305, #99481 ) ) ;
#2710 = CARTESIAN_POINT ( 'NONE',  ( 1.600000000000000100, 0.0000000000000000000, -0.3500000000000000300 ) ) ;
#2712 = ORIENTED_EDGE ( 'NONE', *, *, #22779, .T. ) ;
#2711 = CARTESIAN_POINT ( 'NONE',  ( -0.3499999999999997000, -0.09000000000000005200, 4.899999999999999500 ) ) ;
#2713 = FILL_AREA_STYLE_COLOUR ( '', #130388 ) ;
#2714 = AXIS2_PLACEMENT_3D ( 'NONE', #785, #35239, #154840 ) ;
#2715 = DIRECTION ( 'NONE',  ( 0.0000000000000000000, 0.0000000000000000000, 1.000000000000000000 ) ) ;
#2716 = CARTESIAN_POINT ( 'NONE',  ( -1.050000000000000000, -0.09000000000000001100, -5.000000000000000000 ) ) ;
#2717 = CARTESIAN_POINT ( 'NONE',  ( -0.1469807416024811200, 0.3500000000000000300, -0.5105348728859446800 ) ) ;
#2718 = VERTEX_POINT ( 'NONE', #154476 ) ;
#2719 = ADVANCED_FACE ( 'NONE', ( #187082 ), #34887, .T. ) ;
#2720 = DIRECTION ( 'NONE',  ( 0.0000000000000000000, 0.0000000000000000000, 1.000000000000000000 ) ) ;
#2721 = ORIENTED_EDGE ( 'NONE', *, *, #154619, .F. ) ;
#2722 = SURFACE_STYLE_USAGE ( .BOTH. , #105159 ) ;
#2723 = ORIENTED_EDGE ( 'NONE', *, *, #177315, .T. ) ;
#2724 = ORIENTED_EDGE ( 'NONE', *, *, #155810, .T. ) ;
#2725 = MECHANICAL_DESIGN_GEOMETRIC_PRESENTATION_REPRESENTATION (  '', ( #190435 ), #14227 ) ;
#2726 = CIRCLE ( 'NONE', #111031, 0.1647146023568812300 ) ;
#2727 = FACE_BOUND ( 'NONE', #221019, .T. ) ;
#2728 = FILL_AREA_STYLE ('',( #207661 ) ) ;
#2729 = CARTESIAN_POINT ( 'NONE',  ( -0.5844786489260628300, 0.09999999907378069600, 1.074999999906911300 ) ) ;
#2732 =( NAMED_UNIT ( * ) PLANE_ANGLE_UNIT ( ) SI_UNIT ( $, .RADIAN. ) );
#2731 = DIRECTION ( 'NONE',  ( -0.0000000000000000000, -0.0000000000000000000, -1.000000000000000000 ) ) ;
#2730 = FILL_AREA_STYLE ('',( #36434 ) ) ;
#2733 = VERTEX_POINT ( 'NONE', #102862 ) ;
#2734 = COLOUR_RGB ( '',0.8980392156862745400, 0.9176470588235293700, 0.9294117647058823800 ) ;
#2735 = FACE_OUTER_BOUND ( 'NONE', #199441, .T. ) ;
#2737 = EDGE_CURVE ( 'NONE', #212200, #116370, #216481, .T. ) ;
#2736 = CARTESIAN_POINT ( 'NONE',  ( 1.521375624661752000, 0.08820835329367512900, 2.638065816686020200 ) ) ;
#2738 = VERTEX_POINT ( 'NONE', #35604 ) ;
#2739 = ORIENTED_EDGE ( 'NONE', *, *, #86229, .F. ) ;
#2740 = VECTOR ( 'NONE', #27103, 1000.000000000000000 ) ;
#2741 = VERTEX_POINT ( 'NONE', #52710 ) ;
#2742 = DIRECTION ( 'NONE',  ( 0.0000000000000000000, 0.0000000000000000000, -1.000000000000000000 ) ) ;
#2743 = DIRECTION ( 'NONE',  ( 0.0000000000000000000, 0.0000000000000000000, 1.000000000000000000 ) ) ;
#2744 =( GEOMETRIC_REPRESENTATION_CONTEXT ( 3 ) GLOBAL_UNCERTAINTY_ASSIGNED_CONTEXT ( ( #13451 ) ) GLOBAL_UNIT_ASSIGNED_CONTEXT ( ( #71582, #191266, #88870 ) ) REPRESENTATION_CONTEXT ( 'NONE', 'WORKASPACE' ) );
#2745 = CARTESIAN_POINT ( 'NONE',  ( 3.829631057655754000, 0.07471460235688116800, 1.050000000000000000 ) ) ;
#2746 = ORIENTED_EDGE ( 'NONE', *, *, #179991, .F. ) ;
#2747 = ORIENTED_EDGE ( 'NONE', *, *, #218581, .T. ) ;
#2748 = CARTESIAN_POINT ( 'NONE',  ( 0.2544497528220675500, 1.590000000000000100, 0.4596162166035183100 ) ) ;
#2749 = PRESENTATION_STYLE_ASSIGNMENT (( #218507 ) ) ;
#2750 = CARTESIAN_POINT ( 'NONE',  ( 2.144994777792230700, 0.009999999998337805500, 3.766333298133840700 ) ) ;
#2751 = CYLINDRICAL_SURFACE ( 'NONE', #52980, 0.1999999999999999800 ) ;
#2752 = FACE_OUTER_BOUND ( 'NONE', #132497, .T. ) ;
#2753 = CARTESIAN_POINT ( 'NONE',  ( 1.899999999999999900, 0.0000000000000000000, 7.099999999999999600 ) ) ;
#2754 = AXIS2_PLACEMENT_3D ( 'NONE', #11196, #130812, #28401 ) ;
#2755 = EDGE_LOOP ( 'NONE', ( #176217, #156294, #73490, #169204 ) ) ;
#2756 = MECHANICAL_DESIGN_GEOMETRIC_PRESENTATION_REPRESENTATION (  '', ( #201977 ), #14246 ) ;
#2757 =( NAMED_UNIT ( * ) SI_UNIT ( $, .STERADIAN. ) SOLID_ANGLE_UNIT ( ) );
#2759 = DIRECTION ( 'NONE',  ( -1.000000000000000000, 0.0000000000000000000, 0.0000000000000000000 ) ) ;
#2758 = CARTESIAN_POINT ( 'NONE',  ( 3.764916455298873200, 0.009999999999999741700, 2.250000000000000400 ) ) ;
#2760 =( LENGTH_UNIT ( ) NAMED_UNIT ( * ) SI_UNIT ( .MILLI., .METRE. ) );
#2761 = COLOUR_RGB ( '',0.8980392156862745400, 0.9176470588235293700, 0.9294117647058823800 ) ;
#2762 = CARTESIAN_POINT ( 'NONE',  ( -2.968088800538341200, 1.024999999999996400, 4.374999999999999100 ) ) ;
#2763 = EDGE_CURVE ( 'NONE', #2694, #15607, #15793, .T. ) ;
#2764 = CARTESIAN_POINT ( 'NONE',  ( 0.07330183319969443800, 0.09333587891352160300, -0.1431788223682569400 ) ) ;
#2765 = CARTESIAN_POINT ( 'NONE',  ( 0.4880579728660751600, 1.340000000000000100, -0.5127455729658603200 ) ) ;
#2766 = ORIENTED_EDGE ( 'NONE', *, *, #203501, .F. ) ;
#2767 = CARTESIAN_POINT ( 'NONE',  ( -0.3750000000000000600, -2.999999999999999600, 10.53499999999999800 ) ) ;
#2768 = FILL_AREA_STYLE ('',( #139582 ) ) ;
#2769 = VERTEX_POINT ( 'NONE', #19046 ) ;
#2770 = CARTESIAN_POINT ( 'NONE',  ( 1.606464166945598300, 0.4670273768982760000, -0.4141544368366097400 ) ) ;
#2771 = CARTESIAN_POINT ( 'NONE',  ( -0.006680511753329968800, 1.810000000000000300, 0.9001135403748984400 ) ) ;
#2772 = PLANE ( 'NONE',  #60681 ) ;
#2773 = DIRECTION ( 'NONE',  ( 0.3932363185599286300, 0.0000000000000000000, 0.9194374354818464200 ) ) ;
#2774 = DIRECTION ( 'NONE',  ( 0.0000000000000000000, 0.0000000000000000000, -1.000000000000000000 ) ) ;
#2775 = VERTEX_POINT ( 'NONE', #121484 ) ;
#2776 = EDGE_CURVE ( 'NONE', #170644, #47350, #120033, .T. ) ;
#2777 = CARTESIAN_POINT ( 'NONE',  ( -1.024999999999999900, 0.5749999999999999600, 2.684583261622315300 ) ) ;
#2778 =( NAMED_UNIT ( * ) SI_UNIT ( $, .STERADIAN. ) SOLID_ANGLE_UNIT ( ) );
#2779 = AXIS2_PLACEMENT_3D ( 'NONE', #116532, #14127, #133783 ) ;
#2780 = SURFACE_STYLE_FILL_AREA ( #177067 ) ;
#2781 = CARTESIAN_POINT ( 'NONE',  ( 1.139541787090762300, 0.9899999999999997700, 0.3039687858208933700 ) ) ;
#2782 = AXIS2_PLACEMENT_3D ( 'NONE', #126824, #24441, #144052 ) ;
#2783 = ORIENTED_EDGE ( 'NONE', *, *, #197495, .F. ) ;
#2784 = ADVANCED_FACE ( 'NONE', ( #165643 ), #155948, .F. ) ;
#2785 = CARTESIAN_POINT ( 'NONE',  ( 0.2759042719666174900, 1.800000000000000500, 0.7322525628160243500 ) ) ;
#2786 =( NAMED_UNIT ( * ) PLANE_ANGLE_UNIT ( ) SI_UNIT ( $, .RADIAN. ) );
#2787 =( NAMED_UNIT ( * ) PLANE_ANGLE_UNIT ( ) SI_UNIT ( $, .RADIAN. ) );
#2788 = AXIS2_PLACEMENT_3D ( 'NONE', #12908, #132554, #30138 ) ;
#2789 = SURFACE_STYLE_FILL_AREA ( #8794 ) ;
#2790 = UNCERTAINTY_MEASURE_WITH_UNIT (LENGTH_MEASURE( 1.000000000000000100E-005 ), #86605, 'distance_accuracy_value', 'NONE');
#2791 = VECTOR ( 'NONE', #34412, 1000.000000000000100 ) ;
#2792 = CARTESIAN_POINT ( 'NONE',  ( -2.025000000000000400, 2.699999999999999700, 2.200000000000000600 ) ) ;
#2793 = DIRECTION ( 'NONE',  ( -0.9961946980917459900, 0.08715574274765355800, 0.0000000000000000000 ) ) ;
#2795 = B_SPLINE_CURVE_WITH_KNOTS ( 'NONE', 3,
 ( #131395, #30482, #218899, #116380, #13975, #133629, #31215 ),
 .UNSPECIFIED., .F., .F.,
 ( 4, 1, 1, 1, 4 ),
 ( 0.0000000000000000000, 0.2479299647932616000, 0.4843921716249748900, 0.7329110445277077200, 1.000000000000000000 ),
 .UNSPECIFIED. ) ;
#2794 = LINE ( 'NONE', #49283, #93840 ) ;
#2796 = CARTESIAN_POINT ( 'NONE',  ( -0.8976190476190480900, 0.9899999999999999900, -0.1361607142857136600 ) ) ;
#2798 = AXIS2_PLACEMENT_3D ( 'NONE', #64775, #116339, #13932 ) ;
#2797 = CARTESIAN_POINT ( 'NONE',  ( -1.626785714285714700, 1.000000000000000000, 0.7352678571428574700 ) ) ;
#2799 = ORIENTED_EDGE ( 'NONE', *, *, #23819, .F. ) ;
#2800 = PLANE ( 'NONE',  #11571 ) ;
#2801 = CARTESIAN_POINT ( 'NONE',  ( -2.971590456104924000, 0.07508279287122955600, -4.602328243869688900 ) ) ;
#2802 = VECTOR ( 'NONE', #163164, 1000.000000000000000 ) ;
#2803 = CARTESIAN_POINT ( 'NONE',  ( -0.8772321428571433500, 1.000000000000000000, -0.05773809523809464400 ) ) ;
#2804 = CARTESIAN_POINT ( 'NONE',  ( -2.097636669474332500, 0.02500000000000539600, 1.050000000000000000 ) ) ;
#2805 = CYLINDRICAL_SURFACE ( 'NONE', #154958, 0.2999999999999999300 ) ;
#2806 = CIRCLE ( 'NONE', #9871, 0.5000000000000004400 ) ;
#2807 = UNCERTAINTY_MEASURE_WITH_UNIT (LENGTH_MEASURE( 1.000000000000000100E-005 ), #14306, 'distance_accuracy_value', 'NONE');
#2809 = EDGE_LOOP ( 'NONE', ( #135615, #41846 ) ) ;
#2808 = DIRECTION ( 'NONE',  ( 0.0000000000000000000, 0.0000000000000000000, -1.000000000000000000 ) ) ;
#2810 = SURFACE_STYLE_FILL_AREA ( #193572 ) ;
#2811 = SURFACE_STYLE_USAGE ( .BOTH. , #105239 ) ;
#2813 =( NAMED_UNIT ( * ) PLANE_ANGLE_UNIT ( ) SI_UNIT ( $, .RADIAN. ) );
#2812 =( GEOMETRIC_REPRESENTATION_CONTEXT ( 3 ) GLOBAL_UNCERTAINTY_ASSIGNED_CONTEXT ( ( #52423 ) ) GLOBAL_UNIT_ASSIGNED_CONTEXT ( ( #180583, #78121, #197754 ) ) REPRESENTATION_CONTEXT ( 'NONE', 'WORKASPACE' ) );
#2814 = CARTESIAN_POINT ( 'NONE',  ( -2.219641870510824100, -1.161611582701290900, -4.698332412476769800 ) ) ;
#2815 = ORIENTED_EDGE ( 'NONE', *, *, #116470, .T. ) ;
#2816 =( LENGTH_UNIT ( ) NAMED_UNIT ( * ) SI_UNIT ( .MILLI., .METRE. ) );
#2817 = AXIS2_PLACEMENT_3D ( 'NONE', #131318, #28903, #148537 ) ;
#2818 = VERTEX_POINT ( 'NONE', #105058 ) ;
#2819 = EDGE_CURVE ( 'NONE', #55706, #20991, #29147, .T. ) ;
#2820 =( NAMED_UNIT ( * ) PLANE_ANGLE_UNIT ( ) SI_UNIT ( $, .RADIAN. ) );
#2821 = VERTEX_POINT ( 'NONE', #53453 ) ;
#2822 = PRESENTATION_LAYER_ASSIGNMENT (  '', '', ( #202045 ) ) ;
#2823 = CARTESIAN_POINT ( 'NONE',  ( 1.149999999999999900, 0.1763157894736842900, -0.5299871947441726600 ) ) ;
#2824 = ORIENTED_EDGE ( 'NONE', *, *, #192587, .F. ) ;
#2825 = EDGE_CURVE ( 'NONE', #204847, #179108, #20490, .T. ) ;
#2826 = ORIENTED_EDGE ( 'NONE', *, *, #108739, .F. ) ;
#2827 = CARTESIAN_POINT ( 'NONE',  ( -0.01449127274870020700, 1.800000000000000000, 0.3634994962322016800 ) ) ;
#2828 = ORIENTED_EDGE ( 'NONE', *, *, #215702, .F. ) ;
#2829 =( GEOMETRIC_REPRESENTATION_CONTEXT ( 3 ) GLOBAL_UNCERTAINTY_ASSIGNED_CONTEXT ( ( #133865 ) ) GLOBAL_UNIT_ASSIGNED_CONTEXT ( ( #138743, #36386, #155996 ) ) REPRESENTATION_CONTEXT ( 'NONE', 'WORKASPACE' ) );
#2830 = EDGE_CURVE ( 'NONE', #130792, #100575, #211139, .T. ) ;
#2831 = EDGE_CURVE ( 'NONE', #1474, #30046, #165435, .T. ) ;
#2832 = CARTESIAN_POINT ( 'NONE',  ( 0.6888684781160100400, 0.4550000000000000200, 0.08484368543021622600 ) ) ;
#2833 = COLOUR_RGB ( '',0.8000000000000000400, 0.8078431372549019800, 0.8000000000000000400 ) ;
#2834 = DIRECTION ( 'NONE',  ( 2.710505431213760600E-016, 1.000000000000000000, -0.0000000000000000000 ) ) ;
#2835 = B_SPLINE_CURVE_WITH_KNOTS ( 'NONE', 3,
 ( #123376, #3770, #157840, #55337, #175086, #72575 ),
 .UNSPECIFIED., .F., .F.,
 ( 4, 2, 4 ),
 ( 8.673617379884035500E-019, 0.0002706403677142194800, 0.0005412807354284380900 ),
 .UNSPECIFIED. ) ;
#2836 = EDGE_LOOP ( 'NONE', ( #169939, #212015, #192969, #187337 ) ) ;
#2837 = CARTESIAN_POINT ( 'NONE',  ( -3.780772520009937100, -0.08831608667444548800, 0.6499999999999998000 ) ) ;
#2839 = ORIENTED_EDGE ( 'NONE', *, *, #208720, .F. ) ;
#2838 = CARTESIAN_POINT ( 'NONE',  ( -2.549999999999999800, -0.08999999999999996900, -4.800000000000000700 ) ) ;
#2840 = CARTESIAN_POINT ( 'NONE',  ( -0.7846381062730867200, 0.4550000000000001300, -0.08430367382696776800 ) ) ;
#2841 = CARTESIAN_POINT ( 'NONE',  ( -3.899999999999999900, 0.0000000000000000000, 2.424999999999999800 ) ) ;
#2842 = LINE ( 'NONE', #185053, #83200 ) ;
#2843 = ADVANCED_FACE ( 'NONE', ( #171031 ), #140201, .F. ) ;
#2844 = CARTESIAN_POINT ( 'NONE',  ( -1.350000000000000100, 0.9899999999999999900, 2.324999999999999300 ) ) ;
#2845 = AXIS2_PLACEMENT_3D ( 'NONE', #189582, #87179, #206787 ) ;
#2847 = CARTESIAN_POINT ( 'NONE',  ( 0.08333333333333325900, 8.541666666666667900, 0.08333333333333331500 ) ) ;
#2846 = LINE ( 'NONE', #41067, #134002 ) ;
#2848 = MECHANICAL_DESIGN_GEOMETRIC_PRESENTATION_REPRESENTATION (  '', ( #202076 ), #14341 ) ;
#2849 =( BOUNDED_SURFACE ( )  B_SPLINE_SURFACE ( 3, 2, ( 
 ( #61879, #199530, #97055 ),
 ( #216691, #114181, #11803 ),
 ( #131415, #29011, #148637 ),
 ( #46182, #165864, #63373 ),
 ( #183108, #80626, #200271 ),
 ( #97780, #217434, #114918 ),
 ( #12537, #132162, #29750 ),
 ( #149392, #46941, #166604 ),
 ( #64118, #183853, #81381 ),
 ( #201001, #98524, #218180 ),
 ( #115658, #13246, #132899 ),
 ( #30504, #150111, #47659 ),
 ( #167334, #64837, #184569 ),
 ( #82112, #201732, #99263 ),
 ( #218923, #116389, #13993 ),
 ( #133643, #31233, #150845 ),
 ( #48389, #168085, #65563 ),
 ( #185285, #82840, #202462 ),
 ( #99991, #219644, #117139 ),
 ( #14712, #134371, #31957 ),
 ( #151575, #49107, #168818 ),
 ( #66317, #186003, #83595 ) ),
 .UNSPECIFIED., .F., .F., .F. ) 
 B_SPLINE_SURFACE_WITH_KNOTS ( ( 4, 2, 2, 2, 2, 2, 2, 2, 2, 2, 4 ),
 ( 3, 3 ),
 ( 1.084202172485504400E-019, 3.369278870147173500E-005, 5.053918305220754600E-005, 6.738557740294336200E-005, 0.0001347711548058866200, 0.0002695423096117731200, 0.0004043134644176596100, 0.0004716990418206028700, 0.0004885454361713386900, 0.0005053918305220745100, 0.0005390846192235461400 ),
 ( 0.0000000000000000000, 1.000000000000000000 ),
 .UNSPECIFIED. ) 
 GEOMETRIC_REPRESENTATION_ITEM ( )  RATIONAL_B_SPLINE_SURFACE ( (
 ( 1.000000000000000000, 0.7496781758158640500, 1.000000000000000000),
 ( 1.000000000000000000, 0.7496781758158640500, 1.000000000000000000),
 ( 1.000000000000000000, 0.7496781758158647100, 1.000000000000000000),
 ( 1.000000000000000000, 0.7496781758158647100, 1.000000000000000000),
 ( 1.000000000000000000, 0.7660945495370288200, 1.000000000000000000),
 ( 1.000000000000000000, 0.7899716745499454400, 1.000000000000000000),
 ( 1.000000000000000000, 0.8006091599188535100, 1.000000000000000000),
 ( 1.000000000000000000, 0.8490265297226812200, 1.000000000000000000),
 ( 1.000000000000000000, 0.8725320225568992100, 1.000000000000000000),
 ( 1.000000000000000000, 0.9219562405832817400, 1.000000000000000000),
 ( 1.000000000000000000, 0.9237392741441787800, 1.000000000000000000),
 ( 1.000000000000000000, 0.9238103356350957400, 1.000000000000000000),
 ( 1.000000000000000000, 0.9219614883086136900, 1.000000000000000000),
 ( 1.000000000000000000, 0.8725885121141095900, 1.000000000000000000),
 ( 1.000000000000000000, 0.8490327330754982000, 1.000000000000000000),
 ( 1.000000000000000000, 0.8007455395106266600, 1.000000000000000000),
 ( 1.000000000000000000, 0.7900382619875271400, 1.000000000000000000),
 ( 1.000000000000000000, 0.7660888079668434200, 1.000000000000000000),
 ( 1.000000000000000000, 0.7496781758158676000, 1.000000000000000000),
 ( 1.000000000000000000, 0.7496781758158676000, 1.000000000000000000),
 ( 1.000000000000000000, 0.7496781758157147200, 1.000000000000000000),
 ( 1.000000000000000000, 0.7496781758157147200, 1.000000000000000000) ) ) 
 REPRESENTATION_ITEM ( '' )  SURFACE ( )  );
#2851 = VECTOR ( 'NONE', #6449, 1000.000000000000000 ) ;
#2850 = CARTESIAN_POINT ( 'NONE',  ( 3.799999999999999800, -0.08622030722084091100, 1.750000000000000000 ) ) ;
#2852 = FACE_OUTER_BOUND ( 'NONE', #64599, .T. ) ;
#2853 = CIRCLE ( 'NONE', #188074, 0.05000000000000002400 ) ;
#2855 = ADVANCED_FACE ( 'NONE', ( #144082 ), #191828, .F. ) ;
#2854 = DIRECTION ( 'NONE',  ( 5.421010862427517200E-017, 0.0000000000000000000, -1.000000000000000000 ) ) ;
#2856 = ORIENTED_EDGE ( 'NONE', *, *, #212664, .F. ) ;
#2857 = FACE_OUTER_BOUND ( 'NONE', #95230, .T. ) ;
#2858 = CARTESIAN_POINT ( 'NONE',  ( -1.146948872365642000, 1.590000000000000300, -0.6396911060572981800 ) ) ;
#2859 = DIRECTION ( 'NONE',  ( -1.000000000000000000, -0.0000000000000000000, -0.0000000000000000000 ) ) ;
#2860 = CARTESIAN_POINT ( 'NONE',  ( 3.898167722570840900, -0.02210998129830453800, -2.250000000000000400 ) ) ;
#2861 = CARTESIAN_POINT ( 'NONE',  ( -1.449967165752517700, -0.01954760517272185300, -4.570497078395908900 ) ) ;
#2862 =( NAMED_UNIT ( * ) SI_UNIT ( $, .STERADIAN. ) SOLID_ANGLE_UNIT ( ) );
#2863 = PLANE ( 'NONE',  #76730 ) ;
#2864 = EDGE_CURVE ( 'NONE', #71562, #76292, #37075, .T. ) ;
#2865 = VECTOR ( 'NONE', #200483, 1000.000000000000200 ) ;
#2866 = MECHANICAL_DESIGN_GEOMETRIC_PRESENTATION_REPRESENTATION (  '', ( #202101 ), #14363 ) ;
#2867 = DIRECTION ( 'NONE',  ( -1.000000000000000000, 0.0000000000000000000, 0.0000000000000000000 ) ) ;
#2868 = DIRECTION ( 'NONE',  ( 5.421010862427522200E-017, -0.0000000000000000000, -1.000000000000000000 ) ) ;
#2869 = FILL_AREA_STYLE ('',( #206338 ) ) ;
#2870 = PLANE ( 'NONE',  #76153 ) ;
#2871 = CARTESIAN_POINT ( 'NONE',  ( 0.4283685064935060500, 1.600000000000000100, -0.3668831168831170300 ) ) ;
#2872 = CARTESIAN_POINT ( 'NONE',  ( -0.2506098801256261300, 0.01057075281627502100, 3.773800317796490900 ) ) ;
#2873 = SHAPE_DEFINITION_REPRESENTATION ( #120573, #160155 ) ;
#2874 = EDGE_CURVE ( 'NONE', #41609, #52322, #82615, .T. ) ;
#2875 = CARTESIAN_POINT ( 'NONE',  ( 1.100000000000000300, 0.3499999999999995900, -0.7500000000000006700 ) ) ;
#2876 = UNCERTAINTY_MEASURE_WITH_UNIT (LENGTH_MEASURE( 1.000000000000000100E-005 ), #20602, 'distance_accuracy_value', 'NONE');
#2877 = PLANE ( 'NONE',  #2571 ) ;
#2878 = EDGE_CURVE ( 'NONE', #199191, #169070, #213707, .T. ) ;
#2879 = FILL_AREA_STYLE_COLOUR ( '', #77741 ) ;
#2880 = FACE_OUTER_BOUND ( 'NONE', #121079, .T. ) ;
#2881 = EDGE_LOOP ( 'NONE', ( #136382, #135852, #163320, #78211, #181078, #181303, #211216 ) ) ;
#2883 = ORIENTED_EDGE ( 'NONE', *, *, #206763, .T. ) ;
#2882 = CYLINDRICAL_SURFACE ( 'NONE', #11890, 0.1499999999999999700 ) ;
#2884 = CARTESIAN_POINT ( 'NONE',  ( 4.800000000000000700, -0.08999999999999981600, -1.450000000000000200 ) ) ;
#2885 = ADVANCED_FACE ( 'NONE', ( #77164 ), #61055, .F. ) ;
#2886 = MECHANICAL_DESIGN_GEOMETRIC_PRESENTATION_REPRESENTATION (  '', ( #202121 ), #14384 ) ;
#2887 =( NAMED_UNIT ( * ) PLANE_ANGLE_UNIT ( ) SI_UNIT ( $, .RADIAN. ) );
#2888 = ORIENTED_EDGE ( 'NONE', *, *, #175282, .F. ) ;
#2889 = ORIENTED_EDGE ( 'NONE', *, *, #178071, .T. ) ;
#2890 = LINE ( 'NONE', #117680, #128635 ) ;
#2891 = ADVANCED_FACE ( 'NONE', ( #15586 ), #57888, .T. ) ;
#2892 = SURFACE_STYLE_FILL_AREA ( #79792 ) ;
#2893 = CIRCLE ( 'NONE', #186904, 0.4500000000000000100 ) ;
#2894 = CARTESIAN_POINT ( 'NONE',  ( -0.9000000000000003600, 0.0000000000000000000, 1.250000000000000000 ) ) ;
#2895 = ORIENTED_EDGE ( 'NONE', *, *, #214058, .T. ) ;
#2896 = SURFACE_STYLE_USAGE ( .BOTH. , #105324 ) ;
#2897 = EDGE_CURVE ( 'NONE', #135103, #107609, #85904, .T. ) ;
#2898 = UNCERTAINTY_MEASURE_WITH_UNIT (LENGTH_MEASURE( 1.000000000000000100E-005 ), #203856, 'distance_accuracy_value', 'NONE');
#2899 = DIRECTION ( 'NONE',  ( 0.9701425001453328800, 0.2425356250363294200, -1.202092121460673300E-016 ) ) ;
#2900 = CARTESIAN_POINT ( 'NONE',  ( 0.2222184652978781400, 1.800000000000001200, 0.9580317088674753500 ) ) ;
#2901 = EDGE_CURVE ( 'NONE', #219187, #30747, #191887, .T. ) ;
#2902 = DIRECTION ( 'NONE',  ( 0.0000000000000000000, 1.000000000000000000, 0.0000000000000000000 ) ) ;
#2903 = VERTEX_POINT ( 'NONE', #127406 ) ;
#2904 = CARTESIAN_POINT ( 'NONE',  ( -1.517262085757161700, 0.5000000000003489400, -0.3210069513978048800 ) ) ;
#2905 =( GEOMETRIC_REPRESENTATION_CONTEXT ( 3 ) GLOBAL_UNCERTAINTY_ASSIGNED_CONTEXT ( ( #204819 ) ) GLOBAL_UNIT_ASSIGNED_CONTEXT ( ( #199838, #97352, #217003 ) ) REPRESENTATION_CONTEXT ( 'NONE', 'WORKASPACE' ) );
#2906 = AXIS2_PLACEMENT_3D ( 'NONE', #171819, #35675, #155280 ) ;
#2908 = ORIENTED_EDGE ( 'NONE', *, *, #217562, .T. ) ;
#2907 = CARTESIAN_POINT ( 'NONE',  ( 25.40000000000000200, 0.0000000000000000000, -15.23999999999999800 ) ) ;
#2909 = ORIENTED_EDGE ( 'NONE', *, *, #47495, .F. ) ;
#2911 = LINE ( 'NONE', #183833, #93948 ) ;
#2910 =( NAMED_UNIT ( * ) SI_UNIT ( $, .STERADIAN. ) SOLID_ANGLE_UNIT ( ) );
#2912 = UNCERTAINTY_MEASURE_WITH_UNIT (LENGTH_MEASURE( 1.000000000000000100E-005 ), #166294, 'distance_accuracy_value', 'NONE');
#2913 = EDGE_LOOP ( 'NONE', ( #77224, #44017, #118686, #153473, #117198, #154265, #14932, #206502, #169614, #173415, #140342, #161074, #168640 ) ) ;
#2915 = PRESENTATION_LAYER_ASSIGNMENT (  '', '', ( #202148 ) ) ;
#2914 = SURFACE_STYLE_FILL_AREA ( #96430 ) ;
#2916 = ORIENTED_EDGE ( 'NONE', *, *, #20633, .F. ) ;
#2917 = SURFACE_STYLE_FILL_AREA ( #206642 ) ;
#2918 = EDGE_CURVE ( 'NONE', #12882, #23833, #60749, .T. ) ;
#2919 = FACE_OUTER_BOUND ( 'NONE', #212184, .T. ) ;
#2920 = ORIENTED_EDGE ( 'NONE', *, *, #124686, .T. ) ;
#2921 = CIRCLE ( 'NONE', #179619, 0.4000000000000001900 ) ;
#2922 = CARTESIAN_POINT ( 'NONE',  ( 1.400000000000000100, 0.3499999999999997000, 0.7499999999999997800 ) ) ;
#2923 = FILL_AREA_STYLE ('',( #88233 ) ) ;
#2924 = ADVANCED_FACE ( 'NONE', ( #15266 ), #59370, .F. ) ;
#2925 = DIRECTION ( 'NONE',  ( -0.7071067811865475700, 0.0000000000000000000, 0.7071067811865475700 ) ) ;
#2926 = EDGE_LOOP ( 'NONE', ( #3105, #144772, #17741, #58097 ) ) ;
#2927 = FILL_AREA_STYLE_COLOUR ( '', #140009 ) ;
#2928 = FILL_AREA_STYLE ('',( #207860 ) ) ;
#2930 = CARTESIAN_POINT ( 'NONE',  ( 0.9177064173311031400, 0.9900000000000004400, 0.5192105789756638100 ) ) ;
#2929 = STYLED_ITEM ( 'NONE', ( #27943 ), #29118 ) ;
#2932 = VERTEX_POINT ( 'NONE', #161848 ) ;
#2931 = CARTESIAN_POINT ( 'NONE',  ( 1.405088799976606000, 0.06134793694279189900, -4.596771747316190600 ) ) ;
#2933 = CARTESIAN_POINT ( 'NONE',  ( 0.09688311688311677900, 0.4500000000000000700, 0.0000000000000000000 ) ) ;
#2934 = ORIENTED_EDGE ( 'NONE', *, *, #178790, .F. ) ;
#2936 = CARTESIAN_POINT ( 'NONE',  ( -3.298480775301220200, 0.04999999999999999600, 2.774999999999999500 ) ) ;
#2935 = DIRECTION ( 'NONE',  ( -1.000000000000000000, 0.0000000000000000000, 0.0000000000000000000 ) ) ;
#2937 = ORIENTED_EDGE ( 'NONE', *, *, #134036, .F. ) ;
#2938 = CARTESIAN_POINT ( 'NONE',  ( 7.620000000000000100, 1.600000000000000100, 0.0000000000000000000 ) ) ;
#2939 = EDGE_CURVE ( 'NONE', #132403, #19904, #186562, .T. ) ;
#2940 =( NAMED_UNIT ( * ) PLANE_ANGLE_UNIT ( ) SI_UNIT ( $, .RADIAN. ) );
#2941 = EDGE_LOOP ( 'NONE', ( #28949, #148604, #193825, #181179, #71925, #25241, #111065, #105852, #78059, #181093, #44804, #48455, #88099, #44857 ) ) ;
#2942 = ORIENTED_EDGE ( 'NONE', *, *, #21167, .F. ) ;
#2943 = FACE_OUTER_BOUND ( 'NONE', #191309, .T. ) ;
#2944 = VECTOR ( 'NONE', #175920, 1000.000000000000000 ) ;
#2945 = AXIS2_PLACEMENT_3D ( 'NONE', #119441, #17000, #136631 ) ;
#2946 = DIRECTION ( 'NONE',  ( -1.000000000000000000, 0.0000000000000000000, 0.0000000000000000000 ) ) ;
#2947 = EDGE_LOOP ( 'NONE', ( #121534, #28961, #73877, #75873, #16710, #195603, #63819, #124509 ) ) ;
#2948 = SURFACE_STYLE_USAGE ( .BOTH. , #105374 ) ;
#2949 = EDGE_LOOP ( 'NONE', ( #169166, #122335, #28093, #70672, #59549 ) ) ;
#2950 = CARTESIAN_POINT ( 'NONE',  ( 0.1012987012987014000, 1.340000000000000300, 0.2063717532467532500 ) ) ;
#2951 = ORIENTED_EDGE ( 'NONE', *, *, #64149, .F. ) ;
#2952 = FACE_OUTER_BOUND ( 'NONE', #166540, .T. ) ;
#2953 = VERTEX_POINT ( 'NONE', #25717 ) ;
#2954 =( GEOMETRIC_REPRESENTATION_CONTEXT ( 3 ) GLOBAL_UNCERTAINTY_ASSIGNED_CONTEXT ( ( #117777 ) ) GLOBAL_UNIT_ASSIGNED_CONTEXT ( ( #153601, #51108, #170841 ) ) REPRESENTATION_CONTEXT ( 'NONE', 'WORKASPACE' ) );
#2956 = ORIENTED_EDGE ( 'NONE', *, *, #29777, .T. ) ;
#2955 = DIRECTION ( 'NONE',  ( 0.0000000000000000000, 0.0000000000000000000, -1.000000000000000000 ) ) ;
#2957 = CIRCLE ( 'NONE', #214704, 0.1499999999999999700 ) ;
#2958 = CARTESIAN_POINT ( 'NONE',  ( 3.017329188188949900, 0.8836824088833432600, 2.424999999999999800 ) ) ;
#2959 = EDGE_CURVE ( 'NONE', #165287, #42587, #50047, .T. ) ;
#2960 =( LENGTH_UNIT ( ) NAMED_UNIT ( * ) SI_UNIT ( .MILLI., .METRE. ) );
#2962 = ORIENTED_EDGE ( 'NONE', *, *, #88727, .T. ) ;
#2961 = DIRECTION ( 'NONE',  ( -0.9961946980917459900, 0.08715574274765355800, 0.0000000000000000000 ) ) ;
#2963 = DIRECTION ( 'NONE',  ( -0.0000000000000000000, -0.0000000000000000000, -1.000000000000000000 ) ) ;
#2964 = CARTESIAN_POINT ( 'NONE',  ( 0.4332555754634090900, 1.000000000000000000, 0.2997747209783256900 ) ) ;
#2965 = CARTESIAN_POINT ( 'NONE',  ( -1.349999999999999900, 1.899999999999999700, 7.000000000000000000 ) ) ;
#2966 = CARTESIAN_POINT ( 'NONE',  ( -1.375343351656639600, 0.2996566931578922800, -0.7500000000000006700 ) ) ;
#2967 = CARTESIAN_POINT ( 'NONE',  ( 3.326314337716511200, -1.484636998299974900E-015, 3.424999999999999800 ) ) ;
#2968 = LINE ( 'NONE', #90210, #179649 ) ;
#2969 = FILL_AREA_STYLE_COLOUR ( '', #95622 ) ;
#2970 = CIRCLE ( 'NONE', #79396, 0.3999999999999999700 ) ;
#2971 = CARTESIAN_POINT ( 'NONE',  ( 0.9074473548815973300, 0.9899999999999997700, 0.4856879824472327100 ) ) ;
#2972 = ORIENTED_EDGE ( 'NONE', *, *, #215822, .F. ) ;
#2973 =( NAMED_UNIT ( * ) SI_UNIT ( $, .STERADIAN. ) SOLID_ANGLE_UNIT ( ) );
#2975 = CARTESIAN_POINT ( 'NONE',  ( -0.3000000000000000400, 0.02000000000000001400, 1.500000000000000000 ) ) ;
#2974 = CARTESIAN_POINT ( 'NONE',  ( 4.600849848992967700, 0.07521213566315739000, -0.2250000000000002000 ) ) ;
#2976 = TOROIDAL_SURFACE ( 'NONE', #160542, -0.2000000000000000900, 1.099999999999999900 ) ;
#2977 = MECHANICAL_DESIGN_GEOMETRIC_PRESENTATION_REPRESENTATION (  '', ( #190682 ), #14454 ) ;
#2978 = STYLED_ITEM ( 'NONE', ( #71722 ), #186669 ) ;
#2980 = ORIENTED_EDGE ( 'NONE', *, *, #190597, .T. ) ;
#2979 = CARTESIAN_POINT ( 'NONE',  ( -1.138259023304074800, 1.590000000000000300, -0.9504033676258718500 ) ) ;
#2981 = PLANE ( 'NONE',  #80623 ) ;
#2982 = CARTESIAN_POINT ( 'NONE',  ( 0.8019615242270656800, 0.01000000000000000000, -1.175000000000000000 ) ) ;
#2983 = VERTEX_POINT ( 'NONE', #42978 ) ;
#2984 = EDGE_CURVE ( 'NONE', #134670, #206860, #181212, .T. ) ;
#2985 = DIRECTION ( 'NONE',  ( -0.0000000000000000000, -0.0000000000000000000, -1.000000000000000000 ) ) ;
#2986 = CARTESIAN_POINT ( 'NONE',  ( 2.968088800538339900, 0.9249999999999970500, -2.125000000000000000 ) ) ;
#2987 = VERTEX_POINT ( 'NONE', #179843 ) ;
#2988 = CARTESIAN_POINT ( 'NONE',  ( -2.237287425004499800, -0.09000000000000002400, -3.729832910597745700 ) ) ;
#2989 = AXIS2_PLACEMENT_3D ( 'NONE', #16699, #136335, #33964 ) ;
#2990 = VECTOR ( 'NONE', #100860, 1000.000000000000000 ) ;
#2991 = ORIENTED_EDGE ( 'NONE', *, *, #92305, .T. ) ;
#2992 = CARTESIAN_POINT ( 'NONE',  ( -1.681250000000000400, 0.9899999999999999900, 0.5486607142857146100 ) ) ;
#2993 = CARTESIAN_POINT ( 'NONE',  ( 0.6271949256837643400, 0.4549999999999999600, -0.2329462152907411700 ) ) ;
#2994 = DIRECTION ( 'NONE',  ( -1.000000000000000000, 0.0000000000000000000, 0.0000000000000000000 ) ) ;
#2996 = ADVANCED_FACE ( 'NONE', ( #95572, #9901 ), #94564, .F. ) ;
#2995 = VECTOR ( 'NONE', #133657, 1000.000000000000000 ) ;
#2997 = CARTESIAN_POINT ( 'NONE',  ( -0.5377239363818695500, 1.000000000000000200, 0.5513907430134316100 ) ) ;
#2998 = CIRCLE ( 'NONE', #82138, 0.3031754163448146500 ) ;
#2999 =( NAMED_UNIT ( * ) SI_UNIT ( $, .STERADIAN. ) SOLID_ANGLE_UNIT ( ) );
#3000 = VERTEX_POINT ( 'NONE', #60107 ) ;
#3001 = MECHANICAL_DESIGN_GEOMETRIC_PRESENTATION_REPRESENTATION (  '', ( #190708 ), #14477 ) ;
#3002 = CARTESIAN_POINT ( 'NONE',  ( 0.0000000000000000000, 0.5000000000000000000, 0.0000000000000000000 ) ) ;
#3005 = CARTESIAN_POINT ( 'NONE',  ( -2.266517857142857900, 0.9899999999999999900, -0.7813988095238088000 ) ) ;
#3004 = CARTESIAN_POINT ( 'NONE',  ( -0.6047619047619051700, 0.9900000000000002100, 0.5110119047619051700 ) ) ;
#3003 = CARTESIAN_POINT ( 'NONE',  ( 0.2951973038637283300, 1.340000000000000500, -0.4181112649378288500 ) ) ;
#3006 = FILL_AREA_STYLE_COLOUR ( '', #185284 ) ;
#3007 = CARTESIAN_POINT ( 'NONE',  ( -0.8591959437256618800, 1.590000000000000100, -1.052023309566478400 ) ) ;
#3008 = DIRECTION ( 'NONE',  ( -1.129949392001145000E-016, -1.000000000000000000, 0.0000000000000000000 ) ) ;
#3009 = VECTOR ( 'NONE', #13503, 1000.000000000000000 ) ;
#3010 = CARTESIAN_POINT ( 'NONE',  ( 1.600000000000000100, 0.0000000000000000000, 0.6999999999999994000 ) ) ;
#3011 = CIRCLE ( 'NONE', #2663, 0.04999999999999969700 ) ;
#3012 = CARTESIAN_POINT ( 'NONE',  ( -0.09005804806866683800, 1.349999999999997900, -0.3619215853355161600 ) ) ;
#3013 = ORIENTED_EDGE ( 'NONE', *, *, #99683, .T. ) ;
#3014 = VECTOR ( 'NONE', #152119, 1000.000000000000000 ) ;
#3015 = AXIS2_PLACEMENT_3D ( 'NONE', #9317, #43756, #146165 ) ;
#3016 = FILL_AREA_STYLE_COLOUR ( '', #63632 ) ;
#3017 = SURFACE_SIDE_STYLE ('',( #87795 ) ) ;
#3018 = CARTESIAN_POINT ( 'NONE',  ( 0.7895279202085250200, 0.4549999999999999600, -0.2565567209897383100 ) ) ;
#3019 = COLOUR_RGB ( '',0.8980392156862745400, 0.9176470588235293700, 0.9294117647058823800 ) ;
#3020 = MECHANICAL_DESIGN_GEOMETRIC_PRESENTATION_REPRESENTATION (  '', ( #190732 ), #14494 ) ;
#3021 = ORIENTED_EDGE ( 'NONE', *, *, #182225, .T. ) ;
#3022 = DIRECTION ( 'NONE',  ( 1.000000000000000000, 6.536284625656046000E-017, 0.0000000000000000000 ) ) ;
#3023 = CARTESIAN_POINT ( 'NONE',  ( -0.001128246753246829800, 0.4550000000000000200, -0.3077922077922077300 ) ) ;
#3024 = CYLINDRICAL_SURFACE ( 'NONE', #205652, 0.4500000000000007300 ) ;
#3025 = EDGE_CURVE ( 'NONE', #25122, #85996, #90214, .T. ) ;
#3026 = FACE_OUTER_BOUND ( 'NONE', #70786, .T. ) ;
#3028 = DIRECTION ( 'NONE',  ( -1.000000000000000000, -1.278502045831983200E-016, 0.0000000000000000000 ) ) ;
#3027 = DIRECTION ( 'NONE',  ( 1.000000000000000000, 0.0000000000000000000, 0.0000000000000000000 ) ) ;
#3029 = DIRECTION ( 'NONE',  ( 0.0000000000000000000, 1.000000000000000000, 0.0000000000000000000 ) ) ;
#3030 = CARTESIAN_POINT ( 'NONE',  ( 1.849999999999999900, 0.05000000000000000300, -3.609130850106927500 ) ) ;
#3031 = ORIENTED_EDGE ( 'NONE', *, *, #62655, .F. ) ;
#3032 = VERTEX_POINT ( 'NONE', #95298 ) ;
#3033 = CARTESIAN_POINT ( 'NONE',  ( 1.735558046607768000, 1.000000000000000000, 1.079820119715277900 ) ) ;
#3034 = CARTESIAN_POINT ( 'NONE',  ( -5.000000000000000000, 0.01000000000000017500, -2.750000000000000000 ) ) ;
#3035 =( LENGTH_UNIT ( ) NAMED_UNIT ( * ) SI_UNIT ( .MILLI., .METRE. ) );
#3036 = ORIENTED_EDGE ( 'NONE', *, *, #192891, .T. ) ;
#3037 = CARTESIAN_POINT ( 'NONE',  ( 0.7680467937596218200, 0.4550000000000001800, -0.2791662915768658400 ) ) ;
#3039 = LINE ( 'NONE', #153961, #88721 ) ;
#3038 = CARTESIAN_POINT ( 'NONE',  ( 0.0000000000000000000, 0.9899999999999999900, 2.404999999999999800 ) ) ;
#3040 = CARTESIAN_POINT ( 'NONE',  ( 0.2500000000000001700, 0.01000000000000002600, 4.792657022571006600 ) ) ;
#3042 = VERTEX_POINT ( 'NONE', #197749 ) ;
#3041 =( GEOMETRIC_REPRESENTATION_CONTEXT ( 3 ) GLOBAL_UNCERTAINTY_ASSIGNED_CONTEXT ( ( #200996 ) ) GLOBAL_UNIT_ASSIGNED_CONTEXT ( ( #54398, #174157, #71611 ) ) REPRESENTATION_CONTEXT ( 'NONE', 'WORKASPACE' ) );
#3043 = CARTESIAN_POINT ( 'NONE',  ( -3.049999999999999800, -0.02210998129830446900, -4.569715415144219000 ) ) ;
#3044 = CARTESIAN_POINT ( 'NONE',  ( -0.09792207792207793800, 0.4550000000000000200, 0.0000000000000000000 ) ) ;
#3045 = CARTESIAN_POINT ( 'NONE',  ( 0.3573961475661439600, 0.1059959947110626400, -2.620278175268633300 ) ) ;
#3046 = LINE ( 'NONE', #214589, #88730 ) ;
#3048 = VERTEX_POINT ( 'NONE', #60862 ) ;
#3047 =( GEOMETRIC_REPRESENTATION_CONTEXT ( 3 ) GLOBAL_UNCERTAINTY_ASSIGNED_CONTEXT ( ( #38396 ) ) GLOBAL_UNIT_ASSIGNED_CONTEXT ( ( #100676, #220345, #117881 ) ) REPRESENTATION_CONTEXT ( 'NONE', 'WORKASPACE' ) );
#3049 = EDGE_CURVE ( 'NONE', #144116, #21654, #130310, .T. ) ;
#3050 = SURFACE_STYLE_USAGE ( .BOTH. , #105473 ) ;
#3052 = ADVANCED_FACE ( 'NONE', ( #44700 ), #215936, .F. ) ;
#3051 = CARTESIAN_POINT ( 'NONE',  ( 2.540000000000000000, 1.600000000000000100, 1.084202172485504400E-016 ) ) ;
#3053 = CARTESIAN_POINT ( 'NONE',  ( 0.6160521839268652300, 0.4550000000000001300, -0.3005817746450763500 ) ) ;
#3054 = ADVANCED_FACE ( 'NONE', ( #175847 ), #61593, .T. ) ;
#3055 = CARTESIAN_POINT ( 'NONE',  ( 0.1111331423414948200, 1.809999999999999600, 0.2961883355180148800 ) ) ;
#3056 = CARTESIAN_POINT ( 'NONE',  ( 1.144294369937685300, 1.000000000000000400, 0.3612334902613978900 ) ) ;
#3057 = AXIS2_PLACEMENT_3D ( 'NONE', #179485, #76963, #196599 ) ;
#3059 =( NAMED_UNIT ( * ) SI_UNIT ( $, .STERADIAN. ) SOLID_ANGLE_UNIT ( ) );
#3058 = PRESENTATION_LAYER_ASSIGNMENT (  '', '', ( #213753 ) ) ;
#3060 = COLOUR_RGB ( '',0.8980392156862745400, 0.9176470588235293700, 0.9294117647058823800 ) ;
#3061 = EDGE_CURVE ( 'NONE', #43921, #27434, #199883, .T. ) ;
#3062 = EDGE_LOOP ( 'NONE', ( #58876, #104138, #92000, #180683 ) ) ;
#3063 = CARTESIAN_POINT ( 'NONE',  ( -0.3499999999999997000, -0.1000000000000000100, -5.000000000000000000 ) ) ;
#3064 = DIRECTION ( 'NONE',  ( -0.0000000000000000000, -1.000000000000000000, -0.0000000000000000000 ) ) ;
#3065 = PRESENTATION_STYLE_ASSIGNMENT (( #122852 ) ) ;
#3066 = CARTESIAN_POINT ( 'NONE',  ( -1.000000000000000000, -0.7046584984130076500, -0.7460197806192908600 ) ) ;
#3067 = CARTESIAN_POINT ( 'NONE',  ( -2.296428571428572600, 0.9899999999999999900, -0.5668154761904754500 ) ) ;
#3068 = UNCERTAINTY_MEASURE_WITH_UNIT (LENGTH_MEASURE( 1.000000000000000100E-005 ), #200875, 'distance_accuracy_value', 'NONE');
#3069 = CARTESIAN_POINT ( 'NONE',  ( 2.968088800538339900, 1.024999999999997000, 4.374999999999999100 ) ) ;
#3070 = DIRECTION ( 'NONE',  ( -1.626303258728256700E-016, 0.0000000000000000000, 1.000000000000000000 ) ) ;
#3071 = CARTESIAN_POINT ( 'NONE',  ( -0.9459821428571433300, 1.000000000000000000, -0.1047619047619041500 ) ) ;
#3072 = FACE_OUTER_BOUND ( 'NONE', #17275, .T. ) ;
#3073 = PRESENTATION_LAYER_ASSIGNMENT (  '', '', ( #213772 ) ) ;
#3074 = PRESENTATION_STYLE_ASSIGNMENT (( #109588 ) ) ;
#3075 = CARTESIAN_POINT ( 'NONE',  ( -0.5999999999999995300, 0.3499999999999999800, 0.4500000000000001200 ) ) ;
#3076 = UNCERTAINTY_MEASURE_WITH_UNIT (LENGTH_MEASURE( 1.000000000000000100E-005 ), #209271, 'distance_accuracy_value', 'NONE');
#3077 = VERTEX_POINT ( 'NONE', #182068 ) ;
#3078 = VECTOR ( 'NONE', #136006, 1000.000000000000000 ) ;
#3079 = FILL_AREA_STYLE ('',( #221519 ) ) ;
#3080 = EDGE_CURVE ( 'NONE', #192138, #105967, #108808, .T. ) ;
#3081 = CARTESIAN_POINT ( 'NONE',  ( 0.4333522312872376500, 0.9899999999999999900, 0.3042734812593448400 ) ) ;
#3082 = DIRECTION ( 'NONE',  ( 0.0000000000000000000, 0.0000000000000000000, -1.000000000000000000 ) ) ;
#3083 = LINE ( 'NONE', #55334, #144894 ) ;
#3084 = SURFACE_SIDE_STYLE ('',( #196499 ) ) ;
#3085 = MECHANICAL_DESIGN_GEOMETRIC_PRESENTATION_REPRESENTATION (  '', ( #202313 ), #14556 ) ;
#3086 = CIRCLE ( 'NONE', #168646, 0.5000000000000000000 ) ;
#3087 = EDGE_CURVE ( 'NONE', #4819, #20698, #154334, .T. ) ;
#3088 = SURFACE_STYLE_FILL_AREA ( #39068 ) ;
#3089 = ADVANCED_FACE ( 'NONE', ( #23215 ), #57947, .T. ) ;
#3090 = AXIS2_PLACEMENT_3D ( 'NONE', #56653, #192807, #40257 ) ;
#3091 = ORIENTED_EDGE ( 'NONE', *, *, #169856, .F. ) ;
#3092 = ORIENTED_EDGE ( 'NONE', *, *, #168381, .T. ) ;
#3093 = VECTOR ( 'NONE', #179624, 1000.000000000000000 ) ;
#3094 = DIRECTION ( 'NONE',  ( -0.0000000000000000000, -0.0000000000000000000, -1.000000000000000000 ) ) ;
#3095 = CIRCLE ( 'NONE', #21067, 0.2999999999999999300 ) ;
#3096 =( GEOMETRIC_REPRESENTATION_CONTEXT ( 3 ) GLOBAL_UNCERTAINTY_ASSIGNED_CONTEXT ( ( #120030 ) ) GLOBAL_UNIT_ASSIGNED_CONTEXT ( ( #79710, #199356, #96896 ) ) REPRESENTATION_CONTEXT ( 'NONE', 'WORKASPACE' ) );
#3098 = DIRECTION ( 'NONE',  ( -0.9961946980917453200, -0.08715574274766044200, 0.0000000000000000000 ) ) ;
#3097 = CARTESIAN_POINT ( 'NONE',  ( 0.9777306578951811000, 0.04783079369452075700, 4.592121890816540200 ) ) ;
#3099 = VERTEX_POINT ( 'NONE', #80343 ) ;
#3101 = ORIENTED_EDGE ( 'NONE', *, *, #107067, .T. ) ;
#3100 = PLANE ( 'NONE',  #146293 ) ;
#3102 = PRESENTATION_LAYER_ASSIGNMENT (  '', '', ( #213803 ) ) ;
#3104 = SURFACE_STYLE_FILL_AREA ( #25784 ) ;
#3103 =( GEOMETRIC_REPRESENTATION_CONTEXT ( 3 ) GLOBAL_UNCERTAINTY_ASSIGNED_CONTEXT ( ( #124929 ) ) GLOBAL_UNIT_ASSIGNED_CONTEXT ( ( #33761, #153384, #21789 ) ) REPRESENTATION_CONTEXT ( 'NONE', 'WORKASPACE' ) );
#3105 = ORIENTED_EDGE ( 'NONE', *, *, #52040, .T. ) ;
#3106 = DIRECTION ( 'NONE',  ( -0.0000000000000000000, -1.000000000000000000, -0.0000000000000000000 ) ) ;
#3107 = CARTESIAN_POINT ( 'NONE',  ( 0.3000000000000001600, -0.7046584984130076500, -0.7460197806192908600 ) ) ;
#3108 = PRESENTATION_STYLE_ASSIGNMENT (( #106496 ) ) ;
#3109 = PLANE ( 'NONE',  #74534 ) ;
#3110 = CARTESIAN_POINT ( 'NONE',  ( -2.649999999999999000, 0.9249999999999962700, -1.125000000000000200 ) ) ;
#3111 = EDGE_CURVE ( 'NONE', #65999, #60443, #103440, .T. ) ;
#3112 = CARTESIAN_POINT ( 'NONE',  ( 2.624999999999999600, 0.4250000000000002100, -3.684583261622315300 ) ) ;
#3113 = ORIENTED_EDGE ( 'NONE', *, *, #98396, .T. ) ;
#3114 = AXIS2_PLACEMENT_3D ( 'NONE', #118436, #84121, #221647 ) ;
#3115 = EDGE_LOOP ( 'NONE', ( #115353, #69359, #157254, #177629 ) ) ;
#3116 = DIRECTION ( 'NONE',  ( 0.0000000000000000000, -9.637352644315579000E-016, 1.000000000000000000 ) ) ;
#3117 = CIRCLE ( 'NONE', #119391, 0.4000000000000001900 ) ;
#3118 =( BOUNDED_CURVE ( )  B_SPLINE_CURVE ( 3, ( #3680, #157741, #174992, #72485 ),
 .UNSPECIFIED., .F., .F. ) 
 B_SPLINE_CURVE_WITH_KNOTS ( ( 4, 4 ),
 ( 3.188965605018907000, 4.712388980384695000 ),
 .UNSPECIFIED. ) 
 CURVE ( )  GEOMETRIC_REPRESENTATION_ITEM ( )  RATIONAL_B_SPLINE_CURVE ( ( 1.000000000000000000, 0.8157704874170403900, 0.8157704874170403900, 1.000000000000000000 ) ) 
 REPRESENTATION_ITEM ( '' )  );
#3119 = ORIENTED_EDGE ( 'NONE', *, *, #169018, .F. ) ;
#3120 = EDGE_CURVE ( 'NONE', #219499, #93868, #194442, .T. ) ;
#3121 = AXIS2_PLACEMENT_3D ( 'NONE', #51234, #34117, #221761 ) ;
#3122 = ORIENTED_EDGE ( 'NONE', *, *, #182245, .T. ) ;
#3124 = ADVANCED_FACE ( 'NONE', ( #148995 ), #217146, .F. ) ;
#3123 = DIRECTION ( 'NONE',  ( 1.000000000000000000, -0.0000000000000000000, 5.421010862427523200E-016 ) ) ;
#3125 = EDGE_LOOP ( 'NONE', ( #206728, #42005, #173375, #26617 ) ) ;
#3126 = LINE ( 'NONE', #2284, #94159 ) ;
#3127 = ORIENTED_EDGE ( 'NONE', *, *, #116716, .T. ) ;
#3128 = PRESENTATION_LAYER_ASSIGNMENT (  '', '', ( #213826 ) ) ;
#3129 = DIRECTION ( 'NONE',  ( -0.0000000000000000000, 0.0000000000000000000, 1.000000000000000000 ) ) ;
#3130 = FACE_OUTER_BOUND ( 'NONE', #125632, .T. ) ;
#3131 =( NAMED_UNIT ( * ) PLANE_ANGLE_UNIT ( ) SI_UNIT ( $, .RADIAN. ) );
#3132 = LINE ( 'NONE', #50583, #88822 ) ;
#3133 = DIRECTION ( 'NONE',  ( 0.0000000000000000000, -1.000000000000000000, -3.614007241618342100E-015 ) ) ;
#3134 = CARTESIAN_POINT ( 'NONE',  ( -3.294122988163837200, 0.1031983619037939700, -4.374999999999999100 ) ) ;
#3135 = DIRECTION ( 'NONE',  ( -0.0000000000000000000, -0.0000000000000000000, -1.000000000000000000 ) ) ;
#3136 = ORIENTED_EDGE ( 'NONE', *, *, #44562, .F. ) ;
#3137 = AXIS2_PLACEMENT_3D ( 'NONE', #131952, #29545, #97575 ) ;
#3138 = CARTESIAN_POINT ( 'NONE',  ( -1.300000000000000000, -0.07999999999999998800, 1.500000000000000000 ) ) ;
#3139 = CARTESIAN_POINT ( 'NONE',  ( -0.01551449123634751600, 0.4550000000000001300, -0.2446137150978593100 ) ) ;
#3141 = CARTESIAN_POINT ( 'NONE',  ( 0.6474932796045357300, 0.008027367491961309000, 3.762839252541539700 ) ) ;
#3140 = CIRCLE ( 'NONE', #119738, 0.1000000000000000500 ) ;
#3142 = DIRECTION ( 'NONE',  ( -0.0000000000000000000, -0.0000000000000000000, -1.000000000000000000 ) ) ;
#3143 = PLANE ( 'NONE',  #104964 ) ;
#3144 = ORIENTED_EDGE ( 'NONE', *, *, #7130, .F. ) ;
#3145 = UNCERTAINTY_MEASURE_WITH_UNIT (LENGTH_MEASURE( 1.000000000000000100E-005 ), #165371, 'distance_accuracy_value', 'NONE');
#3146 = CARTESIAN_POINT ( 'NONE',  ( 0.0000000000000000000, 0.0000000000000000000, 0.0000000000000000000 ) ) ;
#3147 = CARTESIAN_POINT ( 'NONE',  ( -0.3750000000000000600, -2.999999999999999600, 0.3750000000000000000 ) ) ;
#3148 = MECHANICAL_DESIGN_GEOMETRIC_PRESENTATION_REPRESENTATION (  '', ( #190858 ), #14634 ) ;
#3149 = DIRECTION ( 'NONE',  ( 0.0000000000000000000, 0.0000000000000000000, 1.000000000000000000 ) ) ;
#3150 = DIRECTION ( 'NONE',  ( 0.0000000000000000000, 1.000000000000000000, 0.0000000000000000000 ) ) ;
#3151 = EDGE_CURVE ( 'NONE', #75473, #141232, #12524, .T. ) ;
#3152 = EDGE_LOOP ( 'NONE', ( #68318, #33273, #142266, #18732, #143819, #36454, #56132 ) ) ;
#3153 = EDGE_CURVE ( 'NONE', #35623, #171103, #98147, .T. ) ;
#3154 = DIRECTION ( 'NONE',  ( 0.0000000000000000000, -1.000000000000000000, -1.307256925131209200E-016 ) ) ;
#3156 = ADVANCED_FACE ( 'NONE', ( #143587 ), #155235, .T. ) ;
#3155 = CYLINDRICAL_SURFACE ( 'NONE', #180608, 0.4500000000000000100 ) ;
#3157 = ORIENTED_EDGE ( 'NONE', *, *, #175147, .F. ) ;
#3158 = FACE_OUTER_BOUND ( 'NONE', #132920, .T. ) ;
#3159 = ORIENTED_EDGE ( 'NONE', *, *, #153526, .T. ) ;
#3160 = ADVANCED_FACE ( 'NONE', ( #167693 ), #31224, .F. ) ;
#3161 =( GEOMETRIC_REPRESENTATION_CONTEXT ( 3 ) GLOBAL_UNCERTAINTY_ASSIGNED_CONTEXT ( ( #187504 ) ) GLOBAL_UNIT_ASSIGNED_CONTEXT ( ( #76466, #196115, #93707 ) ) REPRESENTATION_CONTEXT ( 'NONE', 'WORKASPACE' ) );
#3162 =( LENGTH_UNIT ( ) NAMED_UNIT ( * ) SI_UNIT ( .MILLI., .METRE. ) );
#3163 = ORIENTED_EDGE ( 'NONE', *, *, #143366, .T. ) ;
#3165 = ORIENTED_EDGE ( 'NONE', *, *, #218523, .F. ) ;
#3164 = DIRECTION ( 'NONE',  ( 5.421010862427520200E-016, 0.0000000000000000000, 1.000000000000000000 ) ) ;
#3166 = DIRECTION ( 'NONE',  ( -0.0000000000000000000, -0.0000000000000000000, 1.000000000000000000 ) ) ;
#3167 = CARTESIAN_POINT ( 'NONE',  ( 20.32000000000000000, 1.600000000000000100, 0.8999999999999998000 ) ) ;
#3168 = ORIENTED_EDGE ( 'NONE', *, *, #14767, .F. ) ;
#3169 = ORIENTED_EDGE ( 'NONE', *, *, #5225, .T. ) ;
#3170 = CARTESIAN_POINT ( 'NONE',  ( -4.569975989130839800, -0.02125579177254383400, -0.6500000000000001300 ) ) ;
#3171 = CARTESIAN_POINT ( 'NONE',  ( 1.721872337104525900, 0.4917132649839119400, 0.3096727002012101800 ) ) ;
#3172 = ORIENTED_EDGE ( 'NONE', *, *, #145737, .T. ) ;
#3173 = FACE_OUTER_BOUND ( 'NONE', #190414, .T. ) ;
#3174 =( LENGTH_UNIT ( ) NAMED_UNIT ( * ) SI_UNIT ( .MILLI., .METRE. ) );
#3175 = CARTESIAN_POINT ( 'NONE',  ( -3.746388426440402200, 0.007597120616536064100, 2.243489407130513600 ) ) ;
#3176 = PLANE ( 'NONE',  #95001 ) ;
#3177 = DIRECTION ( 'NONE',  ( 0.0000000000000000000, 0.0000000000000000000, 1.000000000000000000 ) ) ;
#3178 = CARTESIAN_POINT ( 'NONE',  ( -0.1499999999999996300, -0.08882051704772639400, -3.776144397807981200 ) ) ;
#3180 = SURFACE_STYLE_USAGE ( .BOTH. , #105594 ) ;
#3179 = VECTOR ( 'NONE', #81217, 1000.000000000000000 ) ;
#3182 = ORIENTED_EDGE ( 'NONE', *, *, #88164, .T. ) ;
#3181 =( NAMED_UNIT ( * ) PLANE_ANGLE_UNIT ( ) SI_UNIT ( $, .RADIAN. ) );
#3183 = CARTESIAN_POINT ( 'NONE',  ( 0.8576953807886026300, 1.589999999999999900, 0.4125904263351328800 ) ) ;
#3184 = VERTEX_POINT ( 'NONE', #219366 ) ;
#3185 = CARTESIAN_POINT ( 'NONE',  ( 2.200000000000000600, -1.100000000000000100, 2.849999999999996500 ) ) ;
#3186 = COLOUR_RGB ( '',0.2274509803921568600, 0.1764705882352941000, 0.09411764705882352800 ) ;
#3187 = CARTESIAN_POINT ( 'NONE',  ( -0.5060518369144889600, 0.3499999999999994800, 0.7499999999999997800 ) ) ;
#3188 =( NAMED_UNIT ( * ) SI_UNIT ( $, .STERADIAN. ) SOLID_ANGLE_UNIT ( ) );
#3189 = CARTESIAN_POINT ( 'NONE',  ( -1.365580882430400300, 1.000000000000000400, 0.6720297433678764600 ) ) ;
#3190 = UNCERTAINTY_MEASURE_WITH_UNIT (LENGTH_MEASURE( 1.000000000000000100E-005 ), #92461, 'distance_accuracy_value', 'NONE');
#3191 = CARTESIAN_POINT ( 'NONE',  ( 2.555371218381609700, 0.01022256715397446300, 4.579788881028306900 ) ) ;
#3192 = ORIENTED_EDGE ( 'NONE', *, *, #140985, .T. ) ;
#3193 = EDGE_LOOP ( 'NONE', ( #156028, #27490, #98169, #103126 ) ) ;
#3194 = CARTESIAN_POINT ( 'NONE',  ( -2.581180525123332200, 0.05135878636812771900, -3.853348829671400500 ) ) ;
#3195 = EDGE_CURVE ( 'NONE', #177254, #172496, #122058, .T. ) ;
#3196 = AXIS2_PLACEMENT_3D ( 'NONE', #93743, #213417, #110840 ) ;
#3197 = AXIS2_PLACEMENT_3D ( 'NONE', #170298, #67789, #187479 ) ;
#3198 = EDGE_LOOP ( 'NONE', ( #104854, #131363, #34752, #175434, #108094, #47609, #173424, #69113, #186073, #203937, #167903, #7359, #150589 ) ) ;
#3199 =( NAMED_UNIT ( * ) SI_UNIT ( $, .STERADIAN. ) SOLID_ANGLE_UNIT ( ) );
#3200 = CARTESIAN_POINT ( 'NONE',  ( -0.0001542207792208996900, 0.4550000000000000700, -0.05844155844155846800 ) ) ;
#3201 = ADVANCED_FACE ( 'NONE', ( #36550 ), #100683, .T. ) ;
#3202 = ORIENTED_EDGE ( 'NONE', *, *, #143041, .T. ) ;
#3203 = EDGE_CURVE ( 'NONE', #27898, #129972, #146161, .T. ) ;
#3204 = DIRECTION ( 'NONE',  ( -1.000000000000000000, 0.0000000000000000000, 0.0000000000000000000 ) ) ;
#3205 = SURFACE_STYLE_USAGE ( .BOTH. , #105623 ) ;
#3206 = DIRECTION ( 'NONE',  ( -1.000000000000000000, 0.0000000000000000000, 0.0000000000000000000 ) ) ;
#3207 = EDGE_CURVE ( 'NONE', #182663, #126482, #191672, .T. ) ;
#3208 = LINE ( 'NONE', #39742, #43380 ) ;
#3209 = DIRECTION ( 'NONE',  ( -0.0000000000000000000, -0.0000000000000000000, -1.000000000000000000 ) ) ;
#3210 = EDGE_LOOP ( 'NONE', ( #202340, #210031, #112828, #66203 ) ) ;
#3211 = LINE ( 'NONE', #177172, #139647 ) ;
#3212 = CARTESIAN_POINT ( 'NONE',  ( -1.349650912208889100, 0.01076064770720987900, -3.774968005516467200 ) ) ;
#3213 = STYLED_ITEM ( 'NONE', ( #168963 ), #155152 ) ;
#3214 = VERTEX_POINT ( 'NONE', #66769 ) ;
#3216 = DIRECTION ( 'NONE',  ( -0.5773502691896257300, 0.5773502691896259500, 0.5773502691896257300 ) ) ;
#3215 = CARTESIAN_POINT ( 'NONE',  ( -1.404761904761905100, 1.000000000000000000, 0.8809523809523813800 ) ) ;
#3217 = EDGE_CURVE ( 'NONE', #23097, #43928, #140784, .T. ) ;
#3218 = CARTESIAN_POINT ( 'NONE',  ( -4.792657022571006600, -0.08999999999999980200, -0.5500000000000001600 ) ) ;
#3219 = DIRECTION ( 'NONE',  ( 0.0000000000000000000, -1.000000000000000000, -0.0000000000000000000 ) ) ;
#3221 = ORIENTED_EDGE ( 'NONE', *, *, #75042, .F. ) ;
#3220 = CARTESIAN_POINT ( 'NONE',  ( 0.2000000000000000900, 0.4385194736228803500, 0.8710962542340927600 ) ) ;
#3222 = VECTOR ( 'NONE', #202180, 1000.000000000000000 ) ;
#3223 = SURFACE_STYLE_FILL_AREA ( #50651 ) ;
#3224 = EDGE_CURVE ( 'NONE', #185578, #188539, #186360, .T. ) ;
#3225 = CARTESIAN_POINT ( 'NONE',  ( 1.139583333333333800, 0.9899999999999999900, 0.2983630952380952900 ) ) ;
#3227 = ORIENTED_EDGE ( 'NONE', *, *, #136924, .F. ) ;
#3226 = VECTOR ( 'NONE', #3244, 1000.000000000000000 ) ;
#3229 = EDGE_CURVE ( 'NONE', #66287, #24583, #109134, .T. ) ;
#3228 = AXIS2_PLACEMENT_3D ( 'NONE', #29831, #149462, #47009 ) ;
#3231 = CYLINDRICAL_SURFACE ( 'NONE', #153736, 0.07499999999999953900 ) ;
#3230 = DIRECTION ( 'NONE',  ( 0.0000000000000000000, 0.0000000000000000000, 1.000000000000000000 ) ) ;
#3232 = AXIS2_PLACEMENT_3D ( 'NONE', #135166, #32788, #152396 ) ;
#3233 =( GEOMETRIC_REPRESENTATION_CONTEXT ( 3 ) GLOBAL_UNCERTAINTY_ASSIGNED_CONTEXT ( ( #18021 ) ) GLOBAL_UNIT_ASSIGNED_CONTEXT ( ( #53977, #173753, #71188 ) ) REPRESENTATION_CONTEXT ( 'NONE', 'WORKASPACE' ) );
#3234 = VECTOR ( 'NONE', #9800, 1000.000000000000000 ) ;
#3235 = DIRECTION ( 'NONE',  ( 0.0000000000000000000, 0.0000000000000000000, 1.000000000000000000 ) ) ;
#3236 = CARTESIAN_POINT ( 'NONE',  ( -2.949999999999999700, 0.3099999999999999400, 4.792657022571006600 ) ) ;
#3237 = CARTESIAN_POINT ( 'NONE',  ( 3.941495961081184200, 0.1886990370373326000, 0.2249999999999997600 ) ) ;
#3238 = ORIENTED_EDGE ( 'NONE', *, *, #140786, .F. ) ;
#3240 = VERTEX_POINT ( 'NONE', #119067 ) ;
#3239 = EDGE_CURVE ( 'NONE', #371, #22333, #49833, .T. ) ;
#3241 = CARTESIAN_POINT ( 'NONE',  ( 0.5008545198360999700, 1.589999999999999900, 0.2418580590640445100 ) ) ;
#3242 = CARTESIAN_POINT ( 'NONE',  ( 5.080000000000000100, 0.0000000000000000000, -15.23999999999999800 ) ) ;
#3243 = CARTESIAN_POINT ( 'NONE',  ( 0.5087283191057253600, 0.4500000000000000700, -0.1284948890015719100 ) ) ;
#3244 = DIRECTION ( 'NONE',  ( 1.000000000000000000, 0.0000000000000000000, 0.0000000000000000000 ) ) ;
#3245 = DIRECTION ( 'NONE',  ( 0.0000000000000000000, 0.0000000000000000000, -1.000000000000000000 ) ) ;
#3247 = CARTESIAN_POINT ( 'NONE',  ( -0.03935994770294504900, 1.800000000000000300, 0.2998293468050136600 ) ) ;
#3246 = CARTESIAN_POINT ( 'NONE',  ( 0.09012153821687123000, 1.809999999999999400, 0.3607220742279144100 ) ) ;
#3249 = ORIENTED_EDGE ( 'NONE', *, *, #976, .F. ) ;
#3248 = DIRECTION ( 'NONE',  ( -0.3508354470112575700, 0.0000000000000000000, -0.9364371250225030900 ) ) ;
#3250 = FACE_OUTER_BOUND ( 'NONE', #146, .T. ) ;
#3251 = CARTESIAN_POINT ( 'NONE',  ( 2.799999999999999800, 0.009999999999999998500, -1.810000000000000100 ) ) ;
#3252 =( GEOMETRIC_REPRESENTATION_CONTEXT ( 3 ) GLOBAL_UNCERTAINTY_ASSIGNED_CONTEXT ( ( #154410 ) ) GLOBAL_UNIT_ASSIGNED_CONTEXT ( ( #154443, #51976, #171733 ) ) REPRESENTATION_CONTEXT ( 'NONE', 'WORKASPACE' ) );
#3253 = DIRECTION ( 'NONE',  ( 1.000000000000000000, 0.0000000000000000000, 0.0000000000000000000 ) ) ;
#3254 = CARTESIAN_POINT ( 'NONE',  ( 1.450000000000000200, 0.009999999999999781600, 3.764916455298872800 ) ) ;
#3255 = CARTESIAN_POINT ( 'NONE',  ( 3.799999999999999800, -0.08622030722084091100, 0.6499999999999998000 ) ) ;
#3256 = FACE_OUTER_BOUND ( 'NONE', #185893, .T. ) ;
#3257 = FILL_AREA_STYLE ('',( #173834 ) ) ;
#3258 = CARTESIAN_POINT ( 'NONE',  ( -0.09688660726581216400, 1.339999999999999900, -0.4891036037790488200 ) ) ;
#3259 = CIRCLE ( 'NONE', #171660, 0.1999999999999999300 ) ;
#3260 = DIRECTION ( 'NONE',  ( -1.000000000000000000, 3.457624381209170600E-013, 0.0000000000000000000 ) ) ;
#3261 = CARTESIAN_POINT ( 'NONE',  ( -0.2863636363636363200, 1.800000000000000000, 0.6009943181818182500 ) ) ;
#3262 =( NAMED_UNIT ( * ) SI_UNIT ( $, .STERADIAN. ) SOLID_ANGLE_UNIT ( ) );
#3264 = EDGE_CURVE ( 'NONE', #188788, #117577, #135427, .T. ) ;
#3263 = CARTESIAN_POINT ( 'NONE',  ( -3.049999999999999800, -0.08831608667444540400, 3.780772520009937600 ) ) ;
#3265 = FILL_AREA_STYLE_COLOUR ( '', #15189 ) ;
#3266 = CIRCLE ( 'NONE', #68122, 0.2249999999999999500 ) ;
#3267 = PRESENTATION_LAYER_ASSIGNMENT (  '', '', ( #213954 ) ) ;
#3268 = ORIENTED_EDGE ( 'NONE', *, *, #168519, .T. ) ;
#3269 = SURFACE_SIDE_STYLE ('',( #48580 ) ) ;
#3270 = CARTESIAN_POINT ( 'NONE',  ( 0.2327605235343010200, 0.3108287793003560200, 0.7499999999999997800 ) ) ;
#3271 =( GEOMETRIC_REPRESENTATION_CONTEXT ( 3 ) GLOBAL_UNCERTAINTY_ASSIGNED_CONTEXT ( ( #121736 ) ) GLOBAL_UNIT_ASSIGNED_CONTEXT ( ( #157394, #54892, #174645 ) ) REPRESENTATION_CONTEXT ( 'NONE', 'WORKASPACE' ) );
#3272 = FACE_OUTER_BOUND ( 'NONE', #29671, .T. ) ;
#3274 = CARTESIAN_POINT ( 'NONE',  ( -0.1128903017578156000, 0.4550000000000001800, -0.001935432596461370900 ) ) ;
#3273 = VECTOR ( 'NONE', #41941, 1000.000000000000000 ) ;
#3275 = DIRECTION ( 'NONE',  ( 0.0000000000000000000, 0.0000000000000000000, 1.000000000000000000 ) ) ;
#3276 = LINE ( 'NONE', #78545, #134402 ) ;
#3277 = EDGE_CURVE ( 'NONE', #19963, #173140, #180996, .T. ) ;
#3278 = CARTESIAN_POINT ( 'NONE',  ( 4.570236163498854000, -0.02040141019546822300, 2.249989050634316500 ) ) ;
#3279 = CARTESIAN_POINT ( 'NONE',  ( -1.253044729463084600, 1.600000000000000300, -0.7278081242225097300 ) ) ;
#3280 = CARTESIAN_POINT ( 'NONE',  ( 0.3467386471532708000, 1.590000000000000300, 0.5165813007649523400 ) ) ;
#3281 = CARTESIAN_POINT ( 'NONE',  ( -3.758443843098231000, 0.3630236133250204200, -2.624999999999999600 ) ) ;
#3282 = LINE ( 'NONE', #67873, #179962 ) ;
#3283 = SURFACE_SIDE_STYLE ('',( #99945 ) ) ;
#3284 = VERTEX_POINT ( 'NONE', #68224 ) ;
#3285 = LINE ( 'NONE', #147222, #83628 ) ;
#3286 =( NAMED_UNIT ( * ) PLANE_ANGLE_UNIT ( ) SI_UNIT ( $, .RADIAN. ) );
#3288 = CARTESIAN_POINT ( 'NONE',  ( 2.650000000000000400, 0.01148500079370303800, -3.778700404093431300 ) ) ;
#3287 = CARTESIAN_POINT ( 'NONE',  ( -2.412999999999999800, 0.0000000000000000000, -7.620000000000000100 ) ) ;
#3289 = ORIENTED_EDGE ( 'NONE', *, *, #79227, .T. ) ;
#3290 = CARTESIAN_POINT ( 'NONE',  ( -0.3205510531351688000, 1.799999999999999600, 0.9514919911311927600 ) ) ;
#3291 = DIRECTION ( 'NONE',  ( 0.08715574274765125500, -0.9961946980917462100, 0.0000000000000000000 ) ) ;
#3293 = FILL_AREA_STYLE ('',( #105734 ) ) ;
#3292 = CARTESIAN_POINT ( 'NONE',  ( -1.832889328636786200, 0.07299089862224875100, -3.830793685584049000 ) ) ;
#3294 = PLANE ( 'NONE',  #80182 ) ;
#3295 = CIRCLE ( 'NONE', #7236, 0.09999999999999982500 ) ;
#3296 = DIRECTION ( 'NONE',  ( 1.000000000000000000, 0.0000000000000000000, 0.0000000000000000000 ) ) ;
#3297 = MECHANICAL_DESIGN_GEOMETRIC_PRESENTATION_REPRESENTATION (  '', ( #202519 ), #14763 ) ;
#3298 = MECHANICAL_DESIGN_GEOMETRIC_PRESENTATION_REPRESENTATION (  '', ( #202520 ), #14764 ) ;
#3299 = SURFACE_STYLE_FILL_AREA ( #73797 ) ;
#3300 = CIRCLE ( 'NONE', #82613, 0.9999999999999997800 ) ;
#3301 = CARTESIAN_POINT ( 'NONE',  ( -1.175109954454848700, 0.9900000000000004400, 0.3317914851657879400 ) ) ;
#3302 = CARTESIAN_POINT ( 'NONE',  ( 10.16000000000000000, 1.600000000000000100, -0.4499999999999999000 ) ) ;
#3303 = EDGE_CURVE ( 'NONE', #202769, #142403, #175634, .T. ) ;
#3304 = ORIENTED_EDGE ( 'NONE', *, *, #16600, .T. ) ;
#3305 =( GEOMETRIC_REPRESENTATION_CONTEXT ( 3 ) GLOBAL_UNCERTAINTY_ASSIGNED_CONTEXT ( ( #47389 ) ) GLOBAL_UNIT_ASSIGNED_CONTEXT ( ( #207347, #104835, #2426 ) ) REPRESENTATION_CONTEXT ( 'NONE', 'WORKASPACE' ) );
#3307 = ADVANCED_FACE ( 'NONE', ( #60542 ), #161, .F. ) ;
#3306 = DIRECTION ( 'NONE',  ( 1.000000000000000000, 0.0000000000000000000, 0.0000000000000000000 ) ) ;
#3308 = DIRECTION ( 'NONE',  ( 0.0000000000000000000, 0.0000000000000000000, 1.000000000000000000 ) ) ;
#3309 = VERTEX_POINT ( 'NONE', #187908 ) ;
#3311 = EDGE_CURVE ( 'NONE', #15974, #186800, #44486, .T. ) ;
#3310 =( LENGTH_UNIT ( ) NAMED_UNIT ( * ) SI_UNIT ( .MILLI., .METRE. ) );
#3312 = VECTOR ( 'NONE', #1691, 1000.000000000000000 ) ;
#3313 = DIRECTION ( 'NONE',  ( -0.0000000000000000000, -0.0000000000000000000, -1.000000000000000000 ) ) ;
#3314 = UNCERTAINTY_MEASURE_WITH_UNIT (LENGTH_MEASURE( 1.000000000000000100E-005 ), #56785, 'distance_accuracy_value', 'NONE');
#3315 = DIRECTION ( 'NONE',  ( 0.0000000000000000000, 0.0000000000000000000, 1.000000000000000000 ) ) ;
#3316 = CARTESIAN_POINT ( 'NONE',  ( -0.6500000000000000200, 0.09999999999999992200, 0.5999999999999999800 ) ) ;
#3317 = CARTESIAN_POINT ( 'NONE',  ( -3.949999999999998000, 0.4000000000000000200, 2.168404344971008900E-016 ) ) ;
#3318 = ORIENTED_EDGE ( 'NONE', *, *, #78140, .T. ) ;
#3320 = ORIENTED_EDGE ( 'NONE', *, *, #101412, .F. ) ;
#3319 = AXIS2_PLACEMENT_3D ( 'NONE', #185358, #14772, #134428 ) ;
#3321 = CARTESIAN_POINT ( 'NONE',  ( -3.600000000000000100, -0.1000000000000000100, 3.050000000000000300 ) ) ;
#3322 = CARTESIAN_POINT ( 'NONE',  ( 2.799999999999999800, 0.0000000000000000000, 3.799999999999999800 ) ) ;
#3323 = FILL_AREA_STYLE_COLOUR ( '', #199967 ) ;
#3324 = VECTOR ( 'NONE', #204648, 1000.000000000000000 ) ;
#3325 = AXIS2_PLACEMENT_3D ( 'NONE', #58184, #177931, #75381 ) ;
#3326 = SURFACE_SIDE_STYLE ('',( #48267 ) ) ;
#3327 = DIRECTION ( 'NONE',  ( -0.9867890916993098400, 0.0000000000000000000, -0.1620101493834606400 ) ) ;
#3328 = EDGE_LOOP ( 'NONE', ( #208442, #91630, #47257, #14253, #127008, #173346, #49599, #41434 ) ) ;
#3329 = CARTESIAN_POINT ( 'NONE',  ( -3.684583261622314900, 0.5750000000000002900, 2.975000000000000100 ) ) ;
#3331 = PRESENTATION_LAYER_ASSIGNMENT (  '', '', ( #202550 ) ) ;
#3330 = CARTESIAN_POINT ( 'NONE',  ( 3.684583261622314900, 0.3500000000000000300, 0.5749999999999997300 ) ) ;
#3332 = CARTESIAN_POINT ( 'NONE',  ( 0.8950000000000000200, -8.673617379884035500E-016, -0.3750000000000001100 ) ) ;
#3333 = CARTESIAN_POINT ( 'NONE',  ( -1.443489407130510000, 0.007597120616542077500, 3.746388426440415000 ) ) ;
#3334 = ORIENTED_EDGE ( 'NONE', *, *, #151062, .F. ) ;
#3335 = MECHANICAL_DESIGN_GEOMETRIC_PRESENTATION_REPRESENTATION (  '', ( #179638 ), #14799 ) ;
#3336 = ORIENTED_EDGE ( 'NONE', *, *, #201516, .F. ) ;
#3337 = EDGE_CURVE ( 'NONE', #159004, #58063, #221075, .T. ) ;
#3338 = EDGE_LOOP ( 'NONE', ( #160490, #30559, #37680, #182104 ) ) ;
#3340 = ORIENTED_EDGE ( 'NONE', *, *, #184246, .T. ) ;
#3339 =( LENGTH_UNIT ( ) NAMED_UNIT ( * ) SI_UNIT ( .MILLI., .METRE. ) );
#3341 = UNCERTAINTY_MEASURE_WITH_UNIT (LENGTH_MEASURE( 1.000000000000000100E-005 ), #31925, 'distance_accuracy_value', 'NONE');
#3342 = B_SPLINE_SURFACE_WITH_KNOTS ( 'NONE', 3, 1, ( 
 ( #17193, #154812 ),
 ( #52327, #172083 ),
 ( #69534, #189224 ),
 ( #86832, #206427 ),
 ( #103918, #1501 ) ),
 .UNSPECIFIED., .F., .F., .F.,
 ( 4, 1, 4 ),
 ( 2, 2 ),
 ( 0.0000000000000000000, 0.4965875455131065800, 0.9999999999999998900 ),
 ( 0.0000000000000000000, 1.000000000000000000 ),
 .UNSPECIFIED. ) ;
#3343 = SURFACE_STYLE_FILL_AREA ( #183008 ) ;
#3345 = CARTESIAN_POINT ( 'NONE',  ( 0.6000000000000000900, 0.2894093033573297800, 0.8547819315886838700 ) ) ;
#3344 = FILL_AREA_STYLE_COLOUR ( '', #197550 ) ;
#3346 = VERTEX_POINT ( 'NONE', #911 ) ;
#3347 = CARTESIAN_POINT ( 'NONE',  ( 0.4935470779220780800, 1.340000000000000300, -0.4090909090909091200 ) ) ;
#3348 = CARTESIAN_POINT ( 'NONE',  ( -0.3000000000000000400, 0.2894093033573297300, 0.8547819315886838700 ) ) ;
#3349 = CARTESIAN_POINT ( 'NONE',  ( -2.320824532979047100, 0.9899999999999997700, -0.7141697426570811100 ) ) ;
#3350 = DIRECTION ( 'NONE',  ( -0.0000000000000000000, 0.0000000000000000000, -1.000000000000000000 ) ) ;
#3351 = LINE ( 'NONE', #212915, #94376 ) ;
#3352 = PLANE ( 'NONE',  #38033 ) ;
#3353 = VECTOR ( 'NONE', #204880, 1000.000000000000100 ) ;
#3354 = FACE_OUTER_BOUND ( 'NONE', #198482, .T. ) ;
#3355 = STYLED_ITEM ( 'NONE', ( #176363 ), #182220 ) ;
#3356 = DIRECTION ( 'NONE',  ( -1.000000000000000000, -0.0000000000000000000, -0.0000000000000000000 ) ) ;
#3357 = CARTESIAN_POINT ( 'NONE',  ( -1.793672241239652900, 0.4344239373348185400, 0.3629825877250997800 ) ) ;
#3358 =( GEOMETRIC_REPRESENTATION_CONTEXT ( 3 ) GLOBAL_UNCERTAINTY_ASSIGNED_CONTEXT ( ( #35588 ) ) GLOBAL_UNIT_ASSIGNED_CONTEXT ( ( #156880, #54403, #174160 ) ) REPRESENTATION_CONTEXT ( 'NONE', 'WORKASPACE' ) );
#3359 = VERTEX_POINT ( 'NONE', #103318 ) ;
#3361 = EDGE_CURVE ( 'NONE', #172689, #87035, #33790, .T. ) ;
#3360 = LINE ( 'NONE', #3254, #89029 ) ;
#3362 = ADVANCED_FACE ( 'NONE', ( #170287 ), #119340, .F. ) ;
#3363 = FILL_AREA_STYLE_COLOUR ( '', #194884 ) ;
#3364 = VECTOR ( 'NONE', #174169, 1000.000000000000000 ) ;
#3365 = DIRECTION ( 'NONE',  ( 1.129949392001145000E-016, 1.000000000000000000, -0.0000000000000000000 ) ) ;
#3366 = ORIENTED_EDGE ( 'NONE', *, *, #17316, .T. ) ;
#3367 = MECHANICAL_DESIGN_GEOMETRIC_PRESENTATION_REPRESENTATION (  '', ( #202594 ), #14836 ) ;
#3368 = CYLINDRICAL_SURFACE ( 'NONE', #104503, 0.1000000000000000500 ) ;
#3370 = ORIENTED_EDGE ( 'NONE', *, *, #286, .T. ) ;
#3369 = DIRECTION ( 'NONE',  ( 0.0000000000000000000, -0.7071067811865493500, 0.7071067811865456900 ) ) ;
#3372 = CARTESIAN_POINT ( 'NONE',  ( 3.449999999999999300, 4.370690007832189700E-016, 5.392055319899343500 ) ) ;
#3371 = FILL_AREA_STYLE_COLOUR ( '', #132037 ) ;
#3373 = EDGE_CURVE ( 'NONE', #1576, #20334, #124655, .T. ) ;
#3374 = ORIENTED_EDGE ( 'NONE', *, *, #61488, .F. ) ;
#3375 = ORIENTED_EDGE ( 'NONE', *, *, #138710, .T. ) ;
#3377 = CARTESIAN_POINT ( 'NONE',  ( 2.799999999999999800, 0.05000000000000000300, 1.439999999999999500 ) ) ;
#3376 = VECTOR ( 'NONE', #22183, 1000.000000000000000 ) ;
#3378 = EDGE_LOOP ( 'NONE', ( #42679, #80113, #155166, #49960, #148118, #104620 ) ) ;
#3381 = ORIENTED_EDGE ( 'NONE', *, *, #179229, .F. ) ;
#3380 = SURFACE_STYLE_USAGE ( .BOTH. , #105807 ) ;
#3379 = CARTESIAN_POINT ( 'NONE',  ( -0.5749999999999997300, 0.3890708399750605900, -3.906165006050061500 ) ) ;
#3382 = ORIENTED_EDGE ( 'NONE', *, *, #58753, .F. ) ;
#3383 = ORIENTED_EDGE ( 'NONE', *, *, #208025, .T. ) ;
#3385 = ORIENTED_EDGE ( 'NONE', *, *, #42135, .F. ) ;
#3384 = CARTESIAN_POINT ( 'NONE',  ( -2.625000000000000000, 0.2017226503623526800, -4.015356542557099400 ) ) ;
#3386 = B_SPLINE_CURVE_WITH_KNOTS ( 'NONE', 3,
 ( #42961, #145341, #214214, #111650, #9240 ),
 .UNSPECIFIED., .F., .F.,
 ( 4, 1, 4 ),
 ( 0.0000000000000000000, 0.5076934601966627300, 1.000000000000000000 ),
 .UNSPECIFIED. ) ;
#3387 = VECTOR ( 'NONE', #194827, 1000.000000000000000 ) ;
#3388 = ADVANCED_FACE ( 'NONE', ( #79263 ), #12309, .T. ) ;
#3389 = DIRECTION ( 'NONE',  ( 0.0000000000000000000, 0.0000000000000000000, 1.000000000000000000 ) ) ;
#3390 = MECHANICAL_DESIGN_GEOMETRIC_PRESENTATION_REPRESENTATION (  '', ( #202620 ), #14858 ) ;
#3391 = EDGE_CURVE ( 'NONE', #166361, #61145, #194227, .T. ) ;
#3393 = ADVANCED_FACE ( 'NONE', ( #148777 ), #52370, .F. ) ;
#3392 = CARTESIAN_POINT ( 'NONE',  ( -1.600000000000000100, 0.05000000000000000300, 2.681676777874705500 ) ) ;
#3394 = VERTEX_POINT ( 'NONE', #156400 ) ;
#3395 = ORIENTED_EDGE ( 'NONE', *, *, #19218, .F. ) ;
#3396 = AXIS2_PLACEMENT_3D ( 'NONE', #109272, #6808, #126417 ) ;
#3397 = CARTESIAN_POINT ( 'NONE',  ( 1.600000000000000100, -6.776263578034402700E-018, -0.7000000000000002900 ) ) ;
#3398 = CARTESIAN_POINT ( 'NONE',  ( 0.5988719658903375300, 0.4500000000000000100, 0.1120987566957747500 ) ) ;
#3399 = ORIENTED_EDGE ( 'NONE', *, *, #133572, .F. ) ;
#3400 = CARTESIAN_POINT ( 'NONE',  ( -3.866081812937018000, 0.03358717731486350600, -1.433876920462877200 ) ) ;
#3401 = EDGE_CURVE ( 'NONE', #31227, #66040, #97935, .T. ) ;
#3402 = AXIS2_PLACEMENT_3D ( 'NONE', #58586, #178326, #75782 ) ;
#3403 = CARTESIAN_POINT ( 'NONE',  ( 0.0000000000000000000, 0.05000000000000000300, 0.0000000000000000000 ) ) ;
#3404 = VERTEX_POINT ( 'NONE', #206557 ) ;
#3405 = FILL_AREA_STYLE ('',( #139492 ) ) ;
#3406 = CARTESIAN_POINT ( 'NONE',  ( -0.09939719692107555600, 0.3344056785932436600, -0.4037368998553992900 ) ) ;
#3407 = ORIENTED_EDGE ( 'NONE', *, *, #140623, .T. ) ;
#3408 = CARTESIAN_POINT ( 'NONE',  ( -1.169987105006140300, 0.9899999999999997700, 0.2870831538524850600 ) ) ;
#3409 = DIRECTION ( 'NONE',  ( 0.0000000000000000000, 0.0000000000000000000, -1.000000000000000000 ) ) ;
#3410 = VECTOR ( 'NONE', #130134, 1000.000000000000000 ) ;
#3411 = MECHANICAL_DESIGN_GEOMETRIC_PRESENTATION_REPRESENTATION (  '', ( #202641 ), #14882 ) ;
#3412 = CLOSED_SHELL ( 'NONE', ( #188048, #133393, #179756, #199006, #204918, #62820, #196257, #96162, #83404, #41516, #9355, #155967, #56770, #105663, #43742, #80639, #109074, #72729, #211173, #51730, #206969, #162353, #2924, #142377, #214501, #143748, #19847, #105218, #69507, #183416, #43778, #183339, #92011, #126896, #192124, #167108, #173474, #173065, #136542, #219714, #183136, #144105, #163532, #29296, #96670, #212582, #55802, #73005, #213600, #40917, #34900, #121141, #151079, #175762, #88353, #87828, #169837, #162609, #47894, #110484, #216368, #43694, #176475, #36558, #54737, #194212, #210059, #121683, #50317, #119055, #156395 ) ) ;
#3413 = STYLED_ITEM ( 'NONE', ( #8247 ), #211562 ) ;
#3414 = ADVANCED_FACE ( 'NONE', ( #6891 ), #88411, .T. ) ;
#3415 = EDGE_CURVE ( 'NONE', #186643, #105905, #27395, .T. ) ;
#3416 = ORIENTED_EDGE ( 'NONE', *, *, #198143, .F. ) ;
#3417 = VECTOR ( 'NONE', #27499, 1000.000000000000000 ) ;
#3418 = EDGE_LOOP ( 'NONE', ( #4930, #36267, #94272, #149212, #165384, #759 ) ) ;
#3419 = VERTEX_POINT ( 'NONE', #72627 ) ;
#3420 = FILL_AREA_STYLE_COLOUR ( '', #116806 ) ;
#3421 = SURFACE_STYLE_USAGE ( .BOTH. , #105850 ) ;
#3422 = AXIS2_PLACEMENT_3D ( 'NONE', #11187, #80012, #199647 ) ;
#3423 = EDGE_CURVE ( 'NONE', #162076, #158220, #137970, .T. ) ;
#3424 = CARTESIAN_POINT ( 'NONE',  ( 1.600000000000000100, 0.4000000000000000200, 0.6999999999999994000 ) ) ;
#3426 = ORIENTED_EDGE ( 'NONE', *, *, #89399, .F. ) ;
#3425 = CIRCLE ( 'NONE', #189823, 0.1000000000000000100 ) ;
#3427 = SURFACE_STYLE_USAGE ( .BOTH. , #105856 ) ;
#3429 = VERTEX_POINT ( 'NONE', #107025 ) ;
#3428 = CARTESIAN_POINT ( 'NONE',  ( 0.6537335259081510400, 0.4500000000000001800, 0.2451959319258889300 ) ) ;
#3430 = CARTESIAN_POINT ( 'NONE',  ( -0.1960176296986509100, 1.810000000000000300, 1.199068860274841600 ) ) ;
#3431 = MECHANICAL_DESIGN_GEOMETRIC_PRESENTATION_REPRESENTATION (  '', ( #202661 ), #14903 ) ;
#3432 = DIRECTION ( 'NONE',  ( 0.0000000000000000000, 1.000000000000000000, 0.0000000000000000000 ) ) ;
#3433 = PRESENTATION_LAYER_ASSIGNMENT (  '', '', ( #214136 ) ) ;
#3434 = CARTESIAN_POINT ( 'NONE',  ( 1.500000000000005100, -1.440000000000000800, 1.399999999999999900 ) ) ;
#3435 = PRESENTATION_STYLE_ASSIGNMENT (( #73615 ) ) ;
#3436 = SURFACE_SIDE_STYLE ('',( #169312 ) ) ;
#3437 = MECHANICAL_DESIGN_GEOMETRIC_PRESENTATION_REPRESENTATION (  '', ( #156740 ), #14908 ) ;
#3438 = UNCERTAINTY_MEASURE_WITH_UNIT (LENGTH_MEASURE( 1.000000000000000100E-005 ), #95949, 'distance_accuracy_value', 'NONE');
#3439 = ORIENTED_EDGE ( 'NONE', *, *, #144957, .F. ) ;
#3440 = CARTESIAN_POINT ( 'NONE',  ( 1.957589285714286000, 1.000000000000000000, 0.2809523809523809500 ) ) ;
#3441 = DIRECTION ( 'NONE',  ( 0.0000000000000000000, 0.0000000000000000000, -1.000000000000000000 ) ) ;
#3442 = CARTESIAN_POINT ( 'NONE',  ( 2.150000000000000400, 0.07471460235688096000, -3.764916455298872800 ) ) ;
#3443 = ORIENTED_EDGE ( 'NONE', *, *, #28565, .F. ) ;
#3444 = ORIENTED_EDGE ( 'NONE', *, *, #28320, .T. ) ;
#3445 = VECTOR ( 'NONE', #46667, 1000.000000000000200 ) ;
#3446 = ADVANCED_FACE ( 'NONE', ( #47089 ), #55394, .F. ) ;
#3447 = ORIENTED_EDGE ( 'NONE', *, *, #215485, .F. ) ;
#3448 = CARTESIAN_POINT ( 'NONE',  ( -0.8815161812216065800, 1.600000000000000100, -0.4053914428014471200 ) ) ;
#3449 = PRESENTATION_STYLE_ASSIGNMENT (( #80144 ) ) ;
#3450 = CARTESIAN_POINT ( 'NONE',  ( -4.399999999999999500, 0.009999999999999998500, 3.390000000000000100 ) ) ;
#3451 = CARTESIAN_POINT ( 'NONE',  ( 1.286247032288546000, 0.9999999999999997800, 0.7111902201852708900 ) ) ;
#3453 = PRESENTATION_LAYER_ASSIGNMENT (  '', '', ( #191160 ) ) ;
#3452 = LINE ( 'NONE', #44086, #134596 ) ;
#3454 = CARTESIAN_POINT ( 'NONE',  ( 3.049556133471104800, -0.08752880936169793500, 3.786682733236033500 ) ) ;
#3455 = VECTOR ( 'NONE', #24271, 1000.000000000000100 ) ;
#3456 = FILL_AREA_STYLE ('',( #207655 ) ) ;
#3457 = MECHANICAL_DESIGN_GEOMETRIC_PRESENTATION_REPRESENTATION (  '', ( #202693 ), #14939 ) ;
#3458 = DIRECTION ( 'NONE',  ( 0.0000000000000000000, 0.0000000000000000000, -1.000000000000000000 ) ) ;
#3459 = EDGE_CURVE ( 'NONE', #180285, #160068, #57719, .T. ) ;
#3460 = PLANE ( 'NONE',  #205374 ) ;
#3461 = EDGE_CURVE ( 'NONE', #215728, #196067, #188906, .T. ) ;
#3462 = DIRECTION ( 'NONE',  ( -0.0000000000000000000, -0.0000000000000000000, -1.000000000000000000 ) ) ;
#3463 = VECTOR ( 'NONE', #133921, 1000.000000000000000 ) ;
#3464 = CARTESIAN_POINT ( 'NONE',  ( 1.300000000000004900, -1.440000000000000800, 0.8999999999999999100 ) ) ;
#3465 = PLANE ( 'NONE',  #162665 ) ;
#3467 = DIRECTION ( 'NONE',  ( 1.000000000000000000, 0.0000000000000000000, 0.0000000000000000000 ) ) ;
#3466 = CARTESIAN_POINT ( 'NONE',  ( -0.1547492278377321000, 1.350000000000000300, -0.4983417538925844500 ) ) ;
#3468 = CARTESIAN_POINT ( 'NONE',  ( -0.4999999999999998900, 0.4385194736228803000, -0.8710962542340937600 ) ) ;
#3470 = ORIENTED_EDGE ( 'NONE', *, *, #221880, .T. ) ;
#3469 = AXIS2_PLACEMENT_3D ( 'NONE', #83166, #65888, #32293 ) ;
#3471 = CARTESIAN_POINT ( 'NONE',  ( -3.799999999999999800, -0.08622030722084091100, -0.6500000000000001300 ) ) ;
#3472 = CARTESIAN_POINT ( 'NONE',  ( 0.6465392424256668500, 1.340000000000000100, -0.2533817457247907200 ) ) ;
#3473 =( NAMED_UNIT ( * ) SI_UNIT ( $, .STERADIAN. ) SOLID_ANGLE_UNIT ( ) );
#3474 = MECHANICAL_DESIGN_GEOMETRIC_PRESENTATION_REPRESENTATION (  '', ( #202705 ), #14953 ) ;
#3475 = FACE_OUTER_BOUND ( 'NONE', #184599, .T. ) ;
#3476 = CARTESIAN_POINT ( 'NONE',  ( 0.3678340398547398900, 1.599999999999999900, 0.3009836028523461500 ) ) ;
#3477 = PRESENTATION_STYLE_ASSIGNMENT (( #221634 ) ) ;
#3478 = LINE ( 'NONE', #216297, #94526 ) ;
#3479 = DIRECTION ( 'NONE',  ( 0.0000000000000000000, 1.000000000000000000, 0.0000000000000000000 ) ) ;
#3480 = SURFACE_STYLE_FILL_AREA ( #127837 ) ;
#3481 = DIRECTION ( 'NONE',  ( 0.0000000000000000000, 0.9940678017703374900, 0.1087621509693933300 ) ) ;
#3482 = FACE_OUTER_BOUND ( 'NONE', #181884, .T. ) ;
#3483 = CARTESIAN_POINT ( 'NONE',  ( 0.2769318239807901900, 1.809999999999999800, 1.068150347739566400 ) ) ;
#3484 = VECTOR ( 'NONE', #162209, 1000.000000000000000 ) ;
#3485 = CARTESIAN_POINT ( 'NONE',  ( 0.3461931101107785800, 1.809999999999999800, 1.148484446302807900 ) ) ;
#3486 = SURFACE_SIDE_STYLE ('',( #16567 ) ) ;
#3487 = ORIENTED_EDGE ( 'NONE', *, *, #14211, .T. ) ;
#3488 = VECTOR ( 'NONE', #18674, 1000.000000000000000 ) ;
#3489 = CARTESIAN_POINT ( 'NONE',  ( 1.050349087791110800, 0.01076064770720987900, -3.774968005516467200 ) ) ;
#3490 = ORIENTED_EDGE ( 'NONE', *, *, #107735, .T. ) ;
#3491 = CARTESIAN_POINT ( 'NONE',  ( -1.600000000000000300, 0.3699999999999997700, -0.4499999999999999000 ) ) ;
#3492 = EDGE_CURVE ( 'NONE', #79224, #113198, #13196, .T. ) ;
#3493 = DIRECTION ( 'NONE',  ( 0.0000000000000000000, 0.0000000000000000000, -1.000000000000000000 ) ) ;
#3494 = CARTESIAN_POINT ( 'NONE',  ( 1.700513862707158300, 0.4874010846146987200, -0.3700594770065238100 ) ) ;
#3495 = CARTESIAN_POINT ( 'NONE',  ( -0.1668239816402255800, 1.799999999999999800, 0.9259030948373044900 ) ) ;
#3496 = LINE ( 'NONE', #203349, #49013 ) ;
#3497 = STYLED_ITEM ( 'NONE', ( #16546 ), #139540 ) ;
#3499 = CARTESIAN_POINT ( 'NONE',  ( 1.600000000000000100, 0.3499999999999996400, -0.7000000000000006200 ) ) ;
#3498 = CARTESIAN_POINT ( 'NONE',  ( -2.968088800538341200, 0.8749999999999963400, 1.124999999999999800 ) ) ;
#3500 = CARTESIAN_POINT ( 'NONE',  ( -0.1249999999999999700, 8.500000000000000000, 2.540000000000000000 ) ) ;
#3501 = VECTOR ( 'NONE', #206635, 1000.000000000000000 ) ;
#3502 = VECTOR ( 'NONE', #95592, 1000.000000000000000 ) ;
#3503 = DIRECTION ( 'NONE',  ( -0.2413209138916351500, 0.9652836555665530400, 0.09995839541818363200 ) ) ;
#3504 = CARTESIAN_POINT ( 'NONE',  ( 2.968088800538339900, 1.024999999999997000, -2.775000000000000400 ) ) ;
#3505 = EDGE_CURVE ( 'NONE', #220160, #75772, #1544, .T. ) ;
#3506 = DIRECTION ( 'NONE',  ( -0.0000000000000000000, -0.0000000000000000000, -1.000000000000000000 ) ) ;
#3507 = ORIENTED_EDGE ( 'NONE', *, *, #163688, .T. ) ;
#3508 = SURFACE_SIDE_STYLE ('',( #149891 ) ) ;
#3509 = DIRECTION ( 'NONE',  ( -1.000000000000000000, 0.0000000000000000000, 0.0000000000000000000 ) ) ;
#3510 = EDGE_CURVE ( 'NONE', #68914, #109948, #87222, .T. ) ;
#3511 = CARTESIAN_POINT ( 'NONE',  ( -3.298480775301220200, 0.1530080968083812100, 0.1749999999999997900 ) ) ;
#3512 = STYLED_ITEM ( 'NONE', ( #118792 ), #46961 ) ;
#3513 = SURFACE_STYLE_FILL_AREA ( #41286 ) ;
#3514 = UNCERTAINTY_MEASURE_WITH_UNIT (LENGTH_MEASURE( 1.000000000000000100E-005 ), #156810, 'distance_accuracy_value', 'NONE');
#3515 = DIRECTION ( 'NONE',  ( -0.0000000000000000000, 0.0000000000000000000, 1.000000000000000000 ) ) ;
#3516 = ORIENTED_EDGE ( 'NONE', *, *, #103136, .F. ) ;
#3517 = LINE ( 'NONE', #30266, #118544 ) ;
#3518 = CARTESIAN_POINT ( 'NONE',  ( 4.800000000000000700, -0.09999999999999982500, -1.450000000000000200 ) ) ;
#3519 =( NAMED_UNIT ( * ) PLANE_ANGLE_UNIT ( ) SI_UNIT ( $, .RADIAN. ) );
#3520 = EDGE_CURVE ( 'NONE', #11575, #53044, #132467, .T. ) ;
#3521 = DIRECTION ( 'NONE',  ( 0.0000000000000000000, 0.0000000000000000000, 1.000000000000000000 ) ) ;
#3522 = ORIENTED_EDGE ( 'NONE', *, *, #182879, .F. ) ;
#3523 = LINE ( 'NONE', #124618, #220290 ) ;
#3524 = UNCERTAINTY_MEASURE_WITH_UNIT (LENGTH_MEASURE( 1.000000000000000100E-005 ), #55715, 'distance_accuracy_value', 'NONE');
#3525 =( LENGTH_UNIT ( ) NAMED_UNIT ( * ) SI_UNIT ( .MILLI., .METRE. ) );
#3526 = DIRECTION ( 'NONE',  ( -1.000000000000000000, 0.0000000000000000000, 0.0000000000000000000 ) ) ;
#3527 = ORIENTED_EDGE ( 'NONE', *, *, #40578, .F. ) ;
#3528 = FILL_AREA_STYLE ('',( #37246 ) ) ;
#3529 = EDGE_CURVE ( 'NONE', #43998, #162325, #195518, .T. ) ;
#3530 = CARTESIAN_POINT ( 'NONE',  ( 2.649999999999999900, 0.3631370849898475900, -2.363137084989847200 ) ) ;
#3531 = DIRECTION ( 'NONE',  ( 1.000000000000000000, 0.0000000000000000000, 0.0000000000000000000 ) ) ;
#3532 = ORIENTED_EDGE ( 'NONE', *, *, #10485, .F. ) ;
#3533 = VECTOR ( 'NONE', #20043, 1000.000000000000000 ) ;
#3536 = ORIENTED_EDGE ( 'NONE', *, *, #13998, .F. ) ;
#3535 = CARTESIAN_POINT ( 'NONE',  ( 1.025000000000000100, 0.4250000000000002100, -3.684583261622315300 ) ) ;
#3534 = STYLED_ITEM ( 'NONE', ( #137120 ), #204723 ) ;
#3537 =( GEOMETRIC_REPRESENTATION_CONTEXT ( 3 ) GLOBAL_UNCERTAINTY_ASSIGNED_CONTEXT ( ( #183273 ) ) GLOBAL_UNIT_ASSIGNED_CONTEXT ( ( #70342, #190034, #87635 ) ) REPRESENTATION_CONTEXT ( 'NONE', 'WORKASPACE' ) );
#3538 = FILL_AREA_STYLE ('',( #207734 ) ) ;
#3540 = STYLED_ITEM ( 'NONE', ( #148156 ), #144407 ) ;
#3539 = COLOUR_RGB ( '',0.8980392156862745400, 0.9176470588235293700, 0.9294117647058823800 ) ;
#3541 = CARTESIAN_POINT ( 'NONE',  ( 1.510051691818015800, 0.9899999999999997700, 0.2825377932401054200 ) ) ;
#3542 = CARTESIAN_POINT ( 'NONE',  ( -0.1494732132095535600, 0.4500000000000000700, 0.1436599157240964800 ) ) ;
#3543 = ORIENTED_EDGE ( 'NONE', *, *, #12656, .T. ) ;
#3544 = CARTESIAN_POINT ( 'NONE',  ( 1.150000000000000100, -0.1000000000000000100, 3.799999999999999800 ) ) ;
#3545 = DIRECTION ( 'NONE',  ( 0.0000000000000000000, 0.0000000000000000000, 1.000000000000000000 ) ) ;
#3546 = EDGE_LOOP ( 'NONE', ( #107699, #72670, #186037, #96578 ) ) ;
#3547 = EDGE_LOOP ( 'NONE', ( #96447, #205111, #209526, #70123 ) ) ;
#3548 = DIRECTION ( 'NONE',  ( 1.000000000000000000, 0.0000000000000000000, 0.0000000000000000000 ) ) ;
#3549 = VERTEX_POINT ( 'NONE', #91350 ) ;
#3550 = CARTESIAN_POINT ( 'NONE',  ( -1.750000000000000200, 0.3099999999999999400, -4.792657022571006600 ) ) ;
#3551 = CARTESIAN_POINT ( 'NONE',  ( -1.253246753246753500, 1.600000000000000100, -0.7504058441558439900 ) ) ;
#3552 = EDGE_CURVE ( 'NONE', #29456, #43805, #172860, .T. ) ;
#3553 = FACE_OUTER_BOUND ( 'NONE', #178133, .T. ) ;
#3555 = DIRECTION ( 'NONE',  ( 0.0000000000000000000, 0.0000000000000000000, 1.000000000000000000 ) ) ;
#3554 = SURFACE_STYLE_USAGE ( .BOTH. , #105994 ) ;
#3556 = ORIENTED_EDGE ( 'NONE', *, *, #151703, .T. ) ;
#3557 = AXIS2_PLACEMENT_3D ( 'NONE', #115949, #166883, #151132 ) ;
#3558 = PLANE ( 'NONE',  #184289 ) ;
#3559 = CYLINDRICAL_SURFACE ( 'NONE', #143995, 0.05000000000000012800 ) ;
#3561 = ORIENTED_EDGE ( 'NONE', *, *, #166369, .F. ) ;
#3560 = VECTOR ( 'NONE', #95644, 1000.000000000000000 ) ;
#3562 = FACE_BOUND ( 'NONE', #10481, .T. ) ;
#3563 = CARTESIAN_POINT ( 'NONE',  ( -0.3075078929537851100, 1.799999999999999600, 0.2978881907096067600 ) ) ;
#3564 = ADVANCED_FACE ( 'NONE', ( #36346 ), #196812, .T. ) ;
#3565 = EDGE_CURVE ( 'NONE', #214725, #95933, #156681, .T. ) ;
#3566 = EDGE_LOOP ( 'NONE', ( #26800, #13243, #41956, #47093, #34396, #171390 ) ) ;
#3567 =( GEOMETRIC_REPRESENTATION_CONTEXT ( 3 ) GLOBAL_UNCERTAINTY_ASSIGNED_CONTEXT ( ( #209041 ) ) GLOBAL_UNIT_ASSIGNED_CONTEXT ( ( #75907, #195566, #93155 ) ) REPRESENTATION_CONTEXT ( 'NONE', 'WORKASPACE' ) );
#3568 = SURFACE_STYLE_FILL_AREA ( #117664 ) ;
#3569 = UNCERTAINTY_MEASURE_WITH_UNIT (LENGTH_MEASURE( 1.000000000000000100E-005 ), #79386, 'distance_accuracy_value', 'NONE');
#3570 = SURFACE_STYLE_USAGE ( .BOTH. , #106010 ) ;
#3571 = LINE ( 'NONE', #51307, #220334 ) ;
#3572 = LINE ( 'NONE', #175110, #180255 ) ;
#3573 = DIRECTION ( 'NONE',  ( 0.0000000000000000000, 0.0000000000000000000, 1.000000000000000000 ) ) ;
#3574 = PLANE ( 'NONE',  #192827 ) ;
#3575 = CARTESIAN_POINT ( 'NONE',  ( 3.799999999999999800, -0.08999999999999996900, -0.3500000000000001400 ) ) ;
#3576 = CARTESIAN_POINT ( 'NONE',  ( -4.999999999999999100, 0.2999999999999999300, 1.034999999999999300 ) ) ;
#3577 = VECTOR ( 'NONE', #194015, 1000.000000000000100 ) ;
#3578 = VERTEX_POINT ( 'NONE', #67332 ) ;
#3579 = AXIS2_PLACEMENT_3D ( 'NONE', #113438, #11047, #130674 ) ;
#3580 = COLOUR_RGB ( '',0.9372549019607843100, 0.9372549019607843100, 0.9372549019607843100 ) ;
#3581 = ORIENTED_EDGE ( 'NONE', *, *, #76903, .F. ) ;
#3582 = EDGE_LOOP ( 'NONE', ( #143125, #203330, #58317, #155993, #193155, #12429, #168466, #135688 ) ) ;
#3583 = ADVANCED_FACE ( 'NONE', ( #151341 ), #20142, .T. ) ;
#3584 = SURFACE_SIDE_STYLE ('',( #51923 ) ) ;
#3585 = EDGE_CURVE ( 'NONE', #109416, #65430, #60325, .T. ) ;
#3586 = ORIENTED_EDGE ( 'NONE', *, *, #207323, .F. ) ;
#3587 = ORIENTED_EDGE ( 'NONE', *, *, #117233, .T. ) ;
#3588 = CARTESIAN_POINT ( 'NONE',  ( -0.7811464541541038900, 0.9899999999999999900, -0.7951148047473045600 ) ) ;
#3589 = FILL_AREA_STYLE_COLOUR ( '', #206322 ) ;
#3590 = VERTEX_POINT ( 'NONE', #152587 ) ;
#3591 = ORIENTED_EDGE ( 'NONE', *, *, #191911, .T. ) ;
#3592 = PLANE ( 'NONE',  #84888 ) ;
#3593 = UNCERTAINTY_MEASURE_WITH_UNIT (LENGTH_MEASURE( 1.000000000000000100E-005 ), #47744, 'distance_accuracy_value', 'NONE');
#3594 = CARTESIAN_POINT ( 'NONE',  ( -1.104020770206622900, 1.600000000000000300, -0.4238504798867148700 ) ) ;
#3595 =( LENGTH_UNIT ( ) NAMED_UNIT ( * ) SI_UNIT ( .MILLI., .METRE. ) );
#3596 = VECTOR ( 'NONE', #196694, 1000.000000000000000 ) ;
#3597 = CARTESIAN_POINT ( 'NONE',  ( -0.9999999999999997800, 0.04999999999999999600, 0.3500000000000000300 ) ) ;
#3598 = ADVANCED_FACE ( 'NONE', ( #105810 ), #44282, .T. ) ;
#3599 = ORIENTED_EDGE ( 'NONE', *, *, #106900, .F. ) ;
#3600 = EDGE_LOOP ( 'NONE', ( #9137, #24075, #72754, #127400 ) ) ;
#3601 = SURFACE_SIDE_STYLE ('',( #180436 ) ) ;
#3602 = CARTESIAN_POINT ( 'NONE',  ( 2.500000000000000400, 0.1000000000000018900, -4.960000000000000900 ) ) ;
#3603 = DIRECTION ( 'NONE',  ( 1.000000000000000000, 0.0000000000000000000, 0.0000000000000000000 ) ) ;
#3604 = AXIS2_PLACEMENT_3D ( 'NONE', #200773, #98288, #217940 ) ;
#3605 = DIRECTION ( 'NONE',  ( -1.000000000000000000, 0.0000000000000000000, 0.0000000000000000000 ) ) ;
#3606 = ORIENTED_EDGE ( 'NONE', *, *, #12472, .F. ) ;
#3608 = VERTEX_POINT ( 'NONE', #68794 ) ;
#3607 = VERTEX_POINT ( 'NONE', #171330 ) ;
#3609 = EDGE_CURVE ( 'NONE', #81975, #53245, #38931, .T. ) ;
#3610 = B_SPLINE_CURVE_WITH_KNOTS ( 'NONE', 3,
 ( #77297, #94520, #214192, #111623, #9214 ),
 .UNSPECIFIED., .F., .F.,
 ( 4, 1, 4 ),
 ( 0.0000000000000000000, 0.4284593396922102300, 1.000000000000000000 ),
 .UNSPECIFIED. ) ;
#3611 = SURFACE_SIDE_STYLE ('',( #20298 ) ) ;
#3612 =( NAMED_UNIT ( * ) PLANE_ANGLE_UNIT ( ) SI_UNIT ( $, .RADIAN. ) );
#3613 = ORIENTED_EDGE ( 'NONE', *, *, #68168, .F. ) ;
#3614 = CARTESIAN_POINT ( 'NONE',  ( 1.016339811162687800, 0.2870120253943966900, -0.7500000000000006700 ) ) ;
#3615 = AXIS2_PLACEMENT_3D ( 'NONE', #116218, #32522, #152116 ) ;
#3616 =( REPRESENTATION_RELATIONSHIP ('NONE','NONE', #160525, #86425 ) REPRESENTATION_RELATIONSHIP_WITH_TRANSFORMATION ( #50755 )SHAPE_REPRESENTATION_RELATIONSHIP( ) );
#3617 = SURFACE_STYLE_USAGE ( .BOTH. , #106055 ) ;
#3618 = PRESENTATION_STYLE_ASSIGNMENT (( #22531 ) ) ;
#3619 = ADVANCED_FACE ( 'NONE', ( #84432 ), #113750, .T. ) ;
#3620 = CARTESIAN_POINT ( 'NONE',  ( -0.5999999999999996400, 0.3499999999999999800, 0.6999999999999997300 ) ) ;
#3621 = VERTEX_POINT ( 'NONE', #33718 ) ;
#3622 = EDGE_CURVE ( 'NONE', #35661, #83557, #22805, .T. ) ;
#3623 = CARTESIAN_POINT ( 'NONE',  ( -3.298480775301220200, 0.1530080968083812100, -4.074999999999999300 ) ) ;
#3624 = FACE_OUTER_BOUND ( 'NONE', #195600, .T. ) ;
#3625 = VERTEX_POINT ( 'NONE', #103894 ) ;
#3626 = PRESENTATION_LAYER_ASSIGNMENT (  '', '', ( #202859 ) ) ;
#3627 = SURFACE_STYLE_USAGE ( .BOTH. , #106064 ) ;
#3628 = AXIS2_PLACEMENT_3D ( 'NONE', #154727, #52233, #171991 ) ;
#3629 = PLANE ( 'NONE',  #196908 ) ;
#3630 = COLOUR_RGB ( '',0.09803921568627450800, 0.09803921568627450800, 0.09803921568627450800 ) ;
#3631 = ORIENTED_EDGE ( 'NONE', *, *, #107663, .F. ) ;
#3632 = CIRCLE ( 'NONE', #116346, 0.4000000000000001900 ) ;
#3633 = ORIENTED_EDGE ( 'NONE', *, *, #212431, .F. ) ;
#3635 = ORIENTED_EDGE ( 'NONE', *, *, #31251, .F. ) ;
#3634 = PLANE ( 'NONE',  #46540 ) ;
#3636 = STYLED_ITEM ( 'NONE', ( #74785 ), #14696 ) ;
#3637 =( NAMED_UNIT ( * ) SI_UNIT ( $, .STERADIAN. ) SOLID_ANGLE_UNIT ( ) );
#3638 = CARTESIAN_POINT ( 'NONE',  ( 0.1260186732103964200, 1.809999999999999400, 0.9128311242790552200 ) ) ;
#3639 = LINE ( 'NONE', #125621, #134773 ) ;
#3640 = CARTESIAN_POINT ( 'NONE',  ( -1.349999999999999200, 1.600000000000000100, 6.199999999999999300 ) ) ;
#3641 = FILL_AREA_STYLE ('',( #71676 ) ) ;
#3642 =( GEOMETRIC_REPRESENTATION_CONTEXT ( 3 ) GLOBAL_UNCERTAINTY_ASSIGNED_CONTEXT ( ( #170341 ) ) GLOBAL_UNIT_ASSIGNED_CONTEXT ( ( #188650, #86241, #205859 ) ) REPRESENTATION_CONTEXT ( 'NONE', 'WORKASPACE' ) );
#3643 = ORIENTED_EDGE ( 'NONE', *, *, #88882, .F. ) ;
#3644 = LINE ( 'NONE', #7617, #38481 ) ;
#3645 = ORIENTED_EDGE ( 'NONE', *, *, #110922, .T. ) ;
#3646 = B_SPLINE_CURVE_WITH_KNOTS ( 'NONE', 3,
 ( #96213, #79005, #78264, #113335, #10949, #130572, #28152, #147784, #45346, #165004, #62528, #182246, #79766, #199413, #96949, #216586 ),
 .UNSPECIFIED., .F., .F.,
 ( 4, 3, 3, 3, 3, 4 ),
 ( -2.679150413061284700E-006, 0.0000000000000000000, 3.164015015267957100E-005, 6.621986228968174000E-005, 9.949449495838023700E-005, 0.0001328557571483643800 ),
 .UNSPECIFIED. ) ;
#3647 = EDGE_CURVE ( 'NONE', #120487, #50477, #199461, .T. ) ;
#3648 = CARTESIAN_POINT ( 'NONE',  ( 0.5527597402597402800, 1.590000000000000100, 1.262987012987013100 ) ) ;
#3649 = SURFACE_STYLE_FILL_AREA ( #144832 ) ;
#3650 = DIRECTION ( 'NONE',  ( 1.000000000000000000, 0.0000000000000000000, 0.0000000000000000000 ) ) ;
#3651 = LINE ( 'NONE', #63416, #180328 ) ;
#3652 = ADVANCED_FACE ( 'NONE', ( #68289 ), #103021, .T. ) ;
#3653 = ORIENTED_EDGE ( 'NONE', *, *, #129941, .F. ) ;
#3654 = ORIENTED_EDGE ( 'NONE', *, *, #138919, .F. ) ;
#3655 = CARTESIAN_POINT ( 'NONE',  ( 0.5706493506493506300, 0.4550000000000000700, -0.1015422077922077900 ) ) ;
#3656 = ORIENTED_EDGE ( 'NONE', *, *, #184630, .T. ) ;
#3657 = SURFACE_STYLE_USAGE ( .BOTH. , #106090 ) ;
#3658 = MECHANICAL_DESIGN_GEOMETRIC_PRESENTATION_REPRESENTATION (  '', ( #191367 ), #15135 ) ;
#3659 = UNCERTAINTY_MEASURE_WITH_UNIT (LENGTH_MEASURE( 1.000000000000000100E-005 ), #162442, 'distance_accuracy_value', 'NONE');
#3660 = AXIS2_PLACEMENT_3D ( 'NONE', #68111, #187814, #85365 ) ;
#3661 = VERTEX_POINT ( 'NONE', #155512 ) ;
#3663 = VECTOR ( 'NONE', #116120, 1000.000000000000000 ) ;
#3662 = FILL_AREA_STYLE ('',( #157714 ) ) ;
#3664 = CARTESIAN_POINT ( 'NONE',  ( -1.418675565281646500, 0.9899999999999997700, 0.7414097039478477800 ) ) ;
#3665 = SURFACE_STYLE_USAGE ( .BOTH. , #106098 ) ;
#3666 = AXIS2_PLACEMENT_3D ( 'NONE', #83504, #203104, #100610 ) ;
#3667 = CARTESIAN_POINT ( 'NONE',  ( -2.209936554600765200, 0.9999999999999995600, -0.4110894502380924600 ) ) ;
#3668 = VERTEX_POINT ( 'NONE', #172789 ) ;
#3669 = EDGE_CURVE ( 'NONE', #121237, #21748, #57509, .T. ) ;
#3670 = EDGE_CURVE ( 'NONE', #208350, #105897, #194017, .T. ) ;
#3671 = DIRECTION ( 'NONE',  ( 1.000000000000000000, 0.0000000000000000000, -0.0000000000000000000 ) ) ;
#3672 = LINE ( 'NONE', #84275, #134801 ) ;
#3673 = CARTESIAN_POINT ( 'NONE',  ( -0.7898701298701299400, 0.4500000000000000100, -0.1519480519480519200 ) ) ;
#3675 = CARTESIAN_POINT ( 'NONE',  ( 0.7411774663741743700, 1.599999999999999900, 1.067614306507948000 ) ) ;
#3674 = CARTESIAN_POINT ( 'NONE',  ( -0.3218974413964280100, 1.000000000000000200, 0.7082196038924121200 ) ) ;
#3676 = CARTESIAN_POINT ( 'NONE',  ( -2.274999999999999900, 3.500000000000000000, -0.7500000000000000000 ) ) ;
#3677 = FILL_AREA_STYLE ('',( #191387 ) ) ;
#3678 = FACE_BOUND ( 'NONE', #159088, .T. ) ;
#3679 = CARTESIAN_POINT ( 'NONE',  ( -1.062946428571429200, 0.9899999999999999900, -0.02008928571428517500 ) ) ;
#3680 = CARTESIAN_POINT ( 'NONE',  ( -0.6735448693654606500, 3.498765945609809200, 2.472620219638561200 ) ) ;
#3681 = DIRECTION ( 'NONE',  ( -1.258448950206388900E-016, -1.000000000000000000, 0.0000000000000000000 ) ) ;
#3682 = ADVANCED_FACE ( 'NONE', ( #62935 ), #156251, .F. ) ;
#3683 = VECTOR ( 'NONE', #111120, 1000.000000000000200 ) ;
#3684 = CARTESIAN_POINT ( 'NONE',  ( 1.709523809523809400, 0.9899999999999999900, 1.066815476190476200 ) ) ;
#3685 = CARTESIAN_POINT ( 'NONE',  ( 1.800000000000000500, 0.2999999999999994900, -0.4000000000000001900 ) ) ;
#3686 = LINE ( 'NONE', #117568, #220458 ) ;
#3687 = PRESENTATION_STYLE_ASSIGNMENT (( #67066 ) ) ;
#3688 = COLOUR_RGB ( '',0.2274509803921568600, 0.1764705882352941000, 0.09411764705882352800 ) ;
#3690 = VECTOR ( 'NONE', #116067, 1000.000000000000000 ) ;
#3689 =( GEOMETRIC_REPRESENTATION_CONTEXT ( 3 ) GLOBAL_UNCERTAINTY_ASSIGNED_CONTEXT ( ( #71736 ) ) GLOBAL_UNIT_ASSIGNED_CONTEXT ( ( #165914, #63424, #183157 ) ) REPRESENTATION_CONTEXT ( 'NONE', 'WORKASPACE' ) );
#3691 = SURFACE_STYLE_FILL_AREA ( #107620 ) ;
#3692 = CARTESIAN_POINT ( 'NONE',  ( -1.950000000000000000, 0.1500000000000000200, -3.509130850106927800 ) ) ;
#3693 = LINE ( 'NONE', #26126, #134823 ) ;
#3694 = CARTESIAN_POINT ( 'NONE',  ( -1.050000000000000000, -0.08999999999999998300, -4.792657022571006600 ) ) ;
#3695 = VECTOR ( 'NONE', #52362, 1000.000000000000000 ) ;
#3696 = AXIS2_PLACEMENT_3D ( 'NONE', #173754, #53980, #190882 ) ;
#3697 = DIRECTION ( 'NONE',  ( 0.9364371250225029800, -8.122297322763820700E-015, 0.3508354470112578500 ) ) ;
#3698 =( LENGTH_UNIT ( ) NAMED_UNIT ( * ) SI_UNIT ( .MILLI., .METRE. ) );
#3700 = VERTEX_POINT ( 'NONE', #104606 ) ;
#3699 = CARTESIAN_POINT ( 'NONE',  ( 0.6288690476190476100, 0.9899999999999999900, 0.4302083333333334700 ) ) ;
#3701 = LINE ( 'NONE', #6004, #43884 ) ;
#3702 = CARTESIAN_POINT ( 'NONE',  ( 0.2000000000000000100, 0.4000000000000000200, -0.4199999999999998200 ) ) ;
#3703 = UNCERTAINTY_MEASURE_WITH_UNIT (LENGTH_MEASURE( 1.000000000000000100E-005 ), #3931, 'distance_accuracy_value', 'NONE');
#3704 = DIRECTION ( 'NONE',  ( 1.000000000000000000, 0.0000000000000000000, -0.0000000000000000000 ) ) ;
#3705 = CARTESIAN_POINT ( 'NONE',  ( -4.899999999999999500, -0.08999999999999983000, -2.549999999999999800 ) ) ;
#3706 = FACE_OUTER_BOUND ( 'NONE', #177209, .T. ) ;
#3707 =( LENGTH_UNIT ( ) NAMED_UNIT ( * ) SI_UNIT ( .MILLI., .METRE. ) );
#3708 = LINE ( 'NONE', #221163, #139658 ) ;
#3709 = EDGE_CURVE ( 'NONE', #64803, #94577, #17382, .T. ) ;
#3710 = DIRECTION ( 'NONE',  ( 6.536284625656046000E-017, 1.000000000000000000, -0.0000000000000000000 ) ) ;
#3711 = STYLED_ITEM ( 'NONE', ( #79843 ), #86546 ) ;
#3712 = EDGE_LOOP ( 'NONE', ( #79782, #9397, #105472, #206080 ) ) ;
#3713 = CARTESIAN_POINT ( 'NONE',  ( 0.2862262629668532700, 1.800000000000000000, 0.1894680187670005100 ) ) ;
#3714 = ORIENTED_EDGE ( 'NONE', *, *, #138508, .T. ) ;
#3715 = SURFACE_STYLE_USAGE ( .BOTH. , #106153 ) ;
#3716 = LINE ( 'NONE', #206856, #129482 ) ;
#3717 = UNCERTAINTY_MEASURE_WITH_UNIT (LENGTH_MEASURE( 1.000000000000000100E-005 ), #53034, 'distance_accuracy_value', 'NONE');
#3718 = DIRECTION ( 'NONE',  ( -1.000000000000000000, 0.0000000000000000000, 0.0000000000000000000 ) ) ;
#3719 = CARTESIAN_POINT ( 'NONE',  ( 0.3499999999999999800, -0.03899033014461160400, -2.910844273599131800 ) ) ;
#3720 = CARTESIAN_POINT ( 'NONE',  ( 0.5886947828212653100, 0.4500000000000001800, -0.1850357447934686000 ) ) ;
#3721 = ORIENTED_EDGE ( 'NONE', *, *, #209349, .T. ) ;
#3722 = DIRECTION ( 'NONE',  ( 0.0000000000000000000, 0.0000000000000000000, -1.000000000000000000 ) ) ;
#3723 = SURFACE_STYLE_USAGE ( .BOTH. , #106166 ) ;
#3724 =( GEOMETRIC_REPRESENTATION_CONTEXT ( 3 ) GLOBAL_UNCERTAINTY_ASSIGNED_CONTEXT ( ( #142718 ) ) GLOBAL_UNIT_ASSIGNED_CONTEXT ( ( #151206, #48742, #168439 ) ) REPRESENTATION_CONTEXT ( 'NONE', 'WORKASPACE' ) );
#3725 = ORIENTED_EDGE ( 'NONE', *, *, #156076, .F. ) ;
#3726 = FILL_AREA_STYLE ('',( #53815 ) ) ;
#3727 = CIRCLE ( 'NONE', #4419, 0.05000000000000002400 ) ;
#3729 = EDGE_CURVE ( 'NONE', #131935, #69407, #188687, .T. ) ;
#3728 = DIRECTION ( 'NONE',  ( -1.000000000000000000, 0.0000000000000000000, 0.0000000000000000000 ) ) ;
#3730 = SURFACE_STYLE_FILL_AREA ( #32128 ) ;
#3731 = SURFACE_STYLE_FILL_AREA ( #125325 ) ;
#3732 =( LENGTH_UNIT ( ) NAMED_UNIT ( * ) SI_UNIT ( .MILLI., .METRE. ) );
#3733 = DIRECTION ( 'NONE',  ( -1.129949392001145000E-016, 1.000000000000000000, -0.0000000000000000000 ) ) ;
#3734 = PRESENTATION_LAYER_ASSIGNMENT (  '', '', ( #202959 ) ) ;
#3736 =( GEOMETRIC_REPRESENTATION_CONTEXT ( 3 ) GLOBAL_UNCERTAINTY_ASSIGNED_CONTEXT ( ( #153103 ) ) GLOBAL_UNIT_ASSIGNED_CONTEXT ( ( #162268, #59801, #179541 ) ) REPRESENTATION_CONTEXT ( 'NONE', 'WORKASPACE' ) );
#3735 = DIRECTION ( 'NONE',  ( 1.000000000000000000, -0.0000000000000000000, -0.0000000000000000000 ) ) ;
#3737 = ORIENTED_EDGE ( 'NONE', *, *, #69052, .F. ) ;
#3738 = CARTESIAN_POINT ( 'NONE',  ( -0.1931342030199496900, 1.340000000000000300, -0.3823778644862900800 ) ) ;
#3739 = PRESENTATION_STYLE_ASSIGNMENT (( #212450 ) ) ;
#3740 = ORIENTED_EDGE ( 'NONE', *, *, #185442, .F. ) ;
#3741 = VECTOR ( 'NONE', #121859, 1000.000000000000000 ) ;
#3742 = CARTESIAN_POINT ( 'NONE',  ( 0.7500000000000001100, 0.01000000000000000000, -1.900000000000000400 ) ) ;
#3743 = DIRECTION ( 'NONE',  ( -1.000000000000000000, 0.0000000000000000000, 0.0000000000000000000 ) ) ;
#3744 = MECHANICAL_DESIGN_GEOMETRIC_PRESENTATION_REPRESENTATION (  '', ( #202970 ), #15217 ) ;
#3745 = CARTESIAN_POINT ( 'NONE',  ( 0.8255100757042737000, 0.4499999999999999600, -0.1713858270179086400 ) ) ;
#3746 = DIRECTION ( 'NONE',  ( 0.0000000000000000000, 0.0000000000000000000, -1.000000000000000000 ) ) ;
#3748 = ORIENTED_EDGE ( 'NONE', *, *, #37317, .T. ) ;
#3747 = FILL_AREA_STYLE_COLOUR ( '', #78996 ) ;
#3749 = EDGE_LOOP ( 'NONE', ( #14713, #75491, #86038, #62826, #155326, #156431, #214499, #106094, #14905, #113309, #65011, #100906 ) ) ;
#3750 = EDGE_LOOP ( 'NONE', ( #157392, #33762, #207486, #203318 ) ) ;
#3751 = FILL_AREA_STYLE_COLOUR ( '', #141191 ) ;
#3752 = DIRECTION ( 'NONE',  ( -0.0000000000000000000, -0.0000000000000000000, -1.000000000000000000 ) ) ;
#3753 = STYLED_ITEM ( 'NONE', ( #17043 ), #37588 ) ;
#3754 = DIRECTION ( 'NONE',  ( 1.000000000000000000, 0.0000000000000000000, 0.0000000000000000000 ) ) ;
#3755 = CARTESIAN_POINT ( 'NONE',  ( -0.2249999999999997600, 0.1270080480054717500, 4.008819861851026000 ) ) ;
#3756 = PRESENTATION_STYLE_ASSIGNMENT (( #195843 ) ) ;
#3757 = CARTESIAN_POINT ( 'NONE',  ( -3.549999999999997600, 0.2999999999999999300, 7.099999999999999600 ) ) ;
#3758 = CARTESIAN_POINT ( 'NONE',  ( 17.78000000000000100, 1.600000000000000100, 1.084202172485504400E-016 ) ) ;
#3759 = FILL_AREA_STYLE ('',( #208725 ) ) ;
#3760 = FACE_OUTER_BOUND ( 'NONE', #175060, .T. ) ;
#3761 = FILL_AREA_STYLE_COLOUR ( '', #136230 ) ;
#3762 = LINE ( 'NONE', #74719, #220533 ) ;
#3763 = DIRECTION ( 'NONE',  ( -0.0000000000000000000, 1.000000000000000000, -0.0000000000000000000 ) ) ;
#3764 = CARTESIAN_POINT ( 'NONE',  ( 3.764916455298872800, 0.07471460235688084900, -2.974999999999999600 ) ) ;
#3766 = EDGE_CURVE ( 'NONE', #184406, #67624, #218842, .T. ) ;
#3765 =( NAMED_UNIT ( * ) PLANE_ANGLE_UNIT ( ) SI_UNIT ( $, .RADIAN. ) );
#3767 = ORIENTED_EDGE ( 'NONE', *, *, #148894, .F. ) ;
#3768 = LINE ( 'NONE', #160523, #134903 ) ;
#3769 = DIRECTION ( 'NONE',  ( 1.000000000000000000, -7.228014483236695800E-017, 0.0000000000000000000 ) ) ;
#3770 = CARTESIAN_POINT ( 'NONE',  ( 3.338512351119116600, 3.699999999999999700, 6.627353649703659100 ) ) ;
#3771 = AXIS2_PLACEMENT_3D ( 'NONE', #14722, #49115, #168825 ) ;
#3772 = LINE ( 'NONE', #207862, #220542 ) ;
#3773 = EDGE_CURVE ( 'NONE', #188390, #43122, #143172, .T. ) ;
#3775 = ORIENTED_EDGE ( 'NONE', *, *, #183131, .T. ) ;
#3774 = CARTESIAN_POINT ( 'NONE',  ( 0.2418826474423709000, 1.799999999999999600, 0.2630405825867251900 ) ) ;
#3776 = CARTESIAN_POINT ( 'NONE',  ( -1.666118672103184200, 0.5000000000000000000, 0.3568937207194642400 ) ) ;
#3777 = LINE ( 'NONE', #134779, #94819 ) ;
#3778 = PRESENTATION_LAYER_ASSIGNMENT (  '', '', ( #214478 ) ) ;
#3779 = AXIS2_PLACEMENT_3D ( 'NONE', #72796, #192451, #90043 ) ;
#3780 = CARTESIAN_POINT ( 'NONE',  ( 1.025000000000000100, 0.1270080480054717500, -4.008819861851026000 ) ) ;
#3781 = FACE_OUTER_BOUND ( 'NONE', #116011, .T. ) ;
#3782 = ORIENTED_EDGE ( 'NONE', *, *, #211838, .F. ) ;
#3783 = CARTESIAN_POINT ( 'NONE',  ( -4.800000000000000700, -0.08999999999999981600, -2.549999999999999800 ) ) ;
#3785 = VERTEX_POINT ( 'NONE', #55984 ) ;
#3784 =( GEOMETRIC_REPRESENTATION_CONTEXT ( 3 ) GLOBAL_UNCERTAINTY_ASSIGNED_CONTEXT ( ( #84021 ) ) GLOBAL_UNIT_ASSIGNED_CONTEXT ( ( #168589, #66087, #185794 ) ) REPRESENTATION_CONTEXT ( 'NONE', 'WORKASPACE' ) );
#3786 = DIRECTION ( 'NONE',  ( 0.0000000000000000000, -1.000000000000000000, 0.0000000000000000000 ) ) ;
#3787 = B_SPLINE_CURVE_WITH_KNOTS ( 'NONE', 3,
 ( #188646, #205853, #103335, #928, #120503, #18082, #137701, #35359, #154963, #52466, #172239 ),
 .UNSPECIFIED., .F., .F.,
 ( 4, 1, 1, 1, 1, 1, 1, 1, 4 ),
 ( 0.0000000000000000000, 0.1067234151441783800, 0.1957024301753856600, 0.2770894716364047900, 0.3524243671307070200, 0.4438368509152411100, 0.5817109788528973500, 0.7647502028737518400, 1.000000000000000000 ),
 .UNSPECIFIED. ) ;
#3788 = CARTESIAN_POINT ( 'NONE',  ( -2.294656445854223100, 0.9900000000000002100, -0.5485129634541696700 ) ) ;
#3789 = EDGE_CURVE ( 'NONE', #168626, #187577, #137750, .T. ) ;
#3790 = ORIENTED_EDGE ( 'NONE', *, *, #152659, .F. ) ;
#3791 = LINE ( 'NONE', #169460, #175105 ) ;
#3792 = AXIS2_PLACEMENT_3D ( 'NONE', #138142, #87394, #207008 ) ;
#3793 = CARTESIAN_POINT ( 'NONE',  ( 1.720386904761904700, 0.9899999999999999900, 0.2809523809523809000 ) ) ;
#3794 = CARTESIAN_POINT ( 'NONE',  ( 0.6172094380863831800, 0.01000000000000000000, 0.9790408205773454300 ) ) ;
#3795 = CARTESIAN_POINT ( 'NONE',  ( -3.764916455298872800, 0.07471460235688084900, -2.649999999999999500 ) ) ;
#3796 = SURFACE_STYLE_USAGE ( .BOTH. , #106239 ) ;
#3797 = VERTEX_POINT ( 'NONE', #175727 ) ;
#3798 = ORIENTED_EDGE ( 'NONE', *, *, #96498, .F. ) ;
#3799 =( NAMED_UNIT ( * ) SI_UNIT ( $, .STERADIAN. ) SOLID_ANGLE_UNIT ( ) );
#3800 = DIRECTION ( 'NONE',  ( 1.000000000000000000, -6.776263578034385500E-017, 0.0000000000000000000 ) ) ;
#3802 = SURFACE_SIDE_STYLE ('',( #192619 ) ) ;
#3801 = DIRECTION ( 'NONE',  ( 1.000000000000000000, -0.0000000000000000000, -0.0000000000000000000 ) ) ;
#3803 = CARTESIAN_POINT ( 'NONE',  ( 0.2045454545454545300, 1.800000000000000000, -0.1999999999999999600 ) ) ;
#3804 = PLANE ( 'NONE',  #108294 ) ;
#3805 = AXIS2_PLACEMENT_3D ( 'NONE', #157565, #55068, #174819 ) ;
#3806 = CARTESIAN_POINT ( 'NONE',  ( -3.729832910597748400, -0.08999999999999998300, 2.562712574995499500 ) ) ;
#3807 = ORIENTED_EDGE ( 'NONE', *, *, #155217, .F. ) ;
#3808 = ORIENTED_EDGE ( 'NONE', *, *, #130348, .T. ) ;
#3809 = DIRECTION ( 'NONE',  ( -1.000000000000000000, -0.0000000000000000000, -0.0000000000000000000 ) ) ;
#3810 = EDGE_CURVE ( 'NONE', #144162, #163523, #183422, .T. ) ;
#3811 = CARTESIAN_POINT ( 'NONE',  ( 27.94000000000000100, 3.100000000000000500, 0.0000000000000000000 ) ) ;
#3812 = AXIS2_PLACEMENT_3D ( 'NONE', #29458, #149091, #46636 ) ;
#3813 = ORIENTED_EDGE ( 'NONE', *, *, #179683, .F. ) ;
#3815 = CARTESIAN_POINT ( 'NONE',  ( 3.832806474000568300, 0.07471460235688084900, 1.375000000000000000 ) ) ;
#3814 = AXIS2_PLACEMENT_3D ( 'NONE', #77405, #197051, #94637 ) ;
#3816 = EDGE_CURVE ( 'NONE', #124418, #120355, #92381, .T. ) ;
#3817 = ORIENTED_EDGE ( 'NONE', *, *, #218604, .T. ) ;
#3818 = CARTESIAN_POINT ( 'NONE',  ( 1.763541666666666800, 0.9899999999999999900, 0.2809523809523809000 ) ) ;
#3819 = ADVANCED_FACE ( 'NONE', ( #46875 ), #193608, .F. ) ;
#3820 = ORIENTED_EDGE ( 'NONE', *, *, #162582, .F. ) ;
#3821 = FILL_AREA_STYLE_COLOUR ( '', #177864 ) ;
#3822 = EDGE_CURVE ( 'NONE', #55499, #72100, #161861, .T. ) ;
#3823 = EDGE_CURVE ( 'NONE', #46898, #144921, #207352, .T. ) ;
#3825 = CARTESIAN_POINT ( 'NONE',  ( -1.333010065000592500, 0.3411893049093764300, 0.7499999999999997800 ) ) ;
#3824 = CARTESIAN_POINT ( 'NONE',  ( 1.050000000000000000, -0.09000000000000001100, 5.000000000000000000 ) ) ;
#3826 = ORIENTED_EDGE ( 'NONE', *, *, #44147, .F. ) ;
#3827 = UNCERTAINTY_MEASURE_WITH_UNIT (LENGTH_MEASURE( 1.000000000000000100E-005 ), #104024, 'distance_accuracy_value', 'NONE');
#3828 = DIRECTION ( 'NONE',  ( -1.000000000000000000, 0.0000000000000000000, 0.0000000000000000000 ) ) ;
#3829 = DIRECTION ( 'NONE',  ( 1.000000000000000000, 0.0000000000000000000, 0.0000000000000000000 ) ) ;
#3830 = CARTESIAN_POINT ( 'NONE',  ( 0.5975321073870953900, 0.4550000000000000200, 0.2230479679854012700 ) ) ;
#3831 = CARTESIAN_POINT ( 'NONE',  ( 5.000000000000000000, -0.09999999999999982500, -1.950000000000000400 ) ) ;
#3832 = PRESENTATION_STYLE_ASSIGNMENT (( #55662 ) ) ;
#3833 = DIRECTION ( 'NONE',  ( 1.000000000000000000, 0.0000000000000000000, 0.0000000000000000000 ) ) ;
#3835 = ORIENTED_EDGE ( 'NONE', *, *, #194028, .T. ) ;
#3834 = DIRECTION ( 'NONE',  ( 0.0000000000000000000, 0.0000000000000000000, 1.000000000000000000 ) ) ;
#3836 = ORIENTED_EDGE ( 'NONE', *, *, #125021, .T. ) ;
#3837 = ORIENTED_EDGE ( 'NONE', *, *, #8718, .F. ) ;
#3838 = EDGE_CURVE ( 'NONE', #11741, #221624, #116341, .T. ) ;
#3839 = CIRCLE ( 'NONE', #87355, 0.1647146023568807900 ) ;
#3840 = AXIS2_PLACEMENT_3D ( 'NONE', #76972, #196611, #94215 ) ;
#3842 =( NAMED_UNIT ( * ) SI_UNIT ( $, .STERADIAN. ) SOLID_ANGLE_UNIT ( ) );
#3841 = PRESENTATION_LAYER_ASSIGNMENT (  '', '', ( #214539 ) ) ;
#3843 = VERTEX_POINT ( 'NONE', #160683 ) ;
#3844 = LINE ( 'NONE', #129028, #166549 ) ;
#3845 = ORIENTED_EDGE ( 'NONE', *, *, #170981, .T. ) ;
#3846 = STYLED_ITEM ( 'NONE', ( #40038 ), #145717 ) ;
#3847 = LINE ( 'NONE', #142058, #220614 ) ;
#3848 =( NAMED_UNIT ( * ) PLANE_ANGLE_UNIT ( ) SI_UNIT ( $, .RADIAN. ) );
#3849 = CIRCLE ( 'NONE', #66908, 0.06789001870781018200 ) ;
#3850 = FACE_OUTER_BOUND ( 'NONE', #178537, .T. ) ;
#3851 = CARTESIAN_POINT ( 'NONE',  ( -1.600000000000000100, 0.3499999999999999800, -0.5500000000000008200 ) ) ;
#3852 = DIRECTION ( 'NONE',  ( -1.000000000000000000, 0.0000000000000000000, 0.0000000000000000000 ) ) ;
#3853 = EDGE_LOOP ( 'NONE', ( #75510, #154600, #111039, #22000 ) ) ;
#3854 = DIRECTION ( 'NONE',  ( 0.0000000000000000000, 1.000000000000000000, 0.0000000000000000000 ) ) ;
#3855 = SURFACE_SIDE_STYLE ('',( #165713 ) ) ;
#3856 = ORIENTED_EDGE ( 'NONE', *, *, #75114, .T. ) ;
#3859 = CARTESIAN_POINT ( 'NONE',  ( 3.764916455298873200, 0.009999999999999741700, 3.050000000000000300 ) ) ;
#3858 = PRESENTATION_STYLE_ASSIGNMENT (( #214848 ) ) ;
#3857 = SURFACE_STYLE_FILL_AREA ( #100520 ) ;
#3861 = EDGE_CURVE ( 'NONE', #15029, #126559, #30795, .T. ) ;
#3860 = AXIS2_PLACEMENT_3D ( 'NONE', #94341, #214003, #111440 ) ;
#3862 = CARTESIAN_POINT ( 'NONE',  ( -0.2249999999999997600, 0.07521213566315732000, 4.600849848992967700 ) ) ;
#3863 = CARTESIAN_POINT ( 'NONE',  ( -0.07390278221881928200, 0.4500000000000001800, -0.1727977752089773500 ) ) ;
#3864 = PLANE ( 'NONE',  #71446 ) ;
#3865 = EDGE_LOOP ( 'NONE', ( #103338, #37331, #4578, #61859 ) ) ;
#3866 = CYLINDRICAL_SURFACE ( 'NONE', #120714, 0.2249999999999999500 ) ;
#3867 = ORIENTED_EDGE ( 'NONE', *, *, #169039, .T. ) ;
#3868 = DIRECTION ( 'NONE',  ( 1.000000000000000000, 0.0000000000000000000, 0.0000000000000000000 ) ) ;
#3869 = UNCERTAINTY_MEASURE_WITH_UNIT (LENGTH_MEASURE( 1.000000000000000100E-005 ), #48949, 'distance_accuracy_value', 'NONE');
#3870 = VERTEX_POINT ( 'NONE', #75400 ) ;
#3871 =( LENGTH_UNIT ( ) NAMED_UNIT ( * ) SI_UNIT ( .MILLI., .METRE. ) );
#3873 = ADVANCED_FACE ( 'NONE', ( #110944 ), #140365, .T. ) ;
#3872 = FILL_AREA_STYLE_COLOUR ( '', #120253 ) ;
#3874 = EDGE_CURVE ( 'NONE', #213073, #128923, #49402, .T. ) ;
#3875 = CARTESIAN_POINT ( 'NONE',  ( 0.9500000000000000700, -0.1000000000000000100, -3.799999999999999800 ) ) ;
#3876 = FACE_OUTER_BOUND ( 'NONE', #104047, .T. ) ;
#3877 = VECTOR ( 'NONE', #154386, 1000.000000000000000 ) ;
#3878 = CARTESIAN_POINT ( 'NONE',  ( -3.769363249000369000, 0.009999999999999790300, -1.347883823865666700 ) ) ;
#3879 = FACE_OUTER_BOUND ( 'NONE', #39507, .T. ) ;
#3880 = STYLED_ITEM ( 'NONE', ( #128409 ), #82765 ) ;
#3881 = PRESENTATION_STYLE_ASSIGNMENT (( #34815 ) ) ;
#3882 = AXIS2_PLACEMENT_3D ( 'NONE', #196361, #93958, #213633 ) ;
#3883 = CARTESIAN_POINT ( 'NONE',  ( 35.32999999999999800, 1.600000000000000800, -10.21999999999999900 ) ) ;
#3884 = CARTESIAN_POINT ( 'NONE',  ( -0.6499999999999998000, -0.02210998129830441700, -4.792657022571006600 ) ) ;
#3885 = CARTESIAN_POINT ( 'NONE',  ( -2.293750000000000600, 0.9899999999999999900, -0.05907738095238014600 ) ) ;
#3886 = CARTESIAN_POINT ( 'NONE',  ( -0.2273604597129614300, 1.000000000000000200, 1.072514721547440900 ) ) ;
#3887 = CARTESIAN_POINT ( 'NONE',  ( -1.499999999999999800, 0.2999999999999999300, 5.299999999999998900 ) ) ;
#3888 = EDGE_CURVE ( 'NONE', #91872, #175639, #94934, .T. ) ;
#3889 = SURFACE_STYLE_USAGE ( .BOTH. , #106346 ) ;
#3890 = VECTOR ( 'NONE', #25261, 1000.000000000000000 ) ;
#3891 = EDGE_CURVE ( 'NONE', #156981, #175275, #25331, .T. ) ;
#3892 = DIRECTION ( 'NONE',  ( 1.000000000000000000, 0.0000000000000000000, 0.0000000000000000000 ) ) ;
#3893 = CARTESIAN_POINT ( 'NONE',  ( 0.2250000000000002000, 0.07471460235688096000, 3.832806474000568300 ) ) ;
#3894 = CARTESIAN_POINT ( 'NONE',  ( -2.149404761904762900, 1.000000000000000000, -0.3931547619047611200 ) ) ;
#3895 = VERTEX_POINT ( 'NONE', #196519 ) ;
#3896 = PLANE ( 'NONE',  #96576 ) ;
#3897 = CARTESIAN_POINT ( 'NONE',  ( 25.40000000000000200, 1.600000000000000100, 1.084202172485504400E-016 ) ) ;
#3898 =( GEOMETRIC_REPRESENTATION_CONTEXT ( 3 ) GLOBAL_UNCERTAINTY_ASSIGNED_CONTEXT ( ( #121142 ) ) GLOBAL_UNIT_ASSIGNED_CONTEXT ( ( #18869, #138513, #36158 ) ) REPRESENTATION_CONTEXT ( 'NONE', 'WORKASPACE' ) );
#3899 = ORIENTED_EDGE ( 'NONE', *, *, #3709, .F. ) ;
#3900 = AXIS2_PLACEMENT_3D ( 'NONE', #43140, #162724, #60272 ) ;
#3901 = DIRECTION ( 'NONE',  ( 0.0000000000000000000, 0.0000000000000000000, 1.000000000000000000 ) ) ;
#3902 = VECTOR ( 'NONE', #82508, 1000.000000000000000 ) ;
#3903 = LINE ( 'NONE', #171427, #49411 ) ;
#3904 = CARTESIAN_POINT ( 'NONE',  ( -0.3750000000000000600, 8.249999999999996400, 28.31500000000000500 ) ) ;
#3905 = CARTESIAN_POINT ( 'NONE',  ( -1.500000000000001300, -0.8000000000000000400, 0.9000000000000000200 ) ) ;
#3906 = LINE ( 'NONE', #113800, #94946 ) ;
#3907 = CARTESIAN_POINT ( 'NONE',  ( 4.800000000000000700, -0.08999999999999980200, -2.649999999999999500 ) ) ;
#3908 = DIRECTION ( 'NONE',  ( 0.0000000000000000000, 0.0000000000000000000, -1.000000000000000000 ) ) ;
#3909 = ORIENTED_EDGE ( 'NONE', *, *, #214120, .F. ) ;
#3910 = PRESENTATION_STYLE_ASSIGNMENT (( #119743 ) ) ;
#3911 = CARTESIAN_POINT ( 'NONE',  ( 0.05950550783403633200, 1.349999999999999900, -0.1542055495728968900 ) ) ;
#3912 = DIRECTION ( 'NONE',  ( 0.0000000000000000000, -1.000000000000000000, 0.0000000000000000000 ) ) ;
#3913 = EDGE_CURVE ( 'NONE', #169060, #212203, #135033, .T. ) ;
#3914 = SURFACE_STYLE_USAGE ( .BOTH. , #106362 ) ;
#3915 = ORIENTED_EDGE ( 'NONE', *, *, #114056, .F. ) ;
#3916 = CARTESIAN_POINT ( 'NONE',  ( 0.2220084298410745800, 1.810000000000000100, 0.6801955606563147000 ) ) ;
#3918 = PRESENTATION_STYLE_ASSIGNMENT (( #44060 ) ) ;
#3917 = PLANE ( 'NONE',  #141487 ) ;
#3919 = ORIENTED_EDGE ( 'NONE', *, *, #190954, .F. ) ;
#3920 = FILL_AREA_STYLE_COLOUR ( '', #94474 ) ;
#3921 = FILL_AREA_STYLE ('',( #89219 ) ) ;
#3922 = FILL_AREA_STYLE ('',( #208881 ) ) ;
#3923 = DIRECTION ( 'NONE',  ( 0.0000000000000000000, 1.000000000000000000, 0.0000000000000000000 ) ) ;
#3925 = ORIENTED_EDGE ( 'NONE', *, *, #24282, .T. ) ;
#3924 = DIRECTION ( 'NONE',  ( -1.258448950206388900E-016, -1.000000000000000000, 0.0000000000000000000 ) ) ;
#3926 = AXIS2_PLACEMENT_3D ( 'NONE', #45835, #165524, #63020 ) ;
#3927 = CARTESIAN_POINT ( 'NONE',  ( -0.02230709605568329000, 0.4550000000000000700, -0.2424734782219736800 ) ) ;
#3928 = EDGE_CURVE ( 'NONE', #198882, #159359, #44070, .T. ) ;
#3929 = ORIENTED_EDGE ( 'NONE', *, *, #183377, .F. ) ;
#3930 = DIRECTION ( 'NONE',  ( -1.000000000000000000, 0.0000000000000000000, 0.0000000000000000000 ) ) ;
#3932 = VECTOR ( 'NONE', #41378, 1000.000000000000000 ) ;
#3931 =( LENGTH_UNIT ( ) NAMED_UNIT ( * ) SI_UNIT ( .MILLI., .METRE. ) );
#3933 = FILL_AREA_STYLE ('',( #175998 ) ) ;
#3934 = AXIS2_PLACEMENT_3D ( 'NONE', #164506, #62019, #181726 ) ;
#3935 = DIRECTION ( 'NONE',  ( -0.08715574274765355800, -0.9961946980917459900, 0.0000000000000000000 ) ) ;
#3936 = CARTESIAN_POINT ( 'NONE',  ( -2.800000000000000300, 0.009999999999999998500, 1.440000000000000400 ) ) ;
#3938 = ORIENTED_EDGE ( 'NONE', *, *, #68403, .T. ) ;
#3937 =( NAMED_UNIT ( * ) SI_UNIT ( $, .STERADIAN. ) SOLID_ANGLE_UNIT ( ) );
#3940 = SURFACE_STYLE_FILL_AREA ( #217655 ) ;
#3939 = PLANE ( 'NONE',  #116273 ) ;
#3941 = DIRECTION ( 'NONE',  ( 0.0000000000000000000, 1.000000000000000000, 0.0000000000000000000 ) ) ;
#3942 = EDGE_CURVE ( 'NONE', #33205, #83950, #175203, .T. ) ;
#3943 = ADVANCED_FACE ( 'NONE', ( #129672 ), #94856, .T. ) ;
#3944 =( GEOMETRIC_REPRESENTATION_CONTEXT ( 3 ) GLOBAL_UNCERTAINTY_ASSIGNED_CONTEXT ( ( #176844 ) ) GLOBAL_UNIT_ASSIGNED_CONTEXT ( ( #460, #120068, #17620 ) ) REPRESENTATION_CONTEXT ( 'NONE', 'WORKASPACE' ) );
#3945 = ORIENTED_EDGE ( 'NONE', *, *, #47057, .F. ) ;
#3946 = LINE ( 'NONE', #127518, #180628 ) ;
#3947 = CARTESIAN_POINT ( 'NONE',  ( 0.0000000000000000000, 0.9899999999999999900, 0.0000000000000000000 ) ) ;
#3949 = EDGE_CURVE ( 'NONE', #9505, #139823, #22591, .T. ) ;
#3948 = AXIS2_PLACEMENT_3D ( 'NONE', #32490, #117672, #134864 ) ;
#3950 = COLOUR_RGB ( '',0.8980392156862745400, 0.9176470588235293700, 0.9294117647058823800 ) ;
#3951 = ORIENTED_EDGE ( 'NONE', *, *, #161261, .F. ) ;
#3952 = VECTOR ( 'NONE', #46551, 1000.000000000000000 ) ;
#3953 = CIRCLE ( 'NONE', #175141, 0.8999999999999999100 ) ;
#3954 = CARTESIAN_POINT ( 'NONE',  ( 2.649999999999998100, 1.024999999999997000, -2.425000000000000300 ) ) ;
#3955 = CARTESIAN_POINT ( 'NONE',  ( 4.601460488262010700, 0.07471460235688096000, -2.974999999999999600 ) ) ;
#3956 = ORIENTED_EDGE ( 'NONE', *, *, #135132, .T. ) ;
#3958 = VERTEX_POINT ( 'NONE', #27542 ) ;
#3957 = ADVANCED_FACE ( 'NONE', ( #153723 ), #17184, .F. ) ;
#3959 = CARTESIAN_POINT ( 'NONE',  ( 1.300000000000000300, 0.3499999999999997000, 0.7499999999999997800 ) ) ;
#3960 = CARTESIAN_POINT ( 'NONE',  ( 0.5000000000000000000, 0.1900025231802959800, -0.8439057164917451700 ) ) ;
#3961 = CYLINDRICAL_SURFACE ( 'NONE', #202923, 0.1499999999999999700 ) ;
#3962 = SURFACE_SIDE_STYLE ('',( #103605 ) ) ;
#3963 = CARTESIAN_POINT ( 'NONE',  ( -1.000000000000000000, 0.2894093033573297300, 0.8547819315886838700 ) ) ;
#3964 = CARTESIAN_POINT ( 'NONE',  ( 0.6306612707072472000, 0.4499999999999999000, -0.3046168856803255200 ) ) ;
#3965 = CIRCLE ( 'NONE', #122143, 0.09191676365143879000 ) ;
#3966 = DIRECTION ( 'NONE',  ( -0.08567254003006884200, -0.2524258085147335100, 0.9638160753382770700 ) ) ;
#3967 = ORIENTED_EDGE ( 'NONE', *, *, #191283, .F. ) ;
#3969 = DIRECTION ( 'NONE',  ( 0.0000000000000000000, 0.0000000000000000000, -1.000000000000000000 ) ) ;
#3968 = FILL_AREA_STYLE_COLOUR ( '', #164330 ) ;
#3970 = CARTESIAN_POINT ( 'NONE',  ( 0.7699999999999999100, 0.0000000000000000000, 17.40500000000000100 ) ) ;
#3971 = PRESENTATION_LAYER_ASSIGNMENT (  '', '', ( #214672 ) ) ;
#3972 = PRESENTATION_LAYER_ASSIGNMENT (  '', '', ( #203202 ) ) ;
#3973 =( LENGTH_UNIT ( ) NAMED_UNIT ( * ) SI_UNIT ( .MILLI., .METRE. ) );
#3974 = VECTOR ( 'NONE', #141506, 1000.000000000000000 ) ;
#3975 = FACE_OUTER_BOUND ( 'NONE', #108883, .T. ) ;
#3976 = DIRECTION ( 'NONE',  ( 0.8466365492110045100, 0.0000000000000000000, -0.5321715452183463100 ) ) ;
#3977 = COLOUR_RGB ( '',0.8000000000000000400, 0.8078431372549019800, 0.8000000000000000400 ) ;
#3978 = CARTESIAN_POINT ( 'NONE',  ( 4.792657022571006600, 0.3100000000000001600, 1.050000000000000000 ) ) ;
#3979 =( GEOMETRIC_REPRESENTATION_CONTEXT ( 3 ) GLOBAL_UNCERTAINTY_ASSIGNED_CONTEXT ( ( #60093 ) ) GLOBAL_UNIT_ASSIGNED_CONTEXT ( ( #88825, #208436, #105936 ) ) REPRESENTATION_CONTEXT ( 'NONE', 'WORKASPACE' ) );
#3980 = EDGE_CURVE ( 'NONE', #86793, #34145, #199257, .T. ) ;
#3981 = EDGE_CURVE ( 'NONE', #134044, #199019, #62734, .T. ) ;
#3982 = EDGE_LOOP ( 'NONE', ( #117121, #68639, #58752, #35851 ) ) ;
#3983 = FACE_OUTER_BOUND ( 'NONE', #94244, .T. ) ;
#3984 = VERTEX_POINT ( 'NONE', #44732 ) ;
#3986 = DIRECTION ( 'NONE',  ( 1.000000000000000000, 0.0000000000000000000, 0.0000000000000000000 ) ) ;
#3985 = STYLED_ITEM ( 'NONE', ( #190757 ), #21227 ) ;
#3987 = CARTESIAN_POINT ( 'NONE',  ( -0.2193600686121719700, 1.800000000000000300, 0.6831960632228719600 ) ) ;
#3988 = CARTESIAN_POINT ( 'NONE',  ( -3.906165006050061900, 0.3890708399750602600, -0.2250000000000002000 ) ) ;
#3989 = CARTESIAN_POINT ( 'NONE',  ( -0.4855091113577563200, 0.9999999999999997800, -0.04139663599844833900 ) ) ;
#3990 = ADVANCED_FACE ( 'NONE', ( #108196 ), #157808, .T. ) ;
#3991 = VERTEX_POINT ( 'NONE', #97076 ) ;
#3992 = VECTOR ( 'NONE', #221679, 1000.000000000000000 ) ;
#3993 = FACE_OUTER_BOUND ( 'NONE', #24263, .T. ) ;
#3994 = ADVANCED_FACE ( 'NONE', ( #68075 ), #200299, .T. ) ;
#3995 = EDGE_LOOP ( 'NONE', ( #220713, #48747, #186796, #3599 ) ) ;
#3996 = CARTESIAN_POINT ( 'NONE',  ( -1.694627017467404100, 0.5000000000000000000, 0.3053183462836602200 ) ) ;
#3997 = VERTEX_POINT ( 'NONE', #46965 ) ;
#3998 = LINE ( 'NONE', #94511, #164565 ) ;
#3999 = ORIENTED_EDGE ( 'NONE', *, *, #3080, .T. ) ;
#4000 = CARTESIAN_POINT ( 'NONE',  ( -0.06395292207792208100, 0.4499999999999999000, -0.02922077922077920300 ) ) ;
#4001 = VERTEX_POINT ( 'NONE', #98545 ) ;
#4002 = ORIENTED_EDGE ( 'NONE', *, *, #28648, .T. ) ;
#4003 = CARTESIAN_POINT ( 'NONE',  ( 0.5684693220541252600, 1.000000000000000200, 0.8504672211118607900 ) ) ;
#4004 = AXIS2_PLACEMENT_3D ( 'NONE', #154499, #52022, #171777 ) ;
#4005 = AXIS2_PLACEMENT_3D ( 'NONE', #22816, #142472, #40046 ) ;
#4006 = VERTEX_POINT ( 'NONE', #97804 ) ;
#4007 = CARTESIAN_POINT ( 'NONE',  ( 0.2000000000000000100, 0.04897894462027851300, -0.2082078763866813400 ) ) ;
#4008 = CARTESIAN_POINT ( 'NONE',  ( 1.151636904761905300, 0.9899999999999999900, 0.3666666666666667500 ) ) ;
#4009 = PLANE ( 'NONE',  #74543 ) ;
#4010 = AXIS2_PLACEMENT_3D ( 'NONE', #137058, #188730, #86328 ) ;
#4011 = DIRECTION ( 'NONE',  ( -0.0000000000000000000, -0.0000000000000000000, -1.000000000000000000 ) ) ;
#4012 = EDGE_CURVE ( 'NONE', #96110, #90311, #116142, .T. ) ;
#4013 = VECTOR ( 'NONE', #46623, 1000.000000000000000 ) ;
#4014 = CARTESIAN_POINT ( 'NONE',  ( -0.9000000000000000200, 0.7499999999999998900, -1.399999999999999700 ) ) ;
#4015 = CARTESIAN_POINT ( 'NONE',  ( -0.2168963344953893900, 1.810000000000000100, 0.8767955491252355000 ) ) ;
#4016 = CARTESIAN_POINT ( 'NONE',  ( 1.600000000000000100, 0.05000000000000035000, 0.7499999999999997800 ) ) ;
#4017 = VECTOR ( 'NONE', #143902, 1000.000000000000000 ) ;
#4019 = CARTESIAN_POINT ( 'NONE',  ( 0.1558608890731331700, 0.3499999999999999200, -1.599999999972676200 ) ) ;
#4018 = CARTESIAN_POINT ( 'NONE',  ( 2.625016726729054300, 0.07471460235688094600, -3.832802156718744700 ) ) ;
#4021 = VERTEX_POINT ( 'NONE', #201018 ) ;
#4020 = CARTESIAN_POINT ( 'NONE',  ( -1.469047619047619600, 0.9899999999999999900, -0.1361607142857136600 ) ) ;
#4022 = ORIENTED_EDGE ( 'NONE', *, *, #211955, .T. ) ;
#4023 = DIRECTION ( 'NONE',  ( 1.000000000000000000, 2.385244779468113900E-014, 0.0000000000000000000 ) ) ;
#4024 = EDGE_CURVE ( 'NONE', #83330, #218790, #70612, .T. ) ;
#4025 = ORIENTED_EDGE ( 'NONE', *, *, #74326, .F. ) ;
#4026 = ADVANCED_FACE ( 'NONE', ( #1137 ), #100080, .T. ) ;
#4027 = VERTEX_POINT ( 'NONE', #115678 ) ;
#4028 = SURFACE_SIDE_STYLE ('',( #204190 ) ) ;
#4029 = DIRECTION ( 'NONE',  ( 0.0000000000000000000, -0.0000000000000000000, -1.000000000000000000 ) ) ;
#4030 = CARTESIAN_POINT ( 'NONE',  ( -2.800000000000000300, 0.009999999999999998500, 3.350000000000000100 ) ) ;
#4031 = EDGE_LOOP ( 'NONE', ( #207876, #106631, #147409, #13241 ) ) ;
#4032 = FILL_AREA_STYLE_COLOUR ( '', #26328 ) ;
#4033 = LINE ( 'NONE', #21441, #95074 ) ;
#4034 = ORIENTED_EDGE ( 'NONE', *, *, #143416, .F. ) ;
#4035 = CARTESIAN_POINT ( 'NONE',  ( 3.758443843098231000, 0.3630236133250204200, -1.825000000000000200 ) ) ;
#4036 = DIRECTION ( 'NONE',  ( -0.0000000000000000000, -1.000000000000000000, -0.0000000000000000000 ) ) ;
#4037 =( LENGTH_UNIT ( ) NAMED_UNIT ( * ) SI_UNIT ( .MILLI., .METRE. ) );
#4038 = AXIS2_PLACEMENT_3D ( 'NONE', #127360, #24941, #144574 ) ;
#4040 = ORIENTED_EDGE ( 'NONE', *, *, #97276, .T. ) ;
#4039 = FILL_AREA_STYLE ('',( #209012 ) ) ;
#4041 = DIRECTION ( 'NONE',  ( -0.4217307497155849400, 0.0000000000000000000, -0.9067211118885070100 ) ) ;
#4042 =( NAMED_UNIT ( * ) PLANE_ANGLE_UNIT ( ) SI_UNIT ( $, .RADIAN. ) );
#4043 =( NAMED_UNIT ( * ) SI_UNIT ( $, .STERADIAN. ) SOLID_ANGLE_UNIT ( ) );
#4046 = VERTEX_POINT ( 'NONE', #202483 ) ;
#4045 = CARTESIAN_POINT ( 'NONE',  ( -1.352380952380952900, 0.9899999999999999900, -0.7985119047619042600 ) ) ;
#4044 = PRESENTATION_STYLE_ASSIGNMENT (( #103237 ) ) ;
#4047 = EDGE_CURVE ( 'NONE', #83647, #190135, #202400, .T. ) ;
#4050 = LINE ( 'NONE', #59893, #44223 ) ;
#4049 = FILL_AREA_STYLE ('',( #209023 ) ) ;
#4048 = LINE ( 'NONE', #165838, #44222 ) ;
#4051 = AXIS2_PLACEMENT_3D ( 'NONE', #88382, #208005, #174398 ) ;
#4052 = DIRECTION ( 'NONE',  ( 0.7071067811865515700, 0.7071067811865434600, -0.0000000000000000000 ) ) ;
#4053 = VERTEX_POINT ( 'NONE', #49125 ) ;
#4054 = ORIENTED_EDGE ( 'NONE', *, *, #52814, .F. ) ;
#4055 = CARTESIAN_POINT ( 'NONE',  ( 1.327232142857142500, 0.9899999999999999900, -0.8081845238095237700 ) ) ;
#4056 = UNCERTAINTY_MEASURE_WITH_UNIT (LENGTH_MEASURE( 1.000000000000000100E-005 ), #91627, 'distance_accuracy_value', 'NONE');
#4057 = PRESENTATION_STYLE_ASSIGNMENT (( #94276 ) ) ;
#4058 = DIRECTION ( 'NONE',  ( -1.000000000000000000, 0.0000000000000000000, 0.0000000000000000000 ) ) ;
#4059 = PRESENTATION_STYLE_ASSIGNMENT (( #166466 ) ) ;
#4060 = PLANE ( 'NONE',  #63909 ) ;
#4061 = VECTOR ( 'NONE', #157400, 1000.000000000000000 ) ;
#4062 = VERTEX_POINT ( 'NONE', #151593 ) ;
#4063 = VERTEX_POINT ( 'NONE', #66341 ) ;
#4064 = FILL_AREA_STYLE_COLOUR ( '', #42406 ) ;
#4065 = CIRCLE ( 'NONE', #199232, 0.4000000000000001900 ) ;
#4067 =( NAMED_UNIT ( * ) PLANE_ANGLE_UNIT ( ) SI_UNIT ( $, .RADIAN. ) );
#4066 = MECHANICAL_DESIGN_GEOMETRIC_PRESENTATION_REPRESENTATION (  '', ( #203300 ), #15545 ) ;
#4068 =( GEOMETRIC_REPRESENTATION_CONTEXT ( 3 ) GLOBAL_UNCERTAINTY_ASSIGNED_CONTEXT ( ( #1551 ) ) GLOBAL_UNIT_ASSIGNED_CONTEXT ( ( #43089, #162687, #60228 ) ) REPRESENTATION_CONTEXT ( 'NONE', 'WORKASPACE' ) );
#4069 = UNCERTAINTY_MEASURE_WITH_UNIT (LENGTH_MEASURE( 1.000000000000000100E-005 ), #156341, 'distance_accuracy_value', 'NONE');
#4070 = VECTOR ( 'NONE', #167397, 1000.000000000000000 ) ;
#4071 = DIRECTION ( 'NONE',  ( 0.0000000000000000000, 0.0000000000000000000, 1.000000000000000000 ) ) ;
#4072 = LINE ( 'NONE', #115472, #220829 ) ;
#4074 = CARTESIAN_POINT ( 'NONE',  ( -1.165922619047619500, 1.000000000000000000, 0.2833333333333336600 ) ) ;
#4073 = CARTESIAN_POINT ( 'NONE',  ( 0.2322395310724712500, 1.350000000000000300, -0.2263420311583035900 ) ) ;
#4075 = FACE_OUTER_BOUND ( 'NONE', #220994, .T. ) ;
#4076 = DIRECTION ( 'NONE',  ( -1.000000000000000000, -0.0000000000000000000, -0.0000000000000000000 ) ) ;
#4077 = SURFACE_STYLE_USAGE ( .BOTH. , #106527 ) ;
#4078 = CARTESIAN_POINT ( 'NONE',  ( -2.266517857142857900, 0.9899999999999999900, -0.7813988095238088000 ) ) ;
#4079 = CARTESIAN_POINT ( 'NONE',  ( -0.6663491951217773700, 0.07697748898356229800, 1.086419311132386500 ) ) ;
#4080 = ORIENTED_EDGE ( 'NONE', *, *, #93358, .T. ) ;
#4081 = DIRECTION ( 'NONE',  ( 0.0000000000000000000, 0.0000000000000000000, 1.000000000000000000 ) ) ;
#4082 = ORIENTED_EDGE ( 'NONE', *, *, #127294, .T. ) ;
#4084 = FACE_BOUND ( 'NONE', #83746, .T. ) ;
#4083 = VECTOR ( 'NONE', #213606, 1000.000000000000000 ) ;
#4085 =( GEOMETRIC_REPRESENTATION_CONTEXT ( 3 ) GLOBAL_UNCERTAINTY_ASSIGNED_CONTEXT ( ( #201769 ) ) GLOBAL_UNIT_ASSIGNED_CONTEXT ( ( #111857, #9466, #129109 ) ) REPRESENTATION_CONTEXT ( 'NONE', 'WORKASPACE' ) );
#4086 = ORIENTED_EDGE ( 'NONE', *, *, #24513, .T. ) ;
#4087 = FACE_OUTER_BOUND ( 'NONE', #81154, .T. ) ;
#4088 = DIRECTION ( 'NONE',  ( 0.0000000000000000000, 1.000000000000000000, 0.0000000000000000000 ) ) ;
#4089 = CARTESIAN_POINT ( 'NONE',  ( -2.352611170247609400, 2.180123016692468100E-005, 0.6499856785221022100 ) ) ;
#4090 = EDGE_CURVE ( 'NONE', #126499, #75223, #9052, .T. ) ;
#4091 = FACE_OUTER_BOUND ( 'NONE', #138015, .T. ) ;
#4092 = PRESENTATION_STYLE_ASSIGNMENT (( #21409 ) ) ;
#4093 = ORIENTED_EDGE ( 'NONE', *, *, #77781, .T. ) ;
#4094 =( GEOMETRIC_REPRESENTATION_CONTEXT ( 3 ) GLOBAL_UNCERTAINTY_ASSIGNED_CONTEXT ( ( #94780 ) ) GLOBAL_UNIT_ASSIGNED_CONTEXT ( ( #201040, #98564, #218221 ) ) REPRESENTATION_CONTEXT ( 'NONE', 'WORKASPACE' ) );
#4095 = EDGE_CURVE ( 'NONE', #18178, #132902, #54513, .T. ) ;
#4096 = CARTESIAN_POINT ( 'NONE',  ( -0.4614496834495545000, 1.000000000000000000, -0.01932558863712003800 ) ) ;
#4097 = ADVANCED_FACE ( 'NONE', ( #140168 ), #164251, .F. ) ;
#4098 = VECTOR ( 'NONE', #196321, 1000.000000000000000 ) ;
#4099 = CARTESIAN_POINT ( 'NONE',  ( 4.800000000000000700, 0.3100000000000001600, -0.9500000000000000700 ) ) ;
#4100 = LINE ( 'NONE', #146187, #44274 ) ;
#4101 = AXIS2_PLACEMENT_3D ( 'NONE', #93175, #75919, #195584 ) ;
#4103 = SURFACE_STYLE_USAGE ( .BOTH. , #106552 ) ;
#4102 = CARTESIAN_POINT ( 'NONE',  ( -0.5749999999999997300, 0.4250000000000000400, 2.684583261622315300 ) ) ;
#4104 = UNCERTAINTY_MEASURE_WITH_UNIT (LENGTH_MEASURE( 1.000000000000000100E-005 ), #96878, 'distance_accuracy_value', 'NONE');
#4105 =( GEOMETRIC_REPRESENTATION_CONTEXT ( 3 ) GLOBAL_UNCERTAINTY_ASSIGNED_CONTEXT ( ( #116498 ) ) GLOBAL_UNIT_ASSIGNED_CONTEXT ( ( #185197, #82758, #202364 ) ) REPRESENTATION_CONTEXT ( 'NONE', 'WORKASPACE' ) );
#4107 = DIRECTION ( 'NONE',  ( -0.0000000000000000000, 1.000000000000000000, -0.0000000000000000000 ) ) ;
#4106 = CYLINDRICAL_SURFACE ( 'NONE', #72876, 0.01000000000000002600 ) ;
#4108 = DIRECTION ( 'NONE',  ( -2.282530889443166500E-016, 0.0000000000000000000, -1.000000000000000000 ) ) ;
#4109 = AXIS2_PLACEMENT_3D ( 'NONE', #50125, #100972, #16448 ) ;
#4110 = DIRECTION ( 'NONE',  ( 0.0000000000000000000, 0.7071067811865493500, 0.7071067811865455700 ) ) ;
#4111 = EDGE_CURVE ( 'NONE', #11775, #82497, #124023, .T. ) ;
#4112 = CARTESIAN_POINT ( 'NONE',  ( 0.8499999999999999800, 0.01000000000000000000, -0.6000000000000007500 ) ) ;
#4113 = CARTESIAN_POINT ( 'NONE',  ( -1.024999999999999900, 0.1626518103872924600, -3.793774798129352800 ) ) ;
#4114 = MECHANICAL_DESIGN_GEOMETRIC_PRESENTATION_REPRESENTATION (  '', ( #191843 ), #15598 ) ;
#4116 = ORIENTED_EDGE ( 'NONE', *, *, #122891, .F. ) ;
#4115 = UNCERTAINTY_MEASURE_WITH_UNIT (LENGTH_MEASURE( 1.000000000000000100E-005 ), #157249, 'distance_accuracy_value', 'NONE');
#4117 = VECTOR ( 'NONE', #5083, 1000.000000000000100 ) ;
#4118 = VERTEX_POINT ( 'NONE', #170316 ) ;
#4119 = DIRECTION ( 'NONE',  ( -1.000000000000000000, -0.0000000000000000000, -0.0000000000000000000 ) ) ;
#4120 = LINE ( 'NONE', #221018, #135244 ) ;
#4121 = CYLINDRICAL_SURFACE ( 'NONE', #213469, 0.07499999999999953900 ) ;
#4122 = VECTOR ( 'NONE', #63780, 1000.000000000000000 ) ;
#4123 = PRESENTATION_LAYER_ASSIGNMENT (  '', '', ( #203363 ) ) ;
#4124 = FILL_AREA_STYLE_COLOUR ( '', #175244 ) ;
#4125 = ORIENTED_EDGE ( 'NONE', *, *, #29338, .F. ) ;
#4126 =( NAMED_UNIT ( * ) PLANE_ANGLE_UNIT ( ) SI_UNIT ( $, .RADIAN. ) );
#4127 = STYLED_ITEM ( 'NONE', ( #74805 ), #32744 ) ;
#4128 = EDGE_CURVE ( 'NONE', #203823, #1678, #73241, .T. ) ;
#4129 =( GEOMETRIC_REPRESENTATION_CONTEXT ( 3 ) GLOBAL_UNCERTAINTY_ASSIGNED_CONTEXT ( ( #34329 ) ) GLOBAL_UNIT_ASSIGNED_CONTEXT ( ( #190485, #88093, #207701 ) ) REPRESENTATION_CONTEXT ( 'NONE', 'WORKASPACE' ) );
#4130 = SURFACE_STYLE_USAGE ( .BOTH. , #106576 ) ;
#4131 = ORIENTED_EDGE ( 'NONE', *, *, #185002, .T. ) ;
#4132 =( LENGTH_UNIT ( ) NAMED_UNIT ( * ) SI_UNIT ( .MILLI., .METRE. ) );
#4133 = STYLED_ITEM ( 'NONE', ( #123624 ), #170212 ) ;
#4134 = DIRECTION ( 'NONE',  ( -0.0000000000000000000, -0.0000000000000000000, -1.000000000000000000 ) ) ;
#4135 = VECTOR ( 'NONE', #32228, 1000.000000000000000 ) ;
#4136 = EDGE_CURVE ( 'NONE', #152702, #95808, #118717, .T. ) ;
#4137 = ORIENTED_EDGE ( 'NONE', *, *, #6146, .T. ) ;
#4138 = FILL_AREA_STYLE_COLOUR ( '', #63308 ) ;
#4139 = CARTESIAN_POINT ( 'NONE',  ( 0.06364448051948039300, 0.4500000000000000100, -0.02922077922077920300 ) ) ;
#4140 = UNCERTAINTY_MEASURE_WITH_UNIT (LENGTH_MEASURE( 1.000000000000000100E-005 ), #2139, 'distance_accuracy_value', 'NONE');
#4141 = ORIENTED_EDGE ( 'NONE', *, *, #165802, .F. ) ;
#4142 = DIRECTION ( 'NONE',  ( 0.0000000000000000000, 0.0000000000000000000, -1.000000000000000000 ) ) ;
#4143 = DIRECTION ( 'NONE',  ( -1.000000000000000000, 0.0000000000000000000, 0.0000000000000000000 ) ) ;
#4144 = LINE ( 'NONE', #154535, #84465 ) ;
#4146 = ADVANCED_FACE ( 'NONE', ( #158878 ), #118643, .T. ) ;
#4145 = DIRECTION ( 'NONE',  ( 0.0000000000000000000, 0.0000000000000000000, -1.000000000000000000 ) ) ;
#4147 = AXIS2_PLACEMENT_3D ( 'NONE', #191394, #192902, #90469 ) ;
#4148 = EDGE_CURVE ( 'NONE', #56764, #134497, #106340, .T. ) ;
#4149 = LINE ( 'NONE', #59425, #135266 ) ;
#4150 = EDGE_CURVE ( 'NONE', #142592, #107207, #142757, .T. ) ;
#4151 = ORIENTED_EDGE ( 'NONE', *, *, #5867, .F. ) ;
#4152 = COLOUR_RGB ( '',0.2274509803921568600, 0.1764705882352941000, 0.09411764705882352800 ) ;
#4153 =( NAMED_UNIT ( * ) SI_UNIT ( $, .STERADIAN. ) SOLID_ANGLE_UNIT ( ) );
#4154 = UNCERTAINTY_MEASURE_WITH_UNIT (LENGTH_MEASURE( 1.000000000000000100E-005 ), #137656, 'distance_accuracy_value', 'NONE');
#4155 = EDGE_CURVE ( 'NONE', #62497, #13248, #11686, .T. ) ;
#4156 = CARTESIAN_POINT ( 'NONE',  ( 1.600000000000000100, 0.3499999999999999800, 0.6999999999999997300 ) ) ;
#4158 = ORIENTED_EDGE ( 'NONE', *, *, #174468, .T. ) ;
#4157 = AXIS2_PLACEMENT_3D ( 'NONE', #125142, #22746, #142400 ) ;
#4159 = ORIENTED_EDGE ( 'NONE', *, *, #66261, .T. ) ;
#4160 = VECTOR ( 'NONE', #154599, 1000.000000000000000 ) ;
#4161 = AXIS2_PLACEMENT_3D ( 'NONE', #127087, #143583, #24679 ) ;
#4162 = STYLED_ITEM ( 'NONE', ( #24387 ), #78529 ) ;
#4163 = AXIS2_PLACEMENT_3D ( 'NONE', #134324, #168772, #219601 ) ;
#4164 = ORIENTED_EDGE ( 'NONE', *, *, #219453, .F. ) ;
#4165 = SURFACE_SIDE_STYLE ('',( #186866 ) ) ;
#4166 = CARTESIAN_POINT ( 'NONE',  ( -0.1045454545454543900, 1.800000000000000700, 1.227272727272727500 ) ) ;
#4167 =( NAMED_UNIT ( * ) SI_UNIT ( $, .STERADIAN. ) SOLID_ANGLE_UNIT ( ) );
#4168 = DIRECTION ( 'NONE',  ( -0.0000000000000000000, -0.0000000000000000000, 1.000000000000000000 ) ) ;
#4170 = VERTEX_POINT ( 'NONE', #52754 ) ;
#4169 =( NAMED_UNIT ( * ) PLANE_ANGLE_UNIT ( ) SI_UNIT ( $, .RADIAN. ) );
#4171 = ORIENTED_EDGE ( 'NONE', *, *, #121554, .F. ) ;
#4172 = UNCERTAINTY_MEASURE_WITH_UNIT (LENGTH_MEASURE( 1.000000000000000100E-005 ), #36766, 'distance_accuracy_value', 'NONE');
#4173 = CARTESIAN_POINT ( 'NONE',  ( 4.592121890816540200, 0.04783079369452076400, -3.022269342104819700 ) ) ;
#4174 = ORIENTED_EDGE ( 'NONE', *, *, #186080, .F. ) ;
#4175 = LINE ( 'NONE', #27231, #180860 ) ;
#4176 = CARTESIAN_POINT ( 'NONE',  ( -2.191267795721232800, 0.9999999999999997800, -0.7321382864969573400 ) ) ;
#4177 = FACE_BOUND ( 'NONE', #205121, .T. ) ;
#4178 = DIRECTION ( 'NONE',  ( -0.0000000000000000000, -1.000000000000000000, -0.0000000000000000000 ) ) ;
#4180 = EDGE_CURVE ( 'NONE', #79608, #162597, #97297, .T. ) ;
#4179 =( GEOMETRIC_REPRESENTATION_CONTEXT ( 3 ) GLOBAL_UNCERTAINTY_ASSIGNED_CONTEXT ( ( #129572 ) ) GLOBAL_UNIT_ASSIGNED_CONTEXT ( ( #162957, #60482, #180205 ) ) REPRESENTATION_CONTEXT ( 'NONE', 'WORKASPACE' ) );
#4181 = AXIS2_PLACEMENT_3D ( 'NONE', #211563, #57419, #109053 ) ;
#4182 = LINE ( 'NONE', #187289, #180866 ) ;
#4183 = CARTESIAN_POINT ( 'NONE',  ( -2.171047227620835200, 0.9900000000000002100, -0.7406067086820764500 ) ) ;
#4184 =( LENGTH_UNIT ( ) NAMED_UNIT ( * ) SI_UNIT ( .MILLI., .METRE. ) );
#4185 = CARTESIAN_POINT ( 'NONE',  ( -1.653869047619048100, 1.000000000000000000, 0.7168154761904765900 ) ) ;
#4186 = EDGE_CURVE ( 'NONE', #92956, #2319, #188280, .T. ) ;
#4187 =( NAMED_UNIT ( * ) PLANE_ANGLE_UNIT ( ) SI_UNIT ( $, .RADIAN. ) );
#4188 = ADVANCED_FACE ( 'NONE', ( #6277 ), #105097, .F. ) ;
#4189 = CARTESIAN_POINT ( 'NONE',  ( -0.2517451193382484500, 1.600000000000000300, 0.7827639427447281600 ) ) ;
#4190 = CARTESIAN_POINT ( 'NONE',  ( 0.3500000000000001400, 0.3099999999999999400, -4.800000000000000700 ) ) ;
#4191 = VERTEX_POINT ( 'NONE', #155985 ) ;
#4192 = DIRECTION ( 'NONE',  ( 1.000000000000000000, -0.0000000000000000000, -0.0000000000000000000 ) ) ;
#4193 = EDGE_LOOP ( 'NONE', ( #190472, #136848, #14335, #152325 ) ) ;
#4194 = EDGE_CURVE ( 'NONE', #213816, #84241, #91942, .T. ) ;
#4195 = DIRECTION ( 'NONE',  ( -1.000000000000000000, 0.0000000000000000000, 7.228014483236697000E-017 ) ) ;
#4196 = CARTESIAN_POINT ( 'NONE',  ( 1.653869475422458100, 0.5000000000000000000, -0.3632943778619237000 ) ) ;
#4197 = CARTESIAN_POINT ( 'NONE',  ( -0.6403199987000010000, -0.08995902529308007200, -3.738365805297410900 ) ) ;
#4198 = ORIENTED_EDGE ( 'NONE', *, *, #64826, .F. ) ;
#4199 = FACE_OUTER_BOUND ( 'NONE', #184967, .T. ) ;
#4200 = STYLED_ITEM ( 'NONE', ( #194598 ), #153263 ) ;
#4202 = CIRCLE ( 'NONE', #198958, 0.2999999999999999300 ) ;
#4201 = CARTESIAN_POINT ( 'NONE',  ( 0.5580257345849557500, 1.600000000000000100, 0.3540971985191467800 ) ) ;
#4204 = DIRECTION ( 'NONE',  ( 0.7071067811865477900, 0.7071067811865473500, 5.110978055611249600E-017 ) ) ;
#4203 = CARTESIAN_POINT ( 'NONE',  ( -0.02312024296464079700, 1.340000000000000100, -0.4556195441830102100 ) ) ;
#4205 = EDGE_LOOP ( 'NONE', ( #114941, #204168, #221371, #130154 ) ) ;
#4206 = DIRECTION ( 'NONE',  ( 1.000000000000000000, -6.776263578034415000E-017, 0.0000000000000000000 ) ) ;
#4207 = CARTESIAN_POINT ( 'NONE',  ( -2.051785714285715200, 1.000000000000000000, -0.05595238095238016400 ) ) ;
#4208 = CARTESIAN_POINT ( 'NONE',  ( 0.6130475527129603000, 1.350000000000000500, -0.3480234093857466100 ) ) ;
#4209 = ORIENTED_EDGE ( 'NONE', *, *, #7021, .F. ) ;
#4210 = PLANE ( 'NONE',  #177018 ) ;
#4211 = ORIENTED_EDGE ( 'NONE', *, *, #191926, .T. ) ;
#4212 = EDGE_CURVE ( 'NONE', #196619, #99928, #182990, .T. ) ;
#4213 = ORIENTED_EDGE ( 'NONE', *, *, #136192, .T. ) ;
#4214 = CARTESIAN_POINT ( 'NONE',  ( -3.879290552257195700, 0.01231677438645777300, 0.9561128417033411000 ) ) ;
#4215 = CARTESIAN_POINT ( 'NONE',  ( 0.5516624990545157000, 1.589999999999999900, 0.2372038816718980100 ) ) ;
#4216 = ORIENTED_EDGE ( 'NONE', *, *, #149081, .F. ) ;
#4217 = EDGE_CURVE ( 'NONE', #71409, #141984, #46435, .T. ) ;
#4218 = DIRECTION ( 'NONE',  ( 1.000000000000000000, -0.0000000000000000000, -0.0000000000000000000 ) ) ;
#4219 = AXIS2_PLACEMENT_3D ( 'NONE', #170138, #67625, #187318 ) ;
#4220 = CARTESIAN_POINT ( 'NONE',  ( 2.799999999999999800, 0.009999999999999998500, -2.460000000000000400 ) ) ;
#4221 = AXIS2_PLACEMENT_3D ( 'NONE', #22897, #142548, #40133 ) ;
#4222 = EDGE_LOOP ( 'NONE', ( #120926, #11007, #96337, #54947 ) ) ;
#4223 = CARTESIAN_POINT ( 'NONE',  ( 0.1996909195542898300, 1.810000000000000300, 0.9425655073788985500 ) ) ;
#4225 = DIRECTION ( 'NONE',  ( 0.0000000000000000000, -1.000000000000000000, -0.0000000000000000000 ) ) ;
#4224 = FILL_AREA_STYLE ('',( #157545 ) ) ;
#4226 = CARTESIAN_POINT ( 'NONE',  ( 0.2762927508036245300, 1.800000000000000300, 1.232211176214321500 ) ) ;
#4227 = ORIENTED_EDGE ( 'NONE', *, *, #195492, .T. ) ;
#4228 = CARTESIAN_POINT ( 'NONE',  ( -3.949999999999998000, 0.4000000000000000200, 5.450000000000000200 ) ) ;
#4229 = ADVANCED_FACE ( 'NONE', ( #920 ), #172234, .F. ) ;
#4230 = CARTESIAN_POINT ( 'NONE',  ( 3.234999999999999900, 0.6000000000000002000, -2.200000000000000200 ) ) ;
#4231 = ORIENTED_EDGE ( 'NONE', *, *, #197464, .F. ) ;
#4232 = EDGE_CURVE ( 'NONE', #151069, #138605, #217684, .T. ) ;
#4233 = VERTEX_POINT ( 'NONE', #20576 ) ;
#4234 = ORIENTED_EDGE ( 'NONE', *, *, #182976, .T. ) ;
#4235 = CARTESIAN_POINT ( 'NONE',  ( -1.600000000000000100, 0.3499999999999999800, 0.6500000000000001300 ) ) ;
#4236 = DIRECTION ( 'NONE',  ( -1.000000000000000000, 0.0000000000000000000, 0.0000000000000000000 ) ) ;
#4237 =( LENGTH_UNIT ( ) NAMED_UNIT ( * ) SI_UNIT ( .MILLI., .METRE. ) );
#4238 = CARTESIAN_POINT ( 'NONE',  ( 2.185714285714285500, 1.000000000000000000, 1.080952380952381100 ) ) ;
#4239 = CARTESIAN_POINT ( 'NONE',  ( -0.2677084297190409100, 1.809999999999999600, 1.017653200741271100 ) ) ;
#4240 = SURFACE_SIDE_STYLE ('',( #166741 ) ) ;
#4241 = SURFACE_SIDE_STYLE ('',( #184014 ) ) ;
#4242 = EDGE_LOOP ( 'NONE', ( #101306, #216567, #207700, #78386 ) ) ;
#4243 = FILL_AREA_STYLE ('',( #174816 ) ) ;
#4244 = CARTESIAN_POINT ( 'NONE',  ( 0.7700000000000000200, 0.0000000000000000000, 36.82999999999999800 ) ) ;
#4245 = DIRECTION ( 'NONE',  ( 0.0000000000000000000, 1.000000000000000000, 0.0000000000000000000 ) ) ;
#4246 = SURFACE_STYLE_USAGE ( .BOTH. , #106706 ) ;
#4247 =( GEOMETRIC_REPRESENTATION_CONTEXT ( 3 ) GLOBAL_UNCERTAINTY_ASSIGNED_CONTEXT ( ( #88683 ) ) GLOBAL_UNIT_ASSIGNED_CONTEXT ( ( #207421, #104924, #2508 ) ) REPRESENTATION_CONTEXT ( 'NONE', 'WORKASPACE' ) );
#4248 = EDGE_LOOP ( 'NONE', ( #158671, #172274, #171575, #173098 ) ) ;
#4249 = DIRECTION ( 'NONE',  ( 0.0000000000000000000, 0.0000000000000000000, 1.000000000000000000 ) ) ;
#4250 = EDGE_LOOP ( 'NONE', ( #112179, #57870, #19475, #158131 ) ) ;
#4251 = DIRECTION ( 'NONE',  ( 0.0000000000000000000, 1.000000000000000000, 0.0000000000000000000 ) ) ;
#4252 = ORIENTED_EDGE ( 'NONE', *, *, #156510, .F. ) ;
#4253 = CARTESIAN_POINT ( 'NONE',  ( -3.832802156718744200, 0.07471460235688083500, -2.625016726729054300 ) ) ;
#4254 = VECTOR ( 'NONE', #133026, 1000.000000000000000 ) ;
#4255 = LINE ( 'NONE', #199127, #135366 ) ;
#4256 = ORIENTED_EDGE ( 'NONE', *, *, #190283, .T. ) ;
#4257 = FILL_AREA_STYLE_COLOUR ( '', #16574 ) ;
#4258 = ADVANCED_FACE ( 'NONE', ( #132053 ), #65081, .T. ) ;
#4259 = AXIS2_PLACEMENT_3D ( 'NONE', #169142, #151887, #15025 ) ;
#4261 = FACE_OUTER_BOUND ( 'NONE', #215472, .T. ) ;
#4260 =( LENGTH_UNIT ( ) NAMED_UNIT ( * ) SI_UNIT ( .MILLI., .METRE. ) );
#4262 = ORIENTED_EDGE ( 'NONE', *, *, #34302, .T. ) ;
#4263 = ADVANCED_FACE ( 'NONE', ( #201626 ), #196203, .F. ) ;
#4265 = ORIENTED_EDGE ( 'NONE', *, *, #120895, .T. ) ;
#4264 = LINE ( 'NONE', #160206, #221022 ) ;
#4266 = EDGE_CURVE ( 'NONE', #58937, #185851, #19506, .T. ) ;
#4268 = VECTOR ( 'NONE', #145406, 1000.000000000000000 ) ;
#4267 = PRESENTATION_STYLE_ASSIGNMENT (( #90403 ) ) ;
#4270 = AXIS2_PLACEMENT_3D ( 'NONE', #169557, #67029, #186707 ) ;
#4269 = CARTESIAN_POINT ( 'NONE',  ( -0.6500000000000000200, 0.09000000000000001100, -0.5999999999999999800 ) ) ;
#4271 = VECTOR ( 'NONE', #122340, 1000.000000000000100 ) ;
#4272 = VERTEX_POINT ( 'NONE', #56469 ) ;
#4273 = DIRECTION ( 'NONE',  ( -0.0000000000000000000, -0.0000000000000000000, -1.000000000000000000 ) ) ;
#4274 = COLOUR_RGB ( '',0.2274509803921568600, 0.1764705882352941000, 0.09411764705882352800 ) ;
#4275 = DIRECTION ( 'NONE',  ( 0.0000000000000000000, 0.0000000000000000000, 1.000000000000000000 ) ) ;
#4277 = EDGE_CURVE ( 'NONE', #191169, #47702, #156057, .T. ) ;
#4276 = FACE_OUTER_BOUND ( 'NONE', #93345, .T. ) ;
#4278 =( NAMED_UNIT ( * ) PLANE_ANGLE_UNIT ( ) SI_UNIT ( $, .RADIAN. ) );
#4279 = CARTESIAN_POINT ( 'NONE',  ( 0.1249999999999998900, -3.250000000000000000, 7.620000000000000100 ) ) ;
#4280 = ORIENTED_EDGE ( 'NONE', *, *, #220476, .F. ) ;
#4282 = ORIENTED_EDGE ( 'NONE', *, *, #120419, .T. ) ;
#4281 = CARTESIAN_POINT ( 'NONE',  ( 3.941495961081184200, 0.1886990370373326000, -2.624999999999999600 ) ) ;
#4283 = FACE_OUTER_BOUND ( 'NONE', #100024, .T. ) ;
#4284 = VECTOR ( 'NONE', #221685, 1000.000000000000000 ) ;
#4285 = CARTESIAN_POINT ( 'NONE',  ( -1.750000000000000200, -0.1000000000000000100, -3.799999999999999800 ) ) ;
#4286 = DIRECTION ( 'NONE',  ( -7.228014483236697000E-017, 0.0000000000000000000, 1.000000000000000000 ) ) ;
#4287 = CARTESIAN_POINT ( 'NONE',  ( 2.632755397198694800, 0.5239259303286969400, 0.5000000000000000000 ) ) ;
#4288 = LINE ( 'NONE', #92451, #135388 ) ;
#4289 = CARTESIAN_POINT ( 'NONE',  ( 1.100000000000000300, 0.3499999999999995900, -0.7500000000000006700 ) ) ;
#4290 = DIRECTION ( 'NONE',  ( -0.0000000000000000000, -0.0000000000000000000, -1.000000000000000000 ) ) ;
#4291 = FILL_AREA_STYLE_COLOUR ( '', #115212 ) ;
#4292 = CARTESIAN_POINT ( 'NONE',  ( -1.076707746582883200, 1.600000000000000500, -1.245190158747741200 ) ) ;
#4293 = DIRECTION ( 'NONE',  ( 0.0000000000000000000, 0.0000000000000000000, 1.000000000000000000 ) ) ;
#4294 = ORIENTED_EDGE ( 'NONE', *, *, #55303, .T. ) ;
#4295 = CARTESIAN_POINT ( 'NONE',  ( -0.9999999999999995600, 0.05000000000000012100, 0.7000000000000007300 ) ) ;
#4296 = AXIS2_PLACEMENT_3D ( 'NONE', #15366, #135014, #32629 ) ;
#4297 = ORIENTED_EDGE ( 'NONE', *, *, #19479, .F. ) ;
#4298 = CYLINDRICAL_SURFACE ( 'NONE', #140710, 0.2500000000000000000 ) ;
#4299 = ORIENTED_EDGE ( 'NONE', *, *, #3277, .T. ) ;
#4300 = ADVANCED_FACE ( 'NONE', ( #105173 ), #39340, .F. ) ;
#4301 = EDGE_CURVE ( 'NONE', #215007, #120967, #14240, .T. ) ;
#4302 = SURFACE_STYLE_FILL_AREA ( #6845 ) ;
#4303 = FILL_AREA_STYLE ('',( #192037 ) ) ;
#4304 = CYLINDRICAL_SURFACE ( 'NONE', #102174, 0.2000000000000000100 ) ;
#4305 = PLANE ( 'NONE',  #60440 ) ;
#4306 = CARTESIAN_POINT ( 'NONE',  ( -0.6651948051948052300, 0.4550000000000000200, 0.2999999999999999900 ) ) ;
#4307 = PRESENTATION_LAYER_ASSIGNMENT (  '', '', ( #192047 ) ) ;
#4308 = CARTESIAN_POINT ( 'NONE',  ( 0.2000000000000000100, 1.599999999999992500, 5.900000000000000400 ) ) ;
#4309 =( NAMED_UNIT ( * ) SI_UNIT ( $, .STERADIAN. ) SOLID_ANGLE_UNIT ( ) );
#4310 = CARTESIAN_POINT ( 'NONE',  ( 0.6300444964194467100, 1.339999999999999900, -0.4800058121984456800 ) ) ;
#4311 = VECTOR ( 'NONE', #48772, 1000.000000000000000 ) ;
#4312 = CARTESIAN_POINT ( 'NONE',  ( -4.583111508825934000, 0.02064061708008393600, 2.558930834158684100 ) ) ;
#4313 = CARTESIAN_POINT ( 'NONE',  ( 2.799999999999999800, 0.009999999999999998500, -3.389999999999999700 ) ) ;
#4314 = UNCERTAINTY_MEASURE_WITH_UNIT (LENGTH_MEASURE( 1.000000000000000100E-005 ), #134585, 'distance_accuracy_value', 'NONE');
#4316 = VECTOR ( 'NONE', #136264, 1000.000000000000000 ) ;
#4315 =( NAMED_UNIT ( * ) SI_UNIT ( $, .STERADIAN. ) SOLID_ANGLE_UNIT ( ) );
#4317 = FACE_OUTER_BOUND ( 'NONE', #22823, .T. ) ;
#4318 = PRESENTATION_LAYER_ASSIGNMENT (  '', '', ( #215028 ) ) ;
#4319 = EDGE_LOOP ( 'NONE', ( #21633, #77648, #145416, #61323 ) ) ;
#4320 = ORIENTED_EDGE ( 'NONE', *, *, #38821, .T. ) ;
#4321 = ORIENTED_EDGE ( 'NONE', *, *, #54586, .T. ) ;
#4322 = STYLED_ITEM ( 'NONE', ( #189273 ), #64345 ) ;
#4323 = B_SPLINE_CURVE_WITH_KNOTS ( 'NONE', 3,
 ( #59000, #162227, #76962, #196597, #94207, #213876, #111315, #8893, #128543, #26102, #145747, #43349, #162961, #60489, #180214, #77734, #197371, #94940, #214599 ),
 .UNSPECIFIED., .F., .F.,
 ( 4, 1, 1, 1, 1, 1, 1, 1, 1, 1, 1, 1, 1, 1, 1, 1, 4 ),
 ( 0.0000000000000000000, 0.08100969503787941500, 0.1571624851194888500, 0.2293186239864791800, 0.2971995747160038900, 0.3619501700138807500, 0.4237206412699675000, 0.4831222440402865300, 0.5409816837709601200, 0.5976614915012095100, 0.6531809217988237000, 0.7078518819289701900, 0.7635482905380021100, 0.8195365889150287900, 0.8776400206428149900, 0.9374543783683158000, 1.000000000000000000 ),
 .UNSPECIFIED. ) ;
#4324 = CIRCLE ( 'NONE', #160096, 0.4220815507351466400 ) ;
#4325 = EDGE_CURVE ( 'NONE', #123476, #156234, #66613, .T. ) ;
#4326 = SURFACE_STYLE_FILL_AREA ( #162886 ) ;
#4327 = PLANE ( 'NONE',  #153657 ) ;
#4328 = CARTESIAN_POINT ( 'NONE',  ( -1.001205309388770300, 1.590000000000000100, -0.3415570078175864100 ) ) ;
#4329 = DIRECTION ( 'NONE',  ( -0.0000000000000000000, -1.000000000000000000, -0.0000000000000000000 ) ) ;
#4330 = EDGE_LOOP ( 'NONE', ( #215043, #113821, #75767, #32882 ) ) ;
#4331 = CARTESIAN_POINT ( 'NONE',  ( -1.394387897900476500, 1.000000000000000200, 0.7083839117463183200 ) ) ;
#4332 = CARTESIAN_POINT ( 'NONE',  ( 3.906165006050061900, 0.3890708399750602600, -2.624999999999999600 ) ) ;
#4333 = CARTESIAN_POINT ( 'NONE',  ( 0.001339285714285667700, 0.9900000000000002100, 0.2924107142857144700 ) ) ;
#4334 = CARTESIAN_POINT ( 'NONE',  ( 2.655992726905340700, -1.343321211508915700, -1.044007273094653000 ) ) ;
#4335 = DIRECTION ( 'NONE',  ( -1.000000000000000000, -0.0000000000000000000, -0.0000000000000000000 ) ) ;
#4336 = FACE_OUTER_BOUND ( 'NONE', #75678, .T. ) ;
#4337 = CARTESIAN_POINT ( 'NONE',  ( 2.968088800538339900, 0.8749999999999971100, 3.424999999999999800 ) ) ;
#4338 = LINE ( 'NONE', #105987, #181015 ) ;
#4340 = ORIENTED_EDGE ( 'NONE', *, *, #187463, .F. ) ;
#4339 = CARTESIAN_POINT ( 'NONE',  ( -0.06072970254718834000, 1.799999999999999800, 0.9026766024732064700 ) ) ;
#4341 = PRESENTATION_STYLE_ASSIGNMENT (( #74327 ) ) ;
#4342 = CIRCLE ( 'NONE', #1708, 0.2999999999999999300 ) ;
#4343 = CARTESIAN_POINT ( 'NONE',  ( 2.355815630565144300, 0.09767735348900186100, 0.5881439135875992100 ) ) ;
#4344 = DIRECTION ( 'NONE',  ( 1.000000000000000000, -3.614007241618349200E-015, 0.0000000000000000000 ) ) ;
#4345 = ORIENTED_EDGE ( 'NONE', *, *, #16738, .T. ) ;
#4346 = CARTESIAN_POINT ( 'NONE',  ( 1.349999999999999900, 1.899999999999999900, 7.000000000000000000 ) ) ;
#4347 = SURFACE_SIDE_STYLE ('',( #65711 ) ) ;
#4348 =( NAMED_UNIT ( * ) SI_UNIT ( $, .STERADIAN. ) SOLID_ANGLE_UNIT ( ) );
#4349 = AXIS2_PLACEMENT_3D ( 'NONE', #28069, #147714, #45259 ) ;
#4350 = ORIENTED_EDGE ( 'NONE', *, *, #216305, .T. ) ;
#4351 = CIRCLE ( 'NONE', #44713, 0.3031754163448146500 ) ;
#4352 = CARTESIAN_POINT ( 'NONE',  ( -1.399250536140050200, -1.451397026662582800E-018, 1.328649283198798800 ) ) ;
#4353 = CYLINDRICAL_SURFACE ( 'NONE', #149344, 0.2999999999999999300 ) ;
#4354 = CIRCLE ( 'NONE', #162844, 0.9000000000000000200 ) ;
#4355 = CARTESIAN_POINT ( 'NONE',  ( -1.249999999999999800, -0.09999999999999999200, -3.799999999999999800 ) ) ;
#4356 = MECHANICAL_DESIGN_GEOMETRIC_PRESENTATION_REPRESENTATION (  '', ( #192101 ), #15840 ) ;
#4357 = STYLED_ITEM ( 'NONE', ( #45337 ), #136851 ) ;
#4358 = CARTESIAN_POINT ( 'NONE',  ( 0.5750000000000001800, 0.07471460235688096000, 4.601460488262010700 ) ) ;
#4360 = EDGE_CURVE ( 'NONE', #207370, #173167, #24950, .T. ) ;
#4359 = VECTOR ( 'NONE', #85551, 1000.000000000000100 ) ;
#4361 = DIRECTION ( 'NONE',  ( -0.6745710998846695700, 0.0000000000000000000, -0.7382098828926547700 ) ) ;
#4362 = VECTOR ( 'NONE', #164485, 1000.000000000000000 ) ;
#4363 = VECTOR ( 'NONE', #113123, 1000.000000000000000 ) ;
#4364 = SURFACE_SIDE_STYLE ('',( #200953 ) ) ;
#4365 = ORIENTED_EDGE ( 'NONE', *, *, #71214, .F. ) ;
#4366 = VERTEX_POINT ( 'NONE', #58667 ) ;
#4367 = VECTOR ( 'NONE', #26101, 1000.000000000000200 ) ;
#4368 = CARTESIAN_POINT ( 'NONE',  ( 1.250000000000000000, -0.09999999999999999200, 4.800000000000000700 ) ) ;
#4369 = CARTESIAN_POINT ( 'NONE',  ( 0.6333580490800335700, 1.600000000000000100, 1.136741545344026800 ) ) ;
#4370 = VERTEX_POINT ( 'NONE', #161156 ) ;
#4371 = UNCERTAINTY_MEASURE_WITH_UNIT (LENGTH_MEASURE( 1.000000000000000100E-005 ), #179139, 'distance_accuracy_value', 'NONE');
#4372 = PRESENTATION_STYLE_ASSIGNMENT (( #128782 ) ) ;
#4373 = CARTESIAN_POINT ( 'NONE',  ( 1.752350034431433800, 0.002055009228789947900, 3.885381716664120200 ) ) ;
#4374 = ORIENTED_EDGE ( 'NONE', *, *, #16262, .F. ) ;
#4375 = CARTESIAN_POINT ( 'NONE',  ( -0.5999999999999998700, 0.0000000000000000000, -0.4499999999999999000 ) ) ;
#4376 = ORIENTED_EDGE ( 'NONE', *, *, #78106, .T. ) ;
#4377 = ORIENTED_EDGE ( 'NONE', *, *, #140066, .F. ) ;
#4378 = DIRECTION ( 'NONE',  ( -0.0000000000000000000, 0.0000000000000000000, 1.000000000000000000 ) ) ;
#4379 = VERTEX_POINT ( 'NONE', #41542 ) ;
#4380 = CARTESIAN_POINT ( 'NONE',  ( 2.185714285714285500, 1.000000000000000000, 1.080952380952381100 ) ) ;
#4381 = EDGE_CURVE ( 'NONE', #10621, #164142, #145325, .T. ) ;
#4382 = ORIENTED_EDGE ( 'NONE', *, *, #116564, .T. ) ;
#4383 = COLOUR_RGB ( '',0.8980392156862745400, 0.9176470588235293700, 0.9294117647058823800 ) ;
#4384 = AXIS2_PLACEMENT_3D ( 'NONE', #219787, #117262, #14834 ) ;
#4385 = CARTESIAN_POINT ( 'NONE',  ( 3.115809963490171300, 0.9010472266500357800, -2.775000000000000400 ) ) ;
#4386 = DIRECTION ( 'NONE',  ( -0.0000000000000000000, 1.000000000000000000, -0.0000000000000000000 ) ) ;
#4387 = CARTESIAN_POINT ( 'NONE',  ( 0.3000000000000001600, 0.4385194736228803500, -0.8710962542340937600 ) ) ;
#4388 = CARTESIAN_POINT ( 'NONE',  ( -1.913655667217392800, 1.000000000000000200, 0.2860826408578011600 ) ) ;
#4390 = EDGE_CURVE ( 'NONE', #162826, #8945, #99876, .T. ) ;
#4389 = SURFACE_STYLE_USAGE ( .BOTH. , #106846 ) ;
#4391 =( NAMED_UNIT ( * ) PLANE_ANGLE_UNIT ( ) SI_UNIT ( $, .RADIAN. ) );
#4392 = LINE ( 'NONE', #139233, #140871 ) ;
#4393 = CARTESIAN_POINT ( 'NONE',  ( -0.3047619047619049000, 0.9899999999999999900, -0.1958333333333328000 ) ) ;
#4394 = CARTESIAN_POINT ( 'NONE',  ( -4.008819861851026000, 0.1270080480054717500, 0.2249999999999997600 ) ) ;
#4395 = SURFACE_STYLE_USAGE ( .BOTH. , #106851 ) ;
#4396 = CARTESIAN_POINT ( 'NONE',  ( -3.799999999999999800, -0.08622030722084091100, -1.050000000000000000 ) ) ;
#4397 = UNCERTAINTY_MEASURE_WITH_UNIT (LENGTH_MEASURE( 1.000000000000000100E-005 ), #67567, 'distance_accuracy_value', 'NONE');
#4399 = ORIENTED_EDGE ( 'NONE', *, *, #104702, .T. ) ;
#4398 = PRESENTATION_LAYER_ASSIGNMENT (  '', '', ( #215110 ) ) ;
#4400 = CARTESIAN_POINT ( 'NONE',  ( -2.162258223976209100, 0.07479825934743120100, 4.605580476928592400 ) ) ;
#4401 = ADVANCED_FACE ( 'NONE', ( #190830 ), #78417, .F. ) ;
#4402 = VERTEX_POINT ( 'NONE', #128200 ) ;
#4403 = CARTESIAN_POINT ( 'NONE',  ( -0.6652718942905340200, 0.4550000000000000200, -0.2658790345516151000 ) ) ;
#4405 = CARTESIAN_POINT ( 'NONE',  ( 0.8310349932873213300, 1.600000000000000300, 0.7675204680788529900 ) ) ;
#4404 = CARTESIAN_POINT ( 'NONE',  ( -0.3118711761867527000, 0.9999999999999997800, 0.7181876667543817300 ) ) ;
#4406 = CARTESIAN_POINT ( 'NONE',  ( 0.0000000000000000000, -0.2000000000000000100, 0.0000000000000000000 ) ) ;
#4407 = ORIENTED_EDGE ( 'NONE', *, *, #78578, .F. ) ;
#4408 = STYLED_ITEM ( 'NONE', ( #97984 ), #165963 ) ;
#4409 = MECHANICAL_DESIGN_GEOMETRIC_PRESENTATION_REPRESENTATION (  '', ( #203643 ), #15896 ) ;
#4411 = SURFACE_SIDE_STYLE ('',( #176737 ) ) ;
#4410 = AXIS2_PLACEMENT_3D ( 'NONE', #120630, #35481, #18922 ) ;
#4412 = FILL_AREA_STYLE ('',( #5893 ) ) ;
#4413 = ORIENTED_EDGE ( 'NONE', *, *, #30108, .T. ) ;
#4414 = CARTESIAN_POINT ( 'NONE',  ( 0.1001685861025326500, 1.340000000000000700, 0.2502561256880275800 ) ) ;
#4415 = PRESENTATION_LAYER_ASSIGNMENT (  '', '', ( #215123 ) ) ;
#4416 = ORIENTED_EDGE ( 'NONE', *, *, #142319, .F. ) ;
#4417 = LINE ( 'NONE', #71613, #44592 ) ;
#4418 = EDGE_LOOP ( 'NONE', ( #167629, #147761, #24768, #200752 ) ) ;
#4419 = AXIS2_PLACEMENT_3D ( 'NONE', #21624, #141265, #38885 ) ;
#4420 = DIRECTION ( 'NONE',  ( 1.000000000000000000, 7.635226566799332600E-018, 0.0000000000000000000 ) ) ;
#4421 = ORIENTED_EDGE ( 'NONE', *, *, #194313, .T. ) ;
#4422 =( GEOMETRIC_REPRESENTATION_CONTEXT ( 3 ) GLOBAL_UNCERTAINTY_ASSIGNED_CONTEXT ( ( #42613 ) ) GLOBAL_UNIT_ASSIGNED_CONTEXT ( ( #34264, #153865, #51384 ) ) REPRESENTATION_CONTEXT ( 'NONE', 'WORKASPACE' ) );
#4423 = ORIENTED_EDGE ( 'NONE', *, *, #154774, .T. ) ;
#4424 =( NAMED_UNIT ( * ) PLANE_ANGLE_UNIT ( ) SI_UNIT ( $, .RADIAN. ) );
#4425 = DIRECTION ( 'NONE',  ( 0.0000000000000000000, 0.0000000000000000000, -1.000000000000000000 ) ) ;
#4426 =( NAMED_UNIT ( * ) PLANE_ANGLE_UNIT ( ) SI_UNIT ( $, .RADIAN. ) );
#4427 = CARTESIAN_POINT ( 'NONE',  ( -0.08333333333333334300, 8.541666666666667900, 7.703333333333333100 ) ) ;
#4428 =( LENGTH_UNIT ( ) NAMED_UNIT ( * ) SI_UNIT ( .MILLI., .METRE. ) );
#4429 = AXIS2_PLACEMENT_3D ( 'NONE', #35097, #154699, #52204 ) ;
#4430 = CARTESIAN_POINT ( 'NONE',  ( 3.941495961081184200, 0.1886990370373326000, -1.825000000000000200 ) ) ;
#4431 = VERTEX_POINT ( 'NONE', #25764 ) ;
#4432 = CARTESIAN_POINT ( 'NONE',  ( -3.234999999999999900, 0.6000000000000002000, -0.4000000000000001900 ) ) ;
#4433 = UNCERTAINTY_MEASURE_WITH_UNIT (LENGTH_MEASURE( 1.000000000000000100E-005 ), #48233, 'distance_accuracy_value', 'NONE');
#4434 = CARTESIAN_POINT ( 'NONE',  ( 0.9152231670137107600, 1.000000000000000200, 0.5094754471091842400 ) ) ;
#4435 = CARTESIAN_POINT ( 'NONE',  ( -1.600000000000000100, 0.05000000000000001000, 0.6999999999999997300 ) ) ;
#4436 = AXIS2_PLACEMENT_3D ( 'NONE', #5320, #124898, #22524 ) ;
#4437 = ORIENTED_EDGE ( 'NONE', *, *, #112551, .T. ) ;
#4438 =( NAMED_UNIT ( * ) PLANE_ANGLE_UNIT ( ) SI_UNIT ( $, .RADIAN. ) );
#4440 = FILL_AREA_STYLE_COLOUR ( '', #5106 ) ;
#4439 = CARTESIAN_POINT ( 'NONE',  ( -0.4499999999999997900, 0.009999999999999998500, -3.700000000000000200 ) ) ;
#4441 = CARTESIAN_POINT ( 'NONE',  ( 0.3749999999999999400, 0.0000000000000000000, 16.01000000000000200 ) ) ;
#4442 = MECHANICAL_DESIGN_GEOMETRIC_PRESENTATION_REPRESENTATION (  '', ( #203671 ), #15925 ) ;
#4443 = DIRECTION ( 'NONE',  ( 0.0000000000000000000, 0.0000000000000000000, 1.000000000000000000 ) ) ;
#4445 = ORIENTED_EDGE ( 'NONE', *, *, #174603, .T. ) ;
#4444 = CARTESIAN_POINT ( 'NONE',  ( 2.625000000000000000, 3.399999999999999900, 2.300000000000000300 ) ) ;
#4446 = EDGE_CURVE ( 'NONE', #16000, #19482, #123803, .T. ) ;
#4447 = ORIENTED_EDGE ( 'NONE', *, *, #50406, .T. ) ;
#4448 = CARTESIAN_POINT ( 'NONE',  ( 0.2718367124087492400, 1.800000000000000500, 0.1526834220711300300 ) ) ;
#4449 = CARTESIAN_POINT ( 'NONE',  ( 3.799999999999999800, -0.09000000000000002400, 1.249999999999999800 ) ) ;
#4450 =( NAMED_UNIT ( * ) PLANE_ANGLE_UNIT ( ) SI_UNIT ( $, .RADIAN. ) );
#4451 = ADVANCED_FACE ( 'NONE', ( #214932 ), #147938, .T. ) ;
#4452 = CARTESIAN_POINT ( 'NONE',  ( 3.294122988163838100, 0.1031983619037908400, -1.125000000000000200 ) ) ;
#4453 = CARTESIAN_POINT ( 'NONE',  ( -3.600000000000000100, -0.1000000000000000100, -0.6500000000000001300 ) ) ;
#4454 = CARTESIAN_POINT ( 'NONE',  ( 1.305194805194804800, 1.600000000000000100, -0.6785714285714288300 ) ) ;
#4455 = PRESENTATION_LAYER_ASSIGNMENT (  '', '', ( #15942 ) ) ;
#4456 = FILL_AREA_STYLE_COLOUR ( '', #151099 ) ;
#4457 = EDGE_CURVE ( 'NONE', #88641, #101279, #193420, .T. ) ;
#4459 = ORIENTED_EDGE ( 'NONE', *, *, #9420, .T. ) ;
#4458 =( NAMED_UNIT ( * ) PLANE_ANGLE_UNIT ( ) SI_UNIT ( $, .RADIAN. ) );
#4460 = ORIENTED_EDGE ( 'NONE', *, *, #29401, .F. ) ;
#4461 = ORIENTED_EDGE ( 'NONE', *, *, #100348, .F. ) ;
#4462 = CYLINDRICAL_SURFACE ( 'NONE', #160380, 0.09999999999999982500 ) ;
#4463 = EDGE_CURVE ( 'NONE', #150889, #204767, #62312, .T. ) ;
#4464 = CARTESIAN_POINT ( 'NONE',  ( 0.7700000000000000200, 2.500000000000000000, 33.78999999999999900 ) ) ;
#4465 = ORIENTED_EDGE ( 'NONE', *, *, #20913, .T. ) ;
#4466 = LINE ( 'NONE', #164469, #181140 ) ;
#4467 = ORIENTED_EDGE ( 'NONE', *, *, #95440, .T. ) ;
#4469 = FILL_AREA_STYLE_COLOUR ( '', #102628 ) ;
#4468 = CARTESIAN_POINT ( 'NONE',  ( -0.5200804166494773500, 1.000000000000000000, 0.3323581812073246900 ) ) ;
#4470 = PRESENTATION_LAYER_ASSIGNMENT (  '', '', ( #215168 ) ) ;
#4472 = ORIENTED_EDGE ( 'NONE', *, *, #213585, .T. ) ;
#4471 = VECTOR ( 'NONE', #16712, 1000.000000000000000 ) ;
#4473 = LINE ( 'NONE', #173258, #221230 ) ;
#4474 = DIRECTION ( 'NONE',  ( -0.0000000000000000000, -1.000000000000000000, -0.0000000000000000000 ) ) ;
#4476 = ORIENTED_EDGE ( 'NONE', *, *, #206345, .T. ) ;
#4475 = CARTESIAN_POINT ( 'NONE',  ( -3.774059951520139000, 0.01047338979074689300, -0.2500000614209569300 ) ) ;
#4477 = LINE ( 'NONE', #83501, #44653 ) ;
#4478 = LINE ( 'NONE', #184699, #95516 ) ;
#4479 = COLOUR_RGB ( '',0.6666666666666666300, 0.6980392156862744700, 0.7686274509803920900 ) ;
#4480 = VECTOR ( 'NONE', #1528, 1000.000000000000000 ) ;
#4482 = SURFACE_STYLE_FILL_AREA ( #215191 ) ;
#4481 = SURFACE_STYLE_USAGE ( .BOTH. , #106934 ) ;
#4483 =( GEOMETRIC_REPRESENTATION_CONTEXT ( 3 ) GLOBAL_UNCERTAINTY_ASSIGNED_CONTEXT ( ( #212575 ) ) GLOBAL_UNIT_ASSIGNED_CONTEXT ( ( #80233, #199874, #97390 ) ) REPRESENTATION_CONTEXT ( 'NONE', 'WORKASPACE' ) );
#4484 = EDGE_LOOP ( 'NONE', ( #103077, #196085, #5909, #45657 ) ) ;
#4485 = LINE ( 'NONE', #69620, #170454 ) ;
#4486 = VERTEX_POINT ( 'NONE', #10047 ) ;
#4487 = CARTESIAN_POINT ( 'NONE',  ( 2.154949097158587800E-017, 0.1229508196721314200, 5.302459016393442000 ) ) ;
#4488 = PRESENTATION_STYLE_ASSIGNMENT (( #15727 ) ) ;
#4490 = CARTESIAN_POINT ( 'NONE',  ( -0.7657738095238100200, 1.000000000000000000, 0.8799107142857146600 ) ) ;
#4489 = CARTESIAN_POINT ( 'NONE',  ( -0.2863636363636364300, 1.800000000000000000, 0.1970170454545454600 ) ) ;
#4491 = DIRECTION ( 'NONE',  ( 1.000000000000000000, 0.0000000000000000000, -7.228014483236697000E-017 ) ) ;
#4492 = ADVANCED_FACE ( 'NONE', ( #107782 ), #86288, .T. ) ;
#4493 = DIRECTION ( 'NONE',  ( -0.0000000000000000000, -0.0000000000000000000, -1.000000000000000000 ) ) ;
#4494 =( NAMED_UNIT ( * ) PLANE_ANGLE_UNIT ( ) SI_UNIT ( $, .RADIAN. ) );
#4495 = CARTESIAN_POINT ( 'NONE',  ( -1.367343309396232800, 0.3118197155039164100, -0.7500000000000006700 ) ) ;
#4496 = LINE ( 'NONE', #107774, #135606 ) ;
#4497 = COLOUR_RGB ( '',0.8980392156862745400, 0.9176470588235293700, 0.9294117647058823800 ) ;
#4498 = CARTESIAN_POINT ( 'NONE',  ( 0.0000000000000000000, 2.149999999999999900, 0.0000000000000000000 ) ) ;
#4499 = ADVANCED_FACE ( 'NONE', ( #131841 ), #200016, .F. ) ;
#4500 = SURFACE_STYLE_USAGE ( .BOTH. , #106952 ) ;
#4501 = CIRCLE ( 'NONE', #220462, 0.2249999999999995100 ) ;
#4502 = CARTESIAN_POINT ( 'NONE',  ( -3.500000000000000000, 0.5749999999999999600, 2.174999999999999800 ) ) ;
#4503 = CARTESIAN_POINT ( 'NONE',  ( 3.898167722570840900, -0.02210998129830453800, 3.050000000000000300 ) ) ;
#4504 = ORIENTED_EDGE ( 'NONE', *, *, #29240, .F. ) ;
#4506 = EDGE_CURVE ( 'NONE', #145474, #60570, #70185, .T. ) ;
#4505 =( GEOMETRIC_REPRESENTATION_CONTEXT ( 3 ) GLOBAL_UNCERTAINTY_ASSIGNED_CONTEXT ( ( #63769 ) ) GLOBAL_UNIT_ASSIGNED_CONTEXT ( ( #23205, #142843, #40435 ) ) REPRESENTATION_CONTEXT ( 'NONE', 'WORKASPACE' ) );
#4507 = CARTESIAN_POINT ( 'NONE',  ( -0.3569865173523512600, 1.600000000000000100, -0.3067981961103830600 ) ) ;
#4508 = MECHANICAL_DESIGN_GEOMETRIC_PRESENTATION_REPRESENTATION (  '', ( #203727 ), #15981 ) ;
#4509 = CARTESIAN_POINT ( 'NONE',  ( 4.601460488262010700, 0.07471460235688096000, -1.025000000000000100 ) ) ;
#4511 = VERTEX_POINT ( 'NONE', #220939 ) ;
#4510 = CARTESIAN_POINT ( 'NONE',  ( -2.800000000000000300, 0.009999999999999998500, 2.050000000000000300 ) ) ;
#4512 = PRESENTATION_LAYER_ASSIGNMENT (  '', '', ( #203729 ) ) ;
#4513 =( NAMED_UNIT ( * ) SI_UNIT ( $, .STERADIAN. ) SOLID_ANGLE_UNIT ( ) );
#4514 = CARTESIAN_POINT ( 'NONE',  ( 0.5938352419828305500, 0.4499999999999999000, -0.1959854846240242400 ) ) ;
#4515 = ORIENTED_EDGE ( 'NONE', *, *, #165306, .T. ) ;
#4516 = SURFACE_STYLE_FILL_AREA ( #171274 ) ;
#4517 =( NAMED_UNIT ( * ) PLANE_ANGLE_UNIT ( ) SI_UNIT ( $, .RADIAN. ) );
#4518 = CARTESIAN_POINT ( 'NONE',  ( 5.080000000000000100, 2.935209930231399900, -0.4220815507351466400 ) ) ;
#4519 = EDGE_CURVE ( 'NONE', #14400, #35995, #57449, .T. ) ;
#4520 = DIRECTION ( 'NONE',  ( 0.0000000000000000000, -3.614007241618349200E-015, 1.000000000000000000 ) ) ;
#4521 = LINE ( 'NONE', #213881, #135625 ) ;
#4522 = CARTESIAN_POINT ( 'NONE',  ( 1.250000000000000000, -0.09000000000000002400, 3.799999999999999800 ) ) ;
#4523 = FILL_AREA_STYLE_COLOUR ( '', #22971 ) ;
#4524 = EDGE_CURVE ( 'NONE', #9996, #170411, #24730, .T. ) ;
#4525 = DIRECTION ( 'NONE',  ( -1.000000000000000000, -0.0000000000000000000, -0.0000000000000000000 ) ) ;
#4526 = PRESENTATION_STYLE_ASSIGNMENT (( #12601 ) ) ;
#4527 = CARTESIAN_POINT ( 'NONE',  ( 0.2862207088066345300, 1.810000000000000300, 0.1969398977413168200 ) ) ;
#4528 = FILL_AREA_STYLE ('',( #72583 ) ) ;
#4529 = MECHANICAL_DESIGN_GEOMETRIC_PRESENTATION_REPRESENTATION (  '', ( #203742 ), #15998 ) ;
#4530 = CARTESIAN_POINT ( 'NONE',  ( -1.594342404023449300, 0.4648007507460653100, 0.4118087135205833500 ) ) ;
#4531 = EDGE_CURVE ( 'NONE', #115943, #61489, #152985, .T. ) ;
#4532 = LINE ( 'NONE', #163675, #181203 ) ;
#4533 = ADVANCED_FACE ( 'NONE', ( #110305 ), #188326, .F. ) ;
#4534 = DIRECTION ( 'NONE',  ( 0.0000000000000000000, 1.000000000000000000, 0.0000000000000000000 ) ) ;
#4535 = EDGE_CURVE ( 'NONE', #121759, #106436, #51789, .T. ) ;
#4536 = VECTOR ( 'NONE', #162566, 1000.000000000000000 ) ;
#4537 = DIRECTION ( 'NONE',  ( 0.0000000000000000000, 1.000000000000000000, 0.0000000000000000000 ) ) ;
#4539 = SURFACE_SIDE_STYLE ('',( #95311 ) ) ;
#4538 = AXIS2_PLACEMENT_3D ( 'NONE', #218511, #133254, #30835 ) ;
#4540 = DIRECTION ( 'NONE',  ( -1.000000000000000000, 0.0000000000000000000, 0.0000000000000000000 ) ) ;
#4541 = STYLED_ITEM ( 'NONE', ( #64007 ), #74008 ) ;
#4543 = VERTEX_POINT ( 'NONE', #207415 ) ;
#4542 = CARTESIAN_POINT ( 'NONE',  ( -0.04008219600199194200, 1.340000000000000500, 0.3307140792310026000 ) ) ;
#4545 = ORIENTED_EDGE ( 'NONE', *, *, #147435, .T. ) ;
#4544 = PRESENTATION_LAYER_ASSIGNMENT (  '', '', ( #203767 ) ) ;
#4546 = ORIENTED_EDGE ( 'NONE', *, *, #116968, .T. ) ;
#4547 = CARTESIAN_POINT ( 'NONE',  ( 27.94000000000000100, 3.269704267429701000, 0.0000000000000000000 ) ) ;
#4548 = DIRECTION ( 'NONE',  ( 0.0000000000000000000, -1.000000000000000000, -1.084202172485504400E-016 ) ) ;
#4550 = DIRECTION ( 'NONE',  ( -0.0000000000000000000, -0.0000000000000000000, 1.000000000000000000 ) ) ;
#4549 = SURFACE_SIDE_STYLE ('',( #88710 ) ) ;
#4551 = ORIENTED_EDGE ( 'NONE', *, *, #125207, .T. ) ;
#4552 = CARTESIAN_POINT ( 'NONE',  ( 0.1155779682334052600, 1.809999999999999800, -0.2941927600125064900 ) ) ;
#4554 = EDGE_CURVE ( 'NONE', #187555, #211740, #97334, .T. ) ;
#4553 = CARTESIAN_POINT ( 'NONE',  ( -0.0008847402597403744600, 0.4550000000000000700, 0.3077922077922077800 ) ) ;
#4555 = CARTESIAN_POINT ( 'NONE',  ( 0.6590422077922077900, 0.4550000000000000200, 0.2454545454545454500 ) ) ;
#4556 = ORIENTED_EDGE ( 'NONE', *, *, #220778, .T. ) ;
#4557 = CARTESIAN_POINT ( 'NONE',  ( -1.678960780543711500, 0.5000000000000000000, 0.2750000000000000200 ) ) ;
#4558 = VERTEX_POINT ( 'NONE', #156532 ) ;
#4559 = AXIS2_PLACEMENT_3D ( 'NONE', #53681, #2854, #122448 ) ;
#4560 =( NAMED_UNIT ( * ) PLANE_ANGLE_UNIT ( ) SI_UNIT ( $, .RADIAN. ) );
#4561 = CIRCLE ( 'NONE', #90523, 0.8999999999999999100 ) ;
#4562 = EDGE_LOOP ( 'NONE', ( #59524, #20704, #108876, #147331 ) ) ;
#4563 = EDGE_LOOP ( 'NONE', ( #95704, #209001, #27517, #53071 ) ) ;
#4564 = ADVANCED_FACE ( 'NONE', ( #91984 ), #177638, .T. ) ;
#4565 = ORIENTED_EDGE ( 'NONE', *, *, #125179, .F. ) ;
#4566 = COLOUR_RGB ( '',0.8000000000000000400, 0.8078431372549019800, 0.8000000000000000400 ) ;
#4567 = CARTESIAN_POINT ( 'NONE',  ( 2.750000000000000400, -0.1000000000000000100, 5.000000000000000000 ) ) ;
#4568 = VECTOR ( 'NONE', #148116, 1000.000000000000000 ) ;
#4569 = EDGE_CURVE ( 'NONE', #20715, #25664, #960, .T. ) ;
#4570 = PRESENTATION_LAYER_ASSIGNMENT (  '', '', ( #215251 ) ) ;
#4572 = DIRECTION ( 'NONE',  ( 0.3284739573731326200, 0.0000000000000000000, 0.9445130276113894400 ) ) ;
#4571 = STYLED_ITEM ( 'NONE', ( #47608 ), #79605 ) ;
#4573 =( NAMED_UNIT ( * ) SI_UNIT ( $, .STERADIAN. ) SOLID_ANGLE_UNIT ( ) );
#4574 = SURFACE_STYLE_USAGE ( .BOTH. , #107030 ) ;
#4575 = CARTESIAN_POINT ( 'NONE',  ( 0.1377055681405657300, 1.809999999999999800, 1.216677985621396500 ) ) ;
#4576 = CARTESIAN_POINT ( 'NONE',  ( 1.300000000000000000, 0.05000000000000000300, -1.000000000000000000 ) ) ;
#4577 = CARTESIAN_POINT ( 'NONE',  ( -0.3750000000000000600, 8.249999999999996400, 0.3750000000000000000 ) ) ;
#4578 = ORIENTED_EDGE ( 'NONE', *, *, #178249, .T. ) ;
#4579 = VERTEX_POINT ( 'NONE', #71266 ) ;
#4580 = ORIENTED_EDGE ( 'NONE', *, *, #53221, .F. ) ;
#4581 = EDGE_CURVE ( 'NONE', #7361, #9640, #132090, .T. ) ;
#4582 = CIRCLE ( 'NONE', #159738, 0.2099999999999999100 ) ;
#4583 = VECTOR ( 'NONE', #207898, 1000.000000000000000 ) ;
#4584 = ORIENTED_EDGE ( 'NONE', *, *, #188195, .F. ) ;
#4585 = CARTESIAN_POINT ( 'NONE',  ( -0.6999999999999998400, 0.007784574410569040400, 0.6356406982657468700 ) ) ;
#4586 = ORIENTED_EDGE ( 'NONE', *, *, #123786, .T. ) ;
#4587 = B_SPLINE_CURVE_WITH_KNOTS ( 'NONE', 3,
 ( #85195, #187636, #221983, #119505, #17048, #136689, #34335 ),
 .UNSPECIFIED., .F., .F.,
 ( 4, 1, 1, 1, 4 ),
 ( 0.0000000000000000000, 0.2900531725896116600, 0.5411843734119948800, 0.7762457215889350100, 1.000000000000000000 ),
 .UNSPECIFIED. ) ;
#4588 = ORIENTED_EDGE ( 'NONE', *, *, #151986, .T. ) ;
#4589 = ORIENTED_EDGE ( 'NONE', *, *, #4128, .T. ) ;
#4590 = ORIENTED_EDGE ( 'NONE', *, *, #4941, .T. ) ;
#4591 = CARTESIAN_POINT ( 'NONE',  ( -2.649999999999999000, 0.09142135623730952800, -3.509130850106927400 ) ) ;
#4592 = ORIENTED_EDGE ( 'NONE', *, *, #48621, .F. ) ;
#4593 = PRESENTATION_STYLE_ASSIGNMENT (( #80602 ) ) ;
#4594 = DIRECTION ( 'NONE',  ( -0.0000000000000000000, -1.000000000000000000, -0.0000000000000000000 ) ) ;
#4595 = SURFACE_SIDE_STYLE ('',( #103429 ) ) ;
#4596 = AXIS2_PLACEMENT_3D ( 'NONE', #115187, #12800, #132429 ) ;
#4597 = CARTESIAN_POINT ( 'NONE',  ( -3.758443843098231000, 0.3630236133250204200, 0.5749999999999997300 ) ) ;
#4598 = PLANE ( 'NONE',  #15771 ) ;
#4599 = CARTESIAN_POINT ( 'NONE',  ( -0.3147446254561406300, 1.800000000000000500, 0.5034942098976249400 ) ) ;
#4600 =( NAMED_UNIT ( * ) SI_UNIT ( $, .STERADIAN. ) SOLID_ANGLE_UNIT ( ) );
#4601 = AXIS2_PLACEMENT_3D ( 'NONE', #6863, #126477, #24081 ) ;
#4602 = EDGE_CURVE ( 'NONE', #21308, #20629, #142794, .T. ) ;
#4603 = PRESENTATION_LAYER_ASSIGNMENT (  '', '', ( #203853 ) ) ;
#4604 =( NAMED_UNIT ( * ) PLANE_ANGLE_UNIT ( ) SI_UNIT ( $, .RADIAN. ) );
#4605 = FILL_AREA_STYLE_COLOUR ( '', #136245 ) ;
#4606 = ORIENTED_EDGE ( 'NONE', *, *, #33531, .T. ) ;
#4607 = EDGE_CURVE ( 'NONE', #18999, #25614, #41113, .T. ) ;
#4608 = MECHANICAL_DESIGN_GEOMETRIC_PRESENTATION_REPRESENTATION (  '', ( #192361 ), #16120 ) ;
#4609 = VERTEX_POINT ( 'NONE', #89265 ) ;
#4610 = CARTESIAN_POINT ( 'NONE',  ( -0.5792653589681290300, 1.590000000000000300, 0.7513277074485253900 ) ) ;
#4611 = DIRECTION ( 'NONE',  ( 0.0000000000000000000, 0.0000000000000000000, 1.000000000000000000 ) ) ;
#4612 = AXIS2_PLACEMENT_3D ( 'NONE', #121929, #19491, #36802 ) ;
#4613 = FILL_AREA_STYLE_COLOUR ( '', #193249 ) ;
#4614 =( LENGTH_UNIT ( ) NAMED_UNIT ( * ) SI_UNIT ( .MILLI., .METRE. ) );
#4615 = EDGE_LOOP ( 'NONE', ( #105975, #172668, #79008, #133775 ) ) ;
#4616 = CARTESIAN_POINT ( 'NONE',  ( 1.000000000000000900, -0.1999999999999997300, 0.0000000000000000000 ) ) ;
#4617 = SURFACE_STYLE_USAGE ( .BOTH. , #107079 ) ;
#4619 = ORIENTED_EDGE ( 'NONE', *, *, #1839, .F. ) ;
#4618 = DIRECTION ( 'NONE',  ( -0.0000000000000000000, -0.0000000000000000000, 1.000000000000000000 ) ) ;
#4620 = CARTESIAN_POINT ( 'NONE',  ( 1.825000000000000200, 0.1270080480054717500, -4.008819861851026000 ) ) ;
#4621 =( NAMED_UNIT ( * ) PLANE_ANGLE_UNIT ( ) SI_UNIT ( $, .RADIAN. ) );
#4622 = CARTESIAN_POINT ( 'NONE',  ( -1.249999999999999800, -0.1000000000000000100, -3.600000000000000100 ) ) ;
#4623 = DIRECTION ( 'NONE',  ( 1.000000000000000000, -4.336808689942015800E-016, -0.0000000000000000000 ) ) ;
#4624 = STYLED_ITEM ( 'NONE', ( #87034 ), #132456 ) ;
#4625 = PLANE ( 'NONE',  #165372 ) ;
#4627 = UNCERTAINTY_MEASURE_WITH_UNIT (LENGTH_MEASURE( 1.000000000000000100E-005 ), #124096, 'distance_accuracy_value', 'NONE');
#4626 = CARTESIAN_POINT ( 'NONE',  ( -3.500000000000000400, 0.4250000000000000400, -1.375000000000000200 ) ) ;
#4628 = FILL_AREA_STYLE ('',( #192382 ) ) ;
#4629 = DIRECTION ( 'NONE',  ( 0.0000000000000000000, 0.0000000000000000000, 1.000000000000000000 ) ) ;
#4631 = EDGE_CURVE ( 'NONE', #65008, #183038, #81300, .T. ) ;
#4630 = DIRECTION ( 'NONE',  ( 0.0000000000000000000, 0.0000000000000000000, 1.000000000000000000 ) ) ;
#4632 =( NAMED_UNIT ( * ) PLANE_ANGLE_UNIT ( ) SI_UNIT ( $, .RADIAN. ) );
#4633 = ORIENTED_EDGE ( 'NONE', *, *, #184253, .F. ) ;
#4634 = ORIENTED_EDGE ( 'NONE', *, *, #135520, .T. ) ;
#4635 = DIRECTION ( 'NONE',  ( 1.000000000000000000, 1.258448950206388900E-016, 0.0000000000000000000 ) ) ;
#4636 = STYLED_ITEM ( 'NONE', ( #177321 ), #29655 ) ;
#4637 = SURFACE_SIDE_STYLE ('',( #220887 ) ) ;
#4638 =( NAMED_UNIT ( * ) SI_UNIT ( $, .STERADIAN. ) SOLID_ANGLE_UNIT ( ) );
#4639 = PRESENTATION_STYLE_ASSIGNMENT (( #48200 ) ) ;
#4640 = ORIENTED_EDGE ( 'NONE', *, *, #191112, .T. ) ;
#4641 = PRESENTATION_STYLE_ASSIGNMENT (( #62465 ) ) ;
#4642 = ORIENTED_EDGE ( 'NONE', *, *, #77946, .T. ) ;
#4643 = SURFACE_STYLE_USAGE ( .BOTH. , #107109 ) ;
#4644 = DIRECTION ( 'NONE',  ( 1.000000000000000000, 0.0000000000000000000, -7.228014483236697000E-017 ) ) ;
#4645 = DIRECTION ( 'NONE',  ( 0.0000000000000000000, 0.0000000000000000000, 1.000000000000000000 ) ) ;
#4646 = PRESENTATION_LAYER_ASSIGNMENT (  '', '', ( #215349 ) ) ;
#4648 = ORIENTED_EDGE ( 'NONE', *, *, #37223, .F. ) ;
#4647 =( GEOMETRIC_REPRESENTATION_CONTEXT ( 3 ) GLOBAL_UNCERTAINTY_ASSIGNED_CONTEXT ( ( #157182 ) ) GLOBAL_UNIT_ASSIGNED_CONTEXT ( ( #220252, #117781, #15329 ) ) REPRESENTATION_CONTEXT ( 'NONE', 'WORKASPACE' ) );
#4649 = EDGE_LOOP ( 'NONE', ( #14531, #98479, #143409, #145397 ) ) ;
#4650 =( LENGTH_UNIT ( ) NAMED_UNIT ( * ) SI_UNIT ( .MILLI., .METRE. ) );
#4651 = ORIENTED_EDGE ( 'NONE', *, *, #122806, .F. ) ;
#4652 = FILL_AREA_STYLE_COLOUR ( '', #180651 ) ;
#4653 = AXIS2_PLACEMENT_3D ( 'NONE', #195248, #92835, #212462 ) ;
#4654 = CARTESIAN_POINT ( 'NONE',  ( 2.250000000000000400, 0.01000000000000002600, 3.799999999999999800 ) ) ;
#4655 = DIRECTION ( 'NONE',  ( -1.000000000000000000, 0.0000000000000000000, 0.0000000000000000000 ) ) ;
#4656 = DIRECTION ( 'NONE',  ( -0.0000000000000000000, -1.000000000000000000, -0.0000000000000000000 ) ) ;
#4657 = EDGE_CURVE ( 'NONE', #149647, #90471, #126654, .T. ) ;
#4658 = CARTESIAN_POINT ( 'NONE',  ( -0.09759646471902352900, 0.4550000000000000200, -0.03373406053938211900 ) ) ;
#4659 = ADVANCED_FACE ( 'NONE', ( #212346 ), #161857, .T. ) ;
#4660 = SURFACE_SIDE_STYLE ('',( #123697 ) ) ;
#4661 = ORIENTED_EDGE ( 'NONE', *, *, #87975, .F. ) ;
#4662 = CARTESIAN_POINT ( 'NONE',  ( 3.729832910597747900, 0.009999999999999566500, -0.1627125749954996500 ) ) ;
#4663 = ORIENTED_EDGE ( 'NONE', *, *, #47606, .F. ) ;
#4664 = ORIENTED_EDGE ( 'NONE', *, *, #174103, .T. ) ;
#4665 = LINE ( 'NONE', #64870, #95717 ) ;
#4666 = PRESENTATION_LAYER_ASSIGNMENT (  '', '', ( #215364 ) ) ;
#4667 = FACE_OUTER_BOUND ( 'NONE', #54429, .T. ) ;
#4668 =( NAMED_UNIT ( * ) SI_UNIT ( $, .STERADIAN. ) SOLID_ANGLE_UNIT ( ) );
#4669 = CARTESIAN_POINT ( 'NONE',  ( -2.800000000000000300, 0.009999999999999998500, 1.810000000000000100 ) ) ;
#4670 = ORIENTED_EDGE ( 'NONE', *, *, #61659, .T. ) ;
#4671 = SURFACE_SIDE_STYLE ('',( #137975 ) ) ;
#4672 = EDGE_LOOP ( 'NONE', ( #166985, #72858, #208650, #119152 ) ) ;
#4674 = EDGE_CURVE ( 'NONE', #154562, #183165, #150772, .T. ) ;
#4673 = CARTESIAN_POINT ( 'NONE',  ( 1.399999999999999900, 0.4000000000000000200, -0.5500000000000007100 ) ) ;
#4675 = DIRECTION ( 'NONE',  ( 0.0000000000000000000, -1.000000000000000000, -1.084202172485504400E-016 ) ) ;
#4678 = EDGE_LOOP ( 'NONE', ( #152847, #189863, #201962, #153455, #12849, #123267, #213413, #130016, #164084, #34777, #92532, #153728 ) ) ;
#4677 =( NAMED_UNIT ( * ) SI_UNIT ( $, .STERADIAN. ) SOLID_ANGLE_UNIT ( ) );
#4676 = VECTOR ( 'NONE', #209132, 1000.000000000000000 ) ;
#4680 = LINE ( 'NONE', #183122, #90370 ) ;
#4679 = FACE_OUTER_BOUND ( 'NONE', #39757, .T. ) ;
#4681 = ADVANCED_FACE ( 'NONE', ( #59723 ), #190867, .F. ) ;
#4682 = VECTOR ( 'NONE', #213882, 1000.000000000000000 ) ;
#4683 = ORIENTED_EDGE ( 'NONE', *, *, #159124, .T. ) ;
#4684 = SURFACE_STYLE_FILL_AREA ( #179735 ) ;
#4685 = FACE_OUTER_BOUND ( 'NONE', #43151, .T. ) ;
#4686 = DIRECTION ( 'NONE',  ( 0.0000000000000000000, -1.307256925131209200E-016, -1.000000000000000000 ) ) ;
#4687 = EDGE_LOOP ( 'NONE', ( #216336, #151766, #103609, #195783 ) ) ;
#4688 = CIRCLE ( 'NONE', #131960, 0.1700000000000000100 ) ;
#4689 = VERTEX_POINT ( 'NONE', #81551 ) ;
#4690 = CARTESIAN_POINT ( 'NONE',  ( -0.6500000000000000200, 0.09000000000000002400, -1.499999999999999800 ) ) ;
#4691 = PLANE ( 'NONE',  #144583 ) ;
#4692 = SURFACE_SIDE_STYLE ('',( #23277 ) ) ;
#4693 = ORIENTED_EDGE ( 'NONE', *, *, #182180, .T. ) ;
#4694 = CIRCLE ( 'NONE', #185046, 0.2250000000000003700 ) ;
#4695 = EDGE_LOOP ( 'NONE', ( #110428, #40754, #12196, #18996 ) ) ;
#4696 = EDGE_CURVE ( 'NONE', #218209, #35776, #19543, .T. ) ;
#4697 = CARTESIAN_POINT ( 'NONE',  ( 3.766561954756265000, 0.01001489675522685000, -2.654863398451416500 ) ) ;
#4698 = B_SPLINE_CURVE_WITH_KNOTS ( 'NONE', 3,
 ( #79441, #96658, #216293, #113773 ),
 .UNSPECIFIED., .F., .F.,
 ( 4, 4 ),
 ( 0.0000000000000000000, 0.6858494034323187000 ),
 .UNSPECIFIED. ) ;
#4699 = CARTESIAN_POINT ( 'NONE',  ( 0.5733112162277322900, 0.07514460464636987800, 4.601621732046907300 ) ) ;
#4700 = ADVANCED_FACE ( 'NONE', ( #196233 ), #8871, .T. ) ;
#4701 = SURFACE_SIDE_STYLE ('',( #87578 ) ) ;
#4702 = CARTESIAN_POINT ( 'NONE',  ( 0.0000000000000000000, 0.02500000000000000100, 0.0000000000000000000 ) ) ;
#4703 = VERTEX_POINT ( 'NONE', #30666 ) ;
#4704 = DIRECTION ( 'NONE',  ( -7.228014483236697000E-017, 0.0000000000000000000, -1.000000000000000000 ) ) ;
#4705 = PRESENTATION_LAYER_ASSIGNMENT (  '', '', ( #215396 ) ) ;
#4707 =( NAMED_UNIT ( * ) PLANE_ANGLE_UNIT ( ) SI_UNIT ( $, .RADIAN. ) );
#4706 = DIRECTION ( 'NONE',  ( -1.000000000000000000, 0.0000000000000000000, -0.0000000000000000000 ) ) ;
#4708 = FILL_AREA_STYLE ('',( #72779 ) ) ;
#4709 = CARTESIAN_POINT ( 'NONE',  ( 0.8223193519826922400, 0.4549999999999999600, 0.09275686173549210800 ) ) ;
#4710 = DIRECTION ( 'NONE',  ( 0.0000000000000000000, -0.0000000000000000000, -1.000000000000000000 ) ) ;
#4711 = CARTESIAN_POINT ( 'NONE',  ( -0.3252490697355305300, 0.5368987419204643800, -1.775000000000000100 ) ) ;
#4712 = EDGE_CURVE ( 'NONE', #44647, #166498, #54344, .T. ) ;
#4713 = CARTESIAN_POINT ( 'NONE',  ( -0.5220238095238098900, 0.9899999999999999900, 0.4630952380952383400 ) ) ;
#4714 = MECHANICAL_DESIGN_GEOMETRIC_PRESENTATION_REPRESENTATION (  '', ( #192445 ), #16201 ) ;
#4715 = CIRCLE ( 'NONE', #127513, 0.1000000000000000500 ) ;
#4716 = CARTESIAN_POINT ( 'NONE',  ( -1.999999999999999600, 0.02522905191464457800, 1.050000000000000000 ) ) ;
#4717 = CIRCLE ( 'NONE', #31736, 0.1999999999999996500 ) ;
#4720 = ORIENTED_EDGE ( 'NONE', *, *, #39285, .T. ) ;
#4719 = FACE_OUTER_BOUND ( 'NONE', #23619, .T. ) ;
#4718 = CARTESIAN_POINT ( 'NONE',  ( -5.450000000000000200, 0.0000000000000000000, 5.914126319928589800 ) ) ;
#4721 = CARTESIAN_POINT ( 'NONE',  ( -3.850000000000000100, 0.0000000000000000000, -0.4000000000000001900 ) ) ;
#4722 = SURFACE_STYLE_USAGE ( .BOTH. , #107176 ) ;
#4723 = LINE ( 'NONE', #187051, #50233 ) ;
#4724 = ADVANCED_FACE ( 'NONE', ( #99914 ), #88465, .T. ) ;
#4725 = DIRECTION ( 'NONE',  ( -0.0000000000000000000, 0.0000000000000000000, -1.000000000000000000 ) ) ;
#4726 = CARTESIAN_POINT ( 'NONE',  ( -1.600000000000000100, 0.05000000000000001000, -0.7000000000000006200 ) ) ;
#4727 = DIRECTION ( 'NONE',  ( 0.0000000000000000000, -1.000000000000000000, 0.0000000000000000000 ) ) ;
#4728 = SURFACE_SIDE_STYLE ('',( #39299 ) ) ;
#4729 = DIRECTION ( 'NONE',  ( -1.275531967630005500E-016, 0.0000000000000000000, -1.000000000000000000 ) ) ;
#4730 = LINE ( 'NONE', #151449, #95770 ) ;
#4731 = DIRECTION ( 'NONE',  ( -1.000000000000000000, 0.0000000000000000000, 0.0000000000000000000 ) ) ;
#4732 = COLOUR_RGB ( '',0.2274509803921568600, 0.1764705882352941000, 0.09411764705882352800 ) ;
#4734 = COLOUR_RGB ( '',0.8000000000000000400, 0.8078431372549019800, 0.8000000000000000400 ) ;
#4733 = STYLED_ITEM ( 'NONE', ( #208843 ), #167364 ) ;
#4735 = AXIS2_PLACEMENT_3D ( 'NONE', #85307, #204917, #102431 ) ;
#4736 = AXIS2_PLACEMENT_3D ( 'NONE', #67009, #186685, #84255 ) ;
#4738 = CARTESIAN_POINT ( 'NONE',  ( 1.400000000000000100, 0.0000000000000000000, -1.249999999999999800 ) ) ;
#4737 = CARTESIAN_POINT ( 'NONE',  ( -0.1249999999999999700, 8.500000000000000000, 12.57500000000000100 ) ) ;
#4739 = EDGE_CURVE ( 'NONE', #140006, #19430, #123852, .T. ) ;
#4740 = CARTESIAN_POINT ( 'NONE',  ( -1.850000000000000100, 1.400000000000006800, 1.000000000000000000 ) ) ;
#4741 =( LENGTH_UNIT ( ) NAMED_UNIT ( * ) SI_UNIT ( .MILLI., .METRE. ) );
#4742 = PRESENTATION_LAYER_ASSIGNMENT (  '', '', ( #203965 ) ) ;
#4744 = STYLED_ITEM ( 'NONE', ( #74321 ), #106869 ) ;
#4743 = CARTESIAN_POINT ( 'NONE',  ( 4.792657022571006600, 0.01000000000000018900, 1.050000000000000000 ) ) ;
#4745 = CARTESIAN_POINT ( 'NONE',  ( -1.924255952380952800, 1.000000000000000000, 1.080952380952381600 ) ) ;
#4746 = DIRECTION ( 'NONE',  ( 0.0000000000000000000, 1.084202172485504400E-016, -1.000000000000000000 ) ) ;
#4747 = SURFACE_STYLE_FILL_AREA ( #20500 ) ;
#4748 = VERTEX_POINT ( 'NONE', #135256 ) ;
#4749 = VERTEX_POINT ( 'NONE', #220528 ) ;
#4750 = CARTESIAN_POINT ( 'NONE',  ( -4.583111508825934000, 0.02064061708008380800, -0.9589308341586844100 ) ) ;
#4752 = ORIENTED_EDGE ( 'NONE', *, *, #197397, .F. ) ;
#4751 = CARTESIAN_POINT ( 'NONE',  ( -1.475000000000000100, 0.6600000000000000300, -0.2750000000000000200 ) ) ;
#4753 = STYLED_ITEM ( 'NONE', ( #18668 ), #155725 ) ;
#4754 = CARTESIAN_POINT ( 'NONE',  ( 1.150301676436770200, 1.000000000000000200, 0.3659894391220662700 ) ) ;
#4755 = CYLINDRICAL_SURFACE ( 'NONE', #210792, 0.1000000000000000100 ) ;
#4756 = VECTOR ( 'NONE', #17266, 1000.000000000000000 ) ;
#4757 = CARTESIAN_POINT ( 'NONE',  ( -0.3499999999999997000, -0.1000000000000000100, -3.600000000000000100 ) ) ;
#4758 = LINE ( 'NONE', #7032, #50263 ) ;
#4759 = CARTESIAN_POINT ( 'NONE',  ( -0.3142857142857144500, 1.000000000000000000, -0.1681547619047612800 ) ) ;
#4760 = CARTESIAN_POINT ( 'NONE',  ( 0.04178297186088016800, 1.810000000000000300, 0.02768018618111703000 ) ) ;
#4761 = VERTEX_POINT ( 'NONE', #167491 ) ;
#4762 = CARTESIAN_POINT ( 'NONE',  ( -0.07776006416557998400, 1.799999999999999400, 0.8407164466757681700 ) ) ;
#4763 = CARTESIAN_POINT ( 'NONE',  ( -0.1254060253643394500, 1.340000000000000300, -0.09239060366972640100 ) ) ;
#4764 = VERTEX_POINT ( 'NONE', #32873 ) ;
#4765 = ADVANCED_FACE ( 'NONE', ( #32986 ), #15617, .T. ) ;
#4766 = CARTESIAN_POINT ( 'NONE',  ( 0.2054747829088165700, 0.3062017367294604900, -1.656372434999852100 ) ) ;
#4767 =( LENGTH_UNIT ( ) NAMED_UNIT ( * ) SI_UNIT ( .MILLI., .METRE. ) );
#4768 = VERTEX_POINT ( 'NONE', #153222 ) ;
#4769 = CARTESIAN_POINT ( 'NONE',  ( -0.5749999999999997300, 0.3890708399750605900, -3.906165006050061500 ) ) ;
#4770 = STYLED_ITEM ( 'NONE', ( #211881 ), #172945 ) ;
#4771 = ORIENTED_EDGE ( 'NONE', *, *, #119166, .F. ) ;
#4772 = CARTESIAN_POINT ( 'NONE',  ( -0.9999999999999997800, 0.0000000000000000000, 0.4500000000000001200 ) ) ;
#4773 = LINE ( 'NONE', #60921, #90447 ) ;
#4774 = ORIENTED_EDGE ( 'NONE', *, *, #111784, .F. ) ;
#4775 = ORIENTED_EDGE ( 'NONE', *, *, #48719, .F. ) ;
#4776 = CARTESIAN_POINT ( 'NONE',  ( 1.772572134905110000, 0.9899999999999999900, 0.2885470992378464400 ) ) ;
#4777 = CARTESIAN_POINT ( 'NONE',  ( 2.282067132223032600, 0.05029743595408120400, 0.6167423562327077900 ) ) ;
#4779 =( GEOMETRIC_REPRESENTATION_CONTEXT ( 3 ) GLOBAL_UNCERTAINTY_ASSIGNED_CONTEXT ( ( #26374 ) ) GLOBAL_UNIT_ASSIGNED_CONTEXT ( ( #6943, #126543, #24158 ) ) REPRESENTATION_CONTEXT ( 'NONE', 'WORKASPACE' ) );
#4778 = PRESENTATION_STYLE_ASSIGNMENT (( #130946 ) ) ;
#4780 = UNCERTAINTY_MEASURE_WITH_UNIT (LENGTH_MEASURE( 1.000000000000000100E-005 ), #210015, 'distance_accuracy_value', 'NONE');
#4781 =( NAMED_UNIT ( * ) PLANE_ANGLE_UNIT ( ) SI_UNIT ( $, .RADIAN. ) );
#4782 = AXIS2_PLACEMENT_3D ( 'NONE', #180009, #77508, #197160 ) ;
#4783 = EDGE_CURVE ( 'NONE', #138272, #210668, #169505, .T. ) ;
#4784 = CARTESIAN_POINT ( 'NONE',  ( 1.283928571428572000, 1.000000000000000200, 0.7062500000000000400 ) ) ;
#4785 = EDGE_CURVE ( 'NONE', #115853, #182769, #62343, .T. ) ;
#4786 = DIRECTION ( 'NONE',  ( -0.1736481776669235300, -0.9848077530122092400, 0.0000000000000000000 ) ) ;
#4787 = VECTOR ( 'NONE', #126243, 1000.000000000000000 ) ;
#4788 = CARTESIAN_POINT ( 'NONE',  ( -2.175595238095239000, 0.9899999999999999900, -0.3107142857142849400 ) ) ;
#4789 = LINE ( 'NONE', #151757, #221545 ) ;
#4790 = CARTESIAN_POINT ( 'NONE',  ( 0.2000000000000000100, 2.147883255942157000, 5.065441936739842900 ) ) ;
#4791 = CARTESIAN_POINT ( 'NONE',  ( -3.746243557406679200, 0.007618373659785180800, 1.756565036629789600 ) ) ;
#4792 = CARTESIAN_POINT ( 'NONE',  ( 35.56000000000000200, 3.269704267429701000, 0.0000000000000000000 ) ) ;
#4793 =( GEOMETRIC_REPRESENTATION_CONTEXT ( 3 ) GLOBAL_UNCERTAINTY_ASSIGNED_CONTEXT ( ( #177902 ) ) GLOBAL_UNIT_ASSIGNED_CONTEXT ( ( #105596, #3181, #122760 ) ) REPRESENTATION_CONTEXT ( 'NONE', 'WORKASPACE' ) );
#4794 = FILL_AREA_STYLE ('',( #90108 ) ) ;
#4795 = DIRECTION ( 'NONE',  ( -0.01774868307192308700, 0.0000000000000000000, 0.9998424797182866600 ) ) ;
#4796 = VECTOR ( 'NONE', #163572, 1000.000000000000000 ) ;
#4797 = AXIS2_PLACEMENT_3D ( 'NONE', #51874, #171631, #69101 ) ;
#4798 = ADVANCED_FACE ( 'NONE', ( #107812 ), #171206, .T. ) ;
#4799 = CARTESIAN_POINT ( 'NONE',  ( -1.687351190476190900, 0.9899999999999999900, 1.034226190476190900 ) ) ;
#4800 = LINE ( 'NONE', #112820, #181465 ) ;
#4801 = UNCERTAINTY_MEASURE_WITH_UNIT (LENGTH_MEASURE( 1.000000000000000100E-005 ), #82651, 'distance_accuracy_value', 'NONE');
#4802 =( LENGTH_UNIT ( ) NAMED_UNIT ( * ) SI_UNIT ( .MILLI., .METRE. ) );
#4803 = FACE_OUTER_BOUND ( 'NONE', #213994, .T. ) ;
#4804 = AXIS2_PLACEMENT_3D ( 'NONE', #137671, #35332, #154944 ) ;
#4805 = CARTESIAN_POINT ( 'NONE',  ( 1.334799053595737000, 0.9899999999999995500, -0.8167661405689159400 ) ) ;
#4806 =( NAMED_UNIT ( * ) PLANE_ANGLE_UNIT ( ) SI_UNIT ( $, .RADIAN. ) );
#4807 = ORIENTED_EDGE ( 'NONE', *, *, #82619, .F. ) ;
#4808 = ORIENTED_EDGE ( 'NONE', *, *, #78915, .F. ) ;
#4809 = DIRECTION ( 'NONE',  ( 1.000000000000000000, 0.0000000000000000000, 0.0000000000000000000 ) ) ;
#4810 = COLOUR_RGB ( '',0.8274509803921568100, 0.8392156862745098200, 0.8274509803921568100 ) ;
#4811 =( GEOMETRIC_REPRESENTATION_CONTEXT ( 3 ) GLOBAL_UNCERTAINTY_ASSIGNED_CONTEXT ( ( #130238 ) ) GLOBAL_UNIT_ASSIGNED_CONTEXT ( ( #196905, #94496, #214156 ) ) REPRESENTATION_CONTEXT ( 'NONE', 'WORKASPACE' ) );
#4812 = CARTESIAN_POINT ( 'NONE',  ( 0.1010243621611555500, 1.809999999999999600, 0.6390410159150024000 ) ) ;
#4813 = CARTESIAN_POINT ( 'NONE',  ( -0.0001542207792208996600, 0.4550000000000000200, 0.3077922077922077300 ) ) ;
#4814 = ORIENTED_EDGE ( 'NONE', *, *, #199422, .F. ) ;
#4815 = ORIENTED_EDGE ( 'NONE', *, *, #80934, .F. ) ;
#4816 = VERTEX_POINT ( 'NONE', #154674 ) ;
#4818 = CARTESIAN_POINT ( 'NONE',  ( -1.270000000000000000, 2.500000000000000000, 5.850000000000001400 ) ) ;
#4817 = CARTESIAN_POINT ( 'NONE',  ( 0.3499188044268711200, 1.349999999999999900, -0.4710911946792796200 ) ) ;
#4819 = VERTEX_POINT ( 'NONE', #52183 ) ;
#4820 = CARTESIAN_POINT ( 'NONE',  ( 22.86000000000000300, 0.0000000000000000000, 1.084202172485504400E-016 ) ) ;
#4821 = DIRECTION ( 'NONE',  ( -0.0000000000000000000, 1.000000000000000000, -0.0000000000000000000 ) ) ;
#4822 = STYLED_ITEM ( 'NONE', ( #168572 ), #118065 ) ;
#4824 = FACE_OUTER_BOUND ( 'NONE', #119646, .T. ) ;
#4823 = CARTESIAN_POINT ( 'NONE',  ( -0.5721726190476192900, 1.000000000000000000, 1.067857142857143300 ) ) ;
#4826 = EDGE_CURVE ( 'NONE', #163218, #36364, #86436, .T. ) ;
#4825 = PRESENTATION_LAYER_ASSIGNMENT (  '', '', ( #204042 ) ) ;
#4827 = PRESENTATION_LAYER_ASSIGNMENT (  '', '', ( #204046 ) ) ;
#4828 = CARTESIAN_POINT ( 'NONE',  ( 3.449999999999999700, -0.05000000000000000300, 7.200000000000000200 ) ) ;
#4829 = MECHANICAL_DESIGN_GEOMETRIC_PRESENTATION_REPRESENTATION (  '', ( #181114 ), #16308 ) ;
#4830 = LINE ( 'NONE', #86884, #181497 ) ;
#4831 = PRESENTATION_STYLE_ASSIGNMENT (( #147969 ) ) ;
#4832 = DIRECTION ( 'NONE',  ( 0.0000000000000000000, -0.0000000000000000000, 1.000000000000000000 ) ) ;
#4833 = DIRECTION ( 'NONE',  ( 0.0000000000000000000, 0.0000000000000000000, 1.000000000000000000 ) ) ;
#4835 = EDGE_CURVE ( 'NONE', #136803, #17543, #46263, .T. ) ;
#4834 = PRESENTATION_STYLE_ASSIGNMENT (( #123758 ) ) ;
#4836 = B_SPLINE_SURFACE_WITH_KNOTS ( 'NONE', 3, 1, ( 
 ( #176568, #23203 ),
 ( #142840, #40433 ),
 ( #160046, #57550 ),
 ( #177297, #74765 ),
 ( #194426, #92044 ),
 ( #211691, #109171 ),
 ( #6718, #126330 ),
 ( #23931, #143572 ),
 ( #41170, #160804 ),
 ( #58311, #178065 ),
 ( #75507, #195180 ) ),
 .UNSPECIFIED., .F., .F., .F.,
 ( 4, 1, 1, 1, 1, 1, 1, 1, 4 ),
 ( 2, 2 ),
 ( 0.0000000000000000000, 0.1115694784847085800, 0.2312276298721093700, 0.3616269854306231000, 0.5010346984701856700, 0.6401569435219187600, 0.7693287052360807700, 0.8892759623006152300, 1.000000000000000000 ),
 ( 0.0000000000000000000, 1.000000000000000000 ),
 .UNSPECIFIED. ) ;
#4837 = EDGE_CURVE ( 'NONE', #192295, #218348, #742, .T. ) ;
#4838 = DIRECTION ( 'NONE',  ( 1.000000000000000000, 0.0000000000000000000, 0.0000000000000000000 ) ) ;
#4839 = STYLED_ITEM ( 'NONE', ( #170151 ), #46452 ) ;
#4840 = ORIENTED_EDGE ( 'NONE', *, *, #166926, .F. ) ;
#4841 = CARTESIAN_POINT ( 'NONE',  ( 1.399245169530865000, 3.920650446010703600E-017, 1.328687064322213500 ) ) ;
#4842 =( LENGTH_UNIT ( ) NAMED_UNIT ( * ) SI_UNIT ( .MILLI., .METRE. ) );
#4843 = VECTOR ( 'NONE', #8931, 1000.000000000000000 ) ;
#4844 =( BOUNDED_CURVE ( )  B_SPLINE_CURVE ( 3, ( #213828, #26061, #145699, #43298 ),
 .UNSPECIFIED., .F., .F. ) 
 B_SPLINE_CURVE_WITH_KNOTS ( ( 4, 4 ),
 ( 5.250645387390520100, 5.721438216296472300 ),
 .UNSPECIFIED. ) 
 CURVE ( )  GEOMETRIC_REPRESENTATION_ITEM ( )  RATIONAL_B_SPLINE_CURVE ( ( 1.000000000000000000, 0.9816146417318198900, 0.9816146417318198900, 1.000000000000000000 ) ) 
 REPRESENTATION_ITEM ( '' )  );
#4845 = EDGE_CURVE ( 'NONE', #211259, #65148, #217508, .T. ) ;
#4846 = SURFACE_STYLE_USAGE ( .BOTH. , #107298 ) ;
#4847 = CARTESIAN_POINT ( 'NONE',  ( 0.05395421388121786300, 0.4499999999999999600, 0.2272900039759025700 ) ) ;
#4848 = CARTESIAN_POINT ( 'NONE',  ( 4.792657022571006600, 0.3100000000000001600, -0.9500000000000000700 ) ) ;
#4849 = DIRECTION ( 'NONE',  ( -0.0000000000000000000, -1.000000000000000000, -0.0000000000000000000 ) ) ;
#4850 = EDGE_CURVE ( 'NONE', #145594, #201984, #126425, .T. ) ;
#4851 = ORIENTED_EDGE ( 'NONE', *, *, #65741, .T. ) ;
#4852 = MECHANICAL_DESIGN_GEOMETRIC_PRESENTATION_REPRESENTATION (  '', ( #204083 ), #16340 ) ;
#4853 = STYLED_ITEM ( 'NONE', ( #4341 ), #75335 ) ;
#4854 = ORIENTED_EDGE ( 'NONE', *, *, #145259, .T. ) ;
#4855 = PRESENTATION_STYLE_ASSIGNMENT (( #147446 ) ) ;
#4856 = EDGE_CURVE ( 'NONE', #149448, #65684, #131874, .T. ) ;
#4857 = CARTESIAN_POINT ( 'NONE',  ( -2.336390729466499800, 0.07676302063074300100, 0.5340683375020058900 ) ) ;
#4858 = UNCERTAINTY_MEASURE_WITH_UNIT (LENGTH_MEASURE( 1.000000000000000100E-005 ), #152748, 'distance_accuracy_value', 'NONE');
#4859 = ORIENTED_EDGE ( 'NONE', *, *, #8960, .F. ) ;
#4860 = ORIENTED_EDGE ( 'NONE', *, *, #145208, .F. ) ;
#4861 = PLANE ( 'NONE',  #4005 ) ;
#4863 = EDGE_CURVE ( 'NONE', #9247, #104600, #212136, .T. ) ;
#4862 = VECTOR ( 'NONE', #40702, 1000.000000000000000 ) ;
#4864 = PRESENTATION_STYLE_ASSIGNMENT (( #20630 ) ) ;
#4865 = ORIENTED_EDGE ( 'NONE', *, *, #146078, .F. ) ;
#4866 = LINE ( 'NONE', #155336, #90547 ) ;
#4867 = ORIENTED_EDGE ( 'NONE', *, *, #132713, .F. ) ;
#4868 = CARTESIAN_POINT ( 'NONE',  ( 4.015356542557099400, 0.07471460235688096000, -0.2250000000000002000 ) ) ;
#4869 = SURFACE_STYLE_USAGE ( .BOTH. , #107328 ) ;
#4870 = AXIS2_PLACEMENT_3D ( 'NONE', #154319, #51838, #171594 ) ;
#4871 = DIRECTION ( 'NONE',  ( -0.0000000000000000000, -0.0000000000000000000, -1.000000000000000000 ) ) ;
#4872 = SURFACE_STYLE_USAGE ( .BOTH. , #107332 ) ;
#4873 = ORIENTED_EDGE ( 'NONE', *, *, #107466, .T. ) ;
#4874 =( BOUNDED_CURVE ( )  B_SPLINE_CURVE ( 3, ( #77524, #94756, #214413, #111844 ),
 .UNSPECIFIED., .F., .F. ) 
 B_SPLINE_CURVE_WITH_KNOTS ( ( 4, 4 ),
 ( 0.0000000000000000000, 0.2013579207903321300 ),
 .UNSPECIFIED. ) 
 CURVE ( )  GEOMETRIC_REPRESENTATION_ITEM ( )  RATIONAL_B_SPLINE_CURVE ( ( 1.000000000000000000, 0.9966241020034158900, 0.9966241020034158900, 1.000000000000000000 ) ) 
 REPRESENTATION_ITEM ( '' )  );
#4875 = DIRECTION ( 'NONE',  ( 0.0000000000000000000, -1.000000000000000000, 0.0000000000000000000 ) ) ;
#4877 = VERTEX_POINT ( 'NONE', #156139 ) ;
#4876 = CARTESIAN_POINT ( 'NONE',  ( 0.1558612582211373900, 0.4500000000000001200, 0.08474704167216132200 ) ) ;
#4878 = LINE ( 'NONE', #147796, #90558 ) ;
#4879 = SURFACE_SIDE_STYLE ('',( #45882 ) ) ;
#4880 = EDGE_CURVE ( 'NONE', #61697, #218884, #30204, .T. ) ;
#4881 =( LENGTH_UNIT ( ) NAMED_UNIT ( * ) SI_UNIT ( .MILLI., .METRE. ) );
#4882 = ORIENTED_EDGE ( 'NONE', *, *, #180641, .T. ) ;
#4883 = ORIENTED_EDGE ( 'NONE', *, *, #6760, .F. ) ;
#4884 = EDGE_LOOP ( 'NONE', ( #89904, #105686, #155405, #209495, #167832, #49171, #192034 ) ) ;
#4885 = VECTOR ( 'NONE', #90475, 1000.000000000000000 ) ;
#4886 = STYLED_ITEM ( 'NONE', ( #156451 ), #80875 ) ;
#4887 = ORIENTED_EDGE ( 'NONE', *, *, #37917, .T. ) ;
#4888 = VECTOR ( 'NONE', #53406, 1000.000000000000000 ) ;
[truncated: 18,110,447 more chars]
