# Supplementary material for: A Portable Fluorometer for the Detection of Glyphosate
Source: Biosensors (Basel). 2026 Apr 20;16(4):225. doi: 10.3390/bios16040225 (PMC13115202; doi:10.3390/bios16040225)
Supplement: Supplementary file 1 [file biosensors-16-00225-s001.zip › Supplemetary material/cuvette holder_.step]

ISO-10303-21;
HEADER;
/* Generated by software containing ST-Developer
 * from STEP Tools, Inc. (www.steptools.com) 
 */

FILE_DESCRIPTION(
/* description */ (''),
/* implementation_level */ '2;1');

FILE_NAME(
/* name */ '_.step',
/* time_stamp */ '2026-02-25T23:18:29-05:00',
/* author */ (''),
/* organization */ (''),
/* preprocessor_version */ 'ST-DEVELOPER v20.1',
/* originating_system */ 'Autodesk Translation Framework v14.21.0.0',
/* authorisation */ '');

FILE_SCHEMA (('AUTOMOTIVE_DESIGN { 1 0 10303 214 3 1 1 }'));
ENDSEC;

DATA;
#10=MECHANICAL_DESIGN_GEOMETRIC_PRESENTATION_REPRESENTATION('',(),#44);
#11=ITEM_DEFINED_TRANSFORMATION($,$,#28,#29);
#12=(
REPRESENTATION_RELATIONSHIP($,$,#58,#57)
REPRESENTATION_RELATIONSHIP_WITH_TRANSFORMATION(#11)
SHAPE_REPRESENTATION_RELATIONSHIP()
);
#13=CONTEXT_DEPENDENT_SHAPE_REPRESENTATION(#12,#56);
#14=NEXT_ASSEMBLY_USAGE_OCCURRENCE('Component1:1','Component1:1',
'Component1:1',#60,#61,'Component1:1');
#15=DERIVED_UNIT_ELEMENT(#17,1.);
#16=DERIVED_UNIT_ELEMENT(#48,-3.);
#17=(
MASS_UNIT()
NAMED_UNIT(*)
SI_UNIT(.KILO.,.GRAM.)
);
#18=DERIVED_UNIT((#15,#16));
#19=MEASURE_REPRESENTATION_ITEM('density measure',
POSITIVE_RATIO_MEASURE(7850.),#18);
#20=PROPERTY_DEFINITION_REPRESENTATION(#25,#22);
#21=PROPERTY_DEFINITION_REPRESENTATION(#26,#23);
#22=REPRESENTATION('material name',(#24),#43);
#23=REPRESENTATION('density',(#19),#43);
#24=DESCRIPTIVE_REPRESENTATION_ITEM('Steel','Steel');
#25=PROPERTY_DEFINITION('material property','material name',#61);
#26=PROPERTY_DEFINITION('material property','density of part',#61);
#27=AXIS2_PLACEMENT_3D('',#36,#30,#31);
#28=AXIS2_PLACEMENT_3D('',#37,#32,#33);
#29=AXIS2_PLACEMENT_3D('',#38,#34,#35);
#30=DIRECTION('axis',(0.,0.,1.));
#31=DIRECTION('refdir',(1.,0.,0.));
#32=DIRECTION('axis',(0.,0.,1.));
#33=DIRECTION('refdir',(1.,0.,0.));
#34=DIRECTION('',(0.,0.,1.));
#35=DIRECTION('',(1.,0.,0.));
#36=CARTESIAN_POINT('',(0.,0.,0.));
#37=CARTESIAN_POINT('',(0.,0.,0.));
#38=CARTESIAN_POINT('',(0.,0.,0.));
#39=UNCERTAINTY_MEASURE_WITH_UNIT(LENGTH_MEASURE(0.000393700787401575),
#46,'DISTANCE_ACCURACY_VALUE',
'Maximum model space distance between geometric entities at asserted c
onnectivities');
#40=UNCERTAINTY_MEASURE_WITH_UNIT(LENGTH_MEASURE(0.000393700787401575),
#46,'DISTANCE_ACCURACY_VALUE',
'Maximum model space distance between geometric entities at asserted c
onnectivities');
#41=UNCERTAINTY_MEASURE_WITH_UNIT(LENGTH_MEASURE(0.000393700787401575),
#46,'DISTANCE_ACCURACY_VALUE',
'Maximum model space distance between geometric entities at asserted c
onnectivities');
#42=(
GEOMETRIC_REPRESENTATION_CONTEXT(3)
GLOBAL_UNCERTAINTY_ASSIGNED_CONTEXT((#39))
GLOBAL_UNIT_ASSIGNED_CONTEXT((#46,#50,#51))
REPRESENTATION_CONTEXT('','3D')
);
#43=(
GEOMETRIC_REPRESENTATION_CONTEXT(3)
GLOBAL_UNCERTAINTY_ASSIGNED_CONTEXT((#40))
GLOBAL_UNIT_ASSIGNED_CONTEXT((#46,#50,#51))
REPRESENTATION_CONTEXT('','3D')
);
#44=(
GEOMETRIC_REPRESENTATION_CONTEXT(3)
GLOBAL_UNCERTAINTY_ASSIGNED_CONTEXT((#41))
GLOBAL_UNIT_ASSIGNED_CONTEXT((#46,#50,#51))
REPRESENTATION_CONTEXT('','3D')
);
#45=DIMENSIONAL_EXPONENTS(1.,0.,0.,0.,0.,0.,0.);
#46=(
CONVERSION_BASED_UNIT('inch',#49)
LENGTH_UNIT()
NAMED_UNIT(#45)
);
#47=(
LENGTH_UNIT()
NAMED_UNIT(*)
SI_UNIT(.MILLI.,.METRE.)
);
#48=(
LENGTH_UNIT()
NAMED_UNIT(*)
SI_UNIT($,.METRE.)
);
#49=LENGTH_MEASURE_WITH_UNIT(LENGTH_MEASURE(25.4),#47);
#50=(
NAMED_UNIT(*)
PLANE_ANGLE_UNIT()
SI_UNIT($,.RADIAN.)
);
#51=(
NAMED_UNIT(*)
SI_UNIT($,.STERADIAN.)
SOLID_ANGLE_UNIT()
);
#52=SHAPE_DEFINITION_REPRESENTATION(#54,#57);
#53=SHAPE_DEFINITION_REPRESENTATION(#55,#58);
#54=PRODUCT_DEFINITION_SHAPE('',$,#60);
#55=PRODUCT_DEFINITION_SHAPE('',$,#61);
#56=PRODUCT_DEFINITION_SHAPE($,$,#14);
#57=SHAPE_REPRESENTATION('',(#27,#29),#42);
#58=SHAPE_REPRESENTATION('',(#28),#43);
#59=PRODUCT_DEFINITION_CONTEXT('part definition',#67,'design');
#60=PRODUCT_DEFINITION('.','. v1',#62,#59);
#61=PRODUCT_DEFINITION('Component1','Component1',#63,#59);
#62=PRODUCT_DEFINITION_FORMATION('',$,#69);
#63=PRODUCT_DEFINITION_FORMATION('',$,#70);
#64=PRODUCT_RELATED_PRODUCT_CATEGORY('. v1','. v1',(#69));
#65=PRODUCT_RELATED_PRODUCT_CATEGORY('Component1','Component1',(#70));
#66=APPLICATION_PROTOCOL_DEFINITION('international standard',
'automotive_design',2009,#67);
#67=APPLICATION_CONTEXT(
'Core Data for Automotive Mechanical Design Process');
#68=PRODUCT_CONTEXT('part definition',#67,'mechanical');
#69=PRODUCT('.','. v1',$,(#68));
#70=PRODUCT('Component1','Component1',$,(#68));
#71=PRESENTATION_STYLE_ASSIGNMENT((#72));
#72=SURFACE_STYLE_USAGE(.BOTH.,#73);
#73=SURFACE_SIDE_STYLE('',(#74));
#74=SURFACE_STYLE_FILL_AREA(#75);
#75=FILL_AREA_STYLE('Steel - Satin',(#76));
#76=FILL_AREA_STYLE_COLOUR('Steel - Satin',#77);
#77=COLOUR_RGB('Steel - Satin',0.627450980392157,0.627450980392157,0.627450980392157);
ENDSEC;
END-ISO-10303-21;
