# Supplementary material for: A Portable Fluorometer for the Detection of Glyphosate
Source: Biosensors (Basel). 2026 Apr 20;16(4):225. doi: 10.3390/bios16040225 (PMC13115202; doi:10.3390/bios16040225)
Supplement: Supplementary file 1 [file biosensors-16-00225-s001.zip › Supplemetary material/lens holder.step 2]

ISO-10303-21;
HEADER;
/* Generated by software containing ST-Developer
 * from STEP Tools, Inc. (www.steptools.com) 
 */

FILE_DESCRIPTION(
/* description */ (''),
/* implementation_level */ '2;1');

FILE_NAME(
/* name */ 'lens holder.step',
/* time_stamp */ '2026-01-27T12:26:09-05:00',
/* author */ (''),
/* organization */ (''),
/* preprocessor_version */ 'ST-DEVELOPER v20.1',
/* originating_system */ 'Autodesk Translation Framework v14.17.0.0',
/* authorisation */ '');

FILE_SCHEMA (('AUTOMOTIVE_DESIGN { 1 0 10303 214 3 1 1 }'));
ENDSEC;

DATA;
#10=MECHANICAL_DESIGN_GEOMETRIC_PRESENTATION_REPRESENTATION('',(#13,#14,
#15),#212678);
#11=SHAPE_REPRESENTATION_RELATIONSHIP('SRR','None',#212688,#12);
#12=ADVANCED_BREP_SHAPE_REPRESENTATION('',(#16,#17,#18),#212677);
#13=STYLED_ITEM('',(#212697),#16);
#14=STYLED_ITEM('',(#212697),#17);
#15=STYLED_ITEM('',(#212697),#18);
#16=MANIFOLD_SOLID_BREP('MeshBody1',#131143);
#17=MANIFOLD_SOLID_BREP('MeshBody1 (1)',#131144);
#18=MANIFOLD_SOLID_BREP('MeshBody1 (1)',#131145);
#19=FACE_OUTER_BOUND('',#10723,.T.);
#20=FACE_OUTER_BOUND('',#10724,.T.);
#21=FACE_OUTER_BOUND('',#10725,.T.);
#22=FACE_OUTER_BOUND('',#10726,.T.);
#23=FACE_OUTER_BOUND('',#10727,.T.);
#24=FACE_OUTER_BOUND('',#10728,.T.);
#25=FACE_OUTER_BOUND('',#10729,.T.);
#26=FACE_OUTER_BOUND('',#10730,.T.);
#27=FACE_OUTER_BOUND('',#10731,.T.);
#28=FACE_OUTER_BOUND('',#10732,.T.);
#29=FACE_OUTER_BOUND('',#10733,.T.);
#30=FACE_OUTER_BOUND('',#10734,.T.);
#31=FACE_OUTER_BOUND('',#10735,.T.);
#32=FACE_OUTER_BOUND('',#10736,.T.);
#33=FACE_OUTER_BOUND('',#10737,.T.);
#34=FACE_OUTER_BOUND('',#10738,.T.);
#35=FACE_OUTER_BOUND('',#10739,.T.);
#36=FACE_OUTER_BOUND('',#10740,.T.);
#37=FACE_OUTER_BOUND('',#10741,.T.);
#38=FACE_OUTER_BOUND('',#10742,.T.);
#39=FACE_OUTER_BOUND('',#10743,.T.);
#40=FACE_OUTER_BOUND('',#10744,.T.);
#41=FACE_OUTER_BOUND('',#10745,.T.);
#42=FACE_OUTER_BOUND('',#10746,.T.);
#43=FACE_OUTER_BOUND('',#10747,.T.);
#44=FACE_OUTER_BOUND('',#10748,.T.);
#45=FACE_OUTER_BOUND('',#10749,.T.);
#46=FACE_OUTER_BOUND('',#10750,.T.);
#47=FACE_OUTER_BOUND('',#10751,.T.);
#48=FACE_OUTER_BOUND('',#10752,.T.);
#49=FACE_OUTER_BOUND('',#10753,.T.);
#50=FACE_OUTER_BOUND('',#10754,.T.);
#51=FACE_OUTER_BOUND('',#10755,.T.);
#52=FACE_OUTER_BOUND('',#10756,.T.);
#53=FACE_OUTER_BOUND('',#10757,.T.);
#54=FACE_OUTER_BOUND('',#10758,.T.);
#55=FACE_OUTER_BOUND('',#10759,.T.);
#56=FACE_OUTER_BOUND('',#10760,.T.);
#57=FACE_OUTER_BOUND('',#10761,.T.);
#58=FACE_OUTER_BOUND('',#10762,.T.);
#59=FACE_OUTER_BOUND('',#10763,.T.);
#60=FACE_OUTER_BOUND('',#10764,.T.);
#61=FACE_OUTER_BOUND('',#10765,.T.);
#62=FACE_OUTER_BOUND('',#10766,.T.);
#63=FACE_OUTER_BOUND('',#10767,.T.);
#64=FACE_OUTER_BOUND('',#10768,.T.);
#65=FACE_OUTER_BOUND('',#10769,.T.);
#66=FACE_OUTER_BOUND('',#10770,.T.);
#67=FACE_OUTER_BOUND('',#10771,.T.);
#68=FACE_OUTER_BOUND('',#10772,.T.);
#69=FACE_OUTER_BOUND('',#10773,.T.);
#70=FACE_OUTER_BOUND('',#10774,.T.);
#71=FACE_OUTER_BOUND('',#10775,.T.);
#72=FACE_OUTER_BOUND('',#10776,.T.);
#73=FACE_OUTER_BOUND('',#10777,.T.);
#74=FACE_OUTER_BOUND('',#10778,.T.);
#75=FACE_OUTER_BOUND('',#10779,.T.);
#76=FACE_OUTER_BOUND('',#10780,.T.);
#77=FACE_OUTER_BOUND('',#10781,.T.);
#78=FACE_OUTER_BOUND('',#10782,.T.);
#79=FACE_OUTER_BOUND('',#10783,.T.);
#80=FACE_OUTER_BOUND('',#10784,.T.);
#81=FACE_OUTER_BOUND('',#10785,.T.);
#82=FACE_OUTER_BOUND('',#10786,.T.);
#83=FACE_OUTER_BOUND('',#10787,.T.);
#84=FACE_OUTER_BOUND('',#10788,.T.);
#85=FACE_OUTER_BOUND('',#10789,.T.);
#86=FACE_OUTER_BOUND('',#10790,.T.);
#87=FACE_OUTER_BOUND('',#10791,.T.);
#88=FACE_OUTER_BOUND('',#10792,.T.);
#89=FACE_OUTER_BOUND('',#10793,.T.);
#90=FACE_OUTER_BOUND('',#10794,.T.);
#91=FACE_OUTER_BOUND('',#10795,.T.);
#92=FACE_OUTER_BOUND('',#10796,.T.);
#93=FACE_OUTER_BOUND('',#10797,.T.);
#94=FACE_OUTER_BOUND('',#10798,.T.);
#95=FACE_OUTER_BOUND('',#10799,.T.);
#96=FACE_OUTER_BOUND('',#10800,.T.);
#97=FACE_OUTER_BOUND('',#10801,.T.);
#98=FACE_OUTER_BOUND('',#10802,.T.);
#99=FACE_OUTER_BOUND('',#10803,.T.);
#100=FACE_OUTER_BOUND('',#10804,.T.);
#101=FACE_OUTER_BOUND('',#10805,.T.);
#102=FACE_OUTER_BOUND('',#10806,.T.);
#103=FACE_OUTER_BOUND('',#10807,.T.);
#104=FACE_OUTER_BOUND('',#10808,.T.);
#105=FACE_OUTER_BOUND('',#10809,.T.);
#106=FACE_OUTER_BOUND('',#10810,.T.);
#107=FACE_OUTER_BOUND('',#10811,.T.);
#108=FACE_OUTER_BOUND('',#10812,.T.);
#109=FACE_OUTER_BOUND('',#10813,.T.);
#110=FACE_OUTER_BOUND('',#10814,.T.);
#111=FACE_OUTER_BOUND('',#10815,.T.);
#112=FACE_OUTER_BOUND('',#10816,.T.);
#113=FACE_OUTER_BOUND('',#10817,.T.);
#114=FACE_OUTER_BOUND('',#10818,.T.);
#115=FACE_OUTER_BOUND('',#10819,.T.);
#116=FACE_OUTER_BOUND('',#10820,.T.);
#117=FACE_OUTER_BOUND('',#10821,.T.);
#118=FACE_OUTER_BOUND('',#10822,.T.);
#119=FACE_OUTER_BOUND('',#10823,.T.);
#120=FACE_OUTER_BOUND('',#10824,.T.);
#121=FACE_OUTER_BOUND('',#10825,.T.);
#122=FACE_OUTER_BOUND('',#10826,.T.);
#123=FACE_OUTER_BOUND('',#10827,.T.);
#124=FACE_OUTER_BOUND('',#10828,.T.);
#125=FACE_OUTER_BOUND('',#10829,.T.);
#126=FACE_OUTER_BOUND('',#10830,.T.);
#127=FACE_OUTER_BOUND('',#10831,.T.);
#128=FACE_OUTER_BOUND('',#10832,.T.);
#129=FACE_OUTER_BOUND('',#10833,.T.);
#130=FACE_OUTER_BOUND('',#10834,.T.);
#131=FACE_OUTER_BOUND('',#10835,.T.);
#132=FACE_OUTER_BOUND('',#10836,.T.);
#133=FACE_OUTER_BOUND('',#10837,.T.);
#134=FACE_OUTER_BOUND('',#10838,.T.);
#135=FACE_OUTER_BOUND('',#10839,.T.);
#136=FACE_OUTER_BOUND('',#10840,.T.);
#137=FACE_OUTER_BOUND('',#10841,.T.);
#138=FACE_OUTER_BOUND('',#10842,.T.);
#139=FACE_OUTER_BOUND('',#10843,.T.);
#140=FACE_OUTER_BOUND('',#10844,.T.);
#141=FACE_OUTER_BOUND('',#10845,.T.);
#142=FACE_OUTER_BOUND('',#10846,.T.);
#143=FACE_OUTER_BOUND('',#10847,.T.);
#144=FACE_OUTER_BOUND('',#10848,.T.);
#145=FACE_OUTER_BOUND('',#10849,.T.);
#146=FACE_OUTER_BOUND('',#10850,.T.);
#147=FACE_OUTER_BOUND('',#10851,.T.);
#148=FACE_OUTER_BOUND('',#10852,.T.);
#149=FACE_OUTER_BOUND('',#10853,.T.);
#150=FACE_OUTER_BOUND('',#10854,.T.);
#151=FACE_OUTER_BOUND('',#10855,.T.);
#152=FACE_OUTER_BOUND('',#10856,.T.);
#153=FACE_OUTER_BOUND('',#10857,.T.);
#154=FACE_OUTER_BOUND('',#10858,.T.);
#155=FACE_OUTER_BOUND('',#10859,.T.);
#156=FACE_OUTER_BOUND('',#10860,.T.);
#157=FACE_OUTER_BOUND('',#10861,.T.);
#158=FACE_OUTER_BOUND('',#10862,.T.);
#159=FACE_OUTER_BOUND('',#10863,.T.);
#160=FACE_OUTER_BOUND('',#10864,.T.);
#161=FACE_OUTER_BOUND('',#10865,.T.);
#162=FACE_OUTER_BOUND('',#10866,.T.);
#163=FACE_OUTER_BOUND('',#10867,.T.);
#164=FACE_OUTER_BOUND('',#10868,.T.);
#165=FACE_OUTER_BOUND('',#10869,.T.);
#166=FACE_OUTER_BOUND('',#10870,.T.);
#167=FACE_OUTER_BOUND('',#10871,.T.);
#168=FACE_OUTER_BOUND('',#10872,.T.);
#169=FACE_OUTER_BOUND('',#10873,.T.);
#170=FACE_OUTER_BOUND('',#10874,.T.);
#171=FACE_OUTER_BOUND('',#10875,.T.);
#172=FACE_OUTER_BOUND('',#10876,.T.);
#173=FACE_OUTER_BOUND('',#10877,.T.);
#174=FACE_OUTER_BOUND('',#10878,.T.);
#175=FACE_OUTER_BOUND('',#10879,.T.);
#176=FACE_OUTER_BOUND('',#10880,.T.);
#177=FACE_OUTER_BOUND('',#10881,.T.);
#178=FACE_OUTER_BOUND('',#10882,.T.);
#179=FACE_OUTER_BOUND('',#10883,.T.);
#180=FACE_OUTER_BOUND('',#10884,.T.);
#181=FACE_OUTER_BOUND('',#10885,.T.);
#182=FACE_OUTER_BOUND('',#10886,.T.);
#183=FACE_OUTER_BOUND('',#10887,.T.);
#184=FACE_OUTER_BOUND('',#10888,.T.);
#185=FACE_OUTER_BOUND('',#10889,.T.);
#186=FACE_OUTER_BOUND('',#10890,.T.);
#187=FACE_OUTER_BOUND('',#10891,.T.);
#188=FACE_OUTER_BOUND('',#10892,.T.);
#189=FACE_OUTER_BOUND('',#10893,.T.);
#190=FACE_OUTER_BOUND('',#10894,.T.);
#191=FACE_OUTER_BOUND('',#10895,.T.);
#192=FACE_OUTER_BOUND('',#10896,.T.);
#193=FACE_OUTER_BOUND('',#10897,.T.);
#194=FACE_OUTER_BOUND('',#10898,.T.);
#195=FACE_OUTER_BOUND('',#10899,.T.);
#196=FACE_OUTER_BOUND('',#10900,.T.);
#197=FACE_OUTER_BOUND('',#10901,.T.);
#198=FACE_OUTER_BOUND('',#10902,.T.);
#199=FACE_OUTER_BOUND('',#10903,.T.);
#200=FACE_OUTER_BOUND('',#10904,.T.);
#201=FACE_OUTER_BOUND('',#10905,.T.);
#202=FACE_OUTER_BOUND('',#10906,.T.);
#203=FACE_OUTER_BOUND('',#10907,.T.);
#204=FACE_OUTER_BOUND('',#10908,.T.);
#205=FACE_OUTER_BOUND('',#10909,.T.);
#206=FACE_OUTER_BOUND('',#10910,.T.);
#207=FACE_OUTER_BOUND('',#10911,.T.);
#208=FACE_OUTER_BOUND('',#10912,.T.);
#209=FACE_OUTER_BOUND('',#10913,.T.);
#210=FACE_OUTER_BOUND('',#10914,.T.);
#211=FACE_OUTER_BOUND('',#10915,.T.);
#212=FACE_OUTER_BOUND('',#10916,.T.);
#213=FACE_OUTER_BOUND('',#10917,.T.);
#214=FACE_OUTER_BOUND('',#10918,.T.);
#215=FACE_OUTER_BOUND('',#10919,.T.);
#216=FACE_OUTER_BOUND('',#10920,.T.);
#217=FACE_OUTER_BOUND('',#10921,.T.);
#218=FACE_OUTER_BOUND('',#10922,.T.);
#219=FACE_OUTER_BOUND('',#10923,.T.);
#220=FACE_OUTER_BOUND('',#10924,.T.);
#221=FACE_OUTER_BOUND('',#10925,.T.);
#222=FACE_OUTER_BOUND('',#10926,.T.);
#223=FACE_OUTER_BOUND('',#10927,.T.);
#224=FACE_OUTER_BOUND('',#10928,.T.);
#225=FACE_OUTER_BOUND('',#10929,.T.);
#226=FACE_OUTER_BOUND('',#10930,.T.);
#227=FACE_OUTER_BOUND('',#10931,.T.);
#228=FACE_OUTER_BOUND('',#10932,.T.);
#229=FACE_OUTER_BOUND('',#10933,.T.);
#230=FACE_OUTER_BOUND('',#10934,.T.);
#231=FACE_OUTER_BOUND('',#10935,.T.);
#232=FACE_OUTER_BOUND('',#10936,.T.);
#233=FACE_OUTER_BOUND('',#10937,.T.);
#234=FACE_OUTER_BOUND('',#10938,.T.);
#235=FACE_OUTER_BOUND('',#10939,.T.);
#236=FACE_OUTER_BOUND('',#10940,.T.);
#237=FACE_OUTER_BOUND('',#10941,.T.);
#238=FACE_OUTER_BOUND('',#10942,.T.);
#239=FACE_OUTER_BOUND('',#10943,.T.);
#240=FACE_OUTER_BOUND('',#10944,.T.);
#241=FACE_OUTER_BOUND('',#10945,.T.);
#242=FACE_OUTER_BOUND('',#10946,.T.);
#243=FACE_OUTER_BOUND('',#10947,.T.);
#244=FACE_OUTER_BOUND('',#10948,.T.);
#245=FACE_OUTER_BOUND('',#10949,.T.);
#246=FACE_OUTER_BOUND('',#10950,.T.);
#247=FACE_OUTER_BOUND('',#10951,.T.);
#248=FACE_OUTER_BOUND('',#10952,.T.);
#249=FACE_OUTER_BOUND('',#10953,.T.);
#250=FACE_OUTER_BOUND('',#10954,.T.);
#251=FACE_OUTER_BOUND('',#10955,.T.);
#252=FACE_OUTER_BOUND('',#10956,.T.);
#253=FACE_OUTER_BOUND('',#10957,.T.);
#254=FACE_OUTER_BOUND('',#10958,.T.);
#255=FACE_OUTER_BOUND('',#10959,.T.);
#256=FACE_OUTER_BOUND('',#10960,.T.);
#257=FACE_OUTER_BOUND('',#10961,.T.);
#258=FACE_OUTER_BOUND('',#10962,.T.);
#259=FACE_OUTER_BOUND('',#10963,.T.);
#260=FACE_OUTER_BOUND('',#10964,.T.);
#261=FACE_OUTER_BOUND('',#10965,.T.);
#262=FACE_OUTER_BOUND('',#10966,.T.);
#263=FACE_OUTER_BOUND('',#10967,.T.);
#264=FACE_OUTER_BOUND('',#10968,.T.);
#265=FACE_OUTER_BOUND('',#10969,.T.);
#266=FACE_OUTER_BOUND('',#10970,.T.);
#267=FACE_OUTER_BOUND('',#10971,.T.);
#268=FACE_OUTER_BOUND('',#10972,.T.);
#269=FACE_OUTER_BOUND('',#10973,.T.);
#270=FACE_OUTER_BOUND('',#10974,.T.);
#271=FACE_OUTER_BOUND('',#10975,.T.);
#272=FACE_OUTER_BOUND('',#10976,.T.);
#273=FACE_OUTER_BOUND('',#10977,.T.);
#274=FACE_OUTER_BOUND('',#10978,.T.);
#275=FACE_OUTER_BOUND('',#10979,.T.);
#276=FACE_OUTER_BOUND('',#10980,.T.);
#277=FACE_OUTER_BOUND('',#10981,.T.);
#278=FACE_OUTER_BOUND('',#10982,.T.);
#279=FACE_OUTER_BOUND('',#10983,.T.);
#280=FACE_OUTER_BOUND('',#10984,.T.);
#281=FACE_OUTER_BOUND('',#10985,.T.);
#282=FACE_OUTER_BOUND('',#10986,.T.);
#283=FACE_OUTER_BOUND('',#10987,.T.);
#284=FACE_OUTER_BOUND('',#10988,.T.);
#285=FACE_OUTER_BOUND('',#10989,.T.);
#286=FACE_OUTER_BOUND('',#10990,.T.);
#287=FACE_OUTER_BOUND('',#10991,.T.);
#288=FACE_OUTER_BOUND('',#10992,.T.);
#289=FACE_OUTER_BOUND('',#10993,.T.);
#290=FACE_OUTER_BOUND('',#10994,.T.);
#291=FACE_OUTER_BOUND('',#10995,.T.);
#292=FACE_OUTER_BOUND('',#10996,.T.);
#293=FACE_OUTER_BOUND('',#10997,.T.);
#294=FACE_OUTER_BOUND('',#10998,.T.);
#295=FACE_OUTER_BOUND('',#10999,.T.);
#296=FACE_OUTER_BOUND('',#11000,.T.);
#297=FACE_OUTER_BOUND('',#11001,.T.);
#298=FACE_OUTER_BOUND('',#11002,.T.);
#299=FACE_OUTER_BOUND('',#11003,.T.);
#300=FACE_OUTER_BOUND('',#11004,.T.);
#301=FACE_OUTER_BOUND('',#11005,.T.);
#302=FACE_OUTER_BOUND('',#11006,.T.);
#303=FACE_OUTER_BOUND('',#11007,.T.);
#304=FACE_OUTER_BOUND('',#11008,.T.);
#305=FACE_OUTER_BOUND('',#11009,.T.);
#306=FACE_OUTER_BOUND('',#11010,.T.);
#307=FACE_OUTER_BOUND('',#11011,.T.);
#308=FACE_OUTER_BOUND('',#11012,.T.);
#309=FACE_OUTER_BOUND('',#11013,.T.);
#310=FACE_OUTER_BOUND('',#11014,.T.);
#311=FACE_OUTER_BOUND('',#11015,.T.);
#312=FACE_OUTER_BOUND('',#11016,.T.);
#313=FACE_OUTER_BOUND('',#11017,.T.);
#314=FACE_OUTER_BOUND('',#11018,.T.);
#315=FACE_OUTER_BOUND('',#11019,.T.);
#316=FACE_OUTER_BOUND('',#11020,.T.);
#317=FACE_OUTER_BOUND('',#11021,.T.);
#318=FACE_OUTER_BOUND('',#11022,.T.);
#319=FACE_OUTER_BOUND('',#11023,.T.);
#320=FACE_OUTER_BOUND('',#11024,.T.);
#321=FACE_OUTER_BOUND('',#11025,.T.);
#322=FACE_OUTER_BOUND('',#11026,.T.);
#323=FACE_OUTER_BOUND('',#11027,.T.);
#324=FACE_OUTER_BOUND('',#11028,.T.);
#325=FACE_OUTER_BOUND('',#11029,.T.);
#326=FACE_OUTER_BOUND('',#11030,.T.);
#327=FACE_OUTER_BOUND('',#11031,.T.);
#328=FACE_OUTER_BOUND('',#11032,.T.);
#329=FACE_OUTER_BOUND('',#11033,.T.);
#330=FACE_OUTER_BOUND('',#11034,.T.);
#331=FACE_OUTER_BOUND('',#11035,.T.);
#332=FACE_OUTER_BOUND('',#11036,.T.);
#333=FACE_OUTER_BOUND('',#11037,.T.);
#334=FACE_OUTER_BOUND('',#11038,.T.);
#335=FACE_OUTER_BOUND('',#11039,.T.);
#336=FACE_OUTER_BOUND('',#11040,.T.);
#337=FACE_OUTER_BOUND('',#11041,.T.);
#338=FACE_OUTER_BOUND('',#11042,.T.);
#339=FACE_OUTER_BOUND('',#11043,.T.);
#340=FACE_OUTER_BOUND('',#11044,.T.);
#341=FACE_OUTER_BOUND('',#11045,.T.);
#342=FACE_OUTER_BOUND('',#11046,.T.);
#343=FACE_OUTER_BOUND('',#11047,.T.);
#344=FACE_OUTER_BOUND('',#11048,.T.);
#345=FACE_OUTER_BOUND('',#11049,.T.);
#346=FACE_OUTER_BOUND('',#11050,.T.);
#347=FACE_OUTER_BOUND('',#11051,.T.);
#348=FACE_OUTER_BOUND('',#11052,.T.);
#349=FACE_OUTER_BOUND('',#11053,.T.);
#350=FACE_OUTER_BOUND('',#11054,.T.);
#351=FACE_OUTER_BOUND('',#11055,.T.);
#352=FACE_OUTER_BOUND('',#11056,.T.);
#353=FACE_OUTER_BOUND('',#11057,.T.);
#354=FACE_OUTER_BOUND('',#11058,.T.);
#355=FACE_OUTER_BOUND('',#11059,.T.);
#356=FACE_OUTER_BOUND('',#11060,.T.);
#357=FACE_OUTER_BOUND('',#11061,.T.);
#358=FACE_OUTER_BOUND('',#11062,.T.);
#359=FACE_OUTER_BOUND('',#11063,.T.);
#360=FACE_OUTER_BOUND('',#11064,.T.);
#361=FACE_OUTER_BOUND('',#11065,.T.);
#362=FACE_OUTER_BOUND('',#11066,.T.);
#363=FACE_OUTER_BOUND('',#11067,.T.);
#364=FACE_OUTER_BOUND('',#11068,.T.);
#365=FACE_OUTER_BOUND('',#11069,.T.);
#366=FACE_OUTER_BOUND('',#11070,.T.);
#367=FACE_OUTER_BOUND('',#11071,.T.);
#368=FACE_OUTER_BOUND('',#11072,.T.);
#369=FACE_OUTER_BOUND('',#11073,.T.);
#370=FACE_OUTER_BOUND('',#11074,.T.);
#371=FACE_OUTER_BOUND('',#11075,.T.);
#372=FACE_OUTER_BOUND('',#11076,.T.);
#373=FACE_OUTER_BOUND('',#11077,.T.);
#374=FACE_OUTER_BOUND('',#11078,.T.);
#375=FACE_OUTER_BOUND('',#11079,.T.);
#376=FACE_OUTER_BOUND('',#11080,.T.);
#377=FACE_OUTER_BOUND('',#11081,.T.);
#378=FACE_OUTER_BOUND('',#11082,.T.);
#379=FACE_OUTER_BOUND('',#11083,.T.);
#380=FACE_OUTER_BOUND('',#11084,.T.);
#381=FACE_OUTER_BOUND('',#11085,.T.);
#382=FACE_OUTER_BOUND('',#11086,.T.);
#383=FACE_OUTER_BOUND('',#11087,.T.);
#384=FACE_OUTER_BOUND('',#11088,.T.);
#385=FACE_OUTER_BOUND('',#11089,.T.);
#386=FACE_OUTER_BOUND('',#11090,.T.);
#387=FACE_OUTER_BOUND('',#11091,.T.);
#388=FACE_OUTER_BOUND('',#11092,.T.);
#389=FACE_OUTER_BOUND('',#11093,.T.);
#390=FACE_OUTER_BOUND('',#11094,.T.);
#391=FACE_OUTER_BOUND('',#11095,.T.);
#392=FACE_OUTER_BOUND('',#11096,.T.);
#393=FACE_OUTER_BOUND('',#11097,.T.);
#394=FACE_OUTER_BOUND('',#11098,.T.);
#395=FACE_OUTER_BOUND('',#11099,.T.);
#396=FACE_OUTER_BOUND('',#11100,.T.);
#397=FACE_OUTER_BOUND('',#11101,.T.);
#398=FACE_OUTER_BOUND('',#11102,.T.);
#399=FACE_OUTER_BOUND('',#11103,.T.);
#400=FACE_OUTER_BOUND('',#11104,.T.);
#401=FACE_OUTER_BOUND('',#11105,.T.);
#402=FACE_OUTER_BOUND('',#11106,.T.);
#403=FACE_OUTER_BOUND('',#11107,.T.);
#404=FACE_OUTER_BOUND('',#11108,.T.);
#405=FACE_OUTER_BOUND('',#11109,.T.);
#406=FACE_OUTER_BOUND('',#11110,.T.);
#407=FACE_OUTER_BOUND('',#11111,.T.);
#408=FACE_OUTER_BOUND('',#11112,.T.);
#409=FACE_OUTER_BOUND('',#11113,.T.);
#410=FACE_OUTER_BOUND('',#11114,.T.);
#411=FACE_OUTER_BOUND('',#11115,.T.);
#412=FACE_OUTER_BOUND('',#11116,.T.);
#413=FACE_OUTER_BOUND('',#11117,.T.);
#414=FACE_OUTER_BOUND('',#11118,.T.);
#415=FACE_OUTER_BOUND('',#11119,.T.);
#416=FACE_OUTER_BOUND('',#11120,.T.);
#417=FACE_OUTER_BOUND('',#11121,.T.);
#418=FACE_OUTER_BOUND('',#11122,.T.);
#419=FACE_OUTER_BOUND('',#11123,.T.);
#420=FACE_OUTER_BOUND('',#11124,.T.);
#421=FACE_OUTER_BOUND('',#11125,.T.);
#422=FACE_OUTER_BOUND('',#11126,.T.);
#423=FACE_OUTER_BOUND('',#11127,.T.);
#424=FACE_OUTER_BOUND('',#11128,.T.);
#425=FACE_OUTER_BOUND('',#11129,.T.);
#426=FACE_OUTER_BOUND('',#11130,.T.);
#427=FACE_OUTER_BOUND('',#11131,.T.);
#428=FACE_OUTER_BOUND('',#11132,.T.);
#429=FACE_OUTER_BOUND('',#11133,.T.);
#430=FACE_OUTER_BOUND('',#11134,.T.);
#431=FACE_OUTER_BOUND('',#11135,.T.);
#432=FACE_OUTER_BOUND('',#11136,.T.);
#433=FACE_OUTER_BOUND('',#11137,.T.);
#434=FACE_OUTER_BOUND('',#11138,.T.);
#435=FACE_OUTER_BOUND('',#11139,.T.);
#436=FACE_OUTER_BOUND('',#11140,.T.);
#437=FACE_OUTER_BOUND('',#11141,.T.);
#438=FACE_OUTER_BOUND('',#11142,.T.);
#439=FACE_OUTER_BOUND('',#11143,.T.);
#440=FACE_OUTER_BOUND('',#11144,.T.);
#441=FACE_OUTER_BOUND('',#11145,.T.);
#442=FACE_OUTER_BOUND('',#11146,.T.);
#443=FACE_OUTER_BOUND('',#11147,.T.);
#444=FACE_OUTER_BOUND('',#11148,.T.);
#445=FACE_OUTER_BOUND('',#11149,.T.);
#446=FACE_OUTER_BOUND('',#11150,.T.);
#447=FACE_OUTER_BOUND('',#11151,.T.);
#448=FACE_OUTER_BOUND('',#11152,.T.);
#449=FACE_OUTER_BOUND('',#11153,.T.);
#450=FACE_OUTER_BOUND('',#11154,.T.);
#451=FACE_OUTER_BOUND('',#11155,.T.);
#452=FACE_OUTER_BOUND('',#11156,.T.);
#453=FACE_OUTER_BOUND('',#11157,.T.);
#454=FACE_OUTER_BOUND('',#11158,.T.);
#455=FACE_OUTER_BOUND('',#11159,.T.);
#456=FACE_OUTER_BOUND('',#11160,.T.);
#457=FACE_OUTER_BOUND('',#11161,.T.);
#458=FACE_OUTER_BOUND('',#11162,.T.);
#459=FACE_OUTER_BOUND('',#11163,.T.);
#460=FACE_OUTER_BOUND('',#11164,.T.);
#461=FACE_OUTER_BOUND('',#11165,.T.);
#462=FACE_OUTER_BOUND('',#11166,.T.);
#463=FACE_OUTER_BOUND('',#11167,.T.);
#464=FACE_OUTER_BOUND('',#11168,.T.);
#465=FACE_OUTER_BOUND('',#11169,.T.);
#466=FACE_OUTER_BOUND('',#11170,.T.);
#467=FACE_OUTER_BOUND('',#11171,.T.);
#468=FACE_OUTER_BOUND('',#11172,.T.);
#469=FACE_OUTER_BOUND('',#11173,.T.);
#470=FACE_OUTER_BOUND('',#11174,.T.);
#471=FACE_OUTER_BOUND('',#11175,.T.);
#472=FACE_OUTER_BOUND('',#11176,.T.);
#473=FACE_OUTER_BOUND('',#11177,.T.);
#474=FACE_OUTER_BOUND('',#11178,.T.);
#475=FACE_OUTER_BOUND('',#11179,.T.);
#476=FACE_OUTER_BOUND('',#11180,.T.);
#477=FACE_OUTER_BOUND('',#11181,.T.);
#478=FACE_OUTER_BOUND('',#11182,.T.);
#479=FACE_OUTER_BOUND('',#11183,.T.);
#480=FACE_OUTER_BOUND('',#11184,.T.);
#481=FACE_OUTER_BOUND('',#11185,.T.);
#482=FACE_OUTER_BOUND('',#11186,.T.);
#483=FACE_OUTER_BOUND('',#11187,.T.);
#484=FACE_OUTER_BOUND('',#11188,.T.);
#485=FACE_OUTER_BOUND('',#11189,.T.);
#486=FACE_OUTER_BOUND('',#11190,.T.);
#487=FACE_OUTER_BOUND('',#11191,.T.);
#488=FACE_OUTER_BOUND('',#11192,.T.);
#489=FACE_OUTER_BOUND('',#11193,.T.);
#490=FACE_OUTER_BOUND('',#11194,.T.);
#491=FACE_OUTER_BOUND('',#11195,.T.);
#492=FACE_OUTER_BOUND('',#11196,.T.);
#493=FACE_OUTER_BOUND('',#11197,.T.);
#494=FACE_OUTER_BOUND('',#11198,.T.);
#495=FACE_OUTER_BOUND('',#11199,.T.);
#496=FACE_OUTER_BOUND('',#11200,.T.);
#497=FACE_OUTER_BOUND('',#11201,.T.);
#498=FACE_OUTER_BOUND('',#11202,.T.);
#499=FACE_OUTER_BOUND('',#11203,.T.);
#500=FACE_OUTER_BOUND('',#11204,.T.);
#501=FACE_OUTER_BOUND('',#11205,.T.);
#502=FACE_OUTER_BOUND('',#11206,.T.);
#503=FACE_OUTER_BOUND('',#11207,.T.);
#504=FACE_OUTER_BOUND('',#11208,.T.);
#505=FACE_OUTER_BOUND('',#11209,.T.);
#506=FACE_OUTER_BOUND('',#11210,.T.);
#507=FACE_OUTER_BOUND('',#11211,.T.);
#508=FACE_OUTER_BOUND('',#11212,.T.);
#509=FACE_OUTER_BOUND('',#11213,.T.);
#510=FACE_OUTER_BOUND('',#11214,.T.);
#511=FACE_OUTER_BOUND('',#11215,.T.);
#512=FACE_OUTER_BOUND('',#11216,.T.);
#513=FACE_OUTER_BOUND('',#11217,.T.);
#514=FACE_OUTER_BOUND('',#11218,.T.);
#515=FACE_OUTER_BOUND('',#11219,.T.);
#516=FACE_OUTER_BOUND('',#11220,.T.);
#517=FACE_OUTER_BOUND('',#11221,.T.);
#518=FACE_OUTER_BOUND('',#11222,.T.);
#519=FACE_OUTER_BOUND('',#11223,.T.);
#520=FACE_OUTER_BOUND('',#11224,.T.);
#521=FACE_OUTER_BOUND('',#11225,.T.);
#522=FACE_OUTER_BOUND('',#11226,.T.);
#523=FACE_OUTER_BOUND('',#11227,.T.);
#524=FACE_OUTER_BOUND('',#11228,.T.);
#525=FACE_OUTER_BOUND('',#11229,.T.);
#526=FACE_OUTER_BOUND('',#11230,.T.);
#527=FACE_OUTER_BOUND('',#11231,.T.);
#528=FACE_OUTER_BOUND('',#11232,.T.);
#529=FACE_OUTER_BOUND('',#11233,.T.);
#530=FACE_OUTER_BOUND('',#11234,.T.);
#531=FACE_OUTER_BOUND('',#11235,.T.);
#532=FACE_OUTER_BOUND('',#11236,.T.);
#533=FACE_OUTER_BOUND('',#11237,.T.);
#534=FACE_OUTER_BOUND('',#11238,.T.);
#535=FACE_OUTER_BOUND('',#11239,.T.);
#536=FACE_OUTER_BOUND('',#11240,.T.);
#537=FACE_OUTER_BOUND('',#11241,.T.);
#538=FACE_OUTER_BOUND('',#11242,.T.);
#539=FACE_OUTER_BOUND('',#11243,.T.);
#540=FACE_OUTER_BOUND('',#11244,.T.);
#541=FACE_OUTER_BOUND('',#11245,.T.);
#542=FACE_OUTER_BOUND('',#11246,.T.);
#543=FACE_OUTER_BOUND('',#11247,.T.);
#544=FACE_OUTER_BOUND('',#11248,.T.);
#545=FACE_OUTER_BOUND('',#11249,.T.);
#546=FACE_OUTER_BOUND('',#11250,.T.);
#547=FACE_OUTER_BOUND('',#11251,.T.);
#548=FACE_OUTER_BOUND('',#11252,.T.);
#549=FACE_OUTER_BOUND('',#11253,.T.);
#550=FACE_OUTER_BOUND('',#11254,.T.);
#551=FACE_OUTER_BOUND('',#11255,.T.);
#552=FACE_OUTER_BOUND('',#11256,.T.);
#553=FACE_OUTER_BOUND('',#11257,.T.);
#554=FACE_OUTER_BOUND('',#11258,.T.);
#555=FACE_OUTER_BOUND('',#11259,.T.);
#556=FACE_OUTER_BOUND('',#11260,.T.);
#557=FACE_OUTER_BOUND('',#11261,.T.);
#558=FACE_OUTER_BOUND('',#11262,.T.);
#559=FACE_OUTER_BOUND('',#11263,.T.);
#560=FACE_OUTER_BOUND('',#11264,.T.);
#561=FACE_OUTER_BOUND('',#11265,.T.);
#562=FACE_OUTER_BOUND('',#11266,.T.);
#563=FACE_OUTER_BOUND('',#11267,.T.);
#564=FACE_OUTER_BOUND('',#11268,.T.);
#565=FACE_OUTER_BOUND('',#11269,.T.);
#566=FACE_OUTER_BOUND('',#11270,.T.);
#567=FACE_OUTER_BOUND('',#11271,.T.);
#568=FACE_OUTER_BOUND('',#11272,.T.);
#569=FACE_OUTER_BOUND('',#11273,.T.);
#570=FACE_OUTER_BOUND('',#11274,.T.);
#571=FACE_OUTER_BOUND('',#11275,.T.);
#572=FACE_OUTER_BOUND('',#11276,.T.);
#573=FACE_OUTER_BOUND('',#11277,.T.);
#574=FACE_OUTER_BOUND('',#11278,.T.);
#575=FACE_OUTER_BOUND('',#11279,.T.);
#576=FACE_OUTER_BOUND('',#11280,.T.);
#577=FACE_OUTER_BOUND('',#11281,.T.);
#578=FACE_OUTER_BOUND('',#11282,.T.);
#579=FACE_OUTER_BOUND('',#11283,.T.);
#580=FACE_OUTER_BOUND('',#11284,.T.);
#581=FACE_OUTER_BOUND('',#11285,.T.);
#582=FACE_OUTER_BOUND('',#11286,.T.);
#583=FACE_OUTER_BOUND('',#11287,.T.);
#584=FACE_OUTER_BOUND('',#11288,.T.);
#585=FACE_OUTER_BOUND('',#11289,.T.);
#586=FACE_OUTER_BOUND('',#11290,.T.);
#587=FACE_OUTER_BOUND('',#11291,.T.);
#588=FACE_OUTER_BOUND('',#11292,.T.);
#589=FACE_OUTER_BOUND('',#11293,.T.);
#590=FACE_OUTER_BOUND('',#11294,.T.);
#591=FACE_OUTER_BOUND('',#11295,.T.);
#592=FACE_OUTER_BOUND('',#11296,.T.);
#593=FACE_OUTER_BOUND('',#11297,.T.);
#594=FACE_OUTER_BOUND('',#11298,.T.);
#595=FACE_OUTER_BOUND('',#11299,.T.);
#596=FACE_OUTER_BOUND('',#11300,.T.);
#597=FACE_OUTER_BOUND('',#11301,.T.);
#598=FACE_OUTER_BOUND('',#11302,.T.);
#599=FACE_OUTER_BOUND('',#11303,.T.);
#600=FACE_OUTER_BOUND('',#11304,.T.);
#601=FACE_OUTER_BOUND('',#11305,.T.);
#602=FACE_OUTER_BOUND('',#11306,.T.);
#603=FACE_OUTER_BOUND('',#11307,.T.);
#604=FACE_OUTER_BOUND('',#11308,.T.);
#605=FACE_OUTER_BOUND('',#11309,.T.);
#606=FACE_OUTER_BOUND('',#11310,.T.);
#607=FACE_OUTER_BOUND('',#11311,.T.);
#608=FACE_OUTER_BOUND('',#11312,.T.);
#609=FACE_OUTER_BOUND('',#11313,.T.);
#610=FACE_OUTER_BOUND('',#11314,.T.);
#611=FACE_OUTER_BOUND('',#11315,.T.);
#612=FACE_OUTER_BOUND('',#11316,.T.);
#613=FACE_OUTER_BOUND('',#11317,.T.);
#614=FACE_OUTER_BOUND('',#11318,.T.);
#615=FACE_OUTER_BOUND('',#11319,.T.);
#616=FACE_OUTER_BOUND('',#11320,.T.);
#617=FACE_OUTER_BOUND('',#11321,.T.);
#618=FACE_OUTER_BOUND('',#11322,.T.);
#619=FACE_OUTER_BOUND('',#11323,.T.);
#620=FACE_OUTER_BOUND('',#11324,.T.);
#621=FACE_OUTER_BOUND('',#11325,.T.);
#622=FACE_OUTER_BOUND('',#11326,.T.);
#623=FACE_OUTER_BOUND('',#11327,.T.);
#624=FACE_OUTER_BOUND('',#11328,.T.);
#625=FACE_OUTER_BOUND('',#11329,.T.);
#626=FACE_OUTER_BOUND('',#11330,.T.);
#627=FACE_OUTER_BOUND('',#11331,.T.);
#628=FACE_OUTER_BOUND('',#11332,.T.);
#629=FACE_OUTER_BOUND('',#11333,.T.);
#630=FACE_OUTER_BOUND('',#11334,.T.);
#631=FACE_OUTER_BOUND('',#11335,.T.);
#632=FACE_OUTER_BOUND('',#11336,.T.);
#633=FACE_OUTER_BOUND('',#11337,.T.);
#634=FACE_OUTER_BOUND('',#11338,.T.);
#635=FACE_OUTER_BOUND('',#11339,.T.);
#636=FACE_OUTER_BOUND('',#11340,.T.);
#637=FACE_OUTER_BOUND('',#11341,.T.);
#638=FACE_OUTER_BOUND('',#11342,.T.);
#639=FACE_OUTER_BOUND('',#11343,.T.);
#640=FACE_OUTER_BOUND('',#11344,.T.);
#641=FACE_OUTER_BOUND('',#11345,.T.);
#642=FACE_OUTER_BOUND('',#11346,.T.);
#643=FACE_OUTER_BOUND('',#11347,.T.);
#644=FACE_OUTER_BOUND('',#11348,.T.);
#645=FACE_OUTER_BOUND('',#11349,.T.);
#646=FACE_OUTER_BOUND('',#11350,.T.);
#647=FACE_OUTER_BOUND('',#11351,.T.);
#648=FACE_OUTER_BOUND('',#11352,.T.);
#649=FACE_OUTER_BOUND('',#11353,.T.);
#650=FACE_OUTER_BOUND('',#11354,.T.);
#651=FACE_OUTER_BOUND('',#11355,.T.);
#652=FACE_OUTER_BOUND('',#11356,.T.);
#653=FACE_OUTER_BOUND('',#11357,.T.);
#654=FACE_OUTER_BOUND('',#11358,.T.);
#655=FACE_OUTER_BOUND('',#11359,.T.);
#656=FACE_OUTER_BOUND('',#11360,.T.);
#657=FACE_OUTER_BOUND('',#11361,.T.);
#658=FACE_OUTER_BOUND('',#11362,.T.);
#659=FACE_OUTER_BOUND('',#11363,.T.);
#660=FACE_OUTER_BOUND('',#11364,.T.);
#661=FACE_OUTER_BOUND('',#11365,.T.);
#662=FACE_OUTER_BOUND('',#11366,.T.);
#663=FACE_OUTER_BOUND('',#11367,.T.);
#664=FACE_OUTER_BOUND('',#11368,.T.);
#665=FACE_OUTER_BOUND('',#11369,.T.);
#666=FACE_OUTER_BOUND('',#11370,.T.);
#667=FACE_OUTER_BOUND('',#11371,.T.);
#668=FACE_OUTER_BOUND('',#11372,.T.);
#669=FACE_OUTER_BOUND('',#11373,.T.);
#670=FACE_OUTER_BOUND('',#11374,.T.);
#671=FACE_OUTER_BOUND('',#11375,.T.);
#672=FACE_OUTER_BOUND('',#11376,.T.);
#673=FACE_OUTER_BOUND('',#11377,.T.);
#674=FACE_OUTER_BOUND('',#11378,.T.);
#675=FACE_OUTER_BOUND('',#11379,.T.);
#676=FACE_OUTER_BOUND('',#11380,.T.);
#677=FACE_OUTER_BOUND('',#11381,.T.);
#678=FACE_OUTER_BOUND('',#11382,.T.);
#679=FACE_OUTER_BOUND('',#11383,.T.);
#680=FACE_OUTER_BOUND('',#11384,.T.);
#681=FACE_OUTER_BOUND('',#11385,.T.);
#682=FACE_OUTER_BOUND('',#11386,.T.);
#683=FACE_OUTER_BOUND('',#11387,.T.);
#684=FACE_OUTER_BOUND('',#11388,.T.);
#685=FACE_OUTER_BOUND('',#11389,.T.);
#686=FACE_OUTER_BOUND('',#11390,.T.);
#687=FACE_OUTER_BOUND('',#11391,.T.);
#688=FACE_OUTER_BOUND('',#11392,.T.);
#689=FACE_OUTER_BOUND('',#11393,.T.);
#690=FACE_OUTER_BOUND('',#11394,.T.);
#691=FACE_OUTER_BOUND('',#11395,.T.);
#692=FACE_OUTER_BOUND('',#11396,.T.);
#693=FACE_OUTER_BOUND('',#11397,.T.);
#694=FACE_OUTER_BOUND('',#11398,.T.);
#695=FACE_OUTER_BOUND('',#11399,.T.);
#696=FACE_OUTER_BOUND('',#11400,.T.);
#697=FACE_OUTER_BOUND('',#11401,.T.);
#698=FACE_OUTER_BOUND('',#11402,.T.);
#699=FACE_OUTER_BOUND('',#11403,.T.);
#700=FACE_OUTER_BOUND('',#11404,.T.);
#701=FACE_OUTER_BOUND('',#11405,.T.);
#702=FACE_OUTER_BOUND('',#11406,.T.);
#703=FACE_OUTER_BOUND('',#11407,.T.);
#704=FACE_OUTER_BOUND('',#11408,.T.);
#705=FACE_OUTER_BOUND('',#11409,.T.);
#706=FACE_OUTER_BOUND('',#11410,.T.);
#707=FACE_OUTER_BOUND('',#11411,.T.);
#708=FACE_OUTER_BOUND('',#11412,.T.);
#709=FACE_OUTER_BOUND('',#11413,.T.);
#710=FACE_OUTER_BOUND('',#11414,.T.);
#711=FACE_OUTER_BOUND('',#11415,.T.);
#712=FACE_OUTER_BOUND('',#11416,.T.);
#713=FACE_OUTER_BOUND('',#11417,.T.);
#714=FACE_OUTER_BOUND('',#11418,.T.);
#715=FACE_OUTER_BOUND('',#11419,.T.);
#716=FACE_OUTER_BOUND('',#11420,.T.);
#717=FACE_OUTER_BOUND('',#11421,.T.);
#718=FACE_OUTER_BOUND('',#11422,.T.);
#719=FACE_OUTER_BOUND('',#11423,.T.);
#720=FACE_OUTER_BOUND('',#11424,.T.);
#721=FACE_OUTER_BOUND('',#11425,.T.);
#722=FACE_OUTER_BOUND('',#11426,.T.);
#723=FACE_OUTER_BOUND('',#11427,.T.);
#724=FACE_OUTER_BOUND('',#11428,.T.);
#725=FACE_OUTER_BOUND('',#11429,.T.);
#726=FACE_OUTER_BOUND('',#11430,.T.);
#727=FACE_OUTER_BOUND('',#11431,.T.);
#728=FACE_OUTER_BOUND('',#11432,.T.);
#729=FACE_OUTER_BOUND('',#11433,.T.);
#730=FACE_OUTER_BOUND('',#11434,.T.);
#731=FACE_OUTER_BOUND('',#11435,.T.);
#732=FACE_OUTER_BOUND('',#11436,.T.);
#733=FACE_OUTER_BOUND('',#11437,.T.);
#734=FACE_OUTER_BOUND('',#11438,.T.);
#735=FACE_OUTER_BOUND('',#11439,.T.);
#736=FACE_OUTER_BOUND('',#11440,.T.);
#737=FACE_OUTER_BOUND('',#11441,.T.);
#738=FACE_OUTER_BOUND('',#11442,.T.);
#739=FACE_OUTER_BOUND('',#11443,.T.);
#740=FACE_OUTER_BOUND('',#11444,.T.);
#741=FACE_OUTER_BOUND('',#11445,.T.);
#742=FACE_OUTER_BOUND('',#11446,.T.);
#743=FACE_OUTER_BOUND('',#11447,.T.);
#744=FACE_OUTER_BOUND('',#11448,.T.);
#745=FACE_OUTER_BOUND('',#11449,.T.);
#746=FACE_OUTER_BOUND('',#11450,.T.);
#747=FACE_OUTER_BOUND('',#11451,.T.);
#748=FACE_OUTER_BOUND('',#11452,.T.);
#749=FACE_OUTER_BOUND('',#11453,.T.);
#750=FACE_OUTER_BOUND('',#11454,.T.);
#751=FACE_OUTER_BOUND('',#11455,.T.);
#752=FACE_OUTER_BOUND('',#11456,.T.);
#753=FACE_OUTER_BOUND('',#11457,.T.);
#754=FACE_OUTER_BOUND('',#11458,.T.);
#755=FACE_OUTER_BOUND('',#11459,.T.);
#756=FACE_OUTER_BOUND('',#11460,.T.);
#757=FACE_OUTER_BOUND('',#11461,.T.);
#758=FACE_OUTER_BOUND('',#11462,.T.);
#759=FACE_OUTER_BOUND('',#11463,.T.);
#760=FACE_OUTER_BOUND('',#11464,.T.);
#761=FACE_OUTER_BOUND('',#11465,.T.);
#762=FACE_OUTER_BOUND('',#11466,.T.);
#763=FACE_OUTER_BOUND('',#11467,.T.);
#764=FACE_OUTER_BOUND('',#11468,.T.);
#765=FACE_OUTER_BOUND('',#11469,.T.);
#766=FACE_OUTER_BOUND('',#11470,.T.);
#767=FACE_OUTER_BOUND('',#11471,.T.);
#768=FACE_OUTER_BOUND('',#11472,.T.);
#769=FACE_OUTER_BOUND('',#11473,.T.);
#770=FACE_OUTER_BOUND('',#11474,.T.);
#771=FACE_OUTER_BOUND('',#11475,.T.);
#772=FACE_OUTER_BOUND('',#11476,.T.);
#773=FACE_OUTER_BOUND('',#11477,.T.);
#774=FACE_OUTER_BOUND('',#11478,.T.);
#775=FACE_OUTER_BOUND('',#11479,.T.);
#776=FACE_OUTER_BOUND('',#11480,.T.);
#777=FACE_OUTER_BOUND('',#11481,.T.);
#778=FACE_OUTER_BOUND('',#11482,.T.);
#779=FACE_OUTER_BOUND('',#11483,.T.);
#780=FACE_OUTER_BOUND('',#11484,.T.);
#781=FACE_OUTER_BOUND('',#11485,.T.);
#782=FACE_OUTER_BOUND('',#11486,.T.);
#783=FACE_OUTER_BOUND('',#11487,.T.);
#784=FACE_OUTER_BOUND('',#11488,.T.);
#785=FACE_OUTER_BOUND('',#11489,.T.);
#786=FACE_OUTER_BOUND('',#11490,.T.);
#787=FACE_OUTER_BOUND('',#11491,.T.);
#788=FACE_OUTER_BOUND('',#11492,.T.);
#789=FACE_OUTER_BOUND('',#11493,.T.);
#790=FACE_OUTER_BOUND('',#11494,.T.);
#791=FACE_OUTER_BOUND('',#11495,.T.);
#792=FACE_OUTER_BOUND('',#11496,.T.);
#793=FACE_OUTER_BOUND('',#11497,.T.);
#794=FACE_OUTER_BOUND('',#11498,.T.);
#795=FACE_OUTER_BOUND('',#11499,.T.);
#796=FACE_OUTER_BOUND('',#11500,.T.);
#797=FACE_OUTER_BOUND('',#11501,.T.);
#798=FACE_OUTER_BOUND('',#11502,.T.);
#799=FACE_OUTER_BOUND('',#11503,.T.);
#800=FACE_OUTER_BOUND('',#11504,.T.);
#801=FACE_OUTER_BOUND('',#11505,.T.);
#802=FACE_OUTER_BOUND('',#11506,.T.);
#803=FACE_OUTER_BOUND('',#11507,.T.);
#804=FACE_OUTER_BOUND('',#11508,.T.);
#805=FACE_OUTER_BOUND('',#11509,.T.);
#806=FACE_OUTER_BOUND('',#11510,.T.);
#807=FACE_OUTER_BOUND('',#11511,.T.);
#808=FACE_OUTER_BOUND('',#11512,.T.);
#809=FACE_OUTER_BOUND('',#11513,.T.);
#810=FACE_OUTER_BOUND('',#11514,.T.);
#811=FACE_OUTER_BOUND('',#11515,.T.);
#812=FACE_OUTER_BOUND('',#11516,.T.);
#813=FACE_OUTER_BOUND('',#11517,.T.);
#814=FACE_OUTER_BOUND('',#11518,.T.);
#815=FACE_OUTER_BOUND('',#11519,.T.);
#816=FACE_OUTER_BOUND('',#11520,.T.);
#817=FACE_OUTER_BOUND('',#11521,.T.);
#818=FACE_OUTER_BOUND('',#11522,.T.);
#819=FACE_OUTER_BOUND('',#11523,.T.);
#820=FACE_OUTER_BOUND('',#11524,.T.);
#821=FACE_OUTER_BOUND('',#11525,.T.);
#822=FACE_OUTER_BOUND('',#11526,.T.);
#823=FACE_OUTER_BOUND('',#11527,.T.);
#824=FACE_OUTER_BOUND('',#11528,.T.);
#825=FACE_OUTER_BOUND('',#11529,.T.);
#826=FACE_OUTER_BOUND('',#11530,.T.);
#827=FACE_OUTER_BOUND('',#11531,.T.);
#828=FACE_OUTER_BOUND('',#11532,.T.);
#829=FACE_OUTER_BOUND('',#11533,.T.);
#830=FACE_OUTER_BOUND('',#11534,.T.);
#831=FACE_OUTER_BOUND('',#11535,.T.);
#832=FACE_OUTER_BOUND('',#11536,.T.);
#833=FACE_OUTER_BOUND('',#11537,.T.);
#834=FACE_OUTER_BOUND('',#11538,.T.);
#835=FACE_OUTER_BOUND('',#11539,.T.);
#836=FACE_OUTER_BOUND('',#11540,.T.);
#837=FACE_OUTER_BOUND('',#11541,.T.);
#838=FACE_OUTER_BOUND('',#11542,.T.);
#839=FACE_OUTER_BOUND('',#11543,.T.);
#840=FACE_OUTER_BOUND('',#11544,.T.);
#841=FACE_OUTER_BOUND('',#11545,.T.);
#842=FACE_OUTER_BOUND('',#11546,.T.);
#843=FACE_OUTER_BOUND('',#11547,.T.);
#844=FACE_OUTER_BOUND('',#11548,.T.);
#845=FACE_OUTER_BOUND('',#11549,.T.);
#846=FACE_OUTER_BOUND('',#11550,.T.);
#847=FACE_OUTER_BOUND('',#11551,.T.);
#848=FACE_OUTER_BOUND('',#11552,.T.);
#849=FACE_OUTER_BOUND('',#11553,.T.);
#850=FACE_OUTER_BOUND('',#11554,.T.);
#851=FACE_OUTER_BOUND('',#11555,.T.);
#852=FACE_OUTER_BOUND('',#11556,.T.);
#853=FACE_OUTER_BOUND('',#11557,.T.);
#854=FACE_OUTER_BOUND('',#11558,.T.);
#855=FACE_OUTER_BOUND('',#11559,.T.);
#856=FACE_OUTER_BOUND('',#11560,.T.);
#857=FACE_OUTER_BOUND('',#11561,.T.);
#858=FACE_OUTER_BOUND('',#11562,.T.);
#859=FACE_OUTER_BOUND('',#11563,.T.);
#860=FACE_OUTER_BOUND('',#11564,.T.);
#861=FACE_OUTER_BOUND('',#11565,.T.);
#862=FACE_OUTER_BOUND('',#11566,.T.);
#863=FACE_OUTER_BOUND('',#11567,.T.);
#864=FACE_OUTER_BOUND('',#11568,.T.);
#865=FACE_OUTER_BOUND('',#11569,.T.);
#866=FACE_OUTER_BOUND('',#11570,.T.);
#867=FACE_OUTER_BOUND('',#11571,.T.);
#868=FACE_OUTER_BOUND('',#11572,.T.);
#869=FACE_OUTER_BOUND('',#11573,.T.);
#870=FACE_OUTER_BOUND('',#11574,.T.);
#871=FACE_OUTER_BOUND('',#11575,.T.);
#872=FACE_OUTER_BOUND('',#11576,.T.);
#873=FACE_OUTER_BOUND('',#11577,.T.);
#874=FACE_OUTER_BOUND('',#11578,.T.);
#875=FACE_OUTER_BOUND('',#11579,.T.);
#876=FACE_OUTER_BOUND('',#11580,.T.);
#877=FACE_OUTER_BOUND('',#11581,.T.);
#878=FACE_OUTER_BOUND('',#11582,.T.);
#879=FACE_OUTER_BOUND('',#11583,.T.);
#880=FACE_OUTER_BOUND('',#11584,.T.);
#881=FACE_OUTER_BOUND('',#11585,.T.);
#882=FACE_OUTER_BOUND('',#11586,.T.);
#883=FACE_OUTER_BOUND('',#11587,.T.);
#884=FACE_OUTER_BOUND('',#11588,.T.);
#885=FACE_OUTER_BOUND('',#11589,.T.);
#886=FACE_OUTER_BOUND('',#11590,.T.);
#887=FACE_OUTER_BOUND('',#11591,.T.);
#888=FACE_OUTER_BOUND('',#11592,.T.);
#889=FACE_OUTER_BOUND('',#11593,.T.);
#890=FACE_OUTER_BOUND('',#11594,.T.);
#891=FACE_OUTER_BOUND('',#11595,.T.);
#892=FACE_OUTER_BOUND('',#11596,.T.);
#893=FACE_OUTER_BOUND('',#11597,.T.);
#894=FACE_OUTER_BOUND('',#11598,.T.);
#895=FACE_OUTER_BOUND('',#11599,.T.);
#896=FACE_OUTER_BOUND('',#11600,.T.);
#897=FACE_OUTER_BOUND('',#11601,.T.);
#898=FACE_OUTER_BOUND('',#11602,.T.);
#899=FACE_OUTER_BOUND('',#11603,.T.);
#900=FACE_OUTER_BOUND('',#11604,.T.);
#901=FACE_OUTER_BOUND('',#11605,.T.);
#902=FACE_OUTER_BOUND('',#11606,.T.);
#903=FACE_OUTER_BOUND('',#11607,.T.);
#904=FACE_OUTER_BOUND('',#11608,.T.);
#905=FACE_OUTER_BOUND('',#11609,.T.);
#906=FACE_OUTER_BOUND('',#11610,.T.);
#907=FACE_OUTER_BOUND('',#11611,.T.);
#908=FACE_OUTER_BOUND('',#11612,.T.);
#909=FACE_OUTER_BOUND('',#11613,.T.);
#910=FACE_OUTER_BOUND('',#11614,.T.);
#911=FACE_OUTER_BOUND('',#11615,.T.);
#912=FACE_OUTER_BOUND('',#11616,.T.);
#913=FACE_OUTER_BOUND('',#11617,.T.);
#914=FACE_OUTER_BOUND('',#11618,.T.);
#915=FACE_OUTER_BOUND('',#11619,.T.);
#916=FACE_OUTER_BOUND('',#11620,.T.);
#917=FACE_OUTER_BOUND('',#11621,.T.);
#918=FACE_OUTER_BOUND('',#11622,.T.);
#919=FACE_OUTER_BOUND('',#11623,.T.);
#920=FACE_OUTER_BOUND('',#11624,.T.);
#921=FACE_OUTER_BOUND('',#11625,.T.);
#922=FACE_OUTER_BOUND('',#11626,.T.);
#923=FACE_OUTER_BOUND('',#11627,.T.);
#924=FACE_OUTER_BOUND('',#11628,.T.);
#925=FACE_OUTER_BOUND('',#11629,.T.);
#926=FACE_OUTER_BOUND('',#11630,.T.);
#927=FACE_OUTER_BOUND('',#11631,.T.);
#928=FACE_OUTER_BOUND('',#11632,.T.);
#929=FACE_OUTER_BOUND('',#11633,.T.);
#930=FACE_OUTER_BOUND('',#11634,.T.);
#931=FACE_OUTER_BOUND('',#11635,.T.);
#932=FACE_OUTER_BOUND('',#11636,.T.);
#933=FACE_OUTER_BOUND('',#11637,.T.);
#934=FACE_OUTER_BOUND('',#11638,.T.);
#935=FACE_OUTER_BOUND('',#11639,.T.);
#936=FACE_OUTER_BOUND('',#11640,.T.);
#937=FACE_OUTER_BOUND('',#11641,.T.);
#938=FACE_OUTER_BOUND('',#11642,.T.);
#939=FACE_OUTER_BOUND('',#11643,.T.);
#940=FACE_OUTER_BOUND('',#11644,.T.);
#941=FACE_OUTER_BOUND('',#11645,.T.);
#942=FACE_OUTER_BOUND('',#11646,.T.);
#943=FACE_OUTER_BOUND('',#11647,.T.);
#944=FACE_OUTER_BOUND('',#11648,.T.);
#945=FACE_OUTER_BOUND('',#11649,.T.);
#946=FACE_OUTER_BOUND('',#11650,.T.);
#947=FACE_OUTER_BOUND('',#11651,.T.);
#948=FACE_OUTER_BOUND('',#11652,.T.);
#949=FACE_OUTER_BOUND('',#11653,.T.);
#950=FACE_OUTER_BOUND('',#11654,.T.);
#951=FACE_OUTER_BOUND('',#11655,.T.);
#952=FACE_OUTER_BOUND('',#11656,.T.);
#953=FACE_OUTER_BOUND('',#11657,.T.);
#954=FACE_OUTER_BOUND('',#11658,.T.);
#955=FACE_OUTER_BOUND('',#11659,.T.);
#956=FACE_OUTER_BOUND('',#11660,.T.);
#957=FACE_OUTER_BOUND('',#11661,.T.);
#958=FACE_OUTER_BOUND('',#11662,.T.);
#959=FACE_OUTER_BOUND('',#11663,.T.);
#960=FACE_OUTER_BOUND('',#11664,.T.);
#961=FACE_OUTER_BOUND('',#11665,.T.);
#962=FACE_OUTER_BOUND('',#11666,.T.);
#963=FACE_OUTER_BOUND('',#11667,.T.);
#964=FACE_OUTER_BOUND('',#11668,.T.);
#965=FACE_OUTER_BOUND('',#11669,.T.);
#966=FACE_OUTER_BOUND('',#11670,.T.);
#967=FACE_OUTER_BOUND('',#11671,.T.);
#968=FACE_OUTER_BOUND('',#11672,.T.);
#969=FACE_OUTER_BOUND('',#11673,.T.);
#970=FACE_OUTER_BOUND('',#11674,.T.);
#971=FACE_OUTER_BOUND('',#11675,.T.);
#972=FACE_OUTER_BOUND('',#11676,.T.);
#973=FACE_OUTER_BOUND('',#11677,.T.);
#974=FACE_OUTER_BOUND('',#11678,.T.);
#975=FACE_OUTER_BOUND('',#11679,.T.);
#976=FACE_OUTER_BOUND('',#11680,.T.);
#977=FACE_OUTER_BOUND('',#11681,.T.);
#978=FACE_OUTER_BOUND('',#11682,.T.);
#979=FACE_OUTER_BOUND('',#11683,.T.);
#980=FACE_OUTER_BOUND('',#11684,.T.);
#981=FACE_OUTER_BOUND('',#11685,.T.);
#982=FACE_OUTER_BOUND('',#11686,.T.);
#983=FACE_OUTER_BOUND('',#11687,.T.);
#984=FACE_OUTER_BOUND('',#11688,.T.);
#985=FACE_OUTER_BOUND('',#11689,.T.);
#986=FACE_OUTER_BOUND('',#11690,.T.);
#987=FACE_OUTER_BOUND('',#11691,.T.);
#988=FACE_OUTER_BOUND('',#11692,.T.);
#989=FACE_OUTER_BOUND('',#11693,.T.);
#990=FACE_OUTER_BOUND('',#11694,.T.);
#991=FACE_OUTER_BOUND('',#11695,.T.);
#992=FACE_OUTER_BOUND('',#11696,.T.);
#993=FACE_OUTER_BOUND('',#11697,.T.);
#994=FACE_OUTER_BOUND('',#11698,.T.);
#995=FACE_OUTER_BOUND('',#11699,.T.);
#996=FACE_OUTER_BOUND('',#11700,.T.);
#997=FACE_OUTER_BOUND('',#11701,.T.);
#998=FACE_OUTER_BOUND('',#11702,.T.);
#999=FACE_OUTER_BOUND('',#11703,.T.);
#1000=FACE_OUTER_BOUND('',#11704,.T.);
#1001=FACE_OUTER_BOUND('',#11705,.T.);
#1002=FACE_OUTER_BOUND('',#11706,.T.);
#1003=FACE_OUTER_BOUND('',#11707,.T.);
#1004=FACE_OUTER_BOUND('',#11708,.T.);
#1005=FACE_OUTER_BOUND('',#11709,.T.);
#1006=FACE_OUTER_BOUND('',#11710,.T.);
#1007=FACE_OUTER_BOUND('',#11711,.T.);
#1008=FACE_OUTER_BOUND('',#11712,.T.);
#1009=FACE_OUTER_BOUND('',#11713,.T.);
#1010=FACE_OUTER_BOUND('',#11714,.T.);
#1011=FACE_OUTER_BOUND('',#11715,.T.);
#1012=FACE_OUTER_BOUND('',#11716,.T.);
#1013=FACE_OUTER_BOUND('',#11717,.T.);
#1014=FACE_OUTER_BOUND('',#11718,.T.);
#1015=FACE_OUTER_BOUND('',#11719,.T.);
#1016=FACE_OUTER_BOUND('',#11720,.T.);
#1017=FACE_OUTER_BOUND('',#11721,.T.);
#1018=FACE_OUTER_BOUND('',#11722,.T.);
#1019=FACE_OUTER_BOUND('',#11723,.T.);
#1020=FACE_OUTER_BOUND('',#11724,.T.);
#1021=FACE_OUTER_BOUND('',#11725,.T.);
#1022=FACE_OUTER_BOUND('',#11726,.T.);
#1023=FACE_OUTER_BOUND('',#11727,.T.);
#1024=FACE_OUTER_BOUND('',#11728,.T.);
#1025=FACE_OUTER_BOUND('',#11729,.T.);
#1026=FACE_OUTER_BOUND('',#11730,.T.);
#1027=FACE_OUTER_BOUND('',#11731,.T.);
#1028=FACE_OUTER_BOUND('',#11732,.T.);
#1029=FACE_OUTER_BOUND('',#11733,.T.);
#1030=FACE_OUTER_BOUND('',#11734,.T.);
#1031=FACE_OUTER_BOUND('',#11735,.T.);
#1032=FACE_OUTER_BOUND('',#11736,.T.);
#1033=FACE_OUTER_BOUND('',#11737,.T.);
#1034=FACE_OUTER_BOUND('',#11738,.T.);
#1035=FACE_OUTER_BOUND('',#11739,.T.);
#1036=FACE_OUTER_BOUND('',#11740,.T.);
#1037=FACE_OUTER_BOUND('',#11741,.T.);
#1038=FACE_OUTER_BOUND('',#11742,.T.);
#1039=FACE_OUTER_BOUND('',#11743,.T.);
#1040=FACE_OUTER_BOUND('',#11744,.T.);
#1041=FACE_OUTER_BOUND('',#11745,.T.);
#1042=FACE_OUTER_BOUND('',#11746,.T.);
#1043=FACE_OUTER_BOUND('',#11747,.T.);
#1044=FACE_OUTER_BOUND('',#11748,.T.);
#1045=FACE_OUTER_BOUND('',#11749,.T.);
#1046=FACE_OUTER_BOUND('',#11750,.T.);
#1047=FACE_OUTER_BOUND('',#11751,.T.);
#1048=FACE_OUTER_BOUND('',#11752,.T.);
#1049=FACE_OUTER_BOUND('',#11753,.T.);
#1050=FACE_OUTER_BOUND('',#11754,.T.);
#1051=FACE_OUTER_BOUND('',#11755,.T.);
#1052=FACE_OUTER_BOUND('',#11756,.T.);
#1053=FACE_OUTER_BOUND('',#11757,.T.);
#1054=FACE_OUTER_BOUND('',#11758,.T.);
#1055=FACE_OUTER_BOUND('',#11759,.T.);
#1056=FACE_OUTER_BOUND('',#11760,.T.);
#1057=FACE_OUTER_BOUND('',#11761,.T.);
#1058=FACE_OUTER_BOUND('',#11762,.T.);
#1059=FACE_OUTER_BOUND('',#11763,.T.);
#1060=FACE_OUTER_BOUND('',#11764,.T.);
#1061=FACE_OUTER_BOUND('',#11765,.T.);
#1062=FACE_OUTER_BOUND('',#11766,.T.);
#1063=FACE_OUTER_BOUND('',#11767,.T.);
#1064=FACE_OUTER_BOUND('',#11768,.T.);
#1065=FACE_OUTER_BOUND('',#11769,.T.);
#1066=FACE_OUTER_BOUND('',#11770,.T.);
#1067=FACE_OUTER_BOUND('',#11771,.T.);
#1068=FACE_OUTER_BOUND('',#11772,.T.);
#1069=FACE_OUTER_BOUND('',#11773,.T.);
#1070=FACE_OUTER_BOUND('',#11774,.T.);
#1071=FACE_OUTER_BOUND('',#11775,.T.);
#1072=FACE_OUTER_BOUND('',#11776,.T.);
#1073=FACE_OUTER_BOUND('',#11777,.T.);
#1074=FACE_OUTER_BOUND('',#11778,.T.);
#1075=FACE_OUTER_BOUND('',#11779,.T.);
#1076=FACE_OUTER_BOUND('',#11780,.T.);
#1077=FACE_OUTER_BOUND('',#11781,.T.);
#1078=FACE_OUTER_BOUND('',#11782,.T.);
#1079=FACE_OUTER_BOUND('',#11783,.T.);
#1080=FACE_OUTER_BOUND('',#11784,.T.);
#1081=FACE_OUTER_BOUND('',#11785,.T.);
#1082=FACE_OUTER_BOUND('',#11786,.T.);
#1083=FACE_OUTER_BOUND('',#11787,.T.);
#1084=FACE_OUTER_BOUND('',#11788,.T.);
#1085=FACE_OUTER_BOUND('',#11789,.T.);
#1086=FACE_OUTER_BOUND('',#11790,.T.);
#1087=FACE_OUTER_BOUND('',#11791,.T.);
#1088=FACE_OUTER_BOUND('',#11792,.T.);
#1089=FACE_OUTER_BOUND('',#11793,.T.);
#1090=FACE_OUTER_BOUND('',#11794,.T.);
#1091=FACE_OUTER_BOUND('',#11795,.T.);
#1092=FACE_OUTER_BOUND('',#11796,.T.);
#1093=FACE_OUTER_BOUND('',#11797,.T.);
#1094=FACE_OUTER_BOUND('',#11798,.T.);
#1095=FACE_OUTER_BOUND('',#11799,.T.);
#1096=FACE_OUTER_BOUND('',#11800,.T.);
#1097=FACE_OUTER_BOUND('',#11801,.T.);
#1098=FACE_OUTER_BOUND('',#11802,.T.);
#1099=FACE_OUTER_BOUND('',#11803,.T.);
#1100=FACE_OUTER_BOUND('',#11804,.T.);
#1101=FACE_OUTER_BOUND('',#11805,.T.);
#1102=FACE_OUTER_BOUND('',#11806,.T.);
#1103=FACE_OUTER_BOUND('',#11807,.T.);
#1104=FACE_OUTER_BOUND('',#11808,.T.);
#1105=FACE_OUTER_BOUND('',#11809,.T.);
#1106=FACE_OUTER_BOUND('',#11810,.T.);
#1107=FACE_OUTER_BOUND('',#11811,.T.);
#1108=FACE_OUTER_BOUND('',#11812,.T.);
#1109=FACE_OUTER_BOUND('',#11813,.T.);
#1110=FACE_OUTER_BOUND('',#11814,.T.);
#1111=FACE_OUTER_BOUND('',#11815,.T.);
#1112=FACE_OUTER_BOUND('',#11816,.T.);
#1113=FACE_OUTER_BOUND('',#11817,.T.);
#1114=FACE_OUTER_BOUND('',#11818,.T.);
#1115=FACE_OUTER_BOUND('',#11819,.T.);
#1116=FACE_OUTER_BOUND('',#11820,.T.);
#1117=FACE_OUTER_BOUND('',#11821,.T.);
#1118=FACE_OUTER_BOUND('',#11822,.T.);
#1119=FACE_OUTER_BOUND('',#11823,.T.);
#1120=FACE_OUTER_BOUND('',#11824,.T.);
#1121=FACE_OUTER_BOUND('',#11825,.T.);
#1122=FACE_OUTER_BOUND('',#11826,.T.);
#1123=FACE_OUTER_BOUND('',#11827,.T.);
#1124=FACE_OUTER_BOUND('',#11828,.T.);
#1125=FACE_OUTER_BOUND('',#11829,.T.);
#1126=FACE_OUTER_BOUND('',#11830,.T.);
#1127=FACE_OUTER_BOUND('',#11831,.T.);
#1128=FACE_OUTER_BOUND('',#11832,.T.);
#1129=FACE_OUTER_BOUND('',#11833,.T.);
#1130=FACE_OUTER_BOUND('',#11834,.T.);
#1131=FACE_OUTER_BOUND('',#11835,.T.);
#1132=FACE_OUTER_BOUND('',#11836,.T.);
#1133=FACE_OUTER_BOUND('',#11837,.T.);
#1134=FACE_OUTER_BOUND('',#11838,.T.);
#1135=FACE_OUTER_BOUND('',#11839,.T.);
#1136=FACE_OUTER_BOUND('',#11840,.T.);
#1137=FACE_OUTER_BOUND('',#11841,.T.);
#1138=FACE_OUTER_BOUND('',#11842,.T.);
#1139=FACE_OUTER_BOUND('',#11843,.T.);
#1140=FACE_OUTER_BOUND('',#11844,.T.);
#1141=FACE_OUTER_BOUND('',#11845,.T.);
#1142=FACE_OUTER_BOUND('',#11846,.T.);
#1143=FACE_OUTER_BOUND('',#11847,.T.);
#1144=FACE_OUTER_BOUND('',#11848,.T.);
#1145=FACE_OUTER_BOUND('',#11849,.T.);
#1146=FACE_OUTER_BOUND('',#11850,.T.);
#1147=FACE_OUTER_BOUND('',#11851,.T.);
#1148=FACE_OUTER_BOUND('',#11852,.T.);
#1149=FACE_OUTER_BOUND('',#11853,.T.);
#1150=FACE_OUTER_BOUND('',#11854,.T.);
#1151=FACE_OUTER_BOUND('',#11855,.T.);
#1152=FACE_OUTER_BOUND('',#11856,.T.);
#1153=FACE_OUTER_BOUND('',#11857,.T.);
#1154=FACE_OUTER_BOUND('',#11858,.T.);
#1155=FACE_OUTER_BOUND('',#11859,.T.);
#1156=FACE_OUTER_BOUND('',#11860,.T.);
#1157=FACE_OUTER_BOUND('',#11861,.T.);
#1158=FACE_OUTER_BOUND('',#11862,.T.);
#1159=FACE_OUTER_BOUND('',#11863,.T.);
#1160=FACE_OUTER_BOUND('',#11864,.T.);
#1161=FACE_OUTER_BOUND('',#11865,.T.);
#1162=FACE_OUTER_BOUND('',#11866,.T.);
#1163=FACE_OUTER_BOUND('',#11867,.T.);
#1164=FACE_OUTER_BOUND('',#11868,.T.);
#1165=FACE_OUTER_BOUND('',#11869,.T.);
#1166=FACE_OUTER_BOUND('',#11870,.T.);
#1167=FACE_OUTER_BOUND('',#11871,.T.);
#1168=FACE_OUTER_BOUND('',#11872,.T.);
#1169=FACE_OUTER_BOUND('',#11873,.T.);
#1170=FACE_OUTER_BOUND('',#11874,.T.);
#1171=FACE_OUTER_BOUND('',#11875,.T.);
#1172=FACE_OUTER_BOUND('',#11876,.T.);
#1173=FACE_OUTER_BOUND('',#11877,.T.);
#1174=FACE_OUTER_BOUND('',#11878,.T.);
#1175=FACE_OUTER_BOUND('',#11879,.T.);
#1176=FACE_OUTER_BOUND('',#11880,.T.);
#1177=FACE_OUTER_BOUND('',#11881,.T.);
#1178=FACE_OUTER_BOUND('',#11882,.T.);
#1179=FACE_OUTER_BOUND('',#11883,.T.);
#1180=FACE_OUTER_BOUND('',#11884,.T.);
#1181=FACE_OUTER_BOUND('',#11885,.T.);
#1182=FACE_OUTER_BOUND('',#11886,.T.);
#1183=FACE_OUTER_BOUND('',#11887,.T.);
#1184=FACE_OUTER_BOUND('',#11888,.T.);
#1185=FACE_OUTER_BOUND('',#11889,.T.);
#1186=FACE_OUTER_BOUND('',#11890,.T.);
#1187=FACE_OUTER_BOUND('',#11891,.T.);
#1188=FACE_OUTER_BOUND('',#11892,.T.);
#1189=FACE_OUTER_BOUND('',#11893,.T.);
#1190=FACE_OUTER_BOUND('',#11894,.T.);
#1191=FACE_OUTER_BOUND('',#11895,.T.);
#1192=FACE_OUTER_BOUND('',#11896,.T.);
#1193=FACE_OUTER_BOUND('',#11897,.T.);
#1194=FACE_OUTER_BOUND('',#11898,.T.);
#1195=FACE_OUTER_BOUND('',#11899,.T.);
#1196=FACE_OUTER_BOUND('',#11900,.T.);
#1197=FACE_OUTER_BOUND('',#11901,.T.);
#1198=FACE_OUTER_BOUND('',#11902,.T.);
#1199=FACE_OUTER_BOUND('',#11903,.T.);
#1200=FACE_OUTER_BOUND('',#11904,.T.);
#1201=FACE_OUTER_BOUND('',#11905,.T.);
#1202=FACE_OUTER_BOUND('',#11906,.T.);
#1203=FACE_OUTER_BOUND('',#11907,.T.);
#1204=FACE_OUTER_BOUND('',#11908,.T.);
#1205=FACE_OUTER_BOUND('',#11909,.T.);
#1206=FACE_OUTER_BOUND('',#11910,.T.);
#1207=FACE_OUTER_BOUND('',#11911,.T.);
#1208=FACE_OUTER_BOUND('',#11912,.T.);
#1209=FACE_OUTER_BOUND('',#11913,.T.);
#1210=FACE_OUTER_BOUND('',#11914,.T.);
#1211=FACE_OUTER_BOUND('',#11915,.T.);
#1212=FACE_OUTER_BOUND('',#11916,.T.);
#1213=FACE_OUTER_BOUND('',#11917,.T.);
#1214=FACE_OUTER_BOUND('',#11918,.T.);
#1215=FACE_OUTER_BOUND('',#11919,.T.);
#1216=FACE_OUTER_BOUND('',#11920,.T.);
#1217=FACE_OUTER_BOUND('',#11921,.T.);
#1218=FACE_OUTER_BOUND('',#11922,.T.);
#1219=FACE_OUTER_BOUND('',#11923,.T.);
#1220=FACE_OUTER_BOUND('',#11924,.T.);
#1221=FACE_OUTER_BOUND('',#11925,.T.);
#1222=FACE_OUTER_BOUND('',#11926,.T.);
#1223=FACE_OUTER_BOUND('',#11927,.T.);
#1224=FACE_OUTER_BOUND('',#11928,.T.);
#1225=FACE_OUTER_BOUND('',#11929,.T.);
#1226=FACE_OUTER_BOUND('',#11930,.T.);
#1227=FACE_OUTER_BOUND('',#11931,.T.);
#1228=FACE_OUTER_BOUND('',#11932,.T.);
#1229=FACE_OUTER_BOUND('',#11933,.T.);
#1230=FACE_OUTER_BOUND('',#11934,.T.);
#1231=FACE_OUTER_BOUND('',#11935,.T.);
#1232=FACE_OUTER_BOUND('',#11936,.T.);
#1233=FACE_OUTER_BOUND('',#11937,.T.);
#1234=FACE_OUTER_BOUND('',#11938,.T.);
#1235=FACE_OUTER_BOUND('',#11939,.T.);
#1236=FACE_OUTER_BOUND('',#11940,.T.);
#1237=FACE_OUTER_BOUND('',#11941,.T.);
#1238=FACE_OUTER_BOUND('',#11942,.T.);
#1239=FACE_OUTER_BOUND('',#11943,.T.);
#1240=FACE_OUTER_BOUND('',#11944,.T.);
#1241=FACE_OUTER_BOUND('',#11945,.T.);
#1242=FACE_OUTER_BOUND('',#11946,.T.);
#1243=FACE_OUTER_BOUND('',#11947,.T.);
#1244=FACE_OUTER_BOUND('',#11948,.T.);
#1245=FACE_OUTER_BOUND('',#11949,.T.);
#1246=FACE_OUTER_BOUND('',#11950,.T.);
#1247=FACE_OUTER_BOUND('',#11951,.T.);
#1248=FACE_OUTER_BOUND('',#11952,.T.);
#1249=FACE_OUTER_BOUND('',#11953,.T.);
#1250=FACE_OUTER_BOUND('',#11954,.T.);
#1251=FACE_OUTER_BOUND('',#11955,.T.);
#1252=FACE_OUTER_BOUND('',#11956,.T.);
#1253=FACE_OUTER_BOUND('',#11957,.T.);
#1254=FACE_OUTER_BOUND('',#11958,.T.);
#1255=FACE_OUTER_BOUND('',#11959,.T.);
#1256=FACE_OUTER_BOUND('',#11960,.T.);
#1257=FACE_OUTER_BOUND('',#11961,.T.);
#1258=FACE_OUTER_BOUND('',#11962,.T.);
#1259=FACE_OUTER_BOUND('',#11963,.T.);
#1260=FACE_OUTER_BOUND('',#11964,.T.);
#1261=FACE_OUTER_BOUND('',#11965,.T.);
#1262=FACE_OUTER_BOUND('',#11966,.T.);
#1263=FACE_OUTER_BOUND('',#11967,.T.);
#1264=FACE_OUTER_BOUND('',#11968,.T.);
#1265=FACE_OUTER_BOUND('',#11969,.T.);
#1266=FACE_OUTER_BOUND('',#11970,.T.);
#1267=FACE_OUTER_BOUND('',#11971,.T.);
#1268=FACE_OUTER_BOUND('',#11972,.T.);
#1269=FACE_OUTER_BOUND('',#11973,.T.);
#1270=FACE_OUTER_BOUND('',#11974,.T.);
#1271=FACE_OUTER_BOUND('',#11975,.T.);
#1272=FACE_OUTER_BOUND('',#11976,.T.);
#1273=FACE_OUTER_BOUND('',#11977,.T.);
#1274=FACE_OUTER_BOUND('',#11978,.T.);
#1275=FACE_OUTER_BOUND('',#11979,.T.);
#1276=FACE_OUTER_BOUND('',#11980,.T.);
#1277=FACE_OUTER_BOUND('',#11981,.T.);
#1278=FACE_OUTER_BOUND('',#11982,.T.);
#1279=FACE_OUTER_BOUND('',#11983,.T.);
#1280=FACE_OUTER_BOUND('',#11984,.T.);
#1281=FACE_OUTER_BOUND('',#11985,.T.);
#1282=FACE_OUTER_BOUND('',#11986,.T.);
#1283=FACE_OUTER_BOUND('',#11987,.T.);
#1284=FACE_OUTER_BOUND('',#11988,.T.);
#1285=FACE_OUTER_BOUND('',#11989,.T.);
#1286=FACE_OUTER_BOUND('',#11990,.T.);
#1287=FACE_OUTER_BOUND('',#11991,.T.);
#1288=FACE_OUTER_BOUND('',#11992,.T.);
#1289=FACE_OUTER_BOUND('',#11993,.T.);
#1290=FACE_OUTER_BOUND('',#11994,.T.);
#1291=FACE_OUTER_BOUND('',#11995,.T.);
#1292=FACE_OUTER_BOUND('',#11996,.T.);
#1293=FACE_OUTER_BOUND('',#11997,.T.);
#1294=FACE_OUTER_BOUND('',#11998,.T.);
#1295=FACE_OUTER_BOUND('',#11999,.T.);
#1296=FACE_OUTER_BOUND('',#12000,.T.);
#1297=FACE_OUTER_BOUND('',#12001,.T.);
#1298=FACE_OUTER_BOUND('',#12002,.T.);
#1299=FACE_OUTER_BOUND('',#12003,.T.);
#1300=FACE_OUTER_BOUND('',#12004,.T.);
#1301=FACE_OUTER_BOUND('',#12005,.T.);
#1302=FACE_OUTER_BOUND('',#12006,.T.);
#1303=FACE_OUTER_BOUND('',#12007,.T.);
#1304=FACE_OUTER_BOUND('',#12008,.T.);
#1305=FACE_OUTER_BOUND('',#12009,.T.);
#1306=FACE_OUTER_BOUND('',#12010,.T.);
#1307=FACE_OUTER_BOUND('',#12011,.T.);
#1308=FACE_OUTER_BOUND('',#12012,.T.);
#1309=FACE_OUTER_BOUND('',#12013,.T.);
#1310=FACE_OUTER_BOUND('',#12014,.T.);
#1311=FACE_OUTER_BOUND('',#12015,.T.);
#1312=FACE_OUTER_BOUND('',#12016,.T.);
#1313=FACE_OUTER_BOUND('',#12017,.T.);
#1314=FACE_OUTER_BOUND('',#12018,.T.);
#1315=FACE_OUTER_BOUND('',#12019,.T.);
#1316=FACE_OUTER_BOUND('',#12020,.T.);
#1317=FACE_OUTER_BOUND('',#12021,.T.);
#1318=FACE_OUTER_BOUND('',#12022,.T.);
#1319=FACE_OUTER_BOUND('',#12023,.T.);
#1320=FACE_OUTER_BOUND('',#12024,.T.);
#1321=FACE_OUTER_BOUND('',#12025,.T.);
#1322=FACE_OUTER_BOUND('',#12026,.T.);
#1323=FACE_OUTER_BOUND('',#12027,.T.);
#1324=FACE_OUTER_BOUND('',#12028,.T.);
#1325=FACE_OUTER_BOUND('',#12029,.T.);
#1326=FACE_OUTER_BOUND('',#12030,.T.);
#1327=FACE_OUTER_BOUND('',#12031,.T.);
#1328=FACE_OUTER_BOUND('',#12032,.T.);
#1329=FACE_OUTER_BOUND('',#12033,.T.);
#1330=FACE_OUTER_BOUND('',#12034,.T.);
#1331=FACE_OUTER_BOUND('',#12035,.T.);
#1332=FACE_OUTER_BOUND('',#12036,.T.);
#1333=FACE_OUTER_BOUND('',#12037,.T.);
#1334=FACE_OUTER_BOUND('',#12038,.T.);
#1335=FACE_OUTER_BOUND('',#12039,.T.);
#1336=FACE_OUTER_BOUND('',#12040,.T.);
#1337=FACE_OUTER_BOUND('',#12041,.T.);
#1338=FACE_OUTER_BOUND('',#12042,.T.);
#1339=FACE_OUTER_BOUND('',#12043,.T.);
#1340=FACE_OUTER_BOUND('',#12044,.T.);
#1341=FACE_OUTER_BOUND('',#12045,.T.);
#1342=FACE_OUTER_BOUND('',#12046,.T.);
#1343=FACE_OUTER_BOUND('',#12047,.T.);
#1344=FACE_OUTER_BOUND('',#12048,.T.);
#1345=FACE_OUTER_BOUND('',#12049,.T.);
#1346=FACE_OUTER_BOUND('',#12050,.T.);
#1347=FACE_OUTER_BOUND('',#12051,.T.);
#1348=FACE_OUTER_BOUND('',#12052,.T.);
#1349=FACE_OUTER_BOUND('',#12053,.T.);
#1350=FACE_OUTER_BOUND('',#12054,.T.);
#1351=FACE_OUTER_BOUND('',#12055,.T.);
#1352=FACE_OUTER_BOUND('',#12056,.T.);
#1353=FACE_OUTER_BOUND('',#12057,.T.);
#1354=FACE_OUTER_BOUND('',#12058,.T.);
#1355=FACE_OUTER_BOUND('',#12059,.T.);
#1356=FACE_OUTER_BOUND('',#12060,.T.);
#1357=FACE_OUTER_BOUND('',#12061,.T.);
#1358=FACE_OUTER_BOUND('',#12062,.T.);
#1359=FACE_OUTER_BOUND('',#12063,.T.);
#1360=FACE_OUTER_BOUND('',#12064,.T.);
#1361=FACE_OUTER_BOUND('',#12065,.T.);
#1362=FACE_OUTER_BOUND('',#12066,.T.);
#1363=FACE_OUTER_BOUND('',#12067,.T.);
#1364=FACE_OUTER_BOUND('',#12068,.T.);
#1365=FACE_OUTER_BOUND('',#12069,.T.);
#1366=FACE_OUTER_BOUND('',#12070,.T.);
#1367=FACE_OUTER_BOUND('',#12071,.T.);
#1368=FACE_OUTER_BOUND('',#12072,.T.);
#1369=FACE_OUTER_BOUND('',#12073,.T.);
#1370=FACE_OUTER_BOUND('',#12074,.T.);
#1371=FACE_OUTER_BOUND('',#12075,.T.);
#1372=FACE_OUTER_BOUND('',#12076,.T.);
#1373=FACE_OUTER_BOUND('',#12077,.T.);
#1374=FACE_OUTER_BOUND('',#12078,.T.);
#1375=FACE_OUTER_BOUND('',#12079,.T.);
#1376=FACE_OUTER_BOUND('',#12080,.T.);
#1377=FACE_OUTER_BOUND('',#12081,.T.);
#1378=FACE_OUTER_BOUND('',#12082,.T.);
#1379=FACE_OUTER_BOUND('',#12083,.T.);
#1380=FACE_OUTER_BOUND('',#12084,.T.);
#1381=FACE_OUTER_BOUND('',#12085,.T.);
#1382=FACE_OUTER_BOUND('',#12086,.T.);
#1383=FACE_OUTER_BOUND('',#12087,.T.);
#1384=FACE_OUTER_BOUND('',#12088,.T.);
#1385=FACE_OUTER_BOUND('',#12089,.T.);
#1386=FACE_OUTER_BOUND('',#12090,.T.);
#1387=FACE_OUTER_BOUND('',#12091,.T.);
#1388=FACE_OUTER_BOUND('',#12092,.T.);
#1389=FACE_OUTER_BOUND('',#12093,.T.);
#1390=FACE_OUTER_BOUND('',#12094,.T.);
#1391=FACE_OUTER_BOUND('',#12095,.T.);
#1392=FACE_OUTER_BOUND('',#12096,.T.);
#1393=FACE_OUTER_BOUND('',#12097,.T.);
#1394=FACE_OUTER_BOUND('',#12098,.T.);
#1395=FACE_OUTER_BOUND('',#12099,.T.);
#1396=FACE_OUTER_BOUND('',#12100,.T.);
#1397=FACE_OUTER_BOUND('',#12101,.T.);
#1398=FACE_OUTER_BOUND('',#12102,.T.);
#1399=FACE_OUTER_BOUND('',#12103,.T.);
#1400=FACE_OUTER_BOUND('',#12104,.T.);
#1401=FACE_OUTER_BOUND('',#12105,.T.);
#1402=FACE_OUTER_BOUND('',#12106,.T.);
#1403=FACE_OUTER_BOUND('',#12107,.T.);
#1404=FACE_OUTER_BOUND('',#12108,.T.);
#1405=FACE_OUTER_BOUND('',#12109,.T.);
#1406=FACE_OUTER_BOUND('',#12110,.T.);
#1407=FACE_OUTER_BOUND('',#12111,.T.);
#1408=FACE_OUTER_BOUND('',#12112,.T.);
#1409=FACE_OUTER_BOUND('',#12113,.T.);
#1410=FACE_OUTER_BOUND('',#12114,.T.);
#1411=FACE_OUTER_BOUND('',#12115,.T.);
#1412=FACE_OUTER_BOUND('',#12116,.T.);
#1413=FACE_OUTER_BOUND('',#12117,.T.);
#1414=FACE_OUTER_BOUND('',#12118,.T.);
#1415=FACE_OUTER_BOUND('',#12119,.T.);
#1416=FACE_OUTER_BOUND('',#12120,.T.);
#1417=FACE_OUTER_BOUND('',#12121,.T.);
#1418=FACE_OUTER_BOUND('',#12122,.T.);
#1419=FACE_OUTER_BOUND('',#12123,.T.);
#1420=FACE_OUTER_BOUND('',#12124,.T.);
#1421=FACE_OUTER_BOUND('',#12125,.T.);
#1422=FACE_OUTER_BOUND('',#12126,.T.);
#1423=FACE_OUTER_BOUND('',#12127,.T.);
#1424=FACE_OUTER_BOUND('',#12128,.T.);
#1425=FACE_OUTER_BOUND('',#12129,.T.);
#1426=FACE_OUTER_BOUND('',#12130,.T.);
#1427=FACE_OUTER_BOUND('',#12131,.T.);
#1428=FACE_OUTER_BOUND('',#12132,.T.);
#1429=FACE_OUTER_BOUND('',#12133,.T.);
#1430=FACE_OUTER_BOUND('',#12134,.T.);
#1431=FACE_OUTER_BOUND('',#12135,.T.);
#1432=FACE_OUTER_BOUND('',#12136,.T.);
#1433=FACE_OUTER_BOUND('',#12137,.T.);
#1434=FACE_OUTER_BOUND('',#12138,.T.);
#1435=FACE_OUTER_BOUND('',#12139,.T.);
#1436=FACE_OUTER_BOUND('',#12140,.T.);
#1437=FACE_OUTER_BOUND('',#12141,.T.);
#1438=FACE_OUTER_BOUND('',#12142,.T.);
#1439=FACE_OUTER_BOUND('',#12143,.T.);
#1440=FACE_OUTER_BOUND('',#12144,.T.);
#1441=FACE_OUTER_BOUND('',#12145,.T.);
#1442=FACE_OUTER_BOUND('',#12146,.T.);
#1443=FACE_OUTER_BOUND('',#12147,.T.);
#1444=FACE_OUTER_BOUND('',#12148,.T.);
#1445=FACE_OUTER_BOUND('',#12149,.T.);
#1446=FACE_OUTER_BOUND('',#12150,.T.);
#1447=FACE_OUTER_BOUND('',#12151,.T.);
#1448=FACE_OUTER_BOUND('',#12152,.T.);
#1449=FACE_OUTER_BOUND('',#12153,.T.);
#1450=FACE_OUTER_BOUND('',#12154,.T.);
#1451=FACE_OUTER_BOUND('',#12155,.T.);
#1452=FACE_OUTER_BOUND('',#12156,.T.);
#1453=FACE_OUTER_BOUND('',#12157,.T.);
#1454=FACE_OUTER_BOUND('',#12158,.T.);
#1455=FACE_OUTER_BOUND('',#12159,.T.);
#1456=FACE_OUTER_BOUND('',#12160,.T.);
#1457=FACE_OUTER_BOUND('',#12161,.T.);
#1458=FACE_OUTER_BOUND('',#12162,.T.);
#1459=FACE_OUTER_BOUND('',#12163,.T.);
#1460=FACE_OUTER_BOUND('',#12164,.T.);
#1461=FACE_OUTER_BOUND('',#12165,.T.);
#1462=FACE_OUTER_BOUND('',#12166,.T.);
#1463=FACE_OUTER_BOUND('',#12167,.T.);
#1464=FACE_OUTER_BOUND('',#12168,.T.);
#1465=FACE_OUTER_BOUND('',#12169,.T.);
#1466=FACE_OUTER_BOUND('',#12170,.T.);
#1467=FACE_OUTER_BOUND('',#12171,.T.);
#1468=FACE_OUTER_BOUND('',#12172,.T.);
#1469=FACE_OUTER_BOUND('',#12173,.T.);
#1470=FACE_OUTER_BOUND('',#12174,.T.);
#1471=FACE_OUTER_BOUND('',#12175,.T.);
#1472=FACE_OUTER_BOUND('',#12176,.T.);
#1473=FACE_OUTER_BOUND('',#12177,.T.);
#1474=FACE_OUTER_BOUND('',#12178,.T.);
#1475=FACE_OUTER_BOUND('',#12179,.T.);
#1476=FACE_OUTER_BOUND('',#12180,.T.);
#1477=FACE_OUTER_BOUND('',#12181,.T.);
#1478=FACE_OUTER_BOUND('',#12182,.T.);
#1479=FACE_OUTER_BOUND('',#12183,.T.);
#1480=FACE_OUTER_BOUND('',#12184,.T.);
#1481=FACE_OUTER_BOUND('',#12185,.T.);
#1482=FACE_OUTER_BOUND('',#12186,.T.);
#1483=FACE_OUTER_BOUND('',#12187,.T.);
#1484=FACE_OUTER_BOUND('',#12188,.T.);
#1485=FACE_OUTER_BOUND('',#12189,.T.);
#1486=FACE_OUTER_BOUND('',#12190,.T.);
#1487=FACE_OUTER_BOUND('',#12191,.T.);
#1488=FACE_OUTER_BOUND('',#12192,.T.);
#1489=FACE_OUTER_BOUND('',#12193,.T.);
#1490=FACE_OUTER_BOUND('',#12194,.T.);
#1491=FACE_OUTER_BOUND('',#12195,.T.);
#1492=FACE_OUTER_BOUND('',#12196,.T.);
#1493=FACE_OUTER_BOUND('',#12197,.T.);
#1494=FACE_OUTER_BOUND('',#12198,.T.);
#1495=FACE_OUTER_BOUND('',#12199,.T.);
#1496=FACE_OUTER_BOUND('',#12200,.T.);
#1497=FACE_OUTER_BOUND('',#12201,.T.);
#1498=FACE_OUTER_BOUND('',#12202,.T.);
#1499=FACE_OUTER_BOUND('',#12203,.T.);
#1500=FACE_OUTER_BOUND('',#12204,.T.);
#1501=FACE_OUTER_BOUND('',#12205,.T.);
#1502=FACE_OUTER_BOUND('',#12206,.T.);
#1503=FACE_OUTER_BOUND('',#12207,.T.);
#1504=FACE_OUTER_BOUND('',#12208,.T.);
#1505=FACE_OUTER_BOUND('',#12209,.T.);
#1506=FACE_OUTER_BOUND('',#12210,.T.);
#1507=FACE_OUTER_BOUND('',#12211,.T.);
#1508=FACE_OUTER_BOUND('',#12212,.T.);
#1509=FACE_OUTER_BOUND('',#12213,.T.);
#1510=FACE_OUTER_BOUND('',#12214,.T.);
#1511=FACE_OUTER_BOUND('',#12215,.T.);
#1512=FACE_OUTER_BOUND('',#12216,.T.);
#1513=FACE_OUTER_BOUND('',#12217,.T.);
#1514=FACE_OUTER_BOUND('',#12218,.T.);
#1515=FACE_OUTER_BOUND('',#12219,.T.);
#1516=FACE_OUTER_BOUND('',#12220,.T.);
#1517=FACE_OUTER_BOUND('',#12221,.T.);
#1518=FACE_OUTER_BOUND('',#12222,.T.);
#1519=FACE_OUTER_BOUND('',#12223,.T.);
#1520=FACE_OUTER_BOUND('',#12224,.T.);
#1521=FACE_OUTER_BOUND('',#12225,.T.);
#1522=FACE_OUTER_BOUND('',#12226,.T.);
#1523=FACE_OUTER_BOUND('',#12227,.T.);
#1524=FACE_OUTER_BOUND('',#12228,.T.);
#1525=FACE_OUTER_BOUND('',#12229,.T.);
#1526=FACE_OUTER_BOUND('',#12230,.T.);
#1527=FACE_OUTER_BOUND('',#12231,.T.);
#1528=FACE_OUTER_BOUND('',#12232,.T.);
#1529=FACE_OUTER_BOUND('',#12233,.T.);
#1530=FACE_OUTER_BOUND('',#12234,.T.);
#1531=FACE_OUTER_BOUND('',#12235,.T.);
#1532=FACE_OUTER_BOUND('',#12236,.T.);
#1533=FACE_OUTER_BOUND('',#12237,.T.);
#1534=FACE_OUTER_BOUND('',#12238,.T.);
#1535=FACE_OUTER_BOUND('',#12239,.T.);
#1536=FACE_OUTER_BOUND('',#12240,.T.);
#1537=FACE_OUTER_BOUND('',#12241,.T.);
#1538=FACE_OUTER_BOUND('',#12242,.T.);
#1539=FACE_OUTER_BOUND('',#12243,.T.);
#1540=FACE_OUTER_BOUND('',#12244,.T.);
#1541=FACE_OUTER_BOUND('',#12245,.T.);
#1542=FACE_OUTER_BOUND('',#12246,.T.);
#1543=FACE_OUTER_BOUND('',#12247,.T.);
#1544=FACE_OUTER_BOUND('',#12248,.T.);
#1545=FACE_OUTER_BOUND('',#12249,.T.);
#1546=FACE_OUTER_BOUND('',#12250,.T.);
#1547=FACE_OUTER_BOUND('',#12251,.T.);
#1548=FACE_OUTER_BOUND('',#12252,.T.);
#1549=FACE_OUTER_BOUND('',#12253,.T.);
#1550=FACE_OUTER_BOUND('',#12254,.T.);
#1551=FACE_OUTER_BOUND('',#12255,.T.);
#1552=FACE_OUTER_BOUND('',#12256,.T.);
#1553=FACE_OUTER_BOUND('',#12257,.T.);
#1554=FACE_OUTER_BOUND('',#12258,.T.);
#1555=FACE_OUTER_BOUND('',#12259,.T.);
#1556=FACE_OUTER_BOUND('',#12260,.T.);
#1557=FACE_OUTER_BOUND('',#12261,.T.);
#1558=FACE_OUTER_BOUND('',#12262,.T.);
#1559=FACE_OUTER_BOUND('',#12263,.T.);
#1560=FACE_OUTER_BOUND('',#12264,.T.);
#1561=FACE_OUTER_BOUND('',#12265,.T.);
#1562=FACE_OUTER_BOUND('',#12266,.T.);
#1563=FACE_OUTER_BOUND('',#12267,.T.);
#1564=FACE_OUTER_BOUND('',#12268,.T.);
#1565=FACE_OUTER_BOUND('',#12269,.T.);
#1566=FACE_OUTER_BOUND('',#12270,.T.);
#1567=FACE_OUTER_BOUND('',#12271,.T.);
#1568=FACE_OUTER_BOUND('',#12272,.T.);
#1569=FACE_OUTER_BOUND('',#12273,.T.);
#1570=FACE_OUTER_BOUND('',#12274,.T.);
#1571=FACE_OUTER_BOUND('',#12275,.T.);
#1572=FACE_OUTER_BOUND('',#12276,.T.);
#1573=FACE_OUTER_BOUND('',#12277,.T.);
#1574=FACE_OUTER_BOUND('',#12278,.T.);
#1575=FACE_OUTER_BOUND('',#12279,.T.);
#1576=FACE_OUTER_BOUND('',#12280,.T.);
#1577=FACE_OUTER_BOUND('',#12281,.T.);
#1578=FACE_OUTER_BOUND('',#12282,.T.);
#1579=FACE_OUTER_BOUND('',#12283,.T.);
#1580=FACE_OUTER_BOUND('',#12284,.T.);
#1581=FACE_OUTER_BOUND('',#12285,.T.);
#1582=FACE_OUTER_BOUND('',#12286,.T.);
#1583=FACE_OUTER_BOUND('',#12287,.T.);
#1584=FACE_OUTER_BOUND('',#12288,.T.);
#1585=FACE_OUTER_BOUND('',#12289,.T.);
#1586=FACE_OUTER_BOUND('',#12290,.T.);
#1587=FACE_OUTER_BOUND('',#12291,.T.);
#1588=FACE_OUTER_BOUND('',#12292,.T.);
#1589=FACE_OUTER_BOUND('',#12293,.T.);
#1590=FACE_OUTER_BOUND('',#12294,.T.);
#1591=FACE_OUTER_BOUND('',#12295,.T.);
#1592=FACE_OUTER_BOUND('',#12296,.T.);
#1593=FACE_OUTER_BOUND('',#12297,.T.);
#1594=FACE_OUTER_BOUND('',#12298,.T.);
#1595=FACE_OUTER_BOUND('',#12299,.T.);
#1596=FACE_OUTER_BOUND('',#12300,.T.);
#1597=FACE_OUTER_BOUND('',#12301,.T.);
#1598=FACE_OUTER_BOUND('',#12302,.T.);
#1599=FACE_OUTER_BOUND('',#12303,.T.);
#1600=FACE_OUTER_BOUND('',#12304,.T.);
#1601=FACE_OUTER_BOUND('',#12305,.T.);
#1602=FACE_OUTER_BOUND('',#12306,.T.);
#1603=FACE_OUTER_BOUND('',#12307,.T.);
#1604=FACE_OUTER_BOUND('',#12308,.T.);
#1605=FACE_OUTER_BOUND('',#12309,.T.);
#1606=FACE_OUTER_BOUND('',#12310,.T.);
#1607=FACE_OUTER_BOUND('',#12311,.T.);
#1608=FACE_OUTER_BOUND('',#12312,.T.);
#1609=FACE_OUTER_BOUND('',#12313,.T.);
#1610=FACE_OUTER_BOUND('',#12314,.T.);
#1611=FACE_OUTER_BOUND('',#12315,.T.);
#1612=FACE_OUTER_BOUND('',#12316,.T.);
#1613=FACE_OUTER_BOUND('',#12317,.T.);
#1614=FACE_OUTER_BOUND('',#12318,.T.);
#1615=FACE_OUTER_BOUND('',#12319,.T.);
#1616=FACE_OUTER_BOUND('',#12320,.T.);
#1617=FACE_OUTER_BOUND('',#12321,.T.);
#1618=FACE_OUTER_BOUND('',#12322,.T.);
#1619=FACE_OUTER_BOUND('',#12323,.T.);
#1620=FACE_OUTER_BOUND('',#12324,.T.);
#1621=FACE_OUTER_BOUND('',#12325,.T.);
#1622=FACE_OUTER_BOUND('',#12326,.T.);
#1623=FACE_OUTER_BOUND('',#12327,.T.);
#1624=FACE_OUTER_BOUND('',#12328,.T.);
#1625=FACE_OUTER_BOUND('',#12329,.T.);
#1626=FACE_OUTER_BOUND('',#12330,.T.);
#1627=FACE_OUTER_BOUND('',#12331,.T.);
#1628=FACE_OUTER_BOUND('',#12332,.T.);
#1629=FACE_OUTER_BOUND('',#12333,.T.);
#1630=FACE_OUTER_BOUND('',#12334,.T.);
#1631=FACE_OUTER_BOUND('',#12335,.T.);
#1632=FACE_OUTER_BOUND('',#12336,.T.);
#1633=FACE_OUTER_BOUND('',#12337,.T.);
#1634=FACE_OUTER_BOUND('',#12338,.T.);
#1635=FACE_OUTER_BOUND('',#12339,.T.);
#1636=FACE_OUTER_BOUND('',#12340,.T.);
#1637=FACE_OUTER_BOUND('',#12341,.T.);
#1638=FACE_OUTER_BOUND('',#12342,.T.);
#1639=FACE_OUTER_BOUND('',#12343,.T.);
#1640=FACE_OUTER_BOUND('',#12344,.T.);
#1641=FACE_OUTER_BOUND('',#12345,.T.);
#1642=FACE_OUTER_BOUND('',#12346,.T.);
#1643=FACE_OUTER_BOUND('',#12347,.T.);
#1644=FACE_OUTER_BOUND('',#12348,.T.);
#1645=FACE_OUTER_BOUND('',#12349,.T.);
#1646=FACE_OUTER_BOUND('',#12350,.T.);
#1647=FACE_OUTER_BOUND('',#12351,.T.);
#1648=FACE_OUTER_BOUND('',#12352,.T.);
#1649=FACE_OUTER_BOUND('',#12353,.T.);
#1650=FACE_OUTER_BOUND('',#12354,.T.);
#1651=FACE_OUTER_BOUND('',#12355,.T.);
#1652=FACE_OUTER_BOUND('',#12356,.T.);
#1653=FACE_OUTER_BOUND('',#12357,.T.);
#1654=FACE_OUTER_BOUND('',#12358,.T.);
#1655=FACE_OUTER_BOUND('',#12359,.T.);
#1656=FACE_OUTER_BOUND('',#12360,.T.);
#1657=FACE_OUTER_BOUND('',#12361,.T.);
#1658=FACE_OUTER_BOUND('',#12362,.T.);
#1659=FACE_OUTER_BOUND('',#12363,.T.);
#1660=FACE_OUTER_BOUND('',#12364,.T.);
#1661=FACE_OUTER_BOUND('',#12365,.T.);
#1662=FACE_OUTER_BOUND('',#12366,.T.);
#1663=FACE_OUTER_BOUND('',#12367,.T.);
#1664=FACE_OUTER_BOUND('',#12368,.T.);
#1665=FACE_OUTER_BOUND('',#12369,.T.);
#1666=FACE_OUTER_BOUND('',#12370,.T.);
#1667=FACE_OUTER_BOUND('',#12371,.T.);
#1668=FACE_OUTER_BOUND('',#12372,.T.);
#1669=FACE_OUTER_BOUND('',#12373,.T.);
#1670=FACE_OUTER_BOUND('',#12374,.T.);
#1671=FACE_OUTER_BOUND('',#12375,.T.);
#1672=FACE_OUTER_BOUND('',#12376,.T.);
#1673=FACE_OUTER_BOUND('',#12377,.T.);
#1674=FACE_OUTER_BOUND('',#12378,.T.);
#1675=FACE_OUTER_BOUND('',#12379,.T.);
#1676=FACE_OUTER_BOUND('',#12380,.T.);
#1677=FACE_OUTER_BOUND('',#12381,.T.);
#1678=FACE_OUTER_BOUND('',#12382,.T.);
#1679=FACE_OUTER_BOUND('',#12383,.T.);
#1680=FACE_OUTER_BOUND('',#12384,.T.);
#1681=FACE_OUTER_BOUND('',#12385,.T.);
#1682=FACE_OUTER_BOUND('',#12386,.T.);
#1683=FACE_OUTER_BOUND('',#12387,.T.);
#1684=FACE_OUTER_BOUND('',#12388,.T.);
#1685=FACE_OUTER_BOUND('',#12389,.T.);
#1686=FACE_OUTER_BOUND('',#12390,.T.);
#1687=FACE_OUTER_BOUND('',#12391,.T.);
#1688=FACE_OUTER_BOUND('',#12392,.T.);
#1689=FACE_OUTER_BOUND('',#12393,.T.);
#1690=FACE_OUTER_BOUND('',#12394,.T.);
#1691=FACE_OUTER_BOUND('',#12395,.T.);
#1692=FACE_OUTER_BOUND('',#12396,.T.);
#1693=FACE_OUTER_BOUND('',#12397,.T.);
#1694=FACE_OUTER_BOUND('',#12398,.T.);
#1695=FACE_OUTER_BOUND('',#12399,.T.);
#1696=FACE_OUTER_BOUND('',#12400,.T.);
#1697=FACE_OUTER_BOUND('',#12401,.T.);
#1698=FACE_OUTER_BOUND('',#12402,.T.);
#1699=FACE_OUTER_BOUND('',#12403,.T.);
#1700=FACE_OUTER_BOUND('',#12404,.T.);
#1701=FACE_OUTER_BOUND('',#12405,.T.);
#1702=FACE_OUTER_BOUND('',#12406,.T.);
#1703=FACE_OUTER_BOUND('',#12407,.T.);
#1704=FACE_OUTER_BOUND('',#12408,.T.);
#1705=FACE_OUTER_BOUND('',#12409,.T.);
#1706=FACE_OUTER_BOUND('',#12410,.T.);
#1707=FACE_OUTER_BOUND('',#12411,.T.);
#1708=FACE_OUTER_BOUND('',#12412,.T.);
#1709=FACE_OUTER_BOUND('',#12413,.T.);
#1710=FACE_OUTER_BOUND('',#12414,.T.);
#1711=FACE_OUTER_BOUND('',#12415,.T.);
#1712=FACE_OUTER_BOUND('',#12416,.T.);
#1713=FACE_OUTER_BOUND('',#12417,.T.);
#1714=FACE_OUTER_BOUND('',#12418,.T.);
#1715=FACE_OUTER_BOUND('',#12419,.T.);
#1716=FACE_OUTER_BOUND('',#12420,.T.);
#1717=FACE_OUTER_BOUND('',#12421,.T.);
#1718=FACE_OUTER_BOUND('',#12422,.T.);
#1719=FACE_OUTER_BOUND('',#12423,.T.);
#1720=FACE_OUTER_BOUND('',#12424,.T.);
#1721=FACE_OUTER_BOUND('',#12425,.T.);
#1722=FACE_OUTER_BOUND('',#12426,.T.);
#1723=FACE_OUTER_BOUND('',#12427,.T.);
#1724=FACE_OUTER_BOUND('',#12428,.T.);
#1725=FACE_OUTER_BOUND('',#12429,.T.);
#1726=FACE_OUTER_BOUND('',#12430,.T.);
#1727=FACE_OUTER_BOUND('',#12431,.T.);
#1728=FACE_OUTER_BOUND('',#12432,.T.);
#1729=FACE_OUTER_BOUND('',#12433,.T.);
#1730=FACE_OUTER_BOUND('',#12434,.T.);
#1731=FACE_OUTER_BOUND('',#12435,.T.);
#1732=FACE_OUTER_BOUND('',#12436,.T.);
#1733=FACE_OUTER_BOUND('',#12437,.T.);
#1734=FACE_OUTER_BOUND('',#12438,.T.);
#1735=FACE_OUTER_BOUND('',#12439,.T.);
#1736=FACE_OUTER_BOUND('',#12440,.T.);
#1737=FACE_OUTER_BOUND('',#12441,.T.);
#1738=FACE_OUTER_BOUND('',#12442,.T.);
#1739=FACE_OUTER_BOUND('',#12443,.T.);
#1740=FACE_OUTER_BOUND('',#12444,.T.);
#1741=FACE_OUTER_BOUND('',#12445,.T.);
#1742=FACE_OUTER_BOUND('',#12446,.T.);
#1743=FACE_OUTER_BOUND('',#12447,.T.);
#1744=FACE_OUTER_BOUND('',#12448,.T.);
#1745=FACE_OUTER_BOUND('',#12449,.T.);
#1746=FACE_OUTER_BOUND('',#12450,.T.);
#1747=FACE_OUTER_BOUND('',#12451,.T.);
#1748=FACE_OUTER_BOUND('',#12452,.T.);
#1749=FACE_OUTER_BOUND('',#12453,.T.);
#1750=FACE_OUTER_BOUND('',#12454,.T.);
#1751=FACE_OUTER_BOUND('',#12455,.T.);
#1752=FACE_OUTER_BOUND('',#12456,.T.);
#1753=FACE_OUTER_BOUND('',#12457,.T.);
#1754=FACE_OUTER_BOUND('',#12458,.T.);
#1755=FACE_OUTER_BOUND('',#12459,.T.);
#1756=FACE_OUTER_BOUND('',#12460,.T.);
#1757=FACE_OUTER_BOUND('',#12461,.T.);
#1758=FACE_OUTER_BOUND('',#12462,.T.);
#1759=FACE_OUTER_BOUND('',#12463,.T.);
#1760=FACE_OUTER_BOUND('',#12464,.T.);
#1761=FACE_OUTER_BOUND('',#12465,.T.);
#1762=FACE_OUTER_BOUND('',#12466,.T.);
#1763=FACE_OUTER_BOUND('',#12467,.T.);
#1764=FACE_OUTER_BOUND('',#12468,.T.);
#1765=FACE_OUTER_BOUND('',#12469,.T.);
#1766=FACE_OUTER_BOUND('',#12470,.T.);
#1767=FACE_OUTER_BOUND('',#12471,.T.);
#1768=FACE_OUTER_BOUND('',#12472,.T.);
#1769=FACE_OUTER_BOUND('',#12473,.T.);
#1770=FACE_OUTER_BOUND('',#12474,.T.);
#1771=FACE_OUTER_BOUND('',#12475,.T.);
#1772=FACE_OUTER_BOUND('',#12476,.T.);
#1773=FACE_OUTER_BOUND('',#12477,.T.);
#1774=FACE_OUTER_BOUND('',#12478,.T.);
#1775=FACE_OUTER_BOUND('',#12479,.T.);
#1776=FACE_OUTER_BOUND('',#12480,.T.);
#1777=FACE_OUTER_BOUND('',#12481,.T.);
#1778=FACE_OUTER_BOUND('',#12482,.T.);
#1779=FACE_OUTER_BOUND('',#12483,.T.);
#1780=FACE_OUTER_BOUND('',#12484,.T.);
#1781=FACE_OUTER_BOUND('',#12485,.T.);
#1782=FACE_OUTER_BOUND('',#12486,.T.);
#1783=FACE_OUTER_BOUND('',#12487,.T.);
#1784=FACE_OUTER_BOUND('',#12488,.T.);
#1785=FACE_OUTER_BOUND('',#12489,.T.);
#1786=FACE_OUTER_BOUND('',#12490,.T.);
#1787=FACE_OUTER_BOUND('',#12491,.T.);
#1788=FACE_OUTER_BOUND('',#12492,.T.);
#1789=FACE_OUTER_BOUND('',#12493,.T.);
#1790=FACE_OUTER_BOUND('',#12494,.T.);
#1791=FACE_OUTER_BOUND('',#12495,.T.);
#1792=FACE_OUTER_BOUND('',#12496,.T.);
#1793=FACE_OUTER_BOUND('',#12497,.T.);
#1794=FACE_OUTER_BOUND('',#12498,.T.);
#1795=FACE_OUTER_BOUND('',#12499,.T.);
#1796=FACE_OUTER_BOUND('',#12500,.T.);
#1797=FACE_OUTER_BOUND('',#12501,.T.);
#1798=FACE_OUTER_BOUND('',#12502,.T.);
#1799=FACE_OUTER_BOUND('',#12503,.T.);
#1800=FACE_OUTER_BOUND('',#12504,.T.);
#1801=FACE_OUTER_BOUND('',#12505,.T.);
#1802=FACE_OUTER_BOUND('',#12506,.T.);
#1803=FACE_OUTER_BOUND('',#12507,.T.);
#1804=FACE_OUTER_BOUND('',#12508,.T.);
#1805=FACE_OUTER_BOUND('',#12509,.T.);
#1806=FACE_OUTER_BOUND('',#12510,.T.);
#1807=FACE_OUTER_BOUND('',#12511,.T.);
#1808=FACE_OUTER_BOUND('',#12512,.T.);
#1809=FACE_OUTER_BOUND('',#12513,.T.);
#1810=FACE_OUTER_BOUND('',#12514,.T.);
#1811=FACE_OUTER_BOUND('',#12515,.T.);
#1812=FACE_OUTER_BOUND('',#12516,.T.);
#1813=FACE_OUTER_BOUND('',#12517,.T.);
#1814=FACE_OUTER_BOUND('',#12518,.T.);
#1815=FACE_OUTER_BOUND('',#12519,.T.);
#1816=FACE_OUTER_BOUND('',#12520,.T.);
#1817=FACE_OUTER_BOUND('',#12521,.T.);
#1818=FACE_OUTER_BOUND('',#12522,.T.);
#1819=FACE_OUTER_BOUND('',#12523,.T.);
#1820=FACE_OUTER_BOUND('',#12524,.T.);
#1821=FACE_OUTER_BOUND('',#12525,.T.);
#1822=FACE_OUTER_BOUND('',#12526,.T.);
#1823=FACE_OUTER_BOUND('',#12527,.T.);
#1824=FACE_OUTER_BOUND('',#12528,.T.);
#1825=FACE_OUTER_BOUND('',#12529,.T.);
#1826=FACE_OUTER_BOUND('',#12530,.T.);
#1827=FACE_OUTER_BOUND('',#12531,.T.);
#1828=FACE_OUTER_BOUND('',#12532,.T.);
#1829=FACE_OUTER_BOUND('',#12533,.T.);
#1830=FACE_OUTER_BOUND('',#12534,.T.);
#1831=FACE_OUTER_BOUND('',#12535,.T.);
#1832=FACE_OUTER_BOUND('',#12536,.T.);
#1833=FACE_OUTER_BOUND('',#12537,.T.);
#1834=FACE_OUTER_BOUND('',#12538,.T.);
#1835=FACE_OUTER_BOUND('',#12539,.T.);
#1836=FACE_OUTER_BOUND('',#12540,.T.);
#1837=FACE_OUTER_BOUND('',#12541,.T.);
#1838=FACE_OUTER_BOUND('',#12542,.T.);
#1839=FACE_OUTER_BOUND('',#12543,.T.);
#1840=FACE_OUTER_BOUND('',#12544,.T.);
#1841=FACE_OUTER_BOUND('',#12545,.T.);
#1842=FACE_OUTER_BOUND('',#12546,.T.);
#1843=FACE_OUTER_BOUND('',#12547,.T.);
#1844=FACE_OUTER_BOUND('',#12548,.T.);
#1845=FACE_OUTER_BOUND('',#12549,.T.);
#1846=FACE_OUTER_BOUND('',#12550,.T.);
#1847=FACE_OUTER_BOUND('',#12551,.T.);
#1848=FACE_OUTER_BOUND('',#12552,.T.);
#1849=FACE_OUTER_BOUND('',#12553,.T.);
#1850=FACE_OUTER_BOUND('',#12554,.T.);
#1851=FACE_OUTER_BOUND('',#12555,.T.);
#1852=FACE_OUTER_BOUND('',#12556,.T.);
#1853=FACE_OUTER_BOUND('',#12557,.T.);
#1854=FACE_OUTER_BOUND('',#12558,.T.);
#1855=FACE_OUTER_BOUND('',#12559,.T.);
#1856=FACE_OUTER_BOUND('',#12560,.T.);
#1857=FACE_OUTER_BOUND('',#12561,.T.);
#1858=FACE_OUTER_BOUND('',#12562,.T.);
#1859=FACE_OUTER_BOUND('',#12563,.T.);
#1860=FACE_OUTER_BOUND('',#12564,.T.);
#1861=FACE_OUTER_BOUND('',#12565,.T.);
#1862=FACE_OUTER_BOUND('',#12566,.T.);
#1863=FACE_OUTER_BOUND('',#12567,.T.);
#1864=FACE_OUTER_BOUND('',#12568,.T.);
#1865=FACE_OUTER_BOUND('',#12569,.T.);
#1866=FACE_OUTER_BOUND('',#12570,.T.);
#1867=FACE_OUTER_BOUND('',#12571,.T.);
#1868=FACE_OUTER_BOUND('',#12572,.T.);
#1869=FACE_OUTER_BOUND('',#12573,.T.);
#1870=FACE_OUTER_BOUND('',#12574,.T.);
#1871=FACE_OUTER_BOUND('',#12575,.T.);
#1872=FACE_OUTER_BOUND('',#12576,.T.);
#1873=FACE_OUTER_BOUND('',#12577,.T.);
#1874=FACE_OUTER_BOUND('',#12578,.T.);
#1875=FACE_OUTER_BOUND('',#12579,.T.);
#1876=FACE_OUTER_BOUND('',#12580,.T.);
#1877=FACE_OUTER_BOUND('',#12581,.T.);
#1878=FACE_OUTER_BOUND('',#12582,.T.);
#1879=FACE_OUTER_BOUND('',#12583,.T.);
#1880=FACE_OUTER_BOUND('',#12584,.T.);
#1881=FACE_OUTER_BOUND('',#12585,.T.);
#1882=FACE_OUTER_BOUND('',#12586,.T.);
#1883=FACE_OUTER_BOUND('',#12587,.T.);
#1884=FACE_OUTER_BOUND('',#12588,.T.);
#1885=FACE_OUTER_BOUND('',#12589,.T.);
#1886=FACE_OUTER_BOUND('',#12590,.T.);
#1887=FACE_OUTER_BOUND('',#12591,.T.);
#1888=FACE_OUTER_BOUND('',#12592,.T.);
#1889=FACE_OUTER_BOUND('',#12593,.T.);
#1890=FACE_OUTER_BOUND('',#12594,.T.);
#1891=FACE_OUTER_BOUND('',#12595,.T.);
#1892=FACE_OUTER_BOUND('',#12596,.T.);
#1893=FACE_OUTER_BOUND('',#12597,.T.);
#1894=FACE_OUTER_BOUND('',#12598,.T.);
#1895=FACE_OUTER_BOUND('',#12599,.T.);
#1896=FACE_OUTER_BOUND('',#12600,.T.);
#1897=FACE_OUTER_BOUND('',#12601,.T.);
#1898=FACE_OUTER_BOUND('',#12602,.T.);
#1899=FACE_OUTER_BOUND('',#12603,.T.);
#1900=FACE_OUTER_BOUND('',#12604,.T.);
#1901=FACE_OUTER_BOUND('',#12605,.T.);
#1902=FACE_OUTER_BOUND('',#12606,.T.);
#1903=FACE_OUTER_BOUND('',#12607,.T.);
#1904=FACE_OUTER_BOUND('',#12608,.T.);
#1905=FACE_OUTER_BOUND('',#12609,.T.);
#1906=FACE_OUTER_BOUND('',#12610,.T.);
#1907=FACE_OUTER_BOUND('',#12611,.T.);
#1908=FACE_OUTER_BOUND('',#12612,.T.);
#1909=FACE_OUTER_BOUND('',#12613,.T.);
#1910=FACE_OUTER_BOUND('',#12614,.T.);
#1911=FACE_OUTER_BOUND('',#12615,.T.);
#1912=FACE_OUTER_BOUND('',#12616,.T.);
#1913=FACE_OUTER_BOUND('',#12617,.T.);
#1914=FACE_OUTER_BOUND('',#12618,.T.);
#1915=FACE_OUTER_BOUND('',#12619,.T.);
#1916=FACE_OUTER_BOUND('',#12620,.T.);
#1917=FACE_OUTER_BOUND('',#12621,.T.);
#1918=FACE_OUTER_BOUND('',#12622,.T.);
#1919=FACE_OUTER_BOUND('',#12623,.T.);
#1920=FACE_OUTER_BOUND('',#12624,.T.);
#1921=FACE_OUTER_BOUND('',#12625,.T.);
#1922=FACE_OUTER_BOUND('',#12626,.T.);
#1923=FACE_OUTER_BOUND('',#12627,.T.);
#1924=FACE_OUTER_BOUND('',#12628,.T.);
#1925=FACE_OUTER_BOUND('',#12629,.T.);
#1926=FACE_OUTER_BOUND('',#12630,.T.);
#1927=FACE_OUTER_BOUND('',#12631,.T.);
#1928=FACE_OUTER_BOUND('',#12632,.T.);
#1929=FACE_OUTER_BOUND('',#12633,.T.);
#1930=FACE_OUTER_BOUND('',#12634,.T.);
#1931=FACE_OUTER_BOUND('',#12635,.T.);
#1932=FACE_OUTER_BOUND('',#12636,.T.);
#1933=FACE_OUTER_BOUND('',#12637,.T.);
#1934=FACE_OUTER_BOUND('',#12638,.T.);
#1935=FACE_OUTER_BOUND('',#12639,.T.);
#1936=FACE_OUTER_BOUND('',#12640,.T.);
#1937=FACE_OUTER_BOUND('',#12641,.T.);
#1938=FACE_OUTER_BOUND('',#12642,.T.);
#1939=FACE_OUTER_BOUND('',#12643,.T.);
#1940=FACE_OUTER_BOUND('',#12644,.T.);
#1941=FACE_OUTER_BOUND('',#12645,.T.);
#1942=FACE_OUTER_BOUND('',#12646,.T.);
#1943=FACE_OUTER_BOUND('',#12647,.T.);
#1944=FACE_OUTER_BOUND('',#12648,.T.);
#1945=FACE_OUTER_BOUND('',#12649,.T.);
#1946=FACE_OUTER_BOUND('',#12650,.T.);
#1947=FACE_OUTER_BOUND('',#12651,.T.);
#1948=FACE_OUTER_BOUND('',#12652,.T.);
#1949=FACE_OUTER_BOUND('',#12653,.T.);
#1950=FACE_OUTER_BOUND('',#12654,.T.);
#1951=FACE_OUTER_BOUND('',#12655,.T.);
#1952=FACE_OUTER_BOUND('',#12656,.T.);
#1953=FACE_OUTER_BOUND('',#12657,.T.);
#1954=FACE_OUTER_BOUND('',#12658,.T.);
#1955=FACE_OUTER_BOUND('',#12659,.T.);
#1956=FACE_OUTER_BOUND('',#12660,.T.);
#1957=FACE_OUTER_BOUND('',#12661,.T.);
#1958=FACE_OUTER_BOUND('',#12662,.T.);
#1959=FACE_OUTER_BOUND('',#12663,.T.);
#1960=FACE_OUTER_BOUND('',#12664,.T.);
#1961=FACE_OUTER_BOUND('',#12665,.T.);
#1962=FACE_OUTER_BOUND('',#12666,.T.);
#1963=FACE_OUTER_BOUND('',#12667,.T.);
#1964=FACE_OUTER_BOUND('',#12668,.T.);
#1965=FACE_OUTER_BOUND('',#12669,.T.);
#1966=FACE_OUTER_BOUND('',#12670,.T.);
#1967=FACE_OUTER_BOUND('',#12671,.T.);
#1968=FACE_OUTER_BOUND('',#12672,.T.);
#1969=FACE_OUTER_BOUND('',#12673,.T.);
#1970=FACE_OUTER_BOUND('',#12674,.T.);
#1971=FACE_OUTER_BOUND('',#12675,.T.);
#1972=FACE_OUTER_BOUND('',#12676,.T.);
#1973=FACE_OUTER_BOUND('',#12677,.T.);
#1974=FACE_OUTER_BOUND('',#12678,.T.);
#1975=FACE_OUTER_BOUND('',#12679,.T.);
#1976=FACE_OUTER_BOUND('',#12680,.T.);
#1977=FACE_OUTER_BOUND('',#12681,.T.);
#1978=FACE_OUTER_BOUND('',#12682,.T.);
#1979=FACE_OUTER_BOUND('',#12683,.T.);
#1980=FACE_OUTER_BOUND('',#12684,.T.);
#1981=FACE_OUTER_BOUND('',#12685,.T.);
#1982=FACE_OUTER_BOUND('',#12686,.T.);
#1983=FACE_OUTER_BOUND('',#12687,.T.);
#1984=FACE_OUTER_BOUND('',#12688,.T.);
#1985=FACE_OUTER_BOUND('',#12689,.T.);
#1986=FACE_OUTER_BOUND('',#12690,.T.);
#1987=FACE_OUTER_BOUND('',#12691,.T.);
#1988=FACE_OUTER_BOUND('',#12692,.T.);
#1989=FACE_OUTER_BOUND('',#12693,.T.);
#1990=FACE_OUTER_BOUND('',#12694,.T.);
#1991=FACE_OUTER_BOUND('',#12695,.T.);
#1992=FACE_OUTER_BOUND('',#12696,.T.);
#1993=FACE_OUTER_BOUND('',#12697,.T.);
#1994=FACE_OUTER_BOUND('',#12698,.T.);
#1995=FACE_OUTER_BOUND('',#12699,.T.);
#1996=FACE_OUTER_BOUND('',#12700,.T.);
#1997=FACE_OUTER_BOUND('',#12701,.T.);
#1998=FACE_OUTER_BOUND('',#12702,.T.);
#1999=FACE_OUTER_BOUND('',#12703,.T.);
#2000=FACE_OUTER_BOUND('',#12704,.T.);
#2001=FACE_OUTER_BOUND('',#12705,.T.);
#2002=FACE_OUTER_BOUND('',#12706,.T.);
#2003=FACE_OUTER_BOUND('',#12707,.T.);
#2004=FACE_OUTER_BOUND('',#12708,.T.);
#2005=FACE_OUTER_BOUND('',#12709,.T.);
#2006=FACE_OUTER_BOUND('',#12710,.T.);
#2007=FACE_OUTER_BOUND('',#12711,.T.);
#2008=FACE_OUTER_BOUND('',#12712,.T.);
#2009=FACE_OUTER_BOUND('',#12713,.T.);
#2010=FACE_OUTER_BOUND('',#12714,.T.);
#2011=FACE_OUTER_BOUND('',#12715,.T.);
#2012=FACE_OUTER_BOUND('',#12716,.T.);
#2013=FACE_OUTER_BOUND('',#12717,.T.);
#2014=FACE_OUTER_BOUND('',#12718,.T.);
#2015=FACE_OUTER_BOUND('',#12719,.T.);
#2016=FACE_OUTER_BOUND('',#12720,.T.);
#2017=FACE_OUTER_BOUND('',#12721,.T.);
#2018=FACE_OUTER_BOUND('',#12722,.T.);
#2019=FACE_OUTER_BOUND('',#12723,.T.);
#2020=FACE_OUTER_BOUND('',#12724,.T.);
#2021=FACE_OUTER_BOUND('',#12725,.T.);
#2022=FACE_OUTER_BOUND('',#12726,.T.);
#2023=FACE_OUTER_BOUND('',#12727,.T.);
#2024=FACE_OUTER_BOUND('',#12728,.T.);
#2025=FACE_OUTER_BOUND('',#12729,.T.);
#2026=FACE_OUTER_BOUND('',#12730,.T.);
#2027=FACE_OUTER_BOUND('',#12731,.T.);
#2028=FACE_OUTER_BOUND('',#12732,.T.);
#2029=FACE_OUTER_BOUND('',#12733,.T.);
#2030=FACE_OUTER_BOUND('',#12734,.T.);
#2031=FACE_OUTER_BOUND('',#12735,.T.);
#2032=FACE_OUTER_BOUND('',#12736,.T.);
#2033=FACE_OUTER_BOUND('',#12737,.T.);
#2034=FACE_OUTER_BOUND('',#12738,.T.);
#2035=FACE_OUTER_BOUND('',#12739,.T.);
#2036=FACE_OUTER_BOUND('',#12740,.T.);
#2037=FACE_OUTER_BOUND('',#12741,.T.);
#2038=FACE_OUTER_BOUND('',#12742,.T.);
#2039=FACE_OUTER_BOUND('',#12743,.T.);
#2040=FACE_OUTER_BOUND('',#12744,.T.);
#2041=FACE_OUTER_BOUND('',#12745,.T.);
#2042=FACE_OUTER_BOUND('',#12746,.T.);
#2043=FACE_OUTER_BOUND('',#12747,.T.);
#2044=FACE_OUTER_BOUND('',#12748,.T.);
#2045=FACE_OUTER_BOUND('',#12749,.T.);
#2046=FACE_OUTER_BOUND('',#12750,.T.);
#2047=FACE_OUTER_BOUND('',#12751,.T.);
#2048=FACE_OUTER_BOUND('',#12752,.T.);
#2049=FACE_OUTER_BOUND('',#12753,.T.);
#2050=FACE_OUTER_BOUND('',#12754,.T.);
#2051=FACE_OUTER_BOUND('',#12755,.T.);
#2052=FACE_OUTER_BOUND('',#12756,.T.);
#2053=FACE_OUTER_BOUND('',#12757,.T.);
#2054=FACE_OUTER_BOUND('',#12758,.T.);
#2055=FACE_OUTER_BOUND('',#12759,.T.);
#2056=FACE_OUTER_BOUND('',#12760,.T.);
#2057=FACE_OUTER_BOUND('',#12761,.T.);
#2058=FACE_OUTER_BOUND('',#12762,.T.);
#2059=FACE_OUTER_BOUND('',#12763,.T.);
#2060=FACE_OUTER_BOUND('',#12764,.T.);
#2061=FACE_OUTER_BOUND('',#12765,.T.);
#2062=FACE_OUTER_BOUND('',#12766,.T.);
#2063=FACE_OUTER_BOUND('',#12767,.T.);
#2064=FACE_OUTER_BOUND('',#12768,.T.);
#2065=FACE_OUTER_BOUND('',#12769,.T.);
#2066=FACE_OUTER_BOUND('',#12770,.T.);
#2067=FACE_OUTER_BOUND('',#12771,.T.);
#2068=FACE_OUTER_BOUND('',#12772,.T.);
#2069=FACE_OUTER_BOUND('',#12773,.T.);
#2070=FACE_OUTER_BOUND('',#12774,.T.);
#2071=FACE_OUTER_BOUND('',#12775,.T.);
#2072=FACE_OUTER_BOUND('',#12776,.T.);
#2073=FACE_OUTER_BOUND('',#12777,.T.);
#2074=FACE_OUTER_BOUND('',#12778,.T.);
#2075=FACE_OUTER_BOUND('',#12779,.T.);
#2076=FACE_OUTER_BOUND('',#12780,.T.);
#2077=FACE_OUTER_BOUND('',#12781,.T.);
#2078=FACE_OUTER_BOUND('',#12782,.T.);
#2079=FACE_OUTER_BOUND('',#12783,.T.);
#2080=FACE_OUTER_BOUND('',#12784,.T.);
#2081=FACE_OUTER_BOUND('',#12785,.T.);
#2082=FACE_OUTER_BOUND('',#12786,.T.);
#2083=FACE_OUTER_BOUND('',#12787,.T.);
#2084=FACE_OUTER_BOUND('',#12788,.T.);
#2085=FACE_OUTER_BOUND('',#12789,.T.);
#2086=FACE_OUTER_BOUND('',#12790,.T.);
#2087=FACE_OUTER_BOUND('',#12791,.T.);
#2088=FACE_OUTER_BOUND('',#12792,.T.);
#2089=FACE_OUTER_BOUND('',#12793,.T.);
#2090=FACE_OUTER_BOUND('',#12794,.T.);
#2091=FACE_OUTER_BOUND('',#12795,.T.);
#2092=FACE_OUTER_BOUND('',#12796,.T.);
#2093=FACE_OUTER_BOUND('',#12797,.T.);
#2094=FACE_OUTER_BOUND('',#12798,.T.);
#2095=FACE_OUTER_BOUND('',#12799,.T.);
#2096=FACE_OUTER_BOUND('',#12800,.T.);
#2097=FACE_OUTER_BOUND('',#12801,.T.);
#2098=FACE_OUTER_BOUND('',#12802,.T.);
#2099=FACE_OUTER_BOUND('',#12803,.T.);
#2100=FACE_OUTER_BOUND('',#12804,.T.);
#2101=FACE_OUTER_BOUND('',#12805,.T.);
#2102=FACE_OUTER_BOUND('',#12806,.T.);
#2103=FACE_OUTER_BOUND('',#12807,.T.);
#2104=FACE_OUTER_BOUND('',#12808,.T.);
#2105=FACE_OUTER_BOUND('',#12809,.T.);
#2106=FACE_OUTER_BOUND('',#12810,.T.);
#2107=FACE_OUTER_BOUND('',#12811,.T.);
#2108=FACE_OUTER_BOUND('',#12812,.T.);
#2109=FACE_OUTER_BOUND('',#12813,.T.);
#2110=FACE_OUTER_BOUND('',#12814,.T.);
#2111=FACE_OUTER_BOUND('',#12815,.T.);
#2112=FACE_OUTER_BOUND('',#12816,.T.);
#2113=FACE_OUTER_BOUND('',#12817,.T.);
#2114=FACE_OUTER_BOUND('',#12818,.T.);
#2115=FACE_OUTER_BOUND('',#12819,.T.);
#2116=FACE_OUTER_BOUND('',#12820,.T.);
#2117=FACE_OUTER_BOUND('',#12821,.T.);
#2118=FACE_OUTER_BOUND('',#12822,.T.);
#2119=FACE_OUTER_BOUND('',#12823,.T.);
#2120=FACE_OUTER_BOUND('',#12824,.T.);
#2121=FACE_OUTER_BOUND('',#12825,.T.);
#2122=FACE_OUTER_BOUND('',#12826,.T.);
#2123=FACE_OUTER_BOUND('',#12827,.T.);
#2124=FACE_OUTER_BOUND('',#12828,.T.);
#2125=FACE_OUTER_BOUND('',#12829,.T.);
#2126=FACE_OUTER_BOUND('',#12830,.T.);
#2127=FACE_OUTER_BOUND('',#12831,.T.);
#2128=FACE_OUTER_BOUND('',#12832,.T.);
#2129=FACE_OUTER_BOUND('',#12833,.T.);
#2130=FACE_OUTER_BOUND('',#12834,.T.);
#2131=FACE_OUTER_BOUND('',#12835,.T.);
#2132=FACE_OUTER_BOUND('',#12836,.T.);
#2133=FACE_OUTER_BOUND('',#12837,.T.);
#2134=FACE_OUTER_BOUND('',#12838,.T.);
#2135=FACE_OUTER_BOUND('',#12839,.T.);
#2136=FACE_OUTER_BOUND('',#12840,.T.);
#2137=FACE_OUTER_BOUND('',#12841,.T.);
#2138=FACE_OUTER_BOUND('',#12842,.T.);
#2139=FACE_OUTER_BOUND('',#12843,.T.);
#2140=FACE_OUTER_BOUND('',#12844,.T.);
#2141=FACE_OUTER_BOUND('',#12845,.T.);
#2142=FACE_OUTER_BOUND('',#12846,.T.);
#2143=FACE_OUTER_BOUND('',#12847,.T.);
#2144=FACE_OUTER_BOUND('',#12848,.T.);
#2145=FACE_OUTER_BOUND('',#12849,.T.);
#2146=FACE_OUTER_BOUND('',#12850,.T.);
#2147=FACE_OUTER_BOUND('',#12851,.T.);
#2148=FACE_OUTER_BOUND('',#12852,.T.);
#2149=FACE_OUTER_BOUND('',#12853,.T.);
#2150=FACE_OUTER_BOUND('',#12854,.T.);
#2151=FACE_OUTER_BOUND('',#12855,.T.);
#2152=FACE_OUTER_BOUND('',#12856,.T.);
#2153=FACE_OUTER_BOUND('',#12857,.T.);
#2154=FACE_OUTER_BOUND('',#12858,.T.);
#2155=FACE_OUTER_BOUND('',#12859,.T.);
#2156=FACE_OUTER_BOUND('',#12860,.T.);
#2157=FACE_OUTER_BOUND('',#12861,.T.);
#2158=FACE_OUTER_BOUND('',#12862,.T.);
#2159=FACE_OUTER_BOUND('',#12863,.T.);
#2160=FACE_OUTER_BOUND('',#12864,.T.);
#2161=FACE_OUTER_BOUND('',#12865,.T.);
#2162=FACE_OUTER_BOUND('',#12866,.T.);
#2163=FACE_OUTER_BOUND('',#12867,.T.);
#2164=FACE_OUTER_BOUND('',#12868,.T.);
#2165=FACE_OUTER_BOUND('',#12869,.T.);
#2166=FACE_OUTER_BOUND('',#12870,.T.);
#2167=FACE_OUTER_BOUND('',#12871,.T.);
#2168=FACE_OUTER_BOUND('',#12872,.T.);
#2169=FACE_OUTER_BOUND('',#12873,.T.);
#2170=FACE_OUTER_BOUND('',#12874,.T.);
#2171=FACE_OUTER_BOUND('',#12875,.T.);
#2172=FACE_OUTER_BOUND('',#12876,.T.);
#2173=FACE_OUTER_BOUND('',#12877,.T.);
#2174=FACE_OUTER_BOUND('',#12878,.T.);
#2175=FACE_OUTER_BOUND('',#12879,.T.);
#2176=FACE_OUTER_BOUND('',#12880,.T.);
#2177=FACE_OUTER_BOUND('',#12881,.T.);
#2178=FACE_OUTER_BOUND('',#12882,.T.);
#2179=FACE_OUTER_BOUND('',#12883,.T.);
#2180=FACE_OUTER_BOUND('',#12884,.T.);
#2181=FACE_OUTER_BOUND('',#12885,.T.);
#2182=FACE_OUTER_BOUND('',#12886,.T.);
#2183=FACE_OUTER_BOUND('',#12887,.T.);
#2184=FACE_OUTER_BOUND('',#12888,.T.);
#2185=FACE_OUTER_BOUND('',#12889,.T.);
#2186=FACE_OUTER_BOUND('',#12890,.T.);
#2187=FACE_OUTER_BOUND('',#12891,.T.);
#2188=FACE_OUTER_BOUND('',#12892,.T.);
#2189=FACE_OUTER_BOUND('',#12893,.T.);
#2190=FACE_OUTER_BOUND('',#12894,.T.);
#2191=FACE_OUTER_BOUND('',#12895,.T.);
#2192=FACE_OUTER_BOUND('',#12896,.T.);
#2193=FACE_OUTER_BOUND('',#12897,.T.);
#2194=FACE_OUTER_BOUND('',#12898,.T.);
#2195=FACE_OUTER_BOUND('',#12899,.T.);
#2196=FACE_OUTER_BOUND('',#12900,.T.);
#2197=FACE_OUTER_BOUND('',#12901,.T.);
#2198=FACE_OUTER_BOUND('',#12902,.T.);
#2199=FACE_OUTER_BOUND('',#12903,.T.);
#2200=FACE_OUTER_BOUND('',#12904,.T.);
#2201=FACE_OUTER_BOUND('',#12905,.T.);
#2202=FACE_OUTER_BOUND('',#12906,.T.);
#2203=FACE_OUTER_BOUND('',#12907,.T.);
#2204=FACE_OUTER_BOUND('',#12908,.T.);
#2205=FACE_OUTER_BOUND('',#12909,.T.);
#2206=FACE_OUTER_BOUND('',#12910,.T.);
#2207=FACE_OUTER_BOUND('',#12911,.T.);
#2208=FACE_OUTER_BOUND('',#12912,.T.);
#2209=FACE_OUTER_BOUND('',#12913,.T.);
#2210=FACE_OUTER_BOUND('',#12914,.T.);
#2211=FACE_OUTER_BOUND('',#12915,.T.);
#2212=FACE_OUTER_BOUND('',#12916,.T.);
#2213=FACE_OUTER_BOUND('',#12917,.T.);
#2214=FACE_OUTER_BOUND('',#12918,.T.);
#2215=FACE_OUTER_BOUND('',#12919,.T.);
#2216=FACE_OUTER_BOUND('',#12920,.T.);
#2217=FACE_OUTER_BOUND('',#12921,.T.);
#2218=FACE_OUTER_BOUND('',#12922,.T.);
#2219=FACE_OUTER_BOUND('',#12923,.T.);
#2220=FACE_OUTER_BOUND('',#12924,.T.);
#2221=FACE_OUTER_BOUND('',#12925,.T.);
#2222=FACE_OUTER_BOUND('',#12926,.T.);
#2223=FACE_OUTER_BOUND('',#12927,.T.);
#2224=FACE_OUTER_BOUND('',#12928,.T.);
#2225=FACE_OUTER_BOUND('',#12929,.T.);
#2226=FACE_OUTER_BOUND('',#12930,.T.);
#2227=FACE_OUTER_BOUND('',#12931,.T.);
#2228=FACE_OUTER_BOUND('',#12932,.T.);
#2229=FACE_OUTER_BOUND('',#12933,.T.);
#2230=FACE_OUTER_BOUND('',#12934,.T.);
#2231=FACE_OUTER_BOUND('',#12935,.T.);
#2232=FACE_OUTER_BOUND('',#12936,.T.);
#2233=FACE_OUTER_BOUND('',#12937,.T.);
#2234=FACE_OUTER_BOUND('',#12938,.T.);
#2235=FACE_OUTER_BOUND('',#12939,.T.);
#2236=FACE_OUTER_BOUND('',#12940,.T.);
#2237=FACE_OUTER_BOUND('',#12941,.T.);
#2238=FACE_OUTER_BOUND('',#12942,.T.);
#2239=FACE_OUTER_BOUND('',#12943,.T.);
#2240=FACE_OUTER_BOUND('',#12944,.T.);
#2241=FACE_OUTER_BOUND('',#12945,.T.);
#2242=FACE_OUTER_BOUND('',#12946,.T.);
#2243=FACE_OUTER_BOUND('',#12947,.T.);
#2244=FACE_OUTER_BOUND('',#12948,.T.);
#2245=FACE_OUTER_BOUND('',#12949,.T.);
#2246=FACE_OUTER_BOUND('',#12950,.T.);
#2247=FACE_OUTER_BOUND('',#12951,.T.);
#2248=FACE_OUTER_BOUND('',#12952,.T.);
#2249=FACE_OUTER_BOUND('',#12953,.T.);
#2250=FACE_OUTER_BOUND('',#12954,.T.);
#2251=FACE_OUTER_BOUND('',#12955,.T.);
#2252=FACE_OUTER_BOUND('',#12956,.T.);
#2253=FACE_OUTER_BOUND('',#12957,.T.);
#2254=FACE_OUTER_BOUND('',#12958,.T.);
#2255=FACE_OUTER_BOUND('',#12959,.T.);
#2256=FACE_OUTER_BOUND('',#12960,.T.);
#2257=FACE_OUTER_BOUND('',#12961,.T.);
#2258=FACE_OUTER_BOUND('',#12962,.T.);
#2259=FACE_OUTER_BOUND('',#12963,.T.);
#2260=FACE_OUTER_BOUND('',#12964,.T.);
#2261=FACE_OUTER_BOUND('',#12965,.T.);
#2262=FACE_OUTER_BOUND('',#12966,.T.);
#2263=FACE_OUTER_BOUND('',#12967,.T.);
#2264=FACE_OUTER_BOUND('',#12968,.T.);
#2265=FACE_OUTER_BOUND('',#12969,.T.);
#2266=FACE_OUTER_BOUND('',#12970,.T.);
#2267=FACE_OUTER_BOUND('',#12971,.T.);
#2268=FACE_OUTER_BOUND('',#12972,.T.);
#2269=FACE_OUTER_BOUND('',#12973,.T.);
#2270=FACE_OUTER_BOUND('',#12974,.T.);
#2271=FACE_OUTER_BOUND('',#12975,.T.);
#2272=FACE_OUTER_BOUND('',#12976,.T.);
#2273=FACE_OUTER_BOUND('',#12977,.T.);
#2274=FACE_OUTER_BOUND('',#12978,.T.);
#2275=FACE_OUTER_BOUND('',#12979,.T.);
#2276=FACE_OUTER_BOUND('',#12980,.T.);
#2277=FACE_OUTER_BOUND('',#12981,.T.);
#2278=FACE_OUTER_BOUND('',#12982,.T.);
#2279=FACE_OUTER_BOUND('',#12983,.T.);
#2280=FACE_OUTER_BOUND('',#12984,.T.);
#2281=FACE_OUTER_BOUND('',#12985,.T.);
#2282=FACE_OUTER_BOUND('',#12986,.T.);
#2283=FACE_OUTER_BOUND('',#12987,.T.);
#2284=FACE_OUTER_BOUND('',#12988,.T.);
#2285=FACE_OUTER_BOUND('',#12989,.T.);
#2286=FACE_OUTER_BOUND('',#12990,.T.);
#2287=FACE_OUTER_BOUND('',#12991,.T.);
#2288=FACE_OUTER_BOUND('',#12992,.T.);
#2289=FACE_OUTER_BOUND('',#12993,.T.);
#2290=FACE_OUTER_BOUND('',#12994,.T.);
#2291=FACE_OUTER_BOUND('',#12995,.T.);
#2292=FACE_OUTER_BOUND('',#12996,.T.);
#2293=FACE_OUTER_BOUND('',#12997,.T.);
#2294=FACE_OUTER_BOUND('',#12998,.T.);
#2295=FACE_OUTER_BOUND('',#12999,.T.);
#2296=FACE_OUTER_BOUND('',#13000,.T.);
#2297=FACE_OUTER_BOUND('',#13001,.T.);
#2298=FACE_OUTER_BOUND('',#13002,.T.);
#2299=FACE_OUTER_BOUND('',#13003,.T.);
#2300=FACE_OUTER_BOUND('',#13004,.T.);
#2301=FACE_OUTER_BOUND('',#13005,.T.);
#2302=FACE_OUTER_BOUND('',#13006,.T.);
#2303=FACE_OUTER_BOUND('',#13007,.T.);
#2304=FACE_OUTER_BOUND('',#13008,.T.);
#2305=FACE_OUTER_BOUND('',#13009,.T.);
#2306=FACE_OUTER_BOUND('',#13010,.T.);
#2307=FACE_OUTER_BOUND('',#13011,.T.);
#2308=FACE_OUTER_BOUND('',#13012,.T.);
#2309=FACE_OUTER_BOUND('',#13013,.T.);
#2310=FACE_OUTER_BOUND('',#13014,.T.);
#2311=FACE_OUTER_BOUND('',#13015,.T.);
#2312=FACE_OUTER_BOUND('',#13016,.T.);
#2313=FACE_OUTER_BOUND('',#13017,.T.);
#2314=FACE_OUTER_BOUND('',#13018,.T.);
#2315=FACE_OUTER_BOUND('',#13019,.T.);
#2316=FACE_OUTER_BOUND('',#13020,.T.);
#2317=FACE_OUTER_BOUND('',#13021,.T.);
#2318=FACE_OUTER_BOUND('',#13022,.T.);
#2319=FACE_OUTER_BOUND('',#13023,.T.);
#2320=FACE_OUTER_BOUND('',#13024,.T.);
#2321=FACE_OUTER_BOUND('',#13025,.T.);
#2322=FACE_OUTER_BOUND('',#13026,.T.);
#2323=FACE_OUTER_BOUND('',#13027,.T.);
#2324=FACE_OUTER_BOUND('',#13028,.T.);
#2325=FACE_OUTER_BOUND('',#13029,.T.);
#2326=FACE_OUTER_BOUND('',#13030,.T.);
#2327=FACE_OUTER_BOUND('',#13031,.T.);
#2328=FACE_OUTER_BOUND('',#13032,.T.);
#2329=FACE_OUTER_BOUND('',#13033,.T.);
#2330=FACE_OUTER_BOUND('',#13034,.T.);
#2331=FACE_OUTER_BOUND('',#13035,.T.);
#2332=FACE_OUTER_BOUND('',#13036,.T.);
#2333=FACE_OUTER_BOUND('',#13037,.T.);
#2334=FACE_OUTER_BOUND('',#13038,.T.);
#2335=FACE_OUTER_BOUND('',#13039,.T.);
#2336=FACE_OUTER_BOUND('',#13040,.T.);
#2337=FACE_OUTER_BOUND('',#13041,.T.);
#2338=FACE_OUTER_BOUND('',#13042,.T.);
#2339=FACE_OUTER_BOUND('',#13043,.T.);
#2340=FACE_OUTER_BOUND('',#13044,.T.);
#2341=FACE_OUTER_BOUND('',#13045,.T.);
#2342=FACE_OUTER_BOUND('',#13046,.T.);
#2343=FACE_OUTER_BOUND('',#13047,.T.);
#2344=FACE_OUTER_BOUND('',#13048,.T.);
#2345=FACE_OUTER_BOUND('',#13049,.T.);
#2346=FACE_OUTER_BOUND('',#13050,.T.);
#2347=FACE_OUTER_BOUND('',#13051,.T.);
#2348=FACE_OUTER_BOUND('',#13052,.T.);
#2349=FACE_OUTER_BOUND('',#13053,.T.);
#2350=FACE_OUTER_BOUND('',#13054,.T.);
#2351=FACE_OUTER_BOUND('',#13055,.T.);
#2352=FACE_OUTER_BOUND('',#13056,.T.);
#2353=FACE_OUTER_BOUND('',#13057,.T.);
#2354=FACE_OUTER_BOUND('',#13058,.T.);
#2355=FACE_OUTER_BOUND('',#13059,.T.);
#2356=FACE_OUTER_BOUND('',#13060,.T.);
#2357=FACE_OUTER_BOUND('',#13061,.T.);
#2358=FACE_OUTER_BOUND('',#13062,.T.);
#2359=FACE_OUTER_BOUND('',#13063,.T.);
#2360=FACE_OUTER_BOUND('',#13064,.T.);
#2361=FACE_OUTER_BOUND('',#13065,.T.);
#2362=FACE_OUTER_BOUND('',#13066,.T.);
#2363=FACE_OUTER_BOUND('',#13067,.T.);
#2364=FACE_OUTER_BOUND('',#13068,.T.);
#2365=FACE_OUTER_BOUND('',#13069,.T.);
#2366=FACE_OUTER_BOUND('',#13070,.T.);
#2367=FACE_OUTER_BOUND('',#13071,.T.);
#2368=FACE_OUTER_BOUND('',#13072,.T.);
#2369=FACE_OUTER_BOUND('',#13073,.T.);
#2370=FACE_OUTER_BOUND('',#13074,.T.);
#2371=FACE_OUTER_BOUND('',#13075,.T.);
#2372=FACE_OUTER_BOUND('',#13076,.T.);
#2373=FACE_OUTER_BOUND('',#13077,.T.);
#2374=FACE_OUTER_BOUND('',#13078,.T.);
#2375=FACE_OUTER_BOUND('',#13079,.T.);
#2376=FACE_OUTER_BOUND('',#13080,.T.);
#2377=FACE_OUTER_BOUND('',#13081,.T.);
#2378=FACE_OUTER_BOUND('',#13082,.T.);
#2379=FACE_OUTER_BOUND('',#13083,.T.);
#2380=FACE_OUTER_BOUND('',#13084,.T.);
#2381=FACE_OUTER_BOUND('',#13085,.T.);
#2382=FACE_OUTER_BOUND('',#13086,.T.);
#2383=FACE_OUTER_BOUND('',#13087,.T.);
#2384=FACE_OUTER_BOUND('',#13088,.T.);
#2385=FACE_OUTER_BOUND('',#13089,.T.);
#2386=FACE_OUTER_BOUND('',#13090,.T.);
#2387=FACE_OUTER_BOUND('',#13091,.T.);
#2388=FACE_OUTER_BOUND('',#13092,.T.);
#2389=FACE_OUTER_BOUND('',#13093,.T.);
#2390=FACE_OUTER_BOUND('',#13094,.T.);
#2391=FACE_OUTER_BOUND('',#13095,.T.);
#2392=FACE_OUTER_BOUND('',#13096,.T.);
#2393=FACE_OUTER_BOUND('',#13097,.T.);
#2394=FACE_OUTER_BOUND('',#13098,.T.);
#2395=FACE_OUTER_BOUND('',#13099,.T.);
#2396=FACE_OUTER_BOUND('',#13100,.T.);
#2397=FACE_OUTER_BOUND('',#13101,.T.);
#2398=FACE_OUTER_BOUND('',#13102,.T.);
#2399=FACE_OUTER_BOUND('',#13103,.T.);
#2400=FACE_OUTER_BOUND('',#13104,.T.);
#2401=FACE_OUTER_BOUND('',#13105,.T.);
#2402=FACE_OUTER_BOUND('',#13106,.T.);
#2403=FACE_OUTER_BOUND('',#13107,.T.);
#2404=FACE_OUTER_BOUND('',#13108,.T.);
#2405=FACE_OUTER_BOUND('',#13109,.T.);
#2406=FACE_OUTER_BOUND('',#13110,.T.);
#2407=FACE_OUTER_BOUND('',#13111,.T.);
#2408=FACE_OUTER_BOUND('',#13112,.T.);
#2409=FACE_OUTER_BOUND('',#13113,.T.);
#2410=FACE_OUTER_BOUND('',#13114,.T.);
#2411=FACE_OUTER_BOUND('',#13115,.T.);
#2412=FACE_OUTER_BOUND('',#13116,.T.);
#2413=FACE_OUTER_BOUND('',#13117,.T.);
#2414=FACE_OUTER_BOUND('',#13118,.T.);
#2415=FACE_OUTER_BOUND('',#13119,.T.);
#2416=FACE_OUTER_BOUND('',#13120,.T.);
#2417=FACE_OUTER_BOUND('',#13121,.T.);
#2418=FACE_OUTER_BOUND('',#13122,.T.);
#2419=FACE_OUTER_BOUND('',#13123,.T.);
#2420=FACE_OUTER_BOUND('',#13124,.T.);
#2421=FACE_OUTER_BOUND('',#13125,.T.);
#2422=FACE_OUTER_BOUND('',#13126,.T.);
#2423=FACE_OUTER_BOUND('',#13127,.T.);
#2424=FACE_OUTER_BOUND('',#13128,.T.);
#2425=FACE_OUTER_BOUND('',#13129,.T.);
#2426=FACE_OUTER_BOUND('',#13130,.T.);
#2427=FACE_OUTER_BOUND('',#13131,.T.);
#2428=FACE_OUTER_BOUND('',#13132,.T.);
#2429=FACE_OUTER_BOUND('',#13133,.T.);
#2430=FACE_OUTER_BOUND('',#13134,.T.);
#2431=FACE_OUTER_BOUND('',#13135,.T.);
#2432=FACE_OUTER_BOUND('',#13136,.T.);
#2433=FACE_OUTER_BOUND('',#13137,.T.);
#2434=FACE_OUTER_BOUND('',#13138,.T.);
#2435=FACE_OUTER_BOUND('',#13139,.T.);
#2436=FACE_OUTER_BOUND('',#13140,.T.);
#2437=FACE_OUTER_BOUND('',#13141,.T.);
#2438=FACE_OUTER_BOUND('',#13142,.T.);
#2439=FACE_OUTER_BOUND('',#13143,.T.);
#2440=FACE_OUTER_BOUND('',#13144,.T.);
#2441=FACE_OUTER_BOUND('',#13145,.T.);
#2442=FACE_OUTER_BOUND('',#13146,.T.);
#2443=FACE_OUTER_BOUND('',#13147,.T.);
#2444=FACE_OUTER_BOUND('',#13148,.T.);
#2445=FACE_OUTER_BOUND('',#13149,.T.);
#2446=FACE_OUTER_BOUND('',#13150,.T.);
#2447=FACE_OUTER_BOUND('',#13151,.T.);
#2448=FACE_OUTER_BOUND('',#13152,.T.);
#2449=FACE_OUTER_BOUND('',#13153,.T.);
#2450=FACE_OUTER_BOUND('',#13154,.T.);
#2451=FACE_OUTER_BOUND('',#13155,.T.);
#2452=FACE_OUTER_BOUND('',#13156,.T.);
#2453=FACE_OUTER_BOUND('',#13157,.T.);
#2454=FACE_OUTER_BOUND('',#13158,.T.);
#2455=FACE_OUTER_BOUND('',#13159,.T.);
#2456=FACE_OUTER_BOUND('',#13160,.T.);
#2457=FACE_OUTER_BOUND('',#13161,.T.);
#2458=FACE_OUTER_BOUND('',#13162,.T.);
#2459=FACE_OUTER_BOUND('',#13163,.T.);
#2460=FACE_OUTER_BOUND('',#13164,.T.);
#2461=FACE_OUTER_BOUND('',#13165,.T.);
#2462=FACE_OUTER_BOUND('',#13166,.T.);
#2463=FACE_OUTER_BOUND('',#13167,.T.);
#2464=FACE_OUTER_BOUND('',#13168,.T.);
#2465=FACE_OUTER_BOUND('',#13169,.T.);
#2466=FACE_OUTER_BOUND('',#13170,.T.);
#2467=FACE_OUTER_BOUND('',#13171,.T.);
#2468=FACE_OUTER_BOUND('',#13172,.T.);
#2469=FACE_OUTER_BOUND('',#13173,.T.);
#2470=FACE_OUTER_BOUND('',#13174,.T.);
#2471=FACE_OUTER_BOUND('',#13175,.T.);
#2472=FACE_OUTER_BOUND('',#13176,.T.);
#2473=FACE_OUTER_BOUND('',#13177,.T.);
#2474=FACE_OUTER_BOUND('',#13178,.T.);
#2475=FACE_OUTER_BOUND('',#13179,.T.);
#2476=FACE_OUTER_BOUND('',#13180,.T.);
#2477=FACE_OUTER_BOUND('',#13181,.T.);
#2478=FACE_OUTER_BOUND('',#13182,.T.);
#2479=FACE_OUTER_BOUND('',#13183,.T.);
#2480=FACE_OUTER_BOUND('',#13184,.T.);
#2481=FACE_OUTER_BOUND('',#13185,.T.);
#2482=FACE_OUTER_BOUND('',#13186,.T.);
#2483=FACE_OUTER_BOUND('',#13187,.T.);
#2484=FACE_OUTER_BOUND('',#13188,.T.);
#2485=FACE_OUTER_BOUND('',#13189,.T.);
#2486=FACE_OUTER_BOUND('',#13190,.T.);
#2487=FACE_OUTER_BOUND('',#13191,.T.);
#2488=FACE_OUTER_BOUND('',#13192,.T.);
#2489=FACE_OUTER_BOUND('',#13193,.T.);
#2490=FACE_OUTER_BOUND('',#13194,.T.);
#2491=FACE_OUTER_BOUND('',#13195,.T.);
#2492=FACE_OUTER_BOUND('',#13196,.T.);
#2493=FACE_OUTER_BOUND('',#13197,.T.);
#2494=FACE_OUTER_BOUND('',#13198,.T.);
#2495=FACE_OUTER_BOUND('',#13199,.T.);
#2496=FACE_OUTER_BOUND('',#13200,.T.);
#2497=FACE_OUTER_BOUND('',#13201,.T.);
#2498=FACE_OUTER_BOUND('',#13202,.T.);
#2499=FACE_OUTER_BOUND('',#13203,.T.);
#2500=FACE_OUTER_BOUND('',#13204,.T.);
#2501=FACE_OUTER_BOUND('',#13205,.T.);
#2502=FACE_OUTER_BOUND('',#13206,.T.);
#2503=FACE_OUTER_BOUND('',#13207,.T.);
#2504=FACE_OUTER_BOUND('',#13208,.T.);
#2505=FACE_OUTER_BOUND('',#13209,.T.);
#2506=FACE_OUTER_BOUND('',#13210,.T.);
#2507=FACE_OUTER_BOUND('',#13211,.T.);
#2508=FACE_OUTER_BOUND('',#13212,.T.);
#2509=FACE_OUTER_BOUND('',#13213,.T.);
#2510=FACE_OUTER_BOUND('',#13214,.T.);
#2511=FACE_OUTER_BOUND('',#13215,.T.);
#2512=FACE_OUTER_BOUND('',#13216,.T.);
#2513=FACE_OUTER_BOUND('',#13217,.T.);
#2514=FACE_OUTER_BOUND('',#13218,.T.);
#2515=FACE_OUTER_BOUND('',#13219,.T.);
#2516=FACE_OUTER_BOUND('',#13220,.T.);
#2517=FACE_OUTER_BOUND('',#13221,.T.);
#2518=FACE_OUTER_BOUND('',#13222,.T.);
#2519=FACE_OUTER_BOUND('',#13223,.T.);
#2520=FACE_OUTER_BOUND('',#13224,.T.);
#2521=FACE_OUTER_BOUND('',#13225,.T.);
#2522=FACE_OUTER_BOUND('',#13226,.T.);
#2523=FACE_OUTER_BOUND('',#13227,.T.);
#2524=FACE_OUTER_BOUND('',#13228,.T.);
#2525=FACE_OUTER_BOUND('',#13229,.T.);
#2526=FACE_OUTER_BOUND('',#13230,.T.);
#2527=FACE_OUTER_BOUND('',#13231,.T.);
#2528=FACE_OUTER_BOUND('',#13232,.T.);
#2529=FACE_OUTER_BOUND('',#13233,.T.);
#2530=FACE_OUTER_BOUND('',#13234,.T.);
#2531=FACE_OUTER_BOUND('',#13235,.T.);
#2532=FACE_OUTER_BOUND('',#13236,.T.);
#2533=FACE_OUTER_BOUND('',#13237,.T.);
#2534=FACE_OUTER_BOUND('',#13238,.T.);
#2535=FACE_OUTER_BOUND('',#13239,.T.);
#2536=FACE_OUTER_BOUND('',#13240,.T.);
#2537=FACE_OUTER_BOUND('',#13241,.T.);
#2538=FACE_OUTER_BOUND('',#13242,.T.);
#2539=FACE_OUTER_BOUND('',#13243,.T.);
#2540=FACE_OUTER_BOUND('',#13244,.T.);
#2541=FACE_OUTER_BOUND('',#13245,.T.);
#2542=FACE_OUTER_BOUND('',#13246,.T.);
#2543=FACE_OUTER_BOUND('',#13247,.T.);
#2544=FACE_OUTER_BOUND('',#13248,.T.);
#2545=FACE_OUTER_BOUND('',#13249,.T.);
#2546=FACE_OUTER_BOUND('',#13250,.T.);
#2547=FACE_OUTER_BOUND('',#13251,.T.);
#2548=FACE_OUTER_BOUND('',#13252,.T.);
#2549=FACE_OUTER_BOUND('',#13253,.T.);
#2550=FACE_OUTER_BOUND('',#13254,.T.);
#2551=FACE_OUTER_BOUND('',#13255,.T.);
#2552=FACE_OUTER_BOUND('',#13256,.T.);
#2553=FACE_OUTER_BOUND('',#13257,.T.);
#2554=FACE_OUTER_BOUND('',#13258,.T.);
#2555=FACE_OUTER_BOUND('',#13259,.T.);
#2556=FACE_OUTER_BOUND('',#13260,.T.);
#2557=FACE_OUTER_BOUND('',#13261,.T.);
#2558=FACE_OUTER_BOUND('',#13262,.T.);
#2559=FACE_OUTER_BOUND('',#13263,.T.);
#2560=FACE_OUTER_BOUND('',#13264,.T.);
#2561=FACE_OUTER_BOUND('',#13265,.T.);
#2562=FACE_OUTER_BOUND('',#13266,.T.);
#2563=FACE_OUTER_BOUND('',#13267,.T.);
#2564=FACE_OUTER_BOUND('',#13268,.T.);
#2565=FACE_OUTER_BOUND('',#13269,.T.);
#2566=FACE_OUTER_BOUND('',#13270,.T.);
#2567=FACE_OUTER_BOUND('',#13271,.T.);
#2568=FACE_OUTER_BOUND('',#13272,.T.);
#2569=FACE_OUTER_BOUND('',#13273,.T.);
#2570=FACE_OUTER_BOUND('',#13274,.T.);
#2571=FACE_OUTER_BOUND('',#13275,.T.);
#2572=FACE_OUTER_BOUND('',#13276,.T.);
#2573=FACE_OUTER_BOUND('',#13277,.T.);
#2574=FACE_OUTER_BOUND('',#13278,.T.);
#2575=FACE_OUTER_BOUND('',#13279,.T.);
#2576=FACE_OUTER_BOUND('',#13280,.T.);
#2577=FACE_OUTER_BOUND('',#13281,.T.);
#2578=FACE_OUTER_BOUND('',#13282,.T.);
#2579=FACE_OUTER_BOUND('',#13283,.T.);
#2580=FACE_OUTER_BOUND('',#13284,.T.);
#2581=FACE_OUTER_BOUND('',#13285,.T.);
#2582=FACE_OUTER_BOUND('',#13286,.T.);
#2583=FACE_OUTER_BOUND('',#13287,.T.);
#2584=FACE_OUTER_BOUND('',#13288,.T.);
#2585=FACE_OUTER_BOUND('',#13289,.T.);
#2586=FACE_OUTER_BOUND('',#13290,.T.);
#2587=FACE_OUTER_BOUND('',#13291,.T.);
#2588=FACE_OUTER_BOUND('',#13292,.T.);
#2589=FACE_OUTER_BOUND('',#13293,.T.);
#2590=FACE_OUTER_BOUND('',#13294,.T.);
#2591=FACE_OUTER_BOUND('',#13295,.T.);
#2592=FACE_OUTER_BOUND('',#13296,.T.);
#2593=FACE_OUTER_BOUND('',#13297,.T.);
#2594=FACE_OUTER_BOUND('',#13298,.T.);
#2595=FACE_OUTER_BOUND('',#13299,.T.);
#2596=FACE_OUTER_BOUND('',#13300,.T.);
#2597=FACE_OUTER_BOUND('',#13301,.T.);
#2598=FACE_OUTER_BOUND('',#13302,.T.);
#2599=FACE_OUTER_BOUND('',#13303,.T.);
#2600=FACE_OUTER_BOUND('',#13304,.T.);
#2601=FACE_OUTER_BOUND('',#13305,.T.);
#2602=FACE_OUTER_BOUND('',#13306,.T.);
#2603=FACE_OUTER_BOUND('',#13307,.T.);
#2604=FACE_OUTER_BOUND('',#13308,.T.);
#2605=FACE_OUTER_BOUND('',#13309,.T.);
#2606=FACE_OUTER_BOUND('',#13310,.T.);
#2607=FACE_OUTER_BOUND('',#13311,.T.);
#2608=FACE_OUTER_BOUND('',#13312,.T.);
#2609=FACE_OUTER_BOUND('',#13313,.T.);
#2610=FACE_OUTER_BOUND('',#13314,.T.);
#2611=FACE_OUTER_BOUND('',#13315,.T.);
#2612=FACE_OUTER_BOUND('',#13316,.T.);
#2613=FACE_OUTER_BOUND('',#13317,.T.);
#2614=FACE_OUTER_BOUND('',#13318,.T.);
#2615=FACE_OUTER_BOUND('',#13319,.T.);
#2616=FACE_OUTER_BOUND('',#13320,.T.);
#2617=FACE_OUTER_BOUND('',#13321,.T.);
#2618=FACE_OUTER_BOUND('',#13322,.T.);
#2619=FACE_OUTER_BOUND('',#13323,.T.);
#2620=FACE_OUTER_BOUND('',#13324,.T.);
#2621=FACE_OUTER_BOUND('',#13325,.T.);
#2622=FACE_OUTER_BOUND('',#13326,.T.);
#2623=FACE_OUTER_BOUND('',#13327,.T.);
#2624=FACE_OUTER_BOUND('',#13328,.T.);
#2625=FACE_OUTER_BOUND('',#13329,.T.);
#2626=FACE_OUTER_BOUND('',#13330,.T.);
#2627=FACE_OUTER_BOUND('',#13331,.T.);
#2628=FACE_OUTER_BOUND('',#13332,.T.);
#2629=FACE_OUTER_BOUND('',#13333,.T.);
#2630=FACE_OUTER_BOUND('',#13334,.T.);
#2631=FACE_OUTER_BOUND('',#13335,.T.);
#2632=FACE_OUTER_BOUND('',#13336,.T.);
#2633=FACE_OUTER_BOUND('',#13337,.T.);
#2634=FACE_OUTER_BOUND('',#13338,.T.);
#2635=FACE_OUTER_BOUND('',#13339,.T.);
#2636=FACE_OUTER_BOUND('',#13340,.T.);
#2637=FACE_OUTER_BOUND('',#13341,.T.);
#2638=FACE_OUTER_BOUND('',#13342,.T.);
#2639=FACE_OUTER_BOUND('',#13343,.T.);
#2640=FACE_OUTER_BOUND('',#13344,.T.);
#2641=FACE_OUTER_BOUND('',#13345,.T.);
#2642=FACE_OUTER_BOUND('',#13346,.T.);
#2643=FACE_OUTER_BOUND('',#13347,.T.);
#2644=FACE_OUTER_BOUND('',#13348,.T.);
#2645=FACE_OUTER_BOUND('',#13349,.T.);
#2646=FACE_OUTER_BOUND('',#13350,.T.);
#2647=FACE_OUTER_BOUND('',#13351,.T.);
#2648=FACE_OUTER_BOUND('',#13352,.T.);
#2649=FACE_OUTER_BOUND('',#13353,.T.);
#2650=FACE_OUTER_BOUND('',#13354,.T.);
#2651=FACE_OUTER_BOUND('',#13355,.T.);
#2652=FACE_OUTER_BOUND('',#13356,.T.);
#2653=FACE_OUTER_BOUND('',#13357,.T.);
#2654=FACE_OUTER_BOUND('',#13358,.T.);
#2655=FACE_OUTER_BOUND('',#13359,.T.);
#2656=FACE_OUTER_BOUND('',#13360,.T.);
#2657=FACE_OUTER_BOUND('',#13361,.T.);
#2658=FACE_OUTER_BOUND('',#13362,.T.);
#2659=FACE_OUTER_BOUND('',#13363,.T.);
#2660=FACE_OUTER_BOUND('',#13364,.T.);
#2661=FACE_OUTER_BOUND('',#13365,.T.);
#2662=FACE_OUTER_BOUND('',#13366,.T.);
#2663=FACE_OUTER_BOUND('',#13367,.T.);
#2664=FACE_OUTER_BOUND('',#13368,.T.);
#2665=FACE_OUTER_BOUND('',#13369,.T.);
#2666=FACE_OUTER_BOUND('',#13370,.T.);
#2667=FACE_OUTER_BOUND('',#13371,.T.);
#2668=FACE_OUTER_BOUND('',#13372,.T.);
#2669=FACE_OUTER_BOUND('',#13373,.T.);
#2670=FACE_OUTER_BOUND('',#13374,.T.);
#2671=FACE_OUTER_BOUND('',#13375,.T.);
#2672=FACE_OUTER_BOUND('',#13376,.T.);
#2673=FACE_OUTER_BOUND('',#13377,.T.);
#2674=FACE_OUTER_BOUND('',#13378,.T.);
#2675=FACE_OUTER_BOUND('',#13379,.T.);
#2676=FACE_OUTER_BOUND('',#13380,.T.);
#2677=FACE_OUTER_BOUND('',#13381,.T.);
#2678=FACE_OUTER_BOUND('',#13382,.T.);
#2679=FACE_OUTER_BOUND('',#13383,.T.);
#2680=FACE_OUTER_BOUND('',#13384,.T.);
#2681=FACE_OUTER_BOUND('',#13385,.T.);
#2682=FACE_OUTER_BOUND('',#13386,.T.);
#2683=FACE_OUTER_BOUND('',#13387,.T.);
#2684=FACE_OUTER_BOUND('',#13388,.T.);
#2685=FACE_OUTER_BOUND('',#13389,.T.);
#2686=FACE_OUTER_BOUND('',#13390,.T.);
#2687=FACE_OUTER_BOUND('',#13391,.T.);
#2688=FACE_OUTER_BOUND('',#13392,.T.);
#2689=FACE_OUTER_BOUND('',#13393,.T.);
#2690=FACE_OUTER_BOUND('',#13394,.T.);
#2691=FACE_OUTER_BOUND('',#13395,.T.);
#2692=FACE_OUTER_BOUND('',#13396,.T.);
#2693=FACE_OUTER_BOUND('',#13397,.T.);
#2694=FACE_OUTER_BOUND('',#13398,.T.);
#2695=FACE_OUTER_BOUND('',#13399,.T.);
#2696=FACE_OUTER_BOUND('',#13400,.T.);
#2697=FACE_OUTER_BOUND('',#13401,.T.);
#2698=FACE_OUTER_BOUND('',#13402,.T.);
#2699=FACE_OUTER_BOUND('',#13403,.T.);
#2700=FACE_OUTER_BOUND('',#13404,.T.);
#2701=FACE_OUTER_BOUND('',#13405,.T.);
#2702=FACE_OUTER_BOUND('',#13406,.T.);
#2703=FACE_OUTER_BOUND('',#13407,.T.);
#2704=FACE_OUTER_BOUND('',#13408,.T.);
#2705=FACE_OUTER_BOUND('',#13409,.T.);
#2706=FACE_OUTER_BOUND('',#13410,.T.);
#2707=FACE_OUTER_BOUND('',#13411,.T.);
#2708=FACE_OUTER_BOUND('',#13412,.T.);
#2709=FACE_OUTER_BOUND('',#13413,.T.);
#2710=FACE_OUTER_BOUND('',#13414,.T.);
#2711=FACE_OUTER_BOUND('',#13415,.T.);
#2712=FACE_OUTER_BOUND('',#13416,.T.);
#2713=FACE_OUTER_BOUND('',#13417,.T.);
#2714=FACE_OUTER_BOUND('',#13418,.T.);
#2715=FACE_OUTER_BOUND('',#13419,.T.);
#2716=FACE_OUTER_BOUND('',#13420,.T.);
#2717=FACE_OUTER_BOUND('',#13421,.T.);
#2718=FACE_OUTER_BOUND('',#13422,.T.);
#2719=FACE_OUTER_BOUND('',#13423,.T.);
#2720=FACE_OUTER_BOUND('',#13424,.T.);
#2721=FACE_OUTER_BOUND('',#13425,.T.);
#2722=FACE_OUTER_BOUND('',#13426,.T.);
#2723=FACE_OUTER_BOUND('',#13427,.T.);
#2724=FACE_OUTER_BOUND('',#13428,.T.);
#2725=FACE_OUTER_BOUND('',#13429,.T.);
#2726=FACE_OUTER_BOUND('',#13430,.T.);
#2727=FACE_OUTER_BOUND('',#13431,.T.);
#2728=FACE_OUTER_BOUND('',#13432,.T.);
#2729=FACE_OUTER_BOUND('',#13433,.T.);
#2730=FACE_OUTER_BOUND('',#13434,.T.);
#2731=FACE_OUTER_BOUND('',#13435,.T.);
#2732=FACE_OUTER_BOUND('',#13436,.T.);
#2733=FACE_OUTER_BOUND('',#13437,.T.);
#2734=FACE_OUTER_BOUND('',#13438,.T.);
#2735=FACE_OUTER_BOUND('',#13439,.T.);
#2736=FACE_OUTER_BOUND('',#13440,.T.);
#2737=FACE_OUTER_BOUND('',#13441,.T.);
#2738=FACE_OUTER_BOUND('',#13442,.T.);
#2739=FACE_OUTER_BOUND('',#13443,.T.);
#2740=FACE_OUTER_BOUND('',#13444,.T.);
#2741=FACE_OUTER_BOUND('',#13445,.T.);
#2742=FACE_OUTER_BOUND('',#13446,.T.);
#2743=FACE_OUTER_BOUND('',#13447,.T.);
#2744=FACE_OUTER_BOUND('',#13448,.T.);
#2745=FACE_OUTER_BOUND('',#13449,.T.);
#2746=FACE_OUTER_BOUND('',#13450,.T.);
#2747=FACE_OUTER_BOUND('',#13451,.T.);
#2748=FACE_OUTER_BOUND('',#13452,.T.);
#2749=FACE_OUTER_BOUND('',#13453,.T.);
#2750=FACE_OUTER_BOUND('',#13454,.T.);
#2751=FACE_OUTER_BOUND('',#13455,.T.);
#2752=FACE_OUTER_BOUND('',#13456,.T.);
#2753=FACE_OUTER_BOUND('',#13457,.T.);
#2754=FACE_OUTER_BOUND('',#13458,.T.);
#2755=FACE_OUTER_BOUND('',#13459,.T.);
#2756=FACE_OUTER_BOUND('',#13460,.T.);
#2757=FACE_OUTER_BOUND('',#13461,.T.);
#2758=FACE_OUTER_BOUND('',#13462,.T.);
#2759=FACE_OUTER_BOUND('',#13463,.T.);
#2760=FACE_OUTER_BOUND('',#13464,.T.);
#2761=FACE_OUTER_BOUND('',#13465,.T.);
#2762=FACE_OUTER_BOUND('',#13466,.T.);
#2763=FACE_OUTER_BOUND('',#13467,.T.);
#2764=FACE_OUTER_BOUND('',#13468,.T.);
#2765=FACE_OUTER_BOUND('',#13469,.T.);
#2766=FACE_OUTER_BOUND('',#13470,.T.);
#2767=FACE_OUTER_BOUND('',#13471,.T.);
#2768=FACE_OUTER_BOUND('',#13472,.T.);
#2769=FACE_OUTER_BOUND('',#13473,.T.);
#2770=FACE_OUTER_BOUND('',#13474,.T.);
#2771=FACE_OUTER_BOUND('',#13475,.T.);
#2772=FACE_OUTER_BOUND('',#13476,.T.);
#2773=FACE_OUTER_BOUND('',#13477,.T.);
#2774=FACE_OUTER_BOUND('',#13478,.T.);
#2775=FACE_OUTER_BOUND('',#13479,.T.);
#2776=FACE_OUTER_BOUND('',#13480,.T.);
#2777=FACE_OUTER_BOUND('',#13481,.T.);
#2778=FACE_OUTER_BOUND('',#13482,.T.);
#2779=FACE_OUTER_BOUND('',#13483,.T.);
#2780=FACE_OUTER_BOUND('',#13484,.T.);
#2781=FACE_OUTER_BOUND('',#13485,.T.);
#2782=FACE_OUTER_BOUND('',#13486,.T.);
#2783=FACE_OUTER_BOUND('',#13487,.T.);
#2784=FACE_OUTER_BOUND('',#13488,.T.);
#2785=FACE_OUTER_BOUND('',#13489,.T.);
#2786=FACE_OUTER_BOUND('',#13490,.T.);
#2787=FACE_OUTER_BOUND('',#13491,.T.);
#2788=FACE_OUTER_BOUND('',#13492,.T.);
#2789=FACE_OUTER_BOUND('',#13493,.T.);
#2790=FACE_OUTER_BOUND('',#13494,.T.);
#2791=FACE_OUTER_BOUND('',#13495,.T.);
#2792=FACE_OUTER_BOUND('',#13496,.T.);
#2793=FACE_OUTER_BOUND('',#13497,.T.);
#2794=FACE_OUTER_BOUND('',#13498,.T.);
#2795=FACE_OUTER_BOUND('',#13499,.T.);
#2796=FACE_OUTER_BOUND('',#13500,.T.);
#2797=FACE_OUTER_BOUND('',#13501,.T.);
#2798=FACE_OUTER_BOUND('',#13502,.T.);
#2799=FACE_OUTER_BOUND('',#13503,.T.);
#2800=FACE_OUTER_BOUND('',#13504,.T.);
#2801=FACE_OUTER_BOUND('',#13505,.T.);
#2802=FACE_OUTER_BOUND('',#13506,.T.);
#2803=FACE_OUTER_BOUND('',#13507,.T.);
#2804=FACE_OUTER_BOUND('',#13508,.T.);
#2805=FACE_OUTER_BOUND('',#13509,.T.);
#2806=FACE_OUTER_BOUND('',#13510,.T.);
#2807=FACE_OUTER_BOUND('',#13511,.T.);
#2808=FACE_OUTER_BOUND('',#13512,.T.);
#2809=FACE_OUTER_BOUND('',#13513,.T.);
#2810=FACE_OUTER_BOUND('',#13514,.T.);
#2811=FACE_OUTER_BOUND('',#13515,.T.);
#2812=FACE_OUTER_BOUND('',#13516,.T.);
#2813=FACE_OUTER_BOUND('',#13517,.T.);
#2814=FACE_OUTER_BOUND('',#13518,.T.);
#2815=FACE_OUTER_BOUND('',#13519,.T.);
#2816=FACE_OUTER_BOUND('',#13520,.T.);
#2817=FACE_OUTER_BOUND('',#13521,.T.);
#2818=FACE_OUTER_BOUND('',#13522,.T.);
#2819=FACE_OUTER_BOUND('',#13523,.T.);
#2820=FACE_OUTER_BOUND('',#13524,.T.);
#2821=FACE_OUTER_BOUND('',#13525,.T.);
#2822=FACE_OUTER_BOUND('',#13526,.T.);
#2823=FACE_OUTER_BOUND('',#13527,.T.);
#2824=FACE_OUTER_BOUND('',#13528,.T.);
#2825=FACE_OUTER_BOUND('',#13529,.T.);
#2826=FACE_OUTER_BOUND('',#13530,.T.);
#2827=FACE_OUTER_BOUND('',#13531,.T.);
#2828=FACE_OUTER_BOUND('',#13532,.T.);
#2829=FACE_OUTER_BOUND('',#13533,.T.);
#2830=FACE_OUTER_BOUND('',#13534,.T.);
#2831=FACE_OUTER_BOUND('',#13535,.T.);
#2832=FACE_OUTER_BOUND('',#13536,.T.);
#2833=FACE_OUTER_BOUND('',#13537,.T.);
#2834=FACE_OUTER_BOUND('',#13538,.T.);
#2835=FACE_OUTER_BOUND('',#13539,.T.);
#2836=FACE_OUTER_BOUND('',#13540,.T.);
#2837=FACE_OUTER_BOUND('',#13541,.T.);
#2838=FACE_OUTER_BOUND('',#13542,.T.);
#2839=FACE_OUTER_BOUND('',#13543,.T.);
#2840=FACE_OUTER_BOUND('',#13544,.T.);
#2841=FACE_OUTER_BOUND('',#13545,.T.);
#2842=FACE_OUTER_BOUND('',#13546,.T.);
#2843=FACE_OUTER_BOUND('',#13547,.T.);
#2844=FACE_OUTER_BOUND('',#13548,.T.);
#2845=FACE_OUTER_BOUND('',#13549,.T.);
#2846=FACE_OUTER_BOUND('',#13550,.T.);
#2847=FACE_OUTER_BOUND('',#13551,.T.);
#2848=FACE_OUTER_BOUND('',#13552,.T.);
#2849=FACE_OUTER_BOUND('',#13553,.T.);
#2850=FACE_OUTER_BOUND('',#13554,.T.);
#2851=FACE_OUTER_BOUND('',#13555,.T.);
#2852=FACE_OUTER_BOUND('',#13556,.T.);
#2853=FACE_OUTER_BOUND('',#13557,.T.);
#2854=FACE_OUTER_BOUND('',#13558,.T.);
#2855=FACE_OUTER_BOUND('',#13559,.T.);
#2856=FACE_OUTER_BOUND('',#13560,.T.);
#2857=FACE_OUTER_BOUND('',#13561,.T.);
#2858=FACE_OUTER_BOUND('',#13562,.T.);
#2859=FACE_OUTER_BOUND('',#13563,.T.);
#2860=FACE_OUTER_BOUND('',#13564,.T.);
#2861=FACE_OUTER_BOUND('',#13565,.T.);
#2862=FACE_OUTER_BOUND('',#13566,.T.);
#2863=FACE_OUTER_BOUND('',#13567,.T.);
#2864=FACE_OUTER_BOUND('',#13568,.T.);
#2865=FACE_OUTER_BOUND('',#13569,.T.);
#2866=FACE_OUTER_BOUND('',#13570,.T.);
#2867=FACE_OUTER_BOUND('',#13571,.T.);
#2868=FACE_OUTER_BOUND('',#13572,.T.);
#2869=FACE_OUTER_BOUND('',#13573,.T.);
#2870=FACE_OUTER_BOUND('',#13574,.T.);
#2871=FACE_OUTER_BOUND('',#13575,.T.);
#2872=FACE_OUTER_BOUND('',#13576,.T.);
#2873=FACE_OUTER_BOUND('',#13577,.T.);
#2874=FACE_OUTER_BOUND('',#13578,.T.);
#2875=FACE_OUTER_BOUND('',#13579,.T.);
#2876=FACE_OUTER_BOUND('',#13580,.T.);
#2877=FACE_OUTER_BOUND('',#13581,.T.);
#2878=FACE_OUTER_BOUND('',#13582,.T.);
#2879=FACE_OUTER_BOUND('',#13583,.T.);
#2880=FACE_OUTER_BOUND('',#13584,.T.);
#2881=FACE_OUTER_BOUND('',#13585,.T.);
#2882=FACE_OUTER_BOUND('',#13586,.T.);
#2883=FACE_OUTER_BOUND('',#13587,.T.);
#2884=FACE_OUTER_BOUND('',#13588,.T.);
#2885=FACE_OUTER_BOUND('',#13589,.T.);
#2886=FACE_OUTER_BOUND('',#13590,.T.);
#2887=FACE_OUTER_BOUND('',#13591,.T.);
#2888=FACE_OUTER_BOUND('',#13592,.T.);
#2889=FACE_OUTER_BOUND('',#13593,.T.);
#2890=FACE_OUTER_BOUND('',#13594,.T.);
#2891=FACE_OUTER_BOUND('',#13595,.T.);
#2892=FACE_OUTER_BOUND('',#13596,.T.);
#2893=FACE_OUTER_BOUND('',#13597,.T.);
#2894=FACE_OUTER_BOUND('',#13598,.T.);
#2895=FACE_OUTER_BOUND('',#13599,.T.);
#2896=FACE_OUTER_BOUND('',#13600,.T.);
#2897=FACE_OUTER_BOUND('',#13601,.T.);
#2898=FACE_OUTER_BOUND('',#13602,.T.);
#2899=FACE_OUTER_BOUND('',#13603,.T.);
#2900=FACE_OUTER_BOUND('',#13604,.T.);
#2901=FACE_OUTER_BOUND('',#13605,.T.);
#2902=FACE_OUTER_BOUND('',#13606,.T.);
#2903=FACE_OUTER_BOUND('',#13607,.T.);
#2904=FACE_OUTER_BOUND('',#13608,.T.);
#2905=FACE_OUTER_BOUND('',#13609,.T.);
#2906=FACE_OUTER_BOUND('',#13610,.T.);
#2907=FACE_OUTER_BOUND('',#13611,.T.);
#2908=FACE_OUTER_BOUND('',#13612,.T.);
#2909=FACE_OUTER_BOUND('',#13613,.T.);
#2910=FACE_OUTER_BOUND('',#13614,.T.);
#2911=FACE_OUTER_BOUND('',#13615,.T.);
#2912=FACE_OUTER_BOUND('',#13616,.T.);
#2913=FACE_OUTER_BOUND('',#13617,.T.);
#2914=FACE_OUTER_BOUND('',#13618,.T.);
#2915=FACE_OUTER_BOUND('',#13619,.T.);
#2916=FACE_OUTER_BOUND('',#13620,.T.);
#2917=FACE_OUTER_BOUND('',#13621,.T.);
#2918=FACE_OUTER_BOUND('',#13622,.T.);
#2919=FACE_OUTER_BOUND('',#13623,.T.);
#2920=FACE_OUTER_BOUND('',#13624,.T.);
#2921=FACE_OUTER_BOUND('',#13625,.T.);
#2922=FACE_OUTER_BOUND('',#13626,.T.);
#2923=FACE_OUTER_BOUND('',#13627,.T.);
#2924=FACE_OUTER_BOUND('',#13628,.T.);
#2925=FACE_OUTER_BOUND('',#13629,.T.);
#2926=FACE_OUTER_BOUND('',#13630,.T.);
#2927=FACE_OUTER_BOUND('',#13631,.T.);
#2928=FACE_OUTER_BOUND('',#13632,.T.);
#2929=FACE_OUTER_BOUND('',#13633,.T.);
#2930=FACE_OUTER_BOUND('',#13634,.T.);
#2931=FACE_OUTER_BOUND('',#13635,.T.);
#2932=FACE_OUTER_BOUND('',#13636,.T.);
#2933=FACE_OUTER_BOUND('',#13637,.T.);
#2934=FACE_OUTER_BOUND('',#13638,.T.);
#2935=FACE_OUTER_BOUND('',#13639,.T.);
#2936=FACE_OUTER_BOUND('',#13640,.T.);
#2937=FACE_OUTER_BOUND('',#13641,.T.);
#2938=FACE_OUTER_BOUND('',#13642,.T.);
#2939=FACE_OUTER_BOUND('',#13643,.T.);
#2940=FACE_OUTER_BOUND('',#13644,.T.);
#2941=FACE_OUTER_BOUND('',#13645,.T.);
#2942=FACE_OUTER_BOUND('',#13646,.T.);
#2943=FACE_OUTER_BOUND('',#13647,.T.);
#2944=FACE_OUTER_BOUND('',#13648,.T.);
#2945=FACE_OUTER_BOUND('',#13649,.T.);
#2946=FACE_OUTER_BOUND('',#13650,.T.);
#2947=FACE_OUTER_BOUND('',#13651,.T.);
#2948=FACE_OUTER_BOUND('',#13652,.T.);
#2949=FACE_OUTER_BOUND('',#13653,.T.);
#2950=FACE_OUTER_BOUND('',#13654,.T.);
#2951=FACE_OUTER_BOUND('',#13655,.T.);
#2952=FACE_OUTER_BOUND('',#13656,.T.);
#2953=FACE_OUTER_BOUND('',#13657,.T.);
#2954=FACE_OUTER_BOUND('',#13658,.T.);
#2955=FACE_OUTER_BOUND('',#13659,.T.);
#2956=FACE_OUTER_BOUND('',#13660,.T.);
#2957=FACE_OUTER_BOUND('',#13661,.T.);
#2958=FACE_OUTER_BOUND('',#13662,.T.);
#2959=FACE_OUTER_BOUND('',#13663,.T.);
#2960=FACE_OUTER_BOUND('',#13664,.T.);
#2961=FACE_OUTER_BOUND('',#13665,.T.);
#2962=FACE_OUTER_BOUND('',#13666,.T.);
#2963=FACE_OUTER_BOUND('',#13667,.T.);
#2964=FACE_OUTER_BOUND('',#13668,.T.);
#2965=FACE_OUTER_BOUND('',#13669,.T.);
#2966=FACE_OUTER_BOUND('',#13670,.T.);
#2967=FACE_OUTER_BOUND('',#13671,.T.);
#2968=FACE_OUTER_BOUND('',#13672,.T.);
#2969=FACE_OUTER_BOUND('',#13673,.T.);
#2970=FACE_OUTER_BOUND('',#13674,.T.);
#2971=FACE_OUTER_BOUND('',#13675,.T.);
#2972=FACE_OUTER_BOUND('',#13676,.T.);
#2973=FACE_OUTER_BOUND('',#13677,.T.);
#2974=FACE_OUTER_BOUND('',#13678,.T.);
#2975=FACE_OUTER_BOUND('',#13679,.T.);
#2976=FACE_OUTER_BOUND('',#13680,.T.);
#2977=FACE_OUTER_BOUND('',#13681,.T.);
#2978=FACE_OUTER_BOUND('',#13682,.T.);
#2979=FACE_OUTER_BOUND('',#13683,.T.);
#2980=FACE_OUTER_BOUND('',#13684,.T.);
#2981=FACE_OUTER_BOUND('',#13685,.T.);
#2982=FACE_OUTER_BOUND('',#13686,.T.);
#2983=FACE_OUTER_BOUND('',#13687,.T.);
#2984=FACE_OUTER_BOUND('',#13688,.T.);
#2985=FACE_OUTER_BOUND('',#13689,.T.);
#2986=FACE_OUTER_BOUND('',#13690,.T.);
#2987=FACE_OUTER_BOUND('',#13691,.T.);
#2988=FACE_OUTER_BOUND('',#13692,.T.);
#2989=FACE_OUTER_BOUND('',#13693,.T.);
#2990=FACE_OUTER_BOUND('',#13694,.T.);
#2991=FACE_OUTER_BOUND('',#13695,.T.);
#2992=FACE_OUTER_BOUND('',#13696,.T.);
#2993=FACE_OUTER_BOUND('',#13697,.T.);
#2994=FACE_OUTER_BOUND('',#13698,.T.);
#2995=FACE_OUTER_BOUND('',#13699,.T.);
#2996=FACE_OUTER_BOUND('',#13700,.T.);
#2997=FACE_OUTER_BOUND('',#13701,.T.);
#2998=FACE_OUTER_BOUND('',#13702,.T.);
#2999=FACE_OUTER_BOUND('',#13703,.T.);
#3000=FACE_OUTER_BOUND('',#13704,.T.);
#3001=FACE_OUTER_BOUND('',#13705,.T.);
#3002=FACE_OUTER_BOUND('',#13706,.T.);
#3003=FACE_OUTER_BOUND('',#13707,.T.);
#3004=FACE_OUTER_BOUND('',#13708,.T.);
#3005=FACE_OUTER_BOUND('',#13709,.T.);
#3006=FACE_OUTER_BOUND('',#13710,.T.);
#3007=FACE_OUTER_BOUND('',#13711,.T.);
#3008=FACE_OUTER_BOUND('',#13712,.T.);
#3009=FACE_OUTER_BOUND('',#13713,.T.);
#3010=FACE_OUTER_BOUND('',#13714,.T.);
#3011=FACE_OUTER_BOUND('',#13715,.T.);
#3012=FACE_OUTER_BOUND('',#13716,.T.);
#3013=FACE_OUTER_BOUND('',#13717,.T.);
#3014=FACE_OUTER_BOUND('',#13718,.T.);
#3015=FACE_OUTER_BOUND('',#13719,.T.);
#3016=FACE_OUTER_BOUND('',#13720,.T.);
#3017=FACE_OUTER_BOUND('',#13721,.T.);
#3018=FACE_OUTER_BOUND('',#13722,.T.);
#3019=FACE_OUTER_BOUND('',#13723,.T.);
#3020=FACE_OUTER_BOUND('',#13724,.T.);
#3021=FACE_OUTER_BOUND('',#13725,.T.);
#3022=FACE_OUTER_BOUND('',#13726,.T.);
#3023=FACE_OUTER_BOUND('',#13727,.T.);
#3024=FACE_OUTER_BOUND('',#13728,.T.);
#3025=FACE_OUTER_BOUND('',#13729,.T.);
#3026=FACE_OUTER_BOUND('',#13730,.T.);
#3027=FACE_OUTER_BOUND('',#13731,.T.);
#3028=FACE_OUTER_BOUND('',#13732,.T.);
#3029=FACE_OUTER_BOUND('',#13733,.T.);
#3030=FACE_OUTER_BOUND('',#13734,.T.);
#3031=FACE_OUTER_BOUND('',#13735,.T.);
#3032=FACE_OUTER_BOUND('',#13736,.T.);
#3033=FACE_OUTER_BOUND('',#13737,.T.);
#3034=FACE_OUTER_BOUND('',#13738,.T.);
#3035=FACE_OUTER_BOUND('',#13739,.T.);
#3036=FACE_OUTER_BOUND('',#13740,.T.);
#3037=FACE_OUTER_BOUND('',#13741,.T.);
#3038=FACE_OUTER_BOUND('',#13742,.T.);
#3039=FACE_OUTER_BOUND('',#13743,.T.);
#3040=FACE_OUTER_BOUND('',#13744,.T.);
#3041=FACE_OUTER_BOUND('',#13745,.T.);
#3042=FACE_OUTER_BOUND('',#13746,.T.);
#3043=FACE_OUTER_BOUND('',#13747,.T.);
#3044=FACE_OUTER_BOUND('',#13748,.T.);
#3045=FACE_OUTER_BOUND('',#13749,.T.);
#3046=FACE_OUTER_BOUND('',#13750,.T.);
#3047=FACE_OUTER_BOUND('',#13751,.T.);
#3048=FACE_OUTER_BOUND('',#13752,.T.);
#3049=FACE_OUTER_BOUND('',#13753,.T.);
#3050=FACE_OUTER_BOUND('',#13754,.T.);
#3051=FACE_OUTER_BOUND('',#13755,.T.);
#3052=FACE_OUTER_BOUND('',#13756,.T.);
#3053=FACE_OUTER_BOUND('',#13757,.T.);
#3054=FACE_OUTER_BOUND('',#13758,.T.);
#3055=FACE_OUTER_BOUND('',#13759,.T.);
#3056=FACE_OUTER_BOUND('',#13760,.T.);
#3057=FACE_OUTER_BOUND('',#13761,.T.);
#3058=FACE_OUTER_BOUND('',#13762,.T.);
#3059=FACE_OUTER_BOUND('',#13763,.T.);
#3060=FACE_OUTER_BOUND('',#13764,.T.);
#3061=FACE_OUTER_BOUND('',#13765,.T.);
#3062=FACE_OUTER_BOUND('',#13766,.T.);
#3063=FACE_OUTER_BOUND('',#13767,.T.);
#3064=FACE_OUTER_BOUND('',#13768,.T.);
#3065=FACE_OUTER_BOUND('',#13769,.T.);
#3066=FACE_OUTER_BOUND('',#13770,.T.);
#3067=FACE_OUTER_BOUND('',#13771,.T.);
#3068=FACE_OUTER_BOUND('',#13772,.T.);
#3069=FACE_OUTER_BOUND('',#13773,.T.);
#3070=FACE_OUTER_BOUND('',#13774,.T.);
#3071=FACE_OUTER_BOUND('',#13775,.T.);
#3072=FACE_OUTER_BOUND('',#13776,.T.);
#3073=FACE_OUTER_BOUND('',#13777,.T.);
#3074=FACE_OUTER_BOUND('',#13778,.T.);
#3075=FACE_OUTER_BOUND('',#13779,.T.);
#3076=FACE_OUTER_BOUND('',#13780,.T.);
#3077=FACE_OUTER_BOUND('',#13781,.T.);
#3078=FACE_OUTER_BOUND('',#13782,.T.);
#3079=FACE_OUTER_BOUND('',#13783,.T.);
#3080=FACE_OUTER_BOUND('',#13784,.T.);
#3081=FACE_OUTER_BOUND('',#13785,.T.);
#3082=FACE_OUTER_BOUND('',#13786,.T.);
#3083=FACE_OUTER_BOUND('',#13787,.T.);
#3084=FACE_OUTER_BOUND('',#13788,.T.);
#3085=FACE_OUTER_BOUND('',#13789,.T.);
#3086=FACE_OUTER_BOUND('',#13790,.T.);
#3087=FACE_OUTER_BOUND('',#13791,.T.);
#3088=FACE_OUTER_BOUND('',#13792,.T.);
#3089=FACE_OUTER_BOUND('',#13793,.T.);
#3090=FACE_OUTER_BOUND('',#13794,.T.);
#3091=FACE_OUTER_BOUND('',#13795,.T.);
#3092=FACE_OUTER_BOUND('',#13796,.T.);
#3093=FACE_OUTER_BOUND('',#13797,.T.);
#3094=FACE_OUTER_BOUND('',#13798,.T.);
#3095=FACE_OUTER_BOUND('',#13799,.T.);
#3096=FACE_OUTER_BOUND('',#13800,.T.);
#3097=FACE_OUTER_BOUND('',#13801,.T.);
#3098=FACE_OUTER_BOUND('',#13802,.T.);
#3099=FACE_OUTER_BOUND('',#13803,.T.);
#3100=FACE_OUTER_BOUND('',#13804,.T.);
#3101=FACE_OUTER_BOUND('',#13805,.T.);
#3102=FACE_OUTER_BOUND('',#13806,.T.);
#3103=FACE_OUTER_BOUND('',#13807,.T.);
#3104=FACE_OUTER_BOUND('',#13808,.T.);
#3105=FACE_OUTER_BOUND('',#13809,.T.);
#3106=FACE_OUTER_BOUND('',#13810,.T.);
#3107=FACE_OUTER_BOUND('',#13811,.T.);
#3108=FACE_OUTER_BOUND('',#13812,.T.);
#3109=FACE_OUTER_BOUND('',#13813,.T.);
#3110=FACE_OUTER_BOUND('',#13814,.T.);
#3111=FACE_OUTER_BOUND('',#13815,.T.);
#3112=FACE_OUTER_BOUND('',#13816,.T.);
#3113=FACE_OUTER_BOUND('',#13817,.T.);
#3114=FACE_OUTER_BOUND('',#13818,.T.);
#3115=FACE_OUTER_BOUND('',#13819,.T.);
#3116=FACE_OUTER_BOUND('',#13820,.T.);
#3117=FACE_OUTER_BOUND('',#13821,.T.);
#3118=FACE_OUTER_BOUND('',#13822,.T.);
#3119=FACE_OUTER_BOUND('',#13823,.T.);
#3120=FACE_OUTER_BOUND('',#13824,.T.);
#3121=FACE_OUTER_BOUND('',#13825,.T.);
#3122=FACE_OUTER_BOUND('',#13826,.T.);
#3123=FACE_OUTER_BOUND('',#13827,.T.);
#3124=FACE_OUTER_BOUND('',#13828,.T.);
#3125=FACE_OUTER_BOUND('',#13829,.T.);
#3126=FACE_OUTER_BOUND('',#13830,.T.);
#3127=FACE_OUTER_BOUND('',#13831,.T.);
#3128=FACE_OUTER_BOUND('',#13832,.T.);
#3129=FACE_OUTER_BOUND('',#13833,.T.);
#3130=FACE_OUTER_BOUND('',#13834,.T.);
#3131=FACE_OUTER_BOUND('',#13835,.T.);
#3132=FACE_OUTER_BOUND('',#13836,.T.);
#3133=FACE_OUTER_BOUND('',#13837,.T.);
#3134=FACE_OUTER_BOUND('',#13838,.T.);
#3135=FACE_OUTER_BOUND('',#13839,.T.);
#3136=FACE_OUTER_BOUND('',#13840,.T.);
#3137=FACE_OUTER_BOUND('',#13841,.T.);
#3138=FACE_OUTER_BOUND('',#13842,.T.);
#3139=FACE_OUTER_BOUND('',#13843,.T.);
#3140=FACE_OUTER_BOUND('',#13844,.T.);
#3141=FACE_OUTER_BOUND('',#13845,.T.);
#3142=FACE_OUTER_BOUND('',#13846,.T.);
#3143=FACE_OUTER_BOUND('',#13847,.T.);
#3144=FACE_OUTER_BOUND('',#13848,.T.);
#3145=FACE_OUTER_BOUND('',#13849,.T.);
#3146=FACE_OUTER_BOUND('',#13850,.T.);
#3147=FACE_OUTER_BOUND('',#13851,.T.);
#3148=FACE_OUTER_BOUND('',#13852,.T.);
#3149=FACE_OUTER_BOUND('',#13853,.T.);
#3150=FACE_OUTER_BOUND('',#13854,.T.);
#3151=FACE_OUTER_BOUND('',#13855,.T.);
#3152=FACE_OUTER_BOUND('',#13856,.T.);
#3153=FACE_OUTER_BOUND('',#13857,.T.);
#3154=FACE_OUTER_BOUND('',#13858,.T.);
#3155=FACE_OUTER_BOUND('',#13859,.T.);
#3156=FACE_OUTER_BOUND('',#13860,.T.);
#3157=FACE_OUTER_BOUND('',#13861,.T.);
#3158=FACE_OUTER_BOUND('',#13862,.T.);
#3159=FACE_OUTER_BOUND('',#13863,.T.);
#3160=FACE_OUTER_BOUND('',#13864,.T.);
#3161=FACE_OUTER_BOUND('',#13865,.T.);
#3162=FACE_OUTER_BOUND('',#13866,.T.);
#3163=FACE_OUTER_BOUND('',#13867,.T.);
#3164=FACE_OUTER_BOUND('',#13868,.T.);
#3165=FACE_OUTER_BOUND('',#13869,.T.);
#3166=FACE_OUTER_BOUND('',#13870,.T.);
#3167=FACE_OUTER_BOUND('',#13871,.T.);
#3168=FACE_OUTER_BOUND('',#13872,.T.);
#3169=FACE_OUTER_BOUND('',#13873,.T.);
#3170=FACE_OUTER_BOUND('',#13874,.T.);
#3171=FACE_OUTER_BOUND('',#13875,.T.);
#3172=FACE_OUTER_BOUND('',#13876,.T.);
#3173=FACE_OUTER_BOUND('',#13877,.T.);
#3174=FACE_OUTER_BOUND('',#13878,.T.);
#3175=FACE_OUTER_BOUND('',#13879,.T.);
#3176=FACE_OUTER_BOUND('',#13880,.T.);
#3177=FACE_OUTER_BOUND('',#13881,.T.);
#3178=FACE_OUTER_BOUND('',#13882,.T.);
#3179=FACE_OUTER_BOUND('',#13883,.T.);
#3180=FACE_OUTER_BOUND('',#13884,.T.);
#3181=FACE_OUTER_BOUND('',#13885,.T.);
#3182=FACE_OUTER_BOUND('',#13886,.T.);
#3183=FACE_OUTER_BOUND('',#13887,.T.);
#3184=FACE_OUTER_BOUND('',#13888,.T.);
#3185=FACE_OUTER_BOUND('',#13889,.T.);
#3186=FACE_OUTER_BOUND('',#13890,.T.);
#3187=FACE_OUTER_BOUND('',#13891,.T.);
#3188=FACE_OUTER_BOUND('',#13892,.T.);
#3189=FACE_OUTER_BOUND('',#13893,.T.);
#3190=FACE_OUTER_BOUND('',#13894,.T.);
#3191=FACE_OUTER_BOUND('',#13895,.T.);
#3192=FACE_OUTER_BOUND('',#13896,.T.);
#3193=FACE_OUTER_BOUND('',#13897,.T.);
#3194=FACE_OUTER_BOUND('',#13898,.T.);
#3195=FACE_OUTER_BOUND('',#13899,.T.);
#3196=FACE_OUTER_BOUND('',#13900,.T.);
#3197=FACE_OUTER_BOUND('',#13901,.T.);
#3198=FACE_OUTER_BOUND('',#13902,.T.);
#3199=FACE_OUTER_BOUND('',#13903,.T.);
#3200=FACE_OUTER_BOUND('',#13904,.T.);
#3201=FACE_OUTER_BOUND('',#13905,.T.);
#3202=FACE_OUTER_BOUND('',#13906,.T.);
#3203=FACE_OUTER_BOUND('',#13907,.T.);
#3204=FACE_OUTER_BOUND('',#13908,.T.);
#3205=FACE_OUTER_BOUND('',#13909,.T.);
#3206=FACE_OUTER_BOUND('',#13910,.T.);
#3207=FACE_OUTER_BOUND('',#13911,.T.);
#3208=FACE_OUTER_BOUND('',#13912,.T.);
#3209=FACE_OUTER_BOUND('',#13913,.T.);
#3210=FACE_OUTER_BOUND('',#13914,.T.);
#3211=FACE_OUTER_BOUND('',#13915,.T.);
#3212=FACE_OUTER_BOUND('',#13916,.T.);
#3213=FACE_OUTER_BOUND('',#13917,.T.);
#3214=FACE_OUTER_BOUND('',#13918,.T.);
#3215=FACE_OUTER_BOUND('',#13919,.T.);
#3216=FACE_OUTER_BOUND('',#13920,.T.);
#3217=FACE_OUTER_BOUND('',#13921,.T.);
#3218=FACE_OUTER_BOUND('',#13922,.T.);
#3219=FACE_OUTER_BOUND('',#13923,.T.);
#3220=FACE_OUTER_BOUND('',#13924,.T.);
#3221=FACE_OUTER_BOUND('',#13925,.T.);
#3222=FACE_OUTER_BOUND('',#13926,.T.);
#3223=FACE_OUTER_BOUND('',#13927,.T.);
#3224=FACE_OUTER_BOUND('',#13928,.T.);
#3225=FACE_OUTER_BOUND('',#13929,.T.);
#3226=FACE_OUTER_BOUND('',#13930,.T.);
#3227=FACE_OUTER_BOUND('',#13931,.T.);
#3228=FACE_OUTER_BOUND('',#13932,.T.);
#3229=FACE_OUTER_BOUND('',#13933,.T.);
#3230=FACE_OUTER_BOUND('',#13934,.T.);
#3231=FACE_OUTER_BOUND('',#13935,.T.);
#3232=FACE_OUTER_BOUND('',#13936,.T.);
#3233=FACE_OUTER_BOUND('',#13937,.T.);
#3234=FACE_OUTER_BOUND('',#13938,.T.);
#3235=FACE_OUTER_BOUND('',#13939,.T.);
#3236=FACE_OUTER_BOUND('',#13940,.T.);
#3237=FACE_OUTER_BOUND('',#13941,.T.);
#3238=FACE_OUTER_BOUND('',#13942,.T.);
#3239=FACE_OUTER_BOUND('',#13943,.T.);
#3240=FACE_OUTER_BOUND('',#13944,.T.);
#3241=FACE_OUTER_BOUND('',#13945,.T.);
#3242=FACE_OUTER_BOUND('',#13946,.T.);
#3243=FACE_OUTER_BOUND('',#13947,.T.);
#3244=FACE_OUTER_BOUND('',#13948,.T.);
#3245=FACE_OUTER_BOUND('',#13949,.T.);
#3246=FACE_OUTER_BOUND('',#13950,.T.);
#3247=FACE_OUTER_BOUND('',#13951,.T.);
#3248=FACE_OUTER_BOUND('',#13952,.T.);
#3249=FACE_OUTER_BOUND('',#13953,.T.);
#3250=FACE_OUTER_BOUND('',#13954,.T.);
#3251=FACE_OUTER_BOUND('',#13955,.T.);
#3252=FACE_OUTER_BOUND('',#13956,.T.);
#3253=FACE_OUTER_BOUND('',#13957,.T.);
#3254=FACE_OUTER_BOUND('',#13958,.T.);
#3255=FACE_OUTER_BOUND('',#13959,.T.);
#3256=FACE_OUTER_BOUND('',#13960,.T.);
#3257=FACE_OUTER_BOUND('',#13961,.T.);
#3258=FACE_OUTER_BOUND('',#13962,.T.);
#3259=FACE_OUTER_BOUND('',#13963,.T.);
#3260=FACE_OUTER_BOUND('',#13964,.T.);
#3261=FACE_OUTER_BOUND('',#13965,.T.);
#3262=FACE_OUTER_BOUND('',#13966,.T.);
#3263=FACE_OUTER_BOUND('',#13967,.T.);
#3264=FACE_OUTER_BOUND('',#13968,.T.);
#3265=FACE_OUTER_BOUND('',#13969,.T.);
#3266=FACE_OUTER_BOUND('',#13970,.T.);
#3267=FACE_OUTER_BOUND('',#13971,.T.);
#3268=FACE_OUTER_BOUND('',#13972,.T.);
#3269=FACE_OUTER_BOUND('',#13973,.T.);
#3270=FACE_OUTER_BOUND('',#13974,.T.);
#3271=FACE_OUTER_BOUND('',#13975,.T.);
#3272=FACE_OUTER_BOUND('',#13976,.T.);
#3273=FACE_OUTER_BOUND('',#13977,.T.);
#3274=FACE_OUTER_BOUND('',#13978,.T.);
#3275=FACE_OUTER_BOUND('',#13979,.T.);
#3276=FACE_OUTER_BOUND('',#13980,.T.);
#3277=FACE_OUTER_BOUND('',#13981,.T.);
#3278=FACE_OUTER_BOUND('',#13982,.T.);
#3279=FACE_OUTER_BOUND('',#13983,.T.);
#3280=FACE_OUTER_BOUND('',#13984,.T.);
#3281=FACE_OUTER_BOUND('',#13985,.T.);
#3282=FACE_OUTER_BOUND('',#13986,.T.);
#3283=FACE_OUTER_BOUND('',#13987,.T.);
#3284=FACE_OUTER_BOUND('',#13988,.T.);
#3285=FACE_OUTER_BOUND('',#13989,.T.);
#3286=FACE_OUTER_BOUND('',#13990,.T.);
#3287=FACE_OUTER_BOUND('',#13991,.T.);
#3288=FACE_OUTER_BOUND('',#13992,.T.);
#3289=FACE_OUTER_BOUND('',#13993,.T.);
#3290=FACE_OUTER_BOUND('',#13994,.T.);
#3291=FACE_OUTER_BOUND('',#13995,.T.);
#3292=FACE_OUTER_BOUND('',#13996,.T.);
#3293=FACE_OUTER_BOUND('',#13997,.T.);
#3294=FACE_OUTER_BOUND('',#13998,.T.);
#3295=FACE_OUTER_BOUND('',#13999,.T.);
#3296=FACE_OUTER_BOUND('',#14000,.T.);
#3297=FACE_OUTER_BOUND('',#14001,.T.);
#3298=FACE_OUTER_BOUND('',#14002,.T.);
#3299=FACE_OUTER_BOUND('',#14003,.T.);
#3300=FACE_OUTER_BOUND('',#14004,.T.);
#3301=FACE_OUTER_BOUND('',#14005,.T.);
#3302=FACE_OUTER_BOUND('',#14006,.T.);
#3303=FACE_OUTER_BOUND('',#14007,.T.);
#3304=FACE_OUTER_BOUND('',#14008,.T.);
#3305=FACE_OUTER_BOUND('',#14009,.T.);
#3306=FACE_OUTER_BOUND('',#14010,.T.);
#3307=FACE_OUTER_BOUND('',#14011,.T.);
#3308=FACE_OUTER_BOUND('',#14012,.T.);
#3309=FACE_OUTER_BOUND('',#14013,.T.);
#3310=FACE_OUTER_BOUND('',#14014,.T.);
#3311=FACE_OUTER_BOUND('',#14015,.T.);
#3312=FACE_OUTER_BOUND('',#14016,.T.);
#3313=FACE_OUTER_BOUND('',#14017,.T.);
#3314=FACE_OUTER_BOUND('',#14018,.T.);
#3315=FACE_OUTER_BOUND('',#14019,.T.);
#3316=FACE_OUTER_BOUND('',#14020,.T.);
#3317=FACE_OUTER_BOUND('',#14021,.T.);
#3318=FACE_OUTER_BOUND('',#14022,.T.);
#3319=FACE_OUTER_BOUND('',#14023,.T.);
#3320=FACE_OUTER_BOUND('',#14024,.T.);
#3321=FACE_OUTER_BOUND('',#14025,.T.);
#3322=FACE_OUTER_BOUND('',#14026,.T.);
#3323=FACE_OUTER_BOUND('',#14027,.T.);
#3324=FACE_OUTER_BOUND('',#14028,.T.);
#3325=FACE_OUTER_BOUND('',#14029,.T.);
#3326=FACE_OUTER_BOUND('',#14030,.T.);
#3327=FACE_OUTER_BOUND('',#14031,.T.);
#3328=FACE_OUTER_BOUND('',#14032,.T.);
#3329=FACE_OUTER_BOUND('',#14033,.T.);
#3330=FACE_OUTER_BOUND('',#14034,.T.);
#3331=FACE_OUTER_BOUND('',#14035,.T.);
#3332=FACE_OUTER_BOUND('',#14036,.T.);
#3333=FACE_OUTER_BOUND('',#14037,.T.);
#3334=FACE_OUTER_BOUND('',#14038,.T.);
#3335=FACE_OUTER_BOUND('',#14039,.T.);
#3336=FACE_OUTER_BOUND('',#14040,.T.);
#3337=FACE_OUTER_BOUND('',#14041,.T.);
#3338=FACE_OUTER_BOUND('',#14042,.T.);
#3339=FACE_OUTER_BOUND('',#14043,.T.);
#3340=FACE_OUTER_BOUND('',#14044,.T.);
#3341=FACE_OUTER_BOUND('',#14045,.T.);
#3342=FACE_OUTER_BOUND('',#14046,.T.);
#3343=FACE_OUTER_BOUND('',#14047,.T.);
#3344=FACE_OUTER_BOUND('',#14048,.T.);
#3345=FACE_OUTER_BOUND('',#14049,.T.);
#3346=FACE_OUTER_BOUND('',#14050,.T.);
#3347=FACE_OUTER_BOUND('',#14051,.T.);
#3348=FACE_OUTER_BOUND('',#14052,.T.);
#3349=FACE_OUTER_BOUND('',#14053,.T.);
#3350=FACE_OUTER_BOUND('',#14054,.T.);
#3351=FACE_OUTER_BOUND('',#14055,.T.);
#3352=FACE_OUTER_BOUND('',#14056,.T.);
#3353=FACE_OUTER_BOUND('',#14057,.T.);
#3354=FACE_OUTER_BOUND('',#14058,.T.);
#3355=FACE_OUTER_BOUND('',#14059,.T.);
#3356=FACE_OUTER_BOUND('',#14060,.T.);
#3357=FACE_OUTER_BOUND('',#14061,.T.);
#3358=FACE_OUTER_BOUND('',#14062,.T.);
#3359=FACE_OUTER_BOUND('',#14063,.T.);
#3360=FACE_OUTER_BOUND('',#14064,.T.);
#3361=FACE_OUTER_BOUND('',#14065,.T.);
#3362=FACE_OUTER_BOUND('',#14066,.T.);
#3363=FACE_OUTER_BOUND('',#14067,.T.);
#3364=FACE_OUTER_BOUND('',#14068,.T.);
#3365=FACE_OUTER_BOUND('',#14069,.T.);
#3366=FACE_OUTER_BOUND('',#14070,.T.);
#3367=FACE_OUTER_BOUND('',#14071,.T.);
#3368=FACE_OUTER_BOUND('',#14072,.T.);
#3369=FACE_OUTER_BOUND('',#14073,.T.);
#3370=FACE_OUTER_BOUND('',#14074,.T.);
#3371=FACE_OUTER_BOUND('',#14075,.T.);
#3372=FACE_OUTER_BOUND('',#14076,.T.);
#3373=FACE_OUTER_BOUND('',#14077,.T.);
#3374=FACE_OUTER_BOUND('',#14078,.T.);
#3375=FACE_OUTER_BOUND('',#14079,.T.);
#3376=FACE_OUTER_BOUND('',#14080,.T.);
#3377=FACE_OUTER_BOUND('',#14081,.T.);
#3378=FACE_OUTER_BOUND('',#14082,.T.);
#3379=FACE_OUTER_BOUND('',#14083,.T.);
#3380=FACE_OUTER_BOUND('',#14084,.T.);
#3381=FACE_OUTER_BOUND('',#14085,.T.);
#3382=FACE_OUTER_BOUND('',#14086,.T.);
#3383=FACE_OUTER_BOUND('',#14087,.T.);
#3384=FACE_OUTER_BOUND('',#14088,.T.);
#3385=FACE_OUTER_BOUND('',#14089,.T.);
#3386=FACE_OUTER_BOUND('',#14090,.T.);
#3387=FACE_OUTER_BOUND('',#14091,.T.);
#3388=FACE_OUTER_BOUND('',#14092,.T.);
#3389=FACE_OUTER_BOUND('',#14093,.T.);
#3390=FACE_OUTER_BOUND('',#14094,.T.);
#3391=FACE_OUTER_BOUND('',#14095,.T.);
#3392=FACE_OUTER_BOUND('',#14096,.T.);
#3393=FACE_OUTER_BOUND('',#14097,.T.);
#3394=FACE_OUTER_BOUND('',#14098,.T.);
#3395=FACE_OUTER_BOUND('',#14099,.T.);
#3396=FACE_OUTER_BOUND('',#14100,.T.);
#3397=FACE_OUTER_BOUND('',#14101,.T.);
#3398=FACE_OUTER_BOUND('',#14102,.T.);
#3399=FACE_OUTER_BOUND('',#14103,.T.);
#3400=FACE_OUTER_BOUND('',#14104,.T.);
#3401=FACE_OUTER_BOUND('',#14105,.T.);
#3402=FACE_OUTER_BOUND('',#14106,.T.);
#3403=FACE_OUTER_BOUND('',#14107,.T.);
#3404=FACE_OUTER_BOUND('',#14108,.T.);
#3405=FACE_OUTER_BOUND('',#14109,.T.);
#3406=FACE_OUTER_BOUND('',#14110,.T.);
#3407=FACE_OUTER_BOUND('',#14111,.T.);
#3408=FACE_OUTER_BOUND('',#14112,.T.);
#3409=FACE_OUTER_BOUND('',#14113,.T.);
#3410=FACE_OUTER_BOUND('',#14114,.T.);
#3411=FACE_OUTER_BOUND('',#14115,.T.);
#3412=FACE_OUTER_BOUND('',#14116,.T.);
#3413=FACE_OUTER_BOUND('',#14117,.T.);
#3414=FACE_OUTER_BOUND('',#14118,.T.);
#3415=FACE_OUTER_BOUND('',#14119,.T.);
#3416=FACE_OUTER_BOUND('',#14120,.T.);
#3417=FACE_OUTER_BOUND('',#14121,.T.);
#3418=FACE_OUTER_BOUND('',#14122,.T.);
#3419=FACE_OUTER_BOUND('',#14123,.T.);
#3420=FACE_OUTER_BOUND('',#14124,.T.);
#3421=FACE_OUTER_BOUND('',#14125,.T.);
#3422=FACE_OUTER_BOUND('',#14126,.T.);
#3423=FACE_OUTER_BOUND('',#14127,.T.);
#3424=FACE_OUTER_BOUND('',#14128,.T.);
#3425=FACE_OUTER_BOUND('',#14129,.T.);
#3426=FACE_OUTER_BOUND('',#14130,.T.);
#3427=FACE_OUTER_BOUND('',#14131,.T.);
#3428=FACE_OUTER_BOUND('',#14132,.T.);
#3429=FACE_OUTER_BOUND('',#14133,.T.);
#3430=FACE_OUTER_BOUND('',#14134,.T.);
#3431=FACE_OUTER_BOUND('',#14135,.T.);
#3432=FACE_OUTER_BOUND('',#14136,.T.);
#3433=FACE_OUTER_BOUND('',#14137,.T.);
#3434=FACE_OUTER_BOUND('',#14138,.T.);
#3435=FACE_OUTER_BOUND('',#14139,.T.);
#3436=FACE_OUTER_BOUND('',#14140,.T.);
#3437=FACE_OUTER_BOUND('',#14141,.T.);
#3438=FACE_OUTER_BOUND('',#14142,.T.);
#3439=FACE_OUTER_BOUND('',#14143,.T.);
#3440=FACE_OUTER_BOUND('',#14144,.T.);
#3441=FACE_OUTER_BOUND('',#14145,.T.);
#3442=FACE_OUTER_BOUND('',#14146,.T.);
#3443=FACE_OUTER_BOUND('',#14147,.T.);
#3444=FACE_OUTER_BOUND('',#14148,.T.);
#3445=FACE_OUTER_BOUND('',#14149,.T.);
#3446=FACE_OUTER_BOUND('',#14150,.T.);
#3447=FACE_OUTER_BOUND('',#14151,.T.);
#3448=FACE_OUTER_BOUND('',#14152,.T.);
#3449=FACE_OUTER_BOUND('',#14153,.T.);
#3450=FACE_OUTER_BOUND('',#14154,.T.);
#3451=FACE_OUTER_BOUND('',#14155,.T.);
#3452=FACE_OUTER_BOUND('',#14156,.T.);
#3453=FACE_OUTER_BOUND('',#14157,.T.);
#3454=FACE_OUTER_BOUND('',#14158,.T.);
#3455=FACE_OUTER_BOUND('',#14159,.T.);
#3456=FACE_OUTER_BOUND('',#14160,.T.);
#3457=FACE_OUTER_BOUND('',#14161,.T.);
#3458=FACE_OUTER_BOUND('',#14162,.T.);
#3459=FACE_OUTER_BOUND('',#14163,.T.);
#3460=FACE_OUTER_BOUND('',#14164,.T.);
#3461=FACE_OUTER_BOUND('',#14165,.T.);
#3462=FACE_OUTER_BOUND('',#14166,.T.);
#3463=FACE_OUTER_BOUND('',#14167,.T.);
#3464=FACE_OUTER_BOUND('',#14168,.T.);
#3465=FACE_OUTER_BOUND('',#14169,.T.);
#3466=FACE_OUTER_BOUND('',#14170,.T.);
#3467=FACE_OUTER_BOUND('',#14171,.T.);
#3468=FACE_OUTER_BOUND('',#14172,.T.);
#3469=FACE_OUTER_BOUND('',#14173,.T.);
#3470=FACE_OUTER_BOUND('',#14174,.T.);
#3471=FACE_OUTER_BOUND('',#14175,.T.);
#3472=FACE_OUTER_BOUND('',#14176,.T.);
#3473=FACE_OUTER_BOUND('',#14177,.T.);
#3474=FACE_OUTER_BOUND('',#14178,.T.);
#3475=FACE_OUTER_BOUND('',#14179,.T.);
#3476=FACE_OUTER_BOUND('',#14180,.T.);
#3477=FACE_OUTER_BOUND('',#14181,.T.);
#3478=FACE_OUTER_BOUND('',#14182,.T.);
#3479=FACE_OUTER_BOUND('',#14183,.T.);
#3480=FACE_OUTER_BOUND('',#14184,.T.);
#3481=FACE_OUTER_BOUND('',#14185,.T.);
#3482=FACE_OUTER_BOUND('',#14186,.T.);
#3483=FACE_OUTER_BOUND('',#14187,.T.);
#3484=FACE_OUTER_BOUND('',#14188,.T.);
#3485=FACE_OUTER_BOUND('',#14189,.T.);
#3486=FACE_OUTER_BOUND('',#14190,.T.);
#3487=FACE_OUTER_BOUND('',#14191,.T.);
#3488=FACE_OUTER_BOUND('',#14192,.T.);
#3489=FACE_OUTER_BOUND('',#14193,.T.);
#3490=FACE_OUTER_BOUND('',#14194,.T.);
#3491=FACE_OUTER_BOUND('',#14195,.T.);
#3492=FACE_OUTER_BOUND('',#14196,.T.);
#3493=FACE_OUTER_BOUND('',#14197,.T.);
#3494=FACE_OUTER_BOUND('',#14198,.T.);
#3495=FACE_OUTER_BOUND('',#14199,.T.);
#3496=FACE_OUTER_BOUND('',#14200,.T.);
#3497=FACE_OUTER_BOUND('',#14201,.T.);
#3498=FACE_OUTER_BOUND('',#14202,.T.);
#3499=FACE_OUTER_BOUND('',#14203,.T.);
#3500=FACE_OUTER_BOUND('',#14204,.T.);
#3501=FACE_OUTER_BOUND('',#14205,.T.);
#3502=FACE_OUTER_BOUND('',#14206,.T.);
#3503=FACE_OUTER_BOUND('',#14207,.T.);
#3504=FACE_OUTER_BOUND('',#14208,.T.);
#3505=FACE_OUTER_BOUND('',#14209,.T.);
#3506=FACE_OUTER_BOUND('',#14210,.T.);
#3507=FACE_OUTER_BOUND('',#14211,.T.);
#3508=FACE_OUTER_BOUND('',#14212,.T.);
#3509=FACE_OUTER_BOUND('',#14213,.T.);
#3510=FACE_OUTER_BOUND('',#14214,.T.);
#3511=FACE_OUTER_BOUND('',#14215,.T.);
#3512=FACE_OUTER_BOUND('',#14216,.T.);
#3513=FACE_OUTER_BOUND('',#14217,.T.);
#3514=FACE_OUTER_BOUND('',#14218,.T.);
#3515=FACE_OUTER_BOUND('',#14219,.T.);
#3516=FACE_OUTER_BOUND('',#14220,.T.);
#3517=FACE_OUTER_BOUND('',#14221,.T.);
#3518=FACE_OUTER_BOUND('',#14222,.T.);
#3519=FACE_OUTER_BOUND('',#14223,.T.);
#3520=FACE_OUTER_BOUND('',#14224,.T.);
#3521=FACE_OUTER_BOUND('',#14225,.T.);
#3522=FACE_OUTER_BOUND('',#14226,.T.);
#3523=FACE_OUTER_BOUND('',#14227,.T.);
#3524=FACE_OUTER_BOUND('',#14228,.T.);
#3525=FACE_OUTER_BOUND('',#14229,.T.);
#3526=FACE_OUTER_BOUND('',#14230,.T.);
#3527=FACE_OUTER_BOUND('',#14231,.T.);
#3528=FACE_OUTER_BOUND('',#14232,.T.);
#3529=FACE_OUTER_BOUND('',#14233,.T.);
#3530=FACE_OUTER_BOUND('',#14234,.T.);
#3531=FACE_OUTER_BOUND('',#14235,.T.);
#3532=FACE_OUTER_BOUND('',#14236,.T.);
#3533=FACE_OUTER_BOUND('',#14237,.T.);
#3534=FACE_OUTER_BOUND('',#14238,.T.);
#3535=FACE_OUTER_BOUND('',#14239,.T.);
#3536=FACE_OUTER_BOUND('',#14240,.T.);
#3537=FACE_OUTER_BOUND('',#14241,.T.);
#3538=FACE_OUTER_BOUND('',#14242,.T.);
#3539=FACE_OUTER_BOUND('',#14243,.T.);
#3540=FACE_OUTER_BOUND('',#14244,.T.);
#3541=FACE_OUTER_BOUND('',#14245,.T.);
#3542=FACE_OUTER_BOUND('',#14246,.T.);
#3543=FACE_OUTER_BOUND('',#14247,.T.);
#3544=FACE_OUTER_BOUND('',#14248,.T.);
#3545=FACE_OUTER_BOUND('',#14249,.T.);
#3546=FACE_OUTER_BOUND('',#14250,.T.);
#3547=FACE_OUTER_BOUND('',#14251,.T.);
#3548=FACE_OUTER_BOUND('',#14252,.T.);
#3549=FACE_OUTER_BOUND('',#14253,.T.);
#3550=FACE_OUTER_BOUND('',#14254,.T.);
#3551=FACE_OUTER_BOUND('',#14255,.T.);
#3552=FACE_OUTER_BOUND('',#14256,.T.);
#3553=FACE_OUTER_BOUND('',#14257,.T.);
#3554=FACE_OUTER_BOUND('',#14258,.T.);
#3555=FACE_OUTER_BOUND('',#14259,.T.);
#3556=FACE_OUTER_BOUND('',#14260,.T.);
#3557=FACE_OUTER_BOUND('',#14261,.T.);
#3558=FACE_OUTER_BOUND('',#14262,.T.);
#3559=FACE_OUTER_BOUND('',#14263,.T.);
#3560=FACE_OUTER_BOUND('',#14264,.T.);
#3561=FACE_OUTER_BOUND('',#14265,.T.);
#3562=FACE_OUTER_BOUND('',#14266,.T.);
#3563=FACE_OUTER_BOUND('',#14267,.T.);
#3564=FACE_OUTER_BOUND('',#14268,.T.);
#3565=FACE_OUTER_BOUND('',#14269,.T.);
#3566=FACE_OUTER_BOUND('',#14270,.T.);
#3567=FACE_OUTER_BOUND('',#14271,.T.);
#3568=FACE_OUTER_BOUND('',#14272,.T.);
#3569=FACE_OUTER_BOUND('',#14273,.T.);
#3570=FACE_OUTER_BOUND('',#14274,.T.);
#3571=FACE_OUTER_BOUND('',#14275,.T.);
#3572=FACE_OUTER_BOUND('',#14276,.T.);
#3573=FACE_OUTER_BOUND('',#14277,.T.);
#3574=FACE_OUTER_BOUND('',#14278,.T.);
#3575=FACE_OUTER_BOUND('',#14279,.T.);
#3576=FACE_OUTER_BOUND('',#14280,.T.);
#3577=FACE_OUTER_BOUND('',#14281,.T.);
#3578=FACE_OUTER_BOUND('',#14282,.T.);
#3579=FACE_OUTER_BOUND('',#14283,.T.);
#3580=FACE_OUTER_BOUND('',#14284,.T.);
#3581=FACE_OUTER_BOUND('',#14285,.T.);
#3582=FACE_OUTER_BOUND('',#14286,.T.);
#3583=FACE_OUTER_BOUND('',#14287,.T.);
#3584=FACE_OUTER_BOUND('',#14288,.T.);
#3585=FACE_OUTER_BOUND('',#14289,.T.);
#3586=FACE_OUTER_BOUND('',#14290,.T.);
#3587=FACE_OUTER_BOUND('',#14291,.T.);
#3588=FACE_OUTER_BOUND('',#14292,.T.);
#3589=FACE_OUTER_BOUND('',#14293,.T.);
#3590=FACE_OUTER_BOUND('',#14294,.T.);
#3591=FACE_OUTER_BOUND('',#14295,.T.);
#3592=FACE_OUTER_BOUND('',#14296,.T.);
#3593=FACE_OUTER_BOUND('',#14297,.T.);
#3594=FACE_OUTER_BOUND('',#14298,.T.);
#3595=FACE_OUTER_BOUND('',#14299,.T.);
#3596=FACE_OUTER_BOUND('',#14300,.T.);
#3597=FACE_OUTER_BOUND('',#14301,.T.);
#3598=FACE_OUTER_BOUND('',#14302,.T.);
#3599=FACE_OUTER_BOUND('',#14303,.T.);
#3600=FACE_OUTER_BOUND('',#14304,.T.);
#3601=FACE_OUTER_BOUND('',#14305,.T.);
#3602=FACE_OUTER_BOUND('',#14306,.T.);
#3603=FACE_OUTER_BOUND('',#14307,.T.);
#3604=FACE_OUTER_BOUND('',#14308,.T.);
#3605=FACE_OUTER_BOUND('',#14309,.T.);
#3606=FACE_OUTER_BOUND('',#14310,.T.);
#3607=FACE_OUTER_BOUND('',#14311,.T.);
#3608=FACE_OUTER_BOUND('',#14312,.T.);
#3609=FACE_OUTER_BOUND('',#14313,.T.);
#3610=FACE_OUTER_BOUND('',#14314,.T.);
#3611=FACE_OUTER_BOUND('',#14315,.T.);
#3612=FACE_OUTER_BOUND('',#14316,.T.);
#3613=FACE_OUTER_BOUND('',#14317,.T.);
#3614=FACE_OUTER_BOUND('',#14318,.T.);
#3615=FACE_OUTER_BOUND('',#14319,.T.);
#3616=FACE_OUTER_BOUND('',#14320,.T.);
#3617=FACE_OUTER_BOUND('',#14321,.T.);
#3618=FACE_OUTER_BOUND('',#14322,.T.);
#3619=FACE_OUTER_BOUND('',#14323,.T.);
#3620=FACE_OUTER_BOUND('',#14324,.T.);
#3621=FACE_OUTER_BOUND('',#14325,.T.);
#3622=FACE_OUTER_BOUND('',#14326,.T.);
#3623=FACE_OUTER_BOUND('',#14327,.T.);
#3624=FACE_OUTER_BOUND('',#14328,.T.);
#3625=FACE_OUTER_BOUND('',#14329,.T.);
#3626=FACE_OUTER_BOUND('',#14330,.T.);
#3627=FACE_OUTER_BOUND('',#14331,.T.);
#3628=FACE_OUTER_BOUND('',#14332,.T.);
#3629=FACE_OUTER_BOUND('',#14333,.T.);
#3630=FACE_OUTER_BOUND('',#14334,.T.);
#3631=FACE_OUTER_BOUND('',#14335,.T.);
#3632=FACE_OUTER_BOUND('',#14336,.T.);
#3633=FACE_OUTER_BOUND('',#14337,.T.);
#3634=FACE_OUTER_BOUND('',#14338,.T.);
#3635=FACE_OUTER_BOUND('',#14339,.T.);
#3636=FACE_OUTER_BOUND('',#14340,.T.);
#3637=FACE_OUTER_BOUND('',#14341,.T.);
#3638=FACE_OUTER_BOUND('',#14342,.T.);
#3639=FACE_OUTER_BOUND('',#14343,.T.);
#3640=FACE_OUTER_BOUND('',#14344,.T.);
#3641=FACE_OUTER_BOUND('',#14345,.T.);
#3642=FACE_OUTER_BOUND('',#14346,.T.);
#3643=FACE_OUTER_BOUND('',#14347,.T.);
#3644=FACE_OUTER_BOUND('',#14348,.T.);
#3645=FACE_OUTER_BOUND('',#14349,.T.);
#3646=FACE_OUTER_BOUND('',#14350,.T.);
#3647=FACE_OUTER_BOUND('',#14351,.T.);
#3648=FACE_OUTER_BOUND('',#14352,.T.);
#3649=FACE_OUTER_BOUND('',#14353,.T.);
#3650=FACE_OUTER_BOUND('',#14354,.T.);
#3651=FACE_OUTER_BOUND('',#14355,.T.);
#3652=FACE_OUTER_BOUND('',#14356,.T.);
#3653=FACE_OUTER_BOUND('',#14357,.T.);
#3654=FACE_OUTER_BOUND('',#14358,.T.);
#3655=FACE_OUTER_BOUND('',#14359,.T.);
#3656=FACE_OUTER_BOUND('',#14360,.T.);
#3657=FACE_OUTER_BOUND('',#14361,.T.);
#3658=FACE_OUTER_BOUND('',#14362,.T.);
#3659=FACE_OUTER_BOUND('',#14363,.T.);
#3660=FACE_OUTER_BOUND('',#14364,.T.);
#3661=FACE_OUTER_BOUND('',#14365,.T.);
#3662=FACE_OUTER_BOUND('',#14366,.T.);
#3663=FACE_OUTER_BOUND('',#14367,.T.);
#3664=FACE_OUTER_BOUND('',#14368,.T.);
#3665=FACE_OUTER_BOUND('',#14369,.T.);
#3666=FACE_OUTER_BOUND('',#14370,.T.);
#3667=FACE_OUTER_BOUND('',#14371,.T.);
#3668=FACE_OUTER_BOUND('',#14372,.T.);
#3669=FACE_OUTER_BOUND('',#14373,.T.);
#3670=FACE_OUTER_BOUND('',#14374,.T.);
#3671=FACE_OUTER_BOUND('',#14375,.T.);
#3672=FACE_OUTER_BOUND('',#14376,.T.);
#3673=FACE_OUTER_BOUND('',#14377,.T.);
#3674=FACE_OUTER_BOUND('',#14378,.T.);
#3675=FACE_OUTER_BOUND('',#14379,.T.);
#3676=FACE_OUTER_BOUND('',#14380,.T.);
#3677=FACE_OUTER_BOUND('',#14381,.T.);
#3678=FACE_OUTER_BOUND('',#14382,.T.);
#3679=FACE_OUTER_BOUND('',#14383,.T.);
#3680=FACE_OUTER_BOUND('',#14384,.T.);
#3681=FACE_OUTER_BOUND('',#14385,.T.);
#3682=FACE_OUTER_BOUND('',#14386,.T.);
#3683=FACE_OUTER_BOUND('',#14387,.T.);
#3684=FACE_OUTER_BOUND('',#14388,.T.);
#3685=FACE_OUTER_BOUND('',#14389,.T.);
#3686=FACE_OUTER_BOUND('',#14390,.T.);
#3687=FACE_OUTER_BOUND('',#14391,.T.);
#3688=FACE_OUTER_BOUND('',#14392,.T.);
#3689=FACE_OUTER_BOUND('',#14393,.T.);
#3690=FACE_OUTER_BOUND('',#14394,.T.);
#3691=FACE_OUTER_BOUND('',#14395,.T.);
#3692=FACE_OUTER_BOUND('',#14396,.T.);
#3693=FACE_OUTER_BOUND('',#14397,.T.);
#3694=FACE_OUTER_BOUND('',#14398,.T.);
#3695=FACE_OUTER_BOUND('',#14399,.T.);
#3696=FACE_OUTER_BOUND('',#14400,.T.);
#3697=FACE_OUTER_BOUND('',#14401,.T.);
#3698=FACE_OUTER_BOUND('',#14402,.T.);
#3699=FACE_OUTER_BOUND('',#14403,.T.);
#3700=FACE_OUTER_BOUND('',#14404,.T.);
#3701=FACE_OUTER_BOUND('',#14405,.T.);
#3702=FACE_OUTER_BOUND('',#14406,.T.);
#3703=FACE_OUTER_BOUND('',#14407,.T.);
#3704=FACE_OUTER_BOUND('',#14408,.T.);
#3705=FACE_OUTER_BOUND('',#14409,.T.);
#3706=FACE_OUTER_BOUND('',#14410,.T.);
#3707=FACE_OUTER_BOUND('',#14411,.T.);
#3708=FACE_OUTER_BOUND('',#14412,.T.);
#3709=FACE_OUTER_BOUND('',#14413,.T.);
#3710=FACE_OUTER_BOUND('',#14414,.T.);
#3711=FACE_OUTER_BOUND('',#14415,.T.);
#3712=FACE_OUTER_BOUND('',#14416,.T.);
#3713=FACE_OUTER_BOUND('',#14417,.T.);
#3714=FACE_OUTER_BOUND('',#14418,.T.);
#3715=FACE_OUTER_BOUND('',#14419,.T.);
#3716=FACE_OUTER_BOUND('',#14420,.T.);
#3717=FACE_OUTER_BOUND('',#14421,.T.);
#3718=FACE_OUTER_BOUND('',#14422,.T.);
#3719=FACE_OUTER_BOUND('',#14423,.T.);
#3720=FACE_OUTER_BOUND('',#14424,.T.);
#3721=FACE_OUTER_BOUND('',#14425,.T.);
#3722=FACE_OUTER_BOUND('',#14426,.T.);
#3723=FACE_OUTER_BOUND('',#14427,.T.);
#3724=FACE_OUTER_BOUND('',#14428,.T.);
#3725=FACE_OUTER_BOUND('',#14429,.T.);
#3726=FACE_OUTER_BOUND('',#14430,.T.);
#3727=FACE_OUTER_BOUND('',#14431,.T.);
#3728=FACE_OUTER_BOUND('',#14432,.T.);
#3729=FACE_OUTER_BOUND('',#14433,.T.);
#3730=FACE_OUTER_BOUND('',#14434,.T.);
#3731=FACE_OUTER_BOUND('',#14435,.T.);
#3732=FACE_OUTER_BOUND('',#14436,.T.);
#3733=FACE_OUTER_BOUND('',#14437,.T.);
#3734=FACE_OUTER_BOUND('',#14438,.T.);
#3735=FACE_OUTER_BOUND('',#14439,.T.);
#3736=FACE_OUTER_BOUND('',#14440,.T.);
#3737=FACE_OUTER_BOUND('',#14441,.T.);
#3738=FACE_OUTER_BOUND('',#14442,.T.);
#3739=FACE_OUTER_BOUND('',#14443,.T.);
#3740=FACE_OUTER_BOUND('',#14444,.T.);
#3741=FACE_OUTER_BOUND('',#14445,.T.);
#3742=FACE_OUTER_BOUND('',#14446,.T.);
#3743=FACE_OUTER_BOUND('',#14447,.T.);
#3744=FACE_OUTER_BOUND('',#14448,.T.);
#3745=FACE_OUTER_BOUND('',#14449,.T.);
#3746=FACE_OUTER_BOUND('',#14450,.T.);
#3747=FACE_OUTER_BOUND('',#14451,.T.);
#3748=FACE_OUTER_BOUND('',#14452,.T.);
#3749=FACE_OUTER_BOUND('',#14453,.T.);
#3750=FACE_OUTER_BOUND('',#14454,.T.);
#3751=FACE_OUTER_BOUND('',#14455,.T.);
#3752=FACE_OUTER_BOUND('',#14456,.T.);
#3753=FACE_OUTER_BOUND('',#14457,.T.);
#3754=FACE_OUTER_BOUND('',#14458,.T.);
#3755=FACE_OUTER_BOUND('',#14459,.T.);
#3756=FACE_OUTER_BOUND('',#14460,.T.);
#3757=FACE_OUTER_BOUND('',#14461,.T.);
#3758=FACE_OUTER_BOUND('',#14462,.T.);
#3759=FACE_OUTER_BOUND('',#14463,.T.);
#3760=FACE_OUTER_BOUND('',#14464,.T.);
#3761=FACE_OUTER_BOUND('',#14465,.T.);
#3762=FACE_OUTER_BOUND('',#14466,.T.);
#3763=FACE_OUTER_BOUND('',#14467,.T.);
#3764=FACE_OUTER_BOUND('',#14468,.T.);
#3765=FACE_OUTER_BOUND('',#14469,.T.);
#3766=FACE_OUTER_BOUND('',#14470,.T.);
#3767=FACE_OUTER_BOUND('',#14471,.T.);
#3768=FACE_OUTER_BOUND('',#14472,.T.);
#3769=FACE_OUTER_BOUND('',#14473,.T.);
#3770=FACE_OUTER_BOUND('',#14474,.T.);
#3771=FACE_OUTER_BOUND('',#14475,.T.);
#3772=FACE_OUTER_BOUND('',#14476,.T.);
#3773=FACE_OUTER_BOUND('',#14477,.T.);
#3774=FACE_OUTER_BOUND('',#14478,.T.);
#3775=FACE_OUTER_BOUND('',#14479,.T.);
#3776=FACE_OUTER_BOUND('',#14480,.T.);
#3777=FACE_OUTER_BOUND('',#14481,.T.);
#3778=FACE_OUTER_BOUND('',#14482,.T.);
#3779=FACE_OUTER_BOUND('',#14483,.T.);
#3780=FACE_OUTER_BOUND('',#14484,.T.);
#3781=FACE_OUTER_BOUND('',#14485,.T.);
#3782=FACE_OUTER_BOUND('',#14486,.T.);
#3783=FACE_OUTER_BOUND('',#14487,.T.);
#3784=FACE_OUTER_BOUND('',#14488,.T.);
#3785=FACE_OUTER_BOUND('',#14489,.T.);
#3786=FACE_OUTER_BOUND('',#14490,.T.);
#3787=FACE_OUTER_BOUND('',#14491,.T.);
#3788=FACE_OUTER_BOUND('',#14492,.T.);
#3789=FACE_OUTER_BOUND('',#14493,.T.);
#3790=FACE_OUTER_BOUND('',#14494,.T.);
#3791=FACE_OUTER_BOUND('',#14495,.T.);
#3792=FACE_OUTER_BOUND('',#14496,.T.);
#3793=FACE_OUTER_BOUND('',#14497,.T.);
#3794=FACE_OUTER_BOUND('',#14498,.T.);
#3795=FACE_OUTER_BOUND('',#14499,.T.);
#3796=FACE_OUTER_BOUND('',#14500,.T.);
#3797=FACE_OUTER_BOUND('',#14501,.T.);
#3798=FACE_OUTER_BOUND('',#14502,.T.);
#3799=FACE_OUTER_BOUND('',#14503,.T.);
#3800=FACE_OUTER_BOUND('',#14504,.T.);
#3801=FACE_OUTER_BOUND('',#14505,.T.);
#3802=FACE_OUTER_BOUND('',#14506,.T.);
#3803=FACE_OUTER_BOUND('',#14507,.T.);
#3804=FACE_OUTER_BOUND('',#14508,.T.);
#3805=FACE_OUTER_BOUND('',#14509,.T.);
#3806=FACE_OUTER_BOUND('',#14510,.T.);
#3807=FACE_OUTER_BOUND('',#14511,.T.);
#3808=FACE_OUTER_BOUND('',#14512,.T.);
#3809=FACE_OUTER_BOUND('',#14513,.T.);
#3810=FACE_OUTER_BOUND('',#14514,.T.);
#3811=FACE_OUTER_BOUND('',#14515,.T.);
#3812=FACE_OUTER_BOUND('',#14516,.T.);
#3813=FACE_OUTER_BOUND('',#14517,.T.);
#3814=FACE_OUTER_BOUND('',#14518,.T.);
#3815=FACE_OUTER_BOUND('',#14519,.T.);
#3816=FACE_OUTER_BOUND('',#14520,.T.);
#3817=FACE_OUTER_BOUND('',#14521,.T.);
#3818=FACE_OUTER_BOUND('',#14522,.T.);
#3819=FACE_OUTER_BOUND('',#14523,.T.);
#3820=FACE_OUTER_BOUND('',#14524,.T.);
#3821=FACE_OUTER_BOUND('',#14525,.T.);
#3822=FACE_OUTER_BOUND('',#14526,.T.);
#3823=FACE_OUTER_BOUND('',#14527,.T.);
#3824=FACE_OUTER_BOUND('',#14528,.T.);
#3825=FACE_OUTER_BOUND('',#14529,.T.);
#3826=FACE_OUTER_BOUND('',#14530,.T.);
#3827=FACE_OUTER_BOUND('',#14531,.T.);
#3828=FACE_OUTER_BOUND('',#14532,.T.);
#3829=FACE_OUTER_BOUND('',#14533,.T.);
#3830=FACE_OUTER_BOUND('',#14534,.T.);
#3831=FACE_OUTER_BOUND('',#14535,.T.);
#3832=FACE_OUTER_BOUND('',#14536,.T.);
#3833=FACE_OUTER_BOUND('',#14537,.T.);
#3834=FACE_OUTER_BOUND('',#14538,.T.);
#3835=FACE_OUTER_BOUND('',#14539,.T.);
#3836=FACE_OUTER_BOUND('',#14540,.T.);
#3837=FACE_OUTER_BOUND('',#14541,.T.);
#3838=FACE_OUTER_BOUND('',#14542,.T.);
#3839=FACE_OUTER_BOUND('',#14543,.T.);
#3840=FACE_OUTER_BOUND('',#14544,.T.);
#3841=FACE_OUTER_BOUND('',#14545,.T.);
#3842=FACE_OUTER_BOUND('',#14546,.T.);
#3843=FACE_OUTER_BOUND('',#14547,.T.);
#3844=FACE_OUTER_BOUND('',#14548,.T.);
#3845=FACE_OUTER_BOUND('',#14549,.T.);
#3846=FACE_OUTER_BOUND('',#14550,.T.);
#3847=FACE_OUTER_BOUND('',#14551,.T.);
#3848=FACE_OUTER_BOUND('',#14552,.T.);
#3849=FACE_OUTER_BOUND('',#14553,.T.);
#3850=FACE_OUTER_BOUND('',#14554,.T.);
#3851=FACE_OUTER_BOUND('',#14555,.T.);
#3852=FACE_OUTER_BOUND('',#14556,.T.);
#3853=FACE_OUTER_BOUND('',#14557,.T.);
#3854=FACE_OUTER_BOUND('',#14558,.T.);
#3855=FACE_OUTER_BOUND('',#14559,.T.);
#3856=FACE_OUTER_BOUND('',#14560,.T.);
#3857=FACE_OUTER_BOUND('',#14561,.T.);
#3858=FACE_OUTER_BOUND('',#14562,.T.);
#3859=FACE_OUTER_BOUND('',#14563,.T.);
#3860=FACE_OUTER_BOUND('',#14564,.T.);
#3861=FACE_OUTER_BOUND('',#14565,.T.);
#3862=FACE_OUTER_BOUND('',#14566,.T.);
#3863=FACE_OUTER_BOUND('',#14567,.T.);
#3864=FACE_OUTER_BOUND('',#14568,.T.);
#3865=FACE_OUTER_BOUND('',#14569,.T.);
#3866=FACE_OUTER_BOUND('',#14570,.T.);
#3867=FACE_OUTER_BOUND('',#14571,.T.);
#3868=FACE_OUTER_BOUND('',#14572,.T.);
#3869=FACE_OUTER_BOUND('',#14573,.T.);
#3870=FACE_OUTER_BOUND('',#14574,.T.);
#3871=FACE_OUTER_BOUND('',#14575,.T.);
#3872=FACE_OUTER_BOUND('',#14576,.T.);
#3873=FACE_OUTER_BOUND('',#14577,.T.);
#3874=FACE_OUTER_BOUND('',#14578,.T.);
#3875=FACE_OUTER_BOUND('',#14579,.T.);
#3876=FACE_OUTER_BOUND('',#14580,.T.);
#3877=FACE_OUTER_BOUND('',#14581,.T.);
#3878=FACE_OUTER_BOUND('',#14582,.T.);
#3879=FACE_OUTER_BOUND('',#14583,.T.);
#3880=FACE_OUTER_BOUND('',#14584,.T.);
#3881=FACE_OUTER_BOUND('',#14585,.T.);
#3882=FACE_OUTER_BOUND('',#14586,.T.);
#3883=FACE_OUTER_BOUND('',#14587,.T.);
#3884=FACE_OUTER_BOUND('',#14588,.T.);
#3885=FACE_OUTER_BOUND('',#14589,.T.);
#3886=FACE_OUTER_BOUND('',#14590,.T.);
#3887=FACE_OUTER_BOUND('',#14591,.T.);
#3888=FACE_OUTER_BOUND('',#14592,.T.);
#3889=FACE_OUTER_BOUND('',#14593,.T.);
#3890=FACE_OUTER_BOUND('',#14594,.T.);
#3891=FACE_OUTER_BOUND('',#14595,.T.);
#3892=FACE_OUTER_BOUND('',#14596,.T.);
#3893=FACE_OUTER_BOUND('',#14597,.T.);
#3894=FACE_OUTER_BOUND('',#14598,.T.);
#3895=FACE_OUTER_BOUND('',#14599,.T.);
#3896=FACE_OUTER_BOUND('',#14600,.T.);
#3897=FACE_OUTER_BOUND('',#14601,.T.);
#3898=FACE_OUTER_BOUND('',#14602,.T.);
#3899=FACE_OUTER_BOUND('',#14603,.T.);
#3900=FACE_OUTER_BOUND('',#14604,.T.);
#3901=FACE_OUTER_BOUND('',#14605,.T.);
#3902=FACE_OUTER_BOUND('',#14606,.T.);
#3903=FACE_OUTER_BOUND('',#14607,.T.);
#3904=FACE_OUTER_BOUND('',#14608,.T.);
#3905=FACE_OUTER_BOUND('',#14609,.T.);
#3906=FACE_OUTER_BOUND('',#14610,.T.);
#3907=FACE_OUTER_BOUND('',#14611,.T.);
#3908=FACE_OUTER_BOUND('',#14612,.T.);
#3909=FACE_OUTER_BOUND('',#14613,.T.);
#3910=FACE_OUTER_BOUND('',#14614,.T.);
#3911=FACE_OUTER_BOUND('',#14615,.T.);
#3912=FACE_OUTER_BOUND('',#14616,.T.);
#3913=FACE_OUTER_BOUND('',#14617,.T.);
#3914=FACE_OUTER_BOUND('',#14618,.T.);
#3915=FACE_OUTER_BOUND('',#14619,.T.);
#3916=FACE_OUTER_BOUND('',#14620,.T.);
#3917=FACE_OUTER_BOUND('',#14621,.T.);
#3918=FACE_OUTER_BOUND('',#14622,.T.);
#3919=FACE_OUTER_BOUND('',#14623,.T.);
#3920=FACE_OUTER_BOUND('',#14624,.T.);
#3921=FACE_OUTER_BOUND('',#14625,.T.);
#3922=FACE_OUTER_BOUND('',#14626,.T.);
#3923=FACE_OUTER_BOUND('',#14627,.T.);
#3924=FACE_OUTER_BOUND('',#14628,.T.);
#3925=FACE_OUTER_BOUND('',#14629,.T.);
#3926=FACE_OUTER_BOUND('',#14630,.T.);
#3927=FACE_OUTER_BOUND('',#14631,.T.);
#3928=FACE_OUTER_BOUND('',#14632,.T.);
#3929=FACE_OUTER_BOUND('',#14633,.T.);
#3930=FACE_OUTER_BOUND('',#14634,.T.);
#3931=FACE_OUTER_BOUND('',#14635,.T.);
#3932=FACE_OUTER_BOUND('',#14636,.T.);
#3933=FACE_OUTER_BOUND('',#14637,.T.);
#3934=FACE_OUTER_BOUND('',#14638,.T.);
#3935=FACE_OUTER_BOUND('',#14639,.T.);
#3936=FACE_OUTER_BOUND('',#14640,.T.);
#3937=FACE_OUTER_BOUND('',#14641,.T.);
#3938=FACE_OUTER_BOUND('',#14642,.T.);
#3939=FACE_OUTER_BOUND('',#14643,.T.);
#3940=FACE_OUTER_BOUND('',#14644,.T.);
#3941=FACE_OUTER_BOUND('',#14645,.T.);
#3942=FACE_OUTER_BOUND('',#14646,.T.);
#3943=FACE_OUTER_BOUND('',#14647,.T.);
#3944=FACE_OUTER_BOUND('',#14648,.T.);
#3945=FACE_OUTER_BOUND('',#14649,.T.);
#3946=FACE_OUTER_BOUND('',#14650,.T.);
#3947=FACE_OUTER_BOUND('',#14651,.T.);
#3948=FACE_OUTER_BOUND('',#14652,.T.);
#3949=FACE_OUTER_BOUND('',#14653,.T.);
#3950=FACE_OUTER_BOUND('',#14654,.T.);
#3951=FACE_OUTER_BOUND('',#14655,.T.);
#3952=FACE_OUTER_BOUND('',#14656,.T.);
#3953=FACE_OUTER_BOUND('',#14657,.T.);
#3954=FACE_OUTER_BOUND('',#14658,.T.);
#3955=FACE_OUTER_BOUND('',#14659,.T.);
#3956=FACE_OUTER_BOUND('',#14660,.T.);
#3957=FACE_OUTER_BOUND('',#14661,.T.);
#3958=FACE_OUTER_BOUND('',#14662,.T.);
#3959=FACE_OUTER_BOUND('',#14663,.T.);
#3960=FACE_OUTER_BOUND('',#14664,.T.);
#3961=FACE_OUTER_BOUND('',#14665,.T.);
#3962=FACE_OUTER_BOUND('',#14666,.T.);
#3963=FACE_OUTER_BOUND('',#14667,.T.);
#3964=FACE_OUTER_BOUND('',#14668,.T.);
#3965=FACE_OUTER_BOUND('',#14669,.T.);
#3966=FACE_OUTER_BOUND('',#14670,.T.);
#3967=FACE_OUTER_BOUND('',#14671,.T.);
#3968=FACE_OUTER_BOUND('',#14672,.T.);
#3969=FACE_OUTER_BOUND('',#14673,.T.);
#3970=FACE_OUTER_BOUND('',#14674,.T.);
#3971=FACE_OUTER_BOUND('',#14675,.T.);
#3972=FACE_OUTER_BOUND('',#14676,.T.);
#3973=FACE_OUTER_BOUND('',#14677,.T.);
#3974=FACE_OUTER_BOUND('',#14678,.T.);
#3975=FACE_OUTER_BOUND('',#14679,.T.);
#3976=FACE_OUTER_BOUND('',#14680,.T.);
#3977=FACE_OUTER_BOUND('',#14681,.T.);
#3978=FACE_OUTER_BOUND('',#14682,.T.);
#3979=FACE_OUTER_BOUND('',#14683,.T.);
#3980=FACE_OUTER_BOUND('',#14684,.T.);
#3981=FACE_OUTER_BOUND('',#14685,.T.);
#3982=FACE_OUTER_BOUND('',#14686,.T.);
#3983=FACE_OUTER_BOUND('',#14687,.T.);
#3984=FACE_OUTER_BOUND('',#14688,.T.);
#3985=FACE_OUTER_BOUND('',#14689,.T.);
#3986=FACE_OUTER_BOUND('',#14690,.T.);
#3987=FACE_OUTER_BOUND('',#14691,.T.);
#3988=FACE_OUTER_BOUND('',#14692,.T.);
#3989=FACE_OUTER_BOUND('',#14693,.T.);
#3990=FACE_OUTER_BOUND('',#14694,.T.);
#3991=FACE_OUTER_BOUND('',#14695,.T.);
#3992=FACE_OUTER_BOUND('',#14696,.T.);
#3993=FACE_OUTER_BOUND('',#14697,.T.);
#3994=FACE_OUTER_BOUND('',#14698,.T.);
#3995=FACE_OUTER_BOUND('',#14699,.T.);
#3996=FACE_OUTER_BOUND('',#14700,.T.);
#3997=FACE_OUTER_BOUND('',#14701,.T.);
#3998=FACE_OUTER_BOUND('',#14702,.T.);
#3999=FACE_OUTER_BOUND('',#14703,.T.);
#4000=FACE_OUTER_BOUND('',#14704,.T.);
#4001=FACE_OUTER_BOUND('',#14705,.T.);
#4002=FACE_OUTER_BOUND('',#14706,.T.);
#4003=FACE_OUTER_BOUND('',#14707,.T.);
#4004=FACE_OUTER_BOUND('',#14708,.T.);
#4005=FACE_OUTER_BOUND('',#14709,.T.);
#4006=FACE_OUTER_BOUND('',#14710,.T.);
#4007=FACE_OUTER_BOUND('',#14711,.T.);
#4008=FACE_OUTER_BOUND('',#14712,.T.);
#4009=FACE_OUTER_BOUND('',#14713,.T.);
#4010=FACE_OUTER_BOUND('',#14714,.T.);
#4011=FACE_OUTER_BOUND('',#14715,.T.);
#4012=FACE_OUTER_BOUND('',#14716,.T.);
#4013=FACE_OUTER_BOUND('',#14717,.T.);
#4014=FACE_OUTER_BOUND('',#14718,.T.);
#4015=FACE_OUTER_BOUND('',#14719,.T.);
#4016=FACE_OUTER_BOUND('',#14720,.T.);
#4017=FACE_OUTER_BOUND('',#14721,.T.);
#4018=FACE_OUTER_BOUND('',#14722,.T.);
#4019=FACE_OUTER_BOUND('',#14723,.T.);
#4020=FACE_OUTER_BOUND('',#14724,.T.);
#4021=FACE_OUTER_BOUND('',#14725,.T.);
#4022=FACE_OUTER_BOUND('',#14726,.T.);
#4023=FACE_OUTER_BOUND('',#14727,.T.);
#4024=FACE_OUTER_BOUND('',#14728,.T.);
#4025=FACE_OUTER_BOUND('',#14729,.T.);
#4026=FACE_OUTER_BOUND('',#14730,.T.);
#4027=FACE_OUTER_BOUND('',#14731,.T.);
#4028=FACE_OUTER_BOUND('',#14732,.T.);
#4029=FACE_OUTER_BOUND('',#14733,.T.);
#4030=FACE_OUTER_BOUND('',#14734,.T.);
#4031=FACE_OUTER_BOUND('',#14735,.T.);
#4032=FACE_OUTER_BOUND('',#14736,.T.);
#4033=FACE_OUTER_BOUND('',#14737,.T.);
#4034=FACE_OUTER_BOUND('',#14738,.T.);
#4035=FACE_OUTER_BOUND('',#14739,.T.);
#4036=FACE_OUTER_BOUND('',#14740,.T.);
#4037=FACE_OUTER_BOUND('',#14741,.T.);
#4038=FACE_OUTER_BOUND('',#14742,.T.);
#4039=FACE_OUTER_BOUND('',#14743,.T.);
#4040=FACE_OUTER_BOUND('',#14744,.T.);
#4041=FACE_OUTER_BOUND('',#14745,.T.);
#4042=FACE_OUTER_BOUND('',#14746,.T.);
#4043=FACE_OUTER_BOUND('',#14747,.T.);
#4044=FACE_OUTER_BOUND('',#14748,.T.);
#4045=FACE_OUTER_BOUND('',#14749,.T.);
#4046=FACE_OUTER_BOUND('',#14750,.T.);
#4047=FACE_OUTER_BOUND('',#14751,.T.);
#4048=FACE_OUTER_BOUND('',#14752,.T.);
#4049=FACE_OUTER_BOUND('',#14753,.T.);
#4050=FACE_OUTER_BOUND('',#14754,.T.);
#4051=FACE_OUTER_BOUND('',#14755,.T.);
#4052=FACE_OUTER_BOUND('',#14756,.T.);
#4053=FACE_OUTER_BOUND('',#14757,.T.);
#4054=FACE_OUTER_BOUND('',#14758,.T.);
#4055=FACE_OUTER_BOUND('',#14759,.T.);
#4056=FACE_OUTER_BOUND('',#14760,.T.);
#4057=FACE_OUTER_BOUND('',#14761,.T.);
#4058=FACE_OUTER_BOUND('',#14762,.T.);
#4059=FACE_OUTER_BOUND('',#14763,.T.);
#4060=FACE_OUTER_BOUND('',#14764,.T.);
#4061=FACE_OUTER_BOUND('',#14765,.T.);
#4062=FACE_OUTER_BOUND('',#14766,.T.);
#4063=FACE_OUTER_BOUND('',#14767,.T.);
#4064=FACE_OUTER_BOUND('',#14768,.T.);
#4065=FACE_OUTER_BOUND('',#14769,.T.);
#4066=FACE_OUTER_BOUND('',#14770,.T.);
#4067=FACE_OUTER_BOUND('',#14771,.T.);
#4068=FACE_OUTER_BOUND('',#14772,.T.);
#4069=FACE_OUTER_BOUND('',#14773,.T.);
#4070=FACE_OUTER_BOUND('',#14774,.T.);
#4071=FACE_OUTER_BOUND('',#14775,.T.);
#4072=FACE_OUTER_BOUND('',#14776,.T.);
#4073=FACE_OUTER_BOUND('',#14777,.T.);
#4074=FACE_OUTER_BOUND('',#14778,.T.);
#4075=FACE_OUTER_BOUND('',#14779,.T.);
#4076=FACE_OUTER_BOUND('',#14780,.T.);
#4077=FACE_OUTER_BOUND('',#14781,.T.);
#4078=FACE_OUTER_BOUND('',#14782,.T.);
#4079=FACE_OUTER_BOUND('',#14783,.T.);
#4080=FACE_OUTER_BOUND('',#14784,.T.);
#4081=FACE_OUTER_BOUND('',#14785,.T.);
#4082=FACE_OUTER_BOUND('',#14786,.T.);
#4083=FACE_OUTER_BOUND('',#14787,.T.);
#4084=FACE_OUTER_BOUND('',#14788,.T.);
#4085=FACE_OUTER_BOUND('',#14789,.T.);
#4086=FACE_OUTER_BOUND('',#14790,.T.);
#4087=FACE_OUTER_BOUND('',#14791,.T.);
#4088=FACE_OUTER_BOUND('',#14792,.T.);
#4089=FACE_OUTER_BOUND('',#14793,.T.);
#4090=FACE_OUTER_BOUND('',#14794,.T.);
#4091=FACE_OUTER_BOUND('',#14795,.T.);
#4092=FACE_OUTER_BOUND('',#14796,.T.);
#4093=FACE_OUTER_BOUND('',#14797,.T.);
#4094=FACE_OUTER_BOUND('',#14798,.T.);
#4095=FACE_OUTER_BOUND('',#14799,.T.);
#4096=FACE_OUTER_BOUND('',#14800,.T.);
#4097=FACE_OUTER_BOUND('',#14801,.T.);
#4098=FACE_OUTER_BOUND('',#14802,.T.);
#4099=FACE_OUTER_BOUND('',#14803,.T.);
#4100=FACE_OUTER_BOUND('',#14804,.T.);
#4101=FACE_OUTER_BOUND('',#14805,.T.);
#4102=FACE_OUTER_BOUND('',#14806,.T.);
#4103=FACE_OUTER_BOUND('',#14807,.T.);
#4104=FACE_OUTER_BOUND('',#14808,.T.);
#4105=FACE_OUTER_BOUND('',#14809,.T.);
#4106=FACE_OUTER_BOUND('',#14810,.T.);
#4107=FACE_OUTER_BOUND('',#14811,.T.);
#4108=FACE_OUTER_BOUND('',#14812,.T.);
#4109=FACE_OUTER_BOUND('',#14813,.T.);
#4110=FACE_OUTER_BOUND('',#14814,.T.);
#4111=FACE_OUTER_BOUND('',#14815,.T.);
#4112=FACE_OUTER_BOUND('',#14816,.T.);
#4113=FACE_OUTER_BOUND('',#14817,.T.);
#4114=FACE_OUTER_BOUND('',#14818,.T.);
#4115=FACE_OUTER_BOUND('',#14819,.T.);
#4116=FACE_OUTER_BOUND('',#14820,.T.);
#4117=FACE_OUTER_BOUND('',#14821,.T.);
#4118=FACE_OUTER_BOUND('',#14822,.T.);
#4119=FACE_OUTER_BOUND('',#14823,.T.);
#4120=FACE_OUTER_BOUND('',#14824,.T.);
#4121=FACE_OUTER_BOUND('',#14825,.T.);
#4122=FACE_OUTER_BOUND('',#14826,.T.);
#4123=FACE_OUTER_BOUND('',#14827,.T.);
#4124=FACE_OUTER_BOUND('',#14828,.T.);
#4125=FACE_OUTER_BOUND('',#14829,.T.);
#4126=FACE_OUTER_BOUND('',#14830,.T.);
#4127=FACE_OUTER_BOUND('',#14831,.T.);
#4128=FACE_OUTER_BOUND('',#14832,.T.);
#4129=FACE_OUTER_BOUND('',#14833,.T.);
#4130=FACE_OUTER_BOUND('',#14834,.T.);
#4131=FACE_OUTER_BOUND('',#14835,.T.);
#4132=FACE_OUTER_BOUND('',#14836,.T.);
#4133=FACE_OUTER_BOUND('',#14837,.T.);
#4134=FACE_OUTER_BOUND('',#14838,.T.);
#4135=FACE_OUTER_BOUND('',#14839,.T.);
#4136=FACE_OUTER_BOUND('',#14840,.T.);
#4137=FACE_OUTER_BOUND('',#14841,.T.);
#4138=FACE_OUTER_BOUND('',#14842,.T.);
#4139=FACE_OUTER_BOUND('',#14843,.T.);
#4140=FACE_OUTER_BOUND('',#14844,.T.);
#4141=FACE_OUTER_BOUND('',#14845,.T.);
#4142=FACE_OUTER_BOUND('',#14846,.T.);
#4143=FACE_OUTER_BOUND('',#14847,.T.);
#4144=FACE_OUTER_BOUND('',#14848,.T.);
#4145=FACE_OUTER_BOUND('',#14849,.T.);
#4146=FACE_OUTER_BOUND('',#14850,.T.);
#4147=FACE_OUTER_BOUND('',#14851,.T.);
#4148=FACE_OUTER_BOUND('',#14852,.T.);
#4149=FACE_OUTER_BOUND('',#14853,.T.);
#4150=FACE_OUTER_BOUND('',#14854,.T.);
#4151=FACE_OUTER_BOUND('',#14855,.T.);
#4152=FACE_OUTER_BOUND('',#14856,.T.);
#4153=FACE_OUTER_BOUND('',#14857,.T.);
#4154=FACE_OUTER_BOUND('',#14858,.T.);
#4155=FACE_OUTER_BOUND('',#14859,.T.);
#4156=FACE_OUTER_BOUND('',#14860,.T.);
#4157=FACE_OUTER_BOUND('',#14861,.T.);
#4158=FACE_OUTER_BOUND('',#14862,.T.);
#4159=FACE_OUTER_BOUND('',#14863,.T.);
#4160=FACE_OUTER_BOUND('',#14864,.T.);
#4161=FACE_OUTER_BOUND('',#14865,.T.);
#4162=FACE_OUTER_BOUND('',#14866,.T.);
#4163=FACE_OUTER_BOUND('',#14867,.T.);
#4164=FACE_OUTER_BOUND('',#14868,.T.);
#4165=FACE_OUTER_BOUND('',#14869,.T.);
#4166=FACE_OUTER_BOUND('',#14870,.T.);
#4167=FACE_OUTER_BOUND('',#14871,.T.);
#4168=FACE_OUTER_BOUND('',#14872,.T.);
#4169=FACE_OUTER_BOUND('',#14873,.T.);
#4170=FACE_OUTER_BOUND('',#14874,.T.);
#4171=FACE_OUTER_BOUND('',#14875,.T.);
#4172=FACE_OUTER_BOUND('',#14876,.T.);
#4173=FACE_OUTER_BOUND('',#14877,.T.);
#4174=FACE_OUTER_BOUND('',#14878,.T.);
#4175=FACE_OUTER_BOUND('',#14879,.T.);
#4176=FACE_OUTER_BOUND('',#14880,.T.);
#4177=FACE_OUTER_BOUND('',#14881,.T.);
#4178=FACE_OUTER_BOUND('',#14882,.T.);
#4179=FACE_OUTER_BOUND('',#14883,.T.);
#4180=FACE_OUTER_BOUND('',#14884,.T.);
#4181=FACE_OUTER_BOUND('',#14885,.T.);
#4182=FACE_OUTER_BOUND('',#14886,.T.);
#4183=FACE_OUTER_BOUND('',#14887,.T.);
#4184=FACE_OUTER_BOUND('',#14888,.T.);
#4185=FACE_OUTER_BOUND('',#14889,.T.);
#4186=FACE_OUTER_BOUND('',#14890,.T.);
#4187=FACE_OUTER_BOUND('',#14891,.T.);
#4188=FACE_OUTER_BOUND('',#14892,.T.);
#4189=FACE_OUTER_BOUND('',#14893,.T.);
#4190=FACE_OUTER_BOUND('',#14894,.T.);
#4191=FACE_OUTER_BOUND('',#14895,.T.);
#4192=FACE_OUTER_BOUND('',#14896,.T.);
#4193=FACE_OUTER_BOUND('',#14897,.T.);
#4194=FACE_OUTER_BOUND('',#14898,.T.);
#4195=FACE_OUTER_BOUND('',#14899,.T.);
#4196=FACE_OUTER_BOUND('',#14900,.T.);
#4197=FACE_OUTER_BOUND('',#14901,.T.);
#4198=FACE_OUTER_BOUND('',#14902,.T.);
#4199=FACE_OUTER_BOUND('',#14903,.T.);
#4200=FACE_OUTER_BOUND('',#14904,.T.);
#4201=FACE_OUTER_BOUND('',#14905,.T.);
#4202=FACE_OUTER_BOUND('',#14906,.T.);
#4203=FACE_OUTER_BOUND('',#14907,.T.);
#4204=FACE_OUTER_BOUND('',#14908,.T.);
#4205=FACE_OUTER_BOUND('',#14909,.T.);
#4206=FACE_OUTER_BOUND('',#14910,.T.);
#4207=FACE_OUTER_BOUND('',#14911,.T.);
#4208=FACE_OUTER_BOUND('',#14912,.T.);
#4209=FACE_OUTER_BOUND('',#14913,.T.);
#4210=FACE_OUTER_BOUND('',#14914,.T.);
#4211=FACE_OUTER_BOUND('',#14915,.T.);
#4212=FACE_OUTER_BOUND('',#14916,.T.);
#4213=FACE_OUTER_BOUND('',#14917,.T.);
#4214=FACE_OUTER_BOUND('',#14918,.T.);
#4215=FACE_OUTER_BOUND('',#14919,.T.);
#4216=FACE_OUTER_BOUND('',#14920,.T.);
#4217=FACE_OUTER_BOUND('',#14921,.T.);
#4218=FACE_OUTER_BOUND('',#14922,.T.);
#4219=FACE_OUTER_BOUND('',#14923,.T.);
#4220=FACE_OUTER_BOUND('',#14924,.T.);
#4221=FACE_OUTER_BOUND('',#14925,.T.);
#4222=FACE_OUTER_BOUND('',#14926,.T.);
#4223=FACE_OUTER_BOUND('',#14927,.T.);
#4224=FACE_OUTER_BOUND('',#14928,.T.);
#4225=FACE_OUTER_BOUND('',#14929,.T.);
#4226=FACE_OUTER_BOUND('',#14930,.T.);
#4227=FACE_OUTER_BOUND('',#14931,.T.);
#4228=FACE_OUTER_BOUND('',#14932,.T.);
#4229=FACE_OUTER_BOUND('',#14933,.T.);
#4230=FACE_OUTER_BOUND('',#14934,.T.);
#4231=FACE_OUTER_BOUND('',#14935,.T.);
#4232=FACE_OUTER_BOUND('',#14936,.T.);
#4233=FACE_OUTER_BOUND('',#14937,.T.);
#4234=FACE_OUTER_BOUND('',#14938,.T.);
#4235=FACE_OUTER_BOUND('',#14939,.T.);
#4236=FACE_OUTER_BOUND('',#14940,.T.);
#4237=FACE_OUTER_BOUND('',#14941,.T.);
#4238=FACE_OUTER_BOUND('',#14942,.T.);
#4239=FACE_OUTER_BOUND('',#14943,.T.);
#4240=FACE_OUTER_BOUND('',#14944,.T.);
#4241=FACE_OUTER_BOUND('',#14945,.T.);
#4242=FACE_OUTER_BOUND('',#14946,.T.);
#4243=FACE_OUTER_BOUND('',#14947,.T.);
#4244=FACE_OUTER_BOUND('',#14948,.T.);
#4245=FACE_OUTER_BOUND('',#14949,.T.);
#4246=FACE_OUTER_BOUND('',#14950,.T.);
#4247=FACE_OUTER_BOUND('',#14951,.T.);
#4248=FACE_OUTER_BOUND('',#14952,.T.);
#4249=FACE_OUTER_BOUND('',#14953,.T.);
#4250=FACE_OUTER_BOUND('',#14954,.T.);
#4251=FACE_OUTER_BOUND('',#14955,.T.);
#4252=FACE_OUTER_BOUND('',#14956,.T.);
#4253=FACE_OUTER_BOUND('',#14957,.T.);
#4254=FACE_OUTER_BOUND('',#14958,.T.);
#4255=FACE_OUTER_BOUND('',#14959,.T.);
#4256=FACE_OUTER_BOUND('',#14960,.T.);
#4257=FACE_OUTER_BOUND('',#14961,.T.);
#4258=FACE_OUTER_BOUND('',#14962,.T.);
#4259=FACE_OUTER_BOUND('',#14963,.T.);
#4260=FACE_OUTER_BOUND('',#14964,.T.);
#4261=FACE_OUTER_BOUND('',#14965,.T.);
#4262=FACE_OUTER_BOUND('',#14966,.T.);
#4263=FACE_OUTER_BOUND('',#14967,.T.);
#4264=FACE_OUTER_BOUND('',#14968,.T.);
#4265=FACE_OUTER_BOUND('',#14969,.T.);
#4266=FACE_OUTER_BOUND('',#14970,.T.);
#4267=FACE_OUTER_BOUND('',#14971,.T.);
#4268=FACE_OUTER_BOUND('',#14972,.T.);
#4269=FACE_OUTER_BOUND('',#14973,.T.);
#4270=FACE_OUTER_BOUND('',#14974,.T.);
#4271=FACE_OUTER_BOUND('',#14975,.T.);
#4272=FACE_OUTER_BOUND('',#14976,.T.);
#4273=FACE_OUTER_BOUND('',#14977,.T.);
#4274=FACE_OUTER_BOUND('',#14978,.T.);
#4275=FACE_OUTER_BOUND('',#14979,.T.);
#4276=FACE_OUTER_BOUND('',#14980,.T.);
#4277=FACE_OUTER_BOUND('',#14981,.T.);
#4278=FACE_OUTER_BOUND('',#14982,.T.);
#4279=FACE_OUTER_BOUND('',#14983,.T.);
#4280=FACE_OUTER_BOUND('',#14984,.T.);
#4281=FACE_OUTER_BOUND('',#14985,.T.);
#4282=FACE_OUTER_BOUND('',#14986,.T.);
#4283=FACE_OUTER_BOUND('',#14987,.T.);
#4284=FACE_OUTER_BOUND('',#14988,.T.);
#4285=FACE_OUTER_BOUND('',#14989,.T.);
#4286=FACE_OUTER_BOUND('',#14990,.T.);
#4287=FACE_OUTER_BOUND('',#14991,.T.);
#4288=FACE_OUTER_BOUND('',#14992,.T.);
#4289=FACE_OUTER_BOUND('',#14993,.T.);
#4290=FACE_OUTER_BOUND('',#14994,.T.);
#4291=FACE_OUTER_BOUND('',#14995,.T.);
#4292=FACE_OUTER_BOUND('',#14996,.T.);
#4293=FACE_OUTER_BOUND('',#14997,.T.);
#4294=FACE_OUTER_BOUND('',#14998,.T.);
#4295=FACE_OUTER_BOUND('',#14999,.T.);
#4296=FACE_OUTER_BOUND('',#15000,.T.);
#4297=FACE_OUTER_BOUND('',#15001,.T.);
#4298=FACE_OUTER_BOUND('',#15002,.T.);
#4299=FACE_OUTER_BOUND('',#15003,.T.);
#4300=FACE_OUTER_BOUND('',#15004,.T.);
#4301=FACE_OUTER_BOUND('',#15005,.T.);
#4302=FACE_OUTER_BOUND('',#15006,.T.);
#4303=FACE_OUTER_BOUND('',#15007,.T.);
#4304=FACE_OUTER_BOUND('',#15008,.T.);
#4305=FACE_OUTER_BOUND('',#15009,.T.);
#4306=FACE_OUTER_BOUND('',#15010,.T.);
#4307=FACE_OUTER_BOUND('',#15011,.T.);
#4308=FACE_OUTER_BOUND('',#15012,.T.);
#4309=FACE_OUTER_BOUND('',#15013,.T.);
#4310=FACE_OUTER_BOUND('',#15014,.T.);
#4311=FACE_OUTER_BOUND('',#15015,.T.);
#4312=FACE_OUTER_BOUND('',#15016,.T.);
#4313=FACE_OUTER_BOUND('',#15017,.T.);
#4314=FACE_OUTER_BOUND('',#15018,.T.);
#4315=FACE_OUTER_BOUND('',#15019,.T.);
#4316=FACE_OUTER_BOUND('',#15020,.T.);
#4317=FACE_OUTER_BOUND('',#15021,.T.);
#4318=FACE_OUTER_BOUND('',#15022,.T.);
#4319=FACE_OUTER_BOUND('',#15023,.T.);
#4320=FACE_OUTER_BOUND('',#15024,.T.);
#4321=FACE_OUTER_BOUND('',#15025,.T.);
#4322=FACE_OUTER_BOUND('',#15026,.T.);
#4323=FACE_OUTER_BOUND('',#15027,.T.);
#4324=FACE_OUTER_BOUND('',#15028,.T.);
#4325=FACE_OUTER_BOUND('',#15029,.T.);
#4326=FACE_OUTER_BOUND('',#15030,.T.);
#4327=FACE_OUTER_BOUND('',#15031,.T.);
#4328=FACE_OUTER_BOUND('',#15032,.T.);
#4329=FACE_OUTER_BOUND('',#15033,.T.);
#4330=FACE_OUTER_BOUND('',#15034,.T.);
#4331=FACE_OUTER_BOUND('',#15035,.T.);
#4332=FACE_OUTER_BOUND('',#15036,.T.);
#4333=FACE_OUTER_BOUND('',#15037,.T.);
#4334=FACE_OUTER_BOUND('',#15038,.T.);
#4335=FACE_OUTER_BOUND('',#15039,.T.);
#4336=FACE_OUTER_BOUND('',#15040,.T.);
#4337=FACE_OUTER_BOUND('',#15041,.T.);
#4338=FACE_OUTER_BOUND('',#15042,.T.);
#4339=FACE_OUTER_BOUND('',#15043,.T.);
#4340=FACE_OUTER_BOUND('',#15044,.T.);
#4341=FACE_OUTER_BOUND('',#15045,.T.);
#4342=FACE_OUTER_BOUND('',#15046,.T.);
#4343=FACE_OUTER_BOUND('',#15047,.T.);
#4344=FACE_OUTER_BOUND('',#15048,.T.);
#4345=FACE_OUTER_BOUND('',#15049,.T.);
#4346=FACE_OUTER_BOUND('',#15050,.T.);
#4347=FACE_OUTER_BOUND('',#15051,.T.);
#4348=FACE_OUTER_BOUND('',#15052,.T.);
#4349=FACE_OUTER_BOUND('',#15053,.T.);
#4350=FACE_OUTER_BOUND('',#15054,.T.);
#4351=FACE_OUTER_BOUND('',#15055,.T.);
#4352=FACE_OUTER_BOUND('',#15056,.T.);
#4353=FACE_OUTER_BOUND('',#15057,.T.);
#4354=FACE_OUTER_BOUND('',#15058,.T.);
#4355=FACE_OUTER_BOUND('',#15059,.T.);
#4356=FACE_OUTER_BOUND('',#15060,.T.);
#4357=FACE_OUTER_BOUND('',#15061,.T.);
#4358=FACE_OUTER_BOUND('',#15062,.T.);
#4359=FACE_OUTER_BOUND('',#15063,.T.);
#4360=FACE_OUTER_BOUND('',#15064,.T.);
#4361=FACE_OUTER_BOUND('',#15065,.T.);
#4362=FACE_OUTER_BOUND('',#15066,.T.);
#4363=FACE_OUTER_BOUND('',#15067,.T.);
#4364=FACE_OUTER_BOUND('',#15068,.T.);
#4365=FACE_OUTER_BOUND('',#15069,.T.);
#4366=FACE_OUTER_BOUND('',#15070,.T.);
#4367=FACE_OUTER_BOUND('',#15071,.T.);
#4368=FACE_OUTER_BOUND('',#15072,.T.);
#4369=FACE_OUTER_BOUND('',#15073,.T.);
#4370=FACE_OUTER_BOUND('',#15074,.T.);
#4371=FACE_OUTER_BOUND('',#15075,.T.);
#4372=FACE_OUTER_BOUND('',#15076,.T.);
#4373=FACE_OUTER_BOUND('',#15077,.T.);
#4374=FACE_OUTER_BOUND('',#15078,.T.);
#4375=FACE_OUTER_BOUND('',#15079,.T.);
#4376=FACE_OUTER_BOUND('',#15080,.T.);
#4377=FACE_OUTER_BOUND('',#15081,.T.);
#4378=FACE_OUTER_BOUND('',#15082,.T.);
#4379=FACE_OUTER_BOUND('',#15083,.T.);
#4380=FACE_OUTER_BOUND('',#15084,.T.);
#4381=FACE_OUTER_BOUND('',#15085,.T.);
#4382=FACE_OUTER_BOUND('',#15086,.T.);
#4383=FACE_OUTER_BOUND('',#15087,.T.);
#4384=FACE_OUTER_BOUND('',#15088,.T.);
#4385=FACE_OUTER_BOUND('',#15089,.T.);
#4386=FACE_OUTER_BOUND('',#15090,.T.);
#4387=FACE_OUTER_BOUND('',#15091,.T.);
#4388=FACE_OUTER_BOUND('',#15092,.T.);
#4389=FACE_OUTER_BOUND('',#15093,.T.);
#4390=FACE_OUTER_BOUND('',#15094,.T.);
#4391=FACE_OUTER_BOUND('',#15095,.T.);
#4392=FACE_OUTER_BOUND('',#15096,.T.);
#4393=FACE_OUTER_BOUND('',#15097,.T.);
#4394=FACE_OUTER_BOUND('',#15098,.T.);
#4395=FACE_OUTER_BOUND('',#15099,.T.);
#4396=FACE_OUTER_BOUND('',#15100,.T.);
#4397=FACE_OUTER_BOUND('',#15101,.T.);
#4398=FACE_OUTER_BOUND('',#15102,.T.);
#4399=FACE_OUTER_BOUND('',#15103,.T.);
#4400=FACE_OUTER_BOUND('',#15104,.T.);
#4401=FACE_OUTER_BOUND('',#15105,.T.);
#4402=FACE_OUTER_BOUND('',#15106,.T.);
#4403=FACE_OUTER_BOUND('',#15107,.T.);
#4404=FACE_OUTER_BOUND('',#15108,.T.);
#4405=FACE_OUTER_BOUND('',#15109,.T.);
#4406=FACE_OUTER_BOUND('',#15110,.T.);
#4407=FACE_OUTER_BOUND('',#15111,.T.);
#4408=FACE_OUTER_BOUND('',#15112,.T.);
#4409=FACE_OUTER_BOUND('',#15113,.T.);
#4410=FACE_OUTER_BOUND('',#15114,.T.);
#4411=FACE_OUTER_BOUND('',#15115,.T.);
#4412=FACE_OUTER_BOUND('',#15116,.T.);
#4413=FACE_OUTER_BOUND('',#15117,.T.);
#4414=FACE_OUTER_BOUND('',#15118,.T.);
#4415=FACE_OUTER_BOUND('',#15119,.T.);
#4416=FACE_OUTER_BOUND('',#15120,.T.);
#4417=FACE_OUTER_BOUND('',#15121,.T.);
#4418=FACE_OUTER_BOUND('',#15122,.T.);
#4419=FACE_OUTER_BOUND('',#15123,.T.);
#4420=FACE_OUTER_BOUND('',#15124,.T.);
#4421=FACE_OUTER_BOUND('',#15125,.T.);
#4422=FACE_OUTER_BOUND('',#15126,.T.);
#4423=FACE_OUTER_BOUND('',#15127,.T.);
#4424=FACE_OUTER_BOUND('',#15128,.T.);
#4425=FACE_OUTER_BOUND('',#15129,.T.);
#4426=FACE_OUTER_BOUND('',#15130,.T.);
#4427=FACE_OUTER_BOUND('',#15131,.T.);
#4428=FACE_OUTER_BOUND('',#15132,.T.);
#4429=FACE_OUTER_BOUND('',#15133,.T.);
#4430=FACE_OUTER_BOUND('',#15134,.T.);
#4431=FACE_OUTER_BOUND('',#15135,.T.);
#4432=FACE_OUTER_BOUND('',#15136,.T.);
#4433=FACE_OUTER_BOUND('',#15137,.T.);
#4434=FACE_OUTER_BOUND('',#15138,.T.);
#4435=FACE_OUTER_BOUND('',#15139,.T.);
#4436=FACE_OUTER_BOUND('',#15140,.T.);
#4437=FACE_OUTER_BOUND('',#15141,.T.);
#4438=FACE_OUTER_BOUND('',#15142,.T.);
#4439=FACE_OUTER_BOUND('',#15143,.T.);
#4440=FACE_OUTER_BOUND('',#15144,.T.);
#4441=FACE_OUTER_BOUND('',#15145,.T.);
#4442=FACE_OUTER_BOUND('',#15146,.T.);
#4443=FACE_OUTER_BOUND('',#15147,.T.);
#4444=FACE_OUTER_BOUND('',#15148,.T.);
#4445=FACE_OUTER_BOUND('',#15149,.T.);
#4446=FACE_OUTER_BOUND('',#15150,.T.);
#4447=FACE_OUTER_BOUND('',#15151,.T.);
#4448=FACE_OUTER_BOUND('',#15152,.T.);
#4449=FACE_OUTER_BOUND('',#15153,.T.);
#4450=FACE_OUTER_BOUND('',#15154,.T.);
#4451=FACE_OUTER_BOUND('',#15155,.T.);
#4452=FACE_OUTER_BOUND('',#15156,.T.);
#4453=FACE_OUTER_BOUND('',#15157,.T.);
#4454=FACE_OUTER_BOUND('',#15158,.T.);
#4455=FACE_OUTER_BOUND('',#15159,.T.);
#4456=FACE_OUTER_BOUND('',#15160,.T.);
#4457=FACE_OUTER_BOUND('',#15161,.T.);
#4458=FACE_OUTER_BOUND('',#15162,.T.);
#4459=FACE_OUTER_BOUND('',#15163,.T.);
#4460=FACE_OUTER_BOUND('',#15164,.T.);
#4461=FACE_OUTER_BOUND('',#15165,.T.);
#4462=FACE_OUTER_BOUND('',#15166,.T.);
#4463=FACE_OUTER_BOUND('',#15167,.T.);
#4464=FACE_OUTER_BOUND('',#15168,.T.);
#4465=FACE_OUTER_BOUND('',#15169,.T.);
#4466=FACE_OUTER_BOUND('',#15170,.T.);
#4467=FACE_OUTER_BOUND('',#15171,.T.);
#4468=FACE_OUTER_BOUND('',#15172,.T.);
#4469=FACE_OUTER_BOUND('',#15173,.T.);
#4470=FACE_OUTER_BOUND('',#15174,.T.);
#4471=FACE_OUTER_BOUND('',#15175,.T.);
#4472=FACE_OUTER_BOUND('',#15176,.T.);
#4473=FACE_OUTER_BOUND('',#15177,.T.);
#4474=FACE_OUTER_BOUND('',#15178,.T.);
#4475=FACE_OUTER_BOUND('',#15179,.T.);
#4476=FACE_OUTER_BOUND('',#15180,.T.);
#4477=FACE_OUTER_BOUND('',#15181,.T.);
#4478=FACE_OUTER_BOUND('',#15182,.T.);
#4479=FACE_OUTER_BOUND('',#15183,.T.);
#4480=FACE_OUTER_BOUND('',#15184,.T.);
#4481=FACE_OUTER_BOUND('',#15185,.T.);
#4482=FACE_OUTER_BOUND('',#15186,.T.);
#4483=FACE_OUTER_BOUND('',#15187,.T.);
#4484=FACE_OUTER_BOUND('',#15188,.T.);
#4485=FACE_OUTER_BOUND('',#15189,.T.);
#4486=FACE_OUTER_BOUND('',#15190,.T.);
#4487=FACE_OUTER_BOUND('',#15191,.T.);
#4488=FACE_OUTER_BOUND('',#15192,.T.);
#4489=FACE_OUTER_BOUND('',#15193,.T.);
#4490=FACE_OUTER_BOUND('',#15194,.T.);
#4491=FACE_OUTER_BOUND('',#15195,.T.);
#4492=FACE_OUTER_BOUND('',#15196,.T.);
#4493=FACE_OUTER_BOUND('',#15197,.T.);
#4494=FACE_OUTER_BOUND('',#15198,.T.);
#4495=FACE_OUTER_BOUND('',#15199,.T.);
#4496=FACE_OUTER_BOUND('',#15200,.T.);
#4497=FACE_OUTER_BOUND('',#15201,.T.);
#4498=FACE_OUTER_BOUND('',#15202,.T.);
#4499=FACE_OUTER_BOUND('',#15203,.T.);
#4500=FACE_OUTER_BOUND('',#15204,.T.);
#4501=FACE_OUTER_BOUND('',#15205,.T.);
#4502=FACE_OUTER_BOUND('',#15206,.T.);
#4503=FACE_OUTER_BOUND('',#15207,.T.);
#4504=FACE_OUTER_BOUND('',#15208,.T.);
#4505=FACE_OUTER_BOUND('',#15209,.T.);
#4506=FACE_OUTER_BOUND('',#15210,.T.);
#4507=FACE_OUTER_BOUND('',#15211,.T.);
#4508=FACE_OUTER_BOUND('',#15212,.T.);
#4509=FACE_OUTER_BOUND('',#15213,.T.);
#4510=FACE_OUTER_BOUND('',#15214,.T.);
#4511=FACE_OUTER_BOUND('',#15215,.T.);
#4512=FACE_OUTER_BOUND('',#15216,.T.);
#4513=FACE_OUTER_BOUND('',#15217,.T.);
#4514=FACE_OUTER_BOUND('',#15218,.T.);
#4515=FACE_OUTER_BOUND('',#15219,.T.);
#4516=FACE_OUTER_BOUND('',#15220,.T.);
#4517=FACE_OUTER_BOUND('',#15221,.T.);
#4518=FACE_OUTER_BOUND('',#15222,.T.);
#4519=FACE_OUTER_BOUND('',#15223,.T.);
#4520=FACE_OUTER_BOUND('',#15224,.T.);
#4521=FACE_OUTER_BOUND('',#15225,.T.);
#4522=FACE_OUTER_BOUND('',#15226,.T.);
#4523=FACE_OUTER_BOUND('',#15227,.T.);
#4524=FACE_OUTER_BOUND('',#15228,.T.);
#4525=FACE_OUTER_BOUND('',#15229,.T.);
#4526=FACE_OUTER_BOUND('',#15230,.T.);
#4527=FACE_OUTER_BOUND('',#15231,.T.);
#4528=FACE_OUTER_BOUND('',#15232,.T.);
#4529=FACE_OUTER_BOUND('',#15233,.T.);
#4530=FACE_OUTER_BOUND('',#15234,.T.);
#4531=FACE_OUTER_BOUND('',#15235,.T.);
#4532=FACE_OUTER_BOUND('',#15236,.T.);
#4533=FACE_OUTER_BOUND('',#15237,.T.);
#4534=FACE_OUTER_BOUND('',#15238,.T.);
#4535=FACE_OUTER_BOUND('',#15239,.T.);
#4536=FACE_OUTER_BOUND('',#15240,.T.);
#4537=FACE_OUTER_BOUND('',#15241,.T.);
#4538=FACE_OUTER_BOUND('',#15242,.T.);
#4539=FACE_OUTER_BOUND('',#15243,.T.);
#4540=FACE_OUTER_BOUND('',#15244,.T.);
#4541=FACE_OUTER_BOUND('',#15245,.T.);
#4542=FACE_OUTER_BOUND('',#15246,.T.);
#4543=FACE_OUTER_BOUND('',#15247,.T.);
#4544=FACE_OUTER_BOUND('',#15248,.T.);
#4545=FACE_OUTER_BOUND('',#15249,.T.);
#4546=FACE_OUTER_BOUND('',#15250,.T.);
#4547=FACE_OUTER_BOUND('',#15251,.T.);
#4548=FACE_OUTER_BOUND('',#15252,.T.);
#4549=FACE_OUTER_BOUND('',#15253,.T.);
#4550=FACE_OUTER_BOUND('',#15254,.T.);
#4551=FACE_OUTER_BOUND('',#15255,.T.);
#4552=FACE_OUTER_BOUND('',#15256,.T.);
#4553=FACE_OUTER_BOUND('',#15257,.T.);
#4554=FACE_OUTER_BOUND('',#15258,.T.);
#4555=FACE_OUTER_BOUND('',#15259,.T.);
#4556=FACE_OUTER_BOUND('',#15260,.T.);
#4557=FACE_OUTER_BOUND('',#15261,.T.);
#4558=FACE_OUTER_BOUND('',#15262,.T.);
#4559=FACE_OUTER_BOUND('',#15263,.T.);
#4560=FACE_OUTER_BOUND('',#15264,.T.);
#4561=FACE_OUTER_BOUND('',#15265,.T.);
#4562=FACE_OUTER_BOUND('',#15266,.T.);
#4563=FACE_OUTER_BOUND('',#15267,.T.);
#4564=FACE_OUTER_BOUND('',#15268,.T.);
#4565=FACE_OUTER_BOUND('',#15269,.T.);
#4566=FACE_OUTER_BOUND('',#15270,.T.);
#4567=FACE_OUTER_BOUND('',#15271,.T.);
#4568=FACE_OUTER_BOUND('',#15272,.T.);
#4569=FACE_OUTER_BOUND('',#15273,.T.);
#4570=FACE_OUTER_BOUND('',#15274,.T.);
#4571=FACE_OUTER_BOUND('',#15275,.T.);
#4572=FACE_OUTER_BOUND('',#15276,.T.);
#4573=FACE_OUTER_BOUND('',#15277,.T.);
#4574=FACE_OUTER_BOUND('',#15278,.T.);
#4575=FACE_OUTER_BOUND('',#15279,.T.);
#4576=FACE_OUTER_BOUND('',#15280,.T.);
#4577=FACE_OUTER_BOUND('',#15281,.T.);
#4578=FACE_OUTER_BOUND('',#15282,.T.);
#4579=FACE_OUTER_BOUND('',#15283,.T.);
#4580=FACE_OUTER_BOUND('',#15284,.T.);
#4581=FACE_OUTER_BOUND('',#15285,.T.);
#4582=FACE_OUTER_BOUND('',#15286,.T.);
#4583=FACE_OUTER_BOUND('',#15287,.T.);
#4584=FACE_OUTER_BOUND('',#15288,.T.);
#4585=FACE_OUTER_BOUND('',#15289,.T.);
#4586=FACE_OUTER_BOUND('',#15290,.T.);
#4587=FACE_OUTER_BOUND('',#15291,.T.);
#4588=FACE_OUTER_BOUND('',#15292,.T.);
#4589=FACE_OUTER_BOUND('',#15293,.T.);
#4590=FACE_OUTER_BOUND('',#15294,.T.);
#4591=FACE_OUTER_BOUND('',#15295,.T.);
#4592=FACE_OUTER_BOUND('',#15296,.T.);
#4593=FACE_OUTER_BOUND('',#15297,.T.);
#4594=FACE_OUTER_BOUND('',#15298,.T.);
#4595=FACE_OUTER_BOUND('',#15299,.T.);
#4596=FACE_OUTER_BOUND('',#15300,.T.);
#4597=FACE_OUTER_BOUND('',#15301,.T.);
#4598=FACE_OUTER_BOUND('',#15302,.T.);
#4599=FACE_OUTER_BOUND('',#15303,.T.);
#4600=FACE_OUTER_BOUND('',#15304,.T.);
#4601=FACE_OUTER_BOUND('',#15305,.T.);
#4602=FACE_OUTER_BOUND('',#15306,.T.);
#4603=FACE_OUTER_BOUND('',#15307,.T.);
#4604=FACE_OUTER_BOUND('',#15308,.T.);
#4605=FACE_OUTER_BOUND('',#15309,.T.);
#4606=FACE_OUTER_BOUND('',#15310,.T.);
#4607=FACE_OUTER_BOUND('',#15311,.T.);
#4608=FACE_OUTER_BOUND('',#15312,.T.);
#4609=FACE_OUTER_BOUND('',#15313,.T.);
#4610=FACE_OUTER_BOUND('',#15314,.T.);
#4611=FACE_OUTER_BOUND('',#15315,.T.);
#4612=FACE_OUTER_BOUND('',#15316,.T.);
#4613=FACE_OUTER_BOUND('',#15317,.T.);
#4614=FACE_OUTER_BOUND('',#15318,.T.);
#4615=FACE_OUTER_BOUND('',#15319,.T.);
#4616=FACE_OUTER_BOUND('',#15320,.T.);
#4617=FACE_OUTER_BOUND('',#15321,.T.);
#4618=FACE_OUTER_BOUND('',#15322,.T.);
#4619=FACE_OUTER_BOUND('',#15323,.T.);
#4620=FACE_OUTER_BOUND('',#15324,.T.);
#4621=FACE_OUTER_BOUND('',#15325,.T.);
#4622=FACE_OUTER_BOUND('',#15326,.T.);
#4623=FACE_OUTER_BOUND('',#15327,.T.);
#4624=FACE_OUTER_BOUND('',#15328,.T.);
#4625=FACE_OUTER_BOUND('',#15329,.T.);
#4626=FACE_OUTER_BOUND('',#15330,.T.);
#4627=FACE_OUTER_BOUND('',#15331,.T.);
#4628=FACE_OUTER_BOUND('',#15332,.T.);
#4629=FACE_OUTER_BOUND('',#15333,.T.);
#4630=FACE_OUTER_BOUND('',#15334,.T.);
#4631=FACE_OUTER_BOUND('',#15335,.T.);
#4632=FACE_OUTER_BOUND('',#15336,.T.);
#4633=FACE_OUTER_BOUND('',#15337,.T.);
#4634=FACE_OUTER_BOUND('',#15338,.T.);
#4635=FACE_OUTER_BOUND('',#15339,.T.);
#4636=FACE_OUTER_BOUND('',#15340,.T.);
#4637=FACE_OUTER_BOUND('',#15341,.T.);
#4638=FACE_OUTER_BOUND('',#15342,.T.);
#4639=FACE_OUTER_BOUND('',#15343,.T.);
#4640=FACE_OUTER_BOUND('',#15344,.T.);
#4641=FACE_OUTER_BOUND('',#15345,.T.);
#4642=FACE_OUTER_BOUND('',#15346,.T.);
#4643=FACE_OUTER_BOUND('',#15347,.T.);
#4644=FACE_OUTER_BOUND('',#15348,.T.);
#4645=FACE_OUTER_BOUND('',#15349,.T.);
#4646=FACE_OUTER_BOUND('',#15350,.T.);
#4647=FACE_OUTER_BOUND('',#15351,.T.);
#4648=FACE_OUTER_BOUND('',#15352,.T.);
#4649=FACE_OUTER_BOUND('',#15353,.T.);
#4650=FACE_OUTER_BOUND('',#15354,.T.);
#4651=FACE_OUTER_BOUND('',#15355,.T.);
#4652=FACE_OUTER_BOUND('',#15356,.T.);
#4653=FACE_OUTER_BOUND('',#15357,.T.);
#4654=FACE_OUTER_BOUND('',#15358,.T.);
#4655=FACE_OUTER_BOUND('',#15359,.T.);
#4656=FACE_OUTER_BOUND('',#15360,.T.);
#4657=FACE_OUTER_BOUND('',#15361,.T.);
#4658=FACE_OUTER_BOUND('',#15362,.T.);
#4659=FACE_OUTER_BOUND('',#15363,.T.);
#4660=FACE_OUTER_BOUND('',#15364,.T.);
#4661=FACE_OUTER_BOUND('',#15365,.T.);
#4662=FACE_OUTER_BOUND('',#15366,.T.);
#4663=FACE_OUTER_BOUND('',#15367,.T.);
#4664=FACE_OUTER_BOUND('',#15368,.T.);
#4665=FACE_OUTER_BOUND('',#15369,.T.);
#4666=FACE_OUTER_BOUND('',#15370,.T.);
#4667=FACE_OUTER_BOUND('',#15371,.T.);
#4668=FACE_OUTER_BOUND('',#15372,.T.);
#4669=FACE_OUTER_BOUND('',#15373,.T.);
#4670=FACE_OUTER_BOUND('',#15374,.T.);
#4671=FACE_OUTER_BOUND('',#15375,.T.);
#4672=FACE_OUTER_BOUND('',#15376,.T.);
#4673=FACE_OUTER_BOUND('',#15377,.T.);
#4674=FACE_OUTER_BOUND('',#15378,.T.);
#4675=FACE_OUTER_BOUND('',#15379,.T.);
#4676=FACE_OUTER_BOUND('',#15380,.T.);
#4677=FACE_OUTER_BOUND('',#15381,.T.);
#4678=FACE_OUTER_BOUND('',#15382,.T.);
#4679=FACE_OUTER_BOUND('',#15383,.T.);
#4680=FACE_OUTER_BOUND('',#15384,.T.);
#4681=FACE_OUTER_BOUND('',#15385,.T.);
#4682=FACE_OUTER_BOUND('',#15386,.T.);
#4683=FACE_OUTER_BOUND('',#15387,.T.);
#4684=FACE_OUTER_BOUND('',#15388,.T.);
#4685=FACE_OUTER_BOUND('',#15389,.T.);
#4686=FACE_OUTER_BOUND('',#15390,.T.);
#4687=FACE_OUTER_BOUND('',#15391,.T.);
#4688=FACE_OUTER_BOUND('',#15392,.T.);
#4689=FACE_OUTER_BOUND('',#15393,.T.);
#4690=FACE_OUTER_BOUND('',#15394,.T.);
#4691=FACE_OUTER_BOUND('',#15395,.T.);
#4692=FACE_OUTER_BOUND('',#15396,.T.);
#4693=FACE_OUTER_BOUND('',#15397,.T.);
#4694=FACE_OUTER_BOUND('',#15398,.T.);
#4695=FACE_OUTER_BOUND('',#15399,.T.);
#4696=FACE_OUTER_BOUND('',#15400,.T.);
#4697=FACE_OUTER_BOUND('',#15401,.T.);
#4698=FACE_OUTER_BOUND('',#15402,.T.);
#4699=FACE_OUTER_BOUND('',#15403,.T.);
#4700=FACE_OUTER_BOUND('',#15404,.T.);
#4701=FACE_OUTER_BOUND('',#15405,.T.);
#4702=FACE_OUTER_BOUND('',#15406,.T.);
#4703=FACE_OUTER_BOUND('',#15407,.T.);
#4704=FACE_OUTER_BOUND('',#15408,.T.);
#4705=FACE_OUTER_BOUND('',#15409,.T.);
#4706=FACE_OUTER_BOUND('',#15410,.T.);
#4707=FACE_OUTER_BOUND('',#15411,.T.);
#4708=FACE_OUTER_BOUND('',#15412,.T.);
#4709=FACE_OUTER_BOUND('',#15413,.T.);
#4710=FACE_OUTER_BOUND('',#15414,.T.);
#4711=FACE_OUTER_BOUND('',#15415,.T.);
#4712=FACE_OUTER_BOUND('',#15416,.T.);
#4713=FACE_OUTER_BOUND('',#15417,.T.);
#4714=FACE_OUTER_BOUND('',#15418,.T.);
#4715=FACE_OUTER_BOUND('',#15419,.T.);
#4716=FACE_OUTER_BOUND('',#15420,.T.);
#4717=FACE_OUTER_BOUND('',#15421,.T.);
#4718=FACE_OUTER_BOUND('',#15422,.T.);
#4719=FACE_OUTER_BOUND('',#15423,.T.);
#4720=FACE_OUTER_BOUND('',#15424,.T.);
#4721=FACE_OUTER_BOUND('',#15425,.T.);
#4722=FACE_OUTER_BOUND('',#15426,.T.);
#4723=FACE_OUTER_BOUND('',#15427,.T.);
#4724=FACE_OUTER_BOUND('',#15428,.T.);
#4725=FACE_OUTER_BOUND('',#15429,.T.);
#4726=FACE_OUTER_BOUND('',#15430,.T.);
#4727=FACE_OUTER_BOUND('',#15431,.T.);
#4728=FACE_OUTER_BOUND('',#15432,.T.);
#4729=FACE_OUTER_BOUND('',#15433,.T.);
#4730=FACE_OUTER_BOUND('',#15434,.T.);
#4731=FACE_OUTER_BOUND('',#15435,.T.);
#4732=FACE_OUTER_BOUND('',#15436,.T.);
#4733=FACE_OUTER_BOUND('',#15437,.T.);
#4734=FACE_OUTER_BOUND('',#15438,.T.);
#4735=FACE_OUTER_BOUND('',#15439,.T.);
#4736=FACE_OUTER_BOUND('',#15440,.T.);
#4737=FACE_OUTER_BOUND('',#15441,.T.);
#4738=FACE_OUTER_BOUND('',#15442,.T.);
#4739=FACE_OUTER_BOUND('',#15443,.T.);
#4740=FACE_OUTER_BOUND('',#15444,.T.);
#4741=FACE_OUTER_BOUND('',#15445,.T.);
#4742=FACE_OUTER_BOUND('',#15446,.T.);
#4743=FACE_OUTER_BOUND('',#15447,.T.);
#4744=FACE_OUTER_BOUND('',#15448,.T.);
#4745=FACE_OUTER_BOUND('',#15449,.T.);
#4746=FACE_OUTER_BOUND('',#15450,.T.);
#4747=FACE_OUTER_BOUND('',#15451,.T.);
#4748=FACE_OUTER_BOUND('',#15452,.T.);
#4749=FACE_OUTER_BOUND('',#15453,.T.);
#4750=FACE_OUTER_BOUND('',#15454,.T.);
#4751=FACE_OUTER_BOUND('',#15455,.T.);
#4752=FACE_OUTER_BOUND('',#15456,.T.);
#4753=FACE_OUTER_BOUND('',#15457,.T.);
#4754=FACE_OUTER_BOUND('',#15458,.T.);
#4755=FACE_OUTER_BOUND('',#15459,.T.);
#4756=FACE_OUTER_BOUND('',#15460,.T.);
#4757=FACE_OUTER_BOUND('',#15461,.T.);
#4758=FACE_OUTER_BOUND('',#15462,.T.);
#4759=FACE_OUTER_BOUND('',#15463,.T.);
#4760=FACE_OUTER_BOUND('',#15464,.T.);
#4761=FACE_OUTER_BOUND('',#15465,.T.);
#4762=FACE_OUTER_BOUND('',#15466,.T.);
#4763=FACE_OUTER_BOUND('',#15467,.T.);
#4764=FACE_OUTER_BOUND('',#15468,.T.);
#4765=FACE_OUTER_BOUND('',#15469,.T.);
#4766=FACE_OUTER_BOUND('',#15470,.T.);
#4767=FACE_OUTER_BOUND('',#15471,.T.);
#4768=FACE_OUTER_BOUND('',#15472,.T.);
#4769=FACE_OUTER_BOUND('',#15473,.T.);
#4770=FACE_OUTER_BOUND('',#15474,.T.);
#4771=FACE_OUTER_BOUND('',#15475,.T.);
#4772=FACE_OUTER_BOUND('',#15476,.T.);
#4773=FACE_OUTER_BOUND('',#15477,.T.);
#4774=FACE_OUTER_BOUND('',#15478,.T.);
#4775=FACE_OUTER_BOUND('',#15479,.T.);
#4776=FACE_OUTER_BOUND('',#15480,.T.);
#4777=FACE_OUTER_BOUND('',#15481,.T.);
#4778=FACE_OUTER_BOUND('',#15482,.T.);
#4779=FACE_OUTER_BOUND('',#15483,.T.);
#4780=FACE_OUTER_BOUND('',#15484,.T.);
#4781=FACE_OUTER_BOUND('',#15485,.T.);
#4782=FACE_OUTER_BOUND('',#15486,.T.);
#4783=FACE_OUTER_BOUND('',#15487,.T.);
#4784=FACE_OUTER_BOUND('',#15488,.T.);
#4785=FACE_OUTER_BOUND('',#15489,.T.);
#4786=FACE_OUTER_BOUND('',#15490,.T.);
#4787=FACE_OUTER_BOUND('',#15491,.T.);
#4788=FACE_OUTER_BOUND('',#15492,.T.);
#4789=FACE_OUTER_BOUND('',#15493,.T.);
#4790=FACE_OUTER_BOUND('',#15494,.T.);
#4791=FACE_OUTER_BOUND('',#15495,.T.);
#4792=FACE_OUTER_BOUND('',#15496,.T.);
#4793=FACE_OUTER_BOUND('',#15497,.T.);
#4794=FACE_OUTER_BOUND('',#15498,.T.);
#4795=FACE_OUTER_BOUND('',#15499,.T.);
#4796=FACE_OUTER_BOUND('',#15500,.T.);
#4797=FACE_OUTER_BOUND('',#15501,.T.);
#4798=FACE_OUTER_BOUND('',#15502,.T.);
#4799=FACE_OUTER_BOUND('',#15503,.T.);
#4800=FACE_OUTER_BOUND('',#15504,.T.);
#4801=FACE_OUTER_BOUND('',#15505,.T.);
#4802=FACE_OUTER_BOUND('',#15506,.T.);
#4803=FACE_OUTER_BOUND('',#15507,.T.);
#4804=FACE_OUTER_BOUND('',#15508,.T.);
#4805=FACE_OUTER_BOUND('',#15509,.T.);
#4806=FACE_OUTER_BOUND('',#15510,.T.);
#4807=FACE_OUTER_BOUND('',#15511,.T.);
#4808=FACE_OUTER_BOUND('',#15512,.T.);
#4809=FACE_OUTER_BOUND('',#15513,.T.);
#4810=FACE_OUTER_BOUND('',#15514,.T.);
#4811=FACE_OUTER_BOUND('',#15515,.T.);
#4812=FACE_OUTER_BOUND('',#15516,.T.);
#4813=FACE_OUTER_BOUND('',#15517,.T.);
#4814=FACE_OUTER_BOUND('',#15518,.T.);
#4815=FACE_OUTER_BOUND('',#15519,.T.);
#4816=FACE_OUTER_BOUND('',#15520,.T.);
#4817=FACE_OUTER_BOUND('',#15521,.T.);
#4818=FACE_OUTER_BOUND('',#15522,.T.);
#4819=FACE_OUTER_BOUND('',#15523,.T.);
#4820=FACE_OUTER_BOUND('',#15524,.T.);
#4821=FACE_OUTER_BOUND('',#15525,.T.);
#4822=FACE_OUTER_BOUND('',#15526,.T.);
#4823=FACE_OUTER_BOUND('',#15527,.T.);
#4824=FACE_OUTER_BOUND('',#15528,.T.);
#4825=FACE_OUTER_BOUND('',#15529,.T.);
#4826=FACE_OUTER_BOUND('',#15530,.T.);
#4827=FACE_OUTER_BOUND('',#15531,.T.);
#4828=FACE_OUTER_BOUND('',#15532,.T.);
#4829=FACE_OUTER_BOUND('',#15533,.T.);
#4830=FACE_OUTER_BOUND('',#15534,.T.);
#4831=FACE_OUTER_BOUND('',#15535,.T.);
#4832=FACE_OUTER_BOUND('',#15536,.T.);
#4833=FACE_OUTER_BOUND('',#15537,.T.);
#4834=FACE_OUTER_BOUND('',#15538,.T.);
#4835=FACE_OUTER_BOUND('',#15539,.T.);
#4836=FACE_OUTER_BOUND('',#15540,.T.);
#4837=FACE_OUTER_BOUND('',#15541,.T.);
#4838=FACE_OUTER_BOUND('',#15542,.T.);
#4839=FACE_OUTER_BOUND('',#15543,.T.);
#4840=FACE_OUTER_BOUND('',#15544,.T.);
#4841=FACE_OUTER_BOUND('',#15545,.T.);
#4842=FACE_OUTER_BOUND('',#15546,.T.);
#4843=FACE_OUTER_BOUND('',#15547,.T.);
#4844=FACE_OUTER_BOUND('',#15548,.T.);
#4845=FACE_OUTER_BOUND('',#15549,.T.);
#4846=FACE_OUTER_BOUND('',#15550,.T.);
#4847=FACE_OUTER_BOUND('',#15551,.T.);
#4848=FACE_OUTER_BOUND('',#15552,.T.);
#4849=FACE_OUTER_BOUND('',#15553,.T.);
#4850=FACE_OUTER_BOUND('',#15554,.T.);
#4851=FACE_OUTER_BOUND('',#15555,.T.);
#4852=FACE_OUTER_BOUND('',#15556,.T.);
#4853=FACE_OUTER_BOUND('',#15557,.T.);
#4854=FACE_OUTER_BOUND('',#15558,.T.);
#4855=FACE_OUTER_BOUND('',#15559,.T.);
#4856=FACE_OUTER_BOUND('',#15560,.T.);
#4857=FACE_OUTER_BOUND('',#15561,.T.);
#4858=FACE_OUTER_BOUND('',#15562,.T.);
#4859=FACE_OUTER_BOUND('',#15563,.T.);
#4860=FACE_OUTER_BOUND('',#15564,.T.);
#4861=FACE_OUTER_BOUND('',#15565,.T.);
#4862=FACE_OUTER_BOUND('',#15566,.T.);
#4863=FACE_OUTER_BOUND('',#15567,.T.);
#4864=FACE_OUTER_BOUND('',#15568,.T.);
#4865=FACE_OUTER_BOUND('',#15569,.T.);
#4866=FACE_OUTER_BOUND('',#15570,.T.);
#4867=FACE_OUTER_BOUND('',#15571,.T.);
#4868=FACE_OUTER_BOUND('',#15572,.T.);
#4869=FACE_OUTER_BOUND('',#15573,.T.);
#4870=FACE_OUTER_BOUND('',#15574,.T.);
#4871=FACE_OUTER_BOUND('',#15575,.T.);
#4872=FACE_OUTER_BOUND('',#15576,.T.);
#4873=FACE_OUTER_BOUND('',#15577,.T.);
#4874=FACE_OUTER_BOUND('',#15578,.T.);
#4875=FACE_OUTER_BOUND('',#15579,.T.);
#4876=FACE_OUTER_BOUND('',#15580,.T.);
#4877=FACE_OUTER_BOUND('',#15581,.T.);
#4878=FACE_OUTER_BOUND('',#15582,.T.);
#4879=FACE_OUTER_BOUND('',#15583,.T.);
#4880=FACE_OUTER_BOUND('',#15584,.T.);
#4881=FACE_OUTER_BOUND('',#15585,.T.);
#4882=FACE_OUTER_BOUND('',#15586,.T.);
#4883=FACE_OUTER_BOUND('',#15587,.T.);
#4884=FACE_OUTER_BOUND('',#15588,.T.);
#4885=FACE_OUTER_BOUND('',#15589,.T.);
#4886=FACE_OUTER_BOUND('',#15590,.T.);
#4887=FACE_OUTER_BOUND('',#15591,.T.);
#4888=FACE_OUTER_BOUND('',#15592,.T.);
#4889=FACE_OUTER_BOUND('',#15593,.T.);
#4890=FACE_OUTER_BOUND('',#15594,.T.);
#4891=FACE_OUTER_BOUND('',#15595,.T.);
#4892=FACE_OUTER_BOUND('',#15596,.T.);
#4893=FACE_OUTER_BOUND('',#15597,.T.);
#4894=FACE_OUTER_BOUND('',#15598,.T.);
#4895=FACE_OUTER_BOUND('',#15599,.T.);
#4896=FACE_OUTER_BOUND('',#15600,.T.);
#4897=FACE_OUTER_BOUND('',#15601,.T.);
#4898=FACE_OUTER_BOUND('',#15602,.T.);
#4899=FACE_OUTER_BOUND('',#15603,.T.);
#4900=FACE_OUTER_BOUND('',#15604,.T.);
#4901=FACE_OUTER_BOUND('',#15605,.T.);
#4902=FACE_OUTER_BOUND('',#15606,.T.);
#4903=FACE_OUTER_BOUND('',#15607,.T.);
#4904=FACE_OUTER_BOUND('',#15608,.T.);
#4905=FACE_OUTER_BOUND('',#15609,.T.);
#4906=FACE_OUTER_BOUND('',#15610,.T.);
#4907=FACE_OUTER_BOUND('',#15611,.T.);
#4908=FACE_OUTER_BOUND('',#15612,.T.);
#4909=FACE_OUTER_BOUND('',#15613,.T.);
#4910=FACE_OUTER_BOUND('',#15614,.T.);
#4911=FACE_OUTER_BOUND('',#15615,.T.);
#4912=FACE_OUTER_BOUND('',#15616,.T.);
#4913=FACE_OUTER_BOUND('',#15617,.T.);
#4914=FACE_OUTER_BOUND('',#15618,.T.);
#4915=FACE_OUTER_BOUND('',#15619,.T.);
#4916=FACE_OUTER_BOUND('',#15620,.T.);
#4917=FACE_OUTER_BOUND('',#15621,.T.);
#4918=FACE_OUTER_BOUND('',#15622,.T.);
#4919=FACE_OUTER_BOUND('',#15623,.T.);
#4920=FACE_OUTER_BOUND('',#15624,.T.);
#4921=FACE_OUTER_BOUND('',#15625,.T.);
#4922=FACE_OUTER_BOUND('',#15626,.T.);
#4923=FACE_OUTER_BOUND('',#15627,.T.);
#4924=FACE_OUTER_BOUND('',#15628,.T.);
#4925=FACE_OUTER_BOUND('',#15629,.T.);
#4926=FACE_OUTER_BOUND('',#15630,.T.);
#4927=FACE_OUTER_BOUND('',#15631,.T.);
#4928=FACE_OUTER_BOUND('',#15632,.T.);
#4929=FACE_OUTER_BOUND('',#15633,.T.);
#4930=FACE_OUTER_BOUND('',#15634,.T.);
#4931=FACE_OUTER_BOUND('',#15635,.T.);
#4932=FACE_OUTER_BOUND('',#15636,.T.);
#4933=FACE_OUTER_BOUND('',#15637,.T.);
#4934=FACE_OUTER_BOUND('',#15638,.T.);
#4935=FACE_OUTER_BOUND('',#15639,.T.);
#4936=FACE_OUTER_BOUND('',#15640,.T.);
#4937=FACE_OUTER_BOUND('',#15641,.T.);
#4938=FACE_OUTER_BOUND('',#15642,.T.);
#4939=FACE_OUTER_BOUND('',#15643,.T.);
#4940=FACE_OUTER_BOUND('',#15644,.T.);
#4941=FACE_OUTER_BOUND('',#15645,.T.);
#4942=FACE_OUTER_BOUND('',#15646,.T.);
#4943=FACE_OUTER_BOUND('',#15647,.T.);
#4944=FACE_OUTER_BOUND('',#15648,.T.);
#4945=FACE_OUTER_BOUND('',#15649,.T.);
#4946=FACE_OUTER_BOUND('',#15650,.T.);
#4947=FACE_OUTER_BOUND('',#15651,.T.);
#4948=FACE_OUTER_BOUND('',#15652,.T.);
#4949=FACE_OUTER_BOUND('',#15653,.T.);
#4950=FACE_OUTER_BOUND('',#15654,.T.);
#4951=FACE_OUTER_BOUND('',#15655,.T.);
#4952=FACE_OUTER_BOUND('',#15656,.T.);
#4953=FACE_OUTER_BOUND('',#15657,.T.);
#4954=FACE_OUTER_BOUND('',#15658,.T.);
#4955=FACE_OUTER_BOUND('',#15659,.T.);
#4956=FACE_OUTER_BOUND('',#15660,.T.);
#4957=FACE_OUTER_BOUND('',#15661,.T.);
#4958=FACE_OUTER_BOUND('',#15662,.T.);
#4959=FACE_OUTER_BOUND('',#15663,.T.);
#4960=FACE_OUTER_BOUND('',#15664,.T.);
#4961=FACE_OUTER_BOUND('',#15665,.T.);
#4962=FACE_OUTER_BOUND('',#15666,.T.);
#4963=FACE_OUTER_BOUND('',#15667,.T.);
#4964=FACE_OUTER_BOUND('',#15668,.T.);
#4965=FACE_OUTER_BOUND('',#15669,.T.);
#4966=FACE_OUTER_BOUND('',#15670,.T.);
#4967=FACE_OUTER_BOUND('',#15671,.T.);
#4968=FACE_OUTER_BOUND('',#15672,.T.);
#4969=FACE_OUTER_BOUND('',#15673,.T.);
#4970=FACE_OUTER_BOUND('',#15674,.T.);
#4971=FACE_OUTER_BOUND('',#15675,.T.);
#4972=FACE_OUTER_BOUND('',#15676,.T.);
#4973=FACE_OUTER_BOUND('',#15677,.T.);
#4974=FACE_OUTER_BOUND('',#15678,.T.);
#4975=FACE_OUTER_BOUND('',#15679,.T.);
#4976=FACE_OUTER_BOUND('',#15680,.T.);
#4977=FACE_OUTER_BOUND('',#15681,.T.);
#4978=FACE_OUTER_BOUND('',#15682,.T.);
#4979=FACE_OUTER_BOUND('',#15683,.T.);
#4980=FACE_OUTER_BOUND('',#15684,.T.);
#4981=FACE_OUTER_BOUND('',#15685,.T.);
#4982=FACE_OUTER_BOUND('',#15686,.T.);
#4983=FACE_OUTER_BOUND('',#15687,.T.);
#4984=FACE_OUTER_BOUND('',#15688,.T.);
#4985=FACE_OUTER_BOUND('',#15689,.T.);
#4986=FACE_OUTER_BOUND('',#15690,.T.);
#4987=FACE_OUTER_BOUND('',#15691,.T.);
#4988=FACE_OUTER_BOUND('',#15692,.T.);
#4989=FACE_OUTER_BOUND('',#15693,.T.);
#4990=FACE_OUTER_BOUND('',#15694,.T.);
#4991=FACE_OUTER_BOUND('',#15695,.T.);
#4992=FACE_OUTER_BOUND('',#15696,.T.);
#4993=FACE_OUTER_BOUND('',#15697,.T.);
#4994=FACE_OUTER_BOUND('',#15698,.T.);
#4995=FACE_OUTER_BOUND('',#15699,.T.);
#4996=FACE_OUTER_BOUND('',#15700,.T.);
#4997=FACE_OUTER_BOUND('',#15701,.T.);
#4998=FACE_OUTER_BOUND('',#15702,.T.);
#4999=FACE_OUTER_BOUND('',#15703,.T.);
#5000=FACE_OUTER_BOUND('',#15704,.T.);
#5001=FACE_OUTER_BOUND('',#15705,.T.);
#5002=FACE_OUTER_BOUND('',#15706,.T.);
#5003=FACE_OUTER_BOUND('',#15707,.T.);
#5004=FACE_OUTER_BOUND('',#15708,.T.);
#5005=FACE_OUTER_BOUND('',#15709,.T.);
#5006=FACE_OUTER_BOUND('',#15710,.T.);
#5007=FACE_OUTER_BOUND('',#15711,.T.);
#5008=FACE_OUTER_BOUND('',#15712,.T.);
#5009=FACE_OUTER_BOUND('',#15713,.T.);
#5010=FACE_OUTER_BOUND('',#15714,.T.);
#5011=FACE_OUTER_BOUND('',#15715,.T.);
#5012=FACE_OUTER_BOUND('',#15716,.T.);
#5013=FACE_OUTER_BOUND('',#15717,.T.);
#5014=FACE_OUTER_BOUND('',#15718,.T.);
#5015=FACE_OUTER_BOUND('',#15719,.T.);
#5016=FACE_OUTER_BOUND('',#15720,.T.);
#5017=FACE_OUTER_BOUND('',#15721,.T.);
#5018=FACE_OUTER_BOUND('',#15722,.T.);
#5019=FACE_OUTER_BOUND('',#15723,.T.);
#5020=FACE_OUTER_BOUND('',#15724,.T.);
#5021=FACE_OUTER_BOUND('',#15725,.T.);
#5022=FACE_OUTER_BOUND('',#15726,.T.);
#5023=FACE_OUTER_BOUND('',#15727,.T.);
#5024=FACE_OUTER_BOUND('',#15728,.T.);
#5025=FACE_OUTER_BOUND('',#15729,.T.);
#5026=FACE_OUTER_BOUND('',#15730,.T.);
#5027=FACE_OUTER_BOUND('',#15731,.T.);
#5028=FACE_OUTER_BOUND('',#15732,.T.);
#5029=FACE_OUTER_BOUND('',#15733,.T.);
#5030=FACE_OUTER_BOUND('',#15734,.T.);
#5031=FACE_OUTER_BOUND('',#15735,.T.);
#5032=FACE_OUTER_BOUND('',#15736,.T.);
#5033=FACE_OUTER_BOUND('',#15737,.T.);
#5034=FACE_OUTER_BOUND('',#15738,.T.);
#5035=FACE_OUTER_BOUND('',#15739,.T.);
#5036=FACE_OUTER_BOUND('',#15740,.T.);
#5037=FACE_OUTER_BOUND('',#15741,.T.);
#5038=FACE_OUTER_BOUND('',#15742,.T.);
#5039=FACE_OUTER_BOUND('',#15743,.T.);
#5040=FACE_OUTER_BOUND('',#15744,.T.);
#5041=FACE_OUTER_BOUND('',#15745,.T.);
#5042=FACE_OUTER_BOUND('',#15746,.T.);
#5043=FACE_OUTER_BOUND('',#15747,.T.);
#5044=FACE_OUTER_BOUND('',#15748,.T.);
#5045=FACE_OUTER_BOUND('',#15749,.T.);
#5046=FACE_OUTER_BOUND('',#15750,.T.);
#5047=FACE_OUTER_BOUND('',#15751,.T.);
#5048=FACE_OUTER_BOUND('',#15752,.T.);
#5049=FACE_OUTER_BOUND('',#15753,.T.);
#5050=FACE_OUTER_BOUND('',#15754,.T.);
#5051=FACE_OUTER_BOUND('',#15755,.T.);
#5052=FACE_OUTER_BOUND('',#15756,.T.);
#5053=FACE_OUTER_BOUND('',#15757,.T.);
#5054=FACE_OUTER_BOUND('',#15758,.T.);
#5055=FACE_OUTER_BOUND('',#15759,.T.);
#5056=FACE_OUTER_BOUND('',#15760,.T.);
#5057=FACE_OUTER_BOUND('',#15761,.T.);
#5058=FACE_OUTER_BOUND('',#15762,.T.);
#5059=FACE_OUTER_BOUND('',#15763,.T.);
#5060=FACE_OUTER_BOUND('',#15764,.T.);
#5061=FACE_OUTER_BOUND('',#15765,.T.);
#5062=FACE_OUTER_BOUND('',#15766,.T.);
#5063=FACE_OUTER_BOUND('',#15767,.T.);
#5064=FACE_OUTER_BOUND('',#15768,.T.);
#5065=FACE_OUTER_BOUND('',#15769,.T.);
#5066=FACE_OUTER_BOUND('',#15770,.T.);
#5067=FACE_OUTER_BOUND('',#15771,.T.);
#5068=FACE_OUTER_BOUND('',#15772,.T.);
#5069=FACE_OUTER_BOUND('',#15773,.T.);
#5070=FACE_OUTER_BOUND('',#15774,.T.);
#5071=FACE_OUTER_BOUND('',#15775,.T.);
#5072=FACE_OUTER_BOUND('',#15776,.T.);
#5073=FACE_OUTER_BOUND('',#15777,.T.);
#5074=FACE_OUTER_BOUND('',#15778,.T.);
#5075=FACE_OUTER_BOUND('',#15779,.T.);
#5076=FACE_OUTER_BOUND('',#15780,.T.);
#5077=FACE_OUTER_BOUND('',#15781,.T.);
#5078=FACE_OUTER_BOUND('',#15782,.T.);
#5079=FACE_OUTER_BOUND('',#15783,.T.);
#5080=FACE_OUTER_BOUND('',#15784,.T.);
#5081=FACE_OUTER_BOUND('',#15785,.T.);
#5082=FACE_OUTER_BOUND('',#15786,.T.);
#5083=FACE_OUTER_BOUND('',#15787,.T.);
#5084=FACE_OUTER_BOUND('',#15788,.T.);
#5085=FACE_OUTER_BOUND('',#15789,.T.);
#5086=FACE_OUTER_BOUND('',#15790,.T.);
#5087=FACE_OUTER_BOUND('',#15791,.T.);
#5088=FACE_OUTER_BOUND('',#15792,.T.);
#5089=FACE_OUTER_BOUND('',#15793,.T.);
#5090=FACE_OUTER_BOUND('',#15794,.T.);
#5091=FACE_OUTER_BOUND('',#15795,.T.);
#5092=FACE_OUTER_BOUND('',#15796,.T.);
#5093=FACE_OUTER_BOUND('',#15797,.T.);
#5094=FACE_OUTER_BOUND('',#15798,.T.);
#5095=FACE_OUTER_BOUND('',#15799,.T.);
#5096=FACE_OUTER_BOUND('',#15800,.T.);
#5097=FACE_OUTER_BOUND('',#15801,.T.);
#5098=FACE_OUTER_BOUND('',#15802,.T.);
#5099=FACE_OUTER_BOUND('',#15803,.T.);
#5100=FACE_OUTER_BOUND('',#15804,.T.);
#5101=FACE_OUTER_BOUND('',#15805,.T.);
#5102=FACE_OUTER_BOUND('',#15806,.T.);
#5103=FACE_OUTER_BOUND('',#15807,.T.);
#5104=FACE_OUTER_BOUND('',#15808,.T.);
#5105=FACE_OUTER_BOUND('',#15809,.T.);
#5106=FACE_OUTER_BOUND('',#15810,.T.);
#5107=FACE_OUTER_BOUND('',#15811,.T.);
#5108=FACE_OUTER_BOUND('',#15812,.T.);
#5109=FACE_OUTER_BOUND('',#15813,.T.);
#5110=FACE_OUTER_BOUND('',#15814,.T.);
#5111=FACE_OUTER_BOUND('',#15815,.T.);
#5112=FACE_OUTER_BOUND('',#15816,.T.);
#5113=FACE_OUTER_BOUND('',#15817,.T.);
#5114=FACE_OUTER_BOUND('',#15818,.T.);
#5115=FACE_OUTER_BOUND('',#15819,.T.);
#5116=FACE_OUTER_BOUND('',#15820,.T.);
#5117=FACE_OUTER_BOUND('',#15821,.T.);
#5118=FACE_OUTER_BOUND('',#15822,.T.);
#5119=FACE_OUTER_BOUND('',#15823,.T.);
#5120=FACE_OUTER_BOUND('',#15824,.T.);
#5121=FACE_OUTER_BOUND('',#15825,.T.);
#5122=FACE_OUTER_BOUND('',#15826,.T.);
#5123=FACE_OUTER_BOUND('',#15827,.T.);
#5124=FACE_OUTER_BOUND('',#15828,.T.);
#5125=FACE_OUTER_BOUND('',#15829,.T.);
#5126=FACE_OUTER_BOUND('',#15830,.T.);
#5127=FACE_OUTER_BOUND('',#15831,.T.);
#5128=FACE_OUTER_BOUND('',#15832,.T.);
#5129=FACE_OUTER_BOUND('',#15833,.T.);
#5130=FACE_OUTER_BOUND('',#15834,.T.);
#5131=FACE_OUTER_BOUND('',#15835,.T.);
#5132=FACE_OUTER_BOUND('',#15836,.T.);
#5133=FACE_OUTER_BOUND('',#15837,.T.);
#5134=FACE_OUTER_BOUND('',#15838,.T.);
#5135=FACE_OUTER_BOUND('',#15839,.T.);
#5136=FACE_OUTER_BOUND('',#15840,.T.);
#5137=FACE_OUTER_BOUND('',#15841,.T.);
#5138=FACE_OUTER_BOUND('',#15842,.T.);
#5139=FACE_OUTER_BOUND('',#15843,.T.);
#5140=FACE_OUTER_BOUND('',#15844,.T.);
#5141=FACE_OUTER_BOUND('',#15845,.T.);
#5142=FACE_OUTER_BOUND('',#15846,.T.);
#5143=FACE_OUTER_BOUND('',#15847,.T.);
#5144=FACE_OUTER_BOUND('',#15848,.T.);
#5145=FACE_OUTER_BOUND('',#15849,.T.);
#5146=FACE_OUTER_BOUND('',#15850,.T.);
#5147=FACE_OUTER_BOUND('',#15851,.T.);
#5148=FACE_OUTER_BOUND('',#15852,.T.);
#5149=FACE_OUTER_BOUND('',#15853,.T.);
#5150=FACE_OUTER_BOUND('',#15854,.T.);
#5151=FACE_OUTER_BOUND('',#15855,.T.);
#5152=FACE_OUTER_BOUND('',#15856,.T.);
#5153=FACE_OUTER_BOUND('',#15857,.T.);
#5154=FACE_OUTER_BOUND('',#15858,.T.);
#5155=FACE_OUTER_BOUND('',#15859,.T.);
#5156=FACE_OUTER_BOUND('',#15860,.T.);
#5157=FACE_OUTER_BOUND('',#15861,.T.);
#5158=FACE_OUTER_BOUND('',#15862,.T.);
#5159=FACE_OUTER_BOUND('',#15863,.T.);
#5160=FACE_OUTER_BOUND('',#15864,.T.);
#5161=FACE_OUTER_BOUND('',#15865,.T.);
#5162=FACE_OUTER_BOUND('',#15866,.T.);
#5163=FACE_OUTER_BOUND('',#15867,.T.);
#5164=FACE_OUTER_BOUND('',#15868,.T.);
#5165=FACE_OUTER_BOUND('',#15869,.T.);
#5166=FACE_OUTER_BOUND('',#15870,.T.);
#5167=FACE_OUTER_BOUND('',#15871,.T.);
#5168=FACE_OUTER_BOUND('',#15872,.T.);
#5169=FACE_OUTER_BOUND('',#15873,.T.);
#5170=FACE_OUTER_BOUND('',#15874,.T.);
#5171=FACE_OUTER_BOUND('',#15875,.T.);
#5172=FACE_OUTER_BOUND('',#15876,.T.);
#5173=FACE_OUTER_BOUND('',#15877,.T.);
#5174=FACE_OUTER_BOUND('',#15878,.T.);
#5175=FACE_OUTER_BOUND('',#15879,.T.);
#5176=FACE_OUTER_BOUND('',#15880,.T.);
#5177=FACE_OUTER_BOUND('',#15881,.T.);
#5178=FACE_OUTER_BOUND('',#15882,.T.);
#5179=FACE_OUTER_BOUND('',#15883,.T.);
#5180=FACE_OUTER_BOUND('',#15884,.T.);
#5181=FACE_OUTER_BOUND('',#15885,.T.);
#5182=FACE_OUTER_BOUND('',#15886,.T.);
#5183=FACE_OUTER_BOUND('',#15887,.T.);
#5184=FACE_OUTER_BOUND('',#15888,.T.);
#5185=FACE_OUTER_BOUND('',#15889,.T.);
#5186=FACE_OUTER_BOUND('',#15890,.T.);
#5187=FACE_OUTER_BOUND('',#15891,.T.);
#5188=FACE_OUTER_BOUND('',#15892,.T.);
#5189=FACE_OUTER_BOUND('',#15893,.T.);
#5190=FACE_OUTER_BOUND('',#15894,.T.);
#5191=FACE_OUTER_BOUND('',#15895,.T.);
#5192=FACE_OUTER_BOUND('',#15896,.T.);
#5193=FACE_OUTER_BOUND('',#15897,.T.);
#5194=FACE_OUTER_BOUND('',#15898,.T.);
#5195=FACE_OUTER_BOUND('',#15899,.T.);
#5196=FACE_OUTER_BOUND('',#15900,.T.);
#5197=FACE_OUTER_BOUND('',#15901,.T.);
#5198=FACE_OUTER_BOUND('',#15902,.T.);
#5199=FACE_OUTER_BOUND('',#15903,.T.);
#5200=FACE_OUTER_BOUND('',#15904,.T.);
#5201=FACE_OUTER_BOUND('',#15905,.T.);
#5202=FACE_OUTER_BOUND('',#15906,.T.);
#5203=FACE_OUTER_BOUND('',#15907,.T.);
#5204=FACE_OUTER_BOUND('',#15908,.T.);
#5205=FACE_OUTER_BOUND('',#15909,.T.);
#5206=FACE_OUTER_BOUND('',#15910,.T.);
#5207=FACE_OUTER_BOUND('',#15911,.T.);
#5208=FACE_OUTER_BOUND('',#15912,.T.);
#5209=FACE_OUTER_BOUND('',#15913,.T.);
#5210=FACE_OUTER_BOUND('',#15914,.T.);
#5211=FACE_OUTER_BOUND('',#15915,.T.);
#5212=FACE_OUTER_BOUND('',#15916,.T.);
#5213=FACE_OUTER_BOUND('',#15917,.T.);
#5214=FACE_OUTER_BOUND('',#15918,.T.);
#5215=FACE_OUTER_BOUND('',#15919,.T.);
#5216=FACE_OUTER_BOUND('',#15920,.T.);
#5217=FACE_OUTER_BOUND('',#15921,.T.);
#5218=FACE_OUTER_BOUND('',#15922,.T.);
#5219=FACE_OUTER_BOUND('',#15923,.T.);
#5220=FACE_OUTER_BOUND('',#15924,.T.);
#5221=FACE_OUTER_BOUND('',#15925,.T.);
#5222=FACE_OUTER_BOUND('',#15926,.T.);
#5223=FACE_OUTER_BOUND('',#15927,.T.);
#5224=FACE_OUTER_BOUND('',#15928,.T.);
#5225=FACE_OUTER_BOUND('',#15929,.T.);
#5226=FACE_OUTER_BOUND('',#15930,.T.);
#5227=FACE_OUTER_BOUND('',#15931,.T.);
#5228=FACE_OUTER_BOUND('',#15932,.T.);
#5229=FACE_OUTER_BOUND('',#15933,.T.);
#5230=FACE_OUTER_BOUND('',#15934,.T.);
#5231=FACE_OUTER_BOUND('',#15935,.T.);
#5232=FACE_OUTER_BOUND('',#15936,.T.);
#5233=FACE_OUTER_BOUND('',#15937,.T.);
#5234=FACE_OUTER_BOUND('',#15938,.T.);
#5235=FACE_OUTER_BOUND('',#15939,.T.);
#5236=FACE_OUTER_BOUND('',#15940,.T.);
#5237=FACE_OUTER_BOUND('',#15941,.T.);
#5238=FACE_OUTER_BOUND('',#15942,.T.);
#5239=FACE_OUTER_BOUND('',#15943,.T.);
#5240=FACE_OUTER_BOUND('',#15944,.T.);
#5241=FACE_OUTER_BOUND('',#15945,.T.);
#5242=FACE_OUTER_BOUND('',#15946,.T.);
#5243=FACE_OUTER_BOUND('',#15947,.T.);
#5244=FACE_OUTER_BOUND('',#15948,.T.);
#5245=FACE_OUTER_BOUND('',#15949,.T.);
#5246=FACE_OUTER_BOUND('',#15950,.T.);
#5247=FACE_OUTER_BOUND('',#15951,.T.);
#5248=FACE_OUTER_BOUND('',#15952,.T.);
#5249=FACE_OUTER_BOUND('',#15953,.T.);
#5250=FACE_OUTER_BOUND('',#15954,.T.);
#5251=FACE_OUTER_BOUND('',#15955,.T.);
#5252=FACE_OUTER_BOUND('',#15956,.T.);
#5253=FACE_OUTER_BOUND('',#15957,.T.);
#5254=FACE_OUTER_BOUND('',#15958,.T.);
#5255=FACE_OUTER_BOUND('',#15959,.T.);
#5256=FACE_OUTER_BOUND('',#15960,.T.);
#5257=FACE_OUTER_BOUND('',#15961,.T.);
#5258=FACE_OUTER_BOUND('',#15962,.T.);
#5259=FACE_OUTER_BOUND('',#15963,.T.);
#5260=FACE_OUTER_BOUND('',#15964,.T.);
#5261=FACE_OUTER_BOUND('',#15965,.T.);
#5262=FACE_OUTER_BOUND('',#15966,.T.);
#5263=FACE_OUTER_BOUND('',#15967,.T.);
#5264=FACE_OUTER_BOUND('',#15968,.T.);
#5265=FACE_OUTER_BOUND('',#15969,.T.);
#5266=FACE_OUTER_BOUND('',#15970,.T.);
#5267=FACE_OUTER_BOUND('',#15971,.T.);
#5268=FACE_OUTER_BOUND('',#15972,.T.);
#5269=FACE_OUTER_BOUND('',#15973,.T.);
#5270=FACE_OUTER_BOUND('',#15974,.T.);
#5271=FACE_OUTER_BOUND('',#15975,.T.);
#5272=FACE_OUTER_BOUND('',#15976,.T.);
#5273=FACE_OUTER_BOUND('',#15977,.T.);
#5274=FACE_OUTER_BOUND('',#15978,.T.);
#5275=FACE_OUTER_BOUND('',#15979,.T.);
#5276=FACE_OUTER_BOUND('',#15980,.T.);
#5277=FACE_OUTER_BOUND('',#15981,.T.);
#5278=FACE_OUTER_BOUND('',#15982,.T.);
#5279=FACE_OUTER_BOUND('',#15983,.T.);
#5280=FACE_OUTER_BOUND('',#15984,.T.);
#5281=FACE_OUTER_BOUND('',#15985,.T.);
#5282=FACE_OUTER_BOUND('',#15986,.T.);
#5283=FACE_OUTER_BOUND('',#15987,.T.);
#5284=FACE_OUTER_BOUND('',#15988,.T.);
#5285=FACE_OUTER_BOUND('',#15989,.T.);
#5286=FACE_OUTER_BOUND('',#15990,.T.);
#5287=FACE_OUTER_BOUND('',#15991,.T.);
#5288=FACE_OUTER_BOUND('',#15992,.T.);
#5289=FACE_OUTER_BOUND('',#15993,.T.);
#5290=FACE_OUTER_BOUND('',#15994,.T.);
#5291=FACE_OUTER_BOUND('',#15995,.T.);
#5292=FACE_OUTER_BOUND('',#15996,.T.);
#5293=FACE_OUTER_BOUND('',#15997,.T.);
#5294=FACE_OUTER_BOUND('',#15998,.T.);
#5295=FACE_OUTER_BOUND('',#15999,.T.);
#5296=FACE_OUTER_BOUND('',#16000,.T.);
#5297=FACE_OUTER_BOUND('',#16001,.T.);
#5298=FACE_OUTER_BOUND('',#16002,.T.);
#5299=FACE_OUTER_BOUND('',#16003,.T.);
#5300=FACE_OUTER_BOUND('',#16004,.T.);
#5301=FACE_OUTER_BOUND('',#16005,.T.);
#5302=FACE_OUTER_BOUND('',#16006,.T.);
#5303=FACE_OUTER_BOUND('',#16007,.T.);
#5304=FACE_OUTER_BOUND('',#16008,.T.);
#5305=FACE_OUTER_BOUND('',#16009,.T.);
#5306=FACE_OUTER_BOUND('',#16010,.T.);
#5307=FACE_OUTER_BOUND('',#16011,.T.);
#5308=FACE_OUTER_BOUND('',#16012,.T.);
#5309=FACE_OUTER_BOUND('',#16013,.T.);
#5310=FACE_OUTER_BOUND('',#16014,.T.);
#5311=FACE_OUTER_BOUND('',#16015,.T.);
#5312=FACE_OUTER_BOUND('',#16016,.T.);
#5313=FACE_OUTER_BOUND('',#16017,.T.);
#5314=FACE_OUTER_BOUND('',#16018,.T.);
#5315=FACE_OUTER_BOUND('',#16019,.T.);
#5316=FACE_OUTER_BOUND('',#16020,.T.);
#5317=FACE_OUTER_BOUND('',#16021,.T.);
#5318=FACE_OUTER_BOUND('',#16022,.T.);
#5319=FACE_OUTER_BOUND('',#16023,.T.);
#5320=FACE_OUTER_BOUND('',#16024,.T.);
#5321=FACE_OUTER_BOUND('',#16025,.T.);
#5322=FACE_OUTER_BOUND('',#16026,.T.);
#5323=FACE_OUTER_BOUND('',#16027,.T.);
#5324=FACE_OUTER_BOUND('',#16028,.T.);
#5325=FACE_OUTER_BOUND('',#16029,.T.);
#5326=FACE_OUTER_BOUND('',#16030,.T.);
#5327=FACE_OUTER_BOUND('',#16031,.T.);
#5328=FACE_OUTER_BOUND('',#16032,.T.);
#5329=FACE_OUTER_BOUND('',#16033,.T.);
#5330=FACE_OUTER_BOUND('',#16034,.T.);
#5331=FACE_OUTER_BOUND('',#16035,.T.);
#5332=FACE_OUTER_BOUND('',#16036,.T.);
#5333=FACE_OUTER_BOUND('',#16037,.T.);
#5334=FACE_OUTER_BOUND('',#16038,.T.);
#5335=FACE_OUTER_BOUND('',#16039,.T.);
#5336=FACE_OUTER_BOUND('',#16040,.T.);
#5337=FACE_OUTER_BOUND('',#16041,.T.);
#5338=FACE_OUTER_BOUND('',#16042,.T.);
#5339=FACE_OUTER_BOUND('',#16043,.T.);
#5340=FACE_OUTER_BOUND('',#16044,.T.);
#5341=FACE_OUTER_BOUND('',#16045,.T.);
#5342=FACE_OUTER_BOUND('',#16046,.T.);
#5343=FACE_OUTER_BOUND('',#16047,.T.);
#5344=FACE_OUTER_BOUND('',#16048,.T.);
#5345=FACE_OUTER_BOUND('',#16049,.T.);
#5346=FACE_OUTER_BOUND('',#16050,.T.);
#5347=FACE_OUTER_BOUND('',#16051,.T.);
#5348=FACE_OUTER_BOUND('',#16052,.T.);
#5349=FACE_OUTER_BOUND('',#16053,.T.);
#5350=FACE_OUTER_BOUND('',#16054,.T.);
#5351=FACE_OUTER_BOUND('',#16055,.T.);
#5352=FACE_OUTER_BOUND('',#16056,.T.);
#5353=FACE_OUTER_BOUND('',#16057,.T.);
#5354=FACE_OUTER_BOUND('',#16058,.T.);
#5355=FACE_OUTER_BOUND('',#16059,.T.);
#5356=FACE_OUTER_BOUND('',#16060,.T.);
#5357=FACE_OUTER_BOUND('',#16061,.T.);
#5358=FACE_OUTER_BOUND('',#16062,.T.);
#5359=FACE_OUTER_BOUND('',#16063,.T.);
#5360=FACE_OUTER_BOUND('',#16064,.T.);
#5361=FACE_OUTER_BOUND('',#16065,.T.);
#5362=FACE_OUTER_BOUND('',#16066,.T.);
#5363=FACE_OUTER_BOUND('',#16067,.T.);
#5364=FACE_OUTER_BOUND('',#16068,.T.);
#5365=FACE_OUTER_BOUND('',#16069,.T.);
#5366=FACE_OUTER_BOUND('',#16070,.T.);
#5367=FACE_OUTER_BOUND('',#16071,.T.);
#5368=FACE_OUTER_BOUND('',#16072,.T.);
#5369=FACE_OUTER_BOUND('',#16073,.T.);
#5370=FACE_OUTER_BOUND('',#16074,.T.);
#5371=FACE_OUTER_BOUND('',#16075,.T.);
#5372=FACE_OUTER_BOUND('',#16076,.T.);
#5373=FACE_OUTER_BOUND('',#16077,.T.);
#5374=FACE_OUTER_BOUND('',#16078,.T.);
#5375=FACE_OUTER_BOUND('',#16079,.T.);
#5376=FACE_OUTER_BOUND('',#16080,.T.);
#5377=FACE_OUTER_BOUND('',#16081,.T.);
#5378=FACE_OUTER_BOUND('',#16082,.T.);
#5379=FACE_OUTER_BOUND('',#16083,.T.);
#5380=FACE_OUTER_BOUND('',#16084,.T.);
#5381=FACE_OUTER_BOUND('',#16085,.T.);
#5382=FACE_OUTER_BOUND('',#16086,.T.);
#5383=FACE_OUTER_BOUND('',#16087,.T.);
#5384=FACE_OUTER_BOUND('',#16088,.T.);
#5385=FACE_OUTER_BOUND('',#16089,.T.);
#5386=FACE_OUTER_BOUND('',#16090,.T.);
#5387=FACE_OUTER_BOUND('',#16091,.T.);
#5388=FACE_OUTER_BOUND('',#16092,.T.);
#5389=FACE_OUTER_BOUND('',#16093,.T.);
#5390=FACE_OUTER_BOUND('',#16094,.T.);
#5391=FACE_OUTER_BOUND('',#16095,.T.);
#5392=FACE_OUTER_BOUND('',#16096,.T.);
#5393=FACE_OUTER_BOUND('',#16097,.T.);
#5394=FACE_OUTER_BOUND('',#16098,.T.);
#5395=FACE_OUTER_BOUND('',#16099,.T.);
#5396=FACE_OUTER_BOUND('',#16100,.T.);
#5397=FACE_OUTER_BOUND('',#16101,.T.);
#5398=FACE_OUTER_BOUND('',#16102,.T.);
#5399=FACE_OUTER_BOUND('',#16103,.T.);
#5400=FACE_OUTER_BOUND('',#16104,.T.);
#5401=FACE_OUTER_BOUND('',#16105,.T.);
#5402=FACE_OUTER_BOUND('',#16106,.T.);
#5403=FACE_OUTER_BOUND('',#16107,.T.);
#5404=FACE_OUTER_BOUND('',#16108,.T.);
#5405=FACE_OUTER_BOUND('',#16109,.T.);
#5406=FACE_OUTER_BOUND('',#16110,.T.);
#5407=FACE_OUTER_BOUND('',#16111,.T.);
#5408=FACE_OUTER_BOUND('',#16112,.T.);
#5409=FACE_OUTER_BOUND('',#16113,.T.);
#5410=FACE_OUTER_BOUND('',#16114,.T.);
#5411=FACE_OUTER_BOUND('',#16115,.T.);
#5412=FACE_OUTER_BOUND('',#16116,.T.);
#5413=FACE_OUTER_BOUND('',#16117,.T.);
#5414=FACE_OUTER_BOUND('',#16118,.T.);
#5415=FACE_OUTER_BOUND('',#16119,.T.);
#5416=FACE_OUTER_BOUND('',#16120,.T.);
#5417=FACE_OUTER_BOUND('',#16121,.T.);
#5418=FACE_OUTER_BOUND('',#16122,.T.);
#5419=FACE_OUTER_BOUND('',#16123,.T.);
#5420=FACE_OUTER_BOUND('',#16124,.T.);
#5421=FACE_OUTER_BOUND('',#16125,.T.);
#5422=FACE_OUTER_BOUND('',#16126,.T.);
#5423=FACE_OUTER_BOUND('',#16127,.T.);
#5424=FACE_OUTER_BOUND('',#16128,.T.);
#5425=FACE_OUTER_BOUND('',#16129,.T.);
#5426=FACE_OUTER_BOUND('',#16130,.T.);
#5427=FACE_OUTER_BOUND('',#16131,.T.);
#5428=FACE_OUTER_BOUND('',#16132,.T.);
#5429=FACE_OUTER_BOUND('',#16133,.T.);
#5430=FACE_OUTER_BOUND('',#16134,.T.);
#5431=FACE_OUTER_BOUND('',#16135,.T.);
#5432=FACE_OUTER_BOUND('',#16136,.T.);
#5433=FACE_OUTER_BOUND('',#16137,.T.);
#5434=FACE_OUTER_BOUND('',#16138,.T.);
#5435=FACE_OUTER_BOUND('',#16139,.T.);
#5436=FACE_OUTER_BOUND('',#16140,.T.);
#5437=FACE_OUTER_BOUND('',#16141,.T.);
#5438=FACE_OUTER_BOUND('',#16142,.T.);
#5439=FACE_OUTER_BOUND('',#16143,.T.);
#5440=FACE_OUTER_BOUND('',#16144,.T.);
#5441=FACE_OUTER_BOUND('',#16145,.T.);
#5442=FACE_OUTER_BOUND('',#16146,.T.);
#5443=FACE_OUTER_BOUND('',#16147,.T.);
#5444=FACE_OUTER_BOUND('',#16148,.T.);
#5445=FACE_OUTER_BOUND('',#16149,.T.);
#5446=FACE_OUTER_BOUND('',#16150,.T.);
#5447=FACE_OUTER_BOUND('',#16151,.T.);
#5448=FACE_OUTER_BOUND('',#16152,.T.);
#5449=FACE_OUTER_BOUND('',#16153,.T.);
#5450=FACE_OUTER_BOUND('',#16154,.T.);
#5451=FACE_OUTER_BOUND('',#16155,.T.);
#5452=FACE_OUTER_BOUND('',#16156,.T.);
#5453=FACE_OUTER_BOUND('',#16157,.T.);
#5454=FACE_OUTER_BOUND('',#16158,.T.);
#5455=FACE_OUTER_BOUND('',#16159,.T.);
#5456=FACE_OUTER_BOUND('',#16160,.T.);
#5457=FACE_OUTER_BOUND('',#16161,.T.);
#5458=FACE_OUTER_BOUND('',#16162,.T.);
#5459=FACE_OUTER_BOUND('',#16163,.T.);
#5460=FACE_OUTER_BOUND('',#16164,.T.);
#5461=FACE_OUTER_BOUND('',#16165,.T.);
#5462=FACE_OUTER_BOUND('',#16166,.T.);
#5463=FACE_OUTER_BOUND('',#16167,.T.);
#5464=FACE_OUTER_BOUND('',#16168,.T.);
#5465=FACE_OUTER_BOUND('',#16169,.T.);
#5466=FACE_OUTER_BOUND('',#16170,.T.);
#5467=FACE_OUTER_BOUND('',#16171,.T.);
#5468=FACE_OUTER_BOUND('',#16172,.T.);
#5469=FACE_OUTER_BOUND('',#16173,.T.);
#5470=FACE_OUTER_BOUND('',#16174,.T.);
#5471=FACE_OUTER_BOUND('',#16175,.T.);
#5472=FACE_OUTER_BOUND('',#16176,.T.);
#5473=FACE_OUTER_BOUND('',#16177,.T.);
#5474=FACE_OUTER_BOUND('',#16178,.T.);
#5475=FACE_OUTER_BOUND('',#16179,.T.);
#5476=FACE_OUTER_BOUND('',#16180,.T.);
#5477=FACE_OUTER_BOUND('',#16181,.T.);
#5478=FACE_OUTER_BOUND('',#16182,.T.);
#5479=FACE_OUTER_BOUND('',#16183,.T.);
#5480=FACE_OUTER_BOUND('',#16184,.T.);
#5481=FACE_OUTER_BOUND('',#16185,.T.);
#5482=FACE_OUTER_BOUND('',#16186,.T.);
#5483=FACE_OUTER_BOUND('',#16187,.T.);
#5484=FACE_OUTER_BOUND('',#16188,.T.);
#5485=FACE_OUTER_BOUND('',#16189,.T.);
#5486=FACE_OUTER_BOUND('',#16190,.T.);
#5487=FACE_OUTER_BOUND('',#16191,.T.);
#5488=FACE_OUTER_BOUND('',#16192,.T.);
#5489=FACE_OUTER_BOUND('',#16193,.T.);
#5490=FACE_OUTER_BOUND('',#16194,.T.);
#5491=FACE_OUTER_BOUND('',#16195,.T.);
#5492=FACE_OUTER_BOUND('',#16196,.T.);
#5493=FACE_OUTER_BOUND('',#16197,.T.);
#5494=FACE_OUTER_BOUND('',#16198,.T.);
#5495=FACE_OUTER_BOUND('',#16199,.T.);
#5496=FACE_OUTER_BOUND('',#16200,.T.);
#5497=FACE_OUTER_BOUND('',#16201,.T.);
#5498=FACE_OUTER_BOUND('',#16202,.T.);
#5499=FACE_OUTER_BOUND('',#16203,.T.);
#5500=FACE_OUTER_BOUND('',#16204,.T.);
#5501=FACE_OUTER_BOUND('',#16205,.T.);
#5502=FACE_OUTER_BOUND('',#16206,.T.);
#5503=FACE_OUTER_BOUND('',#16207,.T.);
#5504=FACE_OUTER_BOUND('',#16208,.T.);
#5505=FACE_OUTER_BOUND('',#16209,.T.);
#5506=FACE_OUTER_BOUND('',#16210,.T.);
#5507=FACE_OUTER_BOUND('',#16211,.T.);
#5508=FACE_OUTER_BOUND('',#16212,.T.);
#5509=FACE_OUTER_BOUND('',#16213,.T.);
#5510=FACE_OUTER_BOUND('',#16214,.T.);
#5511=FACE_OUTER_BOUND('',#16215,.T.);
#5512=FACE_OUTER_BOUND('',#16216,.T.);
#5513=FACE_OUTER_BOUND('',#16217,.T.);
#5514=FACE_OUTER_BOUND('',#16218,.T.);
#5515=FACE_OUTER_BOUND('',#16219,.T.);
#5516=FACE_OUTER_BOUND('',#16220,.T.);
#5517=FACE_OUTER_BOUND('',#16221,.T.);
#5518=FACE_OUTER_BOUND('',#16222,.T.);
#5519=FACE_OUTER_BOUND('',#16223,.T.);
#5520=FACE_OUTER_BOUND('',#16224,.T.);
#5521=FACE_OUTER_BOUND('',#16225,.T.);
#5522=FACE_OUTER_BOUND('',#16226,.T.);
#5523=FACE_OUTER_BOUND('',#16227,.T.);
#5524=FACE_OUTER_BOUND('',#16228,.T.);
#5525=FACE_OUTER_BOUND('',#16229,.T.);
#5526=FACE_OUTER_BOUND('',#16230,.T.);
#5527=FACE_OUTER_BOUND('',#16231,.T.);
#5528=FACE_OUTER_BOUND('',#16232,.T.);
#5529=FACE_OUTER_BOUND('',#16233,.T.);
#5530=FACE_OUTER_BOUND('',#16234,.T.);
#5531=FACE_OUTER_BOUND('',#16235,.T.);
#5532=FACE_OUTER_BOUND('',#16236,.T.);
#5533=FACE_OUTER_BOUND('',#16237,.T.);
#5534=FACE_OUTER_BOUND('',#16238,.T.);
#5535=FACE_OUTER_BOUND('',#16239,.T.);
#5536=FACE_OUTER_BOUND('',#16240,.T.);
#5537=FACE_OUTER_BOUND('',#16241,.T.);
#5538=FACE_OUTER_BOUND('',#16242,.T.);
#5539=FACE_OUTER_BOUND('',#16243,.T.);
#5540=FACE_OUTER_BOUND('',#16244,.T.);
#5541=FACE_OUTER_BOUND('',#16245,.T.);
#5542=FACE_OUTER_BOUND('',#16246,.T.);
#5543=FACE_OUTER_BOUND('',#16247,.T.);
#5544=FACE_OUTER_BOUND('',#16248,.T.);
#5545=FACE_OUTER_BOUND('',#16249,.T.);
#5546=FACE_OUTER_BOUND('',#16250,.T.);
#5547=FACE_OUTER_BOUND('',#16251,.T.);
#5548=FACE_OUTER_BOUND('',#16252,.T.);
#5549=FACE_OUTER_BOUND('',#16253,.T.);
#5550=FACE_OUTER_BOUND('',#16254,.T.);
#5551=FACE_OUTER_BOUND('',#16255,.T.);
#5552=FACE_OUTER_BOUND('',#16256,.T.);
#5553=FACE_OUTER_BOUND('',#16257,.T.);
#5554=FACE_OUTER_BOUND('',#16258,.T.);
#5555=FACE_OUTER_BOUND('',#16259,.T.);
#5556=FACE_OUTER_BOUND('',#16260,.T.);
#5557=FACE_OUTER_BOUND('',#16261,.T.);
#5558=FACE_OUTER_BOUND('',#16262,.T.);
#5559=FACE_OUTER_BOUND('',#16263,.T.);
#5560=FACE_OUTER_BOUND('',#16264,.T.);
#5561=FACE_OUTER_BOUND('',#16265,.T.);
#5562=FACE_OUTER_BOUND('',#16266,.T.);
#5563=FACE_OUTER_BOUND('',#16267,.T.);
#5564=FACE_OUTER_BOUND('',#16268,.T.);
#5565=FACE_OUTER_BOUND('',#16269,.T.);
#5566=FACE_OUTER_BOUND('',#16270,.T.);
#5567=FACE_OUTER_BOUND('',#16271,.T.);
#5568=FACE_OUTER_BOUND('',#16272,.T.);
#5569=FACE_OUTER_BOUND('',#16273,.T.);
#5570=FACE_OUTER_BOUND('',#16274,.T.);
#5571=FACE_OUTER_BOUND('',#16275,.T.);
#5572=FACE_OUTER_BOUND('',#16276,.T.);
#5573=FACE_OUTER_BOUND('',#16277,.T.);
#5574=FACE_OUTER_BOUND('',#16278,.T.);
#5575=FACE_OUTER_BOUND('',#16279,.T.);
#5576=FACE_OUTER_BOUND('',#16280,.T.);
#5577=FACE_OUTER_BOUND('',#16281,.T.);
#5578=FACE_OUTER_BOUND('',#16282,.T.);
#5579=FACE_OUTER_BOUND('',#16283,.T.);
#5580=FACE_OUTER_BOUND('',#16284,.T.);
#5581=FACE_OUTER_BOUND('',#16285,.T.);
#5582=FACE_OUTER_BOUND('',#16286,.T.);
#5583=FACE_OUTER_BOUND('',#16287,.T.);
#5584=FACE_OUTER_BOUND('',#16288,.T.);
#5585=FACE_OUTER_BOUND('',#16289,.T.);
#5586=FACE_OUTER_BOUND('',#16290,.T.);
#5587=FACE_OUTER_BOUND('',#16291,.T.);
#5588=FACE_OUTER_BOUND('',#16292,.T.);
#5589=FACE_OUTER_BOUND('',#16293,.T.);
#5590=FACE_OUTER_BOUND('',#16294,.T.);
#5591=FACE_OUTER_BOUND('',#16295,.T.);
#5592=FACE_OUTER_BOUND('',#16296,.T.);
#5593=FACE_OUTER_BOUND('',#16297,.T.);
#5594=FACE_OUTER_BOUND('',#16298,.T.);
#5595=FACE_OUTER_BOUND('',#16299,.T.);
#5596=FACE_OUTER_BOUND('',#16300,.T.);
#5597=FACE_OUTER_BOUND('',#16301,.T.);
#5598=FACE_OUTER_BOUND('',#16302,.T.);
#5599=FACE_OUTER_BOUND('',#16303,.T.);
#5600=FACE_OUTER_BOUND('',#16304,.T.);
#5601=FACE_OUTER_BOUND('',#16305,.T.);
#5602=FACE_OUTER_BOUND('',#16306,.T.);
#5603=FACE_OUTER_BOUND('',#16307,.T.);
#5604=FACE_OUTER_BOUND('',#16308,.T.);
#5605=FACE_OUTER_BOUND('',#16309,.T.);
#5606=FACE_OUTER_BOUND('',#16310,.T.);
#5607=FACE_OUTER_BOUND('',#16311,.T.);
#5608=FACE_OUTER_BOUND('',#16312,.T.);
#5609=FACE_OUTER_BOUND('',#16313,.T.);
#5610=FACE_OUTER_BOUND('',#16314,.T.);
#5611=FACE_OUTER_BOUND('',#16315,.T.);
#5612=FACE_OUTER_BOUND('',#16316,.T.);
#5613=FACE_OUTER_BOUND('',#16317,.T.);
#5614=FACE_OUTER_BOUND('',#16318,.T.);
#5615=FACE_OUTER_BOUND('',#16319,.T.);
#5616=FACE_OUTER_BOUND('',#16320,.T.);
#5617=FACE_OUTER_BOUND('',#16321,.T.);
#5618=FACE_OUTER_BOUND('',#16322,.T.);
#5619=FACE_OUTER_BOUND('',#16323,.T.);
#5620=FACE_OUTER_BOUND('',#16324,.T.);
#5621=FACE_OUTER_BOUND('',#16325,.T.);
#5622=FACE_OUTER_BOUND('',#16326,.T.);
#5623=FACE_OUTER_BOUND('',#16327,.T.);
#5624=FACE_OUTER_BOUND('',#16328,.T.);
#5625=FACE_OUTER_BOUND('',#16329,.T.);
#5626=FACE_OUTER_BOUND('',#16330,.T.);
#5627=FACE_OUTER_BOUND('',#16331,.T.);
#5628=FACE_OUTER_BOUND('',#16332,.T.);
#5629=FACE_OUTER_BOUND('',#16333,.T.);
#5630=FACE_OUTER_BOUND('',#16334,.T.);
#5631=FACE_OUTER_BOUND('',#16335,.T.);
#5632=FACE_OUTER_BOUND('',#16336,.T.);
#5633=FACE_OUTER_BOUND('',#16337,.T.);
#5634=FACE_OUTER_BOUND('',#16338,.T.);
#5635=FACE_OUTER_BOUND('',#16339,.T.);
#5636=FACE_OUTER_BOUND('',#16340,.T.);
#5637=FACE_OUTER_BOUND('',#16341,.T.);
#5638=FACE_OUTER_BOUND('',#16342,.T.);
#5639=FACE_OUTER_BOUND('',#16343,.T.);
#5640=FACE_OUTER_BOUND('',#16344,.T.);
#5641=FACE_OUTER_BOUND('',#16345,.T.);
#5642=FACE_OUTER_BOUND('',#16346,.T.);
#5643=FACE_OUTER_BOUND('',#16347,.T.);
#5644=FACE_OUTER_BOUND('',#16348,.T.);
#5645=FACE_OUTER_BOUND('',#16349,.T.);
#5646=FACE_OUTER_BOUND('',#16350,.T.);
#5647=FACE_OUTER_BOUND('',#16351,.T.);
#5648=FACE_OUTER_BOUND('',#16352,.T.);
#5649=FACE_OUTER_BOUND('',#16353,.T.);
#5650=FACE_OUTER_BOUND('',#16354,.T.);
#5651=FACE_OUTER_BOUND('',#16355,.T.);
#5652=FACE_OUTER_BOUND('',#16356,.T.);
#5653=FACE_OUTER_BOUND('',#16357,.T.);
#5654=FACE_OUTER_BOUND('',#16358,.T.);
#5655=FACE_OUTER_BOUND('',#16359,.T.);
#5656=FACE_OUTER_BOUND('',#16360,.T.);
#5657=FACE_OUTER_BOUND('',#16361,.T.);
#5658=FACE_OUTER_BOUND('',#16362,.T.);
#5659=FACE_OUTER_BOUND('',#16363,.T.);
#5660=FACE_OUTER_BOUND('',#16364,.T.);
#5661=FACE_OUTER_BOUND('',#16365,.T.);
#5662=FACE_OUTER_BOUND('',#16366,.T.);
#5663=FACE_OUTER_BOUND('',#16367,.T.);
#5664=FACE_OUTER_BOUND('',#16368,.T.);
#5665=FACE_OUTER_BOUND('',#16369,.T.);
#5666=FACE_OUTER_BOUND('',#16370,.T.);
#5667=FACE_OUTER_BOUND('',#16371,.T.);
#5668=FACE_OUTER_BOUND('',#16372,.T.);
#5669=FACE_OUTER_BOUND('',#16373,.T.);
#5670=FACE_OUTER_BOUND('',#16374,.T.);
#5671=FACE_OUTER_BOUND('',#16375,.T.);
#5672=FACE_OUTER_BOUND('',#16376,.T.);
#5673=FACE_OUTER_BOUND('',#16377,.T.);
#5674=FACE_OUTER_BOUND('',#16378,.T.);
#5675=FACE_OUTER_BOUND('',#16379,.T.);
#5676=FACE_OUTER_BOUND('',#16380,.T.);
#5677=FACE_OUTER_BOUND('',#16381,.T.);
#5678=FACE_OUTER_BOUND('',#16382,.T.);
#5679=FACE_OUTER_BOUND('',#16383,.T.);
#5680=FACE_OUTER_BOUND('',#16384,.T.);
#5681=FACE_OUTER_BOUND('',#16385,.T.);
#5682=FACE_OUTER_BOUND('',#16386,.T.);
#5683=FACE_OUTER_BOUND('',#16387,.T.);
#5684=FACE_OUTER_BOUND('',#16388,.T.);
#5685=FACE_OUTER_BOUND('',#16389,.T.);
#5686=FACE_OUTER_BOUND('',#16390,.T.);
#5687=FACE_OUTER_BOUND('',#16391,.T.);
#5688=FACE_OUTER_BOUND('',#16392,.T.);
#5689=FACE_OUTER_BOUND('',#16393,.T.);
#5690=FACE_OUTER_BOUND('',#16394,.T.);
#5691=FACE_OUTER_BOUND('',#16395,.T.);
#5692=FACE_OUTER_BOUND('',#16396,.T.);
#5693=FACE_OUTER_BOUND('',#16397,.T.);
#5694=FACE_OUTER_BOUND('',#16398,.T.);
#5695=FACE_OUTER_BOUND('',#16399,.T.);
#5696=FACE_OUTER_BOUND('',#16400,.T.);
#5697=FACE_OUTER_BOUND('',#16401,.T.);
#5698=FACE_OUTER_BOUND('',#16402,.T.);
#5699=FACE_OUTER_BOUND('',#16403,.T.);
#5700=FACE_OUTER_BOUND('',#16404,.T.);
#5701=FACE_OUTER_BOUND('',#16405,.T.);
#5702=FACE_OUTER_BOUND('',#16406,.T.);
#5703=FACE_OUTER_BOUND('',#16407,.T.);
#5704=FACE_OUTER_BOUND('',#16408,.T.);
#5705=FACE_OUTER_BOUND('',#16409,.T.);
#5706=FACE_OUTER_BOUND('',#16410,.T.);
#5707=FACE_OUTER_BOUND('',#16411,.T.);
#5708=FACE_OUTER_BOUND('',#16412,.T.);
#5709=FACE_OUTER_BOUND('',#16413,.T.);
#5710=FACE_OUTER_BOUND('',#16414,.T.);
#5711=FACE_OUTER_BOUND('',#16415,.T.);
#5712=FACE_OUTER_BOUND('',#16416,.T.);
#5713=FACE_OUTER_BOUND('',#16417,.T.);
#5714=FACE_OUTER_BOUND('',#16418,.T.);
#5715=FACE_OUTER_BOUND('',#16419,.T.);
#5716=FACE_OUTER_BOUND('',#16420,.T.);
#5717=FACE_OUTER_BOUND('',#16421,.T.);
#5718=FACE_OUTER_BOUND('',#16422,.T.);
#5719=FACE_OUTER_BOUND('',#16423,.T.);
#5720=FACE_OUTER_BOUND('',#16424,.T.);
#5721=FACE_OUTER_BOUND('',#16425,.T.);
#5722=FACE_OUTER_BOUND('',#16426,.T.);
#5723=FACE_OUTER_BOUND('',#16427,.T.);
#5724=FACE_OUTER_BOUND('',#16428,.T.);
#5725=FACE_OUTER_BOUND('',#16429,.T.);
#5726=FACE_OUTER_BOUND('',#16430,.T.);
#5727=FACE_OUTER_BOUND('',#16431,.T.);
#5728=FACE_OUTER_BOUND('',#16432,.T.);
#5729=FACE_OUTER_BOUND('',#16433,.T.);
#5730=FACE_OUTER_BOUND('',#16434,.T.);
#5731=FACE_OUTER_BOUND('',#16435,.T.);
#5732=FACE_OUTER_BOUND('',#16436,.T.);
#5733=FACE_OUTER_BOUND('',#16437,.T.);
#5734=FACE_OUTER_BOUND('',#16438,.T.);
#5735=FACE_OUTER_BOUND('',#16439,.T.);
#5736=FACE_OUTER_BOUND('',#16440,.T.);
#5737=FACE_OUTER_BOUND('',#16441,.T.);
#5738=FACE_OUTER_BOUND('',#16442,.T.);
#5739=FACE_OUTER_BOUND('',#16443,.T.);
#5740=FACE_OUTER_BOUND('',#16444,.T.);
#5741=FACE_OUTER_BOUND('',#16445,.T.);
#5742=FACE_OUTER_BOUND('',#16446,.T.);
#5743=FACE_OUTER_BOUND('',#16447,.T.);
#5744=FACE_OUTER_BOUND('',#16448,.T.);
#5745=FACE_OUTER_BOUND('',#16449,.T.);
#5746=FACE_OUTER_BOUND('',#16450,.T.);
#5747=FACE_OUTER_BOUND('',#16451,.T.);
#5748=FACE_OUTER_BOUND('',#16452,.T.);
#5749=FACE_OUTER_BOUND('',#16453,.T.);
#5750=FACE_OUTER_BOUND('',#16454,.T.);
#5751=FACE_OUTER_BOUND('',#16455,.T.);
#5752=FACE_OUTER_BOUND('',#16456,.T.);
#5753=FACE_OUTER_BOUND('',#16457,.T.);
#5754=FACE_OUTER_BOUND('',#16458,.T.);
#5755=FACE_OUTER_BOUND('',#16459,.T.);
#5756=FACE_OUTER_BOUND('',#16460,.T.);
#5757=FACE_OUTER_BOUND('',#16461,.T.);
#5758=FACE_OUTER_BOUND('',#16462,.T.);
#5759=FACE_OUTER_BOUND('',#16463,.T.);
#5760=FACE_OUTER_BOUND('',#16464,.T.);
#5761=FACE_OUTER_BOUND('',#16465,.T.);
#5762=FACE_OUTER_BOUND('',#16466,.T.);
#5763=FACE_OUTER_BOUND('',#16467,.T.);
#5764=FACE_OUTER_BOUND('',#16468,.T.);
#5765=FACE_OUTER_BOUND('',#16469,.T.);
#5766=FACE_OUTER_BOUND('',#16470,.T.);
#5767=FACE_OUTER_BOUND('',#16471,.T.);
#5768=FACE_OUTER_BOUND('',#16472,.T.);
#5769=FACE_OUTER_BOUND('',#16473,.T.);
#5770=FACE_OUTER_BOUND('',#16474,.T.);
#5771=FACE_OUTER_BOUND('',#16475,.T.);
#5772=FACE_OUTER_BOUND('',#16476,.T.);
#5773=FACE_OUTER_BOUND('',#16477,.T.);
#5774=FACE_OUTER_BOUND('',#16478,.T.);
#5775=FACE_OUTER_BOUND('',#16479,.T.);
#5776=FACE_OUTER_BOUND('',#16480,.T.);
#5777=FACE_OUTER_BOUND('',#16481,.T.);
#5778=FACE_OUTER_BOUND('',#16482,.T.);
#5779=FACE_OUTER_BOUND('',#16483,.T.);
#5780=FACE_OUTER_BOUND('',#16484,.T.);
#5781=FACE_OUTER_BOUND('',#16485,.T.);
#5782=FACE_OUTER_BOUND('',#16486,.T.);
#5783=FACE_OUTER_BOUND('',#16487,.T.);
#5784=FACE_OUTER_BOUND('',#16488,.T.);
#5785=FACE_OUTER_BOUND('',#16489,.T.);
#5786=FACE_OUTER_BOUND('',#16490,.T.);
#5787=FACE_OUTER_BOUND('',#16491,.T.);
#5788=FACE_OUTER_BOUND('',#16492,.T.);
#5789=FACE_OUTER_BOUND('',#16493,.T.);
#5790=FACE_OUTER_BOUND('',#16494,.T.);
#5791=FACE_OUTER_BOUND('',#16495,.T.);
#5792=FACE_OUTER_BOUND('',#16496,.T.);
#5793=FACE_OUTER_BOUND('',#16497,.T.);
#5794=FACE_OUTER_BOUND('',#16498,.T.);
#5795=FACE_OUTER_BOUND('',#16499,.T.);
#5796=FACE_OUTER_BOUND('',#16500,.T.);
#5797=FACE_OUTER_BOUND('',#16501,.T.);
#5798=FACE_OUTER_BOUND('',#16502,.T.);
#5799=FACE_OUTER_BOUND('',#16503,.T.);
#5800=FACE_OUTER_BOUND('',#16504,.T.);
#5801=FACE_OUTER_BOUND('',#16505,.T.);
#5802=FACE_OUTER_BOUND('',#16506,.T.);
#5803=FACE_OUTER_BOUND('',#16507,.T.);
#5804=FACE_OUTER_BOUND('',#16508,.T.);
#5805=FACE_OUTER_BOUND('',#16509,.T.);
#5806=FACE_OUTER_BOUND('',#16510,.T.);
#5807=FACE_OUTER_BOUND('',#16511,.T.);
#5808=FACE_OUTER_BOUND('',#16512,.T.);
#5809=FACE_OUTER_BOUND('',#16513,.T.);
#5810=FACE_OUTER_BOUND('',#16514,.T.);
#5811=FACE_OUTER_BOUND('',#16515,.T.);
#5812=FACE_OUTER_BOUND('',#16516,.T.);
#5813=FACE_OUTER_BOUND('',#16517,.T.);
#5814=FACE_OUTER_BOUND('',#16518,.T.);
#5815=FACE_OUTER_BOUND('',#16519,.T.);
#5816=FACE_OUTER_BOUND('',#16520,.T.);
#5817=FACE_OUTER_BOUND('',#16521,.T.);
#5818=FACE_OUTER_BOUND('',#16522,.T.);
#5819=FACE_OUTER_BOUND('',#16523,.T.);
#5820=FACE_OUTER_BOUND('',#16524,.T.);
#5821=FACE_OUTER_BOUND('',#16525,.T.);
#5822=FACE_OUTER_BOUND('',#16526,.T.);
#5823=FACE_OUTER_BOUND('',#16527,.T.);
#5824=FACE_OUTER_BOUND('',#16528,.T.);
#5825=FACE_OUTER_BOUND('',#16529,.T.);
#5826=FACE_OUTER_BOUND('',#16530,.T.);
#5827=FACE_OUTER_BOUND('',#16531,.T.);
#5828=FACE_OUTER_BOUND('',#16532,.T.);
#5829=FACE_OUTER_BOUND('',#16533,.T.);
#5830=FACE_OUTER_BOUND('',#16534,.T.);
#5831=FACE_OUTER_BOUND('',#16535,.T.);
#5832=FACE_OUTER_BOUND('',#16536,.T.);
#5833=FACE_OUTER_BOUND('',#16537,.T.);
#5834=FACE_OUTER_BOUND('',#16538,.T.);
#5835=FACE_OUTER_BOUND('',#16539,.T.);
#5836=FACE_OUTER_BOUND('',#16540,.T.);
#5837=FACE_OUTER_BOUND('',#16541,.T.);
#5838=FACE_OUTER_BOUND('',#16542,.T.);
#5839=FACE_OUTER_BOUND('',#16543,.T.);
#5840=FACE_OUTER_BOUND('',#16544,.T.);
#5841=FACE_OUTER_BOUND('',#16545,.T.);
#5842=FACE_OUTER_BOUND('',#16546,.T.);
#5843=FACE_OUTER_BOUND('',#16547,.T.);
#5844=FACE_OUTER_BOUND('',#16548,.T.);
#5845=FACE_OUTER_BOUND('',#16549,.T.);
#5846=FACE_OUTER_BOUND('',#16550,.T.);
#5847=FACE_OUTER_BOUND('',#16551,.T.);
#5848=FACE_OUTER_BOUND('',#16552,.T.);
#5849=FACE_OUTER_BOUND('',#16553,.T.);
#5850=FACE_OUTER_BOUND('',#16554,.T.);
#5851=FACE_OUTER_BOUND('',#16555,.T.);
#5852=FACE_OUTER_BOUND('',#16556,.T.);
#5853=FACE_OUTER_BOUND('',#16557,.T.);
#5854=FACE_OUTER_BOUND('',#16558,.T.);
#5855=FACE_OUTER_BOUND('',#16559,.T.);
#5856=FACE_OUTER_BOUND('',#16560,.T.);
#5857=FACE_OUTER_BOUND('',#16561,.T.);
#5858=FACE_OUTER_BOUND('',#16562,.T.);
#5859=FACE_OUTER_BOUND('',#16563,.T.);
#5860=FACE_OUTER_BOUND('',#16564,.T.);
#5861=FACE_OUTER_BOUND('',#16565,.T.);
#5862=FACE_OUTER_BOUND('',#16566,.T.);
#5863=FACE_OUTER_BOUND('',#16567,.T.);
#5864=FACE_OUTER_BOUND('',#16568,.T.);
#5865=FACE_OUTER_BOUND('',#16569,.T.);
#5866=FACE_OUTER_BOUND('',#16570,.T.);
#5867=FACE_OUTER_BOUND('',#16571,.T.);
#5868=FACE_OUTER_BOUND('',#16572,.T.);
#5869=FACE_OUTER_BOUND('',#16573,.T.);
#5870=FACE_OUTER_BOUND('',#16574,.T.);
#5871=FACE_OUTER_BOUND('',#16575,.T.);
#5872=FACE_OUTER_BOUND('',#16576,.T.);
#5873=FACE_OUTER_BOUND('',#16577,.T.);
#5874=FACE_OUTER_BOUND('',#16578,.T.);
#5875=FACE_OUTER_BOUND('',#16579,.T.);
#5876=FACE_OUTER_BOUND('',#16580,.T.);
#5877=FACE_OUTER_BOUND('',#16581,.T.);
#5878=FACE_OUTER_BOUND('',#16582,.T.);
#5879=FACE_OUTER_BOUND('',#16583,.T.);
#5880=FACE_OUTER_BOUND('',#16584,.T.);
#5881=FACE_OUTER_BOUND('',#16585,.T.);
#5882=FACE_OUTER_BOUND('',#16586,.T.);
#5883=FACE_OUTER_BOUND('',#16587,.T.);
#5884=FACE_OUTER_BOUND('',#16588,.T.);
#5885=FACE_OUTER_BOUND('',#16589,.T.);
#5886=FACE_OUTER_BOUND('',#16590,.T.);
#5887=FACE_OUTER_BOUND('',#16591,.T.);
#5888=FACE_OUTER_BOUND('',#16592,.T.);
#5889=FACE_OUTER_BOUND('',#16593,.T.);
#5890=FACE_OUTER_BOUND('',#16594,.T.);
#5891=FACE_OUTER_BOUND('',#16595,.T.);
#5892=FACE_OUTER_BOUND('',#16596,.T.);
#5893=FACE_OUTER_BOUND('',#16597,.T.);
#5894=FACE_OUTER_BOUND('',#16598,.T.);
#5895=FACE_OUTER_BOUND('',#16599,.T.);
#5896=FACE_OUTER_BOUND('',#16600,.T.);
#5897=FACE_OUTER_BOUND('',#16601,.T.);
#5898=FACE_OUTER_BOUND('',#16602,.T.);
#5899=FACE_OUTER_BOUND('',#16603,.T.);
#5900=FACE_OUTER_BOUND('',#16604,.T.);
#5901=FACE_OUTER_BOUND('',#16605,.T.);
#5902=FACE_OUTER_BOUND('',#16606,.T.);
#5903=FACE_OUTER_BOUND('',#16607,.T.);
#5904=FACE_OUTER_BOUND('',#16608,.T.);
#5905=FACE_OUTER_BOUND('',#16609,.T.);
#5906=FACE_OUTER_BOUND('',#16610,.T.);
#5907=FACE_OUTER_BOUND('',#16611,.T.);
#5908=FACE_OUTER_BOUND('',#16612,.T.);
#5909=FACE_OUTER_BOUND('',#16613,.T.);
#5910=FACE_OUTER_BOUND('',#16614,.T.);
#5911=FACE_OUTER_BOUND('',#16615,.T.);
#5912=FACE_OUTER_BOUND('',#16616,.T.);
#5913=FACE_OUTER_BOUND('',#16617,.T.);
#5914=FACE_OUTER_BOUND('',#16618,.T.);
#5915=FACE_OUTER_BOUND('',#16619,.T.);
#5916=FACE_OUTER_BOUND('',#16620,.T.);
#5917=FACE_OUTER_BOUND('',#16621,.T.);
#5918=FACE_OUTER_BOUND('',#16622,.T.);
#5919=FACE_OUTER_BOUND('',#16623,.T.);
#5920=FACE_OUTER_BOUND('',#16624,.T.);
#5921=FACE_OUTER_BOUND('',#16625,.T.);
#5922=FACE_OUTER_BOUND('',#16626,.T.);
#5923=FACE_OUTER_BOUND('',#16627,.T.);
#5924=FACE_OUTER_BOUND('',#16628,.T.);
#5925=FACE_OUTER_BOUND('',#16629,.T.);
#5926=FACE_OUTER_BOUND('',#16630,.T.);
#5927=FACE_OUTER_BOUND('',#16631,.T.);
#5928=FACE_OUTER_BOUND('',#16632,.T.);
#5929=FACE_OUTER_BOUND('',#16633,.T.);
#5930=FACE_OUTER_BOUND('',#16634,.T.);
#5931=FACE_OUTER_BOUND('',#16635,.T.);
#5932=FACE_OUTER_BOUND('',#16636,.T.);
#5933=FACE_OUTER_BOUND('',#16637,.T.);
#5934=FACE_OUTER_BOUND('',#16638,.T.);
#5935=FACE_OUTER_BOUND('',#16639,.T.);
#5936=FACE_OUTER_BOUND('',#16640,.T.);
#5937=FACE_OUTER_BOUND('',#16641,.T.);
#5938=FACE_OUTER_BOUND('',#16642,.T.);
#5939=FACE_OUTER_BOUND('',#16643,.T.);
#5940=FACE_OUTER_BOUND('',#16644,.T.);
#5941=FACE_OUTER_BOUND('',#16645,.T.);
#5942=FACE_OUTER_BOUND('',#16646,.T.);
#5943=FACE_OUTER_BOUND('',#16647,.T.);
#5944=FACE_OUTER_BOUND('',#16648,.T.);
#5945=FACE_OUTER_BOUND('',#16649,.T.);
#5946=FACE_OUTER_BOUND('',#16650,.T.);
#5947=FACE_OUTER_BOUND('',#16651,.T.);
#5948=FACE_OUTER_BOUND('',#16652,.T.);
#5949=FACE_OUTER_BOUND('',#16653,.T.);
#5950=FACE_OUTER_BOUND('',#16654,.T.);
#5951=FACE_OUTER_BOUND('',#16655,.T.);
#5952=FACE_OUTER_BOUND('',#16656,.T.);
#5953=FACE_OUTER_BOUND('',#16657,.T.);
#5954=FACE_OUTER_BOUND('',#16658,.T.);
#5955=FACE_OUTER_BOUND('',#16659,.T.);
#5956=FACE_OUTER_BOUND('',#16660,.T.);
#5957=FACE_OUTER_BOUND('',#16661,.T.);
#5958=FACE_OUTER_BOUND('',#16662,.T.);
#5959=FACE_OUTER_BOUND('',#16663,.T.);
#5960=FACE_OUTER_BOUND('',#16664,.T.);
#5961=FACE_OUTER_BOUND('',#16665,.T.);
#5962=FACE_OUTER_BOUND('',#16666,.T.);
#5963=FACE_OUTER_BOUND('',#16667,.T.);
#5964=FACE_OUTER_BOUND('',#16668,.T.);
#5965=FACE_OUTER_BOUND('',#16669,.T.);
#5966=FACE_OUTER_BOUND('',#16670,.T.);
#5967=FACE_OUTER_BOUND('',#16671,.T.);
#5968=FACE_OUTER_BOUND('',#16672,.T.);
#5969=FACE_OUTER_BOUND('',#16673,.T.);
#5970=FACE_OUTER_BOUND('',#16674,.T.);
#5971=FACE_OUTER_BOUND('',#16675,.T.);
#5972=FACE_OUTER_BOUND('',#16676,.T.);
#5973=FACE_OUTER_BOUND('',#16677,.T.);
#5974=FACE_OUTER_BOUND('',#16678,.T.);
#5975=FACE_OUTER_BOUND('',#16679,.T.);
#5976=FACE_OUTER_BOUND('',#16680,.T.);
#5977=FACE_OUTER_BOUND('',#16681,.T.);
#5978=FACE_OUTER_BOUND('',#16682,.T.);
#5979=FACE_OUTER_BOUND('',#16683,.T.);
#5980=FACE_OUTER_BOUND('',#16684,.T.);
#5981=FACE_OUTER_BOUND('',#16685,.T.);
#5982=FACE_OUTER_BOUND('',#16686,.T.);
#5983=FACE_OUTER_BOUND('',#16687,.T.);
#5984=FACE_OUTER_BOUND('',#16688,.T.);
#5985=FACE_OUTER_BOUND('',#16689,.T.);
#5986=FACE_OUTER_BOUND('',#16690,.T.);
#5987=FACE_OUTER_BOUND('',#16691,.T.);
#5988=FACE_OUTER_BOUND('',#16692,.T.);
#5989=FACE_OUTER_BOUND('',#16693,.T.);
#5990=FACE_OUTER_BOUND('',#16694,.T.);
#5991=FACE_OUTER_BOUND('',#16695,.T.);
#5992=FACE_OUTER_BOUND('',#16696,.T.);
#5993=FACE_OUTER_BOUND('',#16697,.T.);
#5994=FACE_OUTER_BOUND('',#16698,.T.);
#5995=FACE_OUTER_BOUND('',#16699,.T.);
#5996=FACE_OUTER_BOUND('',#16700,.T.);
#5997=FACE_OUTER_BOUND('',#16701,.T.);
#5998=FACE_OUTER_BOUND('',#16702,.T.);
#5999=FACE_OUTER_BOUND('',#16703,.T.);
#6000=FACE_OUTER_BOUND('',#16704,.T.);
#6001=FACE_OUTER_BOUND('',#16705,.T.);
#6002=FACE_OUTER_BOUND('',#16706,.T.);
#6003=FACE_OUTER_BOUND('',#16707,.T.);
#6004=FACE_OUTER_BOUND('',#16708,.T.);
#6005=FACE_OUTER_BOUND('',#16709,.T.);
#6006=FACE_OUTER_BOUND('',#16710,.T.);
#6007=FACE_OUTER_BOUND('',#16711,.T.);
#6008=FACE_OUTER_BOUND('',#16712,.T.);
#6009=FACE_OUTER_BOUND('',#16713,.T.);
#6010=FACE_OUTER_BOUND('',#16714,.T.);
#6011=FACE_OUTER_BOUND('',#16715,.T.);
#6012=FACE_OUTER_BOUND('',#16716,.T.);
#6013=FACE_OUTER_BOUND('',#16717,.T.);
#6014=FACE_OUTER_BOUND('',#16718,.T.);
#6015=FACE_OUTER_BOUND('',#16719,.T.);
#6016=FACE_OUTER_BOUND('',#16720,.T.);
#6017=FACE_OUTER_BOUND('',#16721,.T.);
#6018=FACE_OUTER_BOUND('',#16722,.T.);
#6019=FACE_OUTER_BOUND('',#16723,.T.);
#6020=FACE_OUTER_BOUND('',#16724,.T.);
#6021=FACE_OUTER_BOUND('',#16725,.T.);
#6022=FACE_OUTER_BOUND('',#16726,.T.);
#6023=FACE_OUTER_BOUND('',#16727,.T.);
#6024=FACE_OUTER_BOUND('',#16728,.T.);
#6025=FACE_OUTER_BOUND('',#16729,.T.);
#6026=FACE_OUTER_BOUND('',#16730,.T.);
#6027=FACE_OUTER_BOUND('',#16731,.T.);
#6028=FACE_OUTER_BOUND('',#16732,.T.);
#6029=FACE_OUTER_BOUND('',#16733,.T.);
#6030=FACE_OUTER_BOUND('',#16734,.T.);
#6031=FACE_OUTER_BOUND('',#16735,.T.);
#6032=FACE_OUTER_BOUND('',#16736,.T.);
#6033=FACE_OUTER_BOUND('',#16737,.T.);
#6034=FACE_OUTER_BOUND('',#16738,.T.);
#6035=FACE_OUTER_BOUND('',#16739,.T.);
#6036=FACE_OUTER_BOUND('',#16740,.T.);
#6037=FACE_OUTER_BOUND('',#16741,.T.);
#6038=FACE_OUTER_BOUND('',#16742,.T.);
#6039=FACE_OUTER_BOUND('',#16743,.T.);
#6040=FACE_OUTER_BOUND('',#16744,.T.);
#6041=FACE_OUTER_BOUND('',#16745,.T.);
#6042=FACE_OUTER_BOUND('',#16746,.T.);
#6043=FACE_OUTER_BOUND('',#16747,.T.);
#6044=FACE_OUTER_BOUND('',#16748,.T.);
#6045=FACE_OUTER_BOUND('',#16749,.T.);
#6046=FACE_OUTER_BOUND('',#16750,.T.);
#6047=FACE_OUTER_BOUND('',#16751,.T.);
#6048=FACE_OUTER_BOUND('',#16752,.T.);
#6049=FACE_OUTER_BOUND('',#16753,.T.);
#6050=FACE_OUTER_BOUND('',#16754,.T.);
#6051=FACE_OUTER_BOUND('',#16755,.T.);
#6052=FACE_OUTER_BOUND('',#16756,.T.);
#6053=FACE_OUTER_BOUND('',#16757,.T.);
#6054=FACE_OUTER_BOUND('',#16758,.T.);
#6055=FACE_OUTER_BOUND('',#16759,.T.);
#6056=FACE_OUTER_BOUND('',#16760,.T.);
#6057=FACE_OUTER_BOUND('',#16761,.T.);
#6058=FACE_OUTER_BOUND('',#16762,.T.);
#6059=FACE_OUTER_BOUND('',#16763,.T.);
#6060=FACE_OUTER_BOUND('',#16764,.T.);
#6061=FACE_OUTER_BOUND('',#16765,.T.);
#6062=FACE_OUTER_BOUND('',#16766,.T.);
#6063=FACE_OUTER_BOUND('',#16767,.T.);
#6064=FACE_OUTER_BOUND('',#16768,.T.);
#6065=FACE_OUTER_BOUND('',#16769,.T.);
#6066=FACE_OUTER_BOUND('',#16770,.T.);
#6067=FACE_OUTER_BOUND('',#16771,.T.);
#6068=FACE_OUTER_BOUND('',#16772,.T.);
#6069=FACE_OUTER_BOUND('',#16773,.T.);
#6070=FACE_OUTER_BOUND('',#16774,.T.);
#6071=FACE_OUTER_BOUND('',#16775,.T.);
#6072=FACE_OUTER_BOUND('',#16776,.T.);
#6073=FACE_OUTER_BOUND('',#16777,.T.);
#6074=FACE_OUTER_BOUND('',#16778,.T.);
#6075=FACE_OUTER_BOUND('',#16779,.T.);
#6076=FACE_OUTER_BOUND('',#16780,.T.);
#6077=FACE_OUTER_BOUND('',#16781,.T.);
#6078=FACE_OUTER_BOUND('',#16782,.T.);
#6079=FACE_OUTER_BOUND('',#16783,.T.);
#6080=FACE_OUTER_BOUND('',#16784,.T.);
#6081=FACE_OUTER_BOUND('',#16785,.T.);
#6082=FACE_OUTER_BOUND('',#16786,.T.);
#6083=FACE_OUTER_BOUND('',#16787,.T.);
#6084=FACE_OUTER_BOUND('',#16788,.T.);
#6085=FACE_OUTER_BOUND('',#16789,.T.);
#6086=FACE_OUTER_BOUND('',#16790,.T.);
#6087=FACE_OUTER_BOUND('',#16791,.T.);
#6088=FACE_OUTER_BOUND('',#16792,.T.);
#6089=FACE_OUTER_BOUND('',#16793,.T.);
#6090=FACE_OUTER_BOUND('',#16794,.T.);
#6091=FACE_OUTER_BOUND('',#16795,.T.);
#6092=FACE_OUTER_BOUND('',#16796,.T.);
#6093=FACE_OUTER_BOUND('',#16797,.T.);
#6094=FACE_OUTER_BOUND('',#16798,.T.);
#6095=FACE_OUTER_BOUND('',#16799,.T.);
#6096=FACE_OUTER_BOUND('',#16800,.T.);
#6097=FACE_OUTER_BOUND('',#16801,.T.);
#6098=FACE_OUTER_BOUND('',#16802,.T.);
#6099=FACE_OUTER_BOUND('',#16803,.T.);
#6100=FACE_OUTER_BOUND('',#16804,.T.);
#6101=FACE_OUTER_BOUND('',#16805,.T.);
#6102=FACE_OUTER_BOUND('',#16806,.T.);
#6103=FACE_OUTER_BOUND('',#16807,.T.);
#6104=FACE_OUTER_BOUND('',#16808,.T.);
#6105=FACE_OUTER_BOUND('',#16809,.T.);
#6106=FACE_OUTER_BOUND('',#16810,.T.);
#6107=FACE_OUTER_BOUND('',#16811,.T.);
#6108=FACE_OUTER_BOUND('',#16812,.T.);
#6109=FACE_OUTER_BOUND('',#16813,.T.);
#6110=FACE_OUTER_BOUND('',#16814,.T.);
#6111=FACE_OUTER_BOUND('',#16815,.T.);
#6112=FACE_OUTER_BOUND('',#16816,.T.);
#6113=FACE_OUTER_BOUND('',#16817,.T.);
#6114=FACE_OUTER_BOUND('',#16818,.T.);
#6115=FACE_OUTER_BOUND('',#16819,.T.);
#6116=FACE_OUTER_BOUND('',#16820,.T.);
#6117=FACE_OUTER_BOUND('',#16821,.T.);
#6118=FACE_OUTER_BOUND('',#16822,.T.);
#6119=FACE_OUTER_BOUND('',#16823,.T.);
#6120=FACE_OUTER_BOUND('',#16824,.T.);
#6121=FACE_OUTER_BOUND('',#16825,.T.);
#6122=FACE_OUTER_BOUND('',#16826,.T.);
#6123=FACE_OUTER_BOUND('',#16827,.T.);
#6124=FACE_OUTER_BOUND('',#16828,.T.);
#6125=FACE_OUTER_BOUND('',#16829,.T.);
#6126=FACE_OUTER_BOUND('',#16830,.T.);
#6127=FACE_OUTER_BOUND('',#16831,.T.);
#6128=FACE_OUTER_BOUND('',#16832,.T.);
#6129=FACE_OUTER_BOUND('',#16833,.T.);
#6130=FACE_OUTER_BOUND('',#16834,.T.);
#6131=FACE_OUTER_BOUND('',#16835,.T.);
#6132=FACE_OUTER_BOUND('',#16836,.T.);
#6133=FACE_OUTER_BOUND('',#16837,.T.);
#6134=FACE_OUTER_BOUND('',#16838,.T.);
#6135=FACE_OUTER_BOUND('',#16839,.T.);
#6136=FACE_OUTER_BOUND('',#16840,.T.);
#6137=FACE_OUTER_BOUND('',#16841,.T.);
#6138=FACE_OUTER_BOUND('',#16842,.T.);
#6139=FACE_OUTER_BOUND('',#16843,.T.);
#6140=FACE_OUTER_BOUND('',#16844,.T.);
#6141=FACE_OUTER_BOUND('',#16845,.T.);
#6142=FACE_OUTER_BOUND('',#16846,.T.);
#6143=FACE_OUTER_BOUND('',#16847,.T.);
#6144=FACE_OUTER_BOUND('',#16848,.T.);
#6145=FACE_OUTER_BOUND('',#16849,.T.);
#6146=FACE_OUTER_BOUND('',#16850,.T.);
#6147=FACE_OUTER_BOUND('',#16851,.T.);
#6148=FACE_OUTER_BOUND('',#16852,.T.);
#6149=FACE_OUTER_BOUND('',#16853,.T.);
#6150=FACE_OUTER_BOUND('',#16854,.T.);
#6151=FACE_OUTER_BOUND('',#16855,.T.);
#6152=FACE_OUTER_BOUND('',#16856,.T.);
#6153=FACE_OUTER_BOUND('',#16857,.T.);
#6154=FACE_OUTER_BOUND('',#16858,.T.);
#6155=FACE_OUTER_BOUND('',#16859,.T.);
#6156=FACE_OUTER_BOUND('',#16860,.T.);
#6157=FACE_OUTER_BOUND('',#16861,.T.);
#6158=FACE_OUTER_BOUND('',#16862,.T.);
#6159=FACE_OUTER_BOUND('',#16863,.T.);
#6160=FACE_OUTER_BOUND('',#16864,.T.);
#6161=FACE_OUTER_BOUND('',#16865,.T.);
#6162=FACE_OUTER_BOUND('',#16866,.T.);
#6163=FACE_OUTER_BOUND('',#16867,.T.);
#6164=FACE_OUTER_BOUND('',#16868,.T.);
#6165=FACE_OUTER_BOUND('',#16869,.T.);
#6166=FACE_OUTER_BOUND('',#16870,.T.);
#6167=FACE_OUTER_BOUND('',#16871,.T.);
#6168=FACE_OUTER_BOUND('',#16872,.T.);
#6169=FACE_OUTER_BOUND('',#16873,.T.);
#6170=FACE_OUTER_BOUND('',#16874,.T.);
#6171=FACE_OUTER_BOUND('',#16875,.T.);
#6172=FACE_OUTER_BOUND('',#16876,.T.);
#6173=FACE_OUTER_BOUND('',#16877,.T.);
#6174=FACE_OUTER_BOUND('',#16878,.T.);
#6175=FACE_OUTER_BOUND('',#16879,.T.);
#6176=FACE_OUTER_BOUND('',#16880,.T.);
#6177=FACE_OUTER_BOUND('',#16881,.T.);
#6178=FACE_OUTER_BOUND('',#16882,.T.);
#6179=FACE_OUTER_BOUND('',#16883,.T.);
#6180=FACE_OUTER_BOUND('',#16884,.T.);
#6181=FACE_OUTER_BOUND('',#16885,.T.);
#6182=FACE_OUTER_BOUND('',#16886,.T.);
#6183=FACE_OUTER_BOUND('',#16887,.T.);
#6184=FACE_OUTER_BOUND('',#16888,.T.);
#6185=FACE_OUTER_BOUND('',#16889,.T.);
#6186=FACE_OUTER_BOUND('',#16890,.T.);
#6187=FACE_OUTER_BOUND('',#16891,.T.);
#6188=FACE_OUTER_BOUND('',#16892,.T.);
#6189=FACE_OUTER_BOUND('',#16893,.T.);
#6190=FACE_OUTER_BOUND('',#16894,.T.);
#6191=FACE_OUTER_BOUND('',#16895,.T.);
#6192=FACE_OUTER_BOUND('',#16896,.T.);
#6193=FACE_OUTER_BOUND('',#16897,.T.);
#6194=FACE_OUTER_BOUND('',#16898,.T.);
#6195=FACE_OUTER_BOUND('',#16899,.T.);
#6196=FACE_OUTER_BOUND('',#16900,.T.);
#6197=FACE_OUTER_BOUND('',#16901,.T.);
#6198=FACE_OUTER_BOUND('',#16902,.T.);
#6199=FACE_OUTER_BOUND('',#16903,.T.);
#6200=FACE_OUTER_BOUND('',#16904,.T.);
#6201=FACE_OUTER_BOUND('',#16905,.T.);
#6202=FACE_OUTER_BOUND('',#16906,.T.);
#6203=FACE_OUTER_BOUND('',#16907,.T.);
#6204=FACE_OUTER_BOUND('',#16908,.T.);
#6205=FACE_OUTER_BOUND('',#16909,.T.);
#6206=FACE_OUTER_BOUND('',#16910,.T.);
#6207=FACE_OUTER_BOUND('',#16911,.T.);
#6208=FACE_OUTER_BOUND('',#16912,.T.);
#6209=FACE_OUTER_BOUND('',#16913,.T.);
#6210=FACE_OUTER_BOUND('',#16914,.T.);
#6211=FACE_OUTER_BOUND('',#16915,.T.);
#6212=FACE_OUTER_BOUND('',#16916,.T.);
#6213=FACE_OUTER_BOUND('',#16917,.T.);
#6214=FACE_OUTER_BOUND('',#16918,.T.);
#6215=FACE_OUTER_BOUND('',#16919,.T.);
#6216=FACE_OUTER_BOUND('',#16920,.T.);
#6217=FACE_OUTER_BOUND('',#16921,.T.);
#6218=FACE_OUTER_BOUND('',#16922,.T.);
#6219=FACE_OUTER_BOUND('',#16923,.T.);
#6220=FACE_OUTER_BOUND('',#16924,.T.);
#6221=FACE_OUTER_BOUND('',#16925,.T.);
#6222=FACE_OUTER_BOUND('',#16926,.T.);
#6223=FACE_OUTER_BOUND('',#16927,.T.);
#6224=FACE_OUTER_BOUND('',#16928,.T.);
#6225=FACE_OUTER_BOUND('',#16929,.T.);
#6226=FACE_OUTER_BOUND('',#16930,.T.);
#6227=FACE_OUTER_BOUND('',#16931,.T.);
#6228=FACE_OUTER_BOUND('',#16932,.T.);
#6229=FACE_OUTER_BOUND('',#16933,.T.);
#6230=FACE_OUTER_BOUND('',#16934,.T.);
#6231=FACE_OUTER_BOUND('',#16935,.T.);
#6232=FACE_OUTER_BOUND('',#16936,.T.);
#6233=FACE_OUTER_BOUND('',#16937,.T.);
#6234=FACE_OUTER_BOUND('',#16938,.T.);
#6235=FACE_OUTER_BOUND('',#16939,.T.);
#6236=FACE_OUTER_BOUND('',#16940,.T.);
#6237=FACE_OUTER_BOUND('',#16941,.T.);
#6238=FACE_OUTER_BOUND('',#16942,.T.);
#6239=FACE_OUTER_BOUND('',#16943,.T.);
#6240=FACE_OUTER_BOUND('',#16944,.T.);
#6241=FACE_OUTER_BOUND('',#16945,.T.);
#6242=FACE_OUTER_BOUND('',#16946,.T.);
#6243=FACE_OUTER_BOUND('',#16947,.T.);
#6244=FACE_OUTER_BOUND('',#16948,.T.);
#6245=FACE_OUTER_BOUND('',#16949,.T.);
#6246=FACE_OUTER_BOUND('',#16950,.T.);
#6247=FACE_OUTER_BOUND('',#16951,.T.);
#6248=FACE_OUTER_BOUND('',#16952,.T.);
#6249=FACE_OUTER_BOUND('',#16953,.T.);
#6250=FACE_OUTER_BOUND('',#16954,.T.);
#6251=FACE_OUTER_BOUND('',#16955,.T.);
#6252=FACE_OUTER_BOUND('',#16956,.T.);
#6253=FACE_OUTER_BOUND('',#16957,.T.);
#6254=FACE_OUTER_BOUND('',#16958,.T.);
#6255=FACE_OUTER_BOUND('',#16959,.T.);
#6256=FACE_OUTER_BOUND('',#16960,.T.);
#6257=FACE_OUTER_BOUND('',#16961,.T.);
#6258=FACE_OUTER_BOUND('',#16962,.T.);
#6259=FACE_OUTER_BOUND('',#16963,.T.);
#6260=FACE_OUTER_BOUND('',#16964,.T.);
#6261=FACE_OUTER_BOUND('',#16965,.T.);
#6262=FACE_OUTER_BOUND('',#16966,.T.);
#6263=FACE_OUTER_BOUND('',#16967,.T.);
#6264=FACE_OUTER_BOUND('',#16968,.T.);
#6265=FACE_OUTER_BOUND('',#16969,.T.);
#6266=FACE_OUTER_BOUND('',#16970,.T.);
#6267=FACE_OUTER_BOUND('',#16971,.T.);
#6268=FACE_OUTER_BOUND('',#16972,.T.);
#6269=FACE_OUTER_BOUND('',#16973,.T.);
#6270=FACE_OUTER_BOUND('',#16974,.T.);
#6271=FACE_OUTER_BOUND('',#16975,.T.);
#6272=FACE_OUTER_BOUND('',#16976,.T.);
#6273=FACE_OUTER_BOUND('',#16977,.T.);
#6274=FACE_OUTER_BOUND('',#16978,.T.);
#6275=FACE_OUTER_BOUND('',#16979,.T.);
#6276=FACE_OUTER_BOUND('',#16980,.T.);
#6277=FACE_OUTER_BOUND('',#16981,.T.);
#6278=FACE_OUTER_BOUND('',#16982,.T.);
#6279=FACE_OUTER_BOUND('',#16983,.T.);
#6280=FACE_OUTER_BOUND('',#16984,.T.);
#6281=FACE_OUTER_BOUND('',#16985,.T.);
#6282=FACE_OUTER_BOUND('',#16986,.T.);
#6283=FACE_OUTER_BOUND('',#16987,.T.);
#6284=FACE_OUTER_BOUND('',#16988,.T.);
#6285=FACE_OUTER_BOUND('',#16989,.T.);
#6286=FACE_OUTER_BOUND('',#16990,.T.);
#6287=FACE_OUTER_BOUND('',#16991,.T.);
#6288=FACE_OUTER_BOUND('',#16992,.T.);
#6289=FACE_OUTER_BOUND('',#16993,.T.);
#6290=FACE_OUTER_BOUND('',#16994,.T.);
#6291=FACE_OUTER_BOUND('',#16995,.T.);
#6292=FACE_OUTER_BOUND('',#16996,.T.);
#6293=FACE_OUTER_BOUND('',#16997,.T.);
#6294=FACE_OUTER_BOUND('',#16998,.T.);
#6295=FACE_OUTER_BOUND('',#16999,.T.);
#6296=FACE_OUTER_BOUND('',#17000,.T.);
#6297=FACE_OUTER_BOUND('',#17001,.T.);
#6298=FACE_OUTER_BOUND('',#17002,.T.);
#6299=FACE_OUTER_BOUND('',#17003,.T.);
#6300=FACE_OUTER_BOUND('',#17004,.T.);
#6301=FACE_OUTER_BOUND('',#17005,.T.);
#6302=FACE_OUTER_BOUND('',#17006,.T.);
#6303=FACE_OUTER_BOUND('',#17007,.T.);
#6304=FACE_OUTER_BOUND('',#17008,.T.);
#6305=FACE_OUTER_BOUND('',#17009,.T.);
#6306=FACE_OUTER_BOUND('',#17010,.T.);
#6307=FACE_OUTER_BOUND('',#17011,.T.);
#6308=FACE_OUTER_BOUND('',#17012,.T.);
#6309=FACE_OUTER_BOUND('',#17013,.T.);
#6310=FACE_OUTER_BOUND('',#17014,.T.);
#6311=FACE_OUTER_BOUND('',#17015,.T.);
#6312=FACE_OUTER_BOUND('',#17016,.T.);
#6313=FACE_OUTER_BOUND('',#17017,.T.);
#6314=FACE_OUTER_BOUND('',#17018,.T.);
#6315=FACE_OUTER_BOUND('',#17019,.T.);
#6316=FACE_OUTER_BOUND('',#17020,.T.);
#6317=FACE_OUTER_BOUND('',#17021,.T.);
#6318=FACE_OUTER_BOUND('',#17022,.T.);
#6319=FACE_OUTER_BOUND('',#17023,.T.);
#6320=FACE_OUTER_BOUND('',#17024,.T.);
#6321=FACE_OUTER_BOUND('',#17025,.T.);
#6322=FACE_OUTER_BOUND('',#17026,.T.);
#6323=FACE_OUTER_BOUND('',#17027,.T.);
#6324=FACE_OUTER_BOUND('',#17028,.T.);
#6325=FACE_OUTER_BOUND('',#17029,.T.);
#6326=FACE_OUTER_BOUND('',#17030,.T.);
#6327=FACE_OUTER_BOUND('',#17031,.T.);
#6328=FACE_OUTER_BOUND('',#17032,.T.);
#6329=FACE_OUTER_BOUND('',#17033,.T.);
#6330=FACE_OUTER_BOUND('',#17034,.T.);
#6331=FACE_OUTER_BOUND('',#17035,.T.);
#6332=FACE_OUTER_BOUND('',#17036,.T.);
#6333=FACE_OUTER_BOUND('',#17037,.T.);
#6334=FACE_OUTER_BOUND('',#17038,.T.);
#6335=FACE_OUTER_BOUND('',#17039,.T.);
#6336=FACE_OUTER_BOUND('',#17040,.T.);
#6337=FACE_OUTER_BOUND('',#17041,.T.);
#6338=FACE_OUTER_BOUND('',#17042,.T.);
#6339=FACE_OUTER_BOUND('',#17043,.T.);
#6340=FACE_OUTER_BOUND('',#17044,.T.);
#6341=FACE_OUTER_BOUND('',#17045,.T.);
#6342=FACE_OUTER_BOUND('',#17046,.T.);
#6343=FACE_OUTER_BOUND('',#17047,.T.);
#6344=FACE_OUTER_BOUND('',#17048,.T.);
#6345=FACE_OUTER_BOUND('',#17049,.T.);
#6346=FACE_OUTER_BOUND('',#17050,.T.);
#6347=FACE_OUTER_BOUND('',#17051,.T.);
#6348=FACE_OUTER_BOUND('',#17052,.T.);
#6349=FACE_OUTER_BOUND('',#17053,.T.);
#6350=FACE_OUTER_BOUND('',#17054,.T.);
#6351=FACE_OUTER_BOUND('',#17055,.T.);
#6352=FACE_OUTER_BOUND('',#17056,.T.);
#6353=FACE_OUTER_BOUND('',#17057,.T.);
#6354=FACE_OUTER_BOUND('',#17058,.T.);
#6355=FACE_OUTER_BOUND('',#17059,.T.);
#6356=FACE_OUTER_BOUND('',#17060,.T.);
#6357=FACE_OUTER_BOUND('',#17061,.T.);
#6358=FACE_OUTER_BOUND('',#17062,.T.);
#6359=FACE_OUTER_BOUND('',#17063,.T.);
#6360=FACE_OUTER_BOUND('',#17064,.T.);
#6361=FACE_OUTER_BOUND('',#17065,.T.);
#6362=FACE_OUTER_BOUND('',#17066,.T.);
#6363=FACE_OUTER_BOUND('',#17067,.T.);
#6364=FACE_OUTER_BOUND('',#17068,.T.);
#6365=FACE_OUTER_BOUND('',#17069,.T.);
#6366=FACE_OUTER_BOUND('',#17070,.T.);
#6367=FACE_OUTER_BOUND('',#17071,.T.);
#6368=FACE_OUTER_BOUND('',#17072,.T.);
#6369=FACE_OUTER_BOUND('',#17073,.T.);
#6370=FACE_OUTER_BOUND('',#17074,.T.);
#6371=FACE_OUTER_BOUND('',#17075,.T.);
#6372=FACE_OUTER_BOUND('',#17076,.T.);
#6373=FACE_OUTER_BOUND('',#17077,.T.);
#6374=FACE_OUTER_BOUND('',#17078,.T.);
#6375=FACE_OUTER_BOUND('',#17079,.T.);
#6376=FACE_OUTER_BOUND('',#17080,.T.);
#6377=FACE_OUTER_BOUND('',#17081,.T.);
#6378=FACE_OUTER_BOUND('',#17082,.T.);
#6379=FACE_OUTER_BOUND('',#17083,.T.);
#6380=FACE_OUTER_BOUND('',#17084,.T.);
#6381=FACE_OUTER_BOUND('',#17085,.T.);
#6382=FACE_OUTER_BOUND('',#17086,.T.);
#6383=FACE_OUTER_BOUND('',#17087,.T.);
#6384=FACE_OUTER_BOUND('',#17088,.T.);
#6385=FACE_OUTER_BOUND('',#17089,.T.);
#6386=FACE_OUTER_BOUND('',#17090,.T.);
#6387=FACE_OUTER_BOUND('',#17091,.T.);
#6388=FACE_OUTER_BOUND('',#17092,.T.);
#6389=FACE_OUTER_BOUND('',#17093,.T.);
#6390=FACE_OUTER_BOUND('',#17094,.T.);
#6391=FACE_OUTER_BOUND('',#17095,.T.);
#6392=FACE_OUTER_BOUND('',#17096,.T.);
#6393=FACE_OUTER_BOUND('',#17097,.T.);
#6394=FACE_OUTER_BOUND('',#17098,.T.);
#6395=FACE_OUTER_BOUND('',#17099,.T.);
#6396=FACE_OUTER_BOUND('',#17100,.T.);
#6397=FACE_OUTER_BOUND('',#17101,.T.);
#6398=FACE_OUTER_BOUND('',#17102,.T.);
#6399=FACE_OUTER_BOUND('',#17103,.T.);
#6400=FACE_OUTER_BOUND('',#17104,.T.);
#6401=FACE_OUTER_BOUND('',#17105,.T.);
#6402=FACE_OUTER_BOUND('',#17106,.T.);
#6403=FACE_OUTER_BOUND('',#17107,.T.);
#6404=FACE_OUTER_BOUND('',#17108,.T.);
#6405=FACE_OUTER_BOUND('',#17109,.T.);
#6406=FACE_OUTER_BOUND('',#17110,.T.);
#6407=FACE_OUTER_BOUND('',#17111,.T.);
#6408=FACE_OUTER_BOUND('',#17112,.T.);
#6409=FACE_OUTER_BOUND('',#17113,.T.);
#6410=FACE_OUTER_BOUND('',#17114,.T.);
#6411=FACE_OUTER_BOUND('',#17115,.T.);
#6412=FACE_OUTER_BOUND('',#17116,.T.);
#6413=FACE_OUTER_BOUND('',#17117,.T.);
#6414=FACE_OUTER_BOUND('',#17118,.T.);
#6415=FACE_OUTER_BOUND('',#17119,.T.);
#6416=FACE_OUTER_BOUND('',#17120,.T.);
#6417=FACE_OUTER_BOUND('',#17121,.T.);
#6418=FACE_OUTER_BOUND('',#17122,.T.);
#6419=FACE_OUTER_BOUND('',#17123,.T.);
#6420=FACE_OUTER_BOUND('',#17124,.T.);
#6421=FACE_OUTER_BOUND('',#17125,.T.);
#6422=FACE_OUTER_BOUND('',#17126,.T.);
#6423=FACE_OUTER_BOUND('',#17127,.T.);
#6424=FACE_OUTER_BOUND('',#17128,.T.);
#6425=FACE_OUTER_BOUND('',#17129,.T.);
#6426=FACE_OUTER_BOUND('',#17130,.T.);
#6427=FACE_OUTER_BOUND('',#17131,.T.);
#6428=FACE_OUTER_BOUND('',#17132,.T.);
#6429=FACE_OUTER_BOUND('',#17133,.T.);
#6430=FACE_OUTER_BOUND('',#17134,.T.);
#6431=FACE_OUTER_BOUND('',#17135,.T.);
#6432=FACE_OUTER_BOUND('',#17136,.T.);
#6433=FACE_OUTER_BOUND('',#17137,.T.);
#6434=FACE_OUTER_BOUND('',#17138,.T.);
#6435=FACE_OUTER_BOUND('',#17139,.T.);
#6436=FACE_OUTER_BOUND('',#17140,.T.);
#6437=FACE_OUTER_BOUND('',#17141,.T.);
#6438=FACE_OUTER_BOUND('',#17142,.T.);
#6439=FACE_OUTER_BOUND('',#17143,.T.);
#6440=FACE_OUTER_BOUND('',#17144,.T.);
#6441=FACE_OUTER_BOUND('',#17145,.T.);
#6442=FACE_OUTER_BOUND('',#17146,.T.);
#6443=FACE_OUTER_BOUND('',#17147,.T.);
#6444=FACE_OUTER_BOUND('',#17148,.T.);
#6445=FACE_OUTER_BOUND('',#17149,.T.);
#6446=FACE_OUTER_BOUND('',#17150,.T.);
#6447=FACE_OUTER_BOUND('',#17151,.T.);
#6448=FACE_OUTER_BOUND('',#17152,.T.);
#6449=FACE_OUTER_BOUND('',#17153,.T.);
#6450=FACE_OUTER_BOUND('',#17154,.T.);
#6451=FACE_OUTER_BOUND('',#17155,.T.);
#6452=FACE_OUTER_BOUND('',#17156,.T.);
#6453=FACE_OUTER_BOUND('',#17157,.T.);
#6454=FACE_OUTER_BOUND('',#17158,.T.);
#6455=FACE_OUTER_BOUND('',#17159,.T.);
#6456=FACE_OUTER_BOUND('',#17160,.T.);
#6457=FACE_OUTER_BOUND('',#17161,.T.);
#6458=FACE_OUTER_BOUND('',#17162,.T.);
#6459=FACE_OUTER_BOUND('',#17163,.T.);
#6460=FACE_OUTER_BOUND('',#17164,.T.);
#6461=FACE_OUTER_BOUND('',#17165,.T.);
#6462=FACE_OUTER_BOUND('',#17166,.T.);
#6463=FACE_OUTER_BOUND('',#17167,.T.);
#6464=FACE_OUTER_BOUND('',#17168,.T.);
#6465=FACE_OUTER_BOUND('',#17169,.T.);
#6466=FACE_OUTER_BOUND('',#17170,.T.);
#6467=FACE_OUTER_BOUND('',#17171,.T.);
#6468=FACE_OUTER_BOUND('',#17172,.T.);
#6469=FACE_OUTER_BOUND('',#17173,.T.);
#6470=FACE_OUTER_BOUND('',#17174,.T.);
#6471=FACE_OUTER_BOUND('',#17175,.T.);
#6472=FACE_OUTER_BOUND('',#17176,.T.);
#6473=FACE_OUTER_BOUND('',#17177,.T.);
#6474=FACE_OUTER_BOUND('',#17178,.T.);
#6475=FACE_OUTER_BOUND('',#17179,.T.);
#6476=FACE_OUTER_BOUND('',#17180,.T.);
#6477=FACE_OUTER_BOUND('',#17181,.T.);
#6478=FACE_OUTER_BOUND('',#17182,.T.);
#6479=FACE_OUTER_BOUND('',#17183,.T.);
#6480=FACE_OUTER_BOUND('',#17184,.T.);
#6481=FACE_OUTER_BOUND('',#17185,.T.);
#6482=FACE_OUTER_BOUND('',#17186,.T.);
#6483=FACE_OUTER_BOUND('',#17187,.T.);
#6484=FACE_OUTER_BOUND('',#17188,.T.);
#6485=FACE_OUTER_BOUND('',#17189,.T.);
#6486=FACE_OUTER_BOUND('',#17190,.T.);
#6487=FACE_OUTER_BOUND('',#17191,.T.);
#6488=FACE_OUTER_BOUND('',#17192,.T.);
#6489=FACE_OUTER_BOUND('',#17193,.T.);
#6490=FACE_OUTER_BOUND('',#17194,.T.);
#6491=FACE_OUTER_BOUND('',#17195,.T.);
#6492=FACE_OUTER_BOUND('',#17196,.T.);
#6493=FACE_OUTER_BOUND('',#17197,.T.);
#6494=FACE_OUTER_BOUND('',#17198,.T.);
#6495=FACE_OUTER_BOUND('',#17199,.T.);
#6496=FACE_OUTER_BOUND('',#17200,.T.);
#6497=FACE_OUTER_BOUND('',#17201,.T.);
#6498=FACE_OUTER_BOUND('',#17202,.T.);
#6499=FACE_OUTER_BOUND('',#17203,.T.);
#6500=FACE_OUTER_BOUND('',#17204,.T.);
#6501=FACE_OUTER_BOUND('',#17205,.T.);
#6502=FACE_OUTER_BOUND('',#17206,.T.);
#6503=FACE_OUTER_BOUND('',#17207,.T.);
#6504=FACE_OUTER_BOUND('',#17208,.T.);
#6505=FACE_OUTER_BOUND('',#17209,.T.);
#6506=FACE_OUTER_BOUND('',#17210,.T.);
#6507=FACE_OUTER_BOUND('',#17211,.T.);
#6508=FACE_OUTER_BOUND('',#17212,.T.);
#6509=FACE_OUTER_BOUND('',#17213,.T.);
#6510=FACE_OUTER_BOUND('',#17214,.T.);
#6511=FACE_OUTER_BOUND('',#17215,.T.);
#6512=FACE_OUTER_BOUND('',#17216,.T.);
#6513=FACE_OUTER_BOUND('',#17217,.T.);
#6514=FACE_OUTER_BOUND('',#17218,.T.);
#6515=FACE_OUTER_BOUND('',#17219,.T.);
#6516=FACE_OUTER_BOUND('',#17220,.T.);
#6517=FACE_OUTER_BOUND('',#17221,.T.);
#6518=FACE_OUTER_BOUND('',#17222,.T.);
#6519=FACE_OUTER_BOUND('',#17223,.T.);
#6520=FACE_OUTER_BOUND('',#17224,.T.);
#6521=FACE_OUTER_BOUND('',#17225,.T.);
#6522=FACE_OUTER_BOUND('',#17226,.T.);
#6523=FACE_OUTER_BOUND('',#17227,.T.);
#6524=FACE_OUTER_BOUND('',#17228,.T.);
#6525=FACE_OUTER_BOUND('',#17229,.T.);
#6526=FACE_OUTER_BOUND('',#17230,.T.);
#6527=FACE_OUTER_BOUND('',#17231,.T.);
#6528=FACE_OUTER_BOUND('',#17232,.T.);
#6529=FACE_OUTER_BOUND('',#17233,.T.);
#6530=FACE_OUTER_BOUND('',#17234,.T.);
#6531=FACE_OUTER_BOUND('',#17235,.T.);
#6532=FACE_OUTER_BOUND('',#17236,.T.);
#6533=FACE_OUTER_BOUND('',#17237,.T.);
#6534=FACE_OUTER_BOUND('',#17238,.T.);
#6535=FACE_OUTER_BOUND('',#17239,.T.);
#6536=FACE_OUTER_BOUND('',#17240,.T.);
#6537=FACE_OUTER_BOUND('',#17241,.T.);
#6538=FACE_OUTER_BOUND('',#17242,.T.);
#6539=FACE_OUTER_BOUND('',#17243,.T.);
#6540=FACE_OUTER_BOUND('',#17244,.T.);
#6541=FACE_OUTER_BOUND('',#17245,.T.);
#6542=FACE_OUTER_BOUND('',#17246,.T.);
#6543=FACE_OUTER_BOUND('',#17247,.T.);
#6544=FACE_OUTER_BOUND('',#17248,.T.);
#6545=FACE_OUTER_BOUND('',#17249,.T.);
#6546=FACE_OUTER_BOUND('',#17250,.T.);
#6547=FACE_OUTER_BOUND('',#17251,.T.);
#6548=FACE_OUTER_BOUND('',#17252,.T.);
#6549=FACE_OUTER_BOUND('',#17253,.T.);
#6550=FACE_OUTER_BOUND('',#17254,.T.);
#6551=FACE_OUTER_BOUND('',#17255,.T.);
#6552=FACE_OUTER_BOUND('',#17256,.T.);
#6553=FACE_OUTER_BOUND('',#17257,.T.);
#6554=FACE_OUTER_BOUND('',#17258,.T.);
#6555=FACE_OUTER_BOUND('',#17259,.T.);
#6556=FACE_OUTER_BOUND('',#17260,.T.);
#6557=FACE_OUTER_BOUND('',#17261,.T.);
#6558=FACE_OUTER_BOUND('',#17262,.T.);
#6559=FACE_OUTER_BOUND('',#17263,.T.);
#6560=FACE_OUTER_BOUND('',#17264,.T.);
#6561=FACE_OUTER_BOUND('',#17265,.T.);
#6562=FACE_OUTER_BOUND('',#17266,.T.);
#6563=FACE_OUTER_BOUND('',#17267,.T.);
#6564=FACE_OUTER_BOUND('',#17268,.T.);
#6565=FACE_OUTER_BOUND('',#17269,.T.);
#6566=FACE_OUTER_BOUND('',#17270,.T.);
#6567=FACE_OUTER_BOUND('',#17271,.T.);
#6568=FACE_OUTER_BOUND('',#17272,.T.);
#6569=FACE_OUTER_BOUND('',#17273,.T.);
#6570=FACE_OUTER_BOUND('',#17274,.T.);
#6571=FACE_OUTER_BOUND('',#17275,.T.);
#6572=FACE_OUTER_BOUND('',#17276,.T.);
#6573=FACE_OUTER_BOUND('',#17277,.T.);
#6574=FACE_OUTER_BOUND('',#17278,.T.);
#6575=FACE_OUTER_BOUND('',#17279,.T.);
#6576=FACE_OUTER_BOUND('',#17280,.T.);
#6577=FACE_OUTER_BOUND('',#17281,.T.);
#6578=FACE_OUTER_BOUND('',#17282,.T.);
#6579=FACE_OUTER_BOUND('',#17283,.T.);
#6580=FACE_OUTER_BOUND('',#17284,.T.);
#6581=FACE_OUTER_BOUND('',#17285,.T.);
#6582=FACE_OUTER_BOUND('',#17286,.T.);
#6583=FACE_OUTER_BOUND('',#17287,.T.);
#6584=FACE_OUTER_BOUND('',#17288,.T.);
#6585=FACE_OUTER_BOUND('',#17289,.T.);
#6586=FACE_OUTER_BOUND('',#17290,.T.);
#6587=FACE_OUTER_BOUND('',#17291,.T.);
#6588=FACE_OUTER_BOUND('',#17292,.T.);
#6589=FACE_OUTER_BOUND('',#17293,.T.);
#6590=FACE_OUTER_BOUND('',#17294,.T.);
#6591=FACE_OUTER_BOUND('',#17295,.T.);
#6592=FACE_OUTER_BOUND('',#17296,.T.);
#6593=FACE_OUTER_BOUND('',#17297,.T.);
#6594=FACE_OUTER_BOUND('',#17298,.T.);
#6595=FACE_OUTER_BOUND('',#17299,.T.);
#6596=FACE_OUTER_BOUND('',#17300,.T.);
#6597=FACE_OUTER_BOUND('',#17301,.T.);
#6598=FACE_OUTER_BOUND('',#17302,.T.);
#6599=FACE_OUTER_BOUND('',#17303,.T.);
#6600=FACE_OUTER_BOUND('',#17304,.T.);
#6601=FACE_OUTER_BOUND('',#17305,.T.);
#6602=FACE_OUTER_BOUND('',#17306,.T.);
#6603=FACE_OUTER_BOUND('',#17307,.T.);
#6604=FACE_OUTER_BOUND('',#17308,.T.);
#6605=FACE_OUTER_BOUND('',#17309,.T.);
#6606=FACE_OUTER_BOUND('',#17310,.T.);
#6607=FACE_OUTER_BOUND('',#17311,.T.);
#6608=FACE_OUTER_BOUND('',#17312,.T.);
#6609=FACE_OUTER_BOUND('',#17313,.T.);
#6610=FACE_OUTER_BOUND('',#17314,.T.);
#6611=FACE_OUTER_BOUND('',#17315,.T.);
#6612=FACE_OUTER_BOUND('',#17316,.T.);
#6613=FACE_OUTER_BOUND('',#17317,.T.);
#6614=FACE_OUTER_BOUND('',#17318,.T.);
#6615=FACE_OUTER_BOUND('',#17319,.T.);
#6616=FACE_OUTER_BOUND('',#17320,.T.);
#6617=FACE_OUTER_BOUND('',#17321,.T.);
#6618=FACE_OUTER_BOUND('',#17322,.T.);
#6619=FACE_OUTER_BOUND('',#17323,.T.);
#6620=FACE_OUTER_BOUND('',#17324,.T.);
#6621=FACE_OUTER_BOUND('',#17325,.T.);
#6622=FACE_OUTER_BOUND('',#17326,.T.);
#6623=FACE_OUTER_BOUND('',#17327,.T.);
#6624=FACE_OUTER_BOUND('',#17328,.T.);
#6625=FACE_OUTER_BOUND('',#17329,.T.);
#6626=FACE_OUTER_BOUND('',#17330,.T.);
#6627=FACE_OUTER_BOUND('',#17331,.T.);
#6628=FACE_OUTER_BOUND('',#17332,.T.);
#6629=FACE_OUTER_BOUND('',#17333,.T.);
#6630=FACE_OUTER_BOUND('',#17334,.T.);
#6631=FACE_OUTER_BOUND('',#17335,.T.);
#6632=FACE_OUTER_BOUND('',#17336,.T.);
#6633=FACE_OUTER_BOUND('',#17337,.T.);
#6634=FACE_OUTER_BOUND('',#17338,.T.);
#6635=FACE_OUTER_BOUND('',#17339,.T.);
#6636=FACE_OUTER_BOUND('',#17340,.T.);
#6637=FACE_OUTER_BOUND('',#17341,.T.);
#6638=FACE_OUTER_BOUND('',#17342,.T.);
#6639=FACE_OUTER_BOUND('',#17343,.T.);
#6640=FACE_OUTER_BOUND('',#17344,.T.);
#6641=FACE_OUTER_BOUND('',#17345,.T.);
#6642=FACE_OUTER_BOUND('',#17346,.T.);
#6643=FACE_OUTER_BOUND('',#17347,.T.);
#6644=FACE_OUTER_BOUND('',#17348,.T.);
#6645=FACE_OUTER_BOUND('',#17349,.T.);
#6646=FACE_OUTER_BOUND('',#17350,.T.);
#6647=FACE_OUTER_BOUND('',#17351,.T.);
#6648=FACE_OUTER_BOUND('',#17352,.T.);
#6649=FACE_OUTER_BOUND('',#17353,.T.);
#6650=FACE_OUTER_BOUND('',#17354,.T.);
#6651=FACE_OUTER_BOUND('',#17355,.T.);
#6652=FACE_OUTER_BOUND('',#17356,.T.);
#6653=FACE_OUTER_BOUND('',#17357,.T.);
#6654=FACE_OUTER_BOUND('',#17358,.T.);
#6655=FACE_OUTER_BOUND('',#17359,.T.);
#6656=FACE_OUTER_BOUND('',#17360,.T.);
#6657=FACE_OUTER_BOUND('',#17361,.T.);
#6658=FACE_OUTER_BOUND('',#17362,.T.);
#6659=FACE_OUTER_BOUND('',#17363,.T.);
#6660=FACE_OUTER_BOUND('',#17364,.T.);
#6661=FACE_OUTER_BOUND('',#17365,.T.);
#6662=FACE_OUTER_BOUND('',#17366,.T.);
#6663=FACE_OUTER_BOUND('',#17367,.T.);
#6664=FACE_OUTER_BOUND('',#17368,.T.);
#6665=FACE_OUTER_BOUND('',#17369,.T.);
#6666=FACE_OUTER_BOUND('',#17370,.T.);
#6667=FACE_OUTER_BOUND('',#17371,.T.);
#6668=FACE_OUTER_BOUND('',#17372,.T.);
#6669=FACE_OUTER_BOUND('',#17373,.T.);
#6670=FACE_OUTER_BOUND('',#17374,.T.);
#6671=FACE_OUTER_BOUND('',#17375,.T.);
#6672=FACE_OUTER_BOUND('',#17376,.T.);
#6673=FACE_OUTER_BOUND('',#17377,.T.);
#6674=FACE_OUTER_BOUND('',#17378,.T.);
#6675=FACE_OUTER_BOUND('',#17379,.T.);
#6676=FACE_OUTER_BOUND('',#17380,.T.);
#6677=FACE_OUTER_BOUND('',#17381,.T.);
#6678=FACE_OUTER_BOUND('',#17382,.T.);
#6679=FACE_OUTER_BOUND('',#17383,.T.);
#6680=FACE_OUTER_BOUND('',#17384,.T.);
#6681=FACE_OUTER_BOUND('',#17385,.T.);
#6682=FACE_OUTER_BOUND('',#17386,.T.);
#6683=FACE_OUTER_BOUND('',#17387,.T.);
#6684=FACE_OUTER_BOUND('',#17388,.T.);
#6685=FACE_OUTER_BOUND('',#17389,.T.);
#6686=FACE_OUTER_BOUND('',#17390,.T.);
#6687=FACE_OUTER_BOUND('',#17391,.T.);
#6688=FACE_OUTER_BOUND('',#17392,.T.);
#6689=FACE_OUTER_BOUND('',#17393,.T.);
#6690=FACE_OUTER_BOUND('',#17394,.T.);
#6691=FACE_OUTER_BOUND('',#17395,.T.);
#6692=FACE_OUTER_BOUND('',#17396,.T.);
#6693=FACE_OUTER_BOUND('',#17397,.T.);
#6694=FACE_OUTER_BOUND('',#17398,.T.);
#6695=FACE_OUTER_BOUND('',#17399,.T.);
#6696=FACE_OUTER_BOUND('',#17400,.T.);
#6697=FACE_OUTER_BOUND('',#17401,.T.);
#6698=FACE_OUTER_BOUND('',#17402,.T.);
#6699=FACE_OUTER_BOUND('',#17403,.T.);
#6700=FACE_OUTER_BOUND('',#17404,.T.);
#6701=FACE_OUTER_BOUND('',#17405,.T.);
#6702=FACE_OUTER_BOUND('',#17406,.T.);
#6703=FACE_OUTER_BOUND('',#17407,.T.);
#6704=FACE_OUTER_BOUND('',#17408,.T.);
#6705=FACE_OUTER_BOUND('',#17409,.T.);
#6706=FACE_OUTER_BOUND('',#17410,.T.);
#6707=FACE_OUTER_BOUND('',#17411,.T.);
#6708=FACE_OUTER_BOUND('',#17412,.T.);
#6709=FACE_OUTER_BOUND('',#17413,.T.);
#6710=FACE_OUTER_BOUND('',#17414,.T.);
#6711=FACE_OUTER_BOUND('',#17415,.T.);
#6712=FACE_OUTER_BOUND('',#17416,.T.);
#6713=FACE_OUTER_BOUND('',#17417,.T.);
#6714=FACE_OUTER_BOUND('',#17418,.T.);
#6715=FACE_OUTER_BOUND('',#17419,.T.);
#6716=FACE_OUTER_BOUND('',#17420,.T.);
#6717=FACE_OUTER_BOUND('',#17421,.T.);
#6718=FACE_OUTER_BOUND('',#17422,.T.);
#6719=FACE_OUTER_BOUND('',#17423,.T.);
#6720=FACE_OUTER_BOUND('',#17424,.T.);
#6721=FACE_OUTER_BOUND('',#17425,.T.);
#6722=FACE_OUTER_BOUND('',#17426,.T.);
#6723=FACE_OUTER_BOUND('',#17427,.T.);
#6724=FACE_OUTER_BOUND('',#17428,.T.);
#6725=FACE_OUTER_BOUND('',#17429,.T.);
#6726=FACE_OUTER_BOUND('',#17430,.T.);
#6727=FACE_OUTER_BOUND('',#17431,.T.);
#6728=FACE_OUTER_BOUND('',#17432,.T.);
#6729=FACE_OUTER_BOUND('',#17433,.T.);
#6730=FACE_OUTER_BOUND('',#17434,.T.);
#6731=FACE_OUTER_BOUND('',#17435,.T.);
#6732=FACE_OUTER_BOUND('',#17436,.T.);
#6733=FACE_OUTER_BOUND('',#17437,.T.);
#6734=FACE_OUTER_BOUND('',#17438,.T.);
#6735=FACE_OUTER_BOUND('',#17439,.T.);
#6736=FACE_OUTER_BOUND('',#17440,.T.);
#6737=FACE_OUTER_BOUND('',#17441,.T.);
#6738=FACE_OUTER_BOUND('',#17442,.T.);
#6739=FACE_OUTER_BOUND('',#17443,.T.);
#6740=FACE_OUTER_BOUND('',#17444,.T.);
#6741=FACE_OUTER_BOUND('',#17445,.T.);
#6742=FACE_OUTER_BOUND('',#17446,.T.);
#6743=FACE_OUTER_BOUND('',#17447,.T.);
#6744=FACE_OUTER_BOUND('',#17448,.T.);
#6745=FACE_OUTER_BOUND('',#17449,.T.);
#6746=FACE_OUTER_BOUND('',#17450,.T.);
#6747=FACE_OUTER_BOUND('',#17451,.T.);
#6748=FACE_OUTER_BOUND('',#17452,.T.);
#6749=FACE_OUTER_BOUND('',#17453,.T.);
#6750=FACE_OUTER_BOUND('',#17454,.T.);
#6751=FACE_OUTER_BOUND('',#17455,.T.);
#6752=FACE_OUTER_BOUND('',#17456,.T.);
#6753=FACE_OUTER_BOUND('',#17457,.T.);
#6754=FACE_OUTER_BOUND('',#17458,.T.);
#6755=FACE_OUTER_BOUND('',#17459,.T.);
#6756=FACE_OUTER_BOUND('',#17460,.T.);
#6757=FACE_OUTER_BOUND('',#17461,.T.);
#6758=FACE_OUTER_BOUND('',#17462,.T.);
#6759=FACE_OUTER_BOUND('',#17463,.T.);
#6760=FACE_OUTER_BOUND('',#17464,.T.);
#6761=FACE_OUTER_BOUND('',#17465,.T.);
#6762=FACE_OUTER_BOUND('',#17466,.T.);
#6763=FACE_OUTER_BOUND('',#17467,.T.);
#6764=FACE_OUTER_BOUND('',#17468,.T.);
#6765=FACE_OUTER_BOUND('',#17469,.T.);
#6766=FACE_OUTER_BOUND('',#17470,.T.);
#6767=FACE_OUTER_BOUND('',#17471,.T.);
#6768=FACE_OUTER_BOUND('',#17472,.T.);
#6769=FACE_OUTER_BOUND('',#17473,.T.);
#6770=FACE_OUTER_BOUND('',#17474,.T.);
#6771=FACE_OUTER_BOUND('',#17475,.T.);
#6772=FACE_OUTER_BOUND('',#17476,.T.);
#6773=FACE_OUTER_BOUND('',#17477,.T.);
#6774=FACE_OUTER_BOUND('',#17478,.T.);
#6775=FACE_OUTER_BOUND('',#17479,.T.);
#6776=FACE_OUTER_BOUND('',#17480,.T.);
#6777=FACE_OUTER_BOUND('',#17481,.T.);
#6778=FACE_OUTER_BOUND('',#17482,.T.);
#6779=FACE_OUTER_BOUND('',#17483,.T.);
#6780=FACE_OUTER_BOUND('',#17484,.T.);
#6781=FACE_OUTER_BOUND('',#17485,.T.);
#6782=FACE_OUTER_BOUND('',#17486,.T.);
#6783=FACE_OUTER_BOUND('',#17487,.T.);
#6784=FACE_OUTER_BOUND('',#17488,.T.);
#6785=FACE_OUTER_BOUND('',#17489,.T.);
#6786=FACE_OUTER_BOUND('',#17490,.T.);
#6787=FACE_OUTER_BOUND('',#17491,.T.);
#6788=FACE_OUTER_BOUND('',#17492,.T.);
#6789=FACE_OUTER_BOUND('',#17493,.T.);
#6790=FACE_OUTER_BOUND('',#17494,.T.);
#6791=FACE_OUTER_BOUND('',#17495,.T.);
#6792=FACE_OUTER_BOUND('',#17496,.T.);
#6793=FACE_OUTER_BOUND('',#17497,.T.);
#6794=FACE_OUTER_BOUND('',#17498,.T.);
#6795=FACE_OUTER_BOUND('',#17499,.T.);
#6796=FACE_OUTER_BOUND('',#17500,.T.);
#6797=FACE_OUTER_BOUND('',#17501,.T.);
#6798=FACE_OUTER_BOUND('',#17502,.T.);
#6799=FACE_OUTER_BOUND('',#17503,.T.);
#6800=FACE_OUTER_BOUND('',#17504,.T.);
#6801=FACE_OUTER_BOUND('',#17505,.T.);
#6802=FACE_OUTER_BOUND('',#17506,.T.);
#6803=FACE_OUTER_BOUND('',#17507,.T.);
#6804=FACE_OUTER_BOUND('',#17508,.T.);
#6805=FACE_OUTER_BOUND('',#17509,.T.);
#6806=FACE_OUTER_BOUND('',#17510,.T.);
#6807=FACE_OUTER_BOUND('',#17511,.T.);
#6808=FACE_OUTER_BOUND('',#17512,.T.);
#6809=FACE_OUTER_BOUND('',#17513,.T.);
#6810=FACE_OUTER_BOUND('',#17514,.T.);
#6811=FACE_OUTER_BOUND('',#17515,.T.);
#6812=FACE_OUTER_BOUND('',#17516,.T.);
#6813=FACE_OUTER_BOUND('',#17517,.T.);
#6814=FACE_OUTER_BOUND('',#17518,.T.);
#6815=FACE_OUTER_BOUND('',#17519,.T.);
#6816=FACE_OUTER_BOUND('',#17520,.T.);
#6817=FACE_OUTER_BOUND('',#17521,.T.);
#6818=FACE_OUTER_BOUND('',#17522,.T.);
#6819=FACE_OUTER_BOUND('',#17523,.T.);
#6820=FACE_OUTER_BOUND('',#17524,.T.);
#6821=FACE_OUTER_BOUND('',#17525,.T.);
#6822=FACE_OUTER_BOUND('',#17526,.T.);
#6823=FACE_OUTER_BOUND('',#17527,.T.);
#6824=FACE_OUTER_BOUND('',#17528,.T.);
#6825=FACE_OUTER_BOUND('',#17529,.T.);
#6826=FACE_OUTER_BOUND('',#17530,.T.);
#6827=FACE_OUTER_BOUND('',#17531,.T.);
#6828=FACE_OUTER_BOUND('',#17532,.T.);
#6829=FACE_OUTER_BOUND('',#17533,.T.);
#6830=FACE_OUTER_BOUND('',#17534,.T.);
#6831=FACE_OUTER_BOUND('',#17535,.T.);
#6832=FACE_OUTER_BOUND('',#17536,.T.);
#6833=FACE_OUTER_BOUND('',#17537,.T.);
#6834=FACE_OUTER_BOUND('',#17538,.T.);
#6835=FACE_OUTER_BOUND('',#17539,.T.);
#6836=FACE_OUTER_BOUND('',#17540,.T.);
#6837=FACE_OUTER_BOUND('',#17541,.T.);
#6838=FACE_OUTER_BOUND('',#17542,.T.);
#6839=FACE_OUTER_BOUND('',#17543,.T.);
#6840=FACE_OUTER_BOUND('',#17544,.T.);
#6841=FACE_OUTER_BOUND('',#17545,.T.);
#6842=FACE_OUTER_BOUND('',#17546,.T.);
#6843=FACE_OUTER_BOUND('',#17547,.T.);
#6844=FACE_OUTER_BOUND('',#17548,.T.);
#6845=FACE_OUTER_BOUND('',#17549,.T.);
#6846=FACE_OUTER_BOUND('',#17550,.T.);
#6847=FACE_OUTER_BOUND('',#17551,.T.);
#6848=FACE_OUTER_BOUND('',#17552,.T.);
#6849=FACE_OUTER_BOUND('',#17553,.T.);
#6850=FACE_OUTER_BOUND('',#17554,.T.);
#6851=FACE_OUTER_BOUND('',#17555,.T.);
#6852=FACE_OUTER_BOUND('',#17556,.T.);
#6853=FACE_OUTER_BOUND('',#17557,.T.);
#6854=FACE_OUTER_BOUND('',#17558,.T.);
#6855=FACE_OUTER_BOUND('',#17559,.T.);
#6856=FACE_OUTER_BOUND('',#17560,.T.);
#6857=FACE_OUTER_BOUND('',#17561,.T.);
#6858=FACE_OUTER_BOUND('',#17562,.T.);
#6859=FACE_OUTER_BOUND('',#17563,.T.);
#6860=FACE_OUTER_BOUND('',#17564,.T.);
#6861=FACE_OUTER_BOUND('',#17565,.T.);
#6862=FACE_OUTER_BOUND('',#17566,.T.);
#6863=FACE_OUTER_BOUND('',#17567,.T.);
#6864=FACE_OUTER_BOUND('',#17568,.T.);
#6865=FACE_OUTER_BOUND('',#17569,.T.);
#6866=FACE_OUTER_BOUND('',#17570,.T.);
#6867=FACE_OUTER_BOUND('',#17571,.T.);
#6868=FACE_OUTER_BOUND('',#17572,.T.);
#6869=FACE_OUTER_BOUND('',#17573,.T.);
#6870=FACE_OUTER_BOUND('',#17574,.T.);
#6871=FACE_OUTER_BOUND('',#17575,.T.);
#6872=FACE_OUTER_BOUND('',#17576,.T.);
#6873=FACE_OUTER_BOUND('',#17577,.T.);
#6874=FACE_OUTER_BOUND('',#17578,.T.);
#6875=FACE_OUTER_BOUND('',#17579,.T.);
#6876=FACE_OUTER_BOUND('',#17580,.T.);
#6877=FACE_OUTER_BOUND('',#17581,.T.);
#6878=FACE_OUTER_BOUND('',#17582,.T.);
#6879=FACE_OUTER_BOUND('',#17583,.T.);
#6880=FACE_OUTER_BOUND('',#17584,.T.);
#6881=FACE_OUTER_BOUND('',#17585,.T.);
#6882=FACE_OUTER_BOUND('',#17586,.T.);
#6883=FACE_OUTER_BOUND('',#17587,.T.);
#6884=FACE_OUTER_BOUND('',#17588,.T.);
#6885=FACE_OUTER_BOUND('',#17589,.T.);
#6886=FACE_OUTER_BOUND('',#17590,.T.);
#6887=FACE_OUTER_BOUND('',#17591,.T.);
#6888=FACE_OUTER_BOUND('',#17592,.T.);
#6889=FACE_OUTER_BOUND('',#17593,.T.);
#6890=FACE_OUTER_BOUND('',#17594,.T.);
#6891=FACE_OUTER_BOUND('',#17595,.T.);
#6892=FACE_OUTER_BOUND('',#17596,.T.);
#6893=FACE_OUTER_BOUND('',#17597,.T.);
#6894=FACE_OUTER_BOUND('',#17598,.T.);
#6895=FACE_OUTER_BOUND('',#17599,.T.);
#6896=FACE_OUTER_BOUND('',#17600,.T.);
#6897=FACE_OUTER_BOUND('',#17601,.T.);
#6898=FACE_OUTER_BOUND('',#17602,.T.);
#6899=FACE_OUTER_BOUND('',#17603,.T.);
#6900=FACE_OUTER_BOUND('',#17604,.T.);
#6901=FACE_OUTER_BOUND('',#17605,.T.);
#6902=FACE_OUTER_BOUND('',#17606,.T.);
#6903=FACE_OUTER_BOUND('',#17607,.T.);
#6904=FACE_OUTER_BOUND('',#17608,.T.);
#6905=FACE_OUTER_BOUND('',#17609,.T.);
#6906=FACE_OUTER_BOUND('',#17610,.T.);
#6907=FACE_OUTER_BOUND('',#17611,.T.);
#6908=FACE_OUTER_BOUND('',#17612,.T.);
#6909=FACE_OUTER_BOUND('',#17613,.T.);
#6910=FACE_OUTER_BOUND('',#17614,.T.);
#6911=FACE_OUTER_BOUND('',#17615,.T.);
#6912=FACE_OUTER_BOUND('',#17616,.T.);
#6913=FACE_OUTER_BOUND('',#17617,.T.);
#6914=FACE_OUTER_BOUND('',#17618,.T.);
#6915=FACE_OUTER_BOUND('',#17619,.T.);
#6916=FACE_OUTER_BOUND('',#17620,.T.);
#6917=FACE_OUTER_BOUND('',#17621,.T.);
#6918=FACE_OUTER_BOUND('',#17622,.T.);
#6919=FACE_OUTER_BOUND('',#17623,.T.);
#6920=FACE_OUTER_BOUND('',#17624,.T.);
#6921=FACE_OUTER_BOUND('',#17625,.T.);
#6922=FACE_OUTER_BOUND('',#17626,.T.);
#6923=FACE_OUTER_BOUND('',#17627,.T.);
#6924=FACE_OUTER_BOUND('',#17628,.T.);
#6925=FACE_OUTER_BOUND('',#17629,.T.);
#6926=FACE_OUTER_BOUND('',#17630,.T.);
#6927=FACE_OUTER_BOUND('',#17631,.T.);
#6928=FACE_OUTER_BOUND('',#17632,.T.);
#6929=FACE_OUTER_BOUND('',#17633,.T.);
#6930=FACE_OUTER_BOUND('',#17634,.T.);
#6931=FACE_OUTER_BOUND('',#17635,.T.);
#6932=FACE_OUTER_BOUND('',#17636,.T.);
#6933=FACE_OUTER_BOUND('',#17637,.T.);
#6934=FACE_OUTER_BOUND('',#17638,.T.);
#6935=FACE_OUTER_BOUND('',#17639,.T.);
#6936=FACE_OUTER_BOUND('',#17640,.T.);
#6937=FACE_OUTER_BOUND('',#17641,.T.);
#6938=FACE_OUTER_BOUND('',#17642,.T.);
#6939=FACE_OUTER_BOUND('',#17643,.T.);
#6940=FACE_OUTER_BOUND('',#17644,.T.);
#6941=FACE_OUTER_BOUND('',#17645,.T.);
#6942=FACE_OUTER_BOUND('',#17646,.T.);
#6943=FACE_OUTER_BOUND('',#17647,.T.);
#6944=FACE_OUTER_BOUND('',#17648,.T.);
#6945=FACE_OUTER_BOUND('',#17649,.T.);
#6946=FACE_OUTER_BOUND('',#17650,.T.);
#6947=FACE_OUTER_BOUND('',#17651,.T.);
#6948=FACE_OUTER_BOUND('',#17652,.T.);
#6949=FACE_OUTER_BOUND('',#17653,.T.);
#6950=FACE_OUTER_BOUND('',#17654,.T.);
#6951=FACE_OUTER_BOUND('',#17655,.T.);
#6952=FACE_OUTER_BOUND('',#17656,.T.);
#6953=FACE_OUTER_BOUND('',#17657,.T.);
#6954=FACE_OUTER_BOUND('',#17658,.T.);
#6955=FACE_OUTER_BOUND('',#17659,.T.);
#6956=FACE_OUTER_BOUND('',#17660,.T.);
#6957=FACE_OUTER_BOUND('',#17661,.T.);
#6958=FACE_OUTER_BOUND('',#17662,.T.);
#6959=FACE_OUTER_BOUND('',#17663,.T.);
#6960=FACE_OUTER_BOUND('',#17664,.T.);
#6961=FACE_OUTER_BOUND('',#17665,.T.);
#6962=FACE_OUTER_BOUND('',#17666,.T.);
#6963=FACE_OUTER_BOUND('',#17667,.T.);
#6964=FACE_OUTER_BOUND('',#17668,.T.);
#6965=FACE_OUTER_BOUND('',#17669,.T.);
#6966=FACE_OUTER_BOUND('',#17670,.T.);
#6967=FACE_OUTER_BOUND('',#17671,.T.);
#6968=FACE_OUTER_BOUND('',#17672,.T.);
#6969=FACE_OUTER_BOUND('',#17673,.T.);
#6970=FACE_OUTER_BOUND('',#17674,.T.);
#6971=FACE_OUTER_BOUND('',#17675,.T.);
#6972=FACE_OUTER_BOUND('',#17676,.T.);
#6973=FACE_OUTER_BOUND('',#17677,.T.);
#6974=FACE_OUTER_BOUND('',#17678,.T.);
#6975=FACE_OUTER_BOUND('',#17679,.T.);
#6976=FACE_OUTER_BOUND('',#17680,.T.);
#6977=FACE_OUTER_BOUND('',#17681,.T.);
#6978=FACE_OUTER_BOUND('',#17682,.T.);
#6979=FACE_OUTER_BOUND('',#17683,.T.);
#6980=FACE_OUTER_BOUND('',#17684,.T.);
#6981=FACE_OUTER_BOUND('',#17685,.T.);
#6982=FACE_OUTER_BOUND('',#17686,.T.);
#6983=FACE_OUTER_BOUND('',#17687,.T.);
#6984=FACE_OUTER_BOUND('',#17688,.T.);
#6985=FACE_OUTER_BOUND('',#17689,.T.);
#6986=FACE_OUTER_BOUND('',#17690,.T.);
#6987=FACE_OUTER_BOUND('',#17691,.T.);
#6988=FACE_OUTER_BOUND('',#17692,.T.);
#6989=FACE_OUTER_BOUND('',#17693,.T.);
#6990=FACE_OUTER_BOUND('',#17694,.T.);
#6991=FACE_OUTER_BOUND('',#17695,.T.);
#6992=FACE_OUTER_BOUND('',#17696,.T.);
#6993=FACE_OUTER_BOUND('',#17697,.T.);
#6994=FACE_OUTER_BOUND('',#17698,.T.);
#6995=FACE_OUTER_BOUND('',#17699,.T.);
#6996=FACE_OUTER_BOUND('',#17700,.T.);
#6997=FACE_OUTER_BOUND('',#17701,.T.);
#6998=FACE_OUTER_BOUND('',#17702,.T.);
#6999=FACE_OUTER_BOUND('',#17703,.T.);
#7000=FACE_OUTER_BOUND('',#17704,.T.);
#7001=FACE_OUTER_BOUND('',#17705,.T.);
#7002=FACE_OUTER_BOUND('',#17706,.T.);
#7003=FACE_OUTER_BOUND('',#17707,.T.);
#7004=FACE_OUTER_BOUND('',#17708,.T.);
#7005=FACE_OUTER_BOUND('',#17709,.T.);
#7006=FACE_OUTER_BOUND('',#17710,.T.);
#7007=FACE_OUTER_BOUND('',#17711,.T.);
#7008=FACE_OUTER_BOUND('',#17712,.T.);
#7009=FACE_OUTER_BOUND('',#17713,.T.);
#7010=FACE_OUTER_BOUND('',#17714,.T.);
#7011=FACE_OUTER_BOUND('',#17715,.T.);
#7012=FACE_OUTER_BOUND('',#17716,.T.);
#7013=FACE_OUTER_BOUND('',#17717,.T.);
#7014=FACE_OUTER_BOUND('',#17718,.T.);
#7015=FACE_OUTER_BOUND('',#17719,.T.);
#7016=FACE_OUTER_BOUND('',#17720,.T.);
#7017=FACE_OUTER_BOUND('',#17721,.T.);
#7018=FACE_OUTER_BOUND('',#17722,.T.);
#7019=FACE_OUTER_BOUND('',#17723,.T.);
#7020=FACE_OUTER_BOUND('',#17724,.T.);
#7021=FACE_OUTER_BOUND('',#17725,.T.);
#7022=FACE_OUTER_BOUND('',#17726,.T.);
#7023=FACE_OUTER_BOUND('',#17727,.T.);
#7024=FACE_OUTER_BOUND('',#17728,.T.);
#7025=FACE_OUTER_BOUND('',#17729,.T.);
#7026=FACE_OUTER_BOUND('',#17730,.T.);
#7027=FACE_OUTER_BOUND('',#17731,.T.);
#7028=FACE_OUTER_BOUND('',#17732,.T.);
#7029=FACE_OUTER_BOUND('',#17733,.T.);
#7030=FACE_OUTER_BOUND('',#17734,.T.);
#7031=FACE_OUTER_BOUND('',#17735,.T.);
#7032=FACE_OUTER_BOUND('',#17736,.T.);
#7033=FACE_OUTER_BOUND('',#17737,.T.);
#7034=FACE_OUTER_BOUND('',#17738,.T.);
#7035=FACE_OUTER_BOUND('',#17739,.T.);
#7036=FACE_OUTER_BOUND('',#17740,.T.);
#7037=FACE_OUTER_BOUND('',#17741,.T.);
#7038=FACE_OUTER_BOUND('',#17742,.T.);
#7039=FACE_OUTER_BOUND('',#17743,.T.);
#7040=FACE_OUTER_BOUND('',#17744,.T.);
#7041=FACE_OUTER_BOUND('',#17745,.T.);
#7042=FACE_OUTER_BOUND('',#17746,.T.);
#7043=FACE_OUTER_BOUND('',#17747,.T.);
#7044=FACE_OUTER_BOUND('',#17748,.T.);
#7045=FACE_OUTER_BOUND('',#17749,.T.);
#7046=FACE_OUTER_BOUND('',#17750,.T.);
#7047=FACE_OUTER_BOUND('',#17751,.T.);
#7048=FACE_OUTER_BOUND('',#17752,.T.);
#7049=FACE_OUTER_BOUND('',#17753,.T.);
#7050=FACE_OUTER_BOUND('',#17754,.T.);
#7051=FACE_OUTER_BOUND('',#17755,.T.);
#7052=FACE_OUTER_BOUND('',#17756,.T.);
#7053=FACE_OUTER_BOUND('',#17757,.T.);
#7054=FACE_OUTER_BOUND('',#17758,.T.);
#7055=FACE_OUTER_BOUND('',#17759,.T.);
#7056=FACE_OUTER_BOUND('',#17760,.T.);
#7057=FACE_OUTER_BOUND('',#17761,.T.);
#7058=FACE_OUTER_BOUND('',#17762,.T.);
#7059=FACE_OUTER_BOUND('',#17763,.T.);
#7060=FACE_OUTER_BOUND('',#17764,.T.);
#7061=FACE_OUTER_BOUND('',#17765,.T.);
#7062=FACE_OUTER_BOUND('',#17766,.T.);
#7063=FACE_OUTER_BOUND('',#17767,.T.);
#7064=FACE_OUTER_BOUND('',#17768,.T.);
#7065=FACE_OUTER_BOUND('',#17769,.T.);
#7066=FACE_OUTER_BOUND('',#17770,.T.);
#7067=FACE_OUTER_BOUND('',#17771,.T.);
#7068=FACE_OUTER_BOUND('',#17772,.T.);
#7069=FACE_OUTER_BOUND('',#17773,.T.);
#7070=FACE_OUTER_BOUND('',#17774,.T.);
#7071=FACE_OUTER_BOUND('',#17775,.T.);
#7072=FACE_OUTER_BOUND('',#17776,.T.);
#7073=FACE_OUTER_BOUND('',#17777,.T.);
#7074=FACE_OUTER_BOUND('',#17778,.T.);
#7075=FACE_OUTER_BOUND('',#17779,.T.);
#7076=FACE_OUTER_BOUND('',#17780,.T.);
#7077=FACE_OUTER_BOUND('',#17781,.T.);
#7078=FACE_OUTER_BOUND('',#17782,.T.);
#7079=FACE_OUTER_BOUND('',#17783,.T.);
#7080=FACE_OUTER_BOUND('',#17784,.T.);
#7081=FACE_OUTER_BOUND('',#17785,.T.);
#7082=FACE_OUTER_BOUND('',#17786,.T.);
#7083=FACE_OUTER_BOUND('',#17787,.T.);
#7084=FACE_OUTER_BOUND('',#17788,.T.);
#7085=FACE_OUTER_BOUND('',#17789,.T.);
#7086=FACE_OUTER_BOUND('',#17790,.T.);
#7087=FACE_OUTER_BOUND('',#17791,.T.);
#7088=FACE_OUTER_BOUND('',#17792,.T.);
#7089=FACE_OUTER_BOUND('',#17793,.T.);
#7090=FACE_OUTER_BOUND('',#17794,.T.);
#7091=FACE_OUTER_BOUND('',#17795,.T.);
#7092=FACE_OUTER_BOUND('',#17796,.T.);
#7093=FACE_OUTER_BOUND('',#17797,.T.);
#7094=FACE_OUTER_BOUND('',#17798,.T.);
#7095=FACE_OUTER_BOUND('',#17799,.T.);
#7096=FACE_OUTER_BOUND('',#17800,.T.);
#7097=FACE_OUTER_BOUND('',#17801,.T.);
#7098=FACE_OUTER_BOUND('',#17802,.T.);
#7099=FACE_OUTER_BOUND('',#17803,.T.);
#7100=FACE_OUTER_BOUND('',#17804,.T.);
#7101=FACE_OUTER_BOUND('',#17805,.T.);
#7102=FACE_OUTER_BOUND('',#17806,.T.);
#7103=FACE_OUTER_BOUND('',#17807,.T.);
#7104=FACE_OUTER_BOUND('',#17808,.T.);
#7105=FACE_OUTER_BOUND('',#17809,.T.);
#7106=FACE_OUTER_BOUND('',#17810,.T.);
#7107=FACE_OUTER_BOUND('',#17811,.T.);
#7108=FACE_OUTER_BOUND('',#17812,.T.);
#7109=FACE_OUTER_BOUND('',#17813,.T.);
#7110=FACE_OUTER_BOUND('',#17814,.T.);
#7111=FACE_OUTER_BOUND('',#17815,.T.);
#7112=FACE_OUTER_BOUND('',#17816,.T.);
#7113=FACE_OUTER_BOUND('',#17817,.T.);
#7114=FACE_OUTER_BOUND('',#17818,.T.);
#7115=FACE_OUTER_BOUND('',#17819,.T.);
#7116=FACE_OUTER_BOUND('',#17820,.T.);
#7117=FACE_OUTER_BOUND('',#17821,.T.);
#7118=FACE_OUTER_BOUND('',#17822,.T.);
#7119=FACE_OUTER_BOUND('',#17823,.T.);
#7120=FACE_OUTER_BOUND('',#17824,.T.);
#7121=FACE_OUTER_BOUND('',#17825,.T.);
#7122=FACE_OUTER_BOUND('',#17826,.T.);
#7123=FACE_OUTER_BOUND('',#17827,.T.);
#7124=FACE_OUTER_BOUND('',#17828,.T.);
#7125=FACE_OUTER_BOUND('',#17829,.T.);
#7126=FACE_OUTER_BOUND('',#17830,.T.);
#7127=FACE_OUTER_BOUND('',#17831,.T.);
#7128=FACE_OUTER_BOUND('',#17832,.T.);
#7129=FACE_OUTER_BOUND('',#17833,.T.);
#7130=FACE_OUTER_BOUND('',#17834,.T.);
#7131=FACE_OUTER_BOUND('',#17835,.T.);
#7132=FACE_OUTER_BOUND('',#17836,.T.);
#7133=FACE_OUTER_BOUND('',#17837,.T.);
#7134=FACE_OUTER_BOUND('',#17838,.T.);
#7135=FACE_OUTER_BOUND('',#17839,.T.);
#7136=FACE_OUTER_BOUND('',#17840,.T.);
#7137=FACE_OUTER_BOUND('',#17841,.T.);
#7138=FACE_OUTER_BOUND('',#17842,.T.);
#7139=FACE_OUTER_BOUND('',#17843,.T.);
#7140=FACE_OUTER_BOUND('',#17844,.T.);
#7141=FACE_OUTER_BOUND('',#17845,.T.);
#7142=FACE_OUTER_BOUND('',#17846,.T.);
#7143=FACE_OUTER_BOUND('',#17847,.T.);
#7144=FACE_OUTER_BOUND('',#17848,.T.);
#7145=FACE_OUTER_BOUND('',#17849,.T.);
#7146=FACE_OUTER_BOUND('',#17850,.T.);
#7147=FACE_OUTER_BOUND('',#17851,.T.);
#7148=FACE_OUTER_BOUND('',#17852,.T.);
#7149=FACE_OUTER_BOUND('',#17853,.T.);
#7150=FACE_OUTER_BOUND('',#17854,.T.);
#7151=FACE_OUTER_BOUND('',#17855,.T.);
#7152=FACE_OUTER_BOUND('',#17856,.T.);
#7153=FACE_OUTER_BOUND('',#17857,.T.);
#7154=FACE_OUTER_BOUND('',#17858,.T.);
#7155=FACE_OUTER_BOUND('',#17859,.T.);
#7156=FACE_OUTER_BOUND('',#17860,.T.);
#7157=FACE_OUTER_BOUND('',#17861,.T.);
#7158=FACE_OUTER_BOUND('',#17862,.T.);
#7159=FACE_OUTER_BOUND('',#17863,.T.);
#7160=FACE_OUTER_BOUND('',#17864,.T.);
#7161=FACE_OUTER_BOUND('',#17865,.T.);
#7162=FACE_OUTER_BOUND('',#17866,.T.);
#7163=FACE_OUTER_BOUND('',#17867,.T.);
#7164=FACE_OUTER_BOUND('',#17868,.T.);
#7165=FACE_OUTER_BOUND('',#17869,.T.);
#7166=FACE_OUTER_BOUND('',#17870,.T.);
#7167=FACE_OUTER_BOUND('',#17871,.T.);
#7168=FACE_OUTER_BOUND('',#17872,.T.);
#7169=FACE_OUTER_BOUND('',#17873,.T.);
#7170=FACE_OUTER_BOUND('',#17874,.T.);
#7171=FACE_OUTER_BOUND('',#17875,.T.);
#7172=FACE_OUTER_BOUND('',#17876,.T.);
#7173=FACE_OUTER_BOUND('',#17877,.T.);
#7174=FACE_OUTER_BOUND('',#17878,.T.);
#7175=FACE_OUTER_BOUND('',#17879,.T.);
#7176=FACE_OUTER_BOUND('',#17880,.T.);
#7177=FACE_OUTER_BOUND('',#17881,.T.);
#7178=FACE_OUTER_BOUND('',#17882,.T.);
#7179=FACE_OUTER_BOUND('',#17883,.T.);
#7180=FACE_OUTER_BOUND('',#17884,.T.);
#7181=FACE_OUTER_BOUND('',#17885,.T.);
#7182=FACE_OUTER_BOUND('',#17886,.T.);
#7183=FACE_OUTER_BOUND('',#17887,.T.);
#7184=FACE_OUTER_BOUND('',#17888,.T.);
#7185=FACE_OUTER_BOUND('',#17889,.T.);
#7186=FACE_OUTER_BOUND('',#17890,.T.);
#7187=FACE_OUTER_BOUND('',#17891,.T.);
#7188=FACE_OUTER_BOUND('',#17892,.T.);
#7189=FACE_OUTER_BOUND('',#17893,.T.);
#7190=FACE_OUTER_BOUND('',#17894,.T.);
#7191=FACE_OUTER_BOUND('',#17895,.T.);
#7192=FACE_OUTER_BOUND('',#17896,.T.);
#7193=FACE_OUTER_BOUND('',#17897,.T.);
#7194=FACE_OUTER_BOUND('',#17898,.T.);
#7195=FACE_OUTER_BOUND('',#17899,.T.);
#7196=FACE_OUTER_BOUND('',#17900,.T.);
#7197=FACE_OUTER_BOUND('',#17901,.T.);
#7198=FACE_OUTER_BOUND('',#17902,.T.);
#7199=FACE_OUTER_BOUND('',#17903,.T.);
#7200=FACE_OUTER_BOUND('',#17904,.T.);
#7201=FACE_OUTER_BOUND('',#17905,.T.);
#7202=FACE_OUTER_BOUND('',#17906,.T.);
#7203=FACE_OUTER_BOUND('',#17907,.T.);
#7204=FACE_OUTER_BOUND('',#17908,.T.);
#7205=FACE_OUTER_BOUND('',#17909,.T.);
#7206=FACE_OUTER_BOUND('',#17910,.T.);
#7207=FACE_OUTER_BOUND('',#17911,.T.);
#7208=FACE_OUTER_BOUND('',#17912,.T.);
#7209=FACE_OUTER_BOUND('',#17913,.T.);
#7210=FACE_OUTER_BOUND('',#17914,.T.);
#7211=FACE_OUTER_BOUND('',#17915,.T.);
#7212=FACE_OUTER_BOUND('',#17916,.T.);
#7213=FACE_OUTER_BOUND('',#17917,.T.);
#7214=FACE_OUTER_BOUND('',#17918,.T.);
#7215=FACE_OUTER_BOUND('',#17919,.T.);
#7216=FACE_OUTER_BOUND('',#17920,.T.);
#7217=FACE_OUTER_BOUND('',#17921,.T.);
#7218=FACE_OUTER_BOUND('',#17922,.T.);
#7219=FACE_OUTER_BOUND('',#17923,.T.);
#7220=FACE_OUTER_BOUND('',#17924,.T.);
#7221=FACE_OUTER_BOUND('',#17925,.T.);
#7222=FACE_OUTER_BOUND('',#17926,.T.);
#7223=FACE_OUTER_BOUND('',#17927,.T.);
#7224=FACE_OUTER_BOUND('',#17928,.T.);
#7225=FACE_OUTER_BOUND('',#17929,.T.);
#7226=FACE_OUTER_BOUND('',#17930,.T.);
#7227=FACE_OUTER_BOUND('',#17931,.T.);
#7228=FACE_OUTER_BOUND('',#17932,.T.);
#7229=FACE_OUTER_BOUND('',#17933,.T.);
#7230=FACE_OUTER_BOUND('',#17934,.T.);
#7231=FACE_OUTER_BOUND('',#17935,.T.);
#7232=FACE_OUTER_BOUND('',#17936,.T.);
#7233=FACE_OUTER_BOUND('',#17937,.T.);
#7234=FACE_OUTER_BOUND('',#17938,.T.);
#7235=FACE_OUTER_BOUND('',#17939,.T.);
#7236=FACE_OUTER_BOUND('',#17940,.T.);
#7237=FACE_OUTER_BOUND('',#17941,.T.);
#7238=FACE_OUTER_BOUND('',#17942,.T.);
#7239=FACE_OUTER_BOUND('',#17943,.T.);
#7240=FACE_OUTER_BOUND('',#17944,.T.);
#7241=FACE_OUTER_BOUND('',#17945,.T.);
#7242=FACE_OUTER_BOUND('',#17946,.T.);
#7243=FACE_OUTER_BOUND('',#17947,.T.);
#7244=FACE_OUTER_BOUND('',#17948,.T.);
#7245=FACE_OUTER_BOUND('',#17949,.T.);
#7246=FACE_OUTER_BOUND('',#17950,.T.);
#7247=FACE_OUTER_BOUND('',#17951,.T.);
#7248=FACE_OUTER_BOUND('',#17952,.T.);
#7249=FACE_OUTER_BOUND('',#17953,.T.);
#7250=FACE_OUTER_BOUND('',#17954,.T.);
#7251=FACE_OUTER_BOUND('',#17955,.T.);
#7252=FACE_OUTER_BOUND('',#17956,.T.);
#7253=FACE_OUTER_BOUND('',#17957,.T.);
#7254=FACE_OUTER_BOUND('',#17958,.T.);
#7255=FACE_OUTER_BOUND('',#17959,.T.);
#7256=FACE_OUTER_BOUND('',#17960,.T.);
#7257=FACE_OUTER_BOUND('',#17961,.T.);
#7258=FACE_OUTER_BOUND('',#17962,.T.);
#7259=FACE_OUTER_BOUND('',#17963,.T.);
#7260=FACE_OUTER_BOUND('',#17964,.T.);
#7261=FACE_OUTER_BOUND('',#17965,.T.);
#7262=FACE_OUTER_BOUND('',#17966,.T.);
#7263=FACE_OUTER_BOUND('',#17967,.T.);
#7264=FACE_OUTER_BOUND('',#17968,.T.);
#7265=FACE_OUTER_BOUND('',#17969,.T.);
#7266=FACE_OUTER_BOUND('',#17970,.T.);
#7267=FACE_OUTER_BOUND('',#17971,.T.);
#7268=FACE_OUTER_BOUND('',#17972,.T.);
#7269=FACE_OUTER_BOUND('',#17973,.T.);
#7270=FACE_OUTER_BOUND('',#17974,.T.);
#7271=FACE_OUTER_BOUND('',#17975,.T.);
#7272=FACE_OUTER_BOUND('',#17976,.T.);
#7273=FACE_OUTER_BOUND('',#17977,.T.);
#7274=FACE_OUTER_BOUND('',#17978,.T.);
#7275=FACE_OUTER_BOUND('',#17979,.T.);
#7276=FACE_OUTER_BOUND('',#17980,.T.);
#7277=FACE_OUTER_BOUND('',#17981,.T.);
#7278=FACE_OUTER_BOUND('',#17982,.T.);
#7279=FACE_OUTER_BOUND('',#17983,.T.);
#7280=FACE_OUTER_BOUND('',#17984,.T.);
#7281=FACE_OUTER_BOUND('',#17985,.T.);
#7282=FACE_OUTER_BOUND('',#17986,.T.);
#7283=FACE_OUTER_BOUND('',#17987,.T.);
#7284=FACE_OUTER_BOUND('',#17988,.T.);
#7285=FACE_OUTER_BOUND('',#17989,.T.);
#7286=FACE_OUTER_BOUND('',#17990,.T.);
#7287=FACE_OUTER_BOUND('',#17991,.T.);
#7288=FACE_OUTER_BOUND('',#17992,.T.);
#7289=FACE_OUTER_BOUND('',#17993,.T.);
#7290=FACE_OUTER_BOUND('',#17994,.T.);
#7291=FACE_OUTER_BOUND('',#17995,.T.);
#7292=FACE_OUTER_BOUND('',#17996,.T.);
#7293=FACE_OUTER_BOUND('',#17997,.T.);
#7294=FACE_OUTER_BOUND('',#17998,.T.);
#7295=FACE_OUTER_BOUND('',#17999,.T.);
#7296=FACE_OUTER_BOUND('',#18000,.T.);
#7297=FACE_OUTER_BOUND('',#18001,.T.);
#7298=FACE_OUTER_BOUND('',#18002,.T.);
#7299=FACE_OUTER_BOUND('',#18003,.T.);
#7300=FACE_OUTER_BOUND('',#18004,.T.);
#7301=FACE_OUTER_BOUND('',#18005,.T.);
#7302=FACE_OUTER_BOUND('',#18006,.T.);
#7303=FACE_OUTER_BOUND('',#18007,.T.);
#7304=FACE_OUTER_BOUND('',#18008,.T.);
#7305=FACE_OUTER_BOUND('',#18009,.T.);
#7306=FACE_OUTER_BOUND('',#18010,.T.);
#7307=FACE_OUTER_BOUND('',#18011,.T.);
#7308=FACE_OUTER_BOUND('',#18012,.T.);
#7309=FACE_OUTER_BOUND('',#18013,.T.);
#7310=FACE_OUTER_BOUND('',#18014,.T.);
#7311=FACE_OUTER_BOUND('',#18015,.T.);
#7312=FACE_OUTER_BOUND('',#18016,.T.);
#7313=FACE_OUTER_BOUND('',#18017,.T.);
#7314=FACE_OUTER_BOUND('',#18018,.T.);
#7315=FACE_OUTER_BOUND('',#18019,.T.);
#7316=FACE_OUTER_BOUND('',#18020,.T.);
#7317=FACE_OUTER_BOUND('',#18021,.T.);
#7318=FACE_OUTER_BOUND('',#18022,.T.);
#7319=FACE_OUTER_BOUND('',#18023,.T.);
#7320=FACE_OUTER_BOUND('',#18024,.T.);
#7321=FACE_OUTER_BOUND('',#18025,.T.);
#7322=FACE_OUTER_BOUND('',#18026,.T.);
#7323=FACE_OUTER_BOUND('',#18027,.T.);
#7324=FACE_OUTER_BOUND('',#18028,.T.);
#7325=FACE_OUTER_BOUND('',#18029,.T.);
#7326=FACE_OUTER_BOUND('',#18030,.T.);
#7327=FACE_OUTER_BOUND('',#18031,.T.);
#7328=FACE_OUTER_BOUND('',#18032,.T.);
#7329=FACE_OUTER_BOUND('',#18033,.T.);
#7330=FACE_OUTER_BOUND('',#18034,.T.);
#7331=FACE_OUTER_BOUND('',#18035,.T.);
#7332=FACE_OUTER_BOUND('',#18036,.T.);
#7333=FACE_OUTER_BOUND('',#18037,.T.);
#7334=FACE_OUTER_BOUND('',#18038,.T.);
#7335=FACE_OUTER_BOUND('',#18039,.T.);
#7336=FACE_OUTER_BOUND('',#18040,.T.);
#7337=FACE_OUTER_BOUND('',#18041,.T.);
#7338=FACE_OUTER_BOUND('',#18042,.T.);
#7339=FACE_OUTER_BOUND('',#18043,.T.);
#7340=FACE_OUTER_BOUND('',#18044,.T.);
#7341=FACE_OUTER_BOUND('',#18045,.T.);
#7342=FACE_OUTER_BOUND('',#18046,.T.);
#7343=FACE_OUTER_BOUND('',#18047,.T.);
#7344=FACE_OUTER_BOUND('',#18048,.T.);
#7345=FACE_OUTER_BOUND('',#18049,.T.);
#7346=FACE_OUTER_BOUND('',#18050,.T.);
#7347=FACE_OUTER_BOUND('',#18051,.T.);
#7348=FACE_OUTER_BOUND('',#18052,.T.);
#7349=FACE_OUTER_BOUND('',#18053,.T.);
#7350=FACE_OUTER_BOUND('',#18054,.T.);
#7351=FACE_OUTER_BOUND('',#18055,.T.);
#7352=FACE_OUTER_BOUND('',#18056,.T.);
#7353=FACE_OUTER_BOUND('',#18057,.T.);
#7354=FACE_OUTER_BOUND('',#18058,.T.);
#7355=FACE_OUTER_BOUND('',#18059,.T.);
#7356=FACE_OUTER_BOUND('',#18060,.T.);
#7357=FACE_OUTER_BOUND('',#18061,.T.);
#7358=FACE_OUTER_BOUND('',#18062,.T.);
#7359=FACE_OUTER_BOUND('',#18063,.T.);
#7360=FACE_OUTER_BOUND('',#18064,.T.);
#7361=FACE_OUTER_BOUND('',#18065,.T.);
#7362=FACE_OUTER_BOUND('',#18066,.T.);
#7363=FACE_OUTER_BOUND('',#18067,.T.);
#7364=FACE_OUTER_BOUND('',#18068,.T.);
#7365=FACE_OUTER_BOUND('',#18069,.T.);
#7366=FACE_OUTER_BOUND('',#18070,.T.);
#7367=FACE_OUTER_BOUND('',#18071,.T.);
#7368=FACE_OUTER_BOUND('',#18072,.T.);
#7369=FACE_OUTER_BOUND('',#18073,.T.);
#7370=FACE_OUTER_BOUND('',#18074,.T.);
#7371=FACE_OUTER_BOUND('',#18075,.T.);
#7372=FACE_OUTER_BOUND('',#18076,.T.);
#7373=FACE_OUTER_BOUND('',#18077,.T.);
#7374=FACE_OUTER_BOUND('',#18078,.T.);
#7375=FACE_OUTER_BOUND('',#18079,.T.);
#7376=FACE_OUTER_BOUND('',#18080,.T.);
#7377=FACE_OUTER_BOUND('',#18081,.T.);
#7378=FACE_OUTER_BOUND('',#18082,.T.);
#7379=FACE_OUTER_BOUND('',#18083,.T.);
#7380=FACE_OUTER_BOUND('',#18084,.T.);
#7381=FACE_OUTER_BOUND('',#18085,.T.);
#7382=FACE_OUTER_BOUND('',#18086,.T.);
#7383=FACE_OUTER_BOUND('',#18087,.T.);
#7384=FACE_OUTER_BOUND('',#18088,.T.);
#7385=FACE_OUTER_BOUND('',#18089,.T.);
#7386=FACE_OUTER_BOUND('',#18090,.T.);
#7387=FACE_OUTER_BOUND('',#18091,.T.);
#7388=FACE_OUTER_BOUND('',#18092,.T.);
#7389=FACE_OUTER_BOUND('',#18093,.T.);
#7390=FACE_OUTER_BOUND('',#18094,.T.);
#7391=FACE_OUTER_BOUND('',#18095,.T.);
#7392=FACE_OUTER_BOUND('',#18096,.T.);
#7393=FACE_OUTER_BOUND('',#18097,.T.);
#7394=FACE_OUTER_BOUND('',#18098,.T.);
#7395=FACE_OUTER_BOUND('',#18099,.T.);
#7396=FACE_OUTER_BOUND('',#18100,.T.);
#7397=FACE_OUTER_BOUND('',#18101,.T.);
#7398=FACE_OUTER_BOUND('',#18102,.T.);
#7399=FACE_OUTER_BOUND('',#18103,.T.);
#7400=FACE_OUTER_BOUND('',#18104,.T.);
#7401=FACE_OUTER_BOUND('',#18105,.T.);
#7402=FACE_OUTER_BOUND('',#18106,.T.);
#7403=FACE_OUTER_BOUND('',#18107,.T.);
#7404=FACE_OUTER_BOUND('',#18108,.T.);
#7405=FACE_OUTER_BOUND('',#18109,.T.);
#7406=FACE_OUTER_BOUND('',#18110,.T.);
#7407=FACE_OUTER_BOUND('',#18111,.T.);
#7408=FACE_OUTER_BOUND('',#18112,.T.);
#7409=FACE_OUTER_BOUND('',#18113,.T.);
#7410=FACE_OUTER_BOUND('',#18114,.T.);
#7411=FACE_OUTER_BOUND('',#18115,.T.);
#7412=FACE_OUTER_BOUND('',#18116,.T.);
#7413=FACE_OUTER_BOUND('',#18117,.T.);
#7414=FACE_OUTER_BOUND('',#18118,.T.);
#7415=FACE_OUTER_BOUND('',#18119,.T.);
#7416=FACE_OUTER_BOUND('',#18120,.T.);
#7417=FACE_OUTER_BOUND('',#18121,.T.);
#7418=FACE_OUTER_BOUND('',#18122,.T.);
#7419=FACE_OUTER_BOUND('',#18123,.T.);
#7420=FACE_OUTER_BOUND('',#18124,.T.);
#7421=FACE_OUTER_BOUND('',#18125,.T.);
#7422=FACE_OUTER_BOUND('',#18126,.T.);
#7423=FACE_OUTER_BOUND('',#18127,.T.);
#7424=FACE_OUTER_BOUND('',#18128,.T.);
#7425=FACE_OUTER_BOUND('',#18129,.T.);
#7426=FACE_OUTER_BOUND('',#18130,.T.);
#7427=FACE_OUTER_BOUND('',#18131,.T.);
#7428=FACE_OUTER_BOUND('',#18132,.T.);
#7429=FACE_OUTER_BOUND('',#18133,.T.);
#7430=FACE_OUTER_BOUND('',#18134,.T.);
#7431=FACE_OUTER_BOUND('',#18135,.T.);
#7432=FACE_OUTER_BOUND('',#18136,.T.);
#7433=FACE_OUTER_BOUND('',#18137,.T.);
#7434=FACE_OUTER_BOUND('',#18138,.T.);
#7435=FACE_OUTER_BOUND('',#18139,.T.);
#7436=FACE_OUTER_BOUND('',#18140,.T.);
#7437=FACE_OUTER_BOUND('',#18141,.T.);
#7438=FACE_OUTER_BOUND('',#18142,.T.);
#7439=FACE_OUTER_BOUND('',#18143,.T.);
#7440=FACE_OUTER_BOUND('',#18144,.T.);
#7441=FACE_OUTER_BOUND('',#18145,.T.);
#7442=FACE_OUTER_BOUND('',#18146,.T.);
#7443=FACE_OUTER_BOUND('',#18147,.T.);
#7444=FACE_OUTER_BOUND('',#18148,.T.);
#7445=FACE_OUTER_BOUND('',#18149,.T.);
#7446=FACE_OUTER_BOUND('',#18150,.T.);
#7447=FACE_OUTER_BOUND('',#18151,.T.);
#7448=FACE_OUTER_BOUND('',#18152,.T.);
#7449=FACE_OUTER_BOUND('',#18153,.T.);
#7450=FACE_OUTER_BOUND('',#18154,.T.);
#7451=FACE_OUTER_BOUND('',#18155,.T.);
#7452=FACE_OUTER_BOUND('',#18156,.T.);
#7453=FACE_OUTER_BOUND('',#18157,.T.);
#7454=FACE_OUTER_BOUND('',#18158,.T.);
#7455=FACE_OUTER_BOUND('',#18159,.T.);
#7456=FACE_OUTER_BOUND('',#18160,.T.);
#7457=FACE_OUTER_BOUND('',#18161,.T.);
#7458=FACE_OUTER_BOUND('',#18162,.T.);
#7459=FACE_OUTER_BOUND('',#18163,.T.);
#7460=FACE_OUTER_BOUND('',#18164,.T.);
#7461=FACE_OUTER_BOUND('',#18165,.T.);
#7462=FACE_OUTER_BOUND('',#18166,.T.);
#7463=FACE_OUTER_BOUND('',#18167,.T.);
#7464=FACE_OUTER_BOUND('',#18168,.T.);
#7465=FACE_OUTER_BOUND('',#18169,.T.);
#7466=FACE_OUTER_BOUND('',#18170,.T.);
#7467=FACE_OUTER_BOUND('',#18171,.T.);
#7468=FACE_OUTER_BOUND('',#18172,.T.);
#7469=FACE_OUTER_BOUND('',#18173,.T.);
#7470=FACE_OUTER_BOUND('',#18174,.T.);
#7471=FACE_OUTER_BOUND('',#18175,.T.);
#7472=FACE_OUTER_BOUND('',#18176,.T.);
#7473=FACE_OUTER_BOUND('',#18177,.T.);
#7474=FACE_OUTER_BOUND('',#18178,.T.);
#7475=FACE_OUTER_BOUND('',#18179,.T.);
#7476=FACE_OUTER_BOUND('',#18180,.T.);
#7477=FACE_OUTER_BOUND('',#18181,.T.);
#7478=FACE_OUTER_BOUND('',#18182,.T.);
#7479=FACE_OUTER_BOUND('',#18183,.T.);
#7480=FACE_OUTER_BOUND('',#18184,.T.);
#7481=FACE_OUTER_BOUND('',#18185,.T.);
#7482=FACE_OUTER_BOUND('',#18186,.T.);
#7483=FACE_OUTER_BOUND('',#18187,.T.);
#7484=FACE_OUTER_BOUND('',#18188,.T.);
#7485=FACE_OUTER_BOUND('',#18189,.T.);
#7486=FACE_OUTER_BOUND('',#18190,.T.);
#7487=FACE_OUTER_BOUND('',#18191,.T.);
#7488=FACE_OUTER_BOUND('',#18192,.T.);
#7489=FACE_OUTER_BOUND('',#18193,.T.);
#7490=FACE_OUTER_BOUND('',#18194,.T.);
#7491=FACE_OUTER_BOUND('',#18195,.T.);
#7492=FACE_OUTER_BOUND('',#18196,.T.);
#7493=FACE_OUTER_BOUND('',#18197,.T.);
#7494=FACE_OUTER_BOUND('',#18198,.T.);
#7495=FACE_OUTER_BOUND('',#18199,.T.);
#7496=FACE_OUTER_BOUND('',#18200,.T.);
#7497=FACE_OUTER_BOUND('',#18201,.T.);
#7498=FACE_OUTER_BOUND('',#18202,.T.);
#7499=FACE_OUTER_BOUND('',#18203,.T.);
#7500=FACE_OUTER_BOUND('',#18204,.T.);
#7501=FACE_OUTER_BOUND('',#18205,.T.);
#7502=FACE_OUTER_BOUND('',#18206,.T.);
#7503=FACE_OUTER_BOUND('',#18207,.T.);
#7504=FACE_OUTER_BOUND('',#18208,.T.);
#7505=FACE_OUTER_BOUND('',#18209,.T.);
#7506=FACE_OUTER_BOUND('',#18210,.T.);
#7507=FACE_OUTER_BOUND('',#18211,.T.);
#7508=FACE_OUTER_BOUND('',#18212,.T.);
#7509=FACE_OUTER_BOUND('',#18213,.T.);
#7510=FACE_OUTER_BOUND('',#18214,.T.);
#7511=FACE_OUTER_BOUND('',#18215,.T.);
#7512=FACE_OUTER_BOUND('',#18216,.T.);
#7513=FACE_OUTER_BOUND('',#18217,.T.);
#7514=FACE_OUTER_BOUND('',#18218,.T.);
#7515=FACE_OUTER_BOUND('',#18219,.T.);
#7516=FACE_OUTER_BOUND('',#18220,.T.);
#7517=FACE_OUTER_BOUND('',#18221,.T.);
#7518=FACE_OUTER_BOUND('',#18222,.T.);
#7519=FACE_OUTER_BOUND('',#18223,.T.);
#7520=FACE_OUTER_BOUND('',#18224,.T.);
#7521=FACE_OUTER_BOUND('',#18225,.T.);
#7522=FACE_OUTER_BOUND('',#18226,.T.);
#7523=FACE_OUTER_BOUND('',#18227,.T.);
#7524=FACE_OUTER_BOUND('',#18228,.T.);
#7525=FACE_OUTER_BOUND('',#18229,.T.);
#7526=FACE_OUTER_BOUND('',#18230,.T.);
#7527=FACE_OUTER_BOUND('',#18231,.T.);
#7528=FACE_OUTER_BOUND('',#18232,.T.);
#7529=FACE_OUTER_BOUND('',#18233,.T.);
#7530=FACE_OUTER_BOUND('',#18234,.T.);
#7531=FACE_OUTER_BOUND('',#18235,.T.);
#7532=FACE_OUTER_BOUND('',#18236,.T.);
#7533=FACE_OUTER_BOUND('',#18237,.T.);
#7534=FACE_OUTER_BOUND('',#18238,.T.);
#7535=FACE_OUTER_BOUND('',#18239,.T.);
#7536=FACE_OUTER_BOUND('',#18240,.T.);
#7537=FACE_OUTER_BOUND('',#18241,.T.);
#7538=FACE_OUTER_BOUND('',#18242,.T.);
#7539=FACE_OUTER_BOUND('',#18243,.T.);
#7540=FACE_OUTER_BOUND('',#18244,.T.);
#7541=FACE_OUTER_BOUND('',#18245,.T.);
#7542=FACE_OUTER_BOUND('',#18246,.T.);
#7543=FACE_OUTER_BOUND('',#18247,.T.);
#7544=FACE_OUTER_BOUND('',#18248,.T.);
#7545=FACE_OUTER_BOUND('',#18249,.T.);
#7546=FACE_OUTER_BOUND('',#18250,.T.);
#7547=FACE_OUTER_BOUND('',#18251,.T.);
#7548=FACE_OUTER_BOUND('',#18252,.T.);
#7549=FACE_OUTER_BOUND('',#18253,.T.);
#7550=FACE_OUTER_BOUND('',#18254,.T.);
#7551=FACE_OUTER_BOUND('',#18255,.T.);
#7552=FACE_OUTER_BOUND('',#18256,.T.);
#7553=FACE_OUTER_BOUND('',#18257,.T.);
#7554=FACE_OUTER_BOUND('',#18258,.T.);
#7555=FACE_OUTER_BOUND('',#18259,.T.);
#7556=FACE_OUTER_BOUND('',#18260,.T.);
#7557=FACE_OUTER_BOUND('',#18261,.T.);
#7558=FACE_OUTER_BOUND('',#18262,.T.);
#7559=FACE_OUTER_BOUND('',#18263,.T.);
#7560=FACE_OUTER_BOUND('',#18264,.T.);
#7561=FACE_OUTER_BOUND('',#18265,.T.);
#7562=FACE_OUTER_BOUND('',#18266,.T.);
#7563=FACE_OUTER_BOUND('',#18267,.T.);
#7564=FACE_OUTER_BOUND('',#18268,.T.);
#7565=FACE_OUTER_BOUND('',#18269,.T.);
#7566=FACE_OUTER_BOUND('',#18270,.T.);
#7567=FACE_OUTER_BOUND('',#18271,.T.);
#7568=FACE_OUTER_BOUND('',#18272,.T.);
#7569=FACE_OUTER_BOUND('',#18273,.T.);
#7570=FACE_OUTER_BOUND('',#18274,.T.);
#7571=FACE_OUTER_BOUND('',#18275,.T.);
#7572=FACE_OUTER_BOUND('',#18276,.T.);
#7573=FACE_OUTER_BOUND('',#18277,.T.);
#7574=FACE_OUTER_BOUND('',#18278,.T.);
#7575=FACE_OUTER_BOUND('',#18279,.T.);
#7576=FACE_OUTER_BOUND('',#18280,.T.);
#7577=FACE_OUTER_BOUND('',#18281,.T.);
#7578=FACE_OUTER_BOUND('',#18282,.T.);
#7579=FACE_OUTER_BOUND('',#18283,.T.);
#7580=FACE_OUTER_BOUND('',#18284,.T.);
#7581=FACE_OUTER_BOUND('',#18285,.T.);
#7582=FACE_OUTER_BOUND('',#18286,.T.);
#7583=FACE_OUTER_BOUND('',#18287,.T.);
#7584=FACE_OUTER_BOUND('',#18288,.T.);
#7585=FACE_OUTER_BOUND('',#18289,.T.);
#7586=FACE_OUTER_BOUND('',#18290,.T.);
#7587=FACE_OUTER_BOUND('',#18291,.T.);
#7588=FACE_OUTER_BOUND('',#18292,.T.);
#7589=FACE_OUTER_BOUND('',#18293,.T.);
#7590=FACE_OUTER_BOUND('',#18294,.T.);
#7591=FACE_OUTER_BOUND('',#18295,.T.);
#7592=FACE_OUTER_BOUND('',#18296,.T.);
#7593=FACE_OUTER_BOUND('',#18297,.T.);
#7594=FACE_OUTER_BOUND('',#18298,.T.);
#7595=FACE_OUTER_BOUND('',#18299,.T.);
#7596=FACE_OUTER_BOUND('',#18300,.T.);
#7597=FACE_OUTER_BOUND('',#18301,.T.);
#7598=FACE_OUTER_BOUND('',#18302,.T.);
#7599=FACE_OUTER_BOUND('',#18303,.T.);
#7600=FACE_OUTER_BOUND('',#18304,.T.);
#7601=FACE_OUTER_BOUND('',#18305,.T.);
#7602=FACE_OUTER_BOUND('',#18306,.T.);
#7603=FACE_OUTER_BOUND('',#18307,.T.);
#7604=FACE_OUTER_BOUND('',#18308,.T.);
#7605=FACE_OUTER_BOUND('',#18309,.T.);
#7606=FACE_OUTER_BOUND('',#18310,.T.);
#7607=FACE_OUTER_BOUND('',#18311,.T.);
#7608=FACE_OUTER_BOUND('',#18312,.T.);
#7609=FACE_OUTER_BOUND('',#18313,.T.);
#7610=FACE_OUTER_BOUND('',#18314,.T.);
#7611=FACE_OUTER_BOUND('',#18315,.T.);
#7612=FACE_OUTER_BOUND('',#18316,.T.);
#7613=FACE_OUTER_BOUND('',#18317,.T.);
#7614=FACE_OUTER_BOUND('',#18318,.T.);
#7615=FACE_OUTER_BOUND('',#18319,.T.);
#7616=FACE_OUTER_BOUND('',#18320,.T.);
#7617=FACE_OUTER_BOUND('',#18321,.T.);
#7618=FACE_OUTER_BOUND('',#18322,.T.);
#7619=FACE_OUTER_BOUND('',#18323,.T.);
#7620=FACE_OUTER_BOUND('',#18324,.T.);
#7621=FACE_OUTER_BOUND('',#18325,.T.);
#7622=FACE_OUTER_BOUND('',#18326,.T.);
#7623=FACE_OUTER_BOUND('',#18327,.T.);
#7624=FACE_OUTER_BOUND('',#18328,.T.);
#7625=FACE_OUTER_BOUND('',#18329,.T.);
#7626=FACE_OUTER_BOUND('',#18330,.T.);
#7627=FACE_OUTER_BOUND('',#18331,.T.);
#7628=FACE_OUTER_BOUND('',#18332,.T.);
#7629=FACE_OUTER_BOUND('',#18333,.T.);
#7630=FACE_OUTER_BOUND('',#18334,.T.);
#7631=FACE_OUTER_BOUND('',#18335,.T.);
#7632=FACE_OUTER_BOUND('',#18336,.T.);
#7633=FACE_OUTER_BOUND('',#18337,.T.);
#7634=FACE_OUTER_BOUND('',#18338,.T.);
#7635=FACE_OUTER_BOUND('',#18339,.T.);
#7636=FACE_OUTER_BOUND('',#18340,.T.);
#7637=FACE_OUTER_BOUND('',#18341,.T.);
#7638=FACE_OUTER_BOUND('',#18342,.T.);
#7639=FACE_OUTER_BOUND('',#18343,.T.);
#7640=FACE_OUTER_BOUND('',#18344,.T.);
#7641=FACE_OUTER_BOUND('',#18345,.T.);
#7642=FACE_OUTER_BOUND('',#18346,.T.);
#7643=FACE_OUTER_BOUND('',#18347,.T.);
#7644=FACE_OUTER_BOUND('',#18348,.T.);
#7645=FACE_OUTER_BOUND('',#18349,.T.);
#7646=FACE_OUTER_BOUND('',#18350,.T.);
#7647=FACE_OUTER_BOUND('',#18351,.T.);
#7648=FACE_OUTER_BOUND('',#18352,.T.);
#7649=FACE_OUTER_BOUND('',#18353,.T.);
#7650=FACE_OUTER_BOUND('',#18354,.T.);
#7651=FACE_OUTER_BOUND('',#18355,.T.);
#7652=FACE_OUTER_BOUND('',#18356,.T.);
#7653=FACE_OUTER_BOUND('',#18357,.T.);
#7654=FACE_OUTER_BOUND('',#18358,.T.);
#7655=FACE_OUTER_BOUND('',#18359,.T.);
#7656=FACE_OUTER_BOUND('',#18360,.T.);
#7657=FACE_OUTER_BOUND('',#18361,.T.);
#7658=FACE_OUTER_BOUND('',#18362,.T.);
#7659=FACE_OUTER_BOUND('',#18363,.T.);
#7660=FACE_OUTER_BOUND('',#18364,.T.);
#7661=FACE_OUTER_BOUND('',#18365,.T.);
#7662=FACE_OUTER_BOUND('',#18366,.T.);
#7663=FACE_OUTER_BOUND('',#18367,.T.);
#7664=FACE_OUTER_BOUND('',#18368,.T.);
#7665=FACE_OUTER_BOUND('',#18369,.T.);
#7666=FACE_OUTER_BOUND('',#18370,.T.);
#7667=FACE_OUTER_BOUND('',#18371,.T.);
#7668=FACE_OUTER_BOUND('',#18372,.T.);
#7669=FACE_OUTER_BOUND('',#18373,.T.);
#7670=FACE_OUTER_BOUND('',#18374,.T.);
#7671=FACE_OUTER_BOUND('',#18375,.T.);
#7672=FACE_OUTER_BOUND('',#18376,.T.);
#7673=FACE_OUTER_BOUND('',#18377,.T.);
#7674=FACE_OUTER_BOUND('',#18378,.T.);
#7675=FACE_OUTER_BOUND('',#18379,.T.);
#7676=FACE_OUTER_BOUND('',#18380,.T.);
#7677=FACE_OUTER_BOUND('',#18381,.T.);
#7678=FACE_OUTER_BOUND('',#18382,.T.);
#7679=FACE_OUTER_BOUND('',#18383,.T.);
#7680=FACE_OUTER_BOUND('',#18384,.T.);
#7681=FACE_OUTER_BOUND('',#18385,.T.);
#7682=FACE_OUTER_BOUND('',#18386,.T.);
#7683=FACE_OUTER_BOUND('',#18387,.T.);
#7684=FACE_OUTER_BOUND('',#18388,.T.);
#7685=FACE_OUTER_BOUND('',#18389,.T.);
#7686=FACE_OUTER_BOUND('',#18390,.T.);
#7687=FACE_OUTER_BOUND('',#18391,.T.);
#7688=FACE_OUTER_BOUND('',#18392,.T.);
#7689=FACE_OUTER_BOUND('',#18393,.T.);
#7690=FACE_OUTER_BOUND('',#18394,.T.);
#7691=FACE_OUTER_BOUND('',#18395,.T.);
#7692=FACE_OUTER_BOUND('',#18396,.T.);
#7693=FACE_OUTER_BOUND('',#18397,.T.);
#7694=FACE_OUTER_BOUND('',#18398,.T.);
#7695=FACE_OUTER_BOUND('',#18399,.T.);
#7696=FACE_OUTER_BOUND('',#18400,.T.);
#7697=FACE_OUTER_BOUND('',#18401,.T.);
#7698=FACE_OUTER_BOUND('',#18402,.T.);
#7699=FACE_OUTER_BOUND('',#18403,.T.);
#7700=FACE_OUTER_BOUND('',#18404,.T.);
#7701=FACE_OUTER_BOUND('',#18405,.T.);
#7702=FACE_OUTER_BOUND('',#18406,.T.);
#7703=FACE_OUTER_BOUND('',#18407,.T.);
#7704=FACE_OUTER_BOUND('',#18408,.T.);
#7705=FACE_OUTER_BOUND('',#18409,.T.);
#7706=FACE_OUTER_BOUND('',#18410,.T.);
#7707=FACE_OUTER_BOUND('',#18411,.T.);
#7708=FACE_OUTER_BOUND('',#18412,.T.);
#7709=FACE_OUTER_BOUND('',#18413,.T.);
#7710=FACE_OUTER_BOUND('',#18414,.T.);
#7711=FACE_OUTER_BOUND('',#18415,.T.);
#7712=FACE_OUTER_BOUND('',#18416,.T.);
#7713=FACE_OUTER_BOUND('',#18417,.T.);
#7714=FACE_OUTER_BOUND('',#18418,.T.);
#7715=FACE_OUTER_BOUND('',#18419,.T.);
#7716=FACE_OUTER_BOUND('',#18420,.T.);
#7717=FACE_OUTER_BOUND('',#18421,.T.);
#7718=FACE_OUTER_BOUND('',#18422,.T.);
#7719=FACE_OUTER_BOUND('',#18423,.T.);
#7720=FACE_OUTER_BOUND('',#18424,.T.);
#7721=FACE_OUTER_BOUND('',#18425,.T.);
#7722=FACE_OUTER_BOUND('',#18426,.T.);
#7723=FACE_OUTER_BOUND('',#18427,.T.);
#7724=FACE_OUTER_BOUND('',#18428,.T.);
#7725=FACE_OUTER_BOUND('',#18429,.T.);
#7726=FACE_OUTER_BOUND('',#18430,.T.);
#7727=FACE_OUTER_BOUND('',#18431,.T.);
#7728=FACE_OUTER_BOUND('',#18432,.T.);
#7729=FACE_OUTER_BOUND('',#18433,.T.);
#7730=FACE_OUTER_BOUND('',#18434,.T.);
#7731=FACE_OUTER_BOUND('',#18435,.T.);
#7732=FACE_OUTER_BOUND('',#18436,.T.);
#7733=FACE_OUTER_BOUND('',#18437,.T.);
#7734=FACE_OUTER_BOUND('',#18438,.T.);
#7735=FACE_OUTER_BOUND('',#18439,.T.);
#7736=FACE_OUTER_BOUND('',#18440,.T.);
#7737=FACE_OUTER_BOUND('',#18441,.T.);
#7738=FACE_OUTER_BOUND('',#18442,.T.);
#7739=FACE_OUTER_BOUND('',#18443,.T.);
#7740=FACE_OUTER_BOUND('',#18444,.T.);
#7741=FACE_OUTER_BOUND('',#18445,.T.);
#7742=FACE_OUTER_BOUND('',#18446,.T.);
#7743=FACE_OUTER_BOUND('',#18447,.T.);
#7744=FACE_OUTER_BOUND('',#18448,.T.);
#7745=FACE_OUTER_BOUND('',#18449,.T.);
#7746=FACE_OUTER_BOUND('',#18450,.T.);
#7747=FACE_OUTER_BOUND('',#18451,.T.);
#7748=FACE_OUTER_BOUND('',#18452,.T.);
#7749=FACE_OUTER_BOUND('',#18453,.T.);
#7750=FACE_OUTER_BOUND('',#18454,.T.);
#7751=FACE_OUTER_BOUND('',#18455,.T.);
#7752=FACE_OUTER_BOUND('',#18456,.T.);
#7753=FACE_OUTER_BOUND('',#18457,.T.);
#7754=FACE_OUTER_BOUND('',#18458,.T.);
#7755=FACE_OUTER_BOUND('',#18459,.T.);
#7756=FACE_OUTER_BOUND('',#18460,.T.);
#7757=FACE_OUTER_BOUND('',#18461,.T.);
#7758=FACE_OUTER_BOUND('',#18462,.T.);
#7759=FACE_OUTER_BOUND('',#18463,.T.);
#7760=FACE_OUTER_BOUND('',#18464,.T.);
#7761=FACE_OUTER_BOUND('',#18465,.T.);
#7762=FACE_OUTER_BOUND('',#18466,.T.);
#7763=FACE_OUTER_BOUND('',#18467,.T.);
#7764=FACE_OUTER_BOUND('',#18468,.T.);
#7765=FACE_OUTER_BOUND('',#18469,.T.);
#7766=FACE_OUTER_BOUND('',#18470,.T.);
#7767=FACE_OUTER_BOUND('',#18471,.T.);
#7768=FACE_OUTER_BOUND('',#18472,.T.);
#7769=FACE_OUTER_BOUND('',#18473,.T.);
#7770=FACE_OUTER_BOUND('',#18474,.T.);
#7771=FACE_OUTER_BOUND('',#18475,.T.);
#7772=FACE_OUTER_BOUND('',#18476,.T.);
#7773=FACE_OUTER_BOUND('',#18477,.T.);
#7774=FACE_OUTER_BOUND('',#18478,.T.);
#7775=FACE_OUTER_BOUND('',#18479,.T.);
#7776=FACE_OUTER_BOUND('',#18480,.T.);
#7777=FACE_OUTER_BOUND('',#18481,.T.);
#7778=FACE_OUTER_BOUND('',#18482,.T.);
#7779=FACE_OUTER_BOUND('',#18483,.T.);
#7780=FACE_OUTER_BOUND('',#18484,.T.);
#7781=FACE_OUTER_BOUND('',#18485,.T.);
#7782=FACE_OUTER_BOUND('',#18486,.T.);
#7783=FACE_OUTER_BOUND('',#18487,.T.);
#7784=FACE_OUTER_BOUND('',#18488,.T.);
#7785=FACE_OUTER_BOUND('',#18489,.T.);
#7786=FACE_OUTER_BOUND('',#18490,.T.);
#7787=FACE_OUTER_BOUND('',#18491,.T.);
#7788=FACE_OUTER_BOUND('',#18492,.T.);
#7789=FACE_OUTER_BOUND('',#18493,.T.);
#7790=FACE_OUTER_BOUND('',#18494,.T.);
#7791=FACE_OUTER_BOUND('',#18495,.T.);
#7792=FACE_OUTER_BOUND('',#18496,.T.);
#7793=FACE_OUTER_BOUND('',#18497,.T.);
#7794=FACE_OUTER_BOUND('',#18498,.T.);
#7795=FACE_OUTER_BOUND('',#18499,.T.);
#7796=FACE_OUTER_BOUND('',#18500,.T.);
#7797=FACE_OUTER_BOUND('',#18501,.T.);
#7798=FACE_OUTER_BOUND('',#18502,.T.);
#7799=FACE_OUTER_BOUND('',#18503,.T.);
#7800=FACE_OUTER_BOUND('',#18504,.T.);
#7801=FACE_OUTER_BOUND('',#18505,.T.);
#7802=FACE_OUTER_BOUND('',#18506,.T.);
#7803=FACE_OUTER_BOUND('',#18507,.T.);
#7804=FACE_OUTER_BOUND('',#18508,.T.);
#7805=FACE_OUTER_BOUND('',#18509,.T.);
#7806=FACE_OUTER_BOUND('',#18510,.T.);
#7807=FACE_OUTER_BOUND('',#18511,.T.);
#7808=FACE_OUTER_BOUND('',#18512,.T.);
#7809=FACE_OUTER_BOUND('',#18513,.T.);
#7810=FACE_OUTER_BOUND('',#18514,.T.);
#7811=FACE_OUTER_BOUND('',#18515,.T.);
#7812=FACE_OUTER_BOUND('',#18516,.T.);
#7813=FACE_OUTER_BOUND('',#18517,.T.);
#7814=FACE_OUTER_BOUND('',#18518,.T.);
#7815=FACE_OUTER_BOUND('',#18519,.T.);
#7816=FACE_OUTER_BOUND('',#18520,.T.);
#7817=FACE_OUTER_BOUND('',#18521,.T.);
#7818=FACE_OUTER_BOUND('',#18522,.T.);
#7819=FACE_OUTER_BOUND('',#18523,.T.);
#7820=FACE_OUTER_BOUND('',#18524,.T.);
#7821=FACE_OUTER_BOUND('',#18525,.T.);
#7822=FACE_OUTER_BOUND('',#18526,.T.);
#7823=FACE_OUTER_BOUND('',#18527,.T.);
#7824=FACE_OUTER_BOUND('',#18528,.T.);
#7825=FACE_OUTER_BOUND('',#18529,.T.);
#7826=FACE_OUTER_BOUND('',#18530,.T.);
#7827=FACE_OUTER_BOUND('',#18531,.T.);
#7828=FACE_OUTER_BOUND('',#18532,.T.);
#7829=FACE_OUTER_BOUND('',#18533,.T.);
#7830=FACE_OUTER_BOUND('',#18534,.T.);
#7831=FACE_OUTER_BOUND('',#18535,.T.);
#7832=FACE_OUTER_BOUND('',#18536,.T.);
#7833=FACE_OUTER_BOUND('',#18537,.T.);
#7834=FACE_OUTER_BOUND('',#18538,.T.);
#7835=FACE_OUTER_BOUND('',#18539,.T.);
#7836=FACE_OUTER_BOUND('',#18540,.T.);
#7837=FACE_OUTER_BOUND('',#18541,.T.);
#7838=FACE_OUTER_BOUND('',#18542,.T.);
#7839=FACE_OUTER_BOUND('',#18543,.T.);
#7840=FACE_OUTER_BOUND('',#18544,.T.);
#7841=FACE_OUTER_BOUND('',#18545,.T.);
#7842=FACE_OUTER_BOUND('',#18546,.T.);
#7843=FACE_OUTER_BOUND('',#18547,.T.);
#7844=FACE_OUTER_BOUND('',#18548,.T.);
#7845=FACE_OUTER_BOUND('',#18549,.T.);
#7846=FACE_OUTER_BOUND('',#18550,.T.);
#7847=FACE_OUTER_BOUND('',#18551,.T.);
#7848=FACE_OUTER_BOUND('',#18552,.T.);
#7849=FACE_OUTER_BOUND('',#18553,.T.);
#7850=FACE_OUTER_BOUND('',#18554,.T.);
#7851=FACE_OUTER_BOUND('',#18555,.T.);
#7852=FACE_OUTER_BOUND('',#18556,.T.);
#7853=FACE_OUTER_BOUND('',#18557,.T.);
#7854=FACE_OUTER_BOUND('',#18558,.T.);
#7855=FACE_OUTER_BOUND('',#18559,.T.);
#7856=FACE_OUTER_BOUND('',#18560,.T.);
#7857=FACE_OUTER_BOUND('',#18561,.T.);
#7858=FACE_OUTER_BOUND('',#18562,.T.);
#7859=FACE_OUTER_BOUND('',#18563,.T.);
#7860=FACE_OUTER_BOUND('',#18564,.T.);
#7861=FACE_OUTER_BOUND('',#18565,.T.);
#7862=FACE_OUTER_BOUND('',#18566,.T.);
#7863=FACE_OUTER_BOUND('',#18567,.T.);
#7864=FACE_OUTER_BOUND('',#18568,.T.);
#7865=FACE_OUTER_BOUND('',#18569,.T.);
#7866=FACE_OUTER_BOUND('',#18570,.T.);
#7867=FACE_OUTER_BOUND('',#18571,.T.);
#7868=FACE_OUTER_BOUND('',#18572,.T.);
#7869=FACE_OUTER_BOUND('',#18573,.T.);
#7870=FACE_OUTER_BOUND('',#18574,.T.);
#7871=FACE_OUTER_BOUND('',#18575,.T.);
#7872=FACE_OUTER_BOUND('',#18576,.T.);
#7873=FACE_OUTER_BOUND('',#18577,.T.);
#7874=FACE_OUTER_BOUND('',#18578,.T.);
#7875=FACE_OUTER_BOUND('',#18579,.T.);
#7876=FACE_OUTER_BOUND('',#18580,.T.);
#7877=FACE_OUTER_BOUND('',#18581,.T.);
#7878=FACE_OUTER_BOUND('',#18582,.T.);
#7879=FACE_OUTER_BOUND('',#18583,.T.);
#7880=FACE_OUTER_BOUND('',#18584,.T.);
#7881=FACE_OUTER_BOUND('',#18585,.T.);
#7882=FACE_OUTER_BOUND('',#18586,.T.);
#7883=FACE_OUTER_BOUND('',#18587,.T.);
#7884=FACE_OUTER_BOUND('',#18588,.T.);
#7885=FACE_OUTER_BOUND('',#18589,.T.);
#7886=FACE_OUTER_BOUND('',#18590,.T.);
#7887=FACE_OUTER_BOUND('',#18591,.T.);
#7888=FACE_OUTER_BOUND('',#18592,.T.);
#7889=FACE_OUTER_BOUND('',#18593,.T.);
#7890=FACE_OUTER_BOUND('',#18594,.T.);
#7891=FACE_OUTER_BOUND('',#18595,.T.);
#7892=FACE_OUTER_BOUND('',#18596,.T.);
#7893=FACE_OUTER_BOUND('',#18597,.T.);
#7894=FACE_OUTER_BOUND('',#18598,.T.);
#7895=FACE_OUTER_BOUND('',#18599,.T.);
#7896=FACE_OUTER_BOUND('',#18600,.T.);
#7897=FACE_OUTER_BOUND('',#18601,.T.);
#7898=FACE_OUTER_BOUND('',#18602,.T.);
#7899=FACE_OUTER_BOUND('',#18603,.T.);
#7900=FACE_OUTER_BOUND('',#18604,.T.);
#7901=FACE_OUTER_BOUND('',#18605,.T.);
#7902=FACE_OUTER_BOUND('',#18606,.T.);
#7903=FACE_OUTER_BOUND('',#18607,.T.);
#7904=FACE_OUTER_BOUND('',#18608,.T.);
#7905=FACE_OUTER_BOUND('',#18609,.T.);
#7906=FACE_OUTER_BOUND('',#18610,.T.);
#7907=FACE_OUTER_BOUND('',#18611,.T.);
#7908=FACE_OUTER_BOUND('',#18612,.T.);
#7909=FACE_OUTER_BOUND('',#18613,.T.);
#7910=FACE_OUTER_BOUND('',#18614,.T.);
#7911=FACE_OUTER_BOUND('',#18615,.T.);
#7912=FACE_OUTER_BOUND('',#18616,.T.);
#7913=FACE_OUTER_BOUND('',#18617,.T.);
#7914=FACE_OUTER_BOUND('',#18618,.T.);
#7915=FACE_OUTER_BOUND('',#18619,.T.);
#7916=FACE_OUTER_BOUND('',#18620,.T.);
#7917=FACE_OUTER_BOUND('',#18621,.T.);
#7918=FACE_OUTER_BOUND('',#18622,.T.);
#7919=FACE_OUTER_BOUND('',#18623,.T.);
#7920=FACE_OUTER_BOUND('',#18624,.T.);
#7921=FACE_OUTER_BOUND('',#18625,.T.);
#7922=FACE_OUTER_BOUND('',#18626,.T.);
#7923=FACE_OUTER_BOUND('',#18627,.T.);
#7924=FACE_OUTER_BOUND('',#18628,.T.);
#7925=FACE_OUTER_BOUND('',#18629,.T.);
#7926=FACE_OUTER_BOUND('',#18630,.T.);
#7927=FACE_OUTER_BOUND('',#18631,.T.);
#7928=FACE_OUTER_BOUND('',#18632,.T.);
#7929=FACE_OUTER_BOUND('',#18633,.T.);
#7930=FACE_OUTER_BOUND('',#18634,.T.);
#7931=FACE_OUTER_BOUND('',#18635,.T.);
#7932=FACE_OUTER_BOUND('',#18636,.T.);
#7933=FACE_OUTER_BOUND('',#18637,.T.);
#7934=FACE_OUTER_BOUND('',#18638,.T.);
#7935=FACE_OUTER_BOUND('',#18639,.T.);
#7936=FACE_OUTER_BOUND('',#18640,.T.);
#7937=FACE_OUTER_BOUND('',#18641,.T.);
#7938=FACE_OUTER_BOUND('',#18642,.T.);
#7939=FACE_OUTER_BOUND('',#18643,.T.);
#7940=FACE_OUTER_BOUND('',#18644,.T.);
#7941=FACE_OUTER_BOUND('',#18645,.T.);
#7942=FACE_OUTER_BOUND('',#18646,.T.);
#7943=FACE_OUTER_BOUND('',#18647,.T.);
#7944=FACE_OUTER_BOUND('',#18648,.T.);
#7945=FACE_OUTER_BOUND('',#18649,.T.);
#7946=FACE_OUTER_BOUND('',#18650,.T.);
#7947=FACE_OUTER_BOUND('',#18651,.T.);
#7948=FACE_OUTER_BOUND('',#18652,.T.);
#7949=FACE_OUTER_BOUND('',#18653,.T.);
#7950=FACE_OUTER_BOUND('',#18654,.T.);
#7951=FACE_OUTER_BOUND('',#18655,.T.);
#7952=FACE_OUTER_BOUND('',#18656,.T.);
#7953=FACE_OUTER_BOUND('',#18657,.T.);
#7954=FACE_OUTER_BOUND('',#18658,.T.);
#7955=FACE_OUTER_BOUND('',#18659,.T.);
#7956=FACE_OUTER_BOUND('',#18660,.T.);
#7957=FACE_OUTER_BOUND('',#18661,.T.);
#7958=FACE_OUTER_BOUND('',#18662,.T.);
#7959=FACE_OUTER_BOUND('',#18663,.T.);
#7960=FACE_OUTER_BOUND('',#18664,.T.);
#7961=FACE_OUTER_BOUND('',#18665,.T.);
#7962=FACE_OUTER_BOUND('',#18666,.T.);
#7963=FACE_OUTER_BOUND('',#18667,.T.);
#7964=FACE_OUTER_BOUND('',#18668,.T.);
#7965=FACE_OUTER_BOUND('',#18669,.T.);
#7966=FACE_OUTER_BOUND('',#18670,.T.);
#7967=FACE_OUTER_BOUND('',#18671,.T.);
#7968=FACE_OUTER_BOUND('',#18672,.T.);
#7969=FACE_OUTER_BOUND('',#18673,.T.);
#7970=FACE_OUTER_BOUND('',#18674,.T.);
#7971=FACE_OUTER_BOUND('',#18675,.T.);
#7972=FACE_OUTER_BOUND('',#18676,.T.);
#7973=FACE_OUTER_BOUND('',#18677,.T.);
#7974=FACE_OUTER_BOUND('',#18678,.T.);
#7975=FACE_OUTER_BOUND('',#18679,.T.);
#7976=FACE_OUTER_BOUND('',#18680,.T.);
#7977=FACE_OUTER_BOUND('',#18681,.T.);
#7978=FACE_OUTER_BOUND('',#18682,.T.);
#7979=FACE_OUTER_BOUND('',#18683,.T.);
#7980=FACE_OUTER_BOUND('',#18684,.T.);
#7981=FACE_OUTER_BOUND('',#18685,.T.);
#7982=FACE_OUTER_BOUND('',#18686,.T.);
#7983=FACE_OUTER_BOUND('',#18687,.T.);
#7984=FACE_OUTER_BOUND('',#18688,.T.);
#7985=FACE_OUTER_BOUND('',#18689,.T.);
#7986=FACE_OUTER_BOUND('',#18690,.T.);
#7987=FACE_OUTER_BOUND('',#18691,.T.);
#7988=FACE_OUTER_BOUND('',#18692,.T.);
#7989=FACE_OUTER_BOUND('',#18693,.T.);
#7990=FACE_OUTER_BOUND('',#18694,.T.);
#7991=FACE_OUTER_BOUND('',#18695,.T.);
#7992=FACE_OUTER_BOUND('',#18696,.T.);
#7993=FACE_OUTER_BOUND('',#18697,.T.);
#7994=FACE_OUTER_BOUND('',#18698,.T.);
#7995=FACE_OUTER_BOUND('',#18699,.T.);
#7996=FACE_OUTER_BOUND('',#18700,.T.);
#7997=FACE_OUTER_BOUND('',#18701,.T.);
#7998=FACE_OUTER_BOUND('',#18702,.T.);
#7999=FACE_OUTER_BOUND('',#18703,.T.);
#8000=FACE_OUTER_BOUND('',#18704,.T.);
#8001=FACE_OUTER_BOUND('',#18705,.T.);
#8002=FACE_OUTER_BOUND('',#18706,.T.);
#8003=FACE_OUTER_BOUND('',#18707,.T.);
#8004=FACE_OUTER_BOUND('',#18708,.T.);
#8005=FACE_OUTER_BOUND('',#18709,.T.);
#8006=FACE_OUTER_BOUND('',#18710,.T.);
#8007=FACE_OUTER_BOUND('',#18711,.T.);
#8008=FACE_OUTER_BOUND('',#18712,.T.);
#8009=FACE_OUTER_BOUND('',#18713,.T.);
#8010=FACE_OUTER_BOUND('',#18714,.T.);
#8011=FACE_OUTER_BOUND('',#18715,.T.);
#8012=FACE_OUTER_BOUND('',#18716,.T.);
#8013=FACE_OUTER_BOUND('',#18717,.T.);
#8014=FACE_OUTER_BOUND('',#18718,.T.);
#8015=FACE_OUTER_BOUND('',#18719,.T.);
#8016=FACE_OUTER_BOUND('',#18720,.T.);
#8017=FACE_OUTER_BOUND('',#18721,.T.);
#8018=FACE_OUTER_BOUND('',#18722,.T.);
#8019=FACE_OUTER_BOUND('',#18723,.T.);
#8020=FACE_OUTER_BOUND('',#18724,.T.);
#8021=FACE_OUTER_BOUND('',#18725,.T.);
#8022=FACE_OUTER_BOUND('',#18726,.T.);
#8023=FACE_OUTER_BOUND('',#18727,.T.);
#8024=FACE_OUTER_BOUND('',#18728,.T.);
#8025=FACE_OUTER_BOUND('',#18729,.T.);
#8026=FACE_OUTER_BOUND('',#18730,.T.);
#8027=FACE_OUTER_BOUND('',#18731,.T.);
#8028=FACE_OUTER_BOUND('',#18732,.T.);
#8029=FACE_OUTER_BOUND('',#18733,.T.);
#8030=FACE_OUTER_BOUND('',#18734,.T.);
#8031=FACE_OUTER_BOUND('',#18735,.T.);
#8032=FACE_OUTER_BOUND('',#18736,.T.);
#8033=FACE_OUTER_BOUND('',#18737,.T.);
#8034=FACE_OUTER_BOUND('',#18738,.T.);
#8035=FACE_OUTER_BOUND('',#18739,.T.);
#8036=FACE_OUTER_BOUND('',#18740,.T.);
#8037=FACE_OUTER_BOUND('',#18741,.T.);
#8038=FACE_OUTER_BOUND('',#18742,.T.);
#8039=FACE_OUTER_BOUND('',#18743,.T.);
#8040=FACE_OUTER_BOUND('',#18744,.T.);
#8041=FACE_OUTER_BOUND('',#18745,.T.);
#8042=FACE_OUTER_BOUND('',#18746,.T.);
#8043=FACE_OUTER_BOUND('',#18747,.T.);
#8044=FACE_OUTER_BOUND('',#18748,.T.);
#8045=FACE_OUTER_BOUND('',#18749,.T.);
#8046=FACE_OUTER_BOUND('',#18750,.T.);
#8047=FACE_OUTER_BOUND('',#18751,.T.);
#8048=FACE_OUTER_BOUND('',#18752,.T.);
#8049=FACE_OUTER_BOUND('',#18753,.T.);
#8050=FACE_OUTER_BOUND('',#18754,.T.);
#8051=FACE_OUTER_BOUND('',#18755,.T.);
#8052=FACE_OUTER_BOUND('',#18756,.T.);
#8053=FACE_OUTER_BOUND('',#18757,.T.);
#8054=FACE_OUTER_BOUND('',#18758,.T.);
#8055=FACE_OUTER_BOUND('',#18759,.T.);
#8056=FACE_OUTER_BOUND('',#18760,.T.);
#8057=FACE_OUTER_BOUND('',#18761,.T.);
#8058=FACE_OUTER_BOUND('',#18762,.T.);
#8059=FACE_OUTER_BOUND('',#18763,.T.);
#8060=FACE_OUTER_BOUND('',#18764,.T.);
#8061=FACE_OUTER_BOUND('',#18765,.T.);
#8062=FACE_OUTER_BOUND('',#18766,.T.);
#8063=FACE_OUTER_BOUND('',#18767,.T.);
#8064=FACE_OUTER_BOUND('',#18768,.T.);
#8065=FACE_OUTER_BOUND('',#18769,.T.);
#8066=FACE_OUTER_BOUND('',#18770,.T.);
#8067=FACE_OUTER_BOUND('',#18771,.T.);
#8068=FACE_OUTER_BOUND('',#18772,.T.);
#8069=FACE_OUTER_BOUND('',#18773,.T.);
#8070=FACE_OUTER_BOUND('',#18774,.T.);
#8071=FACE_OUTER_BOUND('',#18775,.T.);
#8072=FACE_OUTER_BOUND('',#18776,.T.);
#8073=FACE_OUTER_BOUND('',#18777,.T.);
#8074=FACE_OUTER_BOUND('',#18778,.T.);
#8075=FACE_OUTER_BOUND('',#18779,.T.);
#8076=FACE_OUTER_BOUND('',#18780,.T.);
#8077=FACE_OUTER_BOUND('',#18781,.T.);
#8078=FACE_OUTER_BOUND('',#18782,.T.);
#8079=FACE_OUTER_BOUND('',#18783,.T.);
#8080=FACE_OUTER_BOUND('',#18784,.T.);
#8081=FACE_OUTER_BOUND('',#18785,.T.);
#8082=FACE_OUTER_BOUND('',#18786,.T.);
#8083=FACE_OUTER_BOUND('',#18787,.T.);
#8084=FACE_OUTER_BOUND('',#18788,.T.);
#8085=FACE_OUTER_BOUND('',#18789,.T.);
#8086=FACE_OUTER_BOUND('',#18790,.T.);
#8087=FACE_OUTER_BOUND('',#18791,.T.);
#8088=FACE_OUTER_BOUND('',#18792,.T.);
#8089=FACE_OUTER_BOUND('',#18793,.T.);
#8090=FACE_OUTER_BOUND('',#18794,.T.);
#8091=FACE_OUTER_BOUND('',#18795,.T.);
#8092=FACE_OUTER_BOUND('',#18796,.T.);
#8093=FACE_OUTER_BOUND('',#18797,.T.);
#8094=FACE_OUTER_BOUND('',#18798,.T.);
#8095=FACE_OUTER_BOUND('',#18799,.T.);
#8096=FACE_OUTER_BOUND('',#18800,.T.);
#8097=FACE_OUTER_BOUND('',#18801,.T.);
#8098=FACE_OUTER_BOUND('',#18802,.T.);
#8099=FACE_OUTER_BOUND('',#18803,.T.);
#8100=FACE_OUTER_BOUND('',#18804,.T.);
#8101=FACE_OUTER_BOUND('',#18805,.T.);
#8102=FACE_OUTER_BOUND('',#18806,.T.);
#8103=FACE_OUTER_BOUND('',#18807,.T.);
#8104=FACE_OUTER_BOUND('',#18808,.T.);
#8105=FACE_OUTER_BOUND('',#18809,.T.);
#8106=FACE_OUTER_BOUND('',#18810,.T.);
#8107=FACE_OUTER_BOUND('',#18811,.T.);
#8108=FACE_OUTER_BOUND('',#18812,.T.);
#8109=FACE_OUTER_BOUND('',#18813,.T.);
#8110=FACE_OUTER_BOUND('',#18814,.T.);
#8111=FACE_OUTER_BOUND('',#18815,.T.);
#8112=FACE_OUTER_BOUND('',#18816,.T.);
#8113=FACE_OUTER_BOUND('',#18817,.T.);
#8114=FACE_OUTER_BOUND('',#18818,.T.);
#8115=FACE_OUTER_BOUND('',#18819,.T.);
#8116=FACE_OUTER_BOUND('',#18820,.T.);
#8117=FACE_OUTER_BOUND('',#18821,.T.);
#8118=FACE_OUTER_BOUND('',#18822,.T.);
#8119=FACE_OUTER_BOUND('',#18823,.T.);
#8120=FACE_OUTER_BOUND('',#18824,.T.);
#8121=FACE_OUTER_BOUND('',#18825,.T.);
#8122=FACE_OUTER_BOUND('',#18826,.T.);
#8123=FACE_OUTER_BOUND('',#18827,.T.);
#8124=FACE_OUTER_BOUND('',#18828,.T.);
#8125=FACE_OUTER_BOUND('',#18829,.T.);
#8126=FACE_OUTER_BOUND('',#18830,.T.);
#8127=FACE_OUTER_BOUND('',#18831,.T.);
#8128=FACE_OUTER_BOUND('',#18832,.T.);
#8129=FACE_OUTER_BOUND('',#18833,.T.);
#8130=FACE_OUTER_BOUND('',#18834,.T.);
#8131=FACE_OUTER_BOUND('',#18835,.T.);
#8132=FACE_OUTER_BOUND('',#18836,.T.);
#8133=FACE_OUTER_BOUND('',#18837,.T.);
#8134=FACE_OUTER_BOUND('',#18838,.T.);
#8135=FACE_OUTER_BOUND('',#18839,.T.);
#8136=FACE_OUTER_BOUND('',#18840,.T.);
#8137=FACE_OUTER_BOUND('',#18841,.T.);
#8138=FACE_OUTER_BOUND('',#18842,.T.);
#8139=FACE_OUTER_BOUND('',#18843,.T.);
#8140=FACE_OUTER_BOUND('',#18844,.T.);
#8141=FACE_OUTER_BOUND('',#18845,.T.);
#8142=FACE_OUTER_BOUND('',#18846,.T.);
#8143=FACE_OUTER_BOUND('',#18847,.T.);
#8144=FACE_OUTER_BOUND('',#18848,.T.);
#8145=FACE_OUTER_BOUND('',#18849,.T.);
#8146=FACE_OUTER_BOUND('',#18850,.T.);
#8147=FACE_OUTER_BOUND('',#18851,.T.);
#8148=FACE_OUTER_BOUND('',#18852,.T.);
#8149=FACE_OUTER_BOUND('',#18853,.T.);
#8150=FACE_OUTER_BOUND('',#18854,.T.);
#8151=FACE_OUTER_BOUND('',#18855,.T.);
#8152=FACE_OUTER_BOUND('',#18856,.T.);
#8153=FACE_OUTER_BOUND('',#18857,.T.);
#8154=FACE_OUTER_BOUND('',#18858,.T.);
#8155=FACE_OUTER_BOUND('',#18859,.T.);
#8156=FACE_OUTER_BOUND('',#18860,.T.);
#8157=FACE_OUTER_BOUND('',#18861,.T.);
#8158=FACE_OUTER_BOUND('',#18862,.T.);
#8159=FACE_OUTER_BOUND('',#18863,.T.);
#8160=FACE_OUTER_BOUND('',#18864,.T.);
#8161=FACE_OUTER_BOUND('',#18865,.T.);
#8162=FACE_OUTER_BOUND('',#18866,.T.);
#8163=FACE_OUTER_BOUND('',#18867,.T.);
#8164=FACE_OUTER_BOUND('',#18868,.T.);
#8165=FACE_OUTER_BOUND('',#18869,.T.);
#8166=FACE_OUTER_BOUND('',#18870,.T.);
#8167=FACE_OUTER_BOUND('',#18871,.T.);
#8168=FACE_OUTER_BOUND('',#18872,.T.);
#8169=FACE_OUTER_BOUND('',#18873,.T.);
#8170=FACE_OUTER_BOUND('',#18874,.T.);
#8171=FACE_OUTER_BOUND('',#18875,.T.);
#8172=FACE_OUTER_BOUND('',#18876,.T.);
#8173=FACE_OUTER_BOUND('',#18877,.T.);
#8174=FACE_OUTER_BOUND('',#18878,.T.);
#8175=FACE_OUTER_BOUND('',#18879,.T.);
#8176=FACE_OUTER_BOUND('',#18880,.T.);
#8177=FACE_OUTER_BOUND('',#18881,.T.);
#8178=FACE_OUTER_BOUND('',#18882,.T.);
#8179=FACE_OUTER_BOUND('',#18883,.T.);
#8180=FACE_OUTER_BOUND('',#18884,.T.);
#8181=FACE_OUTER_BOUND('',#18885,.T.);
#8182=FACE_OUTER_BOUND('',#18886,.T.);
#8183=FACE_OUTER_BOUND('',#18887,.T.);
#8184=FACE_OUTER_BOUND('',#18888,.T.);
#8185=FACE_OUTER_BOUND('',#18889,.T.);
#8186=FACE_OUTER_BOUND('',#18890,.T.);
#8187=FACE_OUTER_BOUND('',#18891,.T.);
#8188=FACE_OUTER_BOUND('',#18892,.T.);
#8189=FACE_OUTER_BOUND('',#18893,.T.);
#8190=FACE_OUTER_BOUND('',#18894,.T.);
#8191=FACE_OUTER_BOUND('',#18895,.T.);
#8192=FACE_OUTER_BOUND('',#18896,.T.);
#8193=FACE_OUTER_BOUND('',#18897,.T.);
#8194=FACE_OUTER_BOUND('',#18898,.T.);
#8195=FACE_OUTER_BOUND('',#18899,.T.);
#8196=FACE_OUTER_BOUND('',#18900,.T.);
#8197=FACE_OUTER_BOUND('',#18901,.T.);
#8198=FACE_OUTER_BOUND('',#18902,.T.);
#8199=FACE_OUTER_BOUND('',#18903,.T.);
#8200=FACE_OUTER_BOUND('',#18904,.T.);
#8201=FACE_OUTER_BOUND('',#18905,.T.);
#8202=FACE_OUTER_BOUND('',#18906,.T.);
#8203=FACE_OUTER_BOUND('',#18907,.T.);
#8204=FACE_OUTER_BOUND('',#18908,.T.);
#8205=FACE_OUTER_BOUND('',#18909,.T.);
#8206=FACE_OUTER_BOUND('',#18910,.T.);
#8207=FACE_OUTER_BOUND('',#18911,.T.);
#8208=FACE_OUTER_BOUND('',#18912,.T.);
#8209=FACE_OUTER_BOUND('',#18913,.T.);
#8210=FACE_OUTER_BOUND('',#18914,.T.);
#8211=FACE_OUTER_BOUND('',#18915,.T.);
#8212=FACE_OUTER_BOUND('',#18916,.T.);
#8213=FACE_OUTER_BOUND('',#18917,.T.);
#8214=FACE_OUTER_BOUND('',#18918,.T.);
#8215=FACE_OUTER_BOUND('',#18919,.T.);
#8216=FACE_OUTER_BOUND('',#18920,.T.);
#8217=FACE_OUTER_BOUND('',#18921,.T.);
#8218=FACE_OUTER_BOUND('',#18922,.T.);
#8219=FACE_OUTER_BOUND('',#18923,.T.);
#8220=FACE_OUTER_BOUND('',#18924,.T.);
#8221=FACE_OUTER_BOUND('',#18925,.T.);
#8222=FACE_OUTER_BOUND('',#18926,.T.);
#8223=FACE_OUTER_BOUND('',#18927,.T.);
#8224=FACE_OUTER_BOUND('',#18928,.T.);
#8225=FACE_OUTER_BOUND('',#18929,.T.);
#8226=FACE_OUTER_BOUND('',#18930,.T.);
#8227=FACE_OUTER_BOUND('',#18931,.T.);
#8228=FACE_OUTER_BOUND('',#18932,.T.);
#8229=FACE_OUTER_BOUND('',#18933,.T.);
#8230=FACE_OUTER_BOUND('',#18934,.T.);
#8231=FACE_OUTER_BOUND('',#18935,.T.);
#8232=FACE_OUTER_BOUND('',#18936,.T.);
#8233=FACE_OUTER_BOUND('',#18937,.T.);
#8234=FACE_OUTER_BOUND('',#18938,.T.);
#8235=FACE_OUTER_BOUND('',#18939,.T.);
#8236=FACE_OUTER_BOUND('',#18940,.T.);
#8237=FACE_OUTER_BOUND('',#18941,.T.);
#8238=FACE_OUTER_BOUND('',#18942,.T.);
#8239=FACE_OUTER_BOUND('',#18943,.T.);
#8240=FACE_OUTER_BOUND('',#18944,.T.);
#8241=FACE_OUTER_BOUND('',#18945,.T.);
#8242=FACE_OUTER_BOUND('',#18946,.T.);
#8243=FACE_OUTER_BOUND('',#18947,.T.);
#8244=FACE_OUTER_BOUND('',#18948,.T.);
#8245=FACE_OUTER_BOUND('',#18949,.T.);
#8246=FACE_OUTER_BOUND('',#18950,.T.);
#8247=FACE_OUTER_BOUND('',#18951,.T.);
#8248=FACE_OUTER_BOUND('',#18952,.T.);
#8249=FACE_OUTER_BOUND('',#18953,.T.);
#8250=FACE_OUTER_BOUND('',#18954,.T.);
#8251=FACE_OUTER_BOUND('',#18955,.T.);
#8252=FACE_OUTER_BOUND('',#18956,.T.);
#8253=FACE_OUTER_BOUND('',#18957,.T.);
#8254=FACE_OUTER_BOUND('',#18958,.T.);
#8255=FACE_OUTER_BOUND('',#18959,.T.);
#8256=FACE_OUTER_BOUND('',#18960,.T.);
#8257=FACE_OUTER_BOUND('',#18961,.T.);
#8258=FACE_OUTER_BOUND('',#18962,.T.);
#8259=FACE_OUTER_BOUND('',#18963,.T.);
#8260=FACE_OUTER_BOUND('',#18964,.T.);
#8261=FACE_OUTER_BOUND('',#18965,.T.);
#8262=FACE_OUTER_BOUND('',#18966,.T.);
#8263=FACE_OUTER_BOUND('',#18967,.T.);
#8264=FACE_OUTER_BOUND('',#18968,.T.);
#8265=FACE_OUTER_BOUND('',#18969,.T.);
#8266=FACE_OUTER_BOUND('',#18970,.T.);
#8267=FACE_OUTER_BOUND('',#18971,.T.);
#8268=FACE_OUTER_BOUND('',#18972,.T.);
#8269=FACE_OUTER_BOUND('',#18973,.T.);
#8270=FACE_OUTER_BOUND('',#18974,.T.);
#8271=FACE_OUTER_BOUND('',#18975,.T.);
#8272=FACE_OUTER_BOUND('',#18976,.T.);
#8273=FACE_OUTER_BOUND('',#18977,.T.);
#8274=FACE_OUTER_BOUND('',#18978,.T.);
#8275=FACE_OUTER_BOUND('',#18979,.T.);
#8276=FACE_OUTER_BOUND('',#18980,.T.);
#8277=FACE_OUTER_BOUND('',#18981,.T.);
#8278=FACE_OUTER_BOUND('',#18982,.T.);
#8279=FACE_OUTER_BOUND('',#18983,.T.);
#8280=FACE_OUTER_BOUND('',#18984,.T.);
#8281=FACE_OUTER_BOUND('',#18985,.T.);
#8282=FACE_OUTER_BOUND('',#18986,.T.);
#8283=FACE_OUTER_BOUND('',#18987,.T.);
#8284=FACE_OUTER_BOUND('',#18988,.T.);
#8285=FACE_OUTER_BOUND('',#18989,.T.);
#8286=FACE_OUTER_BOUND('',#18990,.T.);
#8287=FACE_OUTER_BOUND('',#18991,.T.);
#8288=FACE_OUTER_BOUND('',#18992,.T.);
#8289=FACE_OUTER_BOUND('',#18993,.T.);
#8290=FACE_OUTER_BOUND('',#18994,.T.);
#8291=FACE_OUTER_BOUND('',#18995,.T.);
#8292=FACE_OUTER_BOUND('',#18996,.T.);
#8293=FACE_OUTER_BOUND('',#18997,.T.);
#8294=FACE_OUTER_BOUND('',#18998,.T.);
#8295=FACE_OUTER_BOUND('',#18999,.T.);
#8296=FACE_OUTER_BOUND('',#19000,.T.);
#8297=FACE_OUTER_BOUND('',#19001,.T.);
#8298=FACE_OUTER_BOUND('',#19002,.T.);
#8299=FACE_OUTER_BOUND('',#19003,.T.);
#8300=FACE_OUTER_BOUND('',#19004,.T.);
#8301=FACE_OUTER_BOUND('',#19005,.T.);
#8302=FACE_OUTER_BOUND('',#19006,.T.);
#8303=FACE_OUTER_BOUND('',#19007,.T.);
#8304=FACE_OUTER_BOUND('',#19008,.T.);
#8305=FACE_OUTER_BOUND('',#19009,.T.);
#8306=FACE_OUTER_BOUND('',#19010,.T.);
#8307=FACE_OUTER_BOUND('',#19011,.T.);
#8308=FACE_OUTER_BOUND('',#19012,.T.);
#8309=FACE_OUTER_BOUND('',#19013,.T.);
#8310=FACE_OUTER_BOUND('',#19014,.T.);
#8311=FACE_OUTER_BOUND('',#19015,.T.);
#8312=FACE_OUTER_BOUND('',#19016,.T.);
#8313=FACE_OUTER_BOUND('',#19017,.T.);
#8314=FACE_OUTER_BOUND('',#19018,.T.);
#8315=FACE_OUTER_BOUND('',#19019,.T.);
#8316=FACE_OUTER_BOUND('',#19020,.T.);
#8317=FACE_OUTER_BOUND('',#19021,.T.);
#8318=FACE_OUTER_BOUND('',#19022,.T.);
#8319=FACE_OUTER_BOUND('',#19023,.T.);
#8320=FACE_OUTER_BOUND('',#19024,.T.);
#8321=FACE_OUTER_BOUND('',#19025,.T.);
#8322=FACE_OUTER_BOUND('',#19026,.T.);
#8323=FACE_OUTER_BOUND('',#19027,.T.);
#8324=FACE_OUTER_BOUND('',#19028,.T.);
#8325=FACE_OUTER_BOUND('',#19029,.T.);
#8326=FACE_OUTER_BOUND('',#19030,.T.);
#8327=FACE_OUTER_BOUND('',#19031,.T.);
#8328=FACE_OUTER_BOUND('',#19032,.T.);
#8329=FACE_OUTER_BOUND('',#19033,.T.);
#8330=FACE_OUTER_BOUND('',#19034,.T.);
#8331=FACE_OUTER_BOUND('',#19035,.T.);
#8332=FACE_OUTER_BOUND('',#19036,.T.);
#8333=FACE_OUTER_BOUND('',#19037,.T.);
#8334=FACE_OUTER_BOUND('',#19038,.T.);
#8335=FACE_OUTER_BOUND('',#19039,.T.);
#8336=FACE_OUTER_BOUND('',#19040,.T.);
#8337=FACE_OUTER_BOUND('',#19041,.T.);
#8338=FACE_OUTER_BOUND('',#19042,.T.);
#8339=FACE_OUTER_BOUND('',#19043,.T.);
#8340=FACE_OUTER_BOUND('',#19044,.T.);
#8341=FACE_OUTER_BOUND('',#19045,.T.);
#8342=FACE_OUTER_BOUND('',#19046,.T.);
#8343=FACE_OUTER_BOUND('',#19047,.T.);
#8344=FACE_OUTER_BOUND('',#19048,.T.);
#8345=FACE_OUTER_BOUND('',#19049,.T.);
#8346=FACE_OUTER_BOUND('',#19050,.T.);
#8347=FACE_OUTER_BOUND('',#19051,.T.);
#8348=FACE_OUTER_BOUND('',#19052,.T.);
#8349=FACE_OUTER_BOUND('',#19053,.T.);
#8350=FACE_OUTER_BOUND('',#19054,.T.);
#8351=FACE_OUTER_BOUND('',#19055,.T.);
#8352=FACE_OUTER_BOUND('',#19056,.T.);
#8353=FACE_OUTER_BOUND('',#19057,.T.);
#8354=FACE_OUTER_BOUND('',#19058,.T.);
#8355=FACE_OUTER_BOUND('',#19059,.T.);
#8356=FACE_OUTER_BOUND('',#19060,.T.);
#8357=FACE_OUTER_BOUND('',#19061,.T.);
#8358=FACE_OUTER_BOUND('',#19062,.T.);
#8359=FACE_OUTER_BOUND('',#19063,.T.);
#8360=FACE_OUTER_BOUND('',#19064,.T.);
#8361=FACE_OUTER_BOUND('',#19065,.T.);
#8362=FACE_OUTER_BOUND('',#19066,.T.);
#8363=FACE_OUTER_BOUND('',#19067,.T.);
#8364=FACE_OUTER_BOUND('',#19068,.T.);
#8365=FACE_OUTER_BOUND('',#19069,.T.);
#8366=FACE_OUTER_BOUND('',#19070,.T.);
#8367=FACE_OUTER_BOUND('',#19071,.T.);
#8368=FACE_OUTER_BOUND('',#19072,.T.);
#8369=FACE_OUTER_BOUND('',#19073,.T.);
#8370=FACE_OUTER_BOUND('',#19074,.T.);
#8371=FACE_OUTER_BOUND('',#19075,.T.);
#8372=FACE_OUTER_BOUND('',#19076,.T.);
#8373=FACE_OUTER_BOUND('',#19077,.T.);
#8374=FACE_OUTER_BOUND('',#19078,.T.);
#8375=FACE_OUTER_BOUND('',#19079,.T.);
#8376=FACE_OUTER_BOUND('',#19080,.T.);
#8377=FACE_OUTER_BOUND('',#19081,.T.);
#8378=FACE_OUTER_BOUND('',#19082,.T.);
#8379=FACE_OUTER_BOUND('',#19083,.T.);
#8380=FACE_OUTER_BOUND('',#19084,.T.);
#8381=FACE_OUTER_BOUND('',#19085,.T.);
#8382=FACE_OUTER_BOUND('',#19086,.T.);
#8383=FACE_OUTER_BOUND('',#19087,.T.);
#8384=FACE_OUTER_BOUND('',#19088,.T.);
#8385=FACE_OUTER_BOUND('',#19089,.T.);
#8386=FACE_OUTER_BOUND('',#19090,.T.);
#8387=FACE_OUTER_BOUND('',#19091,.T.);
#8388=FACE_OUTER_BOUND('',#19092,.T.);
#8389=FACE_OUTER_BOUND('',#19093,.T.);
#8390=FACE_OUTER_BOUND('',#19094,.T.);
#8391=FACE_OUTER_BOUND('',#19095,.T.);
#8392=FACE_OUTER_BOUND('',#19096,.T.);
#8393=FACE_OUTER_BOUND('',#19097,.T.);
#8394=FACE_OUTER_BOUND('',#19098,.T.);
#8395=FACE_OUTER_BOUND('',#19099,.T.);
#8396=FACE_OUTER_BOUND('',#19100,.T.);
#8397=FACE_OUTER_BOUND('',#19101,.T.);
#8398=FACE_OUTER_BOUND('',#19102,.T.);
#8399=FACE_OUTER_BOUND('',#19103,.T.);
#8400=FACE_OUTER_BOUND('',#19104,.T.);
#8401=FACE_OUTER_BOUND('',#19105,.T.);
#8402=FACE_OUTER_BOUND('',#19106,.T.);
#8403=FACE_OUTER_BOUND('',#19107,.T.);
#8404=FACE_OUTER_BOUND('',#19108,.T.);
#8405=FACE_OUTER_BOUND('',#19109,.T.);
#8406=FACE_OUTER_BOUND('',#19110,.T.);
#8407=FACE_OUTER_BOUND('',#19111,.T.);
#8408=FACE_OUTER_BOUND('',#19112,.T.);
#8409=FACE_OUTER_BOUND('',#19113,.T.);
#8410=FACE_OUTER_BOUND('',#19114,.T.);
#8411=FACE_OUTER_BOUND('',#19115,.T.);
#8412=FACE_OUTER_BOUND('',#19116,.T.);
#8413=FACE_OUTER_BOUND('',#19117,.T.);
#8414=FACE_OUTER_BOUND('',#19118,.T.);
#8415=FACE_OUTER_BOUND('',#19119,.T.);
#8416=FACE_OUTER_BOUND('',#19120,.T.);
#8417=FACE_OUTER_BOUND('',#19121,.T.);
#8418=FACE_OUTER_BOUND('',#19122,.T.);
#8419=FACE_OUTER_BOUND('',#19123,.T.);
#8420=FACE_OUTER_BOUND('',#19124,.T.);
#8421=FACE_OUTER_BOUND('',#19125,.T.);
#8422=FACE_OUTER_BOUND('',#19126,.T.);
#8423=FACE_OUTER_BOUND('',#19127,.T.);
#8424=FACE_OUTER_BOUND('',#19128,.T.);
#8425=FACE_OUTER_BOUND('',#19129,.T.);
#8426=FACE_OUTER_BOUND('',#19130,.T.);
#8427=FACE_OUTER_BOUND('',#19131,.T.);
#8428=FACE_OUTER_BOUND('',#19132,.T.);
#8429=FACE_OUTER_BOUND('',#19133,.T.);
#8430=FACE_OUTER_BOUND('',#19134,.T.);
#8431=FACE_OUTER_BOUND('',#19135,.T.);
#8432=FACE_OUTER_BOUND('',#19136,.T.);
#8433=FACE_OUTER_BOUND('',#19137,.T.);
#8434=FACE_OUTER_BOUND('',#19138,.T.);
#8435=FACE_OUTER_BOUND('',#19139,.T.);
#8436=FACE_OUTER_BOUND('',#19140,.T.);
#8437=FACE_OUTER_BOUND('',#19141,.T.);
#8438=FACE_OUTER_BOUND('',#19142,.T.);
#8439=FACE_OUTER_BOUND('',#19143,.T.);
#8440=FACE_OUTER_BOUND('',#19144,.T.);
#8441=FACE_OUTER_BOUND('',#19145,.T.);
#8442=FACE_OUTER_BOUND('',#19146,.T.);
#8443=FACE_OUTER_BOUND('',#19147,.T.);
#8444=FACE_OUTER_BOUND('',#19148,.T.);
#8445=FACE_OUTER_BOUND('',#19149,.T.);
#8446=FACE_OUTER_BOUND('',#19150,.T.);
#8447=FACE_OUTER_BOUND('',#19151,.T.);
#8448=FACE_OUTER_BOUND('',#19152,.T.);
#8449=FACE_OUTER_BOUND('',#19153,.T.);
#8450=FACE_OUTER_BOUND('',#19154,.T.);
#8451=FACE_OUTER_BOUND('',#19155,.T.);
#8452=FACE_OUTER_BOUND('',#19156,.T.);
#8453=FACE_OUTER_BOUND('',#19157,.T.);
#8454=FACE_OUTER_BOUND('',#19158,.T.);
#8455=FACE_OUTER_BOUND('',#19159,.T.);
#8456=FACE_OUTER_BOUND('',#19160,.T.);
#8457=FACE_OUTER_BOUND('',#19161,.T.);
#8458=FACE_OUTER_BOUND('',#19162,.T.);
#8459=FACE_OUTER_BOUND('',#19163,.T.);
#8460=FACE_OUTER_BOUND('',#19164,.T.);
#8461=FACE_OUTER_BOUND('',#19165,.T.);
#8462=FACE_OUTER_BOUND('',#19166,.T.);
#8463=FACE_OUTER_BOUND('',#19167,.T.);
#8464=FACE_OUTER_BOUND('',#19168,.T.);
#8465=FACE_OUTER_BOUND('',#19169,.T.);
#8466=FACE_OUTER_BOUND('',#19170,.T.);
#8467=FACE_OUTER_BOUND('',#19171,.T.);
#8468=FACE_OUTER_BOUND('',#19172,.T.);
#8469=FACE_OUTER_BOUND('',#19173,.T.);
#8470=FACE_OUTER_BOUND('',#19174,.T.);
#8471=FACE_OUTER_BOUND('',#19175,.T.);
#8472=FACE_OUTER_BOUND('',#19176,.T.);
#8473=FACE_OUTER_BOUND('',#19177,.T.);
#8474=FACE_OUTER_BOUND('',#19178,.T.);
#8475=FACE_OUTER_BOUND('',#19179,.T.);
#8476=FACE_OUTER_BOUND('',#19180,.T.);
#8477=FACE_OUTER_BOUND('',#19181,.T.);
#8478=FACE_OUTER_BOUND('',#19182,.T.);
#8479=FACE_OUTER_BOUND('',#19183,.T.);
#8480=FACE_OUTER_BOUND('',#19184,.T.);
#8481=FACE_OUTER_BOUND('',#19185,.T.);
#8482=FACE_OUTER_BOUND('',#19186,.T.);
#8483=FACE_OUTER_BOUND('',#19187,.T.);
#8484=FACE_OUTER_BOUND('',#19188,.T.);
#8485=FACE_OUTER_BOUND('',#19189,.T.);
#8486=FACE_OUTER_BOUND('',#19190,.T.);
#8487=FACE_OUTER_BOUND('',#19191,.T.);
#8488=FACE_OUTER_BOUND('',#19192,.T.);
#8489=FACE_OUTER_BOUND('',#19193,.T.);
#8490=FACE_OUTER_BOUND('',#19194,.T.);
#8491=FACE_OUTER_BOUND('',#19195,.T.);
#8492=FACE_OUTER_BOUND('',#19196,.T.);
#8493=FACE_OUTER_BOUND('',#19197,.T.);
#8494=FACE_OUTER_BOUND('',#19198,.T.);
#8495=FACE_OUTER_BOUND('',#19199,.T.);
#8496=FACE_OUTER_BOUND('',#19200,.T.);
#8497=FACE_OUTER_BOUND('',#19201,.T.);
#8498=FACE_OUTER_BOUND('',#19202,.T.);
#8499=FACE_OUTER_BOUND('',#19203,.T.);
#8500=FACE_OUTER_BOUND('',#19204,.T.);
#8501=FACE_OUTER_BOUND('',#19205,.T.);
#8502=FACE_OUTER_BOUND('',#19206,.T.);
#8503=FACE_OUTER_BOUND('',#19207,.T.);
#8504=FACE_OUTER_BOUND('',#19208,.T.);
#8505=FACE_OUTER_BOUND('',#19209,.T.);
#8506=FACE_OUTER_BOUND('',#19210,.T.);
#8507=FACE_OUTER_BOUND('',#19211,.T.);
#8508=FACE_OUTER_BOUND('',#19212,.T.);
#8509=FACE_OUTER_BOUND('',#19213,.T.);
#8510=FACE_OUTER_BOUND('',#19214,.T.);
#8511=FACE_OUTER_BOUND('',#19215,.T.);
#8512=FACE_OUTER_BOUND('',#19216,.T.);
#8513=FACE_OUTER_BOUND('',#19217,.T.);
#8514=FACE_OUTER_BOUND('',#19218,.T.);
#8515=FACE_OUTER_BOUND('',#19219,.T.);
#8516=FACE_OUTER_BOUND('',#19220,.T.);
#8517=FACE_OUTER_BOUND('',#19221,.T.);
#8518=FACE_OUTER_BOUND('',#19222,.T.);
#8519=FACE_OUTER_BOUND('',#19223,.T.);
#8520=FACE_OUTER_BOUND('',#19224,.T.);
#8521=FACE_OUTER_BOUND('',#19225,.T.);
#8522=FACE_OUTER_BOUND('',#19226,.T.);
#8523=FACE_OUTER_BOUND('',#19227,.T.);
#8524=FACE_OUTER_BOUND('',#19228,.T.);
#8525=FACE_OUTER_BOUND('',#19229,.T.);
#8526=FACE_OUTER_BOUND('',#19230,.T.);
#8527=FACE_OUTER_BOUND('',#19231,.T.);
#8528=FACE_OUTER_BOUND('',#19232,.T.);
#8529=FACE_OUTER_BOUND('',#19233,.T.);
#8530=FACE_OUTER_BOUND('',#19234,.T.);
#8531=FACE_OUTER_BOUND('',#19235,.T.);
#8532=FACE_OUTER_BOUND('',#19236,.T.);
#8533=FACE_OUTER_BOUND('',#19237,.T.);
#8534=FACE_OUTER_BOUND('',#19238,.T.);
#8535=FACE_OUTER_BOUND('',#19239,.T.);
#8536=FACE_OUTER_BOUND('',#19240,.T.);
#8537=FACE_OUTER_BOUND('',#19241,.T.);
#8538=FACE_OUTER_BOUND('',#19242,.T.);
#8539=FACE_OUTER_BOUND('',#19243,.T.);
#8540=FACE_OUTER_BOUND('',#19244,.T.);
#8541=FACE_OUTER_BOUND('',#19245,.T.);
#8542=FACE_OUTER_BOUND('',#19246,.T.);
#8543=FACE_OUTER_BOUND('',#19247,.T.);
#8544=FACE_OUTER_BOUND('',#19248,.T.);
#8545=FACE_OUTER_BOUND('',#19249,.T.);
#8546=FACE_OUTER_BOUND('',#19250,.T.);
#8547=FACE_OUTER_BOUND('',#19251,.T.);
#8548=FACE_OUTER_BOUND('',#19252,.T.);
#8549=FACE_OUTER_BOUND('',#19253,.T.);
#8550=FACE_OUTER_BOUND('',#19254,.T.);
#8551=FACE_OUTER_BOUND('',#19255,.T.);
#8552=FACE_OUTER_BOUND('',#19256,.T.);
#8553=FACE_OUTER_BOUND('',#19257,.T.);
#8554=FACE_OUTER_BOUND('',#19258,.T.);
#8555=FACE_OUTER_BOUND('',#19259,.T.);
#8556=FACE_OUTER_BOUND('',#19260,.T.);
#8557=FACE_OUTER_BOUND('',#19261,.T.);
#8558=FACE_OUTER_BOUND('',#19262,.T.);
#8559=FACE_OUTER_BOUND('',#19263,.T.);
#8560=FACE_OUTER_BOUND('',#19264,.T.);
#8561=FACE_OUTER_BOUND('',#19265,.T.);
#8562=FACE_OUTER_BOUND('',#19266,.T.);
#8563=FACE_OUTER_BOUND('',#19267,.T.);
#8564=FACE_OUTER_BOUND('',#19268,.T.);
#8565=FACE_OUTER_BOUND('',#19269,.T.);
#8566=FACE_OUTER_BOUND('',#19270,.T.);
#8567=FACE_OUTER_BOUND('',#19271,.T.);
#8568=FACE_OUTER_BOUND('',#19272,.T.);
#8569=FACE_OUTER_BOUND('',#19273,.T.);
#8570=FACE_OUTER_BOUND('',#19274,.T.);
#8571=FACE_OUTER_BOUND('',#19275,.T.);
#8572=FACE_OUTER_BOUND('',#19276,.T.);
#8573=FACE_OUTER_BOUND('',#19277,.T.);
#8574=FACE_OUTER_BOUND('',#19278,.T.);
#8575=FACE_OUTER_BOUND('',#19279,.T.);
#8576=FACE_OUTER_BOUND('',#19280,.T.);
#8577=FACE_OUTER_BOUND('',#19281,.T.);
#8578=FACE_OUTER_BOUND('',#19282,.T.);
#8579=FACE_OUTER_BOUND('',#19283,.T.);
#8580=FACE_OUTER_BOUND('',#19284,.T.);
#8581=FACE_OUTER_BOUND('',#19285,.T.);
#8582=FACE_OUTER_BOUND('',#19286,.T.);
#8583=FACE_OUTER_BOUND('',#19287,.T.);
#8584=FACE_OUTER_BOUND('',#19288,.T.);
#8585=FACE_OUTER_BOUND('',#19289,.T.);
#8586=FACE_OUTER_BOUND('',#19290,.T.);
#8587=FACE_OUTER_BOUND('',#19291,.T.);
#8588=FACE_OUTER_BOUND('',#19292,.T.);
#8589=FACE_OUTER_BOUND('',#19293,.T.);
#8590=FACE_OUTER_BOUND('',#19294,.T.);
#8591=FACE_OUTER_BOUND('',#19295,.T.);
#8592=FACE_OUTER_BOUND('',#19296,.T.);
#8593=FACE_OUTER_BOUND('',#19297,.T.);
#8594=FACE_OUTER_BOUND('',#19298,.T.);
#8595=FACE_OUTER_BOUND('',#19299,.T.);
#8596=FACE_OUTER_BOUND('',#19300,.T.);
#8597=FACE_OUTER_BOUND('',#19301,.T.);
#8598=FACE_OUTER_BOUND('',#19302,.T.);
#8599=FACE_OUTER_BOUND('',#19303,.T.);
#8600=FACE_OUTER_BOUND('',#19304,.T.);
#8601=FACE_OUTER_BOUND('',#19305,.T.);
#8602=FACE_OUTER_BOUND('',#19306,.T.);
#8603=FACE_OUTER_BOUND('',#19307,.T.);
#8604=FACE_OUTER_BOUND('',#19308,.T.);
#8605=FACE_OUTER_BOUND('',#19309,.T.);
#8606=FACE_OUTER_BOUND('',#19310,.T.);
#8607=FACE_OUTER_BOUND('',#19311,.T.);
#8608=FACE_OUTER_BOUND('',#19312,.T.);
#8609=FACE_OUTER_BOUND('',#19313,.T.);
#8610=FACE_OUTER_BOUND('',#19314,.T.);
#8611=FACE_OUTER_BOUND('',#19315,.T.);
#8612=FACE_OUTER_BOUND('',#19316,.T.);
#8613=FACE_OUTER_BOUND('',#19317,.T.);
#8614=FACE_OUTER_BOUND('',#19318,.T.);
#8615=FACE_OUTER_BOUND('',#19319,.T.);
#8616=FACE_OUTER_BOUND('',#19320,.T.);
#8617=FACE_OUTER_BOUND('',#19321,.T.);
#8618=FACE_OUTER_BOUND('',#19322,.T.);
#8619=FACE_OUTER_BOUND('',#19323,.T.);
#8620=FACE_OUTER_BOUND('',#19324,.T.);
#8621=FACE_OUTER_BOUND('',#19325,.T.);
#8622=FACE_OUTER_BOUND('',#19326,.T.);
#8623=FACE_OUTER_BOUND('',#19327,.T.);
#8624=FACE_OUTER_BOUND('',#19328,.T.);
#8625=FACE_OUTER_BOUND('',#19329,.T.);
#8626=FACE_OUTER_BOUND('',#19330,.T.);
#8627=FACE_OUTER_BOUND('',#19331,.T.);
#8628=FACE_OUTER_BOUND('',#19332,.T.);
#8629=FACE_OUTER_BOUND('',#19333,.T.);
#8630=FACE_OUTER_BOUND('',#19334,.T.);
#8631=FACE_OUTER_BOUND('',#19335,.T.);
#8632=FACE_OUTER_BOUND('',#19336,.T.);
#8633=FACE_OUTER_BOUND('',#19337,.T.);
#8634=FACE_OUTER_BOUND('',#19338,.T.);
#8635=FACE_OUTER_BOUND('',#19339,.T.);
#8636=FACE_OUTER_BOUND('',#19340,.T.);
#8637=FACE_OUTER_BOUND('',#19341,.T.);
#8638=FACE_OUTER_BOUND('',#19342,.T.);
#8639=FACE_OUTER_BOUND('',#19343,.T.);
#8640=FACE_OUTER_BOUND('',#19344,.T.);
#8641=FACE_OUTER_BOUND('',#19345,.T.);
#8642=FACE_OUTER_BOUND('',#19346,.T.);
#8643=FACE_OUTER_BOUND('',#19347,.T.);
#8644=FACE_OUTER_BOUND('',#19348,.T.);
#8645=FACE_OUTER_BOUND('',#19349,.T.);
#8646=FACE_OUTER_BOUND('',#19350,.T.);
#8647=FACE_OUTER_BOUND('',#19351,.T.);
#8648=FACE_OUTER_BOUND('',#19352,.T.);
#8649=FACE_OUTER_BOUND('',#19353,.T.);
#8650=FACE_OUTER_BOUND('',#19354,.T.);
#8651=FACE_OUTER_BOUND('',#19355,.T.);
#8652=FACE_OUTER_BOUND('',#19356,.T.);
#8653=FACE_OUTER_BOUND('',#19357,.T.);
#8654=FACE_OUTER_BOUND('',#19358,.T.);
#8655=FACE_OUTER_BOUND('',#19359,.T.);
#8656=FACE_OUTER_BOUND('',#19360,.T.);
#8657=FACE_OUTER_BOUND('',#19361,.T.);
#8658=FACE_OUTER_BOUND('',#19362,.T.);
#8659=FACE_OUTER_BOUND('',#19363,.T.);
#8660=FACE_OUTER_BOUND('',#19364,.T.);
#8661=FACE_OUTER_BOUND('',#19365,.T.);
#8662=FACE_OUTER_BOUND('',#19366,.T.);
#8663=FACE_OUTER_BOUND('',#19367,.T.);
#8664=FACE_OUTER_BOUND('',#19368,.T.);
#8665=FACE_OUTER_BOUND('',#19369,.T.);
#8666=FACE_OUTER_BOUND('',#19370,.T.);
#8667=FACE_OUTER_BOUND('',#19371,.T.);
#8668=FACE_OUTER_BOUND('',#19372,.T.);
#8669=FACE_OUTER_BOUND('',#19373,.T.);
#8670=FACE_OUTER_BOUND('',#19374,.T.);
#8671=FACE_OUTER_BOUND('',#19375,.T.);
#8672=FACE_OUTER_BOUND('',#19376,.T.);
#8673=FACE_OUTER_BOUND('',#19377,.T.);
#8674=FACE_OUTER_BOUND('',#19378,.T.);
#8675=FACE_OUTER_BOUND('',#19379,.T.);
#8676=FACE_OUTER_BOUND('',#19380,.T.);
#8677=FACE_OUTER_BOUND('',#19381,.T.);
#8678=FACE_OUTER_BOUND('',#19382,.T.);
#8679=FACE_OUTER_BOUND('',#19383,.T.);
#8680=FACE_OUTER_BOUND('',#19384,.T.);
#8681=FACE_OUTER_BOUND('',#19385,.T.);
#8682=FACE_OUTER_BOUND('',#19386,.T.);
#8683=FACE_OUTER_BOUND('',#19387,.T.);
#8684=FACE_OUTER_BOUND('',#19388,.T.);
#8685=FACE_OUTER_BOUND('',#19389,.T.);
#8686=FACE_OUTER_BOUND('',#19390,.T.);
#8687=FACE_OUTER_BOUND('',#19391,.T.);
#8688=FACE_OUTER_BOUND('',#19392,.T.);
#8689=FACE_OUTER_BOUND('',#19393,.T.);
#8690=FACE_OUTER_BOUND('',#19394,.T.);
#8691=FACE_OUTER_BOUND('',#19395,.T.);
#8692=FACE_OUTER_BOUND('',#19396,.T.);
#8693=FACE_OUTER_BOUND('',#19397,.T.);
#8694=FACE_OUTER_BOUND('',#19398,.T.);
#8695=FACE_OUTER_BOUND('',#19399,.T.);
#8696=FACE_OUTER_BOUND('',#19400,.T.);
#8697=FACE_OUTER_BOUND('',#19401,.T.);
#8698=FACE_OUTER_BOUND('',#19402,.T.);
#8699=FACE_OUTER_BOUND('',#19403,.T.);
#8700=FACE_OUTER_BOUND('',#19404,.T.);
#8701=FACE_OUTER_BOUND('',#19405,.T.);
#8702=FACE_OUTER_BOUND('',#19406,.T.);
#8703=FACE_OUTER_BOUND('',#19407,.T.);
#8704=FACE_OUTER_BOUND('',#19408,.T.);
#8705=FACE_OUTER_BOUND('',#19409,.T.);
#8706=FACE_OUTER_BOUND('',#19410,.T.);
#8707=FACE_OUTER_BOUND('',#19411,.T.);
#8708=FACE_OUTER_BOUND('',#19412,.T.);
#8709=FACE_OUTER_BOUND('',#19413,.T.);
#8710=FACE_OUTER_BOUND('',#19414,.T.);
#8711=FACE_OUTER_BOUND('',#19415,.T.);
#8712=FACE_OUTER_BOUND('',#19416,.T.);
#8713=FACE_OUTER_BOUND('',#19417,.T.);
#8714=FACE_OUTER_BOUND('',#19418,.T.);
#8715=FACE_OUTER_BOUND('',#19419,.T.);
#8716=FACE_OUTER_BOUND('',#19420,.T.);
#8717=FACE_OUTER_BOUND('',#19421,.T.);
#8718=FACE_OUTER_BOUND('',#19422,.T.);
#8719=FACE_OUTER_BOUND('',#19423,.T.);
#8720=FACE_OUTER_BOUND('',#19424,.T.);
#8721=FACE_OUTER_BOUND('',#19425,.T.);
#8722=FACE_OUTER_BOUND('',#19426,.T.);
#8723=FACE_OUTER_BOUND('',#19427,.T.);
#8724=FACE_OUTER_BOUND('',#19428,.T.);
#8725=FACE_OUTER_BOUND('',#19429,.T.);
#8726=FACE_OUTER_BOUND('',#19430,.T.);
#8727=FACE_OUTER_BOUND('',#19431,.T.);
#8728=FACE_OUTER_BOUND('',#19432,.T.);
#8729=FACE_OUTER_BOUND('',#19433,.T.);
#8730=FACE_OUTER_BOUND('',#19434,.T.);
#8731=FACE_OUTER_BOUND('',#19435,.T.);
#8732=FACE_OUTER_BOUND('',#19436,.T.);
#8733=FACE_OUTER_BOUND('',#19437,.T.);
#8734=FACE_OUTER_BOUND('',#19438,.T.);
#8735=FACE_OUTER_BOUND('',#19439,.T.);
#8736=FACE_OUTER_BOUND('',#19440,.T.);
#8737=FACE_OUTER_BOUND('',#19441,.T.);
#8738=FACE_OUTER_BOUND('',#19442,.T.);
#8739=FACE_OUTER_BOUND('',#19443,.T.);
#8740=FACE_OUTER_BOUND('',#19444,.T.);
#8741=FACE_OUTER_BOUND('',#19445,.T.);
#8742=FACE_OUTER_BOUND('',#19446,.T.);
#8743=FACE_OUTER_BOUND('',#19447,.T.);
#8744=FACE_OUTER_BOUND('',#19448,.T.);
#8745=FACE_OUTER_BOUND('',#19449,.T.);
#8746=FACE_OUTER_BOUND('',#19450,.T.);
#8747=FACE_OUTER_BOUND('',#19451,.T.);
#8748=FACE_OUTER_BOUND('',#19452,.T.);
#8749=FACE_OUTER_BOUND('',#19453,.T.);
#8750=FACE_OUTER_BOUND('',#19454,.T.);
#8751=FACE_OUTER_BOUND('',#19455,.T.);
#8752=FACE_OUTER_BOUND('',#19456,.T.);
#8753=FACE_OUTER_BOUND('',#19457,.T.);
#8754=FACE_OUTER_BOUND('',#19458,.T.);
#8755=FACE_OUTER_BOUND('',#19459,.T.);
#8756=FACE_OUTER_BOUND('',#19460,.T.);
#8757=FACE_OUTER_BOUND('',#19461,.T.);
#8758=FACE_OUTER_BOUND('',#19462,.T.);
#8759=FACE_OUTER_BOUND('',#19463,.T.);
#8760=FACE_OUTER_BOUND('',#19464,.T.);
#8761=FACE_OUTER_BOUND('',#19465,.T.);
#8762=FACE_OUTER_BOUND('',#19466,.T.);
#8763=FACE_OUTER_BOUND('',#19467,.T.);
#8764=FACE_OUTER_BOUND('',#19468,.T.);
#8765=FACE_OUTER_BOUND('',#19469,.T.);
#8766=FACE_OUTER_BOUND('',#19470,.T.);
#8767=FACE_OUTER_BOUND('',#19471,.T.);
#8768=FACE_OUTER_BOUND('',#19472,.T.);
#8769=FACE_OUTER_BOUND('',#19473,.T.);
#8770=FACE_OUTER_BOUND('',#19474,.T.);
#8771=FACE_OUTER_BOUND('',#19475,.T.);
#8772=FACE_OUTER_BOUND('',#19476,.T.);
#8773=FACE_OUTER_BOUND('',#19477,.T.);
#8774=FACE_OUTER_BOUND('',#19478,.T.);
#8775=FACE_OUTER_BOUND('',#19479,.T.);
#8776=FACE_OUTER_BOUND('',#19480,.T.);
#8777=FACE_OUTER_BOUND('',#19481,.T.);
#8778=FACE_OUTER_BOUND('',#19482,.T.);
#8779=FACE_OUTER_BOUND('',#19483,.T.);
#8780=FACE_OUTER_BOUND('',#19484,.T.);
#8781=FACE_OUTER_BOUND('',#19485,.T.);
#8782=FACE_OUTER_BOUND('',#19486,.T.);
#8783=FACE_OUTER_BOUND('',#19487,.T.);
#8784=FACE_OUTER_BOUND('',#19488,.T.);
#8785=FACE_OUTER_BOUND('',#19489,.T.);
#8786=FACE_OUTER_BOUND('',#19490,.T.);
#8787=FACE_OUTER_BOUND('',#19491,.T.);
#8788=FACE_OUTER_BOUND('',#19492,.T.);
#8789=FACE_OUTER_BOUND('',#19493,.T.);
#8790=FACE_OUTER_BOUND('',#19494,.T.);
#8791=FACE_OUTER_BOUND('',#19495,.T.);
#8792=FACE_OUTER_BOUND('',#19496,.T.);
#8793=FACE_OUTER_BOUND('',#19497,.T.);
#8794=FACE_OUTER_BOUND('',#19498,.T.);
#8795=FACE_OUTER_BOUND('',#19499,.T.);
#8796=FACE_OUTER_BOUND('',#19500,.T.);
#8797=FACE_OUTER_BOUND('',#19501,.T.);
#8798=FACE_OUTER_BOUND('',#19502,.T.);
#8799=FACE_OUTER_BOUND('',#19503,.T.);
#8800=FACE_OUTER_BOUND('',#19504,.T.);
#8801=FACE_OUTER_BOUND('',#19505,.T.);
#8802=FACE_OUTER_BOUND('',#19506,.T.);
#8803=FACE_OUTER_BOUND('',#19507,.T.);
#8804=FACE_OUTER_BOUND('',#19508,.T.);
#8805=FACE_OUTER_BOUND('',#19509,.T.);
#8806=FACE_OUTER_BOUND('',#19510,.T.);
#8807=FACE_OUTER_BOUND('',#19511,.T.);
#8808=FACE_OUTER_BOUND('',#19512,.T.);
#8809=FACE_OUTER_BOUND('',#19513,.T.);
#8810=FACE_OUTER_BOUND('',#19514,.T.);
#8811=FACE_OUTER_BOUND('',#19515,.T.);
#8812=FACE_OUTER_BOUND('',#19516,.T.);
#8813=FACE_OUTER_BOUND('',#19517,.T.);
#8814=FACE_OUTER_BOUND('',#19518,.T.);
#8815=FACE_OUTER_BOUND('',#19519,.T.);
#8816=FACE_OUTER_BOUND('',#19520,.T.);
#8817=FACE_OUTER_BOUND('',#19521,.T.);
#8818=FACE_OUTER_BOUND('',#19522,.T.);
#8819=FACE_OUTER_BOUND('',#19523,.T.);
#8820=FACE_OUTER_BOUND('',#19524,.T.);
#8821=FACE_OUTER_BOUND('',#19525,.T.);
#8822=FACE_OUTER_BOUND('',#19526,.T.);
#8823=FACE_OUTER_BOUND('',#19527,.T.);
#8824=FACE_OUTER_BOUND('',#19528,.T.);
#8825=FACE_OUTER_BOUND('',#19529,.T.);
#8826=FACE_OUTER_BOUND('',#19530,.T.);
#8827=FACE_OUTER_BOUND('',#19531,.T.);
#8828=FACE_OUTER_BOUND('',#19532,.T.);
#8829=FACE_OUTER_BOUND('',#19533,.T.);
#8830=FACE_OUTER_BOUND('',#19534,.T.);
#8831=FACE_OUTER_BOUND('',#19535,.T.);
#8832=FACE_OUTER_BOUND('',#19536,.T.);
#8833=FACE_OUTER_BOUND('',#19537,.T.);
#8834=FACE_OUTER_BOUND('',#19538,.T.);
#8835=FACE_OUTER_BOUND('',#19539,.T.);
#8836=FACE_OUTER_BOUND('',#19540,.T.);
#8837=FACE_OUTER_BOUND('',#19541,.T.);
#8838=FACE_OUTER_BOUND('',#19542,.T.);
#8839=FACE_OUTER_BOUND('',#19543,.T.);
#8840=FACE_OUTER_BOUND('',#19544,.T.);
#8841=FACE_OUTER_BOUND('',#19545,.T.);
#8842=FACE_OUTER_BOUND('',#19546,.T.);
#8843=FACE_OUTER_BOUND('',#19547,.T.);
#8844=FACE_OUTER_BOUND('',#19548,.T.);
#8845=FACE_OUTER_BOUND('',#19549,.T.);
#8846=FACE_OUTER_BOUND('',#19550,.T.);
#8847=FACE_OUTER_BOUND('',#19551,.T.);
#8848=FACE_OUTER_BOUND('',#19552,.T.);
#8849=FACE_OUTER_BOUND('',#19553,.T.);
#8850=FACE_OUTER_BOUND('',#19554,.T.);
#8851=FACE_OUTER_BOUND('',#19555,.T.);
#8852=FACE_OUTER_BOUND('',#19556,.T.);
#8853=FACE_OUTER_BOUND('',#19557,.T.);
#8854=FACE_OUTER_BOUND('',#19558,.T.);
#8855=FACE_OUTER_BOUND('',#19559,.T.);
#8856=FACE_OUTER_BOUND('',#19560,.T.);
#8857=FACE_OUTER_BOUND('',#19561,.T.);
#8858=FACE_OUTER_BOUND('',#19562,.T.);
#8859=FACE_OUTER_BOUND('',#19563,.T.);
#8860=FACE_OUTER_BOUND('',#19564,.T.);
#8861=FACE_OUTER_BOUND('',#19565,.T.);
#8862=FACE_OUTER_BOUND('',#19566,.T.);
#8863=FACE_OUTER_BOUND('',#19567,.T.);
#8864=FACE_OUTER_BOUND('',#19568,.T.);
#8865=FACE_OUTER_BOUND('',#19569,.T.);
#8866=FACE_OUTER_BOUND('',#19570,.T.);
#8867=FACE_OUTER_BOUND('',#19571,.T.);
#8868=FACE_OUTER_BOUND('',#19572,.T.);
#8869=FACE_OUTER_BOUND('',#19573,.T.);
#8870=FACE_OUTER_BOUND('',#19574,.T.);
#8871=FACE_OUTER_BOUND('',#19575,.T.);
#8872=FACE_OUTER_BOUND('',#19576,.T.);
#8873=FACE_OUTER_BOUND('',#19577,.T.);
#8874=FACE_OUTER_BOUND('',#19578,.T.);
#8875=FACE_OUTER_BOUND('',#19579,.T.);
#8876=FACE_OUTER_BOUND('',#19580,.T.);
#8877=FACE_OUTER_BOUND('',#19581,.T.);
#8878=FACE_OUTER_BOUND('',#19582,.T.);
#8879=FACE_OUTER_BOUND('',#19583,.T.);
#8880=FACE_OUTER_BOUND('',#19584,.T.);
#8881=FACE_OUTER_BOUND('',#19585,.T.);
#8882=FACE_OUTER_BOUND('',#19586,.T.);
#8883=FACE_OUTER_BOUND('',#19587,.T.);
#8884=FACE_OUTER_BOUND('',#19588,.T.);
#8885=FACE_OUTER_BOUND('',#19589,.T.);
#8886=FACE_OUTER_BOUND('',#19590,.T.);
#8887=FACE_OUTER_BOUND('',#19591,.T.);
#8888=FACE_OUTER_BOUND('',#19592,.T.);
#8889=FACE_OUTER_BOUND('',#19593,.T.);
#8890=FACE_OUTER_BOUND('',#19594,.T.);
#8891=FACE_OUTER_BOUND('',#19595,.T.);
#8892=FACE_OUTER_BOUND('',#19596,.T.);
#8893=FACE_OUTER_BOUND('',#19597,.T.);
#8894=FACE_OUTER_BOUND('',#19598,.T.);
#8895=FACE_OUTER_BOUND('',#19599,.T.);
#8896=FACE_OUTER_BOUND('',#19600,.T.);
#8897=FACE_OUTER_BOUND('',#19601,.T.);
#8898=FACE_OUTER_BOUND('',#19602,.T.);
#8899=FACE_OUTER_BOUND('',#19603,.T.);
#8900=FACE_OUTER_BOUND('',#19604,.T.);
#8901=FACE_OUTER_BOUND('',#19605,.T.);
#8902=FACE_OUTER_BOUND('',#19606,.T.);
#8903=FACE_OUTER_BOUND('',#19607,.T.);
#8904=FACE_OUTER_BOUND('',#19608,.T.);
#8905=FACE_OUTER_BOUND('',#19609,.T.);
#8906=FACE_OUTER_BOUND('',#19610,.T.);
#8907=FACE_OUTER_BOUND('',#19611,.T.);
#8908=FACE_OUTER_BOUND('',#19612,.T.);
#8909=FACE_OUTER_BOUND('',#19613,.T.);
#8910=FACE_OUTER_BOUND('',#19614,.T.);
#8911=FACE_OUTER_BOUND('',#19615,.T.);
#8912=FACE_OUTER_BOUND('',#19616,.T.);
#8913=FACE_OUTER_BOUND('',#19617,.T.);
#8914=FACE_OUTER_BOUND('',#19618,.T.);
#8915=FACE_OUTER_BOUND('',#19619,.T.);
#8916=FACE_OUTER_BOUND('',#19620,.T.);
#8917=FACE_OUTER_BOUND('',#19621,.T.);
#8918=FACE_OUTER_BOUND('',#19622,.T.);
#8919=FACE_OUTER_BOUND('',#19623,.T.);
#8920=FACE_OUTER_BOUND('',#19624,.T.);
#8921=FACE_OUTER_BOUND('',#19625,.T.);
#8922=FACE_OUTER_BOUND('',#19626,.T.);
#8923=FACE_OUTER_BOUND('',#19627,.T.);
#8924=FACE_OUTER_BOUND('',#19628,.T.);
#8925=FACE_OUTER_BOUND('',#19629,.T.);
#8926=FACE_OUTER_BOUND('',#19630,.T.);
#8927=FACE_OUTER_BOUND('',#19631,.T.);
#8928=FACE_OUTER_BOUND('',#19632,.T.);
#8929=FACE_OUTER_BOUND('',#19633,.T.);
#8930=FACE_OUTER_BOUND('',#19634,.T.);
#8931=FACE_OUTER_BOUND('',#19635,.T.);
#8932=FACE_OUTER_BOUND('',#19636,.T.);
#8933=FACE_OUTER_BOUND('',#19637,.T.);
#8934=FACE_OUTER_BOUND('',#19638,.T.);
#8935=FACE_OUTER_BOUND('',#19639,.T.);
#8936=FACE_OUTER_BOUND('',#19640,.T.);
#8937=FACE_OUTER_BOUND('',#19641,.T.);
#8938=FACE_OUTER_BOUND('',#19642,.T.);
#8939=FACE_OUTER_BOUND('',#19643,.T.);
#8940=FACE_OUTER_BOUND('',#19644,.T.);
#8941=FACE_OUTER_BOUND('',#19645,.T.);
#8942=FACE_OUTER_BOUND('',#19646,.T.);
#8943=FACE_OUTER_BOUND('',#19647,.T.);
#8944=FACE_OUTER_BOUND('',#19648,.T.);
#8945=FACE_OUTER_BOUND('',#19649,.T.);
#8946=FACE_OUTER_BOUND('',#19650,.T.);
#8947=FACE_OUTER_BOUND('',#19651,.T.);
#8948=FACE_OUTER_BOUND('',#19652,.T.);
#8949=FACE_OUTER_BOUND('',#19653,.T.);
#8950=FACE_OUTER_BOUND('',#19654,.T.);
#8951=FACE_OUTER_BOUND('',#19655,.T.);
#8952=FACE_OUTER_BOUND('',#19656,.T.);
#8953=FACE_OUTER_BOUND('',#19657,.T.);
#8954=FACE_OUTER_BOUND('',#19658,.T.);
#8955=FACE_OUTER_BOUND('',#19659,.T.);
#8956=FACE_OUTER_BOUND('',#19660,.T.);
#8957=FACE_OUTER_BOUND('',#19661,.T.);
#8958=FACE_OUTER_BOUND('',#19662,.T.);
#8959=FACE_OUTER_BOUND('',#19663,.T.);
#8960=FACE_OUTER_BOUND('',#19664,.T.);
#8961=FACE_OUTER_BOUND('',#19665,.T.);
#8962=FACE_OUTER_BOUND('',#19666,.T.);
#8963=FACE_OUTER_BOUND('',#19667,.T.);
#8964=FACE_OUTER_BOUND('',#19668,.T.);
#8965=FACE_OUTER_BOUND('',#19669,.T.);
#8966=FACE_OUTER_BOUND('',#19670,.T.);
#8967=FACE_OUTER_BOUND('',#19671,.T.);
#8968=FACE_OUTER_BOUND('',#19672,.T.);
#8969=FACE_OUTER_BOUND('',#19673,.T.);
#8970=FACE_OUTER_BOUND('',#19674,.T.);
#8971=FACE_OUTER_BOUND('',#19675,.T.);
#8972=FACE_OUTER_BOUND('',#19676,.T.);
#8973=FACE_OUTER_BOUND('',#19677,.T.);
#8974=FACE_OUTER_BOUND('',#19678,.T.);
#8975=FACE_OUTER_BOUND('',#19679,.T.);
#8976=FACE_OUTER_BOUND('',#19680,.T.);
#8977=FACE_OUTER_BOUND('',#19681,.T.);
#8978=FACE_OUTER_BOUND('',#19682,.T.);
#8979=FACE_OUTER_BOUND('',#19683,.T.);
#8980=FACE_OUTER_BOUND('',#19684,.T.);
#8981=FACE_OUTER_BOUND('',#19685,.T.);
#8982=FACE_OUTER_BOUND('',#19686,.T.);
#8983=FACE_OUTER_BOUND('',#19687,.T.);
#8984=FACE_OUTER_BOUND('',#19688,.T.);
#8985=FACE_OUTER_BOUND('',#19689,.T.);
#8986=FACE_OUTER_BOUND('',#19690,.T.);
#8987=FACE_OUTER_BOUND('',#19691,.T.);
#8988=FACE_OUTER_BOUND('',#19692,.T.);
#8989=FACE_OUTER_BOUND('',#19693,.T.);
#8990=FACE_OUTER_BOUND('',#19694,.T.);
#8991=FACE_OUTER_BOUND('',#19695,.T.);
#8992=FACE_OUTER_BOUND('',#19696,.T.);
#8993=FACE_OUTER_BOUND('',#19697,.T.);
#8994=FACE_OUTER_BOUND('',#19698,.T.);
#8995=FACE_OUTER_BOUND('',#19699,.T.);
#8996=FACE_OUTER_BOUND('',#19700,.T.);
#8997=FACE_OUTER_BOUND('',#19701,.T.);
#8998=FACE_OUTER_BOUND('',#19702,.T.);
#8999=FACE_OUTER_BOUND('',#19703,.T.);
#9000=FACE_OUTER_BOUND('',#19704,.T.);
#9001=FACE_OUTER_BOUND('',#19705,.T.);
#9002=FACE_OUTER_BOUND('',#19706,.T.);
#9003=FACE_OUTER_BOUND('',#19707,.T.);
#9004=FACE_OUTER_BOUND('',#19708,.T.);
#9005=FACE_OUTER_BOUND('',#19709,.T.);
#9006=FACE_OUTER_BOUND('',#19710,.T.);
#9007=FACE_OUTER_BOUND('',#19711,.T.);
#9008=FACE_OUTER_BOUND('',#19712,.T.);
#9009=FACE_OUTER_BOUND('',#19713,.T.);
#9010=FACE_OUTER_BOUND('',#19714,.T.);
#9011=FACE_OUTER_BOUND('',#19715,.T.);
#9012=FACE_OUTER_BOUND('',#19716,.T.);
#9013=FACE_OUTER_BOUND('',#19717,.T.);
#9014=FACE_OUTER_BOUND('',#19718,.T.);
#9015=FACE_OUTER_BOUND('',#19719,.T.);
#9016=FACE_OUTER_BOUND('',#19720,.T.);
#9017=FACE_OUTER_BOUND('',#19721,.T.);
#9018=FACE_OUTER_BOUND('',#19722,.T.);
#9019=FACE_OUTER_BOUND('',#19723,.T.);
#9020=FACE_OUTER_BOUND('',#19724,.T.);
#9021=FACE_OUTER_BOUND('',#19725,.T.);
#9022=FACE_OUTER_BOUND('',#19726,.T.);
#9023=FACE_OUTER_BOUND('',#19727,.T.);
#9024=FACE_OUTER_BOUND('',#19728,.T.);
#9025=FACE_OUTER_BOUND('',#19729,.T.);
#9026=FACE_OUTER_BOUND('',#19730,.T.);
#9027=FACE_OUTER_BOUND('',#19731,.T.);
#9028=FACE_OUTER_BOUND('',#19732,.T.);
#9029=FACE_OUTER_BOUND('',#19733,.T.);
#9030=FACE_OUTER_BOUND('',#19734,.T.);
#9031=FACE_OUTER_BOUND('',#19735,.T.);
#9032=FACE_OUTER_BOUND('',#19736,.T.);
#9033=FACE_OUTER_BOUND('',#19737,.T.);
#9034=FACE_OUTER_BOUND('',#19738,.T.);
#9035=FACE_OUTER_BOUND('',#19739,.T.);
#9036=FACE_OUTER_BOUND('',#19740,.T.);
#9037=FACE_OUTER_BOUND('',#19741,.T.);
#9038=FACE_OUTER_BOUND('',#19742,.T.);
#9039=FACE_OUTER_BOUND('',#19743,.T.);
#9040=FACE_OUTER_BOUND('',#19744,.T.);
#9041=FACE_OUTER_BOUND('',#19745,.T.);
#9042=FACE_OUTER_BOUND('',#19746,.T.);
#9043=FACE_OUTER_BOUND('',#19747,.T.);
#9044=FACE_OUTER_BOUND('',#19748,.T.);
#9045=FACE_OUTER_BOUND('',#19749,.T.);
#9046=FACE_OUTER_BOUND('',#19750,.T.);
#9047=FACE_OUTER_BOUND('',#19751,.T.);
#9048=FACE_OUTER_BOUND('',#19752,.T.);
#9049=FACE_OUTER_BOUND('',#19753,.T.);
#9050=FACE_OUTER_BOUND('',#19754,.T.);
#9051=FACE_OUTER_BOUND('',#19755,.T.);
#9052=FACE_OUTER_BOUND('',#19756,.T.);
#9053=FACE_OUTER_BOUND('',#19757,.T.);
#9054=FACE_OUTER_BOUND('',#19758,.T.);
#9055=FACE_OUTER_BOUND('',#19759,.T.);
#9056=FACE_OUTER_BOUND('',#19760,.T.);
#9057=FACE_OUTER_BOUND('',#19761,.T.);
#9058=FACE_OUTER_BOUND('',#19762,.T.);
#9059=FACE_OUTER_BOUND('',#19763,.T.);
#9060=FACE_OUTER_BOUND('',#19764,.T.);
#9061=FACE_OUTER_BOUND('',#19765,.T.);
#9062=FACE_OUTER_BOUND('',#19766,.T.);
#9063=FACE_OUTER_BOUND('',#19767,.T.);
#9064=FACE_OUTER_BOUND('',#19768,.T.);
#9065=FACE_OUTER_BOUND('',#19769,.T.);
#9066=FACE_OUTER_BOUND('',#19770,.T.);
#9067=FACE_OUTER_BOUND('',#19771,.T.);
#9068=FACE_OUTER_BOUND('',#19772,.T.);
#9069=FACE_OUTER_BOUND('',#19773,.T.);
#9070=FACE_OUTER_BOUND('',#19774,.T.);
#9071=FACE_OUTER_BOUND('',#19775,.T.);
#9072=FACE_OUTER_BOUND('',#19776,.T.);
#9073=FACE_OUTER_BOUND('',#19777,.T.);
#9074=FACE_OUTER_BOUND('',#19778,.T.);
#9075=FACE_OUTER_BOUND('',#19779,.T.);
#9076=FACE_OUTER_BOUND('',#19780,.T.);
#9077=FACE_OUTER_BOUND('',#19781,.T.);
#9078=FACE_OUTER_BOUND('',#19782,.T.);
#9079=FACE_OUTER_BOUND('',#19783,.T.);
#9080=FACE_OUTER_BOUND('',#19784,.T.);
#9081=FACE_OUTER_BOUND('',#19785,.T.);
#9082=FACE_OUTER_BOUND('',#19786,.T.);
#9083=FACE_OUTER_BOUND('',#19787,.T.);
#9084=FACE_OUTER_BOUND('',#19788,.T.);
#9085=FACE_OUTER_BOUND('',#19789,.T.);
#9086=FACE_OUTER_BOUND('',#19790,.T.);
#9087=FACE_OUTER_BOUND('',#19791,.T.);
#9088=FACE_OUTER_BOUND('',#19792,.T.);
#9089=FACE_OUTER_BOUND('',#19793,.T.);
#9090=FACE_OUTER_BOUND('',#19794,.T.);
#9091=FACE_OUTER_BOUND('',#19795,.T.);
#9092=FACE_OUTER_BOUND('',#19796,.T.);
#9093=FACE_OUTER_BOUND('',#19797,.T.);
#9094=FACE_OUTER_BOUND('',#19798,.T.);
#9095=FACE_OUTER_BOUND('',#19799,.T.);
#9096=FACE_OUTER_BOUND('',#19800,.T.);
#9097=FACE_OUTER_BOUND('',#19801,.T.);
#9098=FACE_OUTER_BOUND('',#19802,.T.);
#9099=FACE_OUTER_BOUND('',#19803,.T.);
#9100=FACE_OUTER_BOUND('',#19804,.T.);
#9101=FACE_OUTER_BOUND('',#19805,.T.);
#9102=FACE_OUTER_BOUND('',#19806,.T.);
#9103=FACE_OUTER_BOUND('',#19807,.T.);
#9104=FACE_OUTER_BOUND('',#19808,.T.);
#9105=FACE_OUTER_BOUND('',#19809,.T.);
#9106=FACE_OUTER_BOUND('',#19810,.T.);
#9107=FACE_OUTER_BOUND('',#19811,.T.);
#9108=FACE_OUTER_BOUND('',#19812,.T.);
#9109=FACE_OUTER_BOUND('',#19813,.T.);
#9110=FACE_OUTER_BOUND('',#19814,.T.);
#9111=FACE_OUTER_BOUND('',#19815,.T.);
#9112=FACE_OUTER_BOUND('',#19816,.T.);
#9113=FACE_OUTER_BOUND('',#19817,.T.);
#9114=FACE_OUTER_BOUND('',#19818,.T.);
#9115=FACE_OUTER_BOUND('',#19819,.T.);
#9116=FACE_OUTER_BOUND('',#19820,.T.);
#9117=FACE_OUTER_BOUND('',#19821,.T.);
#9118=FACE_OUTER_BOUND('',#19822,.T.);
#9119=FACE_OUTER_BOUND('',#19823,.T.);
#9120=FACE_OUTER_BOUND('',#19824,.T.);
#9121=FACE_OUTER_BOUND('',#19825,.T.);
#9122=FACE_OUTER_BOUND('',#19826,.T.);
#9123=FACE_OUTER_BOUND('',#19827,.T.);
#9124=FACE_OUTER_BOUND('',#19828,.T.);
#9125=FACE_OUTER_BOUND('',#19829,.T.);
#9126=FACE_OUTER_BOUND('',#19830,.T.);
#9127=FACE_OUTER_BOUND('',#19831,.T.);
#9128=FACE_OUTER_BOUND('',#19832,.T.);
#9129=FACE_OUTER_BOUND('',#19833,.T.);
#9130=FACE_OUTER_BOUND('',#19834,.T.);
#9131=FACE_OUTER_BOUND('',#19835,.T.);
#9132=FACE_OUTER_BOUND('',#19836,.T.);
#9133=FACE_OUTER_BOUND('',#19837,.T.);
#9134=FACE_OUTER_BOUND('',#19838,.T.);
#9135=FACE_OUTER_BOUND('',#19839,.T.);
#9136=FACE_OUTER_BOUND('',#19840,.T.);
#9137=FACE_OUTER_BOUND('',#19841,.T.);
#9138=FACE_OUTER_BOUND('',#19842,.T.);
#9139=FACE_OUTER_BOUND('',#19843,.T.);
#9140=FACE_OUTER_BOUND('',#19844,.T.);
#9141=FACE_OUTER_BOUND('',#19845,.T.);
#9142=FACE_OUTER_BOUND('',#19846,.T.);
#9143=FACE_OUTER_BOUND('',#19847,.T.);
#9144=FACE_OUTER_BOUND('',#19848,.T.);
#9145=FACE_OUTER_BOUND('',#19849,.T.);
#9146=FACE_OUTER_BOUND('',#19850,.T.);
#9147=FACE_OUTER_BOUND('',#19851,.T.);
#9148=FACE_OUTER_BOUND('',#19852,.T.);
#9149=FACE_OUTER_BOUND('',#19853,.T.);
#9150=FACE_OUTER_BOUND('',#19854,.T.);
#9151=FACE_OUTER_BOUND('',#19855,.T.);
#9152=FACE_OUTER_BOUND('',#19856,.T.);
#9153=FACE_OUTER_BOUND('',#19857,.T.);
#9154=FACE_OUTER_BOUND('',#19858,.T.);
#9155=FACE_OUTER_BOUND('',#19859,.T.);
#9156=FACE_OUTER_BOUND('',#19860,.T.);
#9157=FACE_OUTER_BOUND('',#19861,.T.);
#9158=FACE_OUTER_BOUND('',#19862,.T.);
#9159=FACE_OUTER_BOUND('',#19863,.T.);
#9160=FACE_OUTER_BOUND('',#19864,.T.);
#9161=FACE_OUTER_BOUND('',#19865,.T.);
#9162=FACE_OUTER_BOUND('',#19866,.T.);
#9163=FACE_OUTER_BOUND('',#19867,.T.);
#9164=FACE_OUTER_BOUND('',#19868,.T.);
#9165=FACE_OUTER_BOUND('',#19869,.T.);
#9166=FACE_OUTER_BOUND('',#19870,.T.);
#9167=FACE_OUTER_BOUND('',#19871,.T.);
#9168=FACE_OUTER_BOUND('',#19872,.T.);
#9169=FACE_OUTER_BOUND('',#19873,.T.);
#9170=FACE_OUTER_BOUND('',#19874,.T.);
#9171=FACE_OUTER_BOUND('',#19875,.T.);
#9172=FACE_OUTER_BOUND('',#19876,.T.);
#9173=FACE_OUTER_BOUND('',#19877,.T.);
#9174=FACE_OUTER_BOUND('',#19878,.T.);
#9175=FACE_OUTER_BOUND('',#19879,.T.);
#9176=FACE_OUTER_BOUND('',#19880,.T.);
#9177=FACE_OUTER_BOUND('',#19881,.T.);
#9178=FACE_OUTER_BOUND('',#19882,.T.);
#9179=FACE_OUTER_BOUND('',#19883,.T.);
#9180=FACE_OUTER_BOUND('',#19884,.T.);
#9181=FACE_OUTER_BOUND('',#19885,.T.);
#9182=FACE_OUTER_BOUND('',#19886,.T.);
#9183=FACE_OUTER_BOUND('',#19887,.T.);
#9184=FACE_OUTER_BOUND('',#19888,.T.);
#9185=FACE_OUTER_BOUND('',#19889,.T.);
#9186=FACE_OUTER_BOUND('',#19890,.T.);
#9187=FACE_OUTER_BOUND('',#19891,.T.);
#9188=FACE_OUTER_BOUND('',#19892,.T.);
#9189=FACE_OUTER_BOUND('',#19893,.T.);
#9190=FACE_OUTER_BOUND('',#19894,.T.);
#9191=FACE_OUTER_BOUND('',#19895,.T.);
#9192=FACE_OUTER_BOUND('',#19896,.T.);
#9193=FACE_OUTER_BOUND('',#19897,.T.);
#9194=FACE_OUTER_BOUND('',#19898,.T.);
#9195=FACE_OUTER_BOUND('',#19899,.T.);
#9196=FACE_OUTER_BOUND('',#19900,.T.);
#9197=FACE_OUTER_BOUND('',#19901,.T.);
#9198=FACE_OUTER_BOUND('',#19902,.T.);
#9199=FACE_OUTER_BOUND('',#19903,.T.);
#9200=FACE_OUTER_BOUND('',#19904,.T.);
#9201=FACE_OUTER_BOUND('',#19905,.T.);
#9202=FACE_OUTER_BOUND('',#19906,.T.);
#9203=FACE_OUTER_BOUND('',#19907,.T.);
#9204=FACE_OUTER_BOUND('',#19908,.T.);
#9205=FACE_OUTER_BOUND('',#19909,.T.);
#9206=FACE_OUTER_BOUND('',#19910,.T.);
#9207=FACE_OUTER_BOUND('',#19911,.T.);
#9208=FACE_OUTER_BOUND('',#19912,.T.);
#9209=FACE_OUTER_BOUND('',#19913,.T.);
#9210=FACE_OUTER_BOUND('',#19914,.T.);
#9211=FACE_OUTER_BOUND('',#19915,.T.);
#9212=FACE_OUTER_BOUND('',#19916,.T.);
#9213=FACE_OUTER_BOUND('',#19917,.T.);
#9214=FACE_OUTER_BOUND('',#19918,.T.);
#9215=FACE_OUTER_BOUND('',#19919,.T.);
#9216=FACE_OUTER_BOUND('',#19920,.T.);
#9217=FACE_OUTER_BOUND('',#19921,.T.);
#9218=FACE_OUTER_BOUND('',#19922,.T.);
#9219=FACE_OUTER_BOUND('',#19923,.T.);
#9220=FACE_OUTER_BOUND('',#19924,.T.);
#9221=FACE_OUTER_BOUND('',#19925,.T.);
#9222=FACE_OUTER_BOUND('',#19926,.T.);
#9223=FACE_OUTER_BOUND('',#19927,.T.);
#9224=FACE_OUTER_BOUND('',#19928,.T.);
#9225=FACE_OUTER_BOUND('',#19929,.T.);
#9226=FACE_OUTER_BOUND('',#19930,.T.);
#9227=FACE_OUTER_BOUND('',#19931,.T.);
#9228=FACE_OUTER_BOUND('',#19932,.T.);
#9229=FACE_OUTER_BOUND('',#19933,.T.);
#9230=FACE_OUTER_BOUND('',#19934,.T.);
#9231=FACE_OUTER_BOUND('',#19935,.T.);
#9232=FACE_OUTER_BOUND('',#19936,.T.);
#9233=FACE_OUTER_BOUND('',#19937,.T.);
#9234=FACE_OUTER_BOUND('',#19938,.T.);
#9235=FACE_OUTER_BOUND('',#19939,.T.);
#9236=FACE_OUTER_BOUND('',#19940,.T.);
#9237=FACE_OUTER_BOUND('',#19941,.T.);
#9238=FACE_OUTER_BOUND('',#19942,.T.);
#9239=FACE_OUTER_BOUND('',#19943,.T.);
#9240=FACE_OUTER_BOUND('',#19944,.T.);
#9241=FACE_OUTER_BOUND('',#19945,.T.);
#9242=FACE_OUTER_BOUND('',#19946,.T.);
#9243=FACE_OUTER_BOUND('',#19947,.T.);
#9244=FACE_OUTER_BOUND('',#19948,.T.);
#9245=FACE_OUTER_BOUND('',#19949,.T.);
#9246=FACE_OUTER_BOUND('',#19950,.T.);
#9247=FACE_OUTER_BOUND('',#19951,.T.);
#9248=FACE_OUTER_BOUND('',#19952,.T.);
#9249=FACE_OUTER_BOUND('',#19953,.T.);
#9250=FACE_OUTER_BOUND('',#19954,.T.);
#9251=FACE_OUTER_BOUND('',#19955,.T.);
#9252=FACE_OUTER_BOUND('',#19956,.T.);
#9253=FACE_OUTER_BOUND('',#19957,.T.);
#9254=FACE_OUTER_BOUND('',#19958,.T.);
#9255=FACE_OUTER_BOUND('',#19959,.T.);
#9256=FACE_OUTER_BOUND('',#19960,.T.);
#9257=FACE_OUTER_BOUND('',#19961,.T.);
#9258=FACE_OUTER_BOUND('',#19962,.T.);
#9259=FACE_OUTER_BOUND('',#19963,.T.);
#9260=FACE_OUTER_BOUND('',#19964,.T.);
#9261=FACE_OUTER_BOUND('',#19965,.T.);
#9262=FACE_OUTER_BOUND('',#19966,.T.);
#9263=FACE_OUTER_BOUND('',#19967,.T.);
#9264=FACE_OUTER_BOUND('',#19968,.T.);
#9265=FACE_OUTER_BOUND('',#19969,.T.);
#9266=FACE_OUTER_BOUND('',#19970,.T.);
#9267=FACE_OUTER_BOUND('',#19971,.T.);
#9268=FACE_OUTER_BOUND('',#19972,.T.);
#9269=FACE_OUTER_BOUND('',#19973,.T.);
#9270=FACE_OUTER_BOUND('',#19974,.T.);
#9271=FACE_OUTER_BOUND('',#19975,.T.);
#9272=FACE_OUTER_BOUND('',#19976,.T.);
#9273=FACE_OUTER_BOUND('',#19977,.T.);
#9274=FACE_OUTER_BOUND('',#19978,.T.);
#9275=FACE_OUTER_BOUND('',#19979,.T.);
#9276=FACE_OUTER_BOUND('',#19980,.T.);
#9277=FACE_OUTER_BOUND('',#19981,.T.);
#9278=FACE_OUTER_BOUND('',#19982,.T.);
#9279=FACE_OUTER_BOUND('',#19983,.T.);
#9280=FACE_OUTER_BOUND('',#19984,.T.);
#9281=FACE_OUTER_BOUND('',#19985,.T.);
#9282=FACE_OUTER_BOUND('',#19986,.T.);
#9283=FACE_OUTER_BOUND('',#19987,.T.);
#9284=FACE_OUTER_BOUND('',#19988,.T.);
#9285=FACE_OUTER_BOUND('',#19989,.T.);
#9286=FACE_OUTER_BOUND('',#19990,.T.);
#9287=FACE_OUTER_BOUND('',#19991,.T.);
#9288=FACE_OUTER_BOUND('',#19992,.T.);
#9289=FACE_OUTER_BOUND('',#19993,.T.);
#9290=FACE_OUTER_BOUND('',#19994,.T.);
#9291=FACE_OUTER_BOUND('',#19995,.T.);
#9292=FACE_OUTER_BOUND('',#19996,.T.);
#9293=FACE_OUTER_BOUND('',#19997,.T.);
#9294=FACE_OUTER_BOUND('',#19998,.T.);
#9295=FACE_OUTER_BOUND('',#19999,.T.);
#9296=FACE_OUTER_BOUND('',#20000,.T.);
#9297=FACE_OUTER_BOUND('',#20001,.T.);
#9298=FACE_OUTER_BOUND('',#20002,.T.);
#9299=FACE_OUTER_BOUND('',#20003,.T.);
#9300=FACE_OUTER_BOUND('',#20004,.T.);
#9301=FACE_OUTER_BOUND('',#20005,.T.);
#9302=FACE_OUTER_BOUND('',#20006,.T.);
#9303=FACE_OUTER_BOUND('',#20007,.T.);
#9304=FACE_OUTER_BOUND('',#20008,.T.);
#9305=FACE_OUTER_BOUND('',#20009,.T.);
#9306=FACE_OUTER_BOUND('',#20010,.T.);
#9307=FACE_OUTER_BOUND('',#20011,.T.);
#9308=FACE_OUTER_BOUND('',#20012,.T.);
#9309=FACE_OUTER_BOUND('',#20013,.T.);
#9310=FACE_OUTER_BOUND('',#20014,.T.);
#9311=FACE_OUTER_BOUND('',#20015,.T.);
#9312=FACE_OUTER_BOUND('',#20016,.T.);
#9313=FACE_OUTER_BOUND('',#20017,.T.);
#9314=FACE_OUTER_BOUND('',#20018,.T.);
#9315=FACE_OUTER_BOUND('',#20019,.T.);
#9316=FACE_OUTER_BOUND('',#20020,.T.);
#9317=FACE_OUTER_BOUND('',#20021,.T.);
#9318=FACE_OUTER_BOUND('',#20022,.T.);
#9319=FACE_OUTER_BOUND('',#20023,.T.);
#9320=FACE_OUTER_BOUND('',#20024,.T.);
#9321=FACE_OUTER_BOUND('',#20025,.T.);
#9322=FACE_OUTER_BOUND('',#20026,.T.);
#9323=FACE_OUTER_BOUND('',#20027,.T.);
#9324=FACE_OUTER_BOUND('',#20028,.T.);
#9325=FACE_OUTER_BOUND('',#20029,.T.);
#9326=FACE_OUTER_BOUND('',#20030,.T.);
#9327=FACE_OUTER_BOUND('',#20031,.T.);
#9328=FACE_OUTER_BOUND('',#20032,.T.);
#9329=FACE_OUTER_BOUND('',#20033,.T.);
#9330=FACE_OUTER_BOUND('',#20034,.T.);
#9331=FACE_OUTER_BOUND('',#20035,.T.);
#9332=FACE_OUTER_BOUND('',#20036,.T.);
#9333=FACE_OUTER_BOUND('',#20037,.T.);
#9334=FACE_OUTER_BOUND('',#20038,.T.);
#9335=FACE_OUTER_BOUND('',#20039,.T.);
#9336=FACE_OUTER_BOUND('',#20040,.T.);
#9337=FACE_OUTER_BOUND('',#20041,.T.);
#9338=FACE_OUTER_BOUND('',#20042,.T.);
#9339=FACE_OUTER_BOUND('',#20043,.T.);
#9340=FACE_OUTER_BOUND('',#20044,.T.);
#9341=FACE_OUTER_BOUND('',#20045,.T.);
#9342=FACE_OUTER_BOUND('',#20046,.T.);
#9343=FACE_OUTER_BOUND('',#20047,.T.);
#9344=FACE_OUTER_BOUND('',#20048,.T.);
#9345=FACE_OUTER_BOUND('',#20049,.T.);
#9346=FACE_OUTER_BOUND('',#20050,.T.);
#9347=FACE_OUTER_BOUND('',#20051,.T.);
#9348=FACE_OUTER_BOUND('',#20052,.T.);
#9349=FACE_OUTER_BOUND('',#20053,.T.);
#9350=FACE_OUTER_BOUND('',#20054,.T.);
#9351=FACE_OUTER_BOUND('',#20055,.T.);
#9352=FACE_OUTER_BOUND('',#20056,.T.);
#9353=FACE_OUTER_BOUND('',#20057,.T.);
#9354=FACE_OUTER_BOUND('',#20058,.T.);
#9355=FACE_OUTER_BOUND('',#20059,.T.);
#9356=FACE_OUTER_BOUND('',#20060,.T.);
#9357=FACE_OUTER_BOUND('',#20061,.T.);
#9358=FACE_OUTER_BOUND('',#20062,.T.);
#9359=FACE_OUTER_BOUND('',#20063,.T.);
#9360=FACE_OUTER_BOUND('',#20064,.T.);
#9361=FACE_OUTER_BOUND('',#20065,.T.);
#9362=FACE_OUTER_BOUND('',#20066,.T.);
#9363=FACE_OUTER_BOUND('',#20067,.T.);
#9364=FACE_OUTER_BOUND('',#20068,.T.);
#9365=FACE_OUTER_BOUND('',#20069,.T.);
#9366=FACE_OUTER_BOUND('',#20070,.T.);
#9367=FACE_OUTER_BOUND('',#20071,.T.);
#9368=FACE_OUTER_BOUND('',#20072,.T.);
#9369=FACE_OUTER_BOUND('',#20073,.T.);
#9370=FACE_OUTER_BOUND('',#20074,.T.);
#9371=FACE_OUTER_BOUND('',#20075,.T.);
#9372=FACE_OUTER_BOUND('',#20076,.T.);
#9373=FACE_OUTER_BOUND('',#20077,.T.);
#9374=FACE_OUTER_BOUND('',#20078,.T.);
#9375=FACE_OUTER_BOUND('',#20079,.T.);
#9376=FACE_OUTER_BOUND('',#20080,.T.);
#9377=FACE_OUTER_BOUND('',#20081,.T.);
#9378=FACE_OUTER_BOUND('',#20082,.T.);
#9379=FACE_OUTER_BOUND('',#20083,.T.);
#9380=FACE_OUTER_BOUND('',#20084,.T.);
#9381=FACE_OUTER_BOUND('',#20085,.T.);
#9382=FACE_OUTER_BOUND('',#20086,.T.);
#9383=FACE_OUTER_BOUND('',#20087,.T.);
#9384=FACE_OUTER_BOUND('',#20088,.T.);
#9385=FACE_OUTER_BOUND('',#20089,.T.);
#9386=FACE_OUTER_BOUND('',#20090,.T.);
#9387=FACE_OUTER_BOUND('',#20091,.T.);
#9388=FACE_OUTER_BOUND('',#20092,.T.);
#9389=FACE_OUTER_BOUND('',#20093,.T.);
#9390=FACE_OUTER_BOUND('',#20094,.T.);
#9391=FACE_OUTER_BOUND('',#20095,.T.);
#9392=FACE_OUTER_BOUND('',#20096,.T.);
#9393=FACE_OUTER_BOUND('',#20097,.T.);
#9394=FACE_OUTER_BOUND('',#20098,.T.);
#9395=FACE_OUTER_BOUND('',#20099,.T.);
#9396=FACE_OUTER_BOUND('',#20100,.T.);
#9397=FACE_OUTER_BOUND('',#20101,.T.);
#9398=FACE_OUTER_BOUND('',#20102,.T.);
#9399=FACE_OUTER_BOUND('',#20103,.T.);
#9400=FACE_OUTER_BOUND('',#20104,.T.);
#9401=FACE_OUTER_BOUND('',#20105,.T.);
#9402=FACE_OUTER_BOUND('',#20106,.T.);
#9403=FACE_OUTER_BOUND('',#20107,.T.);
#9404=FACE_OUTER_BOUND('',#20108,.T.);
#9405=FACE_OUTER_BOUND('',#20109,.T.);
#9406=FACE_OUTER_BOUND('',#20110,.T.);
#9407=FACE_OUTER_BOUND('',#20111,.T.);
#9408=FACE_OUTER_BOUND('',#20112,.T.);
#9409=FACE_OUTER_BOUND('',#20113,.T.);
#9410=FACE_OUTER_BOUND('',#20114,.T.);
#9411=FACE_OUTER_BOUND('',#20115,.T.);
#9412=FACE_OUTER_BOUND('',#20116,.T.);
#9413=FACE_OUTER_BOUND('',#20117,.T.);
#9414=FACE_OUTER_BOUND('',#20118,.T.);
#9415=FACE_OUTER_BOUND('',#20119,.T.);
#9416=FACE_OUTER_BOUND('',#20120,.T.);
#9417=FACE_OUTER_BOUND('',#20121,.T.);
#9418=FACE_OUTER_BOUND('',#20122,.T.);
#9419=FACE_OUTER_BOUND('',#20123,.T.);
#9420=FACE_OUTER_BOUND('',#20124,.T.);
#9421=FACE_OUTER_BOUND('',#20125,.T.);
#9422=FACE_OUTER_BOUND('',#20126,.T.);
#9423=FACE_OUTER_BOUND('',#20127,.T.);
#9424=FACE_OUTER_BOUND('',#20128,.T.);
#9425=FACE_OUTER_BOUND('',#20129,.T.);
#9426=FACE_OUTER_BOUND('',#20130,.T.);
#9427=FACE_OUTER_BOUND('',#20131,.T.);
#9428=FACE_OUTER_BOUND('',#20132,.T.);
#9429=FACE_OUTER_BOUND('',#20133,.T.);
#9430=FACE_OUTER_BOUND('',#20134,.T.);
#9431=FACE_OUTER_BOUND('',#20135,.T.);
#9432=FACE_OUTER_BOUND('',#20136,.T.);
#9433=FACE_OUTER_BOUND('',#20137,.T.);
#9434=FACE_OUTER_BOUND('',#20138,.T.);
#9435=FACE_OUTER_BOUND('',#20139,.T.);
#9436=FACE_OUTER_BOUND('',#20140,.T.);
#9437=FACE_OUTER_BOUND('',#20141,.T.);
#9438=FACE_OUTER_BOUND('',#20142,.T.);
#9439=FACE_OUTER_BOUND('',#20143,.T.);
#9440=FACE_OUTER_BOUND('',#20144,.T.);
#9441=FACE_OUTER_BOUND('',#20145,.T.);
#9442=FACE_OUTER_BOUND('',#20146,.T.);
#9443=FACE_OUTER_BOUND('',#20147,.T.);
#9444=FACE_OUTER_BOUND('',#20148,.T.);
#9445=FACE_OUTER_BOUND('',#20149,.T.);
#9446=FACE_OUTER_BOUND('',#20150,.T.);
#9447=FACE_OUTER_BOUND('',#20151,.T.);
#9448=FACE_OUTER_BOUND('',#20152,.T.);
#9449=FACE_OUTER_BOUND('',#20153,.T.);
#9450=FACE_OUTER_BOUND('',#20154,.T.);
#9451=FACE_OUTER_BOUND('',#20155,.T.);
#9452=FACE_OUTER_BOUND('',#20156,.T.);
#9453=FACE_OUTER_BOUND('',#20157,.T.);
#9454=FACE_OUTER_BOUND('',#20158,.T.);
#9455=FACE_OUTER_BOUND('',#20159,.T.);
#9456=FACE_OUTER_BOUND('',#20160,.T.);
#9457=FACE_OUTER_BOUND('',#20161,.T.);
#9458=FACE_OUTER_BOUND('',#20162,.T.);
#9459=FACE_OUTER_BOUND('',#20163,.T.);
#9460=FACE_OUTER_BOUND('',#20164,.T.);
#9461=FACE_OUTER_BOUND('',#20165,.T.);
#9462=FACE_OUTER_BOUND('',#20166,.T.);
#9463=FACE_OUTER_BOUND('',#20167,.T.);
#9464=FACE_OUTER_BOUND('',#20168,.T.);
#9465=FACE_OUTER_BOUND('',#20169,.T.);
#9466=FACE_OUTER_BOUND('',#20170,.T.);
#9467=FACE_OUTER_BOUND('',#20171,.T.);
#9468=FACE_OUTER_BOUND('',#20172,.T.);
#9469=FACE_OUTER_BOUND('',#20173,.T.);
#9470=FACE_OUTER_BOUND('',#20174,.T.);
#9471=FACE_OUTER_BOUND('',#20175,.T.);
#9472=FACE_OUTER_BOUND('',#20176,.T.);
#9473=FACE_OUTER_BOUND('',#20177,.T.);
#9474=FACE_OUTER_BOUND('',#20178,.T.);
#9475=FACE_OUTER_BOUND('',#20179,.T.);
#9476=FACE_OUTER_BOUND('',#20180,.T.);
#9477=FACE_OUTER_BOUND('',#20181,.T.);
#9478=FACE_OUTER_BOUND('',#20182,.T.);
#9479=FACE_OUTER_BOUND('',#20183,.T.);
#9480=FACE_OUTER_BOUND('',#20184,.T.);
#9481=FACE_OUTER_BOUND('',#20185,.T.);
#9482=FACE_OUTER_BOUND('',#20186,.T.);
#9483=FACE_OUTER_BOUND('',#20187,.T.);
#9484=FACE_OUTER_BOUND('',#20188,.T.);
#9485=FACE_OUTER_BOUND('',#20189,.T.);
#9486=FACE_OUTER_BOUND('',#20190,.T.);
#9487=FACE_OUTER_BOUND('',#20191,.T.);
#9488=FACE_OUTER_BOUND('',#20192,.T.);
#9489=FACE_OUTER_BOUND('',#20193,.T.);
#9490=FACE_OUTER_BOUND('',#20194,.T.);
#9491=FACE_OUTER_BOUND('',#20195,.T.);
#9492=FACE_OUTER_BOUND('',#20196,.T.);
#9493=FACE_OUTER_BOUND('',#20197,.T.);
#9494=FACE_OUTER_BOUND('',#20198,.T.);
#9495=FACE_OUTER_BOUND('',#20199,.T.);
#9496=FACE_OUTER_BOUND('',#20200,.T.);
#9497=FACE_OUTER_BOUND('',#20201,.T.);
#9498=FACE_OUTER_BOUND('',#20202,.T.);
#9499=FACE_OUTER_BOUND('',#20203,.T.);
#9500=FACE_OUTER_BOUND('',#20204,.T.);
#9501=FACE_OUTER_BOUND('',#20205,.T.);
#9502=FACE_OUTER_BOUND('',#20206,.T.);
#9503=FACE_OUTER_BOUND('',#20207,.T.);
#9504=FACE_OUTER_BOUND('',#20208,.T.);
#9505=FACE_OUTER_BOUND('',#20209,.T.);
#9506=FACE_OUTER_BOUND('',#20210,.T.);
#9507=FACE_OUTER_BOUND('',#20211,.T.);
#9508=FACE_OUTER_BOUND('',#20212,.T.);
#9509=FACE_OUTER_BOUND('',#20213,.T.);
#9510=FACE_OUTER_BOUND('',#20214,.T.);
#9511=FACE_OUTER_BOUND('',#20215,.T.);
#9512=FACE_OUTER_BOUND('',#20216,.T.);
#9513=FACE_OUTER_BOUND('',#20217,.T.);
#9514=FACE_OUTER_BOUND('',#20218,.T.);
#9515=FACE_OUTER_BOUND('',#20219,.T.);
#9516=FACE_OUTER_BOUND('',#20220,.T.);
#9517=FACE_OUTER_BOUND('',#20221,.T.);
#9518=FACE_OUTER_BOUND('',#20222,.T.);
#9519=FACE_OUTER_BOUND('',#20223,.T.);
#9520=FACE_OUTER_BOUND('',#20224,.T.);
#9521=FACE_OUTER_BOUND('',#20225,.T.);
#9522=FACE_OUTER_BOUND('',#20226,.T.);
#9523=FACE_OUTER_BOUND('',#20227,.T.);
#9524=FACE_OUTER_BOUND('',#20228,.T.);
#9525=FACE_OUTER_BOUND('',#20229,.T.);
#9526=FACE_OUTER_BOUND('',#20230,.T.);
#9527=FACE_OUTER_BOUND('',#20231,.T.);
#9528=FACE_OUTER_BOUND('',#20232,.T.);
#9529=FACE_OUTER_BOUND('',#20233,.T.);
#9530=FACE_OUTER_BOUND('',#20234,.T.);
#9531=FACE_OUTER_BOUND('',#20235,.T.);
#9532=FACE_OUTER_BOUND('',#20236,.T.);
#9533=FACE_OUTER_BOUND('',#20237,.T.);
#9534=FACE_OUTER_BOUND('',#20238,.T.);
#9535=FACE_OUTER_BOUND('',#20239,.T.);
#9536=FACE_OUTER_BOUND('',#20240,.T.);
#9537=FACE_OUTER_BOUND('',#20241,.T.);
#9538=FACE_OUTER_BOUND('',#20242,.T.);
#9539=FACE_OUTER_BOUND('',#20243,.T.);
#9540=FACE_OUTER_BOUND('',#20244,.T.);
#9541=FACE_OUTER_BOUND('',#20245,.T.);
#9542=FACE_OUTER_BOUND('',#20246,.T.);
#9543=FACE_OUTER_BOUND('',#20247,.T.);
#9544=FACE_OUTER_BOUND('',#20248,.T.);
#9545=FACE_OUTER_BOUND('',#20249,.T.);
#9546=FACE_OUTER_BOUND('',#20250,.T.);
#9547=FACE_OUTER_BOUND('',#20251,.T.);
#9548=FACE_OUTER_BOUND('',#20252,.T.);
#9549=FACE_OUTER_BOUND('',#20253,.T.);
#9550=FACE_OUTER_BOUND('',#20254,.T.);
#9551=FACE_OUTER_BOUND('',#20255,.T.);
#9552=FACE_OUTER_BOUND('',#20256,.T.);
#9553=FACE_OUTER_BOUND('',#20257,.T.);
#9554=FACE_OUTER_BOUND('',#20258,.T.);
#9555=FACE_OUTER_BOUND('',#20259,.T.);
#9556=FACE_OUTER_BOUND('',#20260,.T.);
#9557=FACE_OUTER_BOUND('',#20261,.T.);
#9558=FACE_OUTER_BOUND('',#20262,.T.);
#9559=FACE_OUTER_BOUND('',#20263,.T.);
#9560=FACE_OUTER_BOUND('',#20264,.T.);
#9561=FACE_OUTER_BOUND('',#20265,.T.);
#9562=FACE_OUTER_BOUND('',#20266,.T.);
#9563=FACE_OUTER_BOUND('',#20267,.T.);
#9564=FACE_OUTER_BOUND('',#20268,.T.);
#9565=FACE_OUTER_BOUND('',#20269,.T.);
#9566=FACE_OUTER_BOUND('',#20270,.T.);
#9567=FACE_OUTER_BOUND('',#20271,.T.);
#9568=FACE_OUTER_BOUND('',#20272,.T.);
#9569=FACE_OUTER_BOUND('',#20273,.T.);
#9570=FACE_OUTER_BOUND('',#20274,.T.);
#9571=FACE_OUTER_BOUND('',#20275,.T.);
#9572=FACE_OUTER_BOUND('',#20276,.T.);
#9573=FACE_OUTER_BOUND('',#20277,.T.);
#9574=FACE_OUTER_BOUND('',#20278,.T.);
#9575=FACE_OUTER_BOUND('',#20279,.T.);
#9576=FACE_OUTER_BOUND('',#20280,.T.);
#9577=FACE_OUTER_BOUND('',#20281,.T.);
#9578=FACE_OUTER_BOUND('',#20282,.T.);
#9579=FACE_OUTER_BOUND('',#20283,.T.);
#9580=FACE_OUTER_BOUND('',#20284,.T.);
#9581=FACE_OUTER_BOUND('',#20285,.T.);
#9582=FACE_OUTER_BOUND('',#20286,.T.);
#9583=FACE_OUTER_BOUND('',#20287,.T.);
#9584=FACE_OUTER_BOUND('',#20288,.T.);
#9585=FACE_OUTER_BOUND('',#20289,.T.);
#9586=FACE_OUTER_BOUND('',#20290,.T.);
#9587=FACE_OUTER_BOUND('',#20291,.T.);
#9588=FACE_OUTER_BOUND('',#20292,.T.);
#9589=FACE_OUTER_BOUND('',#20293,.T.);
#9590=FACE_OUTER_BOUND('',#20294,.T.);
#9591=FACE_OUTER_BOUND('',#20295,.T.);
#9592=FACE_OUTER_BOUND('',#20296,.T.);
#9593=FACE_OUTER_BOUND('',#20297,.T.);
#9594=FACE_OUTER_BOUND('',#20298,.T.);
#9595=FACE_OUTER_BOUND('',#20299,.T.);
#9596=FACE_OUTER_BOUND('',#20300,.T.);
#9597=FACE_OUTER_BOUND('',#20301,.T.);
#9598=FACE_OUTER_BOUND('',#20302,.T.);
#9599=FACE_OUTER_BOUND('',#20303,.T.);
#9600=FACE_OUTER_BOUND('',#20304,.T.);
#9601=FACE_OUTER_BOUND('',#20305,.T.);
#9602=FACE_OUTER_BOUND('',#20306,.T.);
#9603=FACE_OUTER_BOUND('',#20307,.T.);
#9604=FACE_OUTER_BOUND('',#20308,.T.);
#9605=FACE_OUTER_BOUND('',#20309,.T.);
#9606=FACE_OUTER_BOUND('',#20310,.T.);
#9607=FACE_OUTER_BOUND('',#20311,.T.);
#9608=FACE_OUTER_BOUND('',#20312,.T.);
#9609=FACE_OUTER_BOUND('',#20313,.T.);
#9610=FACE_OUTER_BOUND('',#20314,.T.);
#9611=FACE_OUTER_BOUND('',#20315,.T.);
#9612=FACE_OUTER_BOUND('',#20316,.T.);
#9613=FACE_OUTER_BOUND('',#20317,.T.);
#9614=FACE_OUTER_BOUND('',#20318,.T.);
#9615=FACE_OUTER_BOUND('',#20319,.T.);
#9616=FACE_OUTER_BOUND('',#20320,.T.);
#9617=FACE_OUTER_BOUND('',#20321,.T.);
#9618=FACE_OUTER_BOUND('',#20322,.T.);
#9619=FACE_OUTER_BOUND('',#20323,.T.);
#9620=FACE_OUTER_BOUND('',#20324,.T.);
#9621=FACE_OUTER_BOUND('',#20325,.T.);
#9622=FACE_OUTER_BOUND('',#20326,.T.);
#9623=FACE_OUTER_BOUND('',#20327,.T.);
#9624=FACE_OUTER_BOUND('',#20328,.T.);
#9625=FACE_OUTER_BOUND('',#20329,.T.);
#9626=FACE_OUTER_BOUND('',#20330,.T.);
#9627=FACE_OUTER_BOUND('',#20331,.T.);
#9628=FACE_OUTER_BOUND('',#20332,.T.);
#9629=FACE_OUTER_BOUND('',#20333,.T.);
#9630=FACE_OUTER_BOUND('',#20334,.T.);
#9631=FACE_OUTER_BOUND('',#20335,.T.);
#9632=FACE_OUTER_BOUND('',#20336,.T.);
#9633=FACE_OUTER_BOUND('',#20337,.T.);
#9634=FACE_OUTER_BOUND('',#20338,.T.);
#9635=FACE_OUTER_BOUND('',#20339,.T.);
#9636=FACE_OUTER_BOUND('',#20340,.T.);
#9637=FACE_OUTER_BOUND('',#20341,.T.);
#9638=FACE_OUTER_BOUND('',#20342,.T.);
#9639=FACE_OUTER_BOUND('',#20343,.T.);
#9640=FACE_OUTER_BOUND('',#20344,.T.);
#9641=FACE_OUTER_BOUND('',#20345,.T.);
#9642=FACE_OUTER_BOUND('',#20346,.T.);
#9643=FACE_OUTER_BOUND('',#20347,.T.);
#9644=FACE_OUTER_BOUND('',#20348,.T.);
#9645=FACE_OUTER_BOUND('',#20349,.T.);
#9646=FACE_OUTER_BOUND('',#20350,.T.);
#9647=FACE_OUTER_BOUND('',#20351,.T.);
#9648=FACE_OUTER_BOUND('',#20352,.T.);
#9649=FACE_OUTER_BOUND('',#20353,.T.);
#9650=FACE_OUTER_BOUND('',#20354,.T.);
#9651=FACE_OUTER_BOUND('',#20355,.T.);
#9652=FACE_OUTER_BOUND('',#20356,.T.);
#9653=FACE_OUTER_BOUND('',#20357,.T.);
#9654=FACE_OUTER_BOUND('',#20358,.T.);
#9655=FACE_OUTER_BOUND('',#20359,.T.);
#9656=FACE_OUTER_BOUND('',#20360,.T.);
#9657=FACE_OUTER_BOUND('',#20361,.T.);
#9658=FACE_OUTER_BOUND('',#20362,.T.);
#9659=FACE_OUTER_BOUND('',#20363,.T.);
#9660=FACE_OUTER_BOUND('',#20364,.T.);
#9661=FACE_OUTER_BOUND('',#20365,.T.);
#9662=FACE_OUTER_BOUND('',#20366,.T.);
#9663=FACE_OUTER_BOUND('',#20367,.T.);
#9664=FACE_OUTER_BOUND('',#20368,.T.);
#9665=FACE_OUTER_BOUND('',#20369,.T.);
#9666=FACE_OUTER_BOUND('',#20370,.T.);
#9667=FACE_OUTER_BOUND('',#20371,.T.);
#9668=FACE_OUTER_BOUND('',#20372,.T.);
#9669=FACE_OUTER_BOUND('',#20373,.T.);
#9670=FACE_OUTER_BOUND('',#20374,.T.);
#9671=FACE_OUTER_BOUND('',#20375,.T.);
#9672=FACE_OUTER_BOUND('',#20376,.T.);
#9673=FACE_OUTER_BOUND('',#20377,.T.);
#9674=FACE_OUTER_BOUND('',#20378,.T.);
#9675=FACE_OUTER_BOUND('',#20379,.T.);
#9676=FACE_OUTER_BOUND('',#20380,.T.);
#9677=FACE_OUTER_BOUND('',#20381,.T.);
#9678=FACE_OUTER_BOUND('',#20382,.T.);
#9679=FACE_OUTER_BOUND('',#20383,.T.);
#9680=FACE_OUTER_BOUND('',#20384,.T.);
#9681=FACE_OUTER_BOUND('',#20385,.T.);
#9682=FACE_OUTER_BOUND('',#20386,.T.);
#9683=FACE_OUTER_BOUND('',#20387,.T.);
#9684=FACE_OUTER_BOUND('',#20388,.T.);
#9685=FACE_OUTER_BOUND('',#20389,.T.);
#9686=FACE_OUTER_BOUND('',#20390,.T.);
#9687=FACE_OUTER_BOUND('',#20391,.T.);
#9688=FACE_OUTER_BOUND('',#20392,.T.);
#9689=FACE_OUTER_BOUND('',#20393,.T.);
#9690=FACE_OUTER_BOUND('',#20394,.T.);
#9691=FACE_OUTER_BOUND('',#20395,.T.);
#9692=FACE_OUTER_BOUND('',#20396,.T.);
#9693=FACE_OUTER_BOUND('',#20397,.T.);
#9694=FACE_OUTER_BOUND('',#20398,.T.);
#9695=FACE_OUTER_BOUND('',#20399,.T.);
#9696=FACE_OUTER_BOUND('',#20400,.T.);
#9697=FACE_OUTER_BOUND('',#20401,.T.);
#9698=FACE_OUTER_BOUND('',#20402,.T.);
#9699=FACE_OUTER_BOUND('',#20403,.T.);
#9700=FACE_OUTER_BOUND('',#20404,.T.);
#9701=FACE_OUTER_BOUND('',#20405,.T.);
#9702=FACE_OUTER_BOUND('',#20406,.T.);
#9703=FACE_OUTER_BOUND('',#20407,.T.);
#9704=FACE_OUTER_BOUND('',#20408,.T.);
#9705=FACE_OUTER_BOUND('',#20409,.T.);
#9706=FACE_OUTER_BOUND('',#20410,.T.);
#9707=FACE_OUTER_BOUND('',#20411,.T.);
#9708=FACE_OUTER_BOUND('',#20412,.T.);
#9709=FACE_OUTER_BOUND('',#20413,.T.);
#9710=FACE_OUTER_BOUND('',#20414,.T.);
#9711=FACE_OUTER_BOUND('',#20415,.T.);
#9712=FACE_OUTER_BOUND('',#20416,.T.);
#9713=FACE_OUTER_BOUND('',#20417,.T.);
#9714=FACE_OUTER_BOUND('',#20418,.T.);
#9715=FACE_OUTER_BOUND('',#20419,.T.);
#9716=FACE_OUTER_BOUND('',#20420,.T.);
#9717=FACE_OUTER_BOUND('',#20421,.T.);
#9718=FACE_OUTER_BOUND('',#20422,.T.);
#9719=FACE_OUTER_BOUND('',#20423,.T.);
#9720=FACE_OUTER_BOUND('',#20424,.T.);
#9721=FACE_OUTER_BOUND('',#20425,.T.);
#9722=FACE_OUTER_BOUND('',#20426,.T.);
#9723=FACE_OUTER_BOUND('',#20427,.T.);
#9724=FACE_OUTER_BOUND('',#20428,.T.);
#9725=FACE_OUTER_BOUND('',#20429,.T.);
#9726=FACE_OUTER_BOUND('',#20430,.T.);
#9727=FACE_OUTER_BOUND('',#20431,.T.);
#9728=FACE_OUTER_BOUND('',#20432,.T.);
#9729=FACE_OUTER_BOUND('',#20433,.T.);
#9730=FACE_OUTER_BOUND('',#20434,.T.);
#9731=FACE_OUTER_BOUND('',#20435,.T.);
#9732=FACE_OUTER_BOUND('',#20436,.T.);
#9733=FACE_OUTER_BOUND('',#20437,.T.);
#9734=FACE_OUTER_BOUND('',#20438,.T.);
#9735=FACE_OUTER_BOUND('',#20439,.T.);
#9736=FACE_OUTER_BOUND('',#20440,.T.);
#9737=FACE_OUTER_BOUND('',#20441,.T.);
#9738=FACE_OUTER_BOUND('',#20442,.T.);
#9739=FACE_OUTER_BOUND('',#20443,.T.);
#9740=FACE_OUTER_BOUND('',#20444,.T.);
#9741=FACE_OUTER_BOUND('',#20445,.T.);
#9742=FACE_OUTER_BOUND('',#20446,.T.);
#9743=FACE_OUTER_BOUND('',#20447,.T.);
#9744=FACE_OUTER_BOUND('',#20448,.T.);
#9745=FACE_OUTER_BOUND('',#20449,.T.);
#9746=FACE_OUTER_BOUND('',#20450,.T.);
#9747=FACE_OUTER_BOUND('',#20451,.T.);
#9748=FACE_OUTER_BOUND('',#20452,.T.);
#9749=FACE_OUTER_BOUND('',#20453,.T.);
#9750=FACE_OUTER_BOUND('',#20454,.T.);
#9751=FACE_OUTER_BOUND('',#20455,.T.);
#9752=FACE_OUTER_BOUND('',#20456,.T.);
#9753=FACE_OUTER_BOUND('',#20457,.T.);
#9754=FACE_OUTER_BOUND('',#20458,.T.);
#9755=FACE_OUTER_BOUND('',#20459,.T.);
#9756=FACE_OUTER_BOUND('',#20460,.T.);
#9757=FACE_OUTER_BOUND('',#20461,.T.);
#9758=FACE_OUTER_BOUND('',#20462,.T.);
#9759=FACE_OUTER_BOUND('',#20463,.T.);
#9760=FACE_OUTER_BOUND('',#20464,.T.);
#9761=FACE_OUTER_BOUND('',#20465,.T.);
#9762=FACE_OUTER_BOUND('',#20466,.T.);
#9763=FACE_OUTER_BOUND('',#20467,.T.);
#9764=FACE_OUTER_BOUND('',#20468,.T.);
#9765=FACE_OUTER_BOUND('',#20469,.T.);
#9766=FACE_OUTER_BOUND('',#20470,.T.);
#9767=FACE_OUTER_BOUND('',#20471,.T.);
#9768=FACE_OUTER_BOUND('',#20472,.T.);
#9769=FACE_OUTER_BOUND('',#20473,.T.);
#9770=FACE_OUTER_BOUND('',#20474,.T.);
#9771=FACE_OUTER_BOUND('',#20475,.T.);
#9772=FACE_OUTER_BOUND('',#20476,.T.);
#9773=FACE_OUTER_BOUND('',#20477,.T.);
#9774=FACE_OUTER_BOUND('',#20478,.T.);
#9775=FACE_OUTER_BOUND('',#20479,.T.);
#9776=FACE_OUTER_BOUND('',#20480,.T.);
#9777=FACE_OUTER_BOUND('',#20481,.T.);
#9778=FACE_OUTER_BOUND('',#20482,.T.);
#9779=FACE_OUTER_BOUND('',#20483,.T.);
#9780=FACE_OUTER_BOUND('',#20484,.T.);
#9781=FACE_OUTER_BOUND('',#20485,.T.);
#9782=FACE_OUTER_BOUND('',#20486,.T.);
#9783=FACE_OUTER_BOUND('',#20487,.T.);
#9784=FACE_OUTER_BOUND('',#20488,.T.);
#9785=FACE_OUTER_BOUND('',#20489,.T.);
#9786=FACE_OUTER_BOUND('',#20490,.T.);
#9787=FACE_OUTER_BOUND('',#20491,.T.);
#9788=FACE_OUTER_BOUND('',#20492,.T.);
#9789=FACE_OUTER_BOUND('',#20493,.T.);
#9790=FACE_OUTER_BOUND('',#20494,.T.);
#9791=FACE_OUTER_BOUND('',#20495,.T.);
#9792=FACE_OUTER_BOUND('',#20496,.T.);
#9793=FACE_OUTER_BOUND('',#20497,.T.);
#9794=FACE_OUTER_BOUND('',#20498,.T.);
#9795=FACE_OUTER_BOUND('',#20499,.T.);
#9796=FACE_OUTER_BOUND('',#20500,.T.);
#9797=FACE_OUTER_BOUND('',#20501,.T.);
#9798=FACE_OUTER_BOUND('',#20502,.T.);
#9799=FACE_OUTER_BOUND('',#20503,.T.);
#9800=FACE_OUTER_BOUND('',#20504,.T.);
#9801=FACE_OUTER_BOUND('',#20505,.T.);
#9802=FACE_OUTER_BOUND('',#20506,.T.);
#9803=FACE_OUTER_BOUND('',#20507,.T.);
#9804=FACE_OUTER_BOUND('',#20508,.T.);
#9805=FACE_OUTER_BOUND('',#20509,.T.);
#9806=FACE_OUTER_BOUND('',#20510,.T.);
#9807=FACE_OUTER_BOUND('',#20511,.T.);
#9808=FACE_OUTER_BOUND('',#20512,.T.);
#9809=FACE_OUTER_BOUND('',#20513,.T.);
#9810=FACE_OUTER_BOUND('',#20514,.T.);
#9811=FACE_OUTER_BOUND('',#20515,.T.);
#9812=FACE_OUTER_BOUND('',#20516,.T.);
#9813=FACE_OUTER_BOUND('',#20517,.T.);
#9814=FACE_OUTER_BOUND('',#20518,.T.);
#9815=FACE_OUTER_BOUND('',#20519,.T.);
#9816=FACE_OUTER_BOUND('',#20520,.T.);
#9817=FACE_OUTER_BOUND('',#20521,.T.);
#9818=FACE_OUTER_BOUND('',#20522,.T.);
#9819=FACE_OUTER_BOUND('',#20523,.T.);
#9820=FACE_OUTER_BOUND('',#20524,.T.);
#9821=FACE_OUTER_BOUND('',#20525,.T.);
#9822=FACE_OUTER_BOUND('',#20526,.T.);
#9823=FACE_OUTER_BOUND('',#20527,.T.);
#9824=FACE_OUTER_BOUND('',#20528,.T.);
#9825=FACE_OUTER_BOUND('',#20529,.T.);
#9826=FACE_OUTER_BOUND('',#20530,.T.);
#9827=FACE_OUTER_BOUND('',#20531,.T.);
#9828=FACE_OUTER_BOUND('',#20532,.T.);
#9829=FACE_OUTER_BOUND('',#20533,.T.);
#9830=FACE_OUTER_BOUND('',#20534,.T.);
#9831=FACE_OUTER_BOUND('',#20535,.T.);
#9832=FACE_OUTER_BOUND('',#20536,.T.);
#9833=FACE_OUTER_BOUND('',#20537,.T.);
#9834=FACE_OUTER_BOUND('',#20538,.T.);
#9835=FACE_OUTER_BOUND('',#20539,.T.);
#9836=FACE_OUTER_BOUND('',#20540,.T.);
#9837=FACE_OUTER_BOUND('',#20541,.T.);
#9838=FACE_OUTER_BOUND('',#20542,.T.);
#9839=FACE_OUTER_BOUND('',#20543,.T.);
#9840=FACE_OUTER_BOUND('',#20544,.T.);
#9841=FACE_OUTER_BOUND('',#20545,.T.);
#9842=FACE_OUTER_BOUND('',#20546,.T.);
#9843=FACE_OUTER_BOUND('',#20547,.T.);
#9844=FACE_OUTER_BOUND('',#20548,.T.);
#9845=FACE_OUTER_BOUND('',#20549,.T.);
#9846=FACE_OUTER_BOUND('',#20550,.T.);
#9847=FACE_OUTER_BOUND('',#20551,.T.);
#9848=FACE_OUTER_BOUND('',#20552,.T.);
#9849=FACE_OUTER_BOUND('',#20553,.T.);
#9850=FACE_OUTER_BOUND('',#20554,.T.);
#9851=FACE_OUTER_BOUND('',#20555,.T.);
#9852=FACE_OUTER_BOUND('',#20556,.T.);
#9853=FACE_OUTER_BOUND('',#20557,.T.);
#9854=FACE_OUTER_BOUND('',#20558,.T.);
#9855=FACE_OUTER_BOUND('',#20559,.T.);
#9856=FACE_OUTER_BOUND('',#20560,.T.);
#9857=FACE_OUTER_BOUND('',#20561,.T.);
#9858=FACE_OUTER_BOUND('',#20562,.T.);
#9859=FACE_OUTER_BOUND('',#20563,.T.);
#9860=FACE_OUTER_BOUND('',#20564,.T.);
#9861=FACE_OUTER_BOUND('',#20565,.T.);
#9862=FACE_OUTER_BOUND('',#20566,.T.);
#9863=FACE_OUTER_BOUND('',#20567,.T.);
#9864=FACE_OUTER_BOUND('',#20568,.T.);
#9865=FACE_OUTER_BOUND('',#20569,.T.);
#9866=FACE_OUTER_BOUND('',#20570,.T.);
#9867=FACE_OUTER_BOUND('',#20571,.T.);
#9868=FACE_OUTER_BOUND('',#20572,.T.);
#9869=FACE_OUTER_BOUND('',#20573,.T.);
#9870=FACE_OUTER_BOUND('',#20574,.T.);
#9871=FACE_OUTER_BOUND('',#20575,.T.);
#9872=FACE_OUTER_BOUND('',#20576,.T.);
#9873=FACE_OUTER_BOUND('',#20577,.T.);
#9874=FACE_OUTER_BOUND('',#20578,.T.);
#9875=FACE_OUTER_BOUND('',#20579,.T.);
#9876=FACE_OUTER_BOUND('',#20580,.T.);
#9877=FACE_OUTER_BOUND('',#20581,.T.);
#9878=FACE_OUTER_BOUND('',#20582,.T.);
#9879=FACE_OUTER_BOUND('',#20583,.T.);
#9880=FACE_OUTER_BOUND('',#20584,.T.);
#9881=FACE_OUTER_BOUND('',#20585,.T.);
#9882=FACE_OUTER_BOUND('',#20586,.T.);
#9883=FACE_OUTER_BOUND('',#20587,.T.);
#9884=FACE_OUTER_BOUND('',#20588,.T.);
#9885=FACE_OUTER_BOUND('',#20589,.T.);
#9886=FACE_OUTER_BOUND('',#20590,.T.);
#9887=FACE_OUTER_BOUND('',#20591,.T.);
#9888=FACE_OUTER_BOUND('',#20592,.T.);
#9889=FACE_OUTER_BOUND('',#20593,.T.);
#9890=FACE_OUTER_BOUND('',#20594,.T.);
#9891=FACE_OUTER_BOUND('',#20595,.T.);
#9892=FACE_OUTER_BOUND('',#20596,.T.);
#9893=FACE_OUTER_BOUND('',#20597,.T.);
#9894=FACE_OUTER_BOUND('',#20598,.T.);
#9895=FACE_OUTER_BOUND('',#20599,.T.);
#9896=FACE_OUTER_BOUND('',#20600,.T.);
#9897=FACE_OUTER_BOUND('',#20601,.T.);
#9898=FACE_OUTER_BOUND('',#20602,.T.);
#9899=FACE_OUTER_BOUND('',#20603,.T.);
#9900=FACE_OUTER_BOUND('',#20604,.T.);
#9901=FACE_OUTER_BOUND('',#20605,.T.);
#9902=FACE_OUTER_BOUND('',#20606,.T.);
#9903=FACE_OUTER_BOUND('',#20607,.T.);
#9904=FACE_OUTER_BOUND('',#20608,.T.);
#9905=FACE_OUTER_BOUND('',#20609,.T.);
#9906=FACE_OUTER_BOUND('',#20610,.T.);
#9907=FACE_OUTER_BOUND('',#20611,.T.);
#9908=FACE_OUTER_BOUND('',#20612,.T.);
#9909=FACE_OUTER_BOUND('',#20613,.T.);
#9910=FACE_OUTER_BOUND('',#20614,.T.);
#9911=FACE_OUTER_BOUND('',#20615,.T.);
#9912=FACE_OUTER_BOUND('',#20616,.T.);
#9913=FACE_OUTER_BOUND('',#20617,.T.);
#9914=FACE_OUTER_BOUND('',#20618,.T.);
#9915=FACE_OUTER_BOUND('',#20619,.T.);
#9916=FACE_OUTER_BOUND('',#20620,.T.);
#9917=FACE_OUTER_BOUND('',#20621,.T.);
#9918=FACE_OUTER_BOUND('',#20622,.T.);
#9919=FACE_OUTER_BOUND('',#20623,.T.);
#9920=FACE_OUTER_BOUND('',#20624,.T.);
#9921=FACE_OUTER_BOUND('',#20625,.T.);
#9922=FACE_OUTER_BOUND('',#20626,.T.);
#9923=FACE_OUTER_BOUND('',#20627,.T.);
#9924=FACE_OUTER_BOUND('',#20628,.T.);
#9925=FACE_OUTER_BOUND('',#20629,.T.);
#9926=FACE_OUTER_BOUND('',#20630,.T.);
#9927=FACE_OUTER_BOUND('',#20631,.T.);
#9928=FACE_OUTER_BOUND('',#20632,.T.);
#9929=FACE_OUTER_BOUND('',#20633,.T.);
#9930=FACE_OUTER_BOUND('',#20634,.T.);
#9931=FACE_OUTER_BOUND('',#20635,.T.);
#9932=FACE_OUTER_BOUND('',#20636,.T.);
#9933=FACE_OUTER_BOUND('',#20637,.T.);
#9934=FACE_OUTER_BOUND('',#20638,.T.);
#9935=FACE_OUTER_BOUND('',#20639,.T.);
#9936=FACE_OUTER_BOUND('',#20640,.T.);
#9937=FACE_OUTER_BOUND('',#20641,.T.);
#9938=FACE_OUTER_BOUND('',#20642,.T.);
#9939=FACE_OUTER_BOUND('',#20643,.T.);
#9940=FACE_OUTER_BOUND('',#20644,.T.);
#9941=FACE_OUTER_BOUND('',#20645,.T.);
#9942=FACE_OUTER_BOUND('',#20646,.T.);
#9943=FACE_OUTER_BOUND('',#20647,.T.);
#9944=FACE_OUTER_BOUND('',#20648,.T.);
#9945=FACE_OUTER_BOUND('',#20649,.T.);
#9946=FACE_OUTER_BOUND('',#20650,.T.);
#9947=FACE_OUTER_BOUND('',#20651,.T.);
#9948=FACE_OUTER_BOUND('',#20652,.T.);
#9949=FACE_OUTER_BOUND('',#20653,.T.);
#9950=FACE_OUTER_BOUND('',#20654,.T.);
#9951=FACE_OUTER_BOUND('',#20655,.T.);
#9952=FACE_OUTER_BOUND('',#20656,.T.);
#9953=FACE_OUTER_BOUND('',#20657,.T.);
#9954=FACE_OUTER_BOUND('',#20658,.T.);
#9955=FACE_OUTER_BOUND('',#20659,.T.);
#9956=FACE_OUTER_BOUND('',#20660,.T.);
#9957=FACE_OUTER_BOUND('',#20661,.T.);
#9958=FACE_OUTER_BOUND('',#20662,.T.);
#9959=FACE_OUTER_BOUND('',#20663,.T.);
#9960=FACE_OUTER_BOUND('',#20664,.T.);
#9961=FACE_OUTER_BOUND('',#20665,.T.);
#9962=FACE_OUTER_BOUND('',#20666,.T.);
#9963=FACE_OUTER_BOUND('',#20667,.T.);
#9964=FACE_OUTER_BOUND('',#20668,.T.);
#9965=FACE_OUTER_BOUND('',#20669,.T.);
#9966=FACE_OUTER_BOUND('',#20670,.T.);
#9967=FACE_OUTER_BOUND('',#20671,.T.);
#9968=FACE_OUTER_BOUND('',#20672,.T.);
#9969=FACE_OUTER_BOUND('',#20673,.T.);
#9970=FACE_OUTER_BOUND('',#20674,.T.);
#9971=FACE_OUTER_BOUND('',#20675,.T.);
#9972=FACE_OUTER_BOUND('',#20676,.T.);
#9973=FACE_OUTER_BOUND('',#20677,.T.);
#9974=FACE_OUTER_BOUND('',#20678,.T.);
#9975=FACE_OUTER_BOUND('',#20679,.T.);
#9976=FACE_OUTER_BOUND('',#20680,.T.);
#9977=FACE_OUTER_BOUND('',#20681,.T.);
#9978=FACE_OUTER_BOUND('',#20682,.T.);
#9979=FACE_OUTER_BOUND('',#20683,.T.);
#9980=FACE_OUTER_BOUND('',#20684,.T.);
#9981=FACE_OUTER_BOUND('',#20685,.T.);
#9982=FACE_OUTER_BOUND('',#20686,.T.);
#9983=FACE_OUTER_BOUND('',#20687,.T.);
#9984=FACE_OUTER_BOUND('',#20688,.T.);
#9985=FACE_OUTER_BOUND('',#20689,.T.);
#9986=FACE_OUTER_BOUND('',#20690,.T.);
#9987=FACE_OUTER_BOUND('',#20691,.T.);
#9988=FACE_OUTER_BOUND('',#20692,.T.);
#9989=FACE_OUTER_BOUND('',#20693,.T.);
#9990=FACE_OUTER_BOUND('',#20694,.T.);
#9991=FACE_OUTER_BOUND('',#20695,.T.);
#9992=FACE_OUTER_BOUND('',#20696,.T.);
#9993=FACE_OUTER_BOUND('',#20697,.T.);
#9994=FACE_OUTER_BOUND('',#20698,.T.);
#9995=FACE_OUTER_BOUND('',#20699,.T.);
#9996=FACE_OUTER_BOUND('',#20700,.T.);
#9997=FACE_OUTER_BOUND('',#20701,.T.);
#9998=FACE_OUTER_BOUND('',#20702,.T.);
#9999=FACE_OUTER_BOUND('',#20703,.T.);
#10000=FACE_OUTER_BOUND('',#20704,.T.);
#10001=FACE_OUTER_BOUND('',#20705,.T.);
#10002=FACE_OUTER_BOUND('',#20706,.T.);
#10003=FACE_OUTER_BOUND('',#20707,.T.);
#10004=FACE_OUTER_BOUND('',#20708,.T.);
#10005=FACE_OUTER_BOUND('',#20709,.T.);
#10006=FACE_OUTER_BOUND('',#20710,.T.);
#10007=FACE_OUTER_BOUND('',#20711,.T.);
#10008=FACE_OUTER_BOUND('',#20712,.T.);
#10009=FACE_OUTER_BOUND('',#20713,.T.);
#10010=FACE_OUTER_BOUND('',#20714,.T.);
#10011=FACE_OUTER_BOUND('',#20715,.T.);
#10012=FACE_OUTER_BOUND('',#20716,.T.);
#10013=FACE_OUTER_BOUND('',#20717,.T.);
#10014=FACE_OUTER_BOUND('',#20718,.T.);
#10015=FACE_OUTER_BOUND('',#20719,.T.);
#10016=FACE_OUTER_BOUND('',#20720,.T.);
#10017=FACE_OUTER_BOUND('',#20721,.T.);
#10018=FACE_OUTER_BOUND('',#20722,.T.);
#10019=FACE_OUTER_BOUND('',#20723,.T.);
#10020=FACE_OUTER_BOUND('',#20724,.T.);
#10021=FACE_OUTER_BOUND('',#20725,.T.);
#10022=FACE_OUTER_BOUND('',#20726,.T.);
#10023=FACE_OUTER_BOUND('',#20727,.T.);
#10024=FACE_OUTER_BOUND('',#20728,.T.);
#10025=FACE_OUTER_BOUND('',#20729,.T.);
#10026=FACE_OUTER_BOUND('',#20730,.T.);
#10027=FACE_OUTER_BOUND('',#20731,.T.);
#10028=FACE_OUTER_BOUND('',#20732,.T.);
#10029=FACE_OUTER_BOUND('',#20733,.T.);
#10030=FACE_OUTER_BOUND('',#20734,.T.);
#10031=FACE_OUTER_BOUND('',#20735,.T.);
#10032=FACE_OUTER_BOUND('',#20736,.T.);
#10033=FACE_OUTER_BOUND('',#20737,.T.);
#10034=FACE_OUTER_BOUND('',#20738,.T.);
#10035=FACE_OUTER_BOUND('',#20739,.T.);
#10036=FACE_OUTER_BOUND('',#20740,.T.);
#10037=FACE_OUTER_BOUND('',#20741,.T.);
#10038=FACE_OUTER_BOUND('',#20742,.T.);
#10039=FACE_OUTER_BOUND('',#20743,.T.);
#10040=FACE_OUTER_BOUND('',#20744,.T.);
#10041=FACE_OUTER_BOUND('',#20745,.T.);
#10042=FACE_OUTER_BOUND('',#20746,.T.);
#10043=FACE_OUTER_BOUND('',#20747,.T.);
#10044=FACE_OUTER_BOUND('',#20748,.T.);
#10045=FACE_OUTER_BOUND('',#20749,.T.);
#10046=FACE_OUTER_BOUND('',#20750,.T.);
#10047=FACE_OUTER_BOUND('',#20751,.T.);
#10048=FACE_OUTER_BOUND('',#20752,.T.);
#10049=FACE_OUTER_BOUND('',#20753,.T.);
#10050=FACE_OUTER_BOUND('',#20754,.T.);
#10051=FACE_OUTER_BOUND('',#20755,.T.);
#10052=FACE_OUTER_BOUND('',#20756,.T.);
#10053=FACE_OUTER_BOUND('',#20757,.T.);
#10054=FACE_OUTER_BOUND('',#20758,.T.);
#10055=FACE_OUTER_BOUND('',#20759,.T.);
#10056=FACE_OUTER_BOUND('',#20760,.T.);
#10057=FACE_OUTER_BOUND('',#20761,.T.);
#10058=FACE_OUTER_BOUND('',#20762,.T.);
#10059=FACE_OUTER_BOUND('',#20763,.T.);
#10060=FACE_OUTER_BOUND('',#20764,.T.);
#10061=FACE_OUTER_BOUND('',#20765,.T.);
#10062=FACE_OUTER_BOUND('',#20766,.T.);
#10063=FACE_OUTER_BOUND('',#20767,.T.);
#10064=FACE_OUTER_BOUND('',#20768,.T.);
#10065=FACE_OUTER_BOUND('',#20769,.T.);
#10066=FACE_OUTER_BOUND('',#20770,.T.);
#10067=FACE_OUTER_BOUND('',#20771,.T.);
#10068=FACE_OUTER_BOUND('',#20772,.T.);
#10069=FACE_OUTER_BOUND('',#20773,.T.);
#10070=FACE_OUTER_BOUND('',#20774,.T.);
#10071=FACE_OUTER_BOUND('',#20775,.T.);
#10072=FACE_OUTER_BOUND('',#20776,.T.);
#10073=FACE_OUTER_BOUND('',#20777,.T.);
#10074=FACE_OUTER_BOUND('',#20778,.T.);
#10075=FACE_OUTER_BOUND('',#20779,.T.);
#10076=FACE_OUTER_BOUND('',#20780,.T.);
#10077=FACE_OUTER_BOUND('',#20781,.T.);
#10078=FACE_OUTER_BOUND('',#20782,.T.);
#10079=FACE_OUTER_BOUND('',#20783,.T.);
#10080=FACE_OUTER_BOUND('',#20784,.T.);
#10081=FACE_OUTER_BOUND('',#20785,.T.);
#10082=FACE_OUTER_BOUND('',#20786,.T.);
#10083=FACE_OUTER_BOUND('',#20787,.T.);
#10084=FACE_OUTER_BOUND('',#20788,.T.);
#10085=FACE_OUTER_BOUND('',#20789,.T.);
#10086=FACE_OUTER_BOUND('',#20790,.T.);
#10087=FACE_OUTER_BOUND('',#20791,.T.);
#10088=FACE_OUTER_BOUND('',#20792,.T.);
#10089=FACE_OUTER_BOUND('',#20793,.T.);
#10090=FACE_OUTER_BOUND('',#20794,.T.);
#10091=FACE_OUTER_BOUND('',#20795,.T.);
#10092=FACE_OUTER_BOUND('',#20796,.T.);
#10093=FACE_OUTER_BOUND('',#20797,.T.);
#10094=FACE_OUTER_BOUND('',#20798,.T.);
#10095=FACE_OUTER_BOUND('',#20799,.T.);
#10096=FACE_OUTER_BOUND('',#20800,.T.);
#10097=FACE_OUTER_BOUND('',#20801,.T.);
#10098=FACE_OUTER_BOUND('',#20802,.T.);
#10099=FACE_OUTER_BOUND('',#20803,.T.);
#10100=FACE_OUTER_BOUND('',#20804,.T.);
#10101=FACE_OUTER_BOUND('',#20805,.T.);
#10102=FACE_OUTER_BOUND('',#20806,.T.);
#10103=FACE_OUTER_BOUND('',#20807,.T.);
#10104=FACE_OUTER_BOUND('',#20808,.T.);
#10105=FACE_OUTER_BOUND('',#20809,.T.);
#10106=FACE_OUTER_BOUND('',#20810,.T.);
#10107=FACE_OUTER_BOUND('',#20811,.T.);
#10108=FACE_OUTER_BOUND('',#20812,.T.);
#10109=FACE_OUTER_BOUND('',#20813,.T.);
#10110=FACE_OUTER_BOUND('',#20814,.T.);
#10111=FACE_OUTER_BOUND('',#20815,.T.);
#10112=FACE_OUTER_BOUND('',#20816,.T.);
#10113=FACE_OUTER_BOUND('',#20817,.T.);
#10114=FACE_OUTER_BOUND('',#20818,.T.);
#10115=FACE_OUTER_BOUND('',#20819,.T.);
#10116=FACE_OUTER_BOUND('',#20820,.T.);
#10117=FACE_OUTER_BOUND('',#20821,.T.);
#10118=FACE_OUTER_BOUND('',#20822,.T.);
#10119=FACE_OUTER_BOUND('',#20823,.T.);
#10120=FACE_OUTER_BOUND('',#20824,.T.);
#10121=FACE_OUTER_BOUND('',#20825,.T.);
#10122=FACE_OUTER_BOUND('',#20826,.T.);
#10123=FACE_OUTER_BOUND('',#20827,.T.);
#10124=FACE_OUTER_BOUND('',#20828,.T.);
#10125=FACE_OUTER_BOUND('',#20829,.T.);
#10126=FACE_OUTER_BOUND('',#20830,.T.);
#10127=FACE_OUTER_BOUND('',#20831,.T.);
#10128=FACE_OUTER_BOUND('',#20832,.T.);
#10129=FACE_OUTER_BOUND('',#20833,.T.);
#10130=FACE_OUTER_BOUND('',#20834,.T.);
#10131=FACE_OUTER_BOUND('',#20835,.T.);
#10132=FACE_OUTER_BOUND('',#20836,.T.);
#10133=FACE_OUTER_BOUND('',#20837,.T.);
#10134=FACE_OUTER_BOUND('',#20838,.T.);
#10135=FACE_OUTER_BOUND('',#20839,.T.);
#10136=FACE_OUTER_BOUND('',#20840,.T.);
#10137=FACE_OUTER_BOUND('',#20841,.T.);
#10138=FACE_OUTER_BOUND('',#20842,.T.);
#10139=FACE_OUTER_BOUND('',#20843,.T.);
#10140=FACE_OUTER_BOUND('',#20844,.T.);
#10141=FACE_OUTER_BOUND('',#20845,.T.);
#10142=FACE_OUTER_BOUND('',#20846,.T.);
#10143=FACE_OUTER_BOUND('',#20847,.T.);
#10144=FACE_OUTER_BOUND('',#20848,.T.);
#10145=FACE_OUTER_BOUND('',#20849,.T.);
#10146=FACE_OUTER_BOUND('',#20850,.T.);
#10147=FACE_OUTER_BOUND('',#20851,.T.);
#10148=FACE_OUTER_BOUND('',#20852,.T.);
#10149=FACE_OUTER_BOUND('',#20853,.T.);
#10150=FACE_OUTER_BOUND('',#20854,.T.);
#10151=FACE_OUTER_BOUND('',#20855,.T.);
#10152=FACE_OUTER_BOUND('',#20856,.T.);
#10153=FACE_OUTER_BOUND('',#20857,.T.);
#10154=FACE_OUTER_BOUND('',#20858,.T.);
#10155=FACE_OUTER_BOUND('',#20859,.T.);
#10156=FACE_OUTER_BOUND('',#20860,.T.);
#10157=FACE_OUTER_BOUND('',#20861,.T.);
#10158=FACE_OUTER_BOUND('',#20862,.T.);
#10159=FACE_OUTER_BOUND('',#20863,.T.);
#10160=FACE_OUTER_BOUND('',#20864,.T.);
#10161=FACE_OUTER_BOUND('',#20865,.T.);
#10162=FACE_OUTER_BOUND('',#20866,.T.);
#10163=FACE_OUTER_BOUND('',#20867,.T.);
#10164=FACE_OUTER_BOUND('',#20868,.T.);
#10165=FACE_OUTER_BOUND('',#20869,.T.);
#10166=FACE_OUTER_BOUND('',#20870,.T.);
#10167=FACE_OUTER_BOUND('',#20871,.T.);
#10168=FACE_OUTER_BOUND('',#20872,.T.);
#10169=FACE_OUTER_BOUND('',#20873,.T.);
#10170=FACE_OUTER_BOUND('',#20874,.T.);
#10171=FACE_OUTER_BOUND('',#20875,.T.);
#10172=FACE_OUTER_BOUND('',#20876,.T.);
#10173=FACE_OUTER_BOUND('',#20877,.T.);
#10174=FACE_OUTER_BOUND('',#20878,.T.);
#10175=FACE_OUTER_BOUND('',#20879,.T.);
#10176=FACE_OUTER_BOUND('',#20880,.T.);
#10177=FACE_OUTER_BOUND('',#20881,.T.);
#10178=FACE_OUTER_BOUND('',#20882,.T.);
#10179=FACE_OUTER_BOUND('',#20883,.T.);
#10180=FACE_OUTER_BOUND('',#20884,.T.);
#10181=FACE_OUTER_BOUND('',#20885,.T.);
#10182=FACE_OUTER_BOUND('',#20886,.T.);
#10183=FACE_OUTER_BOUND('',#20887,.T.);
#10184=FACE_OUTER_BOUND('',#20888,.T.);
#10185=FACE_OUTER_BOUND('',#20889,.T.);
#10186=FACE_OUTER_BOUND('',#20890,.T.);
#10187=FACE_OUTER_BOUND('',#20891,.T.);
#10188=FACE_OUTER_BOUND('',#20892,.T.);
#10189=FACE_OUTER_BOUND('',#20893,.T.);
#10190=FACE_OUTER_BOUND('',#20894,.T.);
#10191=FACE_OUTER_BOUND('',#20895,.T.);
#10192=FACE_OUTER_BOUND('',#20896,.T.);
#10193=FACE_OUTER_BOUND('',#20897,.T.);
#10194=FACE_OUTER_BOUND('',#20898,.T.);
#10195=FACE_OUTER_BOUND('',#20899,.T.);
#10196=FACE_OUTER_BOUND('',#20900,.T.);
#10197=FACE_OUTER_BOUND('',#20901,.T.);
#10198=FACE_OUTER_BOUND('',#20902,.T.);
#10199=FACE_OUTER_BOUND('',#20903,.T.);
#10200=FACE_OUTER_BOUND('',#20904,.T.);
#10201=FACE_OUTER_BOUND('',#20905,.T.);
#10202=FACE_OUTER_BOUND('',#20906,.T.);
#10203=FACE_OUTER_BOUND('',#20907,.T.);
#10204=FACE_OUTER_BOUND('',#20908,.T.);
#10205=FACE_OUTER_BOUND('',#20909,.T.);
#10206=FACE_OUTER_BOUND('',#20910,.T.);
#10207=FACE_OUTER_BOUND('',#20911,.T.);
#10208=FACE_OUTER_BOUND('',#20912,.T.);
#10209=FACE_OUTER_BOUND('',#20913,.T.);
#10210=FACE_OUTER_BOUND('',#20914,.T.);
#10211=FACE_OUTER_BOUND('',#20915,.T.);
#10212=FACE_OUTER_BOUND('',#20916,.T.);
#10213=FACE_OUTER_BOUND('',#20917,.T.);
#10214=FACE_OUTER_BOUND('',#20918,.T.);
#10215=FACE_OUTER_BOUND('',#20919,.T.);
#10216=FACE_OUTER_BOUND('',#20920,.T.);
#10217=FACE_OUTER_BOUND('',#20921,.T.);
#10218=FACE_OUTER_BOUND('',#20922,.T.);
#10219=FACE_OUTER_BOUND('',#20923,.T.);
#10220=FACE_OUTER_BOUND('',#20924,.T.);
#10221=FACE_OUTER_BOUND('',#20925,.T.);
#10222=FACE_OUTER_BOUND('',#20926,.T.);
#10223=FACE_OUTER_BOUND('',#20927,.T.);
#10224=FACE_OUTER_BOUND('',#20928,.T.);
#10225=FACE_OUTER_BOUND('',#20929,.T.);
#10226=FACE_OUTER_BOUND('',#20930,.T.);
#10227=FACE_OUTER_BOUND('',#20931,.T.);
#10228=FACE_OUTER_BOUND('',#20932,.T.);
#10229=FACE_OUTER_BOUND('',#20933,.T.);
#10230=FACE_OUTER_BOUND('',#20934,.T.);
#10231=FACE_OUTER_BOUND('',#20935,.T.);
#10232=FACE_OUTER_BOUND('',#20936,.T.);
#10233=FACE_OUTER_BOUND('',#20937,.T.);
#10234=FACE_OUTER_BOUND('',#20938,.T.);
#10235=FACE_OUTER_BOUND('',#20939,.T.);
#10236=FACE_OUTER_BOUND('',#20940,.T.);
#10237=FACE_OUTER_BOUND('',#20941,.T.);
#10238=FACE_OUTER_BOUND('',#20942,.T.);
#10239=FACE_OUTER_BOUND('',#20943,.T.);
#10240=FACE_OUTER_BOUND('',#20944,.T.);
#10241=FACE_OUTER_BOUND('',#20945,.T.);
#10242=FACE_OUTER_BOUND('',#20946,.T.);
#10243=FACE_OUTER_BOUND('',#20947,.T.);
#10244=FACE_OUTER_BOUND('',#20948,.T.);
#10245=FACE_OUTER_BOUND('',#20949,.T.);
#10246=FACE_OUTER_BOUND('',#20950,.T.);
#10247=FACE_OUTER_BOUND('',#20951,.T.);
#10248=FACE_OUTER_BOUND('',#20952,.T.);
#10249=FACE_OUTER_BOUND('',#20953,.T.);
#10250=FACE_OUTER_BOUND('',#20954,.T.);
#10251=FACE_OUTER_BOUND('',#20955,.T.);
#10252=FACE_OUTER_BOUND('',#20956,.T.);
#10253=FACE_OUTER_BOUND('',#20957,.T.);
#10254=FACE_OUTER_BOUND('',#20958,.T.);
#10255=FACE_OUTER_BOUND('',#20959,.T.);
#10256=FACE_OUTER_BOUND('',#20960,.T.);
#10257=FACE_OUTER_BOUND('',#20961,.T.);
#10258=FACE_OUTER_BOUND('',#20962,.T.);
#10259=FACE_OUTER_BOUND('',#20963,.T.);
#10260=FACE_OUTER_BOUND('',#20964,.T.);
#10261=FACE_OUTER_BOUND('',#20965,.T.);
#10262=FACE_OUTER_BOUND('',#20966,.T.);
#10263=FACE_OUTER_BOUND('',#20967,.T.);
#10264=FACE_OUTER_BOUND('',#20968,.T.);
#10265=FACE_OUTER_BOUND('',#20969,.T.);
#10266=FACE_OUTER_BOUND('',#20970,.T.);
#10267=FACE_OUTER_BOUND('',#20971,.T.);
#10268=FACE_OUTER_BOUND('',#20972,.T.);
[truncated: 11,309,831 more chars]
