# Supplementary material for: A Portable Fluorometer for the Detection of Glyphosate
Source: Biosensors (Basel). 2026 Apr 20;16(4):225. doi: 10.3390/bios16040225 (PMC13115202; doi:10.3390/bios16040225)
Supplement: Supplementary file 1 [file biosensors-16-00225-s001.zip › Supplemetary material/Adafruit AS7341 STEMMA QT.step]

ISO-10303-21;
HEADER;
/* Generated by software containing ST-Developer
 * from STEP Tools, Inc. (www.steptools.com) 
 */

FILE_DESCRIPTION(
/* description */ (''),
/* implementation_level */ '2;1');

FILE_NAME(
/* name */ 
'/Users/Brey/Documents/Models/Adafruit_Sparkfun_Boards/AS7341_STEMMA_Q
T/Adafruit AS7341 STEMMA QT.step',
/* time_stamp */ '2022-08-21T22:56:00-05:00',
/* author */ (''),
/* organization */ (''),
/* preprocessor_version */ 'ST-DEVELOPER v19',
/* originating_system */ 'Autodesk Translation Framework v11.7.0.108',
/* authorisation */ '');

FILE_SCHEMA (('AUTOMOTIVE_DESIGN { 1 0 10303 214 3 1 1 }'));
ENDSEC;

DATA;
#10=MECHANICAL_DESIGN_GEOMETRIC_PRESENTATION_REPRESENTATION('',(#333,#334,
#335,#336,#337,#338,#339,#340,#341,#342,#343,#344,#345,#346,#347,#348,#349,
#350,#351,#352,#353,#354,#355,#356,#357,#358,#359,#360,#361,#362,#363,#364,
#365,#366,#367,#368,#369,#370,#371,#372,#373,#374,#375,#376,#377,#378,#379,
#380,#381,#382,#383,#384,#385,#386,#387,#388,#389,#390,#391,#392,#393,#394,
#395,#396,#397,#398,#399,#400,#401,#402,#403,#404,#405,#406,#407,#408,#409,
#410,#411,#412,#413,#414,#415,#416,#417,#418,#419,#420,#421,#422,#423,#424,
#425,#426,#427,#428,#429,#430,#431,#432,#433,#434,#435,#436,#437,#438,#439,
#440,#441,#442,#443,#444,#445,#446,#447,#448,#449,#450,#451,#452,#453,#454,
#455,#456,#457,#458,#459,#460,#461,#462,#463,#464,#465,#466,#467,#468,#469,
#470,#471,#472,#473,#474,#475,#476,#477,#478,#479,#480,#481,#482,#483,#484,
#485,#486,#487,#488,#489,#490,#491,#492,#493,#494,#495,#496,#497,#498,#499,
#500,#501,#502,#503,#504,#505,#506,#507,#508,#509,#510,#511,#512,#513,#514,
#515,#516,#517,#518,#519,#520,#521,#522,#523,#524,#525,#526,#527,#528,#529,
#530,#531,#532,#533,#534,#535,#536,#537,#538,#539,#540,#541,#542,#543,#544,
#545,#546,#547,#548,#549,#550,#551,#552,#553,#554,#555,#556,#557,#558,#559,
#560,#561,#562,#563,#564,#565,#566,#567,#568,#569,#570,#571,#572,#573,#574,
#575,#576,#577,#578,#579,#580,#581,#582,#583,#584,#585,#586,#587,#588,#589,
#590,#591,#592,#593,#594,#595,#596,#597,#598,#599,#600,#601,#602,#603,#604,
#605,#606,#607,#608,#609,#610,#611,#612,#613,#614,#615,#616,#617,#618,#619,
#620,#621,#622,#623,#624,#625,#626,#627,#628,#629,#630,#631),#36005);
#11=(
BOUNDED_SURFACE()
B_SPLINE_SURFACE(2,1,((#32762,#32763),(#32764,#32765),(#32766,#32767),(#32768,
#32769),(#32770,#32771),(#32772,#32773),(#32774,#32775),(#32776,#32777),
(#32778,#32779)),.UNSPECIFIED.,.T.,.F.,.F.)
B_SPLINE_SURFACE_WITH_KNOTS((3,2,2,2,3),(2,2),(-1.11715057451725,-0.837862930887938,
-0.558575287258625,-0.279287643629313,0.),(0.,0.035433),.UNSPECIFIED.)
GEOMETRIC_REPRESENTATION_ITEM()
RATIONAL_B_SPLINE_SURFACE(((1.,1.),(0.707106781186548,0.707106781186548),
(1.,1.),(0.707106781186548,0.707106781186548),(1.,1.),(0.707106781186548,
0.707106781186548),(1.,1.),(0.707106781186548,0.707106781186548),(1.,1.)))
REPRESENTATION_ITEM('')
SURFACE()
);
#12=(
BOUNDED_SURFACE()
B_SPLINE_SURFACE(2,1,((#32865,#32866),(#32867,#32868),(#32869,#32870),(#32871,
#32872),(#32873,#32874),(#32875,#32876),(#32877,#32878),(#32879,#32880),
(#32881,#32882)),.UNSPECIFIED.,.T.,.F.,.F.)
B_SPLINE_SURFACE_WITH_KNOTS((3,2,2,2,3),(2,2),(-1.11715057451725,-0.837862930887938,
-0.558575287258625,-0.279287643629313,0.),(0.,0.035433),.UNSPECIFIED.)
GEOMETRIC_REPRESENTATION_ITEM()
RATIONAL_B_SPLINE_SURFACE(((1.,1.),(0.707106781186548,0.707106781186548),
(1.,1.),(0.707106781186548,0.707106781186548),(1.,1.),(0.707106781186548,
0.707106781186548),(1.,1.),(0.707106781186548,0.707106781186548),(1.,1.)))
REPRESENTATION_ITEM('')
SURFACE()
);
#13=(
BOUNDED_SURFACE()
B_SPLINE_SURFACE(2,1,((#32940,#32941),(#32942,#32943),(#32944,#32945),(#32946,
#32947),(#32948,#32949),(#32950,#32951),(#32952,#32953),(#32954,#32955),
(#32956,#32957)),.UNSPECIFIED.,.T.,.F.,.F.)
B_SPLINE_SURFACE_WITH_KNOTS((3,2,2,2,3),(2,2),(-1.11715057451725,-0.837862930887938,
-0.558575287258625,-0.279287643629313,0.),(0.,0.035433),.UNSPECIFIED.)
GEOMETRIC_REPRESENTATION_ITEM()
RATIONAL_B_SPLINE_SURFACE(((1.,1.),(0.707106781186548,0.707106781186548),
(1.,1.),(0.707106781186548,0.707106781186548),(1.,1.),(0.707106781186548,
0.707106781186548),(1.,1.),(0.707106781186548,0.707106781186548),(1.,1.)))
REPRESENTATION_ITEM('')
SURFACE()
);
#14=(
BOUNDED_SURFACE()
B_SPLINE_SURFACE(2,1,((#32978,#32979),(#32980,#32981),(#32982,#32983),(#32984,
#32985),(#32986,#32987),(#32988,#32989),(#32990,#32991),(#32992,#32993),
(#32994,#32995)),.UNSPECIFIED.,.T.,.F.,.F.)
B_SPLINE_SURFACE_WITH_KNOTS((3,2,2,2,3),(2,2),(-1.11715057451725,-0.837862930887938,
-0.558575287258625,-0.279287643629313,0.),(0.,0.035433),.UNSPECIFIED.)
GEOMETRIC_REPRESENTATION_ITEM()
RATIONAL_B_SPLINE_SURFACE(((1.,1.),(0.707106781186548,0.707106781186548),
(1.,1.),(0.707106781186548,0.707106781186548),(1.,1.),(0.707106781186548,
0.707106781186548),(1.,1.),(0.707106781186548,0.707106781186548),(1.,1.)))
REPRESENTATION_ITEM('')
SURFACE()
);
#15=ITEM_DEFINED_TRANSFORMATION($,$,#22444,#22534);
#16=ITEM_DEFINED_TRANSFORMATION($,$,#22511,#22535);
#17=ITEM_DEFINED_TRANSFORMATION($,$,#22511,#22536);
#18=ITEM_DEFINED_TRANSFORMATION($,$,#22511,#22537);
#19=ITEM_DEFINED_TRANSFORMATION($,$,#22511,#22538);
#20=ITEM_DEFINED_TRANSFORMATION($,$,#22511,#22539);
#21=ITEM_DEFINED_TRANSFORMATION($,$,#22511,#22540);
#22=ITEM_DEFINED_TRANSFORMATION($,$,#21742,#23324);
#23=ITEM_DEFINED_TRANSFORMATION($,$,#21857,#23325);
#24=ITEM_DEFINED_TRANSFORMATION($,$,#21983,#23326);
#25=ITEM_DEFINED_TRANSFORMATION($,$,#22253,#23327);
#26=ITEM_DEFINED_TRANSFORMATION($,$,#22253,#23328);
#27=ITEM_DEFINED_TRANSFORMATION($,$,#22253,#23329);
#28=ITEM_DEFINED_TRANSFORMATION($,$,#22344,#23330);
#29=ITEM_DEFINED_TRANSFORMATION($,$,#22443,#23331);
#30=ITEM_DEFINED_TRANSFORMATION($,$,#22541,#23332);
#31=ITEM_DEFINED_TRANSFORMATION($,$,#22686,#23333);
#32=ITEM_DEFINED_TRANSFORMATION($,$,#22762,#23334);
#33=ITEM_DEFINED_TRANSFORMATION($,$,#22762,#23335);
#34=ITEM_DEFINED_TRANSFORMATION($,$,#22839,#23336);
#35=ITEM_DEFINED_TRANSFORMATION($,$,#23014,#23337);
#36=ITEM_DEFINED_TRANSFORMATION($,$,#23014,#23338);
#37=(
REPRESENTATION_RELATIONSHIP($,$,#36067,#36066)
REPRESENTATION_RELATIONSHIP_WITH_TRANSFORMATION(#15)
SHAPE_REPRESENTATION_RELATIONSHIP()
);
#38=(
REPRESENTATION_RELATIONSHIP($,$,#36068,#36066)
REPRESENTATION_RELATIONSHIP_WITH_TRANSFORMATION(#16)
SHAPE_REPRESENTATION_RELATIONSHIP()
);
#39=(
REPRESENTATION_RELATIONSHIP($,$,#36068,#36066)
REPRESENTATION_RELATIONSHIP_WITH_TRANSFORMATION(#17)
SHAPE_REPRESENTATION_RELATIONSHIP()
);
#40=(
REPRESENTATION_RELATIONSHIP($,$,#36068,#36066)
REPRESENTATION_RELATIONSHIP_WITH_TRANSFORMATION(#18)
SHAPE_REPRESENTATION_RELATIONSHIP()
);
#41=(
REPRESENTATION_RELATIONSHIP($,$,#36068,#36066)
REPRESENTATION_RELATIONSHIP_WITH_TRANSFORMATION(#19)
SHAPE_REPRESENTATION_RELATIONSHIP()
);
#42=(
REPRESENTATION_RELATIONSHIP($,$,#36068,#36066)
REPRESENTATION_RELATIONSHIP_WITH_TRANSFORMATION(#20)
SHAPE_REPRESENTATION_RELATIONSHIP()
);
#43=(
REPRESENTATION_RELATIONSHIP($,$,#36068,#36066)
REPRESENTATION_RELATIONSHIP_WITH_TRANSFORMATION(#21)
SHAPE_REPRESENTATION_RELATIONSHIP()
);
#44=(
REPRESENTATION_RELATIONSHIP($,$,#36061,#36060)
REPRESENTATION_RELATIONSHIP_WITH_TRANSFORMATION(#22)
SHAPE_REPRESENTATION_RELATIONSHIP()
);
#45=(
REPRESENTATION_RELATIONSHIP($,$,#36062,#36060)
REPRESENTATION_RELATIONSHIP_WITH_TRANSFORMATION(#23)
SHAPE_REPRESENTATION_RELATIONSHIP()
);
#46=(
REPRESENTATION_RELATIONSHIP($,$,#36063,#36060)
REPRESENTATION_RELATIONSHIP_WITH_TRANSFORMATION(#24)
SHAPE_REPRESENTATION_RELATIONSHIP()
);
#47=(
REPRESENTATION_RELATIONSHIP($,$,#36064,#36060)
REPRESENTATION_RELATIONSHIP_WITH_TRANSFORMATION(#25)
SHAPE_REPRESENTATION_RELATIONSHIP()
);
#48=(
REPRESENTATION_RELATIONSHIP($,$,#36064,#36060)
REPRESENTATION_RELATIONSHIP_WITH_TRANSFORMATION(#26)
SHAPE_REPRESENTATION_RELATIONSHIP()
);
#49=(
REPRESENTATION_RELATIONSHIP($,$,#36064,#36060)
REPRESENTATION_RELATIONSHIP_WITH_TRANSFORMATION(#27)
SHAPE_REPRESENTATION_RELATIONSHIP()
);
#50=(
REPRESENTATION_RELATIONSHIP($,$,#36065,#36060)
REPRESENTATION_RELATIONSHIP_WITH_TRANSFORMATION(#28)
SHAPE_REPRESENTATION_RELATIONSHIP()
);
#51=(
REPRESENTATION_RELATIONSHIP($,$,#36066,#36060)
REPRESENTATION_RELATIONSHIP_WITH_TRANSFORMATION(#29)
SHAPE_REPRESENTATION_RELATIONSHIP()
);
#52=(
REPRESENTATION_RELATIONSHIP($,$,#36069,#36060)
REPRESENTATION_RELATIONSHIP_WITH_TRANSFORMATION(#30)
SHAPE_REPRESENTATION_RELATIONSHIP()
);
#53=(
REPRESENTATION_RELATIONSHIP($,$,#36070,#36060)
REPRESENTATION_RELATIONSHIP_WITH_TRANSFORMATION(#31)
SHAPE_REPRESENTATION_RELATIONSHIP()
);
#54=(
REPRESENTATION_RELATIONSHIP($,$,#36071,#36060)
REPRESENTATION_RELATIONSHIP_WITH_TRANSFORMATION(#32)
SHAPE_REPRESENTATION_RELATIONSHIP()
);
#55=(
REPRESENTATION_RELATIONSHIP($,$,#36071,#36060)
REPRESENTATION_RELATIONSHIP_WITH_TRANSFORMATION(#33)
SHAPE_REPRESENTATION_RELATIONSHIP()
);
#56=(
REPRESENTATION_RELATIONSHIP($,$,#36072,#36060)
REPRESENTATION_RELATIONSHIP_WITH_TRANSFORMATION(#34)
SHAPE_REPRESENTATION_RELATIONSHIP()
);
#57=(
REPRESENTATION_RELATIONSHIP($,$,#36073,#36060)
REPRESENTATION_RELATIONSHIP_WITH_TRANSFORMATION(#35)
SHAPE_REPRESENTATION_RELATIONSHIP()
);
#58=(
REPRESENTATION_RELATIONSHIP($,$,#36073,#36060)
REPRESENTATION_RELATIONSHIP_WITH_TRANSFORMATION(#36)
SHAPE_REPRESENTATION_RELATIONSHIP()
);
#59=CONTEXT_DEPENDENT_SHAPE_REPRESENTATION(#37,#36033);
#60=CONTEXT_DEPENDENT_SHAPE_REPRESENTATION(#38,#36034);
#61=CONTEXT_DEPENDENT_SHAPE_REPRESENTATION(#39,#36035);
#62=CONTEXT_DEPENDENT_SHAPE_REPRESENTATION(#40,#36036);
#63=CONTEXT_DEPENDENT_SHAPE_REPRESENTATION(#41,#36037);
#64=CONTEXT_DEPENDENT_SHAPE_REPRESENTATION(#42,#36038);
#65=CONTEXT_DEPENDENT_SHAPE_REPRESENTATION(#43,#36039);
#66=CONTEXT_DEPENDENT_SHAPE_REPRESENTATION(#44,#36045);
#67=CONTEXT_DEPENDENT_SHAPE_REPRESENTATION(#45,#36046);
#68=CONTEXT_DEPENDENT_SHAPE_REPRESENTATION(#46,#36047);
#69=CONTEXT_DEPENDENT_SHAPE_REPRESENTATION(#47,#36048);
#70=CONTEXT_DEPENDENT_SHAPE_REPRESENTATION(#48,#36049);
#71=CONTEXT_DEPENDENT_SHAPE_REPRESENTATION(#49,#36050);
#72=CONTEXT_DEPENDENT_SHAPE_REPRESENTATION(#50,#36051);
#73=CONTEXT_DEPENDENT_SHAPE_REPRESENTATION(#51,#36052);
#74=CONTEXT_DEPENDENT_SHAPE_REPRESENTATION(#52,#36053);
#75=CONTEXT_DEPENDENT_SHAPE_REPRESENTATION(#53,#36054);
#76=CONTEXT_DEPENDENT_SHAPE_REPRESENTATION(#54,#36055);
#77=CONTEXT_DEPENDENT_SHAPE_REPRESENTATION(#55,#36056);
#78=CONTEXT_DEPENDENT_SHAPE_REPRESENTATION(#56,#36057);
#79=CONTEXT_DEPENDENT_SHAPE_REPRESENTATION(#57,#36058);
#80=CONTEXT_DEPENDENT_SHAPE_REPRESENTATION(#58,#36059);
#81=NEXT_ASSEMBLY_USAGE_OCCURRENCE('BODY_MF06A:1','BODY_MF06A:1',
'BODY_MF06A:1',#36081,#36082,'BODY_MF06A:1');
#82=NEXT_ASSEMBLY_USAGE_OCCURRENCE('LEAD_MF06A:1','LEAD_MF06A:1',
'LEAD_MF06A:1',#36081,#36083,'LEAD_MF06A:1');
#83=NEXT_ASSEMBLY_USAGE_OCCURRENCE('LEAD_MF06A:2','LEAD_MF06A:2',
'LEAD_MF06A:2',#36081,#36083,'LEAD_MF06A:2');
#84=NEXT_ASSEMBLY_USAGE_OCCURRENCE('LEAD_MF06A:3','LEAD_MF06A:3',
'LEAD_MF06A:3',#36081,#36083,'LEAD_MF06A:3');
#85=NEXT_ASSEMBLY_USAGE_OCCURRENCE('LEAD_MF06A:4','LEAD_MF06A:4',
'LEAD_MF06A:4',#36081,#36083,'LEAD_MF06A:4');
#86=NEXT_ASSEMBLY_USAGE_OCCURRENCE('LEAD_MF06A:5','LEAD_MF06A:5',
'LEAD_MF06A:5',#36081,#36083,'LEAD_MF06A:5');
#87=NEXT_ASSEMBLY_USAGE_OCCURRENCE('LEAD_MF06A:6','LEAD_MF06A:6',
'LEAD_MF06A:6',#36081,#36083,'LEAD_MF06A:6');
#88=NEXT_ASSEMBLY_USAGE_OCCURRENCE('Printed Circuit Board:1',
'Printed Circuit Board:1','Printed Circuit Board:1',#36075,#36076,
'Printed Circuit Board:1');
#89=NEXT_ASSEMBLY_USAGE_OCCURRENCE('EAHC2835WD6:1','EAHC2835WD6:1',
'EAHC2835WD6:1',#36075,#36077,'EAHC2835WD6:1');
#90=NEXT_ASSEMBLY_USAGE_OCCURRENCE('AS7341 v2:1','AS7341 v2:1',
'AS7341 v2:1',#36075,#36078,'AS7341 v2:1');
#91=NEXT_ASSEMBLY_USAGE_OCCURRENCE('CAPC-0805-T0.95-BN v1:1',
'CAPC-0805-T0.95-BN v1:1','CAPC-0805-T0.95-BN v1:1',#36075,#36079,
'CAPC-0805-T0.95-BN v1:1');
#92=NEXT_ASSEMBLY_USAGE_OCCURRENCE('CAPC-0805-T0.95-BN v1:2',
'CAPC-0805-T0.95-BN v1:2','CAPC-0805-T0.95-BN v1:2',#36075,#36079,
'CAPC-0805-T0.95-BN v1:2');
#93=NEXT_ASSEMBLY_USAGE_OCCURRENCE('CAPC-0805-T0.95-BN v1:3',
'CAPC-0805-T0.95-BN v1:3','CAPC-0805-T0.95-BN v1:3',#36075,#36079,
'CAPC-0805-T0.95-BN v1:3');
#94=NEXT_ASSEMBLY_USAGE_OCCURRENCE('CAPC-0603-T0.9-BN v1:1',
'CAPC-0603-T0.9-BN v1:1','CAPC-0603-T0.9-BN v1:1',#36075,#36080,
'CAPC-0603-T0.9-BN v1:1');
#95=NEXT_ASSEMBLY_USAGE_OCCURRENCE('sot-23-6 v2:1','sot-23-6 v2:1',
'sot-23-6 v2:1',#36075,#36081,'sot-23-6 v2:1');
#96=NEXT_ASSEMBLY_USAGE_OCCURRENCE('SOT363 v2:1','SOT363 v2:1',
'SOT363 v2:1',#36075,#36084,'SOT363 v2:1');
#97=NEXT_ASSEMBLY_USAGE_OCCURRENCE('LED 0603 single color v1:1',
'LED 0603 single color v1:1','LED 0603 single color v1:1',#36075,#36085,
'LED 0603 single color v1:1');
#98=NEXT_ASSEMBLY_USAGE_OCCURRENCE('RESC-0603 v1:1','RESC-0603 v1:1',
'RESC-0603 v1:1',#36075,#36086,'RESC-0603 v1:1');
#99=NEXT_ASSEMBLY_USAGE_OCCURRENCE('RESC-0603 v1:2','RESC-0603 v1:2',
'RESC-0603 v1:2',#36075,#36086,'RESC-0603 v1:2');
#100=NEXT_ASSEMBLY_USAGE_OCCURRENCE('YC164_RESPACK v1:1',
'YC164_RESPACK v1:1','YC164_RESPACK v1:1',#36075,#36087,
'YC164_RESPACK v1:1');
#101=NEXT_ASSEMBLY_USAGE_OCCURRENCE('qwicc v2:1','qwicc v2:1',
'qwicc v2:1',#36075,#36088,'qwicc v2:1');
#102=NEXT_ASSEMBLY_USAGE_OCCURRENCE('qwicc v2:2','qwicc v2:2',
'qwicc v2:2',#36075,#36088,'qwicc v2:2');
#103=SPHERICAL_SURFACE('',#22274,0.1);
#104=SPHERICAL_SURFACE('',#22279,0.1);
#105=SPHERICAL_SURFACE('',#22316,0.1);
#106=SPHERICAL_SURFACE('',#22319,0.1);
#107=SPHERICAL_SURFACE('',#22323,0.1);
#108=SPHERICAL_SURFACE('',#22326,0.1);
#109=SPHERICAL_SURFACE('',#22342,0.1);
#110=SPHERICAL_SURFACE('',#22343,0.1);
#111=SPHERICAL_SURFACE('',#22367,0.1);
#112=SPHERICAL_SURFACE('',#22372,0.1);
#113=SPHERICAL_SURFACE('',#22413,0.1);
#114=SPHERICAL_SURFACE('',#22416,0.1);
#115=SPHERICAL_SURFACE('',#22420,0.1);
#116=SPHERICAL_SURFACE('',#22423,0.1);
#117=SPHERICAL_SURFACE('',#22441,0.1);
#118=SPHERICAL_SURFACE('',#22442,0.1);
#119=SPHERICAL_SURFACE('',#22449,0.0762);
#120=SPHERICAL_SURFACE('',#22460,0.0762);
#121=SPHERICAL_SURFACE('',#22465,0.0762);
#122=SPHERICAL_SURFACE('',#22476,0.0762);
#123=SPHERICAL_SURFACE('',#22490,0.0762);
#124=SPHERICAL_SURFACE('',#22497,0.0762);
#125=SPHERICAL_SURFACE('',#22505,0.0762);
#126=SPHERICAL_SURFACE('',#22509,0.0762);
#127=ELLIPSE('',#21862,0.105373220625544,0.1);
#128=ELLIPSE('',#21864,0.115078167755135,0.1);
#129=ELLIPSE('',#22346,0.10197521583026,0.100001705115393);
#130=ELLIPSE('',#22347,0.101975193402889,0.100001705157863);
#131=ELLIPSE('',#22377,0.101975215810243,0.100001705143898);
#132=ELLIPSE('',#22378,0.101973098687328,0.100000870088666);
#133=ELLIPSE('',#22380,0.101975193369308,0.100001705147404);
#134=ELLIPSE('',#22381,0.101975215896201,0.100001705175137);
#135=ELLIPSE('',#22427,0.10197521590211,0.100001705143959);
#136=ELLIPSE('',#22428,0.10197517908821,0.100001705120695);
#137=ELLIPSE('',#22704,0.184150024690795,0.184032694303164);
#138=ELLIPSE('',#22705,0.184150024690795,0.184032694303164);
#139=ELLIPSE('',#22723,0.184150024690795,0.184032694303164);
#140=ELLIPSE('',#22724,0.184150024690795,0.184032694303164);
#141=ELLIPSE('',#22735,0.184150024690795,0.184032694303165);
#142=ELLIPSE('',#22736,0.184150024690795,0.184032694303165);
#143=ELLIPSE('',#22741,0.184150024690795,0.184032694303165);
#144=ELLIPSE('',#22742,0.184150024690795,0.184032694303164);
#145=ELLIPSE('',#22852,0.042426406871193,0.03);
#146=ELLIPSE('',#22855,0.042426406871193,0.03);
#147=ELLIPSE('',#22862,0.042426406871193,0.03);
#148=ELLIPSE('',#22865,0.042426406871193,0.03);
#149=ELLIPSE('',#22872,0.042426406871193,0.03);
#150=ELLIPSE('',#22875,0.042426406871193,0.03);
#151=ELLIPSE('',#22882,0.042426406871193,0.03);
#152=ELLIPSE('',#22885,0.042426406871193,0.03);
#153=ELLIPSE('',#22892,0.042426406871193,0.03);
#154=ELLIPSE('',#22895,0.042426406871193,0.03);
#155=ELLIPSE('',#22900,0.042426406871193,0.03);
#156=ELLIPSE('',#22916,0.042426406871193,0.03);
#157=ELLIPSE('',#22918,0.042426406871193,0.03);
#158=ELLIPSE('',#22923,0.042426406871193,0.03);
#159=ELLIPSE('',#22925,0.042426406871193,0.03);
#160=B_SPLINE_CURVE_WITH_KNOTS('',3,(#29216,#29217,#29218,#29219,#29220,
#29221),.UNSPECIFIED.,.F.,.F.,(4,2,4),(0.,0.0012621984741632,0.00245135022733681),
 .UNSPECIFIED.);
#161=B_SPLINE_CURVE_WITH_KNOTS('',3,(#29223,#29224,#29225,#29226),
 .UNSPECIFIED.,.F.,.F.,(4,4),(-0.00670555638261397,3.58057701160236E-5),
 .UNSPECIFIED.);
#162=B_SPLINE_CURVE_WITH_KNOTS('',3,(#29227,#29228,#29229,#29230),
 .UNSPECIFIED.,.F.,.F.,(4,4),(-3.58057701160236E-5,0.00624826663947591),
 .UNSPECIFIED.);
#163=B_SPLINE_CURVE_WITH_KNOTS('',3,(#29254,#29255,#29256,#29257),
 .UNSPECIFIED.,.F.,.F.,(4,4),(-0.0451688602317767,-0.0340508445743635),
 .UNSPECIFIED.);
#164=B_SPLINE_CURVE_WITH_KNOTS('',3,(#29258,#29259,#29260,#29261,#29262,
#29263,#29264,#29265,#29266,#29267,#29268,#29269,#29270,#29271,#29272,#29273,
#29274,#29275,#29276),.UNSPECIFIED.,.F.,.F.,(4,3,3,3,3,3,4),(0.00104729407757069,
0.0032943996749379,0.00465103477214823,0.00620451029032153,0.00794712896561768,
0.0102593525268875,0.0113865319116133),.UNSPECIFIED.);
#165=B_SPLINE_CURVE_WITH_KNOTS('',3,(#29304,#29305,#29306,#29307,#29308,
#29309,#29310,#29311,#29312,#29313,#29314,#29315,#29316,#29317,#29318,#29319),
 .UNSPECIFIED.,.F.,.F.,(4,3,3,3,3,4),(0.,0.00227355553913871,0.00384393677418079,
0.00616266083250286,0.00657292899790936,0.00915360226779906),
 .UNSPECIFIED.);
#166=B_SPLINE_CURVE_WITH_KNOTS('',3,(#29321,#29322,#29323,#29324),
 .UNSPECIFIED.,.F.,.F.,(4,4),(-0.0724083176726807,-0.0697541971159744),
 .UNSPECIFIED.);
#167=B_SPLINE_CURVE_WITH_KNOTS('',3,(#31157,#31158,#31159,#31160,#31161,
#31162,#31163,#31164,#31165,#31166,#31167,#31168,#31169,#31170,#31171,#31172,
#31173,#31174,#31175,#31176,#31177,#31178,#31179,#31180,#31181,#31182,#31183,
#31184,#31185,#31186,#31187),.UNSPECIFIED.,.F.,.F.,(4,3,3,3,3,3,3,3,3,3,
4),(0.,0.162519848023156,0.220987810027856,0.359640710709687,0.421456092933525,
0.566253487375336,0.597146304321065,0.743769289533753,0.788524175917883,
0.921389226345548,1.),.UNSPECIFIED.);
#168=B_SPLINE_CURVE_WITH_KNOTS('',3,(#31191,#31192,#31193,#31194,#31195,
#31196,#31197,#31198,#31199,#31200,#31201,#31202,#31203,#31204,#31205,#31206,
#31207,#31208,#31209,#31210,#31211,#31212,#31213,#31214,#31215,#31216,#31217,
#31218,#31219,#31220,#31221),.UNSPECIFIED.,.F.,.F.,(4,3,3,3,3,3,3,3,3,3,
4),(0.,0.162519789966523,0.220987796595749,0.359640682919986,0.421456069699387,
0.566253459860042,0.597146276285561,0.743769258819406,0.788524151257466,
0.92138921148716,1.),.UNSPECIFIED.);
#169=B_SPLINE_CURVE_WITH_KNOTS('',3,(#31289,#31290,#31291,#31292,#31293,
#31294,#31295,#31296,#31297,#31298,#31299,#31300,#31301,#31302,#31303,#31304,
#31305,#31306,#31307,#31308,#31309,#31310,#31311,#31312,#31313,#31314,#31315,
#31316,#31317,#31318,#31319),.UNSPECIFIED.,.F.,.F.,(4,3,3,3,3,3,3,3,3,3,
4),(0.,0.162519848063068,0.22098780081195,0.359640697313391,0.421456077388914,
0.566253468888809,0.597146286656927,0.743769273603571,0.788524162196296,
0.921389218952666,1.),.UNSPECIFIED.);
#170=B_SPLINE_CURVE_WITH_KNOTS('',3,(#31321,#31322,#31323,#31324,#31325,
#31326,#31327,#31328,#31329,#31330,#31331,#31332,#31333,#31334,#31335,#31336,
#31337,#31338,#31339,#31340,#31341,#31342,#31343,#31344,#31345,#31346,#31347,
#31348,#31349,#31350,#31351),.UNSPECIFIED.,.F.,.F.,(4,3,3,3,3,3,3,3,3,3,
4),(0.,0.162597918561377,0.220876704465142,0.359682547421679,0.42132411307809,
0.565960959944863,0.596946026920827,0.7438179294486,0.788215236256873,0.921101160977258,
1.),.UNSPECIFIED.);
#171=B_SPLINE_CURVE_WITH_KNOTS('',3,(#31355,#31356,#31357,#31358,#31359,
#31360,#31361,#31362,#31363,#31364,#31365,#31366,#31367,#31368,#31369,#31370,
#31371,#31372,#31373,#31374,#31375,#31376,#31377,#31378,#31379,#31380,#31381,
#31382,#31383,#31384,#31385),.UNSPECIFIED.,.F.,.F.,(4,3,3,3,3,3,3,3,3,3,
4),(0.,0.162597917612273,0.2208766943954,0.359682531923093,0.421324096126892,
0.565960940853415,0.596946007739589,0.743817909893292,0.788215221395135,
0.921101152996977,1.),.UNSPECIFIED.);
#172=B_SPLINE_CURVE_WITH_KNOTS('',3,(#31387,#31388,#31389,#31390,#31391,
#31392,#31393,#31394,#31395,#31396,#31397,#31398,#31399,#31400,#31401,#31402,
#31403,#31404,#31405,#31406,#31407,#31408,#31409,#31410,#31411,#31412,#31413,
#31414,#31415,#31416,#31417),.UNSPECIFIED.,.F.,.F.,(4,3,3,3,3,3,3,3,3,3,
4),(0.,0.162597879964245,0.220876703688174,0.359682543944807,0.421324110388084,
0.565960952186122,0.596946020694715,0.743817924350239,0.788215226181709,
0.921101152815133,1.),.UNSPECIFIED.);
#173=B_SPLINE_CURVE_WITH_KNOTS('',3,(#31512,#31513,#31514,#31515,#31516,
#31517,#31518,#31519,#31520,#31521,#31522,#31523,#31524,#31525,#31526,#31527,
#31528,#31529,#31530,#31531,#31532,#31533,#31534,#31535,#31536,#31537,#31538,
#31539,#31540,#31541,#31542),.UNSPECIFIED.,.F.,.F.,(4,3,3,3,3,3,3,3,3,3,
4),(0.,0.162519848030261,0.220987800845222,0.359640697150785,0.421456077705295,
0.566253469667994,0.597146287503535,0.743769275012977,0.788524163616517,
0.921389220089778,1.),.UNSPECIFIED.);
#174=B_SPLINE_CURVE_WITH_KNOTS('',3,(#31543,#31544,#31545,#31546,#31547,
#31548,#31549,#31550,#31551,#31552,#31553,#31554,#31555,#31556,#31557,#31558,
#31559,#31560,#31561,#31562,#31563,#31564,#31565,#31566,#31567,#31568,#31569,
#31570,#31571,#31572,#31573),.UNSPECIFIED.,.F.,.F.,(4,3,3,3,3,3,3,3,3,3,
4),(0.,0.170110772767216,0.22513542411929,0.367398825990855,0.427272769960692,
0.571532803408944,0.601266642166358,0.744392603377589,0.78773745588484,
0.91893344337677,1.),.UNSPECIFIED.);
#175=B_SPLINE_CURVE_WITH_KNOTS('',3,(#31809,#31810,#31811,#31812,#31813,
#31814,#31815,#31816,#31817,#31818,#31819,#31820,#31821,#31822,#31823,#31824,
#31825,#31826),.UNSPECIFIED.,.F.,.F.,(4,2,2,2,2,2,2,2,4),(-0.422685484634297,
-0.421236626674277,-0.418456953224897,-0.416628094560144,-0.416101798179392,
-0.415690961341788,-0.414651636269887,-0.41246423137286,-0.41143943411945),
 .UNSPECIFIED.);
#176=B_SPLINE_CURVE_WITH_KNOTS('',3,(#31845,#31846,#31847,#31848,#31849,
#31850,#31851,#31852,#31853,#31854,#31855,#31856,#31857,#31858,#31859,#31860,
#31861,#31862),.UNSPECIFIED.,.F.,.F.,(4,2,2,2,2,2,2,2,4),(0.0083240144306348,
0.00975015269897515,0.0118615401268669,0.0124554478458604,0.0129004257529023,
0.0147693850864014,0.0170272044776519,0.0192850238689025,0.0195942117397919),
 .UNSPECIFIED.);
#177=B_SPLINE_CURVE_WITH_KNOTS('',3,(#31864,#31865,#31866,#31867,#31868,
#31869,#31870,#31871,#31872,#31873,#31874,#31875,#31876,#31877,#31878,#31879,
#31880,#31881),.UNSPECIFIED.,.F.,.F.,(4,2,2,2,2,2,2,2,4),(0.409038999960357,
0.410128519366046,0.412464231372861,0.414651636269889,0.41569096134179,
0.416101798179394,0.416628094560145,0.418456953224898,0.420249521309763),
 .UNSPECIFIED.);
#178=B_SPLINE_CURVE_WITH_KNOTS('',3,(#31911,#31912,#31913,#31914,#31915,
#31916,#31917,#31918,#31919,#31920,#31921,#31922,#31923,#31924,#31925,#31926,
#31927,#31928),.UNSPECIFIED.,.F.,.F.,(4,2,2,2,2,2,2,2,4),(-0.422685484634297,
-0.421236626674277,-0.418456953224897,-0.416628094560144,-0.416101798179392,
-0.415690961341788,-0.414651636269887,-0.41246423137286,-0.41143943411945),
 .UNSPECIFIED.);
#179=B_SPLINE_CURVE_WITH_KNOTS('',3,(#31947,#31948,#31949,#31950,#31951,
#31952,#31953,#31954,#31955,#31956,#31957,#31958,#31959,#31960,#31961,#31962,
#31963,#31964),.UNSPECIFIED.,.F.,.F.,(4,2,2,2,2,2,2,2,4),(0.0083240144306348,
0.00975015269897515,0.0118615401268669,0.0124554478458604,0.0129004257529023,
0.0147693850864014,0.0170272044776519,0.0192850238689025,0.0195942117397919),
 .UNSPECIFIED.);
#180=B_SPLINE_CURVE_WITH_KNOTS('',3,(#31966,#31967,#31968,#31969,#31970,
#31971,#31972,#31973,#31974,#31975,#31976,#31977,#31978,#31979,#31980,#31981,
#31982,#31983),.UNSPECIFIED.,.F.,.F.,(4,2,2,2,2,2,2,2,4),(-0.420249521309763,
-0.418456953224898,-0.416628094560145,-0.416101798179394,-0.41569096134179,
-0.414651636269889,-0.412464231372861,-0.410128519366046,-0.409038999960357),
 .UNSPECIFIED.);
#181=B_SPLINE_CURVE_WITH_KNOTS('',3,(#32002,#32003,#32004,#32005,#32006,
#32007,#32008,#32009,#32010,#32011,#32012,#32013,#32014,#32015,#32016,#32017,
#32018,#32019),.UNSPECIFIED.,.F.,.F.,(4,2,2,2,2,2,2,2,4),(-0.233478771928897,
-0.232389252523208,-0.230053540516392,-0.227866135619365,-0.226826810547464,
-0.22641597370986,-0.225889677329108,-0.224060818664355,-0.222268250579491),
 .UNSPECIFIED.);
#182=B_SPLINE_CURVE_WITH_KNOTS('',3,(#32065,#32066,#32067,#32068,#32069,
#32070,#32071,#32072,#32073,#32074,#32075,#32076,#32077,#32078,#32079,#32080,
#32081,#32082),.UNSPECIFIED.,.F.,.F.,(4,2,2,2,2,2,2,2,4),(-0.233478771928897,
-0.232389252523208,-0.230053540516392,-0.227866135619365,-0.226826810547464,
-0.22641597370986,-0.225889677329108,-0.224060818664355,-0.222268250579491),
 .UNSPECIFIED.);
#183=B_SPLINE_CURVE_WITH_KNOTS('',2,(#33352,#33353,#33354),
 .UNSPECIFIED.,.F.,.F.,(3,3),(0.,1.),.UNSPECIFIED.);
#184=B_SPLINE_CURVE_WITH_KNOTS('',2,(#33358,#33359,#33360),
 .UNSPECIFIED.,.F.,.F.,(3,3),(0.,1.),.UNSPECIFIED.);
#185=B_SPLINE_CURVE_WITH_KNOTS('',2,(#33375,#33376,#33377),
 .UNSPECIFIED.,.F.,.F.,(3,3),(0.,1.),.UNSPECIFIED.);
#186=B_SPLINE_CURVE_WITH_KNOTS('',2,(#33379,#33380,#33381),
 .UNSPECIFIED.,.F.,.F.,(3,3),(0.,1.),.UNSPECIFIED.);
#187=B_SPLINE_CURVE_WITH_KNOTS('',2,(#33390,#33391,#33392),
 .UNSPECIFIED.,.F.,.F.,(3,3),(0.,1.),.UNSPECIFIED.);
#188=B_SPLINE_CURVE_WITH_KNOTS('',2,(#33394,#33395,#33396),
 .UNSPECIFIED.,.F.,.F.,(3,3),(0.,1.),.UNSPECIFIED.);
#189=B_SPLINE_CURVE_WITH_KNOTS('',2,(#33411,#33412,#33413),
 .UNSPECIFIED.,.F.,.F.,(3,3),(0.,1.),.UNSPECIFIED.);
#190=B_SPLINE_CURVE_WITH_KNOTS('',2,(#33415,#33416,#33417),
 .UNSPECIFIED.,.F.,.F.,(3,3),(0.,1.),.UNSPECIFIED.);
#191=B_SPLINE_CURVE_WITH_KNOTS('',2,(#33426,#33427,#33428),
 .UNSPECIFIED.,.F.,.F.,(3,3),(0.,1.),.UNSPECIFIED.);
#192=B_SPLINE_CURVE_WITH_KNOTS('',2,(#33430,#33431,#33432),
 .UNSPECIFIED.,.F.,.F.,(3,3),(0.,1.),.UNSPECIFIED.);
#193=B_SPLINE_CURVE_WITH_KNOTS('',2,(#33453,#33454,#33455),
 .UNSPECIFIED.,.F.,.F.,(3,3),(0.,1.),.UNSPECIFIED.);
#194=B_SPLINE_CURVE_WITH_KNOTS('',2,(#33457,#33458,#33459),
 .UNSPECIFIED.,.F.,.F.,(3,3),(0.,1.),.UNSPECIFIED.);
#195=B_SPLINE_CURVE_WITH_KNOTS('',2,(#33470,#33471,#33472,#33473),
 .UNSPECIFIED.,.F.,.F.,(3,1,3),(0.,1.,2.),.UNSPECIFIED.);
#196=B_SPLINE_CURVE_WITH_KNOTS('',2,(#33475,#33476,#33477,#33478),
 .UNSPECIFIED.,.F.,.F.,(3,1,3),(0.,1.,2.),.UNSPECIFIED.);
#197=B_SPLINE_CURVE_WITH_KNOTS('',2,(#33487,#33488,#33489),
 .UNSPECIFIED.,.F.,.F.,(3,3),(0.,1.),.UNSPECIFIED.);
#198=B_SPLINE_CURVE_WITH_KNOTS('',2,(#33491,#33492,#33493),
 .UNSPECIFIED.,.F.,.F.,(3,3),(0.,1.),.UNSPECIFIED.);
#199=B_SPLINE_CURVE_WITH_KNOTS('',2,(#33502,#33503,#33504),
 .UNSPECIFIED.,.F.,.F.,(3,3),(0.,1.),.UNSPECIFIED.);
#200=B_SPLINE_CURVE_WITH_KNOTS('',2,(#33506,#33507,#33508),
 .UNSPECIFIED.,.F.,.F.,(3,3),(0.,1.),.UNSPECIFIED.);
#201=B_SPLINE_CURVE_WITH_KNOTS('',2,(#33517,#33518,#33519),
 .UNSPECIFIED.,.F.,.F.,(3,3),(0.,1.),.UNSPECIFIED.);
#202=B_SPLINE_CURVE_WITH_KNOTS('',2,(#33521,#33522,#33523),
 .UNSPECIFIED.,.F.,.F.,(3,3),(0.,1.),.UNSPECIFIED.);
#203=B_SPLINE_CURVE_WITH_KNOTS('',2,(#33532,#33533,#33534),
 .UNSPECIFIED.,.F.,.F.,(3,3),(0.,1.),.UNSPECIFIED.);
#204=B_SPLINE_CURVE_WITH_KNOTS('',2,(#33536,#33537,#33538),
 .UNSPECIFIED.,.F.,.F.,(3,3),(0.,1.),.UNSPECIFIED.);
#205=B_SPLINE_CURVE_WITH_KNOTS('',2,(#33547,#33548,#33549),
 .UNSPECIFIED.,.F.,.F.,(3,3),(0.,1.),.UNSPECIFIED.);
#206=B_SPLINE_CURVE_WITH_KNOTS('',2,(#33551,#33552,#33553),
 .UNSPECIFIED.,.F.,.F.,(3,3),(0.,1.),.UNSPECIFIED.);
#207=B_SPLINE_CURVE_WITH_KNOTS('',2,(#33562,#33563,#33564),
 .UNSPECIFIED.,.F.,.F.,(3,3),(0.,1.),.UNSPECIFIED.);
#208=B_SPLINE_CURVE_WITH_KNOTS('',2,(#33566,#33567,#33568),
 .UNSPECIFIED.,.F.,.F.,(3,3),(0.,1.),.UNSPECIFIED.);
#209=B_SPLINE_CURVE_WITH_KNOTS('',2,(#33577,#33578,#33579),
 .UNSPECIFIED.,.F.,.F.,(3,3),(0.,1.),.UNSPECIFIED.);
#210=B_SPLINE_CURVE_WITH_KNOTS('',2,(#33581,#33582,#33583),
 .UNSPECIFIED.,.F.,.F.,(3,3),(0.,1.),.UNSPECIFIED.);
#211=B_SPLINE_CURVE_WITH_KNOTS('',2,(#33592,#33593,#33594),
 .UNSPECIFIED.,.F.,.F.,(3,3),(0.,1.),.UNSPECIFIED.);
#212=B_SPLINE_CURVE_WITH_KNOTS('',2,(#33596,#33597,#33598),
 .UNSPECIFIED.,.F.,.F.,(3,3),(0.,1.),.UNSPECIFIED.);
#213=B_SPLINE_CURVE_WITH_KNOTS('',2,(#33609,#33610,#33611,#33612),
 .UNSPECIFIED.,.F.,.F.,(3,1,3),(0.,1.,2.),.UNSPECIFIED.);
#214=B_SPLINE_CURVE_WITH_KNOTS('',2,(#33614,#33615,#33616,#33617),
 .UNSPECIFIED.,.F.,.F.,(3,1,3),(0.,1.,2.),.UNSPECIFIED.);
#215=B_SPLINE_CURVE_WITH_KNOTS('',2,(#33626,#33627,#33628),
 .UNSPECIFIED.,.F.,.F.,(3,3),(0.,1.),.UNSPECIFIED.);
#216=B_SPLINE_CURVE_WITH_KNOTS('',2,(#33630,#33631,#33632),
 .UNSPECIFIED.,.F.,.F.,(3,3),(0.,1.),.UNSPECIFIED.);
#217=B_SPLINE_CURVE_WITH_KNOTS('',2,(#33641,#33642,#33643),
 .UNSPECIFIED.,.F.,.F.,(3,3),(0.,1.),.UNSPECIFIED.);
#218=B_SPLINE_CURVE_WITH_KNOTS('',2,(#33645,#33646,#33647),
 .UNSPECIFIED.,.F.,.F.,(3,3),(0.,1.),.UNSPECIFIED.);
#219=B_SPLINE_CURVE_WITH_KNOTS('',2,(#33656,#33657,#33658),
 .UNSPECIFIED.,.F.,.F.,(3,3),(0.,1.),.UNSPECIFIED.);
#220=B_SPLINE_CURVE_WITH_KNOTS('',2,(#33660,#33661,#33662),
 .UNSPECIFIED.,.F.,.F.,(3,3),(0.,1.),.UNSPECIFIED.);
#221=B_SPLINE_CURVE_WITH_KNOTS('',2,(#33671,#33672,#33673),
 .UNSPECIFIED.,.F.,.F.,(3,3),(0.,1.),.UNSPECIFIED.);
#222=B_SPLINE_CURVE_WITH_KNOTS('',2,(#33675,#33676,#33677),
 .UNSPECIFIED.,.F.,.F.,(3,3),(0.,1.),.UNSPECIFIED.);
#223=B_SPLINE_CURVE_WITH_KNOTS('',2,(#33685,#33686,#33687),
 .UNSPECIFIED.,.F.,.F.,(3,3),(0.,1.),.UNSPECIFIED.);
#224=B_SPLINE_CURVE_WITH_KNOTS('',2,(#33688,#33689,#33690),
 .UNSPECIFIED.,.F.,.F.,(3,3),(0.,1.),.UNSPECIFIED.);
#225=B_SPLINE_CURVE_WITH_KNOTS('',2,(#33708,#33709,#33710),
 .UNSPECIFIED.,.F.,.F.,(3,3),(0.,1.),.UNSPECIFIED.);
#226=B_SPLINE_CURVE_WITH_KNOTS('',2,(#33712,#33713,#33714),
 .UNSPECIFIED.,.F.,.F.,(3,3),(0.,1.),.UNSPECIFIED.);
#227=B_SPLINE_CURVE_WITH_KNOTS('',2,(#33723,#33724,#33725),
 .UNSPECIFIED.,.F.,.F.,(3,3),(0.,1.),.UNSPECIFIED.);
#228=B_SPLINE_CURVE_WITH_KNOTS('',2,(#33727,#33728,#33729),
 .UNSPECIFIED.,.F.,.F.,(3,3),(0.,1.),.UNSPECIFIED.);
#229=B_SPLINE_CURVE_WITH_KNOTS('',2,(#33744,#33745,#33746),
 .UNSPECIFIED.,.F.,.F.,(3,3),(0.,1.),.UNSPECIFIED.);
#230=B_SPLINE_CURVE_WITH_KNOTS('',2,(#33748,#33749,#33750),
 .UNSPECIFIED.,.F.,.F.,(3,3),(0.,1.),.UNSPECIFIED.);
#231=B_SPLINE_CURVE_WITH_KNOTS('',2,(#33758,#33759,#33760),
 .UNSPECIFIED.,.F.,.F.,(3,3),(0.,1.),.UNSPECIFIED.);
#232=B_SPLINE_CURVE_WITH_KNOTS('',2,(#33761,#33762,#33763),
 .UNSPECIFIED.,.F.,.F.,(3,3),(0.,1.),.UNSPECIFIED.);
#233=B_SPLINE_CURVE_WITH_KNOTS('',2,(#33773,#33774,#33775),
 .UNSPECIFIED.,.F.,.F.,(3,3),(0.,1.),.UNSPECIFIED.);
#234=B_SPLINE_CURVE_WITH_KNOTS('',2,(#33779,#33780,#33781),
 .UNSPECIFIED.,.F.,.F.,(3,3),(0.,1.),.UNSPECIFIED.);
#235=B_SPLINE_CURVE_WITH_KNOTS('',2,(#33790,#33791,#33792),
 .UNSPECIFIED.,.F.,.F.,(3,3),(0.,1.),.UNSPECIFIED.);
#236=B_SPLINE_CURVE_WITH_KNOTS('',2,(#33795,#33796,#33797),
 .UNSPECIFIED.,.F.,.F.,(3,3),(0.,1.),.UNSPECIFIED.);
#237=B_SPLINE_CURVE_WITH_KNOTS('',2,(#33805,#33806,#33807),
 .UNSPECIFIED.,.F.,.F.,(3,3),(0.,1.),.UNSPECIFIED.);
#238=B_SPLINE_CURVE_WITH_KNOTS('',2,(#33810,#33811,#33812),
 .UNSPECIFIED.,.F.,.F.,(3,3),(0.,1.),.UNSPECIFIED.);
#239=B_SPLINE_CURVE_WITH_KNOTS('',2,(#33820,#33821,#33822),
 .UNSPECIFIED.,.F.,.F.,(3,3),(0.,1.),.UNSPECIFIED.);
#240=B_SPLINE_CURVE_WITH_KNOTS('',2,(#33825,#33826,#33827),
 .UNSPECIFIED.,.F.,.F.,(3,3),(0.,1.),.UNSPECIFIED.);
#241=B_SPLINE_CURVE_WITH_KNOTS('',2,(#33835,#33836,#33837),
 .UNSPECIFIED.,.F.,.F.,(3,3),(0.,1.),.UNSPECIFIED.);
#242=B_SPLINE_CURVE_WITH_KNOTS('',2,(#33840,#33841,#33842),
 .UNSPECIFIED.,.F.,.F.,(3,3),(0.,1.),.UNSPECIFIED.);
#243=B_SPLINE_CURVE_WITH_KNOTS('',2,(#33850,#33851,#33852),
 .UNSPECIFIED.,.F.,.F.,(3,3),(0.,1.),.UNSPECIFIED.);
#244=B_SPLINE_CURVE_WITH_KNOTS('',2,(#33855,#33856,#33857),
 .UNSPECIFIED.,.F.,.F.,(3,3),(0.,1.),.UNSPECIFIED.);
#245=B_SPLINE_CURVE_WITH_KNOTS('',2,(#33865,#33866,#33867),
 .UNSPECIFIED.,.F.,.F.,(3,3),(0.,1.),.UNSPECIFIED.);
#246=B_SPLINE_CURVE_WITH_KNOTS('',2,(#33870,#33871,#33872),
 .UNSPECIFIED.,.F.,.F.,(3,3),(0.,1.),.UNSPECIFIED.);
#247=B_SPLINE_CURVE_WITH_KNOTS('',2,(#33879,#33880,#33881),
 .UNSPECIFIED.,.F.,.F.,(3,3),(0.,1.),.UNSPECIFIED.);
#248=B_SPLINE_CURVE_WITH_KNOTS('',2,(#33882,#33883,#33884),
 .UNSPECIFIED.,.F.,.F.,(3,3),(0.,1.),.UNSPECIFIED.);
#249=B_SPLINE_CURVE_WITH_KNOTS('',2,(#33893,#33894,#33895),
 .UNSPECIFIED.,.F.,.F.,(3,3),(0.,1.),.UNSPECIFIED.);
#250=B_SPLINE_CURVE_WITH_KNOTS('',2,(#33899,#33900,#33901),
 .UNSPECIFIED.,.F.,.F.,(3,3),(0.,1.),.UNSPECIFIED.);
#251=B_SPLINE_CURVE_WITH_KNOTS('',2,(#33910,#33911,#33912),
 .UNSPECIFIED.,.F.,.F.,(3,3),(0.,1.),.UNSPECIFIED.);
#252=B_SPLINE_CURVE_WITH_KNOTS('',2,(#33914,#33915,#33916),
 .UNSPECIFIED.,.F.,.F.,(3,3),(0.,1.),.UNSPECIFIED.);
#253=B_SPLINE_CURVE_WITH_KNOTS('',2,(#33925,#33926,#33927),
 .UNSPECIFIED.,.F.,.F.,(3,3),(0.,1.),.UNSPECIFIED.);
#254=B_SPLINE_CURVE_WITH_KNOTS('',2,(#33929,#33930,#33931),
 .UNSPECIFIED.,.F.,.F.,(3,3),(0.,1.),.UNSPECIFIED.);
#255=B_SPLINE_CURVE_WITH_KNOTS('',2,(#33940,#33941,#33942),
 .UNSPECIFIED.,.F.,.F.,(3,3),(0.,1.),.UNSPECIFIED.);
#256=B_SPLINE_CURVE_WITH_KNOTS('',2,(#33944,#33945,#33946),
 .UNSPECIFIED.,.F.,.F.,(3,3),(0.,1.),.UNSPECIFIED.);
#257=B_SPLINE_CURVE_WITH_KNOTS('',2,(#33955,#33956,#33957),
 .UNSPECIFIED.,.F.,.F.,(3,3),(0.,1.),.UNSPECIFIED.);
#258=B_SPLINE_CURVE_WITH_KNOTS('',2,(#33959,#33960,#33961),
 .UNSPECIFIED.,.F.,.F.,(3,3),(0.,1.),.UNSPECIFIED.);
#259=B_SPLINE_CURVE_WITH_KNOTS('',2,(#33970,#33971,#33972),
 .UNSPECIFIED.,.F.,.F.,(3,3),(0.,1.),.UNSPECIFIED.);
#260=B_SPLINE_CURVE_WITH_KNOTS('',2,(#33974,#33975,#33976),
 .UNSPECIFIED.,.F.,.F.,(3,3),(0.,1.),.UNSPECIFIED.);
#261=B_SPLINE_CURVE_WITH_KNOTS('',2,(#33985,#33986,#33987),
 .UNSPECIFIED.,.F.,.F.,(3,3),(0.,1.),.UNSPECIFIED.);
#262=B_SPLINE_CURVE_WITH_KNOTS('',2,(#33989,#33990,#33991),
 .UNSPECIFIED.,.F.,.F.,(3,3),(0.,1.),.UNSPECIFIED.);
#263=B_SPLINE_CURVE_WITH_KNOTS('',2,(#33999,#34000,#34001),
 .UNSPECIFIED.,.F.,.F.,(3,3),(0.,1.),.UNSPECIFIED.);
#264=B_SPLINE_CURVE_WITH_KNOTS('',2,(#34002,#34003,#34004),
 .UNSPECIFIED.,.F.,.F.,(3,3),(0.,1.),.UNSPECIFIED.);
#265=B_SPLINE_SURFACE_WITH_KNOTS('',3,3,((#29198,#29199,#29200,#29201),
(#29202,#29203,#29204,#29205),(#29206,#29207,#29208,#29209),(#29210,#29211,
#29212,#29213)),.UNSPECIFIED.,.F.,.F.,.F.,(4,4),(4,4),(0.,1.),(-3.58057701160236E-5,
0.00670555638261397),.UNSPECIFIED.);
#266=B_SPLINE_SURFACE_WITH_KNOTS('',3,3,((#29231,#29232,#29233,#29234),
(#29235,#29236,#29237,#29238),(#29239,#29240,#29241,#29242),(#29243,#29244,
#29245,#29246),(#29247,#29248,#29249,#29250)),.UNSPECIFIED.,.F.,.F.,.F.,
(4,1,4),(4,4),(0.,0.571428571428571,1.),(0.0340508445743635,0.0451688602317767),
 .UNSPECIFIED.);
#267=B_SPLINE_SURFACE_WITH_KNOTS('',3,3,((#29287,#29288,#29289,#29290),
(#29291,#29292,#29293,#29294),(#29295,#29296,#29297,#29298),(#29299,#29300,
#29301,#29302)),.UNSPECIFIED.,.F.,.F.,.F.,(4,4),(4,4),(0.,1.),(0.0697541971159744,
0.0724083176726807),.UNSPECIFIED.);
#268=B_SPLINE_SURFACE_WITH_KNOTS('',2,1,((#33344,#33345),(#33346,#33347),
(#33348,#33349)),.UNSPECIFIED.,.F.,.F.,.F.,(3,3),(2,2),(0.,1.),(0.,0.0006),
 .UNSPECIFIED.);
#269=B_SPLINE_SURFACE_WITH_KNOTS('',2,1,((#33368,#33369),(#33370,#33371),
(#33372,#33373)),.UNSPECIFIED.,.F.,.F.,.F.,(3,3),(2,2),(0.,1.),(0.,0.0006),
 .UNSPECIFIED.);
#270=B_SPLINE_SURFACE_WITH_KNOTS('',2,1,((#33383,#33384),(#33385,#33386),
(#33387,#33388)),.UNSPECIFIED.,.F.,.F.,.F.,(3,3),(2,2),(0.,1.),(0.,0.0006),
 .UNSPECIFIED.);
#271=B_SPLINE_SURFACE_WITH_KNOTS('',2,1,((#33404,#33405),(#33406,#33407),
(#33408,#33409)),.UNSPECIFIED.,.F.,.F.,.F.,(3,3),(2,2),(0.,1.),(0.,0.0006),
 .UNSPECIFIED.);
#272=B_SPLINE_SURFACE_WITH_KNOTS('',2,1,((#33419,#33420),(#33421,#33422),
(#33423,#33424)),.UNSPECIFIED.,.F.,.F.,.F.,(3,3),(2,2),(0.,1.),(0.,0.0006),
 .UNSPECIFIED.);
#273=B_SPLINE_SURFACE_WITH_KNOTS('',2,1,((#33446,#33447),(#33448,#33449),
(#33450,#33451)),.UNSPECIFIED.,.F.,.F.,.F.,(3,3),(2,2),(0.,1.),(0.,0.0006),
 .UNSPECIFIED.);
#274=B_SPLINE_SURFACE_WITH_KNOTS('',2,1,((#33461,#33462),(#33463,#33464),
(#33465,#33466),(#33467,#33468)),.UNSPECIFIED.,.F.,.F.,.F.,(3,1,3),(2,2),
(0.,1.,2.),(0.,0.0006),.UNSPECIFIED.);
#275=B_SPLINE_SURFACE_WITH_KNOTS('',2,1,((#33480,#33481),(#33482,#33483),
(#33484,#33485)),.UNSPECIFIED.,.F.,.F.,.F.,(3,3),(2,2),(0.,1.),(0.,0.0006),
 .UNSPECIFIED.);
#276=B_SPLINE_SURFACE_WITH_KNOTS('',2,1,((#33495,#33496),(#33497,#33498),
(#33499,#33500)),.UNSPECIFIED.,.F.,.F.,.F.,(3,3),(2,2),(0.,1.),(0.,0.0006),
 .UNSPECIFIED.);
#277=B_SPLINE_SURFACE_WITH_KNOTS('',2,1,((#33510,#33511),(#33512,#33513),
(#33514,#33515)),.UNSPECIFIED.,.F.,.F.,.F.,(3,3),(2,2),(0.,1.),(0.,0.0006),
 .UNSPECIFIED.);
#278=B_SPLINE_SURFACE_WITH_KNOTS('',2,1,((#33525,#33526),(#33527,#33528),
(#33529,#33530)),.UNSPECIFIED.,.F.,.F.,.F.,(3,3),(2,2),(0.,1.),(0.,0.0006),
 .UNSPECIFIED.);
#279=B_SPLINE_SURFACE_WITH_KNOTS('',2,1,((#33540,#33541),(#33542,#33543),
(#33544,#33545)),.UNSPECIFIED.,.F.,.F.,.F.,(3,3),(2,2),(0.,1.),(0.,0.0006),
 .UNSPECIFIED.);
#280=B_SPLINE_SURFACE_WITH_KNOTS('',2,1,((#33555,#33556),(#33557,#33558),
(#33559,#33560)),.UNSPECIFIED.,.F.,.F.,.F.,(3,3),(2,2),(0.,1.),(0.,0.0006),
 .UNSPECIFIED.);
#281=B_SPLINE_SURFACE_WITH_KNOTS('',2,1,((#33570,#33571),(#33572,#33573),
(#33574,#33575)),.UNSPECIFIED.,.F.,.F.,.F.,(3,3),(2,2),(0.,1.),(0.,0.0006),
 .UNSPECIFIED.);
#282=B_SPLINE_SURFACE_WITH_KNOTS('',2,1,((#33585,#33586),(#33587,#33588),
(#33589,#33590)),.UNSPECIFIED.,.F.,.F.,.F.,(3,3),(2,2),(0.,1.),(0.,0.0006),
 .UNSPECIFIED.);
#283=B_SPLINE_SURFACE_WITH_KNOTS('',2,1,((#33600,#33601),(#33602,#33603),
(#33604,#33605),(#33606,#33607)),.UNSPECIFIED.,.F.,.F.,.F.,(3,1,3),(2,2),
(0.,1.,2.),(0.,0.0006),.UNSPECIFIED.);
#284=B_SPLINE_SURFACE_WITH_KNOTS('',2,1,((#33619,#33620),(#33621,#33622),
(#33623,#33624)),.UNSPECIFIED.,.F.,.F.,.F.,(3,3),(2,2),(0.,1.),(0.,0.0006),
 .UNSPECIFIED.);
#285=B_SPLINE_SURFACE_WITH_KNOTS('',2,1,((#33634,#33635),(#33636,#33637),
(#33638,#33639)),.UNSPECIFIED.,.F.,.F.,.F.,(3,3),(2,2),(0.,1.),(0.,0.0006),
 .UNSPECIFIED.);
#286=B_SPLINE_SURFACE_WITH_KNOTS('',2,1,((#33649,#33650),(#33651,#33652),
(#33653,#33654)),.UNSPECIFIED.,.F.,.F.,.F.,(3,3),(2,2),(0.,1.),(0.,0.0006),
 .UNSPECIFIED.);
#287=B_SPLINE_SURFACE_WITH_KNOTS('',2,1,((#33664,#33665),(#33666,#33667),
(#33668,#33669)),.UNSPECIFIED.,.F.,.F.,.F.,(3,3),(2,2),(0.,1.),(0.,0.0006),
 .UNSPECIFIED.);
#288=B_SPLINE_SURFACE_WITH_KNOTS('',2,1,((#33679,#33680),(#33681,#33682),
(#33683,#33684)),.UNSPECIFIED.,.F.,.F.,.F.,(3,3),(2,2),(0.,1.),(0.,0.0006),
 .UNSPECIFIED.);
#289=B_SPLINE_SURFACE_WITH_KNOTS('',2,1,((#33701,#33702),(#33703,#33704),
(#33705,#33706)),.UNSPECIFIED.,.F.,.F.,.F.,(3,3),(2,2),(0.,1.),(0.,0.0006),
 .UNSPECIFIED.);
#290=B_SPLINE_SURFACE_WITH_KNOTS('',2,1,((#33716,#33717),(#33718,#33719),
(#33720,#33721)),.UNSPECIFIED.,.F.,.F.,.F.,(3,3),(2,2),(0.,1.),(0.,0.0006),
 .UNSPECIFIED.);
#291=B_SPLINE_SURFACE_WITH_KNOTS('',2,1,((#33737,#33738),(#33739,#33740),
(#33741,#33742)),.UNSPECIFIED.,.F.,.F.,.F.,(3,3),(2,2),(0.,1.),(0.,0.0006),
 .UNSPECIFIED.);
#292=B_SPLINE_SURFACE_WITH_KNOTS('',2,1,((#33752,#33753),(#33754,#33755),
(#33756,#33757)),.UNSPECIFIED.,.F.,.F.,.F.,(3,3),(2,2),(0.,1.),(0.,0.0006),
 .UNSPECIFIED.);
#293=B_SPLINE_SURFACE_WITH_KNOTS('',2,1,((#33765,#33766),(#33767,#33768),
(#33769,#33770)),.UNSPECIFIED.,.F.,.F.,.F.,(3,3),(2,2),(-1.,0.),(0.,0.0006),
 .UNSPECIFIED.);
#294=B_SPLINE_SURFACE_WITH_KNOTS('',2,1,((#33783,#33784),(#33785,#33786),
(#33787,#33788)),.UNSPECIFIED.,.F.,.F.,.F.,(3,3),(2,2),(-1.,0.),(0.,0.0006),
 .UNSPECIFIED.);
#295=B_SPLINE_SURFACE_WITH_KNOTS('',2,1,((#33798,#33799),(#33800,#33801),
(#33802,#33803)),.UNSPECIFIED.,.F.,.F.,.F.,(3,3),(2,2),(-1.,0.),(0.,0.0006),
 .UNSPECIFIED.);
#296=B_SPLINE_SURFACE_WITH_KNOTS('',2,1,((#33813,#33814),(#33815,#33816),
(#33817,#33818)),.UNSPECIFIED.,.F.,.F.,.F.,(3,3),(2,2),(-1.,0.),(0.,0.0006),
 .UNSPECIFIED.);
#297=B_SPLINE_SURFACE_WITH_KNOTS('',2,1,((#33828,#33829),(#33830,#33831),
(#33832,#33833)),.UNSPECIFIED.,.F.,.F.,.F.,(3,3),(2,2),(-1.,0.),(0.,0.0006),
 .UNSPECIFIED.);
#298=B_SPLINE_SURFACE_WITH_KNOTS('',2,1,((#33843,#33844),(#33845,#33846),
(#33847,#33848)),.UNSPECIFIED.,.F.,.F.,.F.,(3,3),(2,2),(-1.,0.),(0.,0.0006),
 .UNSPECIFIED.);
#299=B_SPLINE_SURFACE_WITH_KNOTS('',2,1,((#33858,#33859),(#33860,#33861),
(#33862,#33863)),.UNSPECIFIED.,.F.,.F.,.F.,(3,3),(2,2),(-1.,0.),(0.,0.0006),
 .UNSPECIFIED.);
#300=B_SPLINE_SURFACE_WITH_KNOTS('',2,1,((#33873,#33874),(#33875,#33876),
(#33877,#33878)),.UNSPECIFIED.,.F.,.F.,.F.,(3,3),(2,2),(-1.,0.),(0.,0.0006),
 .UNSPECIFIED.);
#301=B_SPLINE_SURFACE_WITH_KNOTS('',2,1,((#33885,#33886),(#33887,#33888),
(#33889,#33890)),.UNSPECIFIED.,.F.,.F.,.F.,(3,3),(2,2),(0.,1.),(0.,0.0006),
 .UNSPECIFIED.);
#302=B_SPLINE_SURFACE_WITH_KNOTS('',2,1,((#33903,#33904),(#33905,#33906),
(#33907,#33908)),.UNSPECIFIED.,.F.,.F.,.F.,(3,3),(2,2),(0.,1.),(0.,0.0006),
 .UNSPECIFIED.);
#303=B_SPLINE_SURFACE_WITH_KNOTS('',2,1,((#33918,#33919),(#33920,#33921),
(#33922,#33923)),.UNSPECIFIED.,.F.,.F.,.F.,(3,3),(2,2),(0.,1.),(0.,0.0006),
 .UNSPECIFIED.);
#304=B_SPLINE_SURFACE_WITH_KNOTS('',2,1,((#33933,#33934),(#33935,#33936),
(#33937,#33938)),.UNSPECIFIED.,.F.,.F.,.F.,(3,3),(2,2),(0.,1.),(0.,0.0006),
 .UNSPECIFIED.);
#305=B_SPLINE_SURFACE_WITH_KNOTS('',2,1,((#33948,#33949),(#33950,#33951),
(#33952,#33953)),.UNSPECIFIED.,.F.,.F.,.F.,(3,3),(2,2),(0.,1.),(0.,0.0006),
 .UNSPECIFIED.);
#306=B_SPLINE_SURFACE_WITH_KNOTS('',2,1,((#33963,#33964),(#33965,#33966),
(#33967,#33968)),.UNSPECIFIED.,.F.,.F.,.F.,(3,3),(2,2),(0.,1.),(0.,0.0006),
 .UNSPECIFIED.);
#307=B_SPLINE_SURFACE_WITH_KNOTS('',2,1,((#33978,#33979),(#33980,#33981),
(#33982,#33983)),.UNSPECIFIED.,.F.,.F.,.F.,(3,3),(2,2),(0.,1.),(0.,0.0006),
 .UNSPECIFIED.);
#308=B_SPLINE_SURFACE_WITH_KNOTS('',2,1,((#33993,#33994),(#33995,#33996),
(#33997,#33998)),.UNSPECIFIED.,.F.,.F.,.F.,(3,3),(2,2),(0.,1.),(0.,0.0006),
 .UNSPECIFIED.);
#309=SHAPE_REPRESENTATION_RELATIONSHIP('SRR','None',#36061,#321);
#310=SHAPE_REPRESENTATION_RELATIONSHIP('SRR','None',#36062,#322);
#311=SHAPE_REPRESENTATION_RELATIONSHIP('SRR','None',#36063,#323);
#312=SHAPE_REPRESENTATION_RELATIONSHIP('SRR','None',#36064,#324);
#313=SHAPE_REPRESENTATION_RELATIONSHIP('SRR','None',#36065,#325);
#314=SHAPE_REPRESENTATION_RELATIONSHIP('SRR','None',#36067,#326);
#315=SHAPE_REPRESENTATION_RELATIONSHIP('SRR','None',#36068,#327);
#316=SHAPE_REPRESENTATION_RELATIONSHIP('SRR','None',#36069,#328);
#317=SHAPE_REPRESENTATION_RELATIONSHIP('SRR','None',#36070,#329);
#318=SHAPE_REPRESENTATION_RELATIONSHIP('SRR','None',#36071,#330);
#319=SHAPE_REPRESENTATION_RELATIONSHIP('SRR','None',#36072,#331);
#320=SHAPE_REPRESENTATION_RELATIONSHIP('SRR','None',#36073,#332);
#321=ADVANCED_BREP_SHAPE_REPRESENTATION('',(#632),#35992);
#322=ADVANCED_BREP_SHAPE_REPRESENTATION('',(#633,#634,#635,#636),#35993);
#323=ADVANCED_BREP_SHAPE_REPRESENTATION('',(#637,#638,#639,#640,#641,#642,
#643,#644,#645,#646,#647,#648,#649,#650,#651,#652,#653,#654,#655,#656,#657,
#658,#659,#660,#661,#662),#35994);
#324=ADVANCED_BREP_SHAPE_REPRESENTATION('',(#663),#35995);
#325=ADVANCED_BREP_SHAPE_REPRESENTATION('',(#664),#35996);
#326=ADVANCED_BREP_SHAPE_REPRESENTATION('',(#665),#35998);
#327=ADVANCED_BREP_SHAPE_REPRESENTATION('',(#666),#35999);
#328=ADVANCED_BREP_SHAPE_REPRESENTATION('',(#667,#668,#669,#670,#671,#672,
#673),#36000);
#329=ADVANCED_BREP_SHAPE_REPRESENTATION('',(#674,#675,#676,#677,#678),#36001);
#330=ADVANCED_BREP_SHAPE_REPRESENTATION('',(#679,#680,#681),#36002);
#331=ADVANCED_BREP_SHAPE_REPRESENTATION('',(#682),#36003);
#332=ADVANCED_BREP_SHAPE_REPRESENTATION('',(#683,#684,#685,#686,#687,#688,
#689),#36004);
#333=STYLED_ITEM('',(#36135),#632);
#334=STYLED_ITEM('',(#36136),#633);
#335=STYLED_ITEM('',(#36137),#634);
#336=STYLED_ITEM('',(#36137),#635);
#337=STYLED_ITEM('',(#36138),#636);
#338=STYLED_ITEM('',(#36139),#637);
#339=STYLED_ITEM('',(#36140),#638);
#340=STYLED_ITEM('',(#36139),#639);
#341=STYLED_ITEM('',(#36139),#640);
#342=STYLED_ITEM('',(#36140),#641);
#343=STYLED_ITEM('',(#36139),#642);
#344=STYLED_ITEM('',(#36139),#643);
#345=STYLED_ITEM('',(#36139),#644);
#346=STYLED_ITEM('',(#36139),#645);
#347=STYLED_ITEM('',(#36139),#646);
#348=STYLED_ITEM('',(#36139),#647);
#349=STYLED_ITEM('',(#36139),#648);
#350=STYLED_ITEM('',(#36139),#649);
#351=STYLED_ITEM('',(#36139),#650);
#352=STYLED_ITEM('',(#36139),#651);
#353=STYLED_ITEM('',(#36139),#652);
#354=STYLED_ITEM('',(#36139),#653);
#355=STYLED_ITEM('',(#36139),#654);
#356=STYLED_ITEM('',(#36139),#655);
#357=STYLED_ITEM('',(#36139),#656);
#358=STYLED_ITEM('',(#36139),#657);
#359=STYLED_ITEM('',(#36139),#658);
#360=STYLED_ITEM('',(#36139),#659);
#361=STYLED_ITEM('',(#36139),#660);
#362=STYLED_ITEM('',(#36139),#661);
#363=STYLED_ITEM('',(#36139),#662);
#364=STYLED_ITEM('',(#36142),#20800);
#365=STYLED_ITEM('',(#36143),#20801);
#366=STYLED_ITEM('',(#36143),#20802);
#367=STYLED_ITEM('',(#36142),#20803);
#368=STYLED_ITEM('',(#36142),#20804);
#369=STYLED_ITEM('',(#36143),#20805);
#370=STYLED_ITEM('',(#36143),#20806);
#371=STYLED_ITEM('',(#36143),#20807);
#372=STYLED_ITEM('',(#36143),#20808);
#373=STYLED_ITEM('',(#36143),#20809);
#374=STYLED_ITEM('',(#36143),#20810);
#375=STYLED_ITEM('',(#36142),#20811);
#376=STYLED_ITEM('',(#36142),#20812);
#377=STYLED_ITEM('',(#36143),#20813);
#378=STYLED_ITEM('',(#36143),#20814);
#379=STYLED_ITEM('',(#36143),#20815);
#380=STYLED_ITEM('',(#36143),#20816);
#381=STYLED_ITEM('',(#36143),#20817);
#382=STYLED_ITEM('',(#36143),#20818);
#383=STYLED_ITEM('',(#36143),#20819);
#384=STYLED_ITEM('',(#36143),#20820);
#385=STYLED_ITEM('',(#36142),#20821);
#386=STYLED_ITEM('',(#36142),#20822);
#387=STYLED_ITEM('',(#36143),#20823);
#388=STYLED_ITEM('',(#36143),#20824);
#389=STYLED_ITEM('',(#36143),#20825);
#390=STYLED_ITEM('',(#36143),#20826);
#391=STYLED_ITEM('',(#36143),#20827);
#392=STYLED_ITEM('',(#36143),#20828);
#393=STYLED_ITEM('',(#36143),#20829);
#394=STYLED_ITEM('',(#36143),#20830);
#395=STYLED_ITEM('',(#36143),#20831);
#396=STYLED_ITEM('',(#36143),#20832);
#397=STYLED_ITEM('',(#36142),#20833);
#398=STYLED_ITEM('',(#36143),#20834);
#399=STYLED_ITEM('',(#36143),#20835);
#400=STYLED_ITEM('',(#36143),#20836);
#401=STYLED_ITEM('',(#36143),#20837);
#402=STYLED_ITEM('',(#36143),#20838);
#403=STYLED_ITEM('',(#36143),#20839);
#404=STYLED_ITEM('',(#36143),#20840);
#405=STYLED_ITEM('',(#36143),#20841);
#406=STYLED_ITEM('',(#36141),#663);
#407=STYLED_ITEM('',(#36142),#20842);
#408=STYLED_ITEM('',(#36143),#20843);
#409=STYLED_ITEM('',(#36143),#20844);
#410=STYLED_ITEM('',(#36142),#20845);
#411=STYLED_ITEM('',(#36142),#20846);
#412=STYLED_ITEM('',(#36143),#20847);
#413=STYLED_ITEM('',(#36143),#20848);
#414=STYLED_ITEM('',(#36143),#20849);
#415=STYLED_ITEM('',(#36143),#20850);
#416=STYLED_ITEM('',(#36143),#20851);
#417=STYLED_ITEM('',(#36143),#20852);
#418=STYLED_ITEM('',(#36142),#20853);
#419=STYLED_ITEM('',(#36142),#20854);
#420=STYLED_ITEM('',(#36143),#20855);
#421=STYLED_ITEM('',(#36143),#20856);
#422=STYLED_ITEM('',(#36143),#20857);
#423=STYLED_ITEM('',(#36143),#20858);
#424=STYLED_ITEM('',(#36143),#20859);
#425=STYLED_ITEM('',(#36143),#20860);
#426=STYLED_ITEM('',(#36143),#20861);
#427=STYLED_ITEM('',(#36143),#20862);
#428=STYLED_ITEM('',(#36142),#20863);
#429=STYLED_ITEM('',(#36142),#20864);
#430=STYLED_ITEM('',(#36143),#20865);
#431=STYLED_ITEM('',(#36143),#20866);
#432=STYLED_ITEM('',(#36143),#20867);
#433=STYLED_ITEM('',(#36143),#20868);
#434=STYLED_ITEM('',(#36143),#20869);
#435=STYLED_ITEM('',(#36143),#20870);
#436=STYLED_ITEM('',(#36143),#20871);
#437=STYLED_ITEM('',(#36143),#20872);
#438=STYLED_ITEM('',(#36143),#20873);
#439=STYLED_ITEM('',(#36143),#20874);
#440=STYLED_ITEM('',(#36142),#20875);
#441=STYLED_ITEM('',(#36143),#20876);
#442=STYLED_ITEM('',(#36143),#20877);
#443=STYLED_ITEM('',(#36143),#20878);
#444=STYLED_ITEM('',(#36143),#20879);
#445=STYLED_ITEM('',(#36143),#20880);
#446=STYLED_ITEM('',(#36143),#20881);
#447=STYLED_ITEM('',(#36143),#20882);
#448=STYLED_ITEM('',(#36143),#20883);
#449=STYLED_ITEM('',(#36141),#664);
#450=STYLED_ITEM('',(#36144),#665);
#451=STYLED_ITEM('',(#36145),#666);
#452=STYLED_ITEM('',(#36145),#667);
#453=STYLED_ITEM('',(#36145),#668);
#454=STYLED_ITEM('',(#36145),#669);
#455=STYLED_ITEM('',(#36145),#670);
#456=STYLED_ITEM('',(#36145),#671);
#457=STYLED_ITEM('',(#36145),#672);
#458=STYLED_ITEM('',(#36140),#673);
#459=STYLED_ITEM('',(#36146),#674);
#460=STYLED_ITEM('',(#36147),#675);
#461=STYLED_ITEM('',(#36147),#676);
#462=STYLED_ITEM('',(#36148),#677);
#463=STYLED_ITEM('',(#36145),#678);
#464=STYLED_ITEM('',(#36143),#679);
#465=STYLED_ITEM('',(#36143),#680);
#466=STYLED_ITEM('',(#36145),#21133);
#467=STYLED_ITEM('',(#36145),#21134);
#468=STYLED_ITEM('',(#36145),#21135);
#469=STYLED_ITEM('',(#36145),#21136);
#470=STYLED_ITEM('',(#36149),#21137);
#471=STYLED_ITEM('',(#36149),#21138);
#472=STYLED_ITEM('',(#36149),#21139);
#473=STYLED_ITEM('',(#36149),#21140);
#474=STYLED_ITEM('',(#36145),#21141);
#475=STYLED_ITEM('',(#36145),#21142);
#476=STYLED_ITEM('',(#36145),#21143);
#477=STYLED_ITEM('',(#36145),#21144);
#478=STYLED_ITEM('',(#36145),#21145);
#479=STYLED_ITEM('',(#36145),#21146);
#480=STYLED_ITEM('',(#36145),#21147);
#481=STYLED_ITEM('',(#36149),#21148);
#482=STYLED_ITEM('',(#36143),#681);
#483=STYLED_ITEM('',(#36145),#21149);
#484=STYLED_ITEM('',(#36145),#21150);
#485=STYLED_ITEM('',(#36145),#21151);
#486=STYLED_ITEM('',(#36145),#21152);
#487=STYLED_ITEM('',(#36145),#21153);
#488=STYLED_ITEM('',(#36145),#21154);
#489=STYLED_ITEM('',(#36145),#21155);
#490=STYLED_ITEM('',(#36145),#21156);
#491=STYLED_ITEM('',(#36145),#21157);
#492=STYLED_ITEM('',(#36145),#21158);
#493=STYLED_ITEM('',(#36145),#21159);
#494=STYLED_ITEM('',(#36145),#21160);
#495=STYLED_ITEM('',(#36145),#21161);
#496=STYLED_ITEM('',(#36145),#21162);
#497=STYLED_ITEM('',(#36145),#21163);
#498=STYLED_ITEM('',(#36145),#21164);
#499=STYLED_ITEM('',(#36145),#21165);
#500=STYLED_ITEM('',(#36145),#21166);
#501=STYLED_ITEM('',(#36145),#21167);
#502=STYLED_ITEM('',(#36145),#21168);
#503=STYLED_ITEM('',(#36145),#21169);
#504=STYLED_ITEM('',(#36145),#21170);
#505=STYLED_ITEM('',(#36145),#21171);
#506=STYLED_ITEM('',(#36145),#21172);
#507=STYLED_ITEM('',(#36145),#21173);
#508=STYLED_ITEM('',(#36145),#21174);
#509=STYLED_ITEM('',(#36145),#21175);
#510=STYLED_ITEM('',(#36145),#21176);
#511=STYLED_ITEM('',(#36145),#21177);
#512=STYLED_ITEM('',(#36145),#21178);
#513=STYLED_ITEM('',(#36145),#21179);
#514=STYLED_ITEM('',(#36145),#21180);
#515=STYLED_ITEM('',(#36145),#21181);
#516=STYLED_ITEM('',(#36145),#21182);
#517=STYLED_ITEM('',(#36145),#21183);
#518=STYLED_ITEM('',(#36145),#21184);
#519=STYLED_ITEM('',(#36145),#21185);
#520=STYLED_ITEM('',(#36145),#21186);
#521=STYLED_ITEM('',(#36145),#21187);
#522=STYLED_ITEM('',(#36145),#21188);
#523=STYLED_ITEM('',(#36145),#21189);
#524=STYLED_ITEM('',(#36145),#21190);
#525=STYLED_ITEM('',(#36145),#21191);
#526=STYLED_ITEM('',(#36145),#21192);
#527=STYLED_ITEM('',(#36145),#21193);
#528=STYLED_ITEM('',(#36145),#21194);
#529=STYLED_ITEM('',(#36145),#21195);
#530=STYLED_ITEM('',(#36145),#21196);
#531=STYLED_ITEM('',(#36145),#21197);
#532=STYLED_ITEM('',(#36145),#21198);
#533=STYLED_ITEM('',(#36151),#21199);
#534=STYLED_ITEM('',(#36152),#21200);
#535=STYLED_ITEM('',(#36152),#21201);
#536=STYLED_ITEM('',(#36152),#21202);
#537=STYLED_ITEM('',(#36152),#21204);
#538=STYLED_ITEM('',(#36152),#21206);
#539=STYLED_ITEM('',(#36152),#21207);
#540=STYLED_ITEM('',(#36152),#21208);
#541=STYLED_ITEM('',(#36152),#21210);
#542=STYLED_ITEM('',(#36152),#21212);
#543=STYLED_ITEM('',(#36152),#21213);
#544=STYLED_ITEM('',(#36152),#21214);
#545=STYLED_ITEM('',(#36152),#21216);
#546=STYLED_ITEM('',(#36152),#21218);
#547=STYLED_ITEM('',(#36152),#21219);
#548=STYLED_ITEM('',(#36152),#21220);
#549=STYLED_ITEM('',(#36152),#21222);
#550=STYLED_ITEM('',(#36152),#21224);
#551=STYLED_ITEM('',(#36152),#21225);
#552=STYLED_ITEM('',(#36152),#21226);
#553=STYLED_ITEM('',(#36152),#21227);
#554=STYLED_ITEM('',(#36152),#21228);
#555=STYLED_ITEM('',(#36152),#21229);
#556=STYLED_ITEM('',(#36152),#21230);
#557=STYLED_ITEM('',(#36152),#21232);
#558=STYLED_ITEM('',(#36152),#21233);
#559=STYLED_ITEM('',(#36152),#21234);
#560=STYLED_ITEM('',(#36152),#21235);
#561=STYLED_ITEM('',(#36152),#21237);
#562=STYLED_ITEM('',(#36152),#21238);
#563=STYLED_ITEM('',(#36152),#21239);
#564=STYLED_ITEM('',(#36152),#21240);
#565=STYLED_ITEM('',(#36152),#21241);
#566=STYLED_ITEM('',(#36152),#21242);
#567=STYLED_ITEM('',(#36152),#21243);
#568=STYLED_ITEM('',(#36152),#21244);
#569=STYLED_ITEM('',(#36152),#21245);
#570=STYLED_ITEM('',(#36152),#21246);
#571=STYLED_ITEM('',(#36152),#21247);
#572=STYLED_ITEM('',(#36152),#21248);
#573=STYLED_ITEM('',(#36152),#21249);
#574=STYLED_ITEM('',(#36152),#21250);
#575=STYLED_ITEM('',(#36152),#21251);
#576=STYLED_ITEM('',(#36152),#21252);
#577=STYLED_ITEM('',(#36152),#21253);
#578=STYLED_ITEM('',(#36152),#21254);
#579=STYLED_ITEM('',(#36152),#21255);
#580=STYLED_ITEM('',(#36152),#21256);
#581=STYLED_ITEM('',(#36152),#21257);
#582=STYLED_ITEM('',(#36152),#21258);
#583=STYLED_ITEM('',(#36152),#21259);
#584=STYLED_ITEM('',(#36152),#21260);
#585=STYLED_ITEM('',(#36152),#21261);
#586=STYLED_ITEM('',(#36152),#21262);
#587=STYLED_ITEM('',(#36152),#21263);
#588=STYLED_ITEM('',(#36152),#21264);
#589=STYLED_ITEM('',(#36152),#21265);
#590=STYLED_ITEM('',(#36152),#21266);
#591=STYLED_ITEM('',(#36152),#21267);
#592=STYLED_ITEM('',(#36152),#21268);
#593=STYLED_ITEM('',(#36152),#21269);
#594=STYLED_ITEM('',(#36152),#21270);
#595=STYLED_ITEM('',(#36152),#21271);
#596=STYLED_ITEM('',(#36152),#21272);
#597=STYLED_ITEM('',(#36152),#21273);
#598=STYLED_ITEM('',(#36152),#21274);
#599=STYLED_ITEM('',(#36152),#21275);
#600=STYLED_ITEM('',(#36152),#21276);
#601=STYLED_ITEM('',(#36152),#21277);
#602=STYLED_ITEM('',(#36152),#21278);
#603=STYLED_ITEM('',(#36152),#21279);
#604=STYLED_ITEM('',(#36152),#21280);
#605=STYLED_ITEM('',(#36152),#21281);
#606=STYLED_ITEM('',(#36152),#21282);
#607=STYLED_ITEM('',(#36152),#21283);
#608=STYLED_ITEM('',(#36151),#21284);
#609=STYLED_ITEM('',(#36151),#21285);
#610=STYLED_ITEM('',(#36151),#21286);
#611=STYLED_ITEM('',(#36151),#21287);
#612=STYLED_ITEM('',(#36151),#21292);
#613=STYLED_ITEM('',(#36151),#21293);
#614=STYLED_ITEM('',(#36151),#21294);
#615=STYLED_ITEM('',(#36151),#21295);
#616=STYLED_ITEM('',(#36151),#21300);
#617=STYLED_ITEM('',(#36151),#21301);
#618=STYLED_ITEM('',(#36151),#21302);
#619=STYLED_ITEM('',(#36152),#21306);
#620=STYLED_ITEM('',(#36152),#21309);
#621=STYLED_ITEM('',(#36152),#21314);
#622=STYLED_ITEM('',(#36152),#21317);
#623=STYLED_ITEM('',(#36152),#21318);
#624=STYLED_ITEM('',(#36150),#682);
#625=STYLED_ITEM('',(#36153),#683);
#626=STYLED_ITEM('',(#36153),#684);
#627=STYLED_ITEM('',(#36153),#685);
#628=STYLED_ITEM('',(#36153),#686);
#629=STYLED_ITEM('',(#36153),#687);
#630=STYLED_ITEM('',(#36153),#688);
#631=STYLED_ITEM('',(#36154),#689);
#632=MANIFOLD_SOLID_BREP('Body1',#21550);
#633=MANIFOLD_SOLID_BREP('LED Body',#21551);
#634=MANIFOLD_SOLID_BREP('Solder Pad 1',#21552);
#635=MANIFOLD_SOLID_BREP('Solder Pad 2',#21553);
#636=MANIFOLD_SOLID_BREP('LED',#21554);
#637=MANIFOLD_SOLID_BREP('Body1',#21555);
#638=MANIFOLD_SOLID_BREP('Body2',#21556);
#639=MANIFOLD_SOLID_BREP('Body3',#21557);
#640=MANIFOLD_SOLID_BREP('Body4',#21558);
#641=MANIFOLD_SOLID_BREP('Body5',#21559);
#642=MANIFOLD_SOLID_BREP('Body6',#21560);
#643=MANIFOLD_SOLID_BREP('Body7',#21561);
#644=MANIFOLD_SOLID_BREP('Body8',#21562);
#645=MANIFOLD_SOLID_BREP('Body9',#21563);
#646=MANIFOLD_SOLID_BREP('Body10',#21564);
#647=MANIFOLD_SOLID_BREP('Body11',#21565);
#648=MANIFOLD_SOLID_BREP('Body12',#21566);
#649=MANIFOLD_SOLID_BREP('Body13',#21567);
#650=MANIFOLD_SOLID_BREP('Body14',#21568);
#651=MANIFOLD_SOLID_BREP('Body15',#21569);
#652=MANIFOLD_SOLID_BREP('Body16',#21570);
#653=MANIFOLD_SOLID_BREP('Body17',#21571);
#654=MANIFOLD_SOLID_BREP('Body18',#21572);
#655=MANIFOLD_SOLID_BREP('Body19',#21573);
#656=MANIFOLD_SOLID_BREP('Body20',#21574);
#657=MANIFOLD_SOLID_BREP('Body21',#21575);
#658=MANIFOLD_SOLID_BREP('Body22',#21576);
#659=MANIFOLD_SOLID_BREP('Body23',#21577);
#660=MANIFOLD_SOLID_BREP('Body24',#21578);
#661=MANIFOLD_SOLID_BREP('Body25',#21579);
#662=MANIFOLD_SOLID_BREP('Body26',#21580);
#663=MANIFOLD_SOLID_BREP('Body1',#21581);
#664=MANIFOLD_SOLID_BREP('Body1',#21582);
#665=MANIFOLD_SOLID_BREP('Body1',#21583);
#666=MANIFOLD_SOLID_BREP('Body1',#21584);
#667=MANIFOLD_SOLID_BREP('Body1',#21585);
#668=MANIFOLD_SOLID_BREP('Body2',#21586);
#669=MANIFOLD_SOLID_BREP('Body3',#21587);
#670=MANIFOLD_SOLID_BREP('Body4',#21588);
#671=MANIFOLD_SOLID_BREP('Body5',#21589);
#672=MANIFOLD_SOLID_BREP('Body6',#21590);
#673=MANIFOLD_SOLID_BREP('Body7',#21591);
#674=MANIFOLD_SOLID_BREP('Body1',#21592);
#675=MANIFOLD_SOLID_BREP('Body2',#21593);
#676=MANIFOLD_SOLID_BREP('Body3',#21594);
#677=MANIFOLD_SOLID_BREP('Body4',#21595);
#678=MANIFOLD_SOLID_BREP('Body5',#21596);
#679=MANIFOLD_SOLID_BREP('Body1',#21597);
#680=MANIFOLD_SOLID_BREP('Body2',#21598);
#681=MANIFOLD_SOLID_BREP('Body3',#21599);
#682=MANIFOLD_SOLID_BREP('Body1',#21600);
#683=MANIFOLD_SOLID_BREP('Body1',#21601);
#684=MANIFOLD_SOLID_BREP('Body2',#21602);
#685=MANIFOLD_SOLID_BREP('Body3',#21603);
#686=MANIFOLD_SOLID_BREP('Body4',#21604);
#687=MANIFOLD_SOLID_BREP('Body5',#21605);
#688=MANIFOLD_SOLID_BREP('Body6',#21606);
#689=MANIFOLD_SOLID_BREP('Body7',#21607);
#690=FACE_BOUND('',#2865,.T.);
#691=FACE_BOUND('',#2866,.T.);
#692=FACE_BOUND('',#2867,.T.);
#693=FACE_BOUND('',#2868,.T.);
#694=FACE_BOUND('',#2869,.T.);
#695=FACE_BOUND('',#2870,.T.);
#696=FACE_BOUND('',#2871,.T.);
#697=FACE_BOUND('',#2872,.T.);
#698=FACE_BOUND('',#2873,.T.);
#699=FACE_BOUND('',#2874,.T.);
#700=FACE_BOUND('',#2875,.T.);
#701=FACE_BOUND('',#2876,.T.);
#702=FACE_BOUND('',#2877,.T.);
#703=FACE_BOUND('',#2878,.T.);
#704=FACE_BOUND('',#2879,.T.);
#705=FACE_BOUND('',#2880,.T.);
#706=FACE_BOUND('',#2881,.T.);
#707=FACE_BOUND('',#2882,.T.);
#708=FACE_BOUND('',#2883,.T.);
#709=FACE_BOUND('',#2884,.T.);
#710=FACE_BOUND('',#2885,.T.);
#711=FACE_BOUND('',#2886,.T.);
#712=FACE_BOUND('',#2887,.T.);
#713=FACE_BOUND('',#2888,.T.);
#714=FACE_BOUND('',#2889,.T.);
#715=FACE_BOUND('',#2890,.T.);
#716=FACE_BOUND('',#2891,.T.);
#717=FACE_BOUND('',#2892,.T.);
#718=FACE_BOUND('',#2893,.T.);
#719=FACE_BOUND('',#2894,.T.);
#720=FACE_BOUND('',#2895,.T.);
#721=FACE_BOUND('',#2896,.T.);
#722=FACE_BOUND('',#2898,.T.);
#723=FACE_BOUND('',#2899,.T.);
#724=FACE_BOUND('',#2900,.T.);
#725=FACE_BOUND('',#2901,.T.);
#726=FACE_BOUND('',#2902,.T.);
#727=FACE_BOUND('',#2903,.T.);
#728=FACE_BOUND('',#2904,.T.);
#729=FACE_BOUND('',#2905,.T.);
#730=FACE_BOUND('',#2906,.T.);
#731=FACE_BOUND('',#2907,.T.);
#732=FACE_BOUND('',#2908,.T.);
#733=FACE_BOUND('',#2909,.T.);
#734=FACE_BOUND('',#2910,.T.);
#735=FACE_BOUND('',#2911,.T.);
#736=FACE_BOUND('',#2912,.T.);
#737=FACE_BOUND('',#2913,.T.);
#738=FACE_BOUND('',#2914,.T.);
#739=FACE_BOUND('',#2915,.T.);
#740=FACE_BOUND('',#2916,.T.);
#741=FACE_BOUND('',#2917,.T.);
#742=FACE_BOUND('',#2918,.T.);
#743=FACE_BOUND('',#2919,.T.);
#744=FACE_BOUND('',#2920,.T.);
#745=FACE_BOUND('',#2921,.T.);
#746=FACE_BOUND('',#2922,.T.);
#747=FACE_BOUND('',#2923,.T.);
#748=FACE_BOUND('',#2924,.T.);
#749=FACE_BOUND('',#2925,.T.);
#750=FACE_BOUND('',#2926,.T.);
#751=FACE_BOUND('',#2927,.T.);
#752=FACE_BOUND('',#2928,.T.);
#753=FACE_BOUND('',#2929,.T.);
#754=FACE_BOUND('',#2936,.T.);
#755=FACE_BOUND('',#3051,.T.);
#756=FACE_BOUND('',#3053,.T.);
#757=FACE_BOUND('',#3071,.T.);
#758=FACE_BOUND('',#3072,.T.);
#759=FACE_BOUND('',#3073,.T.);
#760=FACE_BOUND('',#3074,.T.);
#761=FACE_BOUND('',#3075,.T.);
#762=FACE_BOUND('',#3076,.T.);
#763=FACE_BOUND('',#3077,.T.);
#764=FACE_BOUND('',#3078,.T.);
#765=FACE_BOUND('',#3079,.T.);
#766=FACE_BOUND('',#3080,.T.);
#767=FACE_BOUND('',#3081,.T.);
#768=FACE_BOUND('',#3082,.T.);
#769=FACE_BOUND('',#3083,.T.);
#770=FACE_BOUND('',#3084,.T.);
#771=FACE_BOUND('',#3085,.T.);
#772=FACE_BOUND('',#3086,.T.);
#773=FACE_BOUND('',#3552,.T.);
#774=FACE_BOUND('',#3724,.T.);
#775=FACE_BOUND('',#3726,.T.);
#776=FACE_BOUND('',#3727,.T.);
#777=FACE_BOUND('',#3728,.T.);
#778=FACE_BOUND('',#3982,.T.);
#779=FACE_BOUND('',#3985,.T.);
#780=FACE_BOUND('',#3986,.T.);
#781=FACE_BOUND('',#3987,.T.);
#782=FACE_BOUND('',#3988,.T.);
#783=PLANE('',#21839);
#784=PLANE('',#21843);
#785=PLANE('',#21847);
#786=PLANE('',#21851);
#787=PLANE('',#21855);
#788=PLANE('',#21856);
#789=PLANE('',#21859);
#790=PLANE('',#21863);
#791=PLANE('',#21866);
#792=PLANE('',#21867);
#793=PLANE('',#21868);
#794=PLANE('',#21869);
#795=PLANE('',#21870);
#796=PLANE('',#21871);
#797=PLANE('',#21872);
#798=PLANE('',#21873);
#799=PLANE('',#21874);
#800=PLANE('',#21875);
#801=PLANE('',#21876);
#802=PLANE('',#21877);
#803=PLANE('',#21878);
#804=PLANE('',#21879);
#805=PLANE('',#21880);
#806=PLANE('',#21881);
#807=PLANE('',#21882);
#808=PLANE('',#21883);
#809=PLANE('',#21884);
#810=PLANE('',#21885);
#811=PLANE('',#21886);
#812=PLANE('',#21887);
#813=PLANE('',#21888);
#814=PLANE('',#21889);
#815=PLANE('',#21890);
#816=PLANE('',#21891);
#817=PLANE('',#21895);
#818=PLANE('',#21899);
#819=PLANE('',#21900);
#820=PLANE('',#21901);
#821=PLANE('',#21902);
#822=PLANE('',#21903);
#823=PLANE('',#21904);
#824=PLANE('',#21905);
#825=PLANE('',#21906);
#826=PLANE('',#21907);
#827=PLANE('',#21911);
#828=PLANE('',#21915);
#829=PLANE('',#21916);
#830=PLANE('',#21917);
#831=PLANE('',#21918);
#832=PLANE('',#21919);
#833=PLANE('',#21920);
#834=PLANE('',#21921);
#835=PLANE('',#21922);
#836=PLANE('',#21923);
#837=PLANE('',#21924);
#838=PLANE('',#21928);
#839=PLANE('',#21932);
#840=PLANE('',#21933);
#841=PLANE('',#21934);
#842=PLANE('',#21935);
#843=PLANE('',#21936);
#844=PLANE('',#21937);
#845=PLANE('',#21938);
#846=PLANE('',#21939);
#847=PLANE('',#21940);
#848=PLANE('',#21941);
#849=PLANE('',#21942);
#850=PLANE('',#21943);
#851=PLANE('',#21944);
#852=PLANE('',#21945);
#853=PLANE('',#21946);
#854=PLANE('',#21947);
#855=PLANE('',#21948);
#856=PLANE('',#21949);
#857=PLANE('',#21950);
#858=PLANE('',#21951);
#859=PLANE('',#21952);
#860=PLANE('',#21953);
#861=PLANE('',#21954);
#862=PLANE('',#21955);
#863=PLANE('',#21956);
#864=PLANE('',#21957);
#865=PLANE('',#21958);
#866=PLANE('',#21959);
#867=PLANE('',#21960);
#868=PLANE('',#21961);
#869=PLANE('',#21962);
#870=PLANE('',#21966);
#871=PLANE('',#21970);
#872=PLANE('',#21971);
#873=PLANE('',#21972);
#874=PLANE('',#21973);
#875=PLANE('',#21974);
#876=PLANE('',#21975);
#877=PLANE('',#21976);
#878=PLANE('',#21977);
#879=PLANE('',#21978);
#880=PLANE('',#21979);
#881=PLANE('',#21980);
#882=PLANE('',#21981);
#883=PLANE('',#21982);
#884=PLANE('',#21984);
#885=PLANE('',#21985);
#886=PLANE('',#21986);
#887=PLANE('',#21987);
#888=PLANE('',#21988);
#889=PLANE('',#21989);
#890=PLANE('',#21993);
#891=PLANE('',#21994);
#892=PLANE('',#21995);
#893=PLANE('',#21996);
#894=PLANE('',#21997);
#895=PLANE('',#21998);
#896=PLANE('',#21999);
#897=PLANE('',#22000);
#898=PLANE('',#22001);
#899=PLANE('',#22002);
#900=PLANE('',#22003);
#901=PLANE('',#22004);
#902=PLANE('',#22005);
#903=PLANE('',#22006);
#904=PLANE('',#22007);
#905=PLANE('',#22008);
#906=PLANE('',#22009);
#907=PLANE('',#22010);
#908=PLANE('',#22011);
#909=PLANE('',#22012);
#910=PLANE('',#22013);
#911=PLANE('',#22014);
#912=PLANE('',#22015);
#913=PLANE('',#22016);
#914=PLANE('',#22017);
#915=PLANE('',#22018);
#916=PLANE('',#22019);
#917=PLANE('',#22020);
#918=PLANE('',#22021);
#919=PLANE('',#22022);
#920=PLANE('',#22023);
#921=PLANE('',#22024);
#922=PLANE('',#22025);
#923=PLANE('',#22026);
#924=PLANE('',#22027);
#925=PLANE('',#22028);
#926=PLANE('',#22029);
#927=PLANE('',#22030);
#928=PLANE('',#22031);
#929=PLANE('',#22032);
#930=PLANE('',#22033);
#931=PLANE('',#22034);
#932=PLANE('',#22035);
#933=PLANE('',#22036);
#934=PLANE('',#22037);
#935=PLANE('',#22038);
#936=PLANE('',#22039);
#937=PLANE('',#22040);
#938=PLANE('',#22041);
#939=PLANE('',#22042);
#940=PLANE('',#22043);
#941=PLANE('',#22044);
#942=PLANE('',#22045);
#943=PLANE('',#22046);
#944=PLANE('',#22047);
#945=PLANE('',#22048);
#946=PLANE('',#22049);
#947=PLANE('',#22050);
#948=PLANE('',#22051);
#949=PLANE('',#22052);
#950=PLANE('',#22053);
#951=PLANE('',#22054);
#952=PLANE('',#22055);
#953=PLANE('',#22056);
#954=PLANE('',#22057);
#955=PLANE('',#22058);
#956=PLANE('',#22059);
#957=PLANE('',#22060);
#958=PLANE('',#22061);
#959=PLANE('',#22062);
#960=PLANE('',#22063);
#961=PLANE('',#22064);
#962=PLANE('',#22065);
#963=PLANE('',#22066);
#964=PLANE('',#22067);
#965=PLANE('',#22068);
#966=PLANE('',#22069);
#967=PLANE('',#22070);
#968=PLANE('',#22071);
#969=PLANE('',#22072);
#970=PLANE('',#22073);
#971=PLANE('',#22074);
#972=PLANE('',#22075);
#973=PLANE('',#22076);
#974=PLANE('',#22077);
#975=PLANE('',#22078);
#976=PLANE('',#22079);
#977=PLANE('',#22080);
#978=PLANE('',#22081);
#979=PLANE('',#22082);
#980=PLANE('',#22083);
#981=PLANE('',#22084);
#982=PLANE('',#22085);
#983=PLANE('',#22086);
#984=PLANE('',#22087);
#985=PLANE('',#22088);
#986=PLANE('',#22089);
#987=PLANE('',#22090);
#988=PLANE('',#22091);
#989=PLANE('',#22092);
#990=PLANE('',#22093);
#991=PLANE('',#22094);
#992=PLANE('',#22095);
#993=PLANE('',#22096);
#994=PLANE('',#22097);
#995=PLANE('',#22098);
#996=PLANE('',#22099);
#997=PLANE('',#22100);
#998=PLANE('',#22101);
#999=PLANE('',#22102);
#1000=PLANE('',#22103);
#1001=PLANE('',#22104);
#1002=PLANE('',#22105);
#1003=PLANE('',#22106);
#1004=PLANE('',#22107);
#1005=PLANE('',#22108);
#1006=PLANE('',#22109);
#1007=PLANE('',#22110);
#1008=PLANE('',#22111);
#1009=PLANE('',#22112);
#1010=PLANE('',#22113);
#1011=PLANE('',#22114);
#1012=PLANE('',#22115);
#1013=PLANE('',#22116);
#1014=PLANE('',#22117);
#1015=PLANE('',#22118);
#1016=PLANE('',#22119);
#1017=PLANE('',#22120);
#1018=PLANE('',#22121);
#1019=PLANE('',#22122);
#1020=PLANE('',#22123);
#1021=PLANE('',#22124);
#1022=PLANE('',#22125);
#1023=PLANE('',#22126);
#1024=PLANE('',#22127);
#1025=PLANE('',#22128);
#1026=PLANE('',#22129);
#1027=PLANE('',#22130);
#1028=PLANE('',#22131);
#1029=PLANE('',#22132);
#1030=PLANE('',#22133);
#1031=PLANE('',#22134);
#1032=PLANE('',#22135);
#1033=PLANE('',#22136);
#1034=PLANE('',#22137);
#1035=PLANE('',#22138);
#1036=PLANE('',#22139);
#1037=PLANE('',#22140);
#1038=PLANE('',#22141);
#1039=PLANE('',#22142);
#1040=PLANE('',#22143);
#1041=PLANE('',#22144);
#1042=PLANE('',#22145);
#1043=PLANE('',#22146);
#1044=PLANE('',#22147);
#1045=PLANE('',#22148);
#1046=PLANE('',#22149);
#1047=PLANE('',#22150);
#1048=PLANE('',#22151);
#1049=PLANE('',#22152);
#1050=PLANE('',#22153);
#1051=PLANE('',#22154);
#1052=PLANE('',#22155);
#1053=PLANE('',#22156);
#1054=PLANE('',#22157);
#1055=PLANE('',#22158);
#1056=PLANE('',#22159);
#1057=PLANE('',#22160);
#1058=PLANE('',#22161);
#1059=PLANE('',#22162);
#1060=PLANE('',#22163);
#1061=PLANE('',#22164);
#1062=PLANE('',#22165);
#1063=PLANE('',#22166);
#1064=PLANE('',#22167);
#1065=PLANE('',#22168);
#1066=PLANE('',#22169);
#1067=PLANE('',#22170);
#1068=PLANE('',#22171);
#1069=PLANE('',#22172);
#1070=PLANE('',#22173);
#1071=PLANE('',#22174);
#1072=PLANE('',#22175);
#1073=PLANE('',#22176);
#1074=PLANE('',#22177);
#1075=PLANE('',#22178);
#1076=PLANE('',#22179);
#1077=PLANE('',#22180);
#1078=PLANE('',#22181);
#1079=PLANE('',#22182);
#1080=PLANE('',#22183);
#1081=PLANE('',#22184);
#1082=PLANE('',#22185);
#1083=PLANE('',#22186);
#1084=PLANE('',#22187);
#1085=PLANE('',#22188);
#1086=PLANE('',#22189);
#1087=PLANE('',#22190);
#1088=PLANE('',#22191);
#1089=PLANE('',#22192);
#1090=PLANE('',#22193);
#1091=PLANE('',#22194);
#1092=PLANE('',#22195);
#1093=PLANE('',#22196);
#1094=PLANE('',#22197);
#1095=PLANE('',#22198);
#1096=PLANE('',#22199);
#1097=PLANE('',#22200);
#1098=PLANE('',#22201);
#1099=PLANE('',#22202);
#1100=PLANE('',#22203);
#1101=PLANE('',#22204);
#1102=PLANE('',#22205);
#1103=PLANE('',#22206);
#1104=PLANE('',#22207);
#1105=PLANE('',#22208);
#1106=PLANE('',#22209);
#1107=PLANE('',#22210);
#1108=PLANE('',#22211);
#1109=PLANE('',#22212);
#1110=PLANE('',#22213);
#1111=PLANE('',#22214);
#1112=PLANE('',#22215);
#1113=PLANE('',#22216);
#1114=PLANE('',#22217);
#1115=PLANE('',#22218);
#1116=PLANE('',#22219);
#1117=PLANE('',#22220);
#1118=PLANE('',#22221);
#1119=PLANE('',#22222);
#1120=PLANE('',#22223);
#1121=PLANE('',#22224);
#1122=PLANE('',#22225);
#1123=PLANE('',#22226);
#1124=PLANE('',#22227);
#1125=PLANE('',#22228);
#1126=PLANE('',#22229);
#1127=PLANE('',#22230);
#1128=PLANE('',#22231);
#1129=PLANE('',#22232);
#1130=PLANE('',#22233);
#1131=PLANE('',#22234);
#1132=PLANE('',#22235);
#1133=PLANE('',#22236);
#1134=PLANE('',#22237);
#1135=PLANE('',#22238);
#1136=PLANE('',#22239);
#1137=PLANE('',#22240);
#1138=PLANE('',#22241);
#1139=PLANE('',#22242);
#1140=PLANE('',#22243);
#1141=PLANE('',#22244);
#1142=PLANE('',#22245);
#1143=PLANE('',#22246);
#1144=PLANE('',#22247);
#1145=PLANE('',#22248);
#1146=PLANE('',#22249);
#1147=PLANE('',#22250);
#1148=PLANE('',#22251);
#1149=PLANE('',#22252);
#1150=PLANE('',#22259);
#1151=PLANE('',#22266);
#1152=PLANE('',#22273);
#1153=PLANE('',#22277);
#1154=PLANE('',#22278);
#1155=PLANE('',#22282);
#1156=PLANE('',#22301);
#1157=PLANE('',#22308);
#1158=PLANE('',#22315);
#1159=PLANE('',#22318);
#1160=PLANE('',#22321);
#1161=PLANE('',#22322);
#1162=PLANE('',#22325);
#1163=PLANE('',#22328);
#1164=PLANE('',#22352);
#1165=PLANE('',#22359);
#1166=PLANE('',#22366);
#1167=PLANE('',#22370);
#1168=PLANE('',#22371);
#1169=PLANE('',#22375);
#1170=PLANE('',#22398);
#1171=PLANE('',#22405);
#1172=PLANE('',#22412);
#1173=PLANE('',#22415);
#1174=PLANE('',#22418);
#1175=PLANE('',#22419);
#1176=PLANE('',#22422);
#1177=PLANE('',#22425);
#1178=PLANE('',#22445);
#1179=PLANE('',#22453);
#1180=PLANE('',#22454);
#1181=PLANE('',#22456);
#1182=PLANE('',#22457);
#1183=PLANE('',#22469);
#1184=PLANE('',#22470);
#1185=PLANE('',#22472);
#1186=PLANE('',#22473);
#1187=PLANE('',#22482);
#1188=PLANE('',#22486);
#1189=PLANE('',#22494);
#1190=PLANE('',#22498);
#1191=PLANE('',#22502);
#1192=PLANE('',#22512);
#1193=PLANE('',#22517);
#1194=PLANE('',#22518);
#1195=PLANE('',#22521);
#1196=PLANE('',#22524);
#1197=PLANE('',#22525);
#1198=PLANE('',#22526);
#1199=PLANE('',#22529);
#1200=PLANE('',#22530);
#1201=PLANE('',#22533);
#1202=PLANE('',#22545);
#1203=PLANE('',#22549);
#1204=PLANE('',#22550);
#1205=PLANE('',#22551);
#1206=PLANE('',#22555);
#1207=PLANE('',#22559);
#1208=PLANE('',#22560);
#1209=PLANE('',#22561);
#1210=PLANE('',#22562);
#1211=PLANE('',#22563);
#1212=PLANE('',#22567);
#1213=PLANE('',#22571);
#1214=PLANE('',#22572);
#1215=PLANE('',#22573);
#1216=PLANE('',#22577);
#1217=PLANE('',#22581);
#1218=PLANE('',#22582);
#1219=PLANE('',#22583);
#1220=PLANE('',#22584);
#1221=PLANE('',#22585);
#1222=PLANE('',#22589);
#1223=PLANE('',#22593);
#1224=PLANE('',#22594);
#1225=PLANE('',#22595);
#1226=PLANE('',#22599);
#1227=PLANE('',#22603);
#1228=PLANE('',#22604);
#1229=PLANE('',#22605);
#1230=PLANE('',#22606);
#1231=PLANE('',#22607);
#1232=PLANE('',#22611);
#1233=PLANE('',#22615);
#1234=PLANE('',#22616);
#1235=PLANE('',#22617);
#1236=PLANE('',#22621);
#1237=PLANE('',#22625);
#1238=PLANE('',#22626);
#1239=PLANE('',#22627);
#1240=PLANE('',#22628);
#1241=PLANE('',#22629);
#1242=PLANE('',#22633);
#1243=PLANE('',#22637);
#1244=PLANE('',#22638);
#1245=PLANE('',#22639);
#1246=PLANE('',#22643);
#1247=PLANE('',#22647);
#1248=PLANE('',#22648);
#1249=PLANE('',#22649);
#1250=PLANE('',#22650);
#1251=PLANE('',#22651);
#1252=PLANE('',#22655);
#1253=PLANE('',#22659);
#1254=PLANE('',#22660);
#1255=PLANE('',#22661);
#1256=PLANE('',#22665);
#1257=PLANE('',#22669);
#1258=PLANE('',#22670);
#1259=PLANE('',#22671);
#1260=PLANE('',#22672);
#1261=PLANE('',#22673);
#1262=PLANE('',#22677);
#1263=PLANE('',#22678);
#1264=PLANE('',#22679);
#1265=PLANE('',#22680);
#1266=PLANE('',#22681);
#1267=PLANE('',#22682);
#1268=PLANE('',#22683);
#1269=PLANE('',#22684);
#1270=PLANE('',#22685);
#1271=PLANE('',#22687);
#1272=PLANE('',#22688);
#1273=PLANE('',#22689);
#1274=PLANE('',#22690);
#1275=PLANE('',#22691);
#1276=PLANE('',#22692);
#1277=PLANE('',#22693);
#1278=PLANE('',#22694);
#1279=PLANE('',#22695);
#1280=PLANE('',#22699);
#1281=PLANE('',#22700);
#1282=PLANE('',#22701);
#1283=PLANE('',#22702);
#1284=PLANE('',#22703);
#1285=PLANE('',#22706);
#1286=PLANE('',#22707);
#1287=PLANE('',#22708);
#1288=PLANE('',#22709);
#1289=PLANE('',#22710);
#1290=PLANE('',#22711);
#1291=PLANE('',#22712);
#1292=PLANE('',#22713);
#1293=PLANE('',#22714);
#1294=PLANE('',#22718);
#1295=PLANE('',#22719);
#1296=PLANE('',#22720);
#1297=PLANE('',#22721);
#1298=PLANE('',#22722);
#1299=PLANE('',#22725);
#1300=PLANE('',#22726);
#1301=PLANE('',#22727);
#1302=PLANE('',#22728);
#1303=PLANE('',#22729);
#1304=PLANE('',#22730);
#1305=PLANE('',#22731);
#1306=PLANE('',#22732);
#1307=PLANE('',#22733);
#1308=PLANE('',#22734);
#1309=PLANE('',#22737);
#1310=PLANE('',#22738);
#1311=PLANE('',#22739);
#1312=PLANE('',#22740);
#1313=PLANE('',#22743);
#1314=PLANE('',#22744);
#1315=PLANE('',#22745);
#1316=PLANE('',#22746);
#1317=PLANE('',#22747);
#1318=PLANE('',#22748);
#1319=PLANE('',#22749);
#1320=PLANE('',#22750);
#1321=PLANE('',#22751);
#1322=PLANE('',#22752);
#1323=PLANE('',#22753);
#1324=PLANE('',#22758);
#1325=PLANE('',#22761);
#1326=PLANE('',#22763);
#1327=PLANE('',#22768);
#1328=PLANE('',#22769);
#1329=PLANE('',#22772);
#1330=PLANE('',#22775);
#1331=PLANE('',#22776);
#1332=PLANE('',#22777);
#1333=PLANE('',#22780);
#1334=PLANE('',#22783);
#1335=PLANE('',#22784);
#1336=PLANE('',#22785);
#1337=PLANE('',#22786);
#1338=PLANE('',#22787);
#1339=PLANE('',#22788);
#1340=PLANE('',#22789);
#1341=PLANE('',#22794);
#1342=PLANE('',#22799);
#1343=PLANE('',#22800);
#1344=PLANE('',#22801);
#1345=PLANE('',#22802);
#1346=PLANE('',#22803);
#1347=PLANE('',#22804);
#1348=PLANE('',#22805);
#1349=PLANE('',#22807);
#1350=PLANE('',#22809);
#1351=PLANE('',#22810);
#1352=PLANE('',#22811);
#1353=PLANE('',#22813);
#1354=PLANE('',#22815);
#1355=PLANE('',#22820);
#1356=PLANE('',#22825);
#1357=PLANE('',#22826);
#1358=PLANE('',#22827);
#1359=PLANE('',#22828);
#1360=PLANE('',#22829);
#1361=PLANE('',#22830);
#1362=PLANE('',#22832);
#1363=PLANE('',#22834);
#1364=PLANE('',#22836);
#1365=PLANE('',#22838);
#1366=PLANE('',#22840);
#1367=PLANE('',#22841);
#1368=PLANE('',#22842);
#1369=PLANE('',#22843);
#1370=PLANE('',#22844);
#1371=PLANE('',#22845);
#1372=PLANE('',#22846);
#1373=PLANE('',#22847);
#1374=PLANE('',#22848);
#1375=PLANE('',#22849);
#1376=PLANE('',#22857);
#1377=PLANE('',#22858);
#1378=PLANE('',#22859);
#1379=PLANE('',#22867);
#1380=PLANE('',#22868);
#1381=PLANE('',#22869);
#1382=PLANE('',#22877);
#1383=PLANE('',#22878);
#1384=PLANE('',#22879);
#1385=PLANE('',#22887);
#1386=PLANE('',#22888);
#1387=PLANE('',#22889);
#1388=PLANE('',#22897);
#1389=PLANE('',#22903);
#1390=PLANE('',#22904);
#1391=PLANE('',#22920);
#1392=PLANE('',#22921);
#1393=PLANE('',#22927);
#1394=PLANE('',#22928);
#1395=PLANE('',#22929);
#1396=PLANE('',#22930);
#1397=PLANE('',#22931);
#1398=PLANE('',#22932);
#1399=PLANE('',#22933);
#1400=PLANE('',#22934);
#1401=PLANE('',#22935);
#1402=PLANE('',#22936);
#1403=PLANE('',#22937);
#1404=PLANE('',#22938);
#1405=PLANE('',#22939);
#1406=PLANE('',#22940);
#1407=PLANE('',#22941);
#1408=PLANE('',#22942);
#1409=PLANE('',#22943);
#1410=PLANE('',#22944);
#1411=PLANE('',#22945);
#1412=PLANE('',#22946);
#1413=PLANE('',#22947);
#1414=PLANE('',#22948);
#1415=PLANE('',#22949);
#1416=PLANE('',#22950);
#1417=PLANE('',#22951);
#1418=PLANE('',#22952);
#1419=PLANE('',#22953);
#1420=PLANE('',#22954);
#1421=PLANE('',#22955);
#1422=PLANE('',#22956);
#1423=PLANE('',#22957);
#1424=PLANE('',#22958);
#1425=PLANE('',#22959);
#1426=PLANE('',#22960);
#1427=PLANE('',#22961);
#1428=PLANE('',#22962);
#1429=PLANE('',#22963);
#1430=PLANE('',#22964);
#1431=PLANE('',#22965);
#1432=PLANE('',#22966);
#1433=PLANE('',#22967);
#1434=PLANE('',#22968);
#1435=PLANE('',#22969);
#1436=PLANE('',#22970);
#1437=PLANE('',#22971);
#1438=PLANE('',#22972);
#1439=PLANE('',#22973);
#1440=PLANE('',#22974);
#1441=PLANE('',#22975);
#1442=PLANE('',#22976);
#1443=PLANE('',#22978);
#1444=PLANE('',#22979);
#1445=PLANE('',#22981);
#1446=PLANE('',#22982);
#1447=PLANE('',#22983);
#1448=PLANE('',#22984);
#1449=PLANE('',#22985);
#1450=PLANE('',#22986);
#1451=PLANE('',#22988);
#1452=PLANE('',#22989);
#1453=PLANE('',#22991);
#1454=PLANE('',#22992);
#1455=PLANE('',#22993);
#1456=PLANE('',#22994);
#1457=PLANE('',#22996);
#1458=PLANE('',#22998);
#1459=PLANE('',#22999);
#1460=PLANE('',#23000);
#1461=PLANE('',#23001);
#1462=PLANE('',#23002);
#1463=PLANE('',#23005);
#1464=PLANE('',#23006);
#1465=PLANE('',#23007);
#1466=PLANE('',#23010);
#1467=PLANE('',#23011);
#1468=PLANE('',#23015);
#1469=PLANE('',#23016);
#1470=PLANE('',#23017);
#1471=PLANE('',#23018);
#1472=PLANE('',#23019);
#1473=PLANE('',#23023);
#1474=PLANE('',#23030);
#1475=PLANE('',#23037);
#1476=PLANE('',#23041);
#1477=PLANE('',#23042);
#1478=PLANE('',#23043);
#1479=PLANE('',#23047);
#1480=PLANE('',#23051);
#1481=PLANE('',#23052);
#1482=PLANE('',#23053);
#1483=PLANE('',#23054);
#1484=PLANE('',#23055);
#1485=PLANE('',#23056);
#1486=PLANE('',#23057);
#1487=PLANE('',#23058);
#1488=PLANE('',#23059);
#1489=PLANE('',#23060);
#1490=PLANE('',#23064);
#1491=PLANE('',#23068);
#1492=PLANE('',#23072);
#1493=PLANE('',#23073);
#1494=PLANE('',#23077);
#1495=PLANE('',#23081);
#1496=PLANE('',#23085);
#1497=PLANE('',#23086);
#1498=PLANE('',#23087);
#1499=PLANE('',#23088);
#1500=PLANE('',#23089);
#1501=PLANE('',#23090);
#1502=PLANE('',#23091);
#1503=PLANE('',#23092);
#1504=PLANE('',#23096);
#1505=PLANE('',#23100);
#1506=PLANE('',#23104);
#1507=PLANE('',#23105);
#1508=PLANE('',#23109);
#1509=PLANE('',#23113);
#1510=PLANE('',#23117);
#1511=PLANE('',#23118);
#1512=PLANE('',#23119);
#1513=PLANE('',#23120);
#1514=PLANE('',#23121);
#1515=PLANE('',#23122);
#1516=PLANE('',#23123);
#1517=PLANE('',#23124);
#1518=PLANE('',#23128);
#1519=PLANE('',#23132);
#1520=PLANE('',#23136);
#1521=PLANE('',#23137);
#1522=PLANE('',#23141);
#1523=PLANE('',#23145);
#1524=PLANE('',#23149);
#1525=PLANE('',#23150);
#1526=PLANE('',#23151);
#1527=PLANE('',#23152);
#1528=PLANE('',#23153);
#1529=PLANE('',#23154);
#1530=PLANE('',#23155);
#1531=PLANE('',#23156);
#1532=PLANE('',#23160);
#1533=PLANE('',#23167);
#1534=PLANE('',#23174);
#1535=PLANE('',#23178);
#1536=PLANE('',#23179);
#1537=PLANE('',#23180);
#1538=PLANE('',#23184);
#1539=PLANE('',#23188);
#1540=PLANE('',#23189);
#1541=PLANE('',#23190);
#1542=PLANE('',#23191);
#1543=PLANE('',#23192);
#1544=PLANE('',#23193);
#1545=PLANE('',#23194);
#1546=PLANE('',#23195);
#1547=PLANE('',#23196);
#1548=PLANE('',#23197);
#1549=PLANE('',#23201);
#1550=PLANE('',#23205);
#1551=PLANE('',#23209);
#1552=PLANE('',#23210);
#1553=PLANE('',#23214);
#1554=PLANE('',#23218);
#1555=PLANE('',#23222);
#1556=PLANE('',#23223);
#1557=PLANE('',#23224);
#1558=PLANE('',#23225);
#1559=PLANE('',#23226);
#1560=PLANE('',#23227);
#1561=PLANE('',#23228);
#1562=PLANE('',#23229);
#1563=PLANE('',#23230);
#1564=PLANE('',#23231);
#1565=PLANE('',#23232);
#1566=PLANE('',#23233);
#1567=PLANE('',#23234);
#1568=PLANE('',#23235);
#1569=PLANE('',#23236);
#1570=PLANE('',#23237);
#1571=PLANE('',#23238);
#1572=PLANE('',#23239);
#1573=PLANE('',#23240);
#1574=PLANE('',#23241);
#1575=PLANE('',#23242);
#1576=PLANE('',#23243);
#1577=PLANE('',#23244);
#1578=PLANE('',#23245);
#1579=PLANE('',#23246);
#1580=PLANE('',#23247);
#1581=PLANE('',#23248);
#1582=PLANE('',#23249);
#1583=PLANE('',#23250);
#1584=PLANE('',#23251);
#1585=PLANE('',#23252);
#1586=PLANE('',#23253);
#1587=PLANE('',#23254);
#1588=PLANE('',#23255);
#1589=PLANE('',#23256);
#1590=PLANE('',#23257);
#1591=PLANE('',#23258);
#1592=PLANE('',#23259);
#1593=PLANE('',#23260);
#1594=PLANE('',#23261);
#1595=PLANE('',#23262);
#1596=PLANE('',#23263);
#1597=PLANE('',#23264);
#1598=PLANE('',#23265);
#1599=PLANE('',#23266);
#1600=PLANE('',#23267);
#1601=PLANE('',#23268);
#1602=PLANE('',#23269);
#1603=PLANE('',#23270);
#1604=PLANE('',#23271);
#1605=PLANE('',#23272);
#1606=PLANE('',#23273);
#1607=PLANE('',#23274);
#1608=PLANE('',#23275);
#1609=PLANE('',#23276);
#1610=PLANE('',#23277);
#1611=PLANE('',#23278);
#1612=PLANE('',#23279);
#1613=PLANE('',#23280);
#1614=PLANE('',#23281);
#1615=PLANE('',#23282);
#1616=PLANE('',#23283);
#1617=PLANE('',#23284);
#1618=PLANE('',#23285);
#1619=PLANE('',#23286);
#1620=PLANE('',#23287);
#1621=PLANE('',#23288);
#1622=PLANE('',#23289);
#1623=PLANE('',#23290);
#1624=PLANE('',#23291);
#1625=PLANE('',#23292);
#1626=PLANE('',#23293);
#1627=PLANE('',#23294);
#1628=PLANE('',#23295);
#1629=PLANE('',#23296);
#1630=PLANE('',#23297);
#1631=PLANE('',#23298);
#1632=PLANE('',#23299);
#1633=PLANE('',#23300);
#1634=PLANE('',#23301);
#1635=PLANE('',#23302);
#1636=PLANE('',#23303);
#1637=PLANE('',#23304);
#1638=PLANE('',#23305);
#1639=PLANE('',#23306);
#1640=PLANE('',#23307);
#1641=PLANE('',#23308);
#1642=PLANE('',#23309);
#1643=PLANE('',#23310);
#1644=PLANE('',#23311);
#1645=PLANE('',#23312);
#1646=PLANE('',#23313);
#1647=PLANE('',#23314);
#1648=PLANE('',#23315);
#1649=PLANE('',#23316);
#1650=PLANE('',#23317);
#1651=PLANE('',#23318);
#1652=PLANE('',#23319);
#1653=PLANE('',#23320);
#1654=PLANE('',#23321);
#1655=PLANE('',#23322);
#1656=PLANE('',#23323);
#1657=FACE_OUTER_BOUND('',#2824,.T.);
#1658=FACE_OUTER_BOUND('',#2825,.T.);
#1659=FACE_OUTER_BOUND('',#2826,.T.);
#1660=FACE_OUTER_BOUND('',#2827,.T.);
#1661=FACE_OUTER_BOUND('',#2828,.T.);
#1662=FACE_OUTER_BOUND('',#2829,.T.);
#1663=FACE_OUTER_BOUND('',#2830,.T.);
#1664=FACE_OUTER_BOUND('',#2831,.T.);
#1665=FACE_OUTER_BOUND('',#2832,.T.);
#1666=FACE_OUTER_BOUND('',#2833,.T.);
#1667=FACE_OUTER_BOUND('',#2834,.T.);
#1668=FACE_OUTER_BOUND('',#2835,.T.);
#1669=FACE_OUTER_BOUND('',#2836,.T.);
#1670=FACE_OUTER_BOUND('',#2837,.T.);
#1671=FACE_OUTER_BOUND('',#2838,.T.);
#1672=FACE_OUTER_BOUND('',#2839,.T.);
#1673=FACE_OUTER_BOUND('',#2840,.T.);
#1674=FACE_OUTER_BOUND('',#2841,.T.);
#1675=FACE_OUTER_BOUND('',#2842,.T.);
#1676=FACE_OUTER_BOUND('',#2843,.T.);
#1677=FACE_OUTER_BOUND('',#2844,.T.);
#1678=FACE_OUTER_BOUND('',#2845,.T.);
#1679=FACE_OUTER_BOUND('',#2846,.T.);
#1680=FACE_OUTER_BOUND('',#2847,.T.);
#1681=FACE_OUTER_BOUND('',#2848,.T.);
#1682=FACE_OUTER_BOUND('',#2849,.T.);
#1683=FACE_OUTER_BOUND('',#2850,.T.);
#1684=FACE_OUTER_BOUND('',#2851,.T.);
#1685=FACE_OUTER_BOUND('',#2852,.T.);
#1686=FACE_OUTER_BOUND('',#2853,.T.);
#1687=FACE_OUTER_BOUND('',#2854,.T.);
#1688=FACE_OUTER_BOUND('',#2855,.T.);
#1689=FACE_OUTER_BOUND('',#2856,.T.);
#1690=FACE_OUTER_BOUND('',#2857,.T.);
#1691=FACE_OUTER_BOUND('',#2858,.T.);
#1692=FACE_OUTER_BOUND('',#2859,.T.);
#1693=FACE_OUTER_BOUND('',#2860,.T.);
#1694=FACE_OUTER_BOUND('',#2861,.T.);
#1695=FACE_OUTER_BOUND('',#2862,.T.);
#1696=FACE_OUTER_BOUND('',#2863,.T.);
#1697=FACE_OUTER_BOUND('',#2864,.T.);
#1698=FACE_OUTER_BOUND('',#2897,.T.);
#1699=FACE_OUTER_BOUND('',#2930,.T.);
#1700=FACE_OUTER_BOUND('',#2931,.T.);
#1701=FACE_OUTER_BOUND('',#2932,.T.);
#1702=FACE_OUTER_BOUND('',#2933,.T.);
#1703=FACE_OUTER_BOUND('',#2934,.T.);
#1704=FACE_OUTER_BOUND('',#2935,.T.);
#1705=FACE_OUTER_BOUND('',#2937,.T.);
#1706=FACE_OUTER_BOUND('',#2938,.T.);
#1707=FACE_OUTER_BOUND('',#2939,.T.);
#1708=FACE_OUTER_BOUND('',#2940,.T.);
#1709=FACE_OUTER_BOUND('',#2941,.T.);
#1710=FACE_OUTER_BOUND('',#2942,.T.);
#1711=FACE_OUTER_BOUND('',#2943,.T.);
#1712=FACE_OUTER_BOUND('',#2944,.T.);
#1713=FACE_OUTER_BOUND('',#2945,.T.);
#1714=FACE_OUTER_BOUND('',#2946,.T.);
#1715=FACE_OUTER_BOUND('',#2947,.T.);
#1716=FACE_OUTER_BOUND('',#2948,.T.);
#1717=FACE_OUTER_BOUND('',#2949,.T.);
#1718=FACE_OUTER_BOUND('',#2950,.T.);
#1719=FACE_OUTER_BOUND('',#2951,.T.);
#1720=FACE_OUTER_BOUND('',#2952,.T.);
#1721=FACE_OUTER_BOUND('',#2953,.T.);
#1722=FACE_OUTER_BOUND('',#2954,.T.);
#1723=FACE_OUTER_BOUND('',#2955,.T.);
#1724=FACE_OUTER_BOUND('',#2956,.T.);
#1725=FACE_OUTER_BOUND('',#2957,.T.);
#1726=FACE_OUTER_BOUND('',#2958,.T.);
#1727=FACE_OUTER_BOUND('',#2959,.T.);
#1728=FACE_OUTER_BOUND('',#2960,.T.);
#1729=FACE_OUTER_BOUND('',#2961,.T.);
#1730=FACE_OUTER_BOUND('',#2962,.T.);
#1731=FACE_OUTER_BOUND('',#2963,.T.);
#1732=FACE_OUTER_BOUND('',#2964,.T.);
#1733=FACE_OUTER_BOUND('',#2965,.T.);
#1734=FACE_OUTER_BOUND('',#2966,.T.);
#1735=FACE_OUTER_BOUND('',#2967,.T.);
#1736=FACE_OUTER_BOUND('',#2968,.T.);
#1737=FACE_OUTER_BOUND('',#2969,.T.);
#1738=FACE_OUTER_BOUND('',#2970,.T.);
#1739=FACE_OUTER_BOUND('',#2971,.T.);
#1740=FACE_OUTER_BOUND('',#2972,.T.);
#1741=FACE_OUTER_BOUND('',#2973,.T.);
#1742=FACE_OUTER_BOUND('',#2974,.T.);
#1743=FACE_OUTER_BOUND('',#2975,.T.);
#1744=FACE_OUTER_BOUND('',#2976,.T.);
#1745=FACE_OUTER_BOUND('',#2977,.T.);
#1746=FACE_OUTER_BOUND('',#2978,.T.);
#1747=FACE_OUTER_BOUND('',#2979,.T.);
#1748=FACE_OUTER_BOUND('',#2980,.T.);
#1749=FACE_OUTER_BOUND('',#2981,.T.);
#1750=FACE_OUTER_BOUND('',#2982,.T.);
#1751=FACE_OUTER_BOUND('',#2983,.T.);
#1752=FACE_OUTER_BOUND('',#2984,.T.);
#1753=FACE_OUTER_BOUND('',#2985,.T.);
#1754=FACE_OUTER_BOUND('',#2986,.T.);
#1755=FACE_OUTER_BOUND('',#2987,.T.);
#1756=FACE_OUTER_BOUND('',#2988,.T.);
#1757=FACE_OUTER_BOUND('',#2989,.T.);
#1758=FACE_OUTER_BOUND('',#2990,.T.);
#1759=FACE_OUTER_BOUND('',#2991,.T.);
#1760=FACE_OUTER_BOUND('',#2992,.T.);
#1761=FACE_OUTER_BOUND('',#2993,.T.);
#1762=FACE_OUTER_BOUND('',#2994,.T.);
#1763=FACE_OUTER_BOUND('',#2995,.T.);
#1764=FACE_OUTER_BOUND('',#2996,.T.);
#1765=FACE_OUTER_BOUND('',#2997,.T.);
#1766=FACE_OUTER_BOUND('',#2998,.T.);
#1767=FACE_OUTER_BOUND('',#2999,.T.);
#1768=FACE_OUTER_BOUND('',#3000,.T.);
#1769=FACE_OUTER_BOUND('',#3001,.T.);
#1770=FACE_OUTER_BOUND('',#3002,.T.);
#1771=FACE_OUTER_BOUND('',#3003,.T.);
#1772=FACE_OUTER_BOUND('',#3004,.T.);
#1773=FACE_OUTER_BOUND('',#3005,.T.);
#1774=FACE_OUTER_BOUND('',#3006,.T.);
#1775=FACE_OUTER_BOUND('',#3007,.T.);
#1776=FACE_OUTER_BOUND('',#3008,.T.);
#1777=FACE_OUTER_BOUND('',#3009,.T.);
#1778=FACE_OUTER_BOUND('',#3010,.T.);
#1779=FACE_OUTER_BOUND('',#3011,.T.);
#1780=FACE_OUTER_BOUND('',#3012,.T.);
#1781=FACE_OUTER_BOUND('',#3013,.T.);
#1782=FACE_OUTER_BOUND('',#3014,.T.);
#1783=FACE_OUTER_BOUND('',#3015,.T.);
#1784=FACE_OUTER_BOUND('',#3016,.T.);
#1785=FACE_OUTER_BOUND('',#3017,.T.);
#1786=FACE_OUTER_BOUND('',#3018,.T.);
#1787=FACE_OUTER_BOUND('',#3019,.T.);
#1788=FACE_OUTER_BOUND('',#3020,.T.);
#1789=FACE_OUTER_BOUND('',#3021,.T.);
#1790=FACE_OUTER_BOUND('',#3022,.T.);
#1791=FACE_OUTER_BOUND('',#3023,.T.);
#1792=FACE_OUTER_BOUND('',#3024,.T.);
#1793=FACE_OUTER_BOUND('',#3025,.T.);
#1794=FACE_OUTER_BOUND('',#3026,.T.);
#1795=FACE_OUTER_BOUND('',#3027,.T.);
#1796=FACE_OUTER_BOUND('',#3028,.T.);
#1797=FACE_OUTER_BOUND('',#3029,.T.);
#1798=FACE_OUTER_BOUND('',#3030,.T.);
#1799=FACE_OUTER_BOUND('',#3031,.T.);
#1800=FACE_OUTER_BOUND('',#3032,.T.);
#1801=FACE_OUTER_BOUND('',#3033,.T.);
#1802=FACE_OUTER_BOUND('',#3034,.T.);
#1803=FACE_OUTER_BOUND('',#3035,.T.);
#1804=FACE_OUTER_BOUND('',#3036,.T.);
#1805=FACE_OUTER_BOUND('',#3037,.T.);
#1806=FACE_OUTER_BOUND('',#3038,.T.);
#1807=FACE_OUTER_BOUND('',#3039,.T.);
#1808=FACE_OUTER_BOUND('',#3040,.T.);
#1809=FACE_OUTER_BOUND('',#3041,.T.);
#1810=FACE_OUTER_BOUND('',#3042,.T.);
#1811=FACE_OUTER_BOUND('',#3043,.T.);
#1812=FACE_OUTER_BOUND('',#3044,.T.);
#1813=FACE_OUTER_BOUND('',#3045,.T.);
#1814=FACE_OUTER_BOUND('',#3046,.T.);
#1815=FACE_OUTER_BOUND('',#3047,.T.);
#1816=FACE_OUTER_BOUND('',#3048,.T.);
#1817=FACE_OUTER_BOUND('',#3049,.T.);
#1818=FACE_OUTER_BOUND('',#3050,.T.);
#1819=FACE_OUTER_BOUND('',#3052,.T.);
#1820=FACE_OUTER_BOUND('',#3054,.T.);
#1821=FACE_OUTER_BOUND('',#3055,.T.);
#1822=FACE_OUTER_BOUND('',#3056,.T.);
#1823=FACE_OUTER_BOUND('',#3057,.T.);
#1824=FACE_OUTER_BOUND('',#3058,.T.);
#1825=FACE_OUTER_BOUND('',#3059,.T.);
#1826=FACE_OUTER_BOUND('',#3060,.T.);
#1827=FACE_OUTER_BOUND('',#3061,.T.);
#1828=FACE_OUTER_BOUND('',#3062,.T.);
#1829=FACE_OUTER_BOUND('',#3063,.T.);
#1830=FACE_OUTER_BOUND('',#3064,.T.);
#1831=FACE_OUTER_BOUND('',#3065,.T.);
#1832=FACE_OUTER_BOUND('',#3066,.T.);
#1833=FACE_OUTER_BOUND('',#3067,.T.);
#1834=FACE_OUTER_BOUND('',#3068,.T.);
#1835=FACE_OUTER_BOUND('',#3069,.T.);
#1836=FACE_OUTER_BOUND('',#3070,.T.);
#1837=FACE_OUTER_BOUND('',#3087,.T.);
#1838=FACE_OUTER_BOUND('',#3088,.T.);
#1839=FACE_OUTER_BOUND('',#3089,.T.);
#1840=FACE_OUTER_BOUND('',#3090,.T.);
#1841=FACE_OUTER_BOUND('',#3091,.T.);
#1842=FACE_OUTER_BOUND('',#3092,.T.);
#1843=FACE_OUTER_BOUND('',#3093,.T.);
#1844=FACE_OUTER_BOUND('',#3094,.T.);
#1845=FACE_OUTER_BOUND('',#3095,.T.);
#1846=FACE_OUTER_BOUND('',#3096,.T.);
#1847=FACE_OUTER_BOUND('',#3097,.T.);
#1848=FACE_OUTER_BOUND('',#3098,.T.);
#1849=FACE_OUTER_BOUND('',#3099,.T.);
#1850=FACE_OUTER_BOUND('',#3100,.T.);
#1851=FACE_OUTER_BOUND('',#3101,.T.);
#1852=FACE_OUTER_BOUND('',#3102,.T.);
#1853=FACE_OUTER_BOUND('',#3103,.T.);
#1854=FACE_OUTER_BOUND('',#3104,.T.);
#1855=FACE_OUTER_BOUND('',#3105,.T.);
#1856=FACE_OUTER_BOUND('',#3106,.T.);
#1857=FACE_OUTER_BOUND('',#3107,.T.);
#1858=FACE_OUTER_BOUND('',#3108,.T.);
#1859=FACE_OUTER_BOUND('',#3109,.T.);
#1860=FACE_OUTER_BOUND('',#3110,.T.);
#1861=FACE_OUTER_BOUND('',#3111,.T.);
#1862=FACE_OUTER_BOUND('',#3112,.T.);
#1863=FACE_OUTER_BOUND('',#3113,.T.);
#1864=FACE_OUTER_BOUND('',#3114,.T.);
#1865=FACE_OUTER_BOUND('',#3115,.T.);
#1866=FACE_OUTER_BOUND('',#3116,.T.);
#1867=FACE_OUTER_BOUND('',#3117,.T.);
#1868=FACE_OUTER_BOUND('',#3118,.T.);
#1869=FACE_OUTER_BOUND('',#3119,.T.);
#1870=FACE_OUTER_BOUND('',#3120,.T.);
#1871=FACE_OUTER_BOUND('',#3121,.T.);
#1872=FACE_OUTER_BOUND('',#3122,.T.);
#1873=FACE_OUTER_BOUND('',#3123,.T.);
#1874=FACE_OUTER_BOUND('',#3124,.T.);
#1875=FACE_OUTER_BOUND('',#3125,.T.);
#1876=FACE_OUTER_BOUND('',#3126,.T.);
#1877=FACE_OUTER_BOUND('',#3127,.T.);
#1878=FACE_OUTER_BOUND('',#3128,.T.);
#1879=FACE_OUTER_BOUND('',#3129,.T.);
#1880=FACE_OUTER_BOUND('',#3130,.T.);
#1881=FACE_OUTER_BOUND('',#3131,.T.);
#1882=FACE_OUTER_BOUND('',#3132,.T.);
#1883=FACE_OUTER_BOUND('',#3133,.T.);
#1884=FACE_OUTER_BOUND('',#3134,.T.);
#1885=FACE_OUTER_BOUND('',#3135,.T.);
#1886=FACE_OUTER_BOUND('',#3136,.T.);
#1887=FACE_OUTER_BOUND('',#3137,.T.);
#1888=FACE_OUTER_BOUND('',#3138,.T.);
#1889=FACE_OUTER_BOUND('',#3139,.T.);
#1890=FACE_OUTER_BOUND('',#3140,.T.);
#1891=FACE_OUTER_BOUND('',#3141,.T.);
#1892=FACE_OUTER_BOUND('',#3142,.T.);
#1893=FACE_OUTER_BOUND('',#3143,.T.);
#1894=FACE_OUTER_BOUND('',#3144,.T.);
#1895=FACE_OUTER_BOUND('',#3145,.T.);
#1896=FACE_OUTER_BOUND('',#3146,.T.);
#1897=FACE_OUTER_BOUND('',#3147,.T.);
#1898=FACE_OUTER_BOUND('',#3148,.T.);
#1899=FACE_OUTER_BOUND('',#3149,.T.);
#1900=FACE_OUTER_BOUND('',#3150,.T.);
#1901=FACE_OUTER_BOUND('',#3151,.T.);
#1902=FACE_OUTER_BOUND('',#3152,.T.);
#1903=FACE_OUTER_BOUND('',#3153,.T.);
#1904=FACE_OUTER_BOUND('',#3154,.T.);
#1905=FACE_OUTER_BOUND('',#3155,.T.);
#1906=FACE_OUTER_BOUND('',#3156,.T.);
#1907=FACE_OUTER_BOUND('',#3157,.T.);
#1908=FACE_OUTER_BOUND('',#3158,.T.);
#1909=FACE_OUTER_BOUND('',#3159,.T.);
#1910=FACE_OUTER_BOUND('',#3160,.T.);
#1911=FACE_OUTER_BOUND('',#3161,.T.);
#1912=FACE_OUTER_BOUND('',#3162,.T.);
#1913=FACE_OUTER_BOUND('',#3163,.T.);
#1914=FACE_OUTER_BOUND('',#3164,.T.);
#1915=FACE_OUTER_BOUND('',#3165,.T.);
#1916=FACE_OUTER_BOUND('',#3166,.T.);
#1917=FACE_OUTER_BOUND('',#3167,.T.);
#1918=FACE_OUTER_BOUND('',#3168,.T.);
#1919=FACE_OUTER_BOUND('',#3169,.T.);
#1920=FACE_OUTER_BOUND('',#3170,.T.);
#1921=FACE_OUTER_BOUND('',#3171,.T.);
#1922=FACE_OUTER_BOUND('',#3172,.T.);
#1923=FACE_OUTER_BOUND('',#3173,.T.);
#1924=FACE_OUTER_BOUND('',#3174,.T.);
#1925=FACE_OUTER_BOUND('',#3175,.T.);
#1926=FACE_OUTER_BOUND('',#3176,.T.);
#1927=FACE_OUTER_BOUND('',#3177,.T.);
#1928=FACE_OUTER_BOUND('',#3178,.T.);
#1929=FACE_OUTER_BOUND('',#3179,.T.);
#1930=FACE_OUTER_BOUND('',#3180,.T.);
#1931=FACE_OUTER_BOUND('',#3181,.T.);
#1932=FACE_OUTER_BOUND('',#3182,.T.);
#1933=FACE_OUTER_BOUND('',#3183,.T.);
#1934=FACE_OUTER_BOUND('',#3184,.T.);
#1935=FACE_OUTER_BOUND('',#3185,.T.);
#1936=FACE_OUTER_BOUND('',#3186,.T.);
#1937=FACE_OUTER_BOUND('',#3187,.T.);
#1938=FACE_OUTER_BOUND('',#3188,.T.);
#1939=FACE_OUTER_BOUND('',#3189,.T.);
#1940=FACE_OUTER_BOUND('',#3190,.T.);
#1941=FACE_OUTER_BOUND('',#3191,.T.);
#1942=FACE_OUTER_BOUND('',#3192,.T.);
#1943=FACE_OUTER_BOUND('',#3193,.T.);
#1944=FACE_OUTER_BOUND('',#3194,.T.);
#1945=FACE_OUTER_BOUND('',#3195,.T.);
#1946=FACE_OUTER_BOUND('',#3196,.T.);
#1947=FACE_OUTER_BOUND('',#3197,.T.);
#1948=FACE_OUTER_BOUND('',#3198,.T.);
#1949=FACE_OUTER_BOUND('',#3199,.T.);
#1950=FACE_OUTER_BOUND('',#3200,.T.);
#1951=FACE_OUTER_BOUND('',#3201,.T.);
#1952=FACE_OUTER_BOUND('',#3202,.T.);
#1953=FACE_OUTER_BOUND('',#3203,.T.);
#1954=FACE_OUTER_BOUND('',#3204,.T.);
#1955=FACE_OUTER_BOUND('',#3205,.T.);
#1956=FACE_OUTER_BOUND('',#3206,.T.);
#1957=FACE_OUTER_BOUND('',#3207,.T.);
#1958=FACE_OUTER_BOUND('',#3208,.T.);
#1959=FACE_OUTER_BOUND('',#3209,.T.);
#1960=FACE_OUTER_BOUND('',#3210,.T.);
#1961=FACE_OUTER_BOUND('',#3211,.T.);
#1962=FACE_OUTER_BOUND('',#3212,.T.);
#1963=FACE_OUTER_BOUND('',#3213,.T.);
#1964=FACE_OUTER_BOUND('',#3214,.T.);
#1965=FACE_OUTER_BOUND('',#3215,.T.);
#1966=FACE_OUTER_BOUND('',#3216,.T.);
#1967=FACE_OUTER_BOUND('',#3217,.T.);
#1968=FACE_OUTER_BOUND('',#3218,.T.);
#1969=FACE_OUTER_BOUND('',#3219,.T.);
#1970=FACE_OUTER_BOUND('',#3220,.T.);
#1971=FACE_OUTER_BOUND('',#3221,.T.);
#1972=FACE_OUTER_BOUND('',#3222,.T.);
#1973=FACE_OUTER_BOUND('',#3223,.T.);
#1974=FACE_OUTER_BOUND('',#3224,.T.);
#1975=FACE_OUTER_BOUND('',#3225,.T.);
#1976=FACE_OUTER_BOUND('',#3226,.T.);
#1977=FACE_OUTER_BOUND('',#3227,.T.);
#1978=FACE_OUTER_BOUND('',#3228,.T.);
#1979=FACE_OUTER_BOUND('',#3229,.T.);
#1980=FACE_OUTER_BOUND('',#3230,.T.);
#1981=FACE_OUTER_BOUND('',#3231,.T.);
#1982=FACE_OUTER_BOUND('',#3232,.T.);
#1983=FACE_OUTER_BOUND('',#3233,.T.);
#1984=FACE_OUTER_BOUND('',#3234,.T.);
#1985=FACE_OUTER_BOUND('',#3235,.T.);
#1986=FACE_OUTER_BOUND('',#3236,.T.);
#1987=FACE_OUTER_BOUND('',#3237,.T.);
#1988=FACE_OUTER_BOUND('',#3238,.T.);
#1989=FACE_OUTER_BOUND('',#3239,.T.);
#1990=FACE_OUTER_BOUND('',#3240,.T.);
#1991=FACE_OUTER_BOUND('',#3241,.T.);
#1992=FACE_OUTER_BOUND('',#3242,.T.);
#1993=FACE_OUTER_BOUND('',#3243,.T.);
#1994=FACE_OUTER_BOUND('',#3244,.T.);
#1995=FACE_OUTER_BOUND('',#3245,.T.);
#1996=FACE_OUTER_BOUND('',#3246,.T.);
#1997=FACE_OUTER_BOUND('',#3247,.T.);
#1998=FACE_OUTER_BOUND('',#3248,.T.);
#1999=FACE_OUTER_BOUND('',#3249,.T.);
#2000=FACE_OUTER_BOUND('',#3250,.T.);
#2001=FACE_OUTER_BOUND('',#3251,.T.);
#2002=FACE_OUTER_BOUND('',#3252,.T.);
#2003=FACE_OUTER_BOUND('',#3253,.T.);
#2004=FACE_OUTER_BOUND('',#3254,.T.);
#2005=FACE_OUTER_BOUND('',#3255,.T.);
#2006=FACE_OUTER_BOUND('',#3256,.T.);
#2007=FACE_OUTER_BOUND('',#3257,.T.);
#2008=FACE_OUTER_BOUND('',#3258,.T.);
#2009=FACE_OUTER_BOUND('',#3259,.T.);
#2010=FACE_OUTER_BOUND('',#3260,.T.);
#2011=FACE_OUTER_BOUND('',#3261,.T.);
#2012=FACE_OUTER_BOUND('',#3262,.T.);
#2013=FACE_OUTER_BOUND('',#3263,.T.);
#2014=FACE_OUTER_BOUND('',#3264,.T.);
#2015=FACE_OUTER_BOUND('',#3265,.T.);
#2016=FACE_OUTER_BOUND('',#3266,.T.);
#2017=FACE_OUTER_BOUND('',#3267,.T.);
#2018=FACE_OUTER_BOUND('',#3268,.T.);
#2019=FACE_OUTER_BOUND('',#3269,.T.);
#2020=FACE_OUTER_BOUND('',#3270,.T.);
#2021=FACE_OUTER_BOUND('',#3271,.T.);
#2022=FACE_OUTER_BOUND('',#3272,.T.);
#2023=FACE_OUTER_BOUND('',#3273,.T.);
#2024=FACE_OUTER_BOUND('',#3274,.T.);
#2025=FACE_OUTER_BOUND('',#3275,.T.);
#2026=FACE_OUTER_BOUND('',#3276,.T.);
#2027=FACE_OUTER_BOUND('',#3277,.T.);
#2028=FACE_OUTER_BOUND('',#3278,.T.);
#2029=FACE_OUTER_BOUND('',#3279,.T.);
#2030=FACE_OUTER_BOUND('',#3280,.T.);
#2031=FACE_OUTER_BOUND('',#3281,.T.);
#2032=FACE_OUTER_BOUND('',#3282,.T.);
#2033=FACE_OUTER_BOUND('',#3283,.T.);
#2034=FACE_OUTER_BOUND('',#3284,.T.);
#2035=FACE_OUTER_BOUND('',#3285,.T.);
#2036=FACE_OUTER_BOUND('',#3286,.T.);
#2037=FACE_OUTER_BOUND('',#3287,.T.);
#2038=FACE_OUTER_BOUND('',#3288,.T.);
#2039=FACE_OUTER_BOUND('',#3289,.T.);
#2040=FACE_OUTER_BOUND('',#3290,.T.);
#2041=FACE_OUTER_BOUND('',#3291,.T.);
#2042=FACE_OUTER_BOUND('',#3292,.T.);
#2043=FACE_OUTER_BOUND('',#3293,.T.);
#2044=FACE_OUTER_BOUND('',#3294,.T.);
#2045=FACE_OUTER_BOUND('',#3295,.T.);
#2046=FACE_OUTER_BOUND('',#3296,.T.);
#2047=FACE_OUTER_BOUND('',#3297,.T.);
#2048=FACE_OUTER_BOUND('',#3298,.T.);
#2049=FACE_OUTER_BOUND('',#3299,.T.);
#2050=FACE_OUTER_BOUND('',#3300,.T.);
#2051=FACE_OUTER_BOUND('',#3301,.T.);
#2052=FACE_OUTER_BOUND('',#3302,.T.);
#2053=FACE_OUTER_BOUND('',#3303,.T.);
#2054=FACE_OUTER_BOUND('',#3304,.T.);
#2055=FACE_OUTER_BOUND('',#3305,.T.);
#2056=FACE_OUTER_BOUND('',#3306,.T.);
#2057=FACE_OUTER_BOUND('',#3307,.T.);
#2058=FACE_OUTER_BOUND('',#3308,.T.);
#2059=FACE_OUTER_BOUND('',#3309,.T.);
#2060=FACE_OUTER_BOUND('',#3310,.T.);
#2061=FACE_OUTER_BOUND('',#3311,.T.);
#2062=FACE_OUTER_BOUND('',#3312,.T.);
#2063=FACE_OUTER_BOUND('',#3313,.T.);
#2064=FACE_OUTER_BOUND('',#3314,.T.);
#2065=FACE_OUTER_BOUND('',#3315,.T.);
#2066=FACE_OUTER_BOUND('',#3316,.T.);
#2067=FACE_OUTER_BOUND('',#3317,.T.);
#2068=FACE_OUTER_BOUND('',#3318,.T.);
#2069=FACE_OUTER_BOUND('',#3319,.T.);
#2070=FACE_OUTER_BOUND('',#3320,.T.);
#2071=FACE_OUTER_BOUND('',#3321,.T.);
#2072=FACE_OUTER_BOUND('',#3322,.T.);
#2073=FACE_OUTER_BOUND('',#3323,.T.);
#2074=FACE_OUTER_BOUND('',#3324,.T.);
#2075=FACE_OUTER_BOUND('',#3325,.T.);
#2076=FACE_OUTER_BOUND('',#3326,.T.);
#2077=FACE_OUTER_BOUND('',#3327,.T.);
#2078=FACE_OUTER_BOUND('',#3328,.T.);
#2079=FACE_OUTER_BOUND('',#3329,.T.);
#2080=FACE_OUTER_BOUND('',#3330,.T.);
#2081=FACE_OUTER_BOUND('',#3331,.T.);
#2082=FACE_OUTER_BOUND('',#3332,.T.);
#2083=FACE_OUTER_BOUND('',#3333,.T.);
#2084=FACE_OUTER_BOUND('',#3334,.T.);
#2085=FACE_OUTER_BOUND('',#3335,.T.);
#2086=FACE_OUTER_BOUND('',#3336,.T.);
#2087=FACE_OUTER_BOUND('',#3337,.T.);
#2088=FACE_OUTER_BOUND('',#3338,.T.);
#2089=FACE_OUTER_BOUND('',#3339,.T.);
#2090=FACE_OUTER_BOUND('',#3340,.T.);
#2091=FACE_OUTER_BOUND('',#3341,.T.);
#2092=FACE_OUTER_BOUND('',#3342,.T.);
#2093=FACE_OUTER_BOUND('',#3343,.T.);
#2094=FACE_OUTER_BOUND('',#3344,.T.);
#2095=FACE_OUTER_BOUND('',#3345,.T.);
#2096=FACE_OUTER_BOUND('',#3346,.T.);
#2097=FACE_OUTER_BOUND('',#3347,.T.);
#2098=FACE_OUTER_BOUND('',#3348,.T.);
#2099=FACE_OUTER_BOUND('',#3349,.T.);
#2100=FACE_OUTER_BOUND('',#3350,.T.);
#2101=FACE_OUTER_BOUND('',#3351,.T.);
#2102=FACE_OUTER_BOUND('',#3352,.T.);
#2103=FACE_OUTER_BOUND('',#3353,.T.);
#2104=FACE_OUTER_BOUND('',#3354,.T.);
#2105=FACE_OUTER_BOUND('',#3355,.T.);
#2106=FACE_OUTER_BOUND('',#3356,.T.);
#2107=FACE_OUTER_BOUND('',#3357,.T.);
#2108=FACE_OUTER_BOUND('',#3358,.T.);
#2109=FACE_OUTER_BOUND('',#3359,.T.);
#2110=FACE_OUTER_BOUND('',#3360,.T.);
#2111=FACE_OUTER_BOUND('',#3361,.T.);
#2112=FACE_OUTER_BOUND('',#3362,.T.);
#2113=FACE_OUTER_BOUND('',#3363,.T.);
#2114=FACE_OUTER_BOUND('',#3364,.T.);
#2115=FACE_OUTER_BOUND('',#3365,.T.);
#2116=FACE_OUTER_BOUND('',#3366,.T.);
#2117=FACE_OUTER_BOUND('',#3367,.T.);
#2118=FACE_OUTER_BOUND('',#3368,.T.);
#2119=FACE_OUTER_BOUND('',#3369,.T.);
#2120=FACE_OUTER_BOUND('',#3370,.T.);
#2121=FACE_OUTER_BOUND('',#3371,.T.);
#2122=FACE_OUTER_BOUND('',#3372,.T.);
#2123=FACE_OUTER_BOUND('',#3373,.T.);
#2124=FACE_OUTER_BOUND('',#3374,.T.);
#2125=FACE_OUTER_BOUND('',#3375,.T.);
#2126=FACE_OUTER_BOUND('',#3376,.T.);
#2127=FACE_OUTER_BOUND('',#3377,.T.);
#2128=FACE_OUTER_BOUND('',#3378,.T.);
#2129=FACE_OUTER_BOUND('',#3379,.T.);
#2130=FACE_OUTER_BOUND('',#3380,.T.);
#2131=FACE_OUTER_BOUND('',#3381,.T.);
#2132=FACE_OUTER_BOUND('',#3382,.T.);
#2133=FACE_OUTER_BOUND('',#3383,.T.);
#2134=FACE_OUTER_BOUND('',#3384,.T.);
#2135=FACE_OUTER_BOUND('',#3385,.T.);
#2136=FACE_OUTER_BOUND('',#3386,.T.);
#2137=FACE_OUTER_BOUND('',#3387,.T.);
#2138=FACE_OUTER_BOUND('',#3388,.T.);
#2139=FACE_OUTER_BOUND('',#3389,.T.);
#2140=FACE_OUTER_BOUND('',#3390,.T.);
#2141=FACE_OUTER_BOUND('',#3391,.T.);
#2142=FACE_OUTER_BOUND('',#3392,.T.);
#2143=FACE_OUTER_BOUND('',#3393,.T.);
#2144=FACE_OUTER_BOUND('',#3394,.T.);
#2145=FACE_OUTER_BOUND('',#3395,.T.);
#2146=FACE_OUTER_BOUND('',#3396,.T.);
#2147=FACE_OUTER_BOUND('',#3397,.T.);
#2148=FACE_OUTER_BOUND('',#3398,.T.);
#2149=FACE_OUTER_BOUND('',#3399,.T.);
#2150=FACE_OUTER_BOUND('',#3400,.T.);
#2151=FACE_OUTER_BOUND('',#3401,.T.);
#2152=FACE_OUTER_BOUND('',#3402,.T.);
#2153=FACE_OUTER_BOUND('',#3403,.T.);
#2154=FACE_OUTER_BOUND('',#3404,.T.);
#2155=FACE_OUTER_BOUND('',#3405,.T.);
#2156=FACE_OUTER_BOUND('',#3406,.T.);
#2157=FACE_OUTER_BOUND('',#3407,.T.);
#2158=FACE_OUTER_BOUND('',#3408,.T.);
#2159=FACE_OUTER_BOUND('',#3409,.T.);
#2160=FACE_OUTER_BOUND('',#3410,.T.);
#2161=FACE_OUTER_BOUND('',#3411,.T.);
#2162=FACE_OUTER_BOUND('',#3412,.T.);
#2163=FACE_OUTER_BOUND('',#3413,.T.);
#2164=FACE_OUTER_BOUND('',#3414,.T.);
#2165=FACE_OUTER_BOUND('',#3415,.T.);
#2166=FACE_OUTER_BOUND('',#3416,.T.);
#2167=FACE_OUTER_BOUND('',#3417,.T.);
#2168=FACE_OUTER_BOUND('',#3418,.T.);
#2169=FACE_OUTER_BOUND('',#3419,.T.);
#2170=FACE_OUTER_BOUND('',#3420,.T.);
#2171=FACE_OUTER_BOUND('',#3421,.T.);
#2172=FACE_OUTER_BOUND('',#3422,.T.);
#2173=FACE_OUTER_BOUND('',#3423,.T.);
#2174=FACE_OUTER_BOUND('',#3424,.T.);
#2175=FACE_OUTER_BOUND('',#3425,.T.);
#2176=FACE_OUTER_BOUND('',#3426,.T.);
#2177=FACE_OUTER_BOUND('',#3427,.T.);
#2178=FACE_OUTER_BOUND('',#3428,.T.);
#2179=FACE_OUTER_BOUND('',#3429,.T.);
#2180=FACE_OUTER_BOUND('',#3430,.T.);
#2181=FACE_OUTER_BOUND('',#3431,.T.);
#2182=FACE_OUTER_BOUND('',#3432,.T.);
#2183=FACE_OUTER_BOUND('',#3433,.T.);
#2184=FACE_OUTER_BOUND('',#3434,.T.);
#2185=FACE_OUTER_BOUND('',#3435,.T.);
#2186=FACE_OUTER_BOUND('',#3436,.T.);
#2187=FACE_OUTER_BOUND('',#3437,.T.);
#2188=FACE_OUTER_BOUND('',#3438,.T.);
#2189=FACE_OUTER_BOUND('',#3439,.T.);
#2190=FACE_OUTER_BOUND('',#3440,.T.);
#2191=FACE_OUTER_BOUND('',#3441,.T.);
#2192=FACE_OUTER_BOUND('',#3442,.T.);
#2193=FACE_OUTER_BOUND('',#3443,.T.);
#2194=FACE_OUTER_BOUND('',#3444,.T.);
#2195=FACE_OUTER_BOUND('',#3445,.T.);
#2196=FACE_OUTER_BOUND('',#3446,.T.);
#2197=FACE_OUTER_BOUND('',#3447,.T.);
#2198=FACE_OUTER_BOUND('',#3448,.T.);
#2199=FACE_OUTER_BOUND('',#3449,.T.);
#2200=FACE_OUTER_BOUND('',#3450,.T.);
#2201=FACE_OUTER_BOUND('',#3451,.T.);
#2202=FACE_OUTER_BOUND('',#3452,.T.);
#2203=FACE_OUTER_BOUND('',#3453,.T.);
#2204=FACE_OUTER_BOUND('',#3454,.T.);
#2205=FACE_OUTER_BOUND('',#3455,.T.);
#2206=FACE_OUTER_BOUND('',#3456,.T.);
#2207=FACE_OUTER_BOUND('',#3457,.T.);
#2208=FACE_OUTER_BOUND('',#3458,.T.);
#2209=FACE_OUTER_BOUND('',#3459,.T.);
#2210=FACE_OUTER_BOUND('',#3460,.T.);
#2211=FACE_OUTER_BOUND('',#3461,.T.);
#2212=FACE_OUTER_BOUND('',#3462,.T.);
#2213=FACE_OUTER_BOUND('',#3463,.T.);
#2214=FACE_OUTER_BOUND('',#3464,.T.);
#2215=FACE_OUTER_BOUND('',#3465,.T.);
#2216=FACE_OUTER_BOUND('',#3466,.T.);
#2217=FACE_OUTER_BOUND('',#3467,.T.);
#2218=FACE_OUTER_BOUND('',#3468,.T.);
#2219=FACE_OUTER_BOUND('',#3469,.T.);
#2220=FACE_OUTER_BOUND('',#3470,.T.);
#2221=FACE_OUTER_BOUND('',#3471,.T.);
#2222=FACE_OUTER_BOUND('',#3472,.T.);
#2223=FACE_OUTER_BOUND('',#3473,.T.);
#2224=FACE_OUTER_BOUND('',#3474,.T.);
#2225=FACE_OUTER_BOUND('',#3475,.T.);
#2226=FACE_OUTER_BOUND('',#3476,.T.);
#2227=FACE_OUTER_BOUND('',#3477,.T.);
#2228=FACE_OUTER_BOUND('',#3478,.T.);
#2229=FACE_OUTER_BOUND('',#3479,.T.);
#2230=FACE_OUTER_BOUND('',#3480,.T.);
#2231=FACE_OUTER_BOUND('',#3481,.T.);
#2232=FACE_OUTER_BOUND('',#3482,.T.);
#2233=FACE_OUTER_BOUND('',#3483,.T.);
#2234=FACE_OUTER_BOUND('',#3484,.T.);
#2235=FACE_OUTER_BOUND('',#3485,.T.);
#2236=FACE_OUTER_BOUND('',#3486,.T.);
#2237=FACE_OUTER_BOUND('',#3487,.T.);
#2238=FACE_OUTER_BOUND('',#3488,.T.);
#2239=FACE_OUTER_BOUND('',#3489,.T.);
#2240=FACE_OUTER_BOUND('',#3490,.T.);
#2241=FACE_OUTER_BOUND('',#3491,.T.);
#2242=FACE_OUTER_BOUND('',#3492,.T.);
#2243=FACE_OUTER_BOUND('',#3493,.T.);
#2244=FACE_OUTER_BOUND('',#3494,.T.);
#2245=FACE_OUTER_BOUND('',#3495,.T.);
#2246=FACE_OUTER_BOUND('',#3496,.T.);
#2247=FACE_OUTER_BOUND('',#3497,.T.);
#2248=FACE_OUTER_BOUND('',#3498,.T.);
#2249=FACE_OUTER_BOUND('',#3499,.T.);
#2250=FACE_OUTER_BOUND('',#3500,.T.);
#2251=FACE_OUTER_BOUND('',#3501,.T.);
#2252=FACE_OUTER_BOUND('',#3502,.T.);
#2253=FACE_OUTER_BOUND('',#3503,.T.);
#2254=FACE_OUTER_BOUND('',#3504,.T.);
#2255=FACE_OUTER_BOUND('',#3505,.T.);
#2256=FACE_OUTER_BOUND('',#3506,.T.);
#2257=FACE_OUTER_BOUND('',#3507,.T.);
#2258=FACE_OUTER_BOUND('',#3508,.T.);
#2259=FACE_OUTER_BOUND('',#3509,.T.);
#2260=FACE_OUTER_BOUND('',#3510,.T.);
#2261=FACE_OUTER_BOUND('',#3511,.T.);
#2262=FACE_OUTER_BOUND('',#3512,.T.);
#2263=FACE_OUTER_BOUND('',#3513,.T.);
#2264=FACE_OUTER_BOUND('',#3514,.T.);
#2265=FACE_OUTER_BOUND('',#3515,.T.);
#2266=FACE_OUTER_BOUND('',#3516,.T.);
#2267=FACE_OUTER_BOUND('',#3517,.T.);
#2268=FACE_OUTER_BOUND('',#3518,.T.);
#2269=FACE_OUTER_BOUND('',#3519,.T.);
#2270=FACE_OUTER_BOUND('',#3520,.T.);
#2271=FACE_OUTER_BOUND('',#3521,.T.);
#2272=FACE_OUTER_BOUND('',#3522,.T.);
#2273=FACE_OUTER_BOUND('',#3523,.T.);
#2274=FACE_OUTER_BOUND('',#3524,.T.);
#2275=FACE_OUTER_BOUND('',#3525,.T.);
#2276=FACE_OUTER_BOUND('',#3526,.T.);
#2277=FACE_OUTER_BOUND('',#3527,.T.);
#2278=FACE_OUTER_BOUND('',#3528,.T.);
#2279=FACE_OUTER_BOUND('',#3529,.T.);
#2280=FACE_OUTER_BOUND('',#3530,.T.);
#2281=FACE_OUTER_BOUND('',#3531,.T.);
#2282=FACE_OUTER_BOUND('',#3532,.T.);
#2283=FACE_OUTER_BOUND('',#3533,.T.);
#2284=FACE_OUTER_BOUND('',#3534,.T.);
#2285=FACE_OUTER_BOUND('',#3535,.T.);
#2286=FACE_OUTER_BOUND('',#3536,.T.);
#2287=FACE_OUTER_BOUND('',#3537,.T.);
#2288=FACE_OUTER_BOUND('',#3538,.T.);
#2289=FACE_OUTER_BOUND('',#3539,.T.);
#2290=FACE_OUTER_BOUND('',#3540,.T.);
#2291=FACE_OUTER_BOUND('',#3541,.T.);
#2292=FACE_OUTER_BOUND('',#3542,.T.);
#2293=FACE_OUTER_BOUND('',#3543,.T.);
#2294=FACE_OUTER_BOUND('',#3544,.T.);
#2295=FACE_OUTER_BOUND('',#3545,.T.);
#2296=FACE_OUTER_BOUND('',#3546,.T.);
#2297=FACE_OUTER_BOUND('',#3547,.T.);
#2298=FACE_OUTER_BOUND('',#3548,.T.);
#2299=FACE_OUTER_BOUND('',#3549,.T.);
#2300=FACE_OUTER_BOUND('',#3550,.T.);
#2301=FACE_OUTER_BOUND('',#3551,.T.);
#2302=FACE_OUTER_BOUND('',#3553,.T.);
#2303=FACE_OUTER_BOUND('',#3554,.T.);
#2304=FACE_OUTER_BOUND('',#3555,.T.);
#2305=FACE_OUTER_BOUND('',#3556,.T.);
#2306=FACE_OUTER_BOUND('',#3557,.T.);
#2307=FACE_OUTER_BOUND('',#3558,.T.);
#2308=FACE_OUTER_BOUND('',#3559,.T.);
#2309=FACE_OUTER_BOUND('',#3560,.T.);
#2310=FACE_OUTER_BOUND('',#3561,.T.);
#2311=FACE_OUTER_BOUND('',#3562,.T.);
#2312=FACE_OUTER_BOUND('',#3563,.T.);
#2313=FACE_OUTER_BOUND('',#3564,.T.);
#2314=FACE_OUTER_BOUND('',#3565,.T.);
#2315=FACE_OUTER_BOUND('',#3566,.T.);
#2316=FACE_OUTER_BOUND('',#3567,.T.);
#2317=FACE_OUTER_BOUND('',#3568,.T.);
#2318=FACE_OUTER_BOUND('',#3569,.T.);
#2319=FACE_OUTER_BOUND('',#3570,.T.);
#2320=FACE_OUTER_BOUND('',#3571,.T.);
#2321=FACE_OUTER_BOUND('',#3572,.T.);
#2322=FACE_OUTER_BOUND('',#3573,.T.);
#2323=FACE_OUTER_BOUND('',#3574,.T.);
#2324=FACE_OUTER_BOUND('',#3575,.T.);
#2325=FACE_OUTER_BOUND('',#3576,.T.);
#2326=FACE_OUTER_BOUND('',#3577,.T.);
#2327=FACE_OUTER_BOUND('',#3578,.T.);
#2328=FACE_OUTER_BOUND('',#3579,.T.);
#2329=FACE_OUTER_BOUND('',#3580,.T.);
#2330=FACE_OUTER_BOUND('',#3581,.T.);
#2331=FACE_OUTER_BOUND('',#3582,.T.);
#2332=FACE_OUTER_BOUND('',#3583,.T.);
#2333=FACE_OUTER_BOUND('',#3584,.T.);
#2334=FACE_OUTER_BOUND('',#3585,.T.);
#2335=FACE_OUTER_BOUND('',#3586,.T.);
#2336=FACE_OUTER_BOUND('',#3587,.T.);
#2337=FACE_OUTER_BOUND('',#3588,.T.);
#2338=FACE_OUTER_BOUND('',#3589,.T.);
#2339=FACE_OUTER_BOUND('',#3590,.T.);
#2340=FACE_OUTER_BOUND('',#3591,.T.);
#2341=FACE_OUTER_BOUND('',#3592,.T.);
#2342=FACE_OUTER_BOUND('',#3593,.T.);
#2343=FACE_OUTER_BOUND('',#3594,.T.);
#2344=FACE_OUTER_BOUND('',#3595,.T.);
#2345=FACE_OUTER_BOUND('',#3596,.T.);
#2346=FACE_OUTER_BOUND('',#3597,.T.);
#2347=FACE_OUTER_BOUND('',#3598,.T.);
#2348=FACE_OUTER_BOUND('',#3599,.T.);
#2349=FACE_OUTER_BOUND('',#3600,.T.);
#2350=FACE_OUTER_BOUND('',#3601,.T.);
#2351=FACE_OUTER_BOUND('',#3602,.T.);
#2352=FACE_OUTER_BOUND('',#3603,.T.);
#2353=FACE_OUTER_BOUND('',#3604,.T.);
#2354=FACE_OUTER_BOUND('',#3605,.T.);
#2355=FACE_OUTER_BOUND('',#3606,.T.);
#2356=FACE_OUTER_BOUND('',#3607,.T.);
#2357=FACE_OUTER_BOUND('',#3608,.T.);
#2358=FACE_OUTER_BOUND('',#3609,.T.);
#2359=FACE_OUTER_BOUND('',#3610,.T.);
#2360=FACE_OUTER_BOUND('',#3611,.T.);
#2361=FACE_OUTER_BOUND('',#3612,.T.);
#2362=FACE_OUTER_BOUND('',#3613,.T.);
#2363=FACE_OUTER_BOUND('',#3614,.T.);
#2364=FACE_OUTER_BOUND('',#3615,.T.);
#2365=FACE_OUTER_BOUND('',#3616,.T.);
#2366=FACE_OUTER_BOUND('',#3617,.T.);
#2367=FACE_OUTER_BOUND('',#3618,.T.);
#2368=FACE_OUTER_BOUND('',#3619,.T.);
#2369=FACE_OUTER_BOUND('',#3620,.T.);
#2370=FACE_OUTER_BOUND('',#3621,.T.);
#2371=FACE_OUTER_BOUND('',#3622,.T.);
#2372=FACE_OUTER_BOUND('',#3623,.T.);
#2373=FACE_OUTER_BOUND('',#3624,.T.);
#2374=FACE_OUTER_BOUND('',#3625,.T.);
#2375=FACE_OUTER_BOUND('',#3626,.T.);
#2376=FACE_OUTER_BOUND('',#3627,.T.);
#2377=FACE_OUTER_BOUND('',#3628,.T.);
#2378=FACE_OUTER_BOUND('',#3629,.T.);
#2379=FACE_OUTER_BOUND('',#3630,.T.);
#2380=FACE_OUTER_BOUND('',#3631,.T.);
#2381=FACE_OUTER_BOUND('',#3632,.T.);
#2382=FACE_OUTER_BOUND('',#3633,.T.);
#2383=FACE_OUTER_BOUND('',#3634,.T.);
#2384=FACE_OUTER_BOUND('',#3635,.T.);
#2385=FACE_OUTER_BOUND('',#3636,.T.);
#2386=FACE_OUTER_BOUND('',#3637,.T.);
#2387=FACE_OUTER_BOUND('',#3638,.T.);
#2388=FACE_OUTER_BOUND('',#3639,.T.);
#2389=FACE_OUTER_BOUND('',#3640,.T.);
#2390=FACE_OUTER_BOUND('',#3641,.T.);
#2391=FACE_OUTER_BOUND('',#3642,.T.);
#2392=FACE_OUTER_BOUND('',#3643,.T.);
#2393=FACE_OUTER_BOUND('',#3644,.T.);
#2394=FACE_OUTER_BOUND('',#3645,.T.);
#2395=FACE_OUTER_BOUND('',#3646,.T.);
#2396=FACE_OUTER_BOUND('',#3647,.T.);
#2397=FACE_OUTER_BOUND('',#3648,.T.);
#2398=FACE_OUTER_BOUND('',#3649,.T.);
#2399=FACE_OUTER_BOUND('',#3650,.T.);
#2400=FACE_OUTER_BOUND('',#3651,.T.);
#2401=FACE_OUTER_BOUND('',#3652,.T.);
#2402=FACE_OUTER_BOUND('',#3653,.T.);
#2403=FACE_OUTER_BOUND('',#3654,.T.);
#2404=FACE_OUTER_BOUND('',#3655,.T.);
#2405=FACE_OUTER_BOUND('',#3656,.T.);
#2406=FACE_OUTER_BOUND('',#3657,.T.);
#2407=FACE_OUTER_BOUND('',#3658,.T.);
#2408=FACE_OUTER_BOUND('',#3659,.T.);
#2409=FACE_OUTER_BOUND('',#3660,.T.);
#2410=FACE_OUTER_BOUND('',#3661,.T.);
#2411=FACE_OUTER_BOUND('',#3662,.T.);
#2412=FACE_OUTER_BOUND('',#3663,.T.);
#2413=FACE_OUTER_BOUND('',#3664,.T.);
#2414=FACE_OUTER_BOUND('',#3665,.T.);
#2415=FACE_OUTER_BOUND('',#3666,.T.);
#2416=FACE_OUTER_BOUND('',#3667,.T.);
#2417=FACE_OUTER_BOUND('',#3668,.T.);
#2418=FACE_OUTER_BOUND('',#3669,.T.);
#2419=FACE_OUTER_BOUND('',#3670,.T.);
#2420=FACE_OUTER_BOUND('',#3671,.T.);
#2421=FACE_OUTER_BOUND('',#3672,.T.);
#2422=FACE_OUTER_BOUND('',#3673,.T.);
#2423=FACE_OUTER_BOUND('',#3674,.T.);
#2424=FACE_OUTER_BOUND('',#3675,.T.);
#2425=FACE_OUTER_BOUND('',#3676,.T.);
#2426=FACE_OUTER_BOUND('',#3677,.T.);
#2427=FACE_OUTER_BOUND('',#3678,.T.);
#2428=FACE_OUTER_BOUND('',#3679,.T.);
#2429=FACE_OUTER_BOUND('',#3680,.T.);
#2430=FACE_OUTER_BOUND('',#3681,.T.);
#2431=FACE_OUTER_BOUND('',#3682,.T.);
#2432=FACE_OUTER_BOUND('',#3683,.T.);
#2433=FACE_OUTER_BOUND('',#3684,.T.);
#2434=FACE_OUTER_BOUND('',#3685,.T.);
#2435=FACE_OUTER_BOUND('',#3686,.T.);
#2436=FACE_OUTER_BOUND('',#3687,.T.);
#2437=FACE_OUTER_BOUND('',#3688,.T.);
#2438=FACE_OUTER_BOUND('',#3689,.T.);
#2439=FACE_OUTER_BOUND('',#3690,.T.);
#2440=FACE_OUTER_BOUND('',#3691,.T.);
#2441=FACE_OUTER_BOUND('',#3692,.T.);
#2442=FACE_OUTER_BOUND('',#3693,.T.);
#2443=FACE_OUTER_BOUND('',#3694,.T.);
#2444=FACE_OUTER_BOUND('',#3695,.T.);
#2445=FACE_OUTER_BOUND('',#3696,.T.);
#2446=FACE_OUTER_BOUND('',#3697,.T.);
#2447=FACE_OUTER_BOUND('',#3698,.T.);
#2448=FACE_OUTER_BOUND('',#3699,.T.);
#2449=FACE_OUTER_BOUND('',#3700,.T.);
#2450=FACE_OUTER_BOUND('',#3701,.T.);
#2451=FACE_OUTER_BOUND('',#3702,.T.);
#2452=FACE_OUTER_BOUND('',#3703,.T.);
#2453=FACE_OUTER_BOUND('',#3704,.T.);
#2454=FACE_OUTER_BOUND('',#3705,.T.);
#2455=FACE_OUTER_BOUND('',#3706,.T.);
#2456=FACE_OUTER_BOUND('',#3707,.T.);
#2457=FACE_OUTER_BOUND('',#3708,.T.);
#2458=FACE_OUTER_BOUND('',#3709,.T.);
#2459=FACE_OUTER_BOUND('',#3710,.T.);
#2460=FACE_OUTER_BOUND('',#3711,.T.);
#2461=FACE_OUTER_BOUND('',#3712,.T.);
#2462=FACE_OUTER_BOUND('',#3713,.T.);
#2463=FACE_OUTER_BOUND('',#3714,.T.);
#2464=FACE_OUTER_BOUND('',#3715,.T.);
#2465=FACE_OUTER_BOUND('',#3716,.T.);
#2466=FACE_OUTER_BOUND('',#3717,.T.);
#2467=FACE_OUTER_BOUND('',#3718,.T.);
#2468=FACE_OUTER_BOUND('',#3719,.T.);
#2469=FACE_OUTER_BOUND('',#3720,.T.);
#2470=FACE_OUTER_BOUND('',#3721,.T.);
#2471=FACE_OUTER_BOUND('',#3722,.T.);
#2472=FACE_OUTER_BOUND('',#3723,.T.);
#2473=FACE_OUTER_BOUND('',#3725,.T.);
#2474=FACE_OUTER_BOUND('',#3729,.T.);
#2475=FACE_OUTER_BOUND('',#3730,.T.);
#2476=FACE_OUTER_BOUND('',#3731,.T.);
#2477=FACE_OUTER_BOUND('',#3732,.T.);
#2478=FACE_OUTER_BOUND('',#3733,.T.);
#2479=FACE_OUTER_BOUND('',#3734,.T.);
#2480=FACE_OUTER_BOUND('',#3735,.T.);
#2481=FACE_OUTER_BOUND('',#3736,.T.);
#2482=FACE_OUTER_BOUND('',#3737,.T.);
#2483=FACE_OUTER_BOUND('',#3738,.T.);
#2484=FACE_OUTER_BOUND('',#3739,.T.);
#2485=FACE_OUTER_BOUND('',#3740,.T.);
#2486=FACE_OUTER_BOUND('',#3741,.T.);
#2487=FACE_OUTER_BOUND('',#3742,.T.);
#2488=FACE_OUTER_BOUND('',#3743,.T.);
#2489=FACE_OUTER_BOUND('',#3744,.T.);
#2490=FACE_OUTER_BOUND('',#3745,.T.);
#2491=FACE_OUTER_BOUND('',#3746,.T.);
#2492=FACE_OUTER_BOUND('',#3747,.T.);
#2493=FACE_OUTER_BOUND('',#3748,.T.);
#2494=FACE_OUTER_BOUND('',#3749,.T.);
#2495=FACE_OUTER_BOUND('',#3750,.T.);
#2496=FACE_OUTER_BOUND('',#3751,.T.);
#2497=FACE_OUTER_BOUND('',#3752,.T.);
#2498=FACE_OUTER_BOUND('',#3753,.T.);
#2499=FACE_OUTER_BOUND('',#3754,.T.);
#2500=FACE_OUTER_BOUND('',#3755,.T.);
#2501=FACE_OUTER_BOUND('',#3756,.T.);
#2502=FACE_OUTER_BOUND('',#3757,.T.);
#2503=FACE_OUTER_BOUND('',#3758,.T.);
#2504=FACE_OUTER_BOUND('',#3759,.T.);
#2505=FACE_OUTER_BOUND('',#3760,.T.);
#2506=FACE_OUTER_BOUND('',#3761,.T.);
#2507=FACE_OUTER_BOUND('',#3762,.T.);
#2508=FACE_OUTER_BOUND('',#3763,.T.);
#2509=FACE_OUTER_BOUND('',#3764,.T.);
#2510=FACE_OUTER_BOUND('',#3765,.T.);
#2511=FACE_OUTER_BOUND('',#3766,.T.);
#2512=FACE_OUTER_BOUND('',#3767,.T.);
#2513=FACE_OUTER_BOUND('',#3768,.T.);
#2514=FACE_OUTER_BOUND('',#3769,.T.);
#2515=FACE_OUTER_BOUND('',#3770,.T.);
#2516=FACE_OUTER_BOUND('',#3771,.T.);
#2517=FACE_OUTER_BOUND('',#3772,.T.);
#2518=FACE_OUTER_BOUND('',#3773,.T.);
#2519=FACE_OUTER_BOUND('',#3774,.T.);
#2520=FACE_OUTER_BOUND('',#3775,.T.);
#2521=FACE_OUTER_BOUND('',#3776,.T.);
#2522=FACE_OUTER_BOUND('',#3777,.T.);
#2523=FACE_OUTER_BOUND('',#3778,.T.);
#2524=FACE_OUTER_BOUND('',#3779,.T.);
#2525=FACE_OUTER_BOUND('',#3780,.T.);
#2526=FACE_OUTER_BOUND('',#3781,.T.);
#2527=FACE_OUTER_BOUND('',#3782,.T.);
#2528=FACE_OUTER_BOUND('',#3783,.T.);
#2529=FACE_OUTER_BOUND('',#3784,.T.);
#2530=FACE_OUTER_BOUND('',#3785,.T.);
#2531=FACE_OUTER_BOUND('',#3786,.T.);
#2532=FACE_OUTER_BOUND('',#3787,.T.);
#2533=FACE_OUTER_BOUND('',#3788,.T.);
#2534=FACE_OUTER_BOUND('',#3789,.T.);
#2535=FACE_OUTER_BOUND('',#3790,.T.);
#2536=FACE_OUTER_BOUND('',#3791,.T.);
#2537=FACE_OUTER_BOUND('',#3792,.T.);
#2538=FACE_OUTER_BOUND('',#3793,.T.);
#2539=FACE_OUTER_BOUND('',#3794,.T.);
#2540=FACE_OUTER_BOUND('',#3795,.T.);
#2541=FACE_OUTER_BOUND('',#3796,.T.);
#2542=FACE_OUTER_BOUND('',#3797,.T.);
#2543=FACE_OUTER_BOUND('',#3798,.T.);
#2544=FACE_OUTER_BOUND('',#3799,.T.);
#2545=FACE_OUTER_BOUND('',#3800,.T.);
#2546=FACE_OUTER_BOUND('',#3801,.T.);
#2547=FACE_OUTER_BOUND('',#3802,.T.);
#2548=FACE_OUTER_BOUND('',#3803,.T.);
#2549=FACE_OUTER_BOUND('',#3804,.T.);
#2550=FACE_OUTER_BOUND('',#3805,.T.);
#2551=FACE_OUTER_BOUND('',#3806,.T.);
#2552=FACE_OUTER_BOUND('',#3807,.T.);
#2553=FACE_OUTER_BOUND('',#3808,.T.);
#2554=FACE_OUTER_BOUND('',#3809,.T.);
#2555=FACE_OUTER_BOUND('',#3810,.T.);
#2556=FACE_OUTER_BOUND('',#3811,.T.);
#2557=FACE_OUTER_BOUND('',#3812,.T.);
#2558=FACE_OUTER_BOUND('',#3813,.T.);
#2559=FACE_OUTER_BOUND('',#3814,.T.);
#2560=FACE_OUTER_BOUND('',#3815,.T.);
#2561=FACE_OUTER_BOUND('',#3816,.T.);
#2562=FACE_OUTER_BOUND('',#3817,.T.);
#2563=FACE_OUTER_BOUND('',#3818,.T.);
#2564=FACE_OUTER_BOUND('',#3819,.T.);
#2565=FACE_OUTER_BOUND('',#3820,.T.);
#2566=FACE_OUTER_BOUND('',#3821,.T.);
#2567=FACE_OUTER_BOUND('',#3822,.T.);
#2568=FACE_OUTER_BOUND('',#3823,.T.);
#2569=FACE_OUTER_BOUND('',#3824,.T.);
#2570=FACE_OUTER_BOUND('',#3825,.T.);
#2571=FACE_OUTER_BOUND('',#3826,.T.);
#2572=FACE_OUTER_BOUND('',#3827,.T.);
#2573=FACE_OUTER_BOUND('',#3828,.T.);
#2574=FACE_OUTER_BOUND('',#3829,.T.);
#2575=FACE_OUTER_BOUND('',#3830,.T.);
#2576=FACE_OUTER_BOUND('',#3831,.T.);
#2577=FACE_OUTER_BOUND('',#3832,.T.);
#2578=FACE_OUTER_BOUND('',#3833,.T.);
#2579=FACE_OUTER_BOUND('',#3834,.T.);
#2580=FACE_OUTER_BOUND('',#3835,.T.);
#2581=FACE_OUTER_BOUND('',#3836,.T.);
#2582=FACE_OUTER_BOUND('',#3837,.T.);
#2583=FACE_OUTER_BOUND('',#3838,.T.);
#2584=FACE_OUTER_BOUND('',#3839,.T.);
#2585=FACE_OUTER_BOUND('',#3840,.T.);
#2586=FACE_OUTER_BOUND('',#3841,.T.);
#2587=FACE_OUTER_BOUND('',#3842,.T.);
#2588=FACE_OUTER_BOUND('',#3843,.T.);
#2589=FACE_OUTER_BOUND('',#3844,.T.);
#2590=FACE_OUTER_BOUND('',#3845,.T.);
#2591=FACE_OUTER_BOUND('',#3846,.T.);
#2592=FACE_OUTER_BOUND('',#3847,.T.);
#2593=FACE_OUTER_BOUND('',#3848,.T.);
#2594=FACE_OUTER_BOUND('',#3849,.T.);
#2595=FACE_OUTER_BOUND('',#3850,.T.);
#2596=FACE_OUTER_BOUND('',#3851,.T.);
#2597=FACE_OUTER_BOUND('',#3852,.T.);
#2598=FACE_OUTER_BOUND('',#3853,.T.);
#2599=FACE_OUTER_BOUND('',#3854,.T.);
#2600=FACE_OUTER_BOUND('',#3855,.T.);
#2601=FACE_OUTER_BOUND('',#3856,.T.);
#2602=FACE_OUTER_BOUND('',#3857,.T.);
#2603=FACE_OUTER_BOUND('',#3858,.T.);
#2604=FACE_OUTER_BOUND('',#3859,.T.);
#2605=FACE_OUTER_BOUND('',#3860,.T.);
#2606=FACE_OUTER_BOUND('',#3861,.T.);
#2607=FACE_OUTER_BOUND('',#3862,.T.);
#2608=FACE_OUTER_BOUND('',#3863,.T.);
#2609=FACE_OUTER_BOUND('',#3864,.T.);
#2610=FACE_OUTER_BOUND('',#3865,.T.);
#2611=FACE_OUTER_BOUND('',#3866,.T.);
#2612=FACE_OUTER_BOUND('',#3867,.T.);
#2613=FACE_OUTER_BOUND('',#3868,.T.);
#2614=FACE_OUTER_BOUND('',#3869,.T.);
#2615=FACE_OUTER_BOUND('',#3870,.T.);
#2616=FACE_OUTER_BOUND('',#3871,.T.);
#2617=FACE_OUTER_BOUND('',#3872,.T.);
#2618=FACE_OUTER_BOUND('',#3873,.T.);
#2619=FACE_OUTER_BOUND('',#3874,.T.);
#2620=FACE_OUTER_BOUND('',#3875,.T.);
#2621=FACE_OUTER_BOUND('',#3876,.T.);
#2622=FACE_OUTER_BOUND('',#3877,.T.);
#2623=FACE_OUTER_BOUND('',#3878,.T.);
#2624=FACE_OUTER_BOUND('',#3879,.T.);
#2625=FACE_OUTER_BOUND('',#3880,.T.);
#2626=FACE_OUTER_BOUND('',#3881,.T.);
#2627=FACE_OUTER_BOUND('',#3882,.T.);
#2628=FACE_OUTER_BOUND('',#3883,.T.);
#2629=FACE_OUTER_BOUND('',#3884,.T.);
#2630=FACE_OUTER_BOUND('',#3885,.T.);
#2631=FACE_OUTER_BOUND('',#3886,.T.);
#2632=FACE_OUTER_BOUND('',#3887,.T.);
#2633=FACE_OUTER_BOUND('',#3888,.T.);
#2634=FACE_OUTER_BOUND('',#3889,.T.);
#2635=FACE_OUTER_BOUND('',#3890,.T.);
#2636=FACE_OUTER_BOUND('',#3891,.T.);
#2637=FACE_OUTER_BOUND('',#3892,.T.);
#2638=FACE_OUTER_BOUND('',#3893,.T.);
#2639=FACE_OUTER_BOUND('',#3894,.T.);
#2640=FACE_OUTER_BOUND('',#3895,.T.);
#2641=FACE_OUTER_BOUND('',#3896,.T.);
#2642=FACE_OUTER_BOUND('',#3897,.T.);
#2643=FACE_OUTER_BOUND('',#3898,.T.);
#2644=FACE_OUTER_BOUND('',#3899,.T.);
#2645=FACE_OUTER_BOUND('',#3900,.T.);
#2646=FACE_OUTER_BOUND('',#3901,.T.);
#2647=FACE_OUTER_BOUND('',#3902,.T.);
#2648=FACE_OUTER_BOUND('',#3903,.T.);
#2649=FACE_OUTER_BOUND('',#3904,.T.);
#2650=FACE_OUTER_BOUND('',#3905,.T.);
#2651=FACE_OUTER_BOUND('',#3906,.T.);
#2652=FACE_OUTER_BOUND('',#3907,.T.);
#2653=FACE_OUTER_BOUND('',#3908,.T.);
#2654=FACE_OUTER_BOUND('',#3909,.T.);
#2655=FACE_OUTER_BOUND('',#3910,.T.);
#2656=FACE_OUTER_BOUND('',#3911,.T.);
#2657=FACE_OUTER_BOUND('',#3912,.T.);
#2658=FACE_OUTER_BOUND('',#3913,.T.);
#2659=FACE_OUTER_BOUND('',#3914,.T.);
#2660=FACE_OUTER_BOUND('',#3915,.T.);
#2661=FACE_OUTER_BOUND('',#3916,.T.);
#2662=FACE_OUTER_BOUND('',#3917,.T.);
#2663=FACE_OUTER_BOUND('',#3918,.T.);
#2664=FACE_OUTER_BOUND('',#3919,.T.);
#2665=FACE_OUTER_BOUND('',#3920,.T.);
#2666=FACE_OUTER_BOUND('',#3921,.T.);
#2667=FACE_OUTER_BOUND('',#3922,.T.);
#2668=FACE_OUTER_BOUND('',#3923,.T.);
#2669=FACE_OUTER_BOUND('',#3924,.T.);
#2670=FACE_OUTER_BOUND('',#3925,.T.);
#2671=FACE_OUTER_BOUND('',#3926,.T.);
#2672=FACE_OUTER_BOUND('',#3927,.T.);
#2673=FACE_OUTER_BOUND('',#3928,.T.);
#2674=FACE_OUTER_BOUND('',#3929,.T.);
#2675=FACE_OUTER_BOUND('',#3930,.T.);
#2676=FACE_OUTER_BOUND('',#3931,.T.);
#2677=FACE_OUTER_BOUND('',#3932,.T.);
#2678=FACE_OUTER_BOUND('',#3933,.T.);
#2679=FACE_OUTER_BOUND('',#3934,.T.);
#2680=FACE_OUTER_BOUND('',#3935,.T.);
#2681=FACE_OUTER_BOUND('',#3936,.T.);
#2682=FACE_OUTER_BOUND('',#3937,.T.);
#2683=FACE_OUTER_BOUND('',#3938,.T.);
#2684=FACE_OUTER_BOUND('',#3939,.T.);
#2685=FACE_OUTER_BOUND('',#3940,.T.);
#2686=FACE_OUTER_BOUND('',#3941,.T.);
#2687=FACE_OUTER_BOUND('',#3942,.T.);
#2688=FACE_OUTER_BOUND('',#3943,.T.);
#2689=FACE_OUTER_BOUND('',#3944,.T.);
#2690=FACE_OUTER_BOUND('',#3945,.T.);
#2691=FACE_OUTER_BOUND('',#3946,.T.);
#2692=FACE_OUTER_BOUND('',#3947,.T.);
#2693=FACE_OUTER_BOUND('',#3948,.T.);
#2694=FACE_OUTER_BOUND('',#3949,.T.);
#2695=FACE_OUTER_BOUND('',#3950,.T.);
#2696=FACE_OUTER_BOUND('',#3951,.T.);
#2697=FACE_OUTER_BOUND('',#3952,.T.);
#2698=FACE_OUTER_BOUND('',#3953,.T.);
#2699=FACE_OUTER_BOUND('',#3954,.T.);
#2700=FACE_OUTER_BOUND('',#3955,.T.);
#2701=FACE_OUTER_BOUND('',#3956,.T.);
#2702=FACE_OUTER_BOUND('',#3957,.T.);
#2703=FACE_OUTER_BOUND('',#3958,.T.);
#2704=FACE_OUTER_BOUND('',#3959,.T.);
#2705=FACE_OUTER_BOUND('',#3960,.T.);
#2706=FACE_OUTER_BOUND('',#3961,.T.);
#2707=FACE_OUTER_BOUND('',#3962,.T.);
#2708=FACE_OUTER_BOUND('',#3963,.T.);
#2709=FACE_OUTER_BOUND('',#3964,.T.);
#2710=FACE_OUTER_BOUND('',#3965,.T.);
#2711=FACE_OUTER_BOUND('',#3966,.T.);
#2712=FACE_OUTER_BOUND('',#3967,.T.);
#2713=FACE_OUTER_BOUND('',#3968,.T.);
#2714=FACE_OUTER_BOUND('',#3969,.T.);
#2715=FACE_OUTER_BOUND('',#3970,.T.);
#2716=FACE_OUTER_BOUND('',#3971,.T.);
#2717=FACE_OUTER_BOUND('',#3972,.T.);
#2718=FACE_OUTER_BOUND('',#3973,.T.);
#2719=FACE_OUTER_BOUND('',#3974,.T.);
#2720=FACE_OUTER_BOUND('',#3975,.T.);
#2721=FACE_OUTER_BOUND('',#3976,.T.);
#2722=FACE_OUTER_BOUND('',#3977,.T.);
#2723=FACE_OUTER_BOUND('',#3978,.T.);
#2724=FACE_OUTER_BOUND('',#3979,.T.);
#2725=FACE_OUTER_BOUND('',#3980,.T.);
#2726=FACE_OUTER_BOUND('',#3981,.T.);
#2727=FACE_OUTER_BOUND('',#3983,.T.);
#2728=FACE_OUTER_BOUND('',#3984,.T.);
#2729=FACE_OUTER_BOUND('',#3989,.T.);
#2730=FACE_OUTER_BOUND('',#3990,.T.);
#2731=FACE_OUTER_BOUND('',#3991,.T.);
#2732=FACE_OUTER_BOUND('',#3992,.T.);
#2733=FACE_OUTER_BOUND('',#3993,.T.);
#2734=FACE_OUTER_BOUND('',#3994,.T.);
#2735=FACE_OUTER_BOUND('',#3995,.T.);
#2736=FACE_OUTER_BOUND('',#3996,.T.);
#2737=FACE_OUTER_BOUND('',#3997,.T.);
#2738=FACE_OUTER_BOUND('',#3998,.T.);
#2739=FACE_OUTER_BOUND('',#3999,.T.);
#2740=FACE_OUTER_BOUND('',#4000,.T.);
#2741=FACE_OUTER_BOUND('',#4001,.T.);
#2742=FACE_OUTER_BOUND('',#4002,.T.);
#2743=FACE_OUTER_BOUND('',#4003,.T.);
#2744=FACE_OUTER_BOUND('',#4004,.T.);
#2745=FACE_OUTER_BOUND('',#4005,.T.);
#2746=FACE_OUTER_BOUND('',#4006,.T.);
#2747=FACE_OUTER_BOUND('',#4007,.T.);
#2748=FACE_OUTER_BOUND('',#4008,.T.);
#2749=FACE_OUTER_BOUND('',#4009,.T.);
#2750=FACE_OUTER_BOUND('',#4010,.T.);
#2751=FACE_OUTER_BOUND('',#4011,.T.);
#2752=FACE_OUTER_BOUND('',#4012,.T.);
#2753=FACE_OUTER_BOUND('',#4013,.T.);
#2754=FACE_OUTER_BOUND('',#4014,.T.);
#2755=FACE_OUTER_BOUND('',#4015,.T.);
#2756=FACE_OUTER_BOUND('',#4016,.T.);
#2757=FACE_OUTER_BOUND('',#4017,.T.);
#2758=FACE_OUTER_BOUND('',#4018,.T.);
#2759=FACE_OUTER_BOUND('',#4019,.T.);
#2760=FACE_OUTER_BOUND('',#4020,.T.);
#2761=FACE_OUTER_BOUND('',#4021,.T.);
#2762=FACE_OUTER_BOUND('',#4022,.T.);
#2763=FACE_OUTER_BOUND('',#4023,.T.);
#2764=FACE_OUTER_BOUND('',#4024,.T.);
#2765=FACE_OUTER_BOUND('',#4025,.T.);
#2766=FACE_OUTER_BOUND('',#4026,.T.);
#2767=FACE_OUTER_BOUND('',#4027,.T.);
#2768=FACE_OUTER_BOUND('',#4028,.T.);
#2769=FACE_OUTER_BOUND('',#4029,.T.);
#2770=FACE_OUTER_BOUND('',#4030,.T.);
#2771=FACE_OUTER_BOUND('',#4031,.T.);
#2772=FACE_OUTER_BOUND('',#4032,.T.);
#2773=FACE_OUTER_BOUND('',#4033,.T.);
#2774=FACE_OUTER_BOUND('',#4034,.T.);
#2775=FACE_OUTER_BOUND('',#4035,.T.);
#2776=FACE_OUTER_BOUND('',#4036,.T.);
#2777=FACE_OUTER_BOUND('',#4037,.T.);
#2778=FACE_OUTER_BOUND('',#4038,.T.);
#2779=FACE_OUTER_BOUND('',#4039,.T.);
#2780=FACE_OUTER_BOUND('',#4040,.T.);
#2781=FACE_OUTER_BOUND('',#4041,.T.);
#2782=FACE_OUTER_BOUND('',#4042,.T.);
#2783=FACE_OUTER_BOUND('',#4043,.T.);
#2784=FACE_OUTER_BOUND('',#4044,.T.);
#2785=FACE_OUTER_BOUND('',#4045,.T.);
#2786=FACE_OUTER_BOUND('',#4046,.T.);
#2787=FACE_OUTER_BOUND('',#4047,.T.);
#2788=FACE_OUTER_BOUND('',#4048,.T.);
#2789=FACE_OUTER_BOUND('',#4049,.T.);
#2790=FACE_OUTER_BOUND('',#4050,.T.);
#2791=FACE_OUTER_BOUND('',#4051,.T.);
#2792=FACE_OUTER_BOUND('',#4052,.T.);
#2793=FACE_OUTER_BOUND('',#4053,.T.);
#2794=FACE_OUTER_BOUND('',#4054,.T.);
#2795=FACE_OUTER_BOUND('',#4055,.T.);
#2796=FACE_OUTER_BOUND('',#4056,.T.);
#2797=FACE_OUTER_BOUND('',#4057,.T.);
#2798=FACE_OUTER_BOUND('',#4058,.T.);
#2799=FACE_OUTER_BOUND('',#4059,.T.);
#2800=FACE_OUTER_BOUND('',#4060,.T.);
#2801=FACE_OUTER_BOUND('',#4061,.T.);
#2802=FACE_OUTER_BOUND('',#4062,.T.);
#2803=FACE_OUTER_BOUND('',#4063,.T.);
#2804=FACE_OUTER_BOUND('',#4064,.T.);
#2805=FACE_OUTER_BOUND('',#4065,.T.);
#2806=FACE_OUTER_BOUND('',#4066,.T.);
#2807=FACE_OUTER_BOUND('',#4067,.T.);
#2808=FACE_OUTER_BOUND('',#4068,.T.);
#2809=FACE_OUTER_BOUND('',#4069,.T.);
#2810=FACE_OUTER_BOUND('',#4070,.T.);
#2811=FACE_OUTER_BOUND('',#4071,.T.);
#2812=FACE_OUTER_BOUND('',#4072,.T.);
#2813=FACE_OUTER_BOUND('',#4073,.T.);
#2814=FACE_OUTER_BOUND('',#4074,.T.);
#2815=FACE_OUTER_BOUND('',#4075,.T.);
#2816=FACE_OUTER_BOUND('',#4076,.T.);
#2817=FACE_OUTER_BOUND('',#4077,.T.);
#2818=FACE_OUTER_BOUND('',#4078,.T.);
#2819=FACE_OUTER_BOUND('',#4079,.T.);
#2820=FACE_OUTER_BOUND('',#4080,.T.);
#2821=FACE_OUTER_BOUND('',#4081,.T.);
#2822=FACE_OUTER_BOUND('',#4082,.T.);
#2823=FACE_OUTER_BOUND('',#4083,.T.);
#2824=EDGE_LOOP('',(#14230,#14231,#14232,#14233));
#2825=EDGE_LOOP('',(#14234,#14235,#14236,#14237));
#2826=EDGE_LOOP('',(#14238,#14239,#14240,#14241));
#2827=EDGE_LOOP('',(#14242,#14243,#14244,#14245));
#2828=EDGE_LOOP('',(#14246,#14247,#14248,#14249));
#2829=EDGE_LOOP('',(#14250,#14251,#14252,#14253));
#2830=EDGE_LOOP('',(#14254,#14255,#14256,#14257));
#2831=EDGE_LOOP('',(#14258,#14259,#14260,#14261));
#2832=EDGE_LOOP('',(#14262,#14263,#14264,#14265));
#2833=EDGE_LOOP('',(#14266,#14267,#14268,#14269));
#2834=EDGE_LOOP('',(#14270,#14271,#14272,#14273));
#2835=EDGE_LOOP('',(#14274,#14275,#14276,#14277));
#2836=EDGE_LOOP('',(#14278,#14279,#14280,#14281));
#2837=EDGE_LOOP('',(#14282,#14283,#14284,#14285));
#2838=EDGE_LOOP('',(#14286,#14287,#14288,#14289));
#2839=EDGE_LOOP('',(#14290,#14291,#14292,#14293));
#2840=EDGE_LOOP('',(#14294,#14295,#14296,#14297));
#2841=EDGE_LOOP('',(#14298,#14299,#14300,#14301));
#2842=EDGE_LOOP('',(#14302,#14303,#14304,#14305));
#2843=EDGE_LOOP('',(#14306,#14307,#14308,#14309));
#2844=EDGE_LOOP('',(#14310,#14311,#14312,#14313));
#2845=EDGE_LOOP('',(#14314,#14315,#14316,#14317));
#2846=EDGE_LOOP('',(#14318,#14319,#14320,#14321));
#2847=EDGE_LOOP('',(#14322,#14323,#14324,#14325));
#2848=EDGE_LOOP('',(#14326,#14327,#14328,#14329));
#2849=EDGE_LOOP('',(#14330,#14331,#14332,#14333));
#2850=EDGE_LOOP('',(#14334,#14335,#14336,#14337));
#2851=EDGE_LOOP('',(#14338,#14339,#14340,#14341));
#2852=EDGE_LOOP('',(#14342,#14343,#14344,#14345));
#2853=EDGE_LOOP('',(#14346,#14347,#14348,#14349));
#2854=EDGE_LOOP('',(#14350,#14351,#14352,#14353));
#2855=EDGE_LOOP('',(#14354,#14355,#14356,#14357));
#2856=EDGE_LOOP('',(#14358,#14359,#14360,#14361));
#2857=EDGE_LOOP('',(#14362,#14363,#14364,#14365));
#2858=EDGE_LOOP('',(#14366,#14367,#14368,#14369));
#2859=EDGE_LOOP('',(#14370,#14371,#14372,#14373));
#2860=EDGE_LOOP('',(#14374,#14375,#14376,#14377));
#2861=EDGE_LOOP('',(#14378,#14379,#14380,#14381));
#2862=EDGE_LOOP('',(#14382,#14383,#14384,#14385));
#2863=EDGE_LOOP('',(#14386,#14387,#14388,#14389));
#2864=EDGE_LOOP('',(#14390,#14391,#14392,#14393,#14394,#14395,#14396,#14397));
#2865=EDGE_LOOP('',(#14398));
#2866=EDGE_LOOP('',(#14399));
#2867=EDGE_LOOP('',(#14400));
#2868=EDGE_LOOP('',(#14401));
#2869=EDGE_LOOP('',(#14402));
#2870=EDGE_LOOP('',(#14403));
#2871=EDGE_LOOP('',(#14404));
#2872=EDGE_LOOP('',(#14405));
#2873=EDGE_LOOP('',(#14406));
#2874=EDGE_LOOP('',(#14407));
#2875=EDGE_LOOP('',(#14408));
#2876=EDGE_LOOP('',(#14409));
#2877=EDGE_LOOP('',(#14410));
#2878=EDGE_LOOP('',(#14411));
#2879=EDGE_LOOP('',(#14412));
#2880=EDGE_LOOP('',(#14413));
#2881=EDGE_LOOP('',(#14414));
#2882=EDGE_LOOP('',(#14415));
#2883=EDGE_LOOP('',(#14416));
#2884=EDGE_LOOP('',(#14417));
#2885=EDGE_LOOP('',(#14418));
#2886=EDGE_LOOP('',(#14419));
#2887=EDGE_LOOP('',(#14420));
#2888=EDGE_LOOP('',(#14421));
#2889=EDGE_LOOP('',(#14422));
#2890=EDGE_LOOP('',(#14423));
#2891=EDGE_LOOP('',(#14424));
#2892=EDGE_LOOP('',(#14425));
#2893=EDGE_LOOP('',(#14426));
#2894=EDGE_LOOP('',(#14427));
#2895=EDGE_LOOP('',(#14428));
#2896=EDGE_LOOP('',(#14429));
#2897=EDGE_LOOP('',(#14430,#14431,#14432,#14433,#14434,#14435,#14436,#14437));
#2898=EDGE_LOOP('',(#14438));
#2899=EDGE_LOOP('',(#14439));
#2900=EDGE_LOOP('',(#14440));
#2901=EDGE_LOOP('',(#14441));
#2902=EDGE_LOOP('',(#14442));
#2903=EDGE_LOOP('',(#14443));
#2904=EDGE_LOOP('',(#14444));
#2905=EDGE_LOOP('',(#14445));
#2906=EDGE_LOOP('',(#14446));
#2907=EDGE_LOOP('',(#14447));
#2908=EDGE_LOOP('',(#14448));
#2909=EDGE_LOOP('',(#14449));
#2910=EDGE_LOOP('',(#14450));
#2911=EDGE_LOOP('',(#14451));
#2912=EDGE_LOOP('',(#14452));
#2913=EDGE_LOOP('',(#14453));
#2914=EDGE_LOOP('',(#14454));
#2915=EDGE_LOOP('',(#14455));
#2916=EDGE_LOOP('',(#14456));
#2917=EDGE_LOOP('',(#14457));
#2918=EDGE_LOOP('',(#14458));
#2919=EDGE_LOOP('',(#14459));
#2920=EDGE_LOOP('',(#14460));
#2921=EDGE_LOOP('',(#14461));
#2922=EDGE_LOOP('',(#14462));
#2923=EDGE_LOOP('',(#14463));
#2924=EDGE_LOOP('',(#14464));
#2925=EDGE_LOOP('',(#14465));
#2926=EDGE_LOOP('',(#14466));
#2927=EDGE_LOOP('',(#14467));
#2928=EDGE_LOOP('',(#14468));
#2929=EDGE_LOOP('',(#14469));
#2930=EDGE_LOOP('',(#14470,#14471,#14472));
#2931=EDGE_LOOP('',(#14473,#14474,#14475,#14476));
#2932=EDGE_LOOP('',(#14477,#14478,#14479,#14480,#14481,#14482));
#2933=EDGE_LOOP('',(#14483,#14484,#14485,#14486));
#2934=EDGE_LOOP('',(#14487,#14488,#14489,#14490));
#2935=EDGE_LOOP('',(#14491,#14492,#14493,#14494,#14495,#14496,#14497));
#2936=EDGE_LOOP('',(#14498,#14499,#14500,#14501,#14502,#14503,#14504,#14505));
#2937=EDGE_LOOP('',(#14506,#14507,#14508,#14509));
#2938=EDGE_LOOP('',(#14510,#14511,#14512,#14513,#14514,#14515,#14516));
#2939=EDGE_LOOP('',(#14517,#14518,#14519,#14520));
#2940=EDGE_LOOP('',(#14521,#14522,#14523,#14524));
#2941=EDGE_LOOP('',(#14525,#14526,#14527,#14528));
#2942=EDGE_LOOP('',(#14529,#14530,#14531,#14532));
#2943=EDGE_LOOP('',(#14533,#14534,#14535,#14536));
#2944=EDGE_LOOP('',(#14537,#14538,#14539,#14540));
#2945=EDGE_LOOP('',(#14541,#14542,#14543,#14544));
#2946=EDGE_LOOP('',(#14545,#14546,#14547,#14548));
#2947=EDGE_LOOP('',(#14549,#14550,#14551,#14552,#14553,#14554,#14555,#14556));
#2948=EDGE_LOOP('',(#14557,#14558,#14559,#14560,#14561,#14562));
#2949=EDGE_LOOP('',(#14563,#14564,#14565,#14566));
#2950=EDGE_LOOP('',(#14567,#14568,#14569,#14570,#14571,#14572,#14573,#14574));
#2951=EDGE_LOOP('',(#14575,#14576,#14577,#14578,#14579,#14580,#14581,#14582));
#2952=EDGE_LOOP('',(#14583,#14584,#14585,#14586,#14587,#14588,#14589,#14590,
#14591,#14592,#14593));
#2953=EDGE_LOOP('',(#14594,#14595,#14596,#14597));
#2954=EDGE_LOOP('',(#14598,#14599,#14600,#14601));
#2955=EDGE_LOOP('',(#14602,#14603,#14604,#14605));
#2956=EDGE_LOOP('',(#14606,#14607,#14608,#14609));
#2957=EDGE_LOOP('',(#14610,#14611,#14612,#14613));
#2958=EDGE_LOOP('',(#14614,#14615,#14616,#14617));
#2959=EDGE_LOOP('',(#14618,#14619,#14620,#14621));
#2960=EDGE_LOOP('',(#14622,#14623,#14624,#14625));
#2961=EDGE_LOOP('',(#14626,#14627,#14628,#14629));
#2962=EDGE_LOOP('',(#14630,#14631,#14632,#14633));
#2963=EDGE_LOOP('',(#14634,#14635,#14636,#14637));
#2964=EDGE_LOOP('',(#14638,#14639,#14640,#14641));
#2965=EDGE_LOOP('',(#14642,#14643,#14644,#14645));
#2966=EDGE_LOOP('',(#14646,#14647,#14648,#14649));
#2967=EDGE_LOOP('',(#14650,#14651,#14652,#14653));
#2968=EDGE_LOOP('',(#14654,#14655,#14656,#14657));
#2969=EDGE_LOOP('',(#14658,#14659,#14660,#14661));
#2970=EDGE_LOOP('',(#14662,#14663,#14664,#14665));
#2971=EDGE_LOOP('',(#14666,#14667,#14668,#14669,#14670,#14671,#14672,#14673,
#14674,#14675,#14676,#14677,#14678,#14679,#14680,#14681,#14682,#14683));
#2972=EDGE_LOOP('',(#14684,#14685,#14686,#14687));
#2973=EDGE_LOOP('',(#14688,#14689,#14690,#14691));
#2974=EDGE_LOOP('',(#14692,#14693,#14694,#14695));
#2975=EDGE_LOOP('',(#14696,#14697,#14698,#14699));
#2976=EDGE_LOOP('',(#14700,#14701,#14702,#14703));
#2977=EDGE_LOOP('',(#14704,#14705,#14706,#14707));
#2978=EDGE_LOOP('',(#14708,#14709,#14710,#14711));
#2979=EDGE_LOOP('',(#14712,#14713,#14714,#14715));
#2980=EDGE_LOOP('',(#14716,#14717,#14718,#14719));
#2981=EDGE_LOOP('',(#14720,#14721,#14722,#14723));
#2982=EDGE_LOOP('',(#14724,#14725,#14726,#14727));
#2983=EDGE_LOOP('',(#14728,#14729,#14730,#14731,#14732,#14733,#14734,#14735,
#14736,#14737,#14738,#14739,#14740,#14741,#14742,#14743,#14744,#14745));
#2984=EDGE_LOOP('',(#14746,#14747,#14748,#14749));
#2985=EDGE_LOOP('',(#14750,#14751,#14752,#14753,#14754,#14755,#14756,#14757));
#2986=EDGE_LOOP('',(#14758,#14759,#14760,#14761));
#2987=EDGE_LOOP('',(#14762,#14763,#14764,#14765));
#2988=EDGE_LOOP('',(#14766,#14767,#14768,#14769,#14770,#14771,#14772,#14773,
#14774,#14775,#14776,#14777,#14778,#14779,#14780,#14781,#14782,#14783,#14784,
#14785,#14786,#14787,#14788,#14789));
#2989=EDGE_LOOP('',(#14790,#14791,#14792,#14793));
#2990=EDGE_LOOP('',(#14794,#14795,#14796,#14797));
#2991=EDGE_LOOP('',(#14798,#14799,#14800,#14801));
#2992=EDGE_LOOP('',(#14802,#14803,#14804,#14805));
#2993=EDGE_LOOP('',(#14806,#14807,#14808,#14809));
#2994=EDGE_LOOP('',(#14810,#14811,#14812,#14813));
#2995=EDGE_LOOP('',(#14814,#14815,#14816,#14817));
#2996=EDGE_LOOP('',(#14818,#14819,#14820,#14821));
#2997=EDGE_LOOP('',(#14822,#14823,#14824,#14825));
#2998=EDGE_LOOP('',(#14826,#14827,#14828,#14829));
#2999=EDGE_LOOP('',(#14830,#14831,#14832,#14833));
#3000=EDGE_LOOP('',(#14834,#14835,#14836,#14837));
#3001=EDGE_LOOP('',(#14838,#14839,#14840,#14841));
#3002=EDGE_LOOP('',(#14842,#14843,#14844,#14845));
#3003=EDGE_LOOP('',(#14846,#14847,#14848,#14849));
#3004=EDGE_LOOP('',(#14850,#14851,#14852,#14853));
#3005=EDGE_LOOP('',(#14854,#14855,#14856,#14857));
#3006=EDGE_LOOP('',(#14858,#14859,#14860,#14861));
#3007=EDGE_LOOP('',(#14862,#14863,#14864,#14865,#14866,#14867,#14868,#14869,
#14870,#14871,#14872,#14873,#14874,#14875,#14876,#14877,#14878,#14879));
#3008=EDGE_LOOP('',(#14880,#14881,#14882,#14883,#14884,#14885,#14886,#14887,
#14888,#14889,#14890,#14891,#14892,#14893,#14894,#14895,#14896,#14897));
#3009=EDGE_LOOP('',(#14898,#14899,#14900,#14901));
#3010=EDGE_LOOP('',(#14902,#14903,#14904,#14905));
#3011=EDGE_LOOP('',(#14906,#14907,#14908,#14909));
#3012=EDGE_LOOP('',(#14910,#14911,#14912,#14913));
#3013=EDGE_LOOP('',(#14914,#14915,#14916,#14917));
#3014=EDGE_LOOP('',(#14918,#14919,#14920,#14921));
#3015=EDGE_LOOP('',(#14922,#14923,#14924,#14925));
#3016=EDGE_LOOP('',(#14926,#14927,#14928,#14929));
#3017=EDGE_LOOP('',(#14930,#14931,#14932,#14933));
#3018=EDGE_LOOP('',(#14934,#14935,#14936,#14937));
#3019=EDGE_LOOP('',(#14938,#14939,#14940,#14941));
#3020=EDGE_LOOP('',(#14942,#14943,#14944,#14945));
#3021=EDGE_LOOP('',(#14946,#14947,#14948,#14949));
#3022=EDGE_LOOP('',(#14950,#14951,#14952,#14953));
#3023=EDGE_LOOP('',(#14954,#14955,#14956,#14957));
#3024=EDGE_LOOP('',(#14958,#14959,#14960,#14961));
#3025=EDGE_LOOP('',(#14962,#14963,#14964,#14965));
#3026=EDGE_LOOP('',(#14966,#14967,#14968,#14969));
#3027=EDGE_LOOP('',(#14970,#14971,#14972,#14973,#14974,#14975,#14976,#14977,
#14978,#14979,#14980,#14981,#14982,#14983,#14984,#14985,#14986,#14987));
#3028=EDGE_LOOP('',(#14988,#14989,#14990,#14991,#14992,#14993,#14994,#14995,
#14996,#14997,#14998,#14999,#15000,#15001,#15002,#15003,#15004,#15005));
#3029=EDGE_LOOP('',(#15006,#15007,#15008,#15009));
#3030=EDGE_LOOP('',(#15010,#15011,#15012,#15013));
#3031=EDGE_LOOP('',(#15014,#15015,#15016,#15017));
#3032=EDGE_LOOP('',(#15018,#15019,#15020,#15021));
#3033=EDGE_LOOP('',(#15022,#15023,#15024,#15025));
#3034=EDGE_LOOP('',(#15026,#15027,#15028,#15029));
#3035=EDGE_LOOP('',(#15030,#15031,#15032,#15033));
#3036=EDGE_LOOP('',(#15034,#15035,#15036,#15037));
#3037=EDGE_LOOP('',(#15038,#15039,#15040,#15041,#15042,#15043,#15044,#15045));
#3038=EDGE_LOOP('',(#15046,#15047,#15048,#15049,#15050,#15051,#15052,#15053));
#3039=EDGE_LOOP('',(#15054,#15055,#15056,#15057));
#3040=EDGE_LOOP('',(#15058,#15059,#15060,#15061));
#3041=EDGE_LOOP('',(#15062,#15063,#15064,#15065));
#3042=EDGE_LOOP('',(#15066,#15067,#15068,#15069));
#3043=EDGE_LOOP('',(#15070,#15071,#15072,#15073));
#3044=EDGE_LOOP('',(#15074,#15075,#15076,#15077));
#3045=EDGE_LOOP('',(#15078,#15079,#15080,#15081));
#3046=EDGE_LOOP('',(#15082,#15083,#15084,#15085));
#3047=EDGE_LOOP('',(#15086,#15087,#15088,#15089));
#3048=EDGE_LOOP('',(#15090,#15091,#15092,#15093));
#3049=EDGE_LOOP('',(#15094,#15095,#15096,#15097));
#3050=EDGE_LOOP('',(#15098,#15099,#15100,#15101));
#3051=EDGE_LOOP('',(#15102));
#3052=EDGE_LOOP('',(#15103,#15104,#15105,#15106));
#3053=EDGE_LOOP('',(#15107));
#3054=EDGE_LOOP('',(#15108,#15109,#15110,#15111));
#3055=EDGE_LOOP('',(#15112,#15113,#15114,#15115));
#3056=EDGE_LOOP('',(#15116,#15117,#15118,#15119));
#3057=EDGE_LOOP('',(#15120,#15121,#15122,#15123));
#3058=EDGE_LOOP('',(#15124,#15125,#15126,#15127));
#3059=EDGE_LOOP('',(#15128,#15129,#15130,#15131));
#3060=EDGE_LOOP('',(#15132,#15133,#15134,#15135));
#3061=EDGE_LOOP('',(#15136,#15137,#15138,#15139));
#3062=EDGE_LOOP('',(#15140,#15141,#15142,#15143));
#3063=EDGE_LOOP('',(#15144,#15145,#15146,#15147));
#3064=EDGE_LOOP('',(#15148,#15149,#15150,#15151));
#3065=EDGE_LOOP('',(#15152,#15153,#15154,#15155));
#3066=EDGE_LOOP('',(#15156,#15157,#15158,#15159,#15160,#15161,#15162,#15163));
#3067=EDGE_LOOP('',(#15164,#15165,#15166,#15167,#15168,#15169,#15170,#15171,
#15172,#15173,#15174,#15175,#15176,#15177,#15178,#15179));
#3068=EDGE_LOOP('',(#15180,#15181,#15182,#15183,#15184,#15185,#15186,#15187));
#3069=EDGE_LOOP('',(#15188,#15189,#15190,#15191,#15192,#15193,#15194,#15195,
#15196,#15197,#15198,#15199,#15200,#15201,#15202,#15203));
#3070=EDGE_LOOP('',(#15204,#15205,#15206,#15207));
#3071=EDGE_LOOP('',(#15208,#15209,#15210,#15211));
#3072=EDGE_LOOP('',(#15212,#15213,#15214,#15215));
#3073=EDGE_LOOP('',(#15216,#15217,#15218,#15219));
#3074=EDGE_LOOP('',(#15220,#15221,#15222,#15223));
#3075=EDGE_LOOP('',(#15224,#15225,#15226,#15227));
#3076=EDGE_LOOP('',(#15228,#15229,#15230,#15231));
#3077=EDGE_LOOP('',(#15232,#15233,#15234,#15235));
#3078=EDGE_LOOP('',(#15236,#15237,#15238,#15239));
#3079=EDGE_LOOP('',(#15240,#15241,#15242,#15243));
#3080=EDGE_LOOP('',(#15244,#15245,#15246,#15247));
#3081=EDGE_LOOP('',(#15248,#15249,#15250,#15251));
#3082=EDGE_LOOP('',(#15252,#15253,#15254,#15255));
#3083=EDGE_LOOP('',(#15256,#15257,#15258,#15259));
#3084=EDGE_LOOP('',(#15260,#15261,#15262,#15263));
#3085=EDGE_LOOP('',(#15264,#15265,#15266,#15267));
#3086=EDGE_LOOP('',(#15268,#15269,#15270,#15271));
#3087=EDGE_LOOP('',(#15272,#15273,#15274,#15275,#15276,#15277,#15278,#15279,
#15280,#15281,#15282,#15283,#15284,#15285,#15286,#15287,#15288,#15289,#15290,
#15291,#15292,#15293,#15294,#15295,#15296,#15297,#15298,#15299,#15300));
#3088=EDGE_LOOP('',(#15301,#15302,#15303,#15304));
#3089=EDGE_LOOP('',(#15305,#15306,#15307,#15308));
#3090=EDGE_LOOP('',(#15309,#15310,#15311,#15312));
#3091=EDGE_LOOP('',(#15313,#15314,#15315,#15316));
#3092=EDGE_LOOP('',(#15317,#15318,#15319,#15320));
#3093=EDGE_LOOP('',(#15321,#15322,#15323,#15324));
#3094=EDGE_LOOP('',(#15325,#15326,#15327,#15328));
#3095=EDGE_LOOP('',(#15329,#15330,#15331,#15332));
#3096=EDGE_LOOP('',(#15333,#15334,#15335,#15336));
#3097=EDGE_LOOP('',(#15337,#15338,#15339,#15340));
#3098=EDGE_LOOP('',(#15341,#15342,#15343,#15344));
#3099=EDGE_LOOP('',(#15345,#15346,#15347,#15348));
#3100=EDGE_LOOP('',(#15349,#15350,#15351,#15352));
#3101=EDGE_LOOP('',(#15353,#15354,#15355,#15356));
#3102=EDGE_LOOP('',(#15357,#15358,#15359,#15360));
#3103=EDGE_LOOP('',(#15361,#15362,#15363,#15364));
#3104=EDGE_LOOP('',(#15365,#15366,#15367,#15368));
#3105=EDGE_LOOP('',(#15369,#15370,#15371,#15372));
#3106=EDGE_LOOP('',(#15373,#15374,#15375,#15376));
#3107=EDGE_LOOP('',(#15377,#15378,#15379,#15380));
#3108=EDGE_LOOP('',(#15381,#15382,#15383,#15384));
#3109=EDGE_LOOP('',(#15385,#15386,#15387,#15388));
#3110=EDGE_LOOP('',(#15389,#15390,#15391,#15392));
#3111=EDGE_LOOP('',(#15393,#15394,#15395,#15396));
#3112=EDGE_LOOP('',(#15397,#15398,#15399,#15400));
#3113=EDGE_LOOP('',(#15401,#15402,#15403,#15404));
#3114=EDGE_LOOP('',(#15405,#15406,#15407,#15408));
#3115=EDGE_LOOP('',(#15409,#15410,#15411,#15412));
#3116=EDGE_LOOP('',(#15413,#15414,#15415,#15416));
#3117=EDGE_LOOP('',(#15417,#15418,#15419,#15420));
#3118=EDGE_LOOP('',(#15421,#15422,#15423,#15424));
#3119=EDGE_LOOP('',(#15425,#15426,#15427,#15428));
#3120=EDGE_LOOP('',(#15429,#15430,#15431,#15432));
#3121=EDGE_LOOP('',(#15433,#15434,#15435,#15436));
#3122=EDGE_LOOP('',(#15437,#15438,#15439,#15440));
#3123=EDGE_LOOP('',(#15441,#15442,#15443,#15444));
#3124=EDGE_LOOP('',(#15445,#15446,#15447,#15448));
#3125=EDGE_LOOP('',(#15449,#15450,#15451,#15452));
#3126=EDGE_LOOP('',(#15453,#15454,#15455,#15456));
#3127=EDGE_LOOP('',(#15457,#15458,#15459,#15460));
#3128=EDGE_LOOP('',(#15461,#15462,#15463,#15464));
#3129=EDGE_LOOP('',(#15465,#15466,#15467,#15468));
#3130=EDGE_LOOP('',(#15469,#15470,#15471,#15472));
#3131=EDGE_LOOP('',(#15473,#15474,#15475,#15476));
#3132=EDGE_LOOP('',(#15477,#15478,#15479,#15480));
#3133=EDGE_LOOP('',(#15481,#15482,#15483,#15484));
#3134=EDGE_LOOP('',(#15485,#15486,#15487,#15488));
#3135=EDGE_LOOP('',(#15489,#15490,#15491,#15492));
#3136=EDGE_LOOP('',(#15493,#15494,#15495,#15496));
#3137=EDGE_LOOP('',(#15497,#15498,#15499,#15500));
#3138=EDGE_LOOP('',(#15501,#15502,#15503,#15504));
#3139=EDGE_LOOP('',(#15505,#15506,#15507,#15508));
#3140=EDGE_LOOP('',(#15509,#15510,#15511,#15512));
#3141=EDGE_LOOP('',(#15513,#15514,#15515,#15516));
#3142=EDGE_LOOP('',(#15517,#15518,#15519,#15520));
#3143=EDGE_LOOP('',(#15521,#15522,#15523,#15524));
#3144=EDGE_LOOP('',(#15525,#15526,#15527,#15528));
#3145=EDGE_LOOP('',(#15529,#15530,#15531,#15532));
#3146=EDGE_LOOP('',(#15533,#15534,#15535,#15536));
#3147=EDGE_LOOP('',(#15537,#15538,#15539,#15540));
#3148=EDGE_LOOP('',(#15541,#15542,#15543,#15544));
#3149=EDGE_LOOP('',(#15545,#15546,#15547,#15548));
#3150=EDGE_LOOP('',(#15549,#15550,#15551,#15552));
#3151=EDGE_LOOP('',(#15553,#15554,#15555,#15556));
#3152=EDGE_LOOP('',(#15557,#15558,#15559,#15560));
#3153=EDGE_LOOP('',(#15561,#15562,#15563,#15564));
#3154=EDGE_LOOP('',(#15565,#15566,#15567,#15568));
#3155=EDGE_LOOP('',(#15569,#15570,#15571,#15572));
#3156=EDGE_LOOP('',(#15573,#15574,#15575,#15576));
#3157=EDGE_LOOP('',(#15577,#15578,#15579,#15580));
#3158=EDGE_LOOP('',(#15581,#15582,#15583,#15584));
#3159=EDGE_LOOP('',(#15585,#15586,#15587,#15588));
#3160=EDGE_LOOP('',(#15589,#15590,#15591,#15592));
#3161=EDGE_LOOP('',(#15593,#15594,#15595,#15596));
#3162=EDGE_LOOP('',(#15597,#15598,#15599,#15600));
#3163=EDGE_LOOP('',(#15601,#15602,#15603,#15604));
#3164=EDGE_LOOP('',(#15605,#15606,#15607,#15608));
#3165=EDGE_LOOP('',(#15609,#15610,#15611,#15612));
#3166=EDGE_LOOP('',(#15613,#15614,#15615,#15616));
#3167=EDGE_LOOP('',(#15617,#15618,#15619,#15620));
#3168=EDGE_LOOP('',(#15621,#15622,#15623,#15624));
#3169=EDGE_LOOP('',(#15625,#15626,#15627,#15628));
#3170=EDGE_LOOP('',(#15629,#15630,#15631,#15632));
#3171=EDGE_LOOP('',(#15633,#15634,#15635,#15636));
#3172=EDGE_LOOP('',(#15637,#15638,#15639,#15640));
#3173=EDGE_LOOP('',(#15641,#15642,#15643,#15644));
#3174=EDGE_LOOP('',(#15645,#15646,#15647,#15648));
#3175=EDGE_LOOP('',(#15649,#15650,#15651,#15652));
#3176=EDGE_LOOP('',(#15653,#15654,#15655,#15656));
#3177=EDGE_LOOP('',(#15657,#15658,#15659,#15660));
#3178=EDGE_LOOP('',(#15661,#15662,#15663,#15664));
#3179=EDGE_LOOP('',(#15665,#15666,#15667,#15668));
#3180=EDGE_LOOP('',(#15669,#15670,#15671,#15672));
#3181=EDGE_LOOP('',(#15673,#15674,#15675,#15676));
#3182=EDGE_LOOP('',(#15677,#15678,#15679,#15680));
#3183=EDGE_LOOP('',(#15681,#15682,#15683,#15684));
#3184=EDGE_LOOP('',(#15685,#15686,#15687,#15688));
#3185=EDGE_LOOP('',(#15689,#15690,#15691,#15692,#15693));
#3186=EDGE_LOOP('',(#15694,#15695,#15696,#15697));
#3187=EDGE_LOOP('',(#15698,#15699,#15700,#15701));
#3188=EDGE_LOOP('',(#15702,#15703,#15704,#15705));
#3189=EDGE_LOOP('',(#15706,#15707,#15708,#15709));
#3190=EDGE_LOOP('',(#15710,#15711,#15712,#15713));
#3191=EDGE_LOOP('',(#15714,#15715,#15716,#15717));
#3192=EDGE_LOOP('',(#15718,#15719,#15720,#15721));
#3193=EDGE_LOOP('',(#15722,#15723,#15724,#15725));
#3194=EDGE_LOOP('',(#15726,#15727,#15728,#15729));
#3195=EDGE_LOOP('',(#15730,#15731,#15732,#15733));
#3196=EDGE_LOOP('',(#15734,#15735,#15736,#15737));
#3197=EDGE_LOOP('',(#15738,#15739,#15740,#15741));
#3198=EDGE_LOOP('',(#15742,#15743,#15744,#15745));
#3199=EDGE_LOOP('',(#15746,#15747,#15748,#15749));
#3200=EDGE_LOOP('',(#15750,#15751,#15752,#15753));
#3201=EDGE_LOOP('',(#15754,#15755,#15756,#15757));
#3202=EDGE_LOOP('',(#15758,#15759,#15760,#15761,#15762));
#3203=EDGE_LOOP('',(#15763,#15764,#15765,#15766,#15767));
#3204=EDGE_LOOP('',(#15768,#15769,#15770,#15771));
#3205=EDGE_LOOP('',(#15772,#15773,#15774,#15775));
#3206=EDGE_LOOP('',(#15776,#15777,#15778,#15779));
#3207=EDGE_LOOP('',(#15780,#15781,#15782,#15783));
#3208=EDGE_LOOP('',(#15784,#15785,#15786,#15787));
#3209=EDGE_LOOP('',(#15788,#15789,#15790,#15791));
#3210=EDGE_LOOP('',(#15792,#15793,#15794,#15795));
#3211=EDGE_LOOP('',(#15796,#15797,#15798,#15799));
#3212=EDGE_LOOP('',(#15800,#15801,#15802,#15803));
#3213=EDGE_LOOP('',(#15804,#15805,#15806,#15807));
#3214=EDGE_LOOP('',(#15808,#15809,#15810,#15811));
#3215=EDGE_LOOP('',(#15812,#15813,#15814,#15815));
#3216=EDGE_LOOP('',(#15816,#15817,#15818,#15819));
#3217=EDGE_LOOP('',(#15820,#15821,#15822,#15823));
#3218=EDGE_LOOP('',(#15824,#15825,#15826,#15827));
#3219=EDGE_LOOP('',(#15828,#15829,#15830,#15831));
#3220=EDGE_LOOP('',(#15832,#15833,#15834,#15835));
#3221=EDGE_LOOP('',(#15836,#15837,#15838,#15839));
#3222=EDGE_LOOP('',(#15840,#15841,#15842,#15843));
#3223=EDGE_LOOP('',(#15844,#15845,#15846,#15847));
#3224=EDGE_LOOP('',(#15848,#15849,#15850,#15851));
#3225=EDGE_LOOP('',(#15852,#15853,#15854,#15855));
#3226=EDGE_LOOP('',(#15856,#15857,#15858,#15859));
#3227=EDGE_LOOP('',(#15860,#15861,#15862,#15863));
#3228=EDGE_LOOP('',(#15864,#15865,#15866,#15867));
#3229=EDGE_LOOP('',(#15868,#15869,#15870,#15871));
#3230=EDGE_LOOP('',(#15872,#15873,#15874,#15875));
#3231=EDGE_LOOP('',(#15876,#15877,#15878,#15879));
#3232=EDGE_LOOP('',(#15880,#15881,#15882,#15883));
#3233=EDGE_LOOP('',(#15884,#15885,#15886,#15887));
#3234=EDGE_LOOP('',(#15888,#15889,#15890,#15891));
#3235=EDGE_LOOP('',(#15892,#15893,#15894,#15895));
#3236=EDGE_LOOP('',(#15896,#15897,#15898,#15899));
#3237=EDGE_LOOP('',(#15900,#15901,#15902,#15903));
#3238=EDGE_LOOP('',(#15904,#15905,#15906,#15907));
#3239=EDGE_LOOP('',(#15908,#15909,#15910,#15911));
#3240=EDGE_LOOP('',(#15912,#15913,#15914,#15915));
#3241=EDGE_LOOP('',(#15916,#15917,#15918,#15919));
#3242=EDGE_LOOP('',(#15920,#15921,#15922,#15923));
#3243=EDGE_LOOP('',(#15924,#15925,#15926,#15927));
#3244=EDGE_LOOP('',(#15928,#15929,#15930,#15931));
#3245=EDGE_LOOP('',(#15932,#15933,#15934,#15935));
#3246=EDGE_LOOP('',(#15936,#15937,#15938,#15939));
#3247=EDGE_LOOP('',(#15940,#15941,#15942,#15943));
#3248=EDGE_LOOP('',(#15944,#15945,#15946,#15947));
#3249=EDGE_LOOP('',(#15948,#15949,#15950,#15951));
#3250=EDGE_LOOP('',(#15952,#15953,#15954,#15955));
#3251=EDGE_LOOP('',(#15956,#15957,#15958,#15959));
#3252=EDGE_LOOP('',(#15960,#15961,#15962,#15963));
#3253=EDGE_LOOP('',(#15964,#15965,#15966,#15967));
#3254=EDGE_LOOP('',(#15968,#15969,#15970,#15971));
#3255=EDGE_LOOP('',(#15972,#15973,#15974,#15975));
#3256=EDGE_LOOP('',(#15976,#15977,#15978,#15979));
#3257=EDGE_LOOP('',(#15980,#15981,#15982,#15983));
#3258=EDGE_LOOP('',(#15984,#15985,#15986,#15987));
#3259=EDGE_LOOP('',(#15988,#15989,#15990,#15991));
#3260=EDGE_LOOP('',(#15992,#15993,#15994,#15995));
#3261=EDGE_LOOP('',(#15996,#15997,#15998,#15999));
#3262=EDGE_LOOP('',(#16000,#16001,#16002,#16003));
#3263=EDGE_LOOP('',(#16004,#16005,#16006,#16007));
#3264=EDGE_LOOP('',(#16008,#16009,#16010,#16011));
#3265=EDGE_LOOP('',(#16012,#16013,#16014,#16015));
#3266=EDGE_LOOP('',(#16016,#16017,#16018,#16019));
#3267=EDGE_LOOP('',(#16020,#16021,#16022,#16023));
#3268=EDGE_LOOP('',(#16024,#16025,#16026,#16027));
#3269=EDGE_LOOP('',(#16028,#16029,#16030,#16031));
#3270=EDGE_LOOP('',(#16032,#16033,#16034,#16035));
#3271=EDGE_LOOP('',(#16036,#16037,#16038,#16039));
#3272=EDGE_LOOP('',(#16040,#16041,#16042,#16043));
#3273=EDGE_LOOP('',(#16044,#16045,#16046,#16047));
#3274=EDGE_LOOP('',(#16048,#16049,#16050,#16051));
#3275=EDGE_LOOP('',(#16052,#16053,#16054,#16055));
#3276=EDGE_LOOP('',(#16056,#16057,#16058,#16059));
#3277=EDGE_LOOP('',(#16060,#16061,#16062,#16063));
#3278=EDGE_LOOP('',(#16064,#16065,#16066,#16067));
#3279=EDGE_LOOP('',(#16068,#16069,#16070,#16071));
#3280=EDGE_LOOP('',(#16072,#16073,#16074,#16075));
#3281=EDGE_LOOP('',(#16076,#16077,#16078,#16079));
#3282=EDGE_LOOP('',(#16080,#16081,#16082,#16083));
#3283=EDGE_LOOP('',(#16084,#16085,#16086,#16087));
#3284=EDGE_LOOP('',(#16088,#16089,#16090,#16091));
#3285=EDGE_LOOP('',(#16092,#16093,#16094,#16095));
#3286=EDGE_LOOP('',(#16096,#16097,#16098,#16099));
#3287=EDGE_LOOP('',(#16100,#16101,#16102,#16103));
#3288=EDGE_LOOP('',(#16104,#16105,#16106,#16107));
#3289=EDGE_LOOP('',(#16108,#16109,#16110,#16111));
#3290=EDGE_LOOP('',(#16112,#16113,#16114,#16115));
#3291=EDGE_LOOP('',(#16116,#16117,#16118,#16119));
#3292=EDGE_LOOP('',(#16120,#16121,#16122,#16123));
#3293=EDGE_LOOP('',(#16124,#16125,#16126,#16127));
#3294=EDGE_LOOP('',(#16128,#16129,#16130,#16131));
#3295=EDGE_LOOP('',(#16132,#16133,#16134,#16135));
#3296=EDGE_LOOP('',(#16136,#16137,#16138,#16139));
#3297=EDGE_LOOP('',(#16140,#16141,#16142,#16143));
#3298=EDGE_LOOP('',(#16144,#16145,#16146,#16147));
#3299=EDGE_LOOP('',(#16148,#16149,#16150,#16151));
#3300=EDGE_LOOP('',(#16152,#16153,#16154,#16155));
#3301=EDGE_LOOP('',(#16156,#16157,#16158,#16159));
#3302=EDGE_LOOP('',(#16160,#16161,#16162,#16163));
#3303=EDGE_LOOP('',(#16164,#16165,#16166,#16167));
#3304=EDGE_LOOP('',(#16168,#16169,#16170,#16171));
#3305=EDGE_LOOP('',(#16172,#16173,#16174,#16175));
#3306=EDGE_LOOP('',(#16176,#16177,#16178,#16179));
#3307=EDGE_LOOP('',(#16180,#16181,#16182,#16183));
#3308=EDGE_LOOP('',(#16184,#16185,#16186,#16187));
#3309=EDGE_LOOP('',(#16188,#16189,#16190,#16191));
#3310=EDGE_LOOP('',(#16192,#16193,#16194,#16195));
#3311=EDGE_LOOP('',(#16196,#16197,#16198,#16199));
#3312=EDGE_LOOP('',(#16200,#16201,#16202,#16203));
#3313=EDGE_LOOP('',(#16204,#16205,#16206,#16207));
#3314=EDGE_LOOP('',(#16208,#16209,#16210,#16211));
#3315=EDGE_LOOP('',(#16212,#16213,#16214,#16215));
#3316=EDGE_LOOP('',(#16216,#16217,#16218,#16219));
#3317=EDGE_LOOP('',(#16220,#16221,#16222,#16223));
#3318=EDGE_LOOP('',(#16224,#16225,#16226,#16227));
#3319=EDGE_LOOP('',(#16228,#16229,#16230,#16231));
#3320=EDGE_LOOP('',(#16232,#16233,#16234,#16235));
#3321=EDGE_LOOP('',(#16236,#16237,#16238,#16239));
#3322=EDGE_LOOP('',(#16240,#16241,#16242,#16243));
#3323=EDGE_LOOP('',(#16244,#16245,#16246,#16247));
#3324=EDGE_LOOP('',(#16248,#16249,#16250,#16251));
#3325=EDGE_LOOP('',(#16252,#16253,#16254,#16255));
#3326=EDGE_LOOP('',(#16256,#16257,#16258,#16259));
#3327=EDGE_LOOP('',(#16260,#16261,#16262,#16263,#16264,#16265,#16266,#16267));
#3328=EDGE_LOOP('',(#16268,#16269,#16270,#16271,#16272,#16273,#16274,#16275));
#3329=EDGE_LOOP('',(#16276,#16277,#16278,#16279,#16280,#16281));
#3330=EDGE_LOOP('',(#16282,#16283,#16284));
#3331=EDGE_LOOP('',(#16285,#16286,#16287,#16288,#16289,#16290));
#3332=EDGE_LOOP('',(#16291,#16292,#16293,#16294,#16295,#16296));
#3333=EDGE_LOOP('',(#16297,#16298,#16299));
#3334=EDGE_LOOP('',(#16300,#16301,#16302,#16303,#16304,#16305));
#3335=EDGE_LOOP('',(#16306,#16307,#16308,#16309));
#3336=EDGE_LOOP('',(#16310,#16311,#16312,#16313));
#3337=EDGE_LOOP('',(#16314,#16315,#16316,#16317));
#3338=EDGE_LOOP('',(#16318,#16319,#16320,#16321));
#3339=EDGE_LOOP('',(#16322,#16323,#16324,#16325));
#3340=EDGE_LOOP('',(#16326,#16327,#16328,#16329));
#3341=EDGE_LOOP('',(#16330,#16331,#16332,#16333));
#3342=EDGE_LOOP('',(#16334,#16335,#16336,#16337));
#3343=EDGE_LOOP('',(#16338,#16339,#16340,#16341));
#3344=EDGE_LOOP('',(#16342,#16343,#16344,#16345));
#3345=EDGE_LOOP('',(#16346,#16347,#16348,#16349,#16350,#16351,#16352,#16353));
#3346=EDGE_LOOP('',(#16354,#16355,#16356,#16357,#16358,#16359,#16360,#16361));
#3347=EDGE_LOOP('',(#16362,#16363,#16364,#16365,#16366,#16367));
#3348=EDGE_LOOP('',(#16368,#16369,#16370));
#3349=EDGE_LOOP('',(#16371,#16372,#16373,#16374));
#3350=EDGE_LOOP('',(#16375,#16376,#16377));
#3351=EDGE_LOOP('',(#16378,#16379,#16380,#16381,#16382,#16383));
#3352=EDGE_LOOP('',(#16384,#16385,#16386,#16387,#16388,#16389));
#3353=EDGE_LOOP('',(#16390,#16391,#16392));
#3354=EDGE_LOOP('',(#16393,#16394,#16395,#16396));
#3355=EDGE_LOOP('',(#16397,#16398,#16399));
#3356=EDGE_LOOP('',(#16400,#16401,#16402,#16403,#16404,#16405));
#3357=EDGE_LOOP('',(#16406,#16407,#16408,#16409));
#3358=EDGE_LOOP('',(#16410,#16411,#16412,#16413));
#3359=EDGE_LOOP('',(#16414,#16415,#16416,#16417));
#3360=EDGE_LOOP('',(#16418,#16419,#16420,#16421));
#3361=EDGE_LOOP('',(#16422,#16423,#16424,#16425));
#3362=EDGE_LOOP('',(#16426,#16427,#16428,#16429));
#3363=EDGE_LOOP('',(#16430,#16431,#16432,#16433));
#3364=EDGE_LOOP('',(#16434,#16435,#16436));
#3365=EDGE_LOOP('',(#16437,#16438,#16439));
#3366=EDGE_LOOP('',(#16440,#16441,#16442,#16443));
#3367=EDGE_LOOP('',(#16444,#16445,#16446,#16447));
#3368=EDGE_LOOP('',(#16448,#16449,#16450,#16451));
#3369=EDGE_LOOP('',(#16452,#16453,#16454,#16455,#16456,#16457,#16458,#16459));
#3370=EDGE_LOOP('',(#16460,#16461,#16462,#16463,#16464,#16465,#16466,#16467));
#3371=EDGE_LOOP('',(#16468,#16469,#16470,#16471,#16472,#16473));
#3372=EDGE_LOOP('',(#16474,#16475,#16476));
#3373=EDGE_LOOP('',(#16477,#16478,#16479,#16480,#16481,#16482));
#3374=EDGE_LOOP('',(#16483,#16484,#16485,#16486,#16487,#16488));
#3375=EDGE_LOOP('',(#16489,#16490,#16491));
#3376=EDGE_LOOP('',(#16492,#16493,#16494,#16495,#16496,#16497));
#3377=EDGE_LOOP('',(#16498,#16499,#16500,#16501));
#3378=EDGE_LOOP('',(#16502,#16503,#16504,#16505));
#3379=EDGE_LOOP('',(#16506,#16507,#16508,#16509));
#3380=EDGE_LOOP('',(#16510,#16511,#16512,#16513));
#3381=EDGE_LOOP('',(#16514,#16515,#16516,#16517));
#3382=EDGE_LOOP('',(#16518,#16519,#16520,#16521));
#3383=EDGE_LOOP('',(#16522,#16523,#16524,#16525));
#3384=EDGE_LOOP('',(#16526,#16527,#16528,#16529));
#3385=EDGE_LOOP('',(#16530,#16531,#16532,#16533));
#3386=EDGE_LOOP('',(#16534,#16535,#16536,#16537));
#3387=EDGE_LOOP('',(#16538,#16539,#16540,#16541,#16542,#16543,#16544,#16545));
#3388=EDGE_LOOP('',(#16546,#16547,#16548,#16549,#16550,#16551,#16552,#16553));
#3389=EDGE_LOOP('',(#16554,#16555,#16556,#16557,#16558,#16559));
#3390=EDGE_LOOP('',(#16560,#16561,#16562));
#3391=EDGE_LOOP('',(#16563,#16564,#16565,#16566));
#3392=EDGE_LOOP('',(#16567,#16568,#16569));
#3393=EDGE_LOOP('',(#16570,#16571,#16572,#16573,#16574,#16575));
#3394=EDGE_LOOP('',(#16576,#16577,#16578,#16579,#16580,#16581));
#3395=EDGE_LOOP('',(#16582,#16583,#16584));
#3396=EDGE_LOOP('',(#16585,#16586,#16587,#16588));
#3397=EDGE_LOOP('',(#16589,#16590,#16591));
#3398=EDGE_LOOP('',(#16592,#16593,#16594,#16595,#16596,#16597));
#3399=EDGE_LOOP('',(#16598,#16599,#16600,#16601));
#3400=EDGE_LOOP('',(#16602,#16603,#16604,#16605));
#3401=EDGE_LOOP('',(#16606,#16607,#16608,#16609));
#3402=EDGE_LOOP('',(#16610,#16611,#16612,#16613));
#3403=EDGE_LOOP('',(#16614,#16615,#16616,#16617));
#3404=EDGE_LOOP('',(#16618,#16619,#16620,#16621));
#3405=EDGE_LOOP('',(#16622,#16623,#16624,#16625));
#3406=EDGE_LOOP('',(#16626,#16627,#16628));
#3407=EDGE_LOOP('',(#16629,#16630,#16631));
#3408=EDGE_LOOP('',(#16632,#16633,#16634,#16635));
#3409=EDGE_LOOP('',(#16636,#16637,#16638,#16639));
#3410=EDGE_LOOP('',(#16640,#16641,#16642));
#3411=EDGE_LOOP('',(#16643,#16644,#16645,#16646));
#3412=EDGE_LOOP('',(#16647,#16648,#16649,#16650));
#3413=EDGE_LOOP('',(#16651,#16652,#16653,#16654));
#3414=EDGE_LOOP('',(#16655,#16656,#16657,#16658,#16659,#16660));
#3415=EDGE_LOOP('',(#16661,#16662,#16663,#16664));
#3416=EDGE_LOOP('',(#16665,#16666,#16667,#16668,#16669,#16670));
#3417=EDGE_LOOP('',(#16671,#16672,#16673,#16674));
#3418=EDGE_LOOP('',(#16675,#16676,#16677));
#3419=EDGE_LOOP('',(#16678,#16679,#16680,#16681));
#3420=EDGE_LOOP('',(#16682,#16683,#16684));
#3421=EDGE_LOOP('',(#16685,#16686,#16687,#16688));
#3422=EDGE_LOOP('',(#16689,#16690,#16691,#16692));
#3423=EDGE_LOOP('',(#16693,#16694,#16695,#16696));
#3424=EDGE_LOOP('',(#16697,#16698,#16699,#16700,#16701,#16702));
#3425=EDGE_LOOP('',(#16703,#16704,#16705,#16706));
#3426=EDGE_LOOP('',(#16707,#16708,#16709,#16710,#16711,#16712));
#3427=EDGE_LOOP('',(#16713,#16714,#16715,#16716));
#3428=EDGE_LOOP('',(#16717,#16718,#16719));
#3429=EDGE_LOOP('',(#16720,#16721,#16722,#16723));
#3430=EDGE_LOOP('',(#16724,#16725,#16726,#16727,#16728,#16729));
#3431=EDGE_LOOP('',(#16730,#16731,#16732,#16733));
#3432=EDGE_LOOP('',(#16734,#16735,#16736,#16737,#16738,#16739));
#3433=EDGE_LOOP('',(#16740,#16741,#16742,#16743));
#3434=EDGE_LOOP('',(#16744,#16745,#16746,#16747));
#3435=EDGE_LOOP('',(#16748,#16749,#16750,#16751));
#3436=EDGE_LOOP('',(#16752,#16753,#16754));
#3437=EDGE_LOOP('',(#16755,#16756,#16757,#16758));
#3438=EDGE_LOOP('',(#16759,#16760,#16761,#16762));
#3439=EDGE_LOOP('',(#16763,#16764,#16765,#16766));
#3440=EDGE_LOOP('',(#16767,#16768,#16769));
#3441=EDGE_LOOP('',(#16770,#16771,#16772,#16773,#16774,#16775));
#3442=EDGE_LOOP('',(#16776,#16777,#16778,#16779,#16780,#16781));
#3443=EDGE_LOOP('',(#16782,#16783,#16784,#16785));
#3444=EDGE_LOOP('',(#16786,#16787,#16788,#16789));
#3445=EDGE_LOOP('',(#16790,#16791,#16792,#16793));
#3446=EDGE_LOOP('',(#16794,#16795,#16796));
#3447=EDGE_LOOP('',(#16797,#16798,#16799,#16800));
#3448=EDGE_LOOP('',(#16801,#16802,#16803));
#3449=EDGE_LOOP('',(#16804,#16805,#16806,#16807));
#3450=EDGE_LOOP('',(#16808,#16809,#16810,#16811,#16812,#16813,#16814,#16815,
#16816,#16817,#16818,#16819));
#3451=EDGE_LOOP('',(#16820,#16821,#16822,#16823));
#3452=EDGE_LOOP('',(#16824,#16825,#16826,#16827));
#3453=EDGE_LOOP('',(#16828,#16829,#16830,#16831));
#3454=EDGE_LOOP('',(#16832,#16833,#16834,#16835));
#3455=EDGE_LOOP('',(#16836,#16837,#16838,#16839));
#3456=EDGE_LOOP('',(#16840,#16841,#16842,#16843));
#3457=EDGE_LOOP('',(#16844,#16845,#16846,#16847));
#3458=EDGE_LOOP('',(#16848,#16849,#16850,#16851));
#3459=EDGE_LOOP('',(#16852,#16853,#16854,#16855));
#3460=EDGE_LOOP('',(#16856,#16857,#16858,#16859));
#3461=EDGE_LOOP('',(#16860,#16861,#16862,#16863,#16864,#16865,#16866,#16867,
#16868,#16869,#16870,#16871));
#3462=EDGE_LOOP('',(#16872,#16873,#16874,#16875));
#3463=EDGE_LOOP('',(#16876,#16877,#16878,#16879));
#3464=EDGE_LOOP('',(#16880,#16881,#16882,#16883));
#3465=EDGE_LOOP('',(#16884,#16885,#16886,#16887));
#3466=EDGE_LOOP('',(#16888,#16889,#16890,#16891));
#3467=EDGE_LOOP('',(#16892,#16893,#16894,#16895));
#3468=EDGE_LOOP('',(#16896,#16897,#16898,#16899));
#3469=EDGE_LOOP('',(#16900,#16901,#16902,#16903));
#3470=EDGE_LOOP('',(#16904,#16905,#16906,#16907));
#3471=EDGE_LOOP('',(#16908,#16909,#16910,#16911));
#3472=EDGE_LOOP('',(#16912,#16913,#16914,#16915));
#3473=EDGE_LOOP('',(#16916,#16917,#16918,#16919));
#3474=EDGE_LOOP('',(#16920,#16921,#16922,#16923));
#3475=EDGE_LOOP('',(#16924,#16925,#16926,#16927));
#3476=EDGE_LOOP('',(#16928,#16929,#16930,#16931,#16932,#16933,#16934,#16935,
#16936,#16937,#16938,#16939));
#3477=EDGE_LOOP('',(#16940,#16941,#16942,#16943,#16944,#16945,#16946,#16947,
#16948,#16949,#16950,#16951));
#3478=EDGE_LOOP('',(#16952,#16953,#16954,#16955));
#3479=EDGE_LOOP('',(#16956,#16957,#16958,#16959));
#3480=EDGE_LOOP('',(#16960,#16961,#16962,#16963));
#3481=EDGE_LOOP('',(#16964,#16965,#16966,#16967));
#3482=EDGE_LOOP('',(#16968,#16969,#16970,#16971));
#3483=EDGE_LOOP('',(#16972,#16973,#16974,#16975));
#3484=EDGE_LOOP('',(#16976,#16977,#16978,#16979));
#3485=EDGE_LOOP('',(#16980,#16981,#16982,#16983));
#3486=EDGE_LOOP('',(#16984,#16985,#16986,#16987));
#3487=EDGE_LOOP('',(#16988,#16989,#16990,#16991));
#3488=EDGE_LOOP('',(#16992,#16993,#16994,#16995));
#3489=EDGE_LOOP('',(#16996,#16997,#16998,#16999));
#3490=EDGE_LOOP('',(#17000,#17001,#17002,#17003,#17004,#17005,#17006,#17007,
#17008,#17009,#17010,#17011));
#3491=EDGE_LOOP('',(#17012,#17013,#17014,#17015,#17016,#17017,#17018,#17019,
#17020,#17021,#17022,#17023));
#3492=EDGE_LOOP('',(#17024,#17025,#17026,#17027));
#3493=EDGE_LOOP('',(#17028,#17029,#17030,#17031));
#3494=EDGE_LOOP('',(#17032,#17033,#17034,#17035));
#3495=EDGE_LOOP('',(#17036,#17037,#17038,#17039));
#3496=EDGE_LOOP('',(#17040,#17041,#17042,#17043));
#3497=EDGE_LOOP('',(#17044,#17045,#17046,#17047));
#3498=EDGE_LOOP('',(#17048,#17049,#17050,#17051));
#3499=EDGE_LOOP('',(#17052,#17053,#17054,#17055));
#3500=EDGE_LOOP('',(#17056,#17057,#17058,#17059));
#3501=EDGE_LOOP('',(#17060,#17061,#17062,#17063));
#3502=EDGE_LOOP('',(#17064,#17065,#17066,#17067));
#3503=EDGE_LOOP('',(#17068,#17069,#17070,#17071));
#3504=EDGE_LOOP('',(#17072,#17073,#17074,#17075,#17076,#17077,#17078,#17079,
#17080,#17081,#17082,#17083));
#3505=EDGE_LOOP('',(#17084,#17085,#17086,#17087,#17088,#17089,#17090,#17091,
#17092,#17093,#17094,#17095));
#3506=EDGE_LOOP('',(#17096,#17097,#17098,#17099));
#3507=EDGE_LOOP('',(#17100,#17101,#17102,#17103));
#3508=EDGE_LOOP('',(#17104,#17105,#17106,#17107));
#3509=EDGE_LOOP('',(#17108,#17109,#17110,#17111));
#3510=EDGE_LOOP('',(#17112,#17113,#17114,#17115));
#3511=EDGE_LOOP('',(#17116,#17117,#17118,#17119));
#3512=EDGE_LOOP('',(#17120,#17121,#17122,#17123));
#3513=EDGE_LOOP('',(#17124,#17125,#17126,#17127));
#3514=EDGE_LOOP('',(#17128,#17129,#17130,#17131));
#3515=EDGE_LOOP('',(#17132,#17133,#17134,#17135));
#3516=EDGE_LOOP('',(#17136,#17137,#17138,#17139));
#3517=EDGE_LOOP('',(#17140,#17141,#17142,#17143));
#3518=EDGE_LOOP('',(#17144,#17145,#17146,#17147,#17148,#17149,#17150,#17151,
#17152,#17153,#17154,#17155));
#3519=EDGE_LOOP('',(#17156,#17157,#17158,#17159,#17160,#17161,#17162,#17163,
#17164,#17165,#17166,#17167));
#3520=EDGE_LOOP('',(#17168,#17169,#17170,#17171));
#3521=EDGE_LOOP('',(#17172,#17173,#17174,#17175));
#3522=EDGE_LOOP('',(#17176,#17177,#17178,#17179));
#3523=EDGE_LOOP('',(#17180,#17181,#17182,#17183));
#3524=EDGE_LOOP('',(#17184,#17185,#17186,#17187));
#3525=EDGE_LOOP('',(#17188,#17189,#17190,#17191));
#3526=EDGE_LOOP('',(#17192,#17193,#17194,#17195));
#3527=EDGE_LOOP('',(#17196,#17197,#17198,#17199));
#3528=EDGE_LOOP('',(#17200,#17201,#17202,#17203));
#3529=EDGE_LOOP('',(#17204,#17205,#17206,#17207));
#3530=EDGE_LOOP('',(#17208,#17209,#17210,#17211));
#3531=EDGE_LOOP('',(#17212,#17213,#17214,#17215));
#3532=EDGE_LOOP('',(#17216,#17217,#17218,#17219,#17220,#17221,#17222,#17223,
#17224,#17225,#17226,#17227));
#3533=EDGE_LOOP('',(#17228,#17229,#17230,#17231,#17232,#17233,#17234,#17235,
#17236,#17237,#17238,#17239));
#3534=EDGE_LOOP('',(#17240,#17241,#17242,#17243));
#3535=EDGE_LOOP('',(#17244,#17245,#17246,#17247));
#3536=EDGE_LOOP('',(#17248,#17249,#17250,#17251));
#3537=EDGE_LOOP('',(#17252,#17253,#17254,#17255));
#3538=EDGE_LOOP('',(#17256,#17257,#17258,#17259));
#3539=EDGE_LOOP('',(#17260,#17261,#17262,#17263));
#3540=EDGE_LOOP('',(#17264,#17265,#17266,#17267));
#3541=EDGE_LOOP('',(#17268,#17269,#17270,#17271));
#3542=EDGE_LOOP('',(#17272,#17273,#17274,#17275));
#3543=EDGE_LOOP('',(#17276,#17277,#17278,#17279));
#3544=EDGE_LOOP('',(#17280,#17281,#17282,#17283));
#3545=EDGE_LOOP('',(#17284,#17285,#17286,#17287));
#3546=EDGE_LOOP('',(#17288,#17289,#17290,#17291,#17292,#17293,#17294,#17295,
#17296,#17297,#17298,#17299));
#3547=EDGE_LOOP('',(#17300,#17301,#17302,#17303,#17304,#17305,#17306,#17307,
#17308,#17309,#17310,#17311));
#3548=EDGE_LOOP('',(#17312,#17313,#17314,#17315));
#3549=EDGE_LOOP('',(#17316,#17317,#17318,#17319));
#3550=EDGE_LOOP('',(#17320,#17321,#17322,#17323));
#3551=EDGE_LOOP('',(#17324,#17325,#17326,#17327));
#3552=EDGE_LOOP('',(#17328));
#3553=EDGE_LOOP('',(#17329,#17330,#17331,#17332));
#3554=EDGE_LOOP('',(#17333,#17334,#17335,#17336));
#3555=EDGE_LOOP('',(#17337,#17338,#17339,#17340));
#3556=EDGE_LOOP('',(#17341,#17342,#17343,#17344,#17345,#17346));
#3557=EDGE_LOOP('',(#17347,#17348,#17349,#17350,#17351,#17352));
#3558=EDGE_LOOP('',(#17353));
#3559=EDGE_LOOP('',(#17354,#17355,#17356));
#3560=EDGE_LOOP('',(#17357,#17358,#17359));
#3561=EDGE_LOOP('',(#17360,#17361,#17362,#17363));
#3562=EDGE_LOOP('',(#17364,#17365,#17366,#17367));
#3563=EDGE_LOOP('',(#17368,#17369,#17370,#17371));
#3564=EDGE_LOOP('',(#17372,#17373,#17374,#17375));
#3565=EDGE_LOOP('',(#17376,#17377,#17378,#17379));
#3566=EDGE_LOOP('',(#17380,#17381,#17382,#17383));
#3567=EDGE_LOOP('',(#17384,#17385,#17386,#17387));
#3568=EDGE_LOOP('',(#17388,#17389,#17390,#17391));
#3569=EDGE_LOOP('',(#17392,#17393,#17394,#17395));
#3570=EDGE_LOOP('',(#17396,#17397,#17398,#17399,#17400,#17401,#17402,#17403));
#3571=EDGE_LOOP('',(#17404,#17405,#17406,#17407,#17408,#17409,#17410,#17411));
#3572=EDGE_LOOP('',(#17412,#17413,#17414,#17415));
#3573=EDGE_LOOP('',(#17416,#17417,#17418,#17419,#17420,#17421));
#3574=EDGE_LOOP('',(#17422,#17423,#17424,#17425));
#3575=EDGE_LOOP('',(#17426,#17427,#17428,#17429,#17430,#17431));
#3576=EDGE_LOOP('',(#17432,#17433,#17434,#17435,#17436,#17437,#17438,#17439));
#3577=EDGE_LOOP('',(#17440,#17441,#17442,#17443,#17444,#17445,#17446,#17447));
#3578=EDGE_LOOP('',(#17448,#17449,#17450,#17451));
#3579=EDGE_LOOP('',(#17452,#17453,#17454,#17455));
#3580=EDGE_LOOP('',(#17456,#17457,#17458,#17459));
#3581=EDGE_LOOP('',(#17460,#17461,#17462,#17463));
#3582=EDGE_LOOP('',(#17464,#17465,#17466,#17467));
#3583=EDGE_LOOP('',(#17468,#17469,#17470,#17471));
#3584=EDGE_LOOP('',(#17472,#17473,#17474,#17475));
#3585=EDGE_LOOP('',(#17476,#17477,#17478,#17479));
#3586=EDGE_LOOP('',(#17480,#17481,#17482,#17483,#17484,#17485,#17486,#17487));
#3587=EDGE_LOOP('',(#17488,#17489,#17490,#17491,#17492,#17493,#17494,#17495));
#3588=EDGE_LOOP('',(#17496,#17497,#17498,#17499));
#3589=EDGE_LOOP('',(#17500,#17501,#17502,#17503,#17504,#17505));
#3590=EDGE_LOOP('',(#17506,#17507,#17508,#17509));
#3591=EDGE_LOOP('',(#17510,#17511,#17512,#17513,#17514,#17515));
#3592=EDGE_LOOP('',(#17516,#17517,#17518,#17519,#17520,#17521,#17522,#17523));
#3593=EDGE_LOOP('',(#17524,#17525,#17526,#17527,#17528,#17529,#17530,#17531));
#3594=EDGE_LOOP('',(#17532,#17533,#17534,#17535));
#3595=EDGE_LOOP('',(#17536,#17537,#17538,#17539));
#3596=EDGE_LOOP('',(#17540,#17541,#17542,#17543));
#3597=EDGE_LOOP('',(#17544,#17545,#17546,#17547));
#3598=EDGE_LOOP('',(#17548,#17549,#17550,#17551));
#3599=EDGE_LOOP('',(#17552,#17553,#17554,#17555));
#3600=EDGE_LOOP('',(#17556,#17557,#17558,#17559,#17560,#17561));
#3601=EDGE_LOOP('',(#17562,#17563,#17564,#17565));
#3602=EDGE_LOOP('',(#17566,#17567,#17568,#17569));
#3603=EDGE_LOOP('',(#17570,#17571,#17572,#17573));
#3604=EDGE_LOOP('',(#17574,#17575,#17576,#17577));
#3605=EDGE_LOOP('',(#17578,#17579,#17580,#17581,#17582,#17583));
#3606=EDGE_LOOP('',(#17584,#17585,#17586,#17587));
#3607=EDGE_LOOP('',(#17588,#17589,#17590,#17591));
#3608=EDGE_LOOP('',(#17592,#17593,#17594,#17595));
#3609=EDGE_LOOP('',(#17596,#17597,#17598,#17599));
#3610=EDGE_LOOP('',(#17600,#17601,#17602,#17603,#17604,#17605,#17606,#17607,
#17608,#17609,#17610,#17611));
#3611=EDGE_LOOP('',(#17612,#17613,#17614,#17615,#17616,#17617));
#3612=EDGE_LOOP('',(#17618,#17619,#17620,#17621,#17622,#17623,#17624,#17625,
#17626,#17627,#17628,#17629));
#3613=EDGE_LOOP('',(#17630,#17631,#17632,#17633,#17634,#17635));
#3614=EDGE_LOOP('',(#17636,#17637,#17638,#17639));
#3615=EDGE_LOOP('',(#17640,#17641,#17642,#17643));
#3616=EDGE_LOOP('',(#17644,#17645,#17646,#17647));
#3617=EDGE_LOOP('',(#17648,#17649,#17650,#17651,#17652,#17653));
#3618=EDGE_LOOP('',(#17654,#17655,#17656,#17657));
#3619=EDGE_LOOP('',(#17658,#17659,#17660,#17661,#17662,#17663));
#3620=EDGE_LOOP('',(#17664,#17665,#17666,#17667));
#3621=EDGE_LOOP('',(#17668,#17669,#17670,#17671));
#3622=EDGE_LOOP('',(#17672,#17673,#17674,#17675,#17676,#17677,#17678,#17679,
#17680,#17681,#17682,#17683));
#3623=EDGE_LOOP('',(#17684,#17685,#17686,#17687));
#3624=EDGE_LOOP('',(#17688,#17689,#17690,#17691,#17692,#17693,#17694,#17695));
#3625=EDGE_LOOP('',(#17696,#17697,#17698,#17699));
#3626=EDGE_LOOP('',(#17700,#17701,#17702,#17703));
#3627=EDGE_LOOP('',(#17704,#17705,#17706,#17707));
#3628=EDGE_LOOP('',(#17708,#17709,#17710,#17711));
#3629=EDGE_LOOP('',(#17712,#17713,#17714,#17715));
#3630=EDGE_LOOP('',(#17716,#17717,#17718,#17719));
#3631=EDGE_LOOP('',(#17720,#17721,#17722,#17723));
#3632=EDGE_LOOP('',(#17724,#17725,#17726,#17727));
#3633=EDGE_LOOP('',(#17728,#17729,#17730,#17731));
#3634=EDGE_LOOP('',(#17732,#17733,#17734,#17735,#17736,#17737,#17738,#17739));
#3635=EDGE_LOOP('',(#17740,#17741,#17742,#17743));
#3636=EDGE_LOOP('',(#17744,#17745,#17746,#17747));
#3637=EDGE_LOOP('',(#17748,#17749,#17750,#17751,#17752,#17753,#17754,#17755,
#17756,#17757,#17758,#17759));
#3638=EDGE_LOOP('',(#17760,#17761,#17762,#17763));
#3639=EDGE_LOOP('',(#17764,#17765,#17766,#17767));
#3640=EDGE_LOOP('',(#17768,#17769,#17770,#17771,#17772,#17773,#17774,#17775,
#17776,#17777,#17778,#17779));
#3641=EDGE_LOOP('',(#17780,#17781,#17782,#17783,#17784,#17785,#17786,#17787,
#17788,#17789,#17790,#17791));
#3642=EDGE_LOOP('',(#17792,#17793,#17794,#17795));
#3643=EDGE_LOOP('',(#17796,#17797,#17798,#17799,#17800,#17801,#17802,#17803));
#3644=EDGE_LOOP('',(#17804,#17805,#17806,#17807,#17808,#17809,#17810,#17811));
#3645=EDGE_LOOP('',(#17812,#17813,#17814,#17815));
#3646=EDGE_LOOP('',(#17816,#17817,#17818,#17819));
#3647=EDGE_LOOP('',(#17820,#17821,#17822,#17823));
#3648=EDGE_LOOP('',(#17824,#17825,#17826,#17827));
#3649=EDGE_LOOP('',(#17828,#17829,#17830,#17831));
#3650=EDGE_LOOP('',(#17832,#17833,#17834,#17835));
#3651=EDGE_LOOP('',(#17836,#17837,#17838,#17839));
#3652=EDGE_LOOP('',(#17840,#17841,#17842,#17843));
#3653=EDGE_LOOP('',(#17844,#17845,#17846,#17847));
#3654=EDGE_LOOP('',(#17848,#17849,#17850,#17851));
#3655=EDGE_LOOP('',(#17852,#17853,#17854,#17855));
#3656=EDGE_LOOP('',(#17856,#17857,#17858,#17859));
#3657=EDGE_LOOP('',(#17860,#17861,#17862,#17863));
#3658=EDGE_LOOP('',(#17864,#17865,#17866,#17867,#17868,#17869,#17870,#17871,
#17872,#17873));
#3659=EDGE_LOOP('',(#17874,#17875,#17876,#17877,#17878,#17879,#17880,#17881,
#17882,#17883));
#3660=EDGE_LOOP('',(#17884,#17885,#17886,#17887));
#3661=EDGE_LOOP('',(#17888,#17889,#17890,#17891));
#3662=EDGE_LOOP('',(#17892,#17893,#17894,#17895));
#3663=EDGE_LOOP('',(#17896,#17897,#17898,#17899));
#3664=EDGE_LOOP('',(#17900,#17901,#17902,#17903));
#3665=EDGE_LOOP('',(#17904,#17905,#17906,#17907));
#3666=EDGE_LOOP('',(#17908,#17909,#17910,#17911));
#3667=EDGE_LOOP('',(#17912,#17913,#17914,#17915));
#3668=EDGE_LOOP('',(#17916,#17917,#17918,#17919));
#3669=EDGE_LOOP('',(#17920,#17921,#17922,#17923));
#3670=EDGE_LOOP('',(#17924,#17925,#17926,#17927));
#3671=EDGE_LOOP('',(#17928,#17929,#17930,#17931));
#3672=EDGE_LOOP('',(#17932,#17933,#17934,#17935));
#3673=EDGE_LOOP('',(#17936,#17937,#17938,#17939));
#3674=EDGE_LOOP('',(#17940,#17941,#17942,#17943));
#3675=EDGE_LOOP('',(#17944,#17945,#17946,#17947));
#3676=EDGE_LOOP('',(#17948,#17949,#17950,#17951));
#3677=EDGE_LOOP('',(#17952,#17953,#17954,#17955));
#3678=EDGE_LOOP('',(#17956,#17957,#17958,#17959));
#3679=EDGE_LOOP('',(#17960,#17961,#17962,#17963));
#3680=EDGE_LOOP('',(#17964,#17965,#17966,#17967));
#3681=EDGE_LOOP('',(#17968,#17969,#17970,#17971));
#3682=EDGE_LOOP('',(#17972,#17973,#17974,#17975));
#3683=EDGE_LOOP('',(#17976,#17977,#17978,#17979));
#3684=EDGE_LOOP('',(#17980,#17981,#17982,#17983));
#3685=EDGE_LOOP('',(#17984,#17985,#17986,#17987));
#3686=EDGE_LOOP('',(#17988,#17989,#17990,#17991));
#3687=EDGE_LOOP('',(#17992,#17993,#17994,#17995));
#3688=EDGE_LOOP('',(#17996,#17997,#17998,#17999));
#3689=EDGE_LOOP('',(#18000,#18001,#18002,#18003));
#3690=EDGE_LOOP('',(#18004,#18005,#18006,#18007));
#3691=EDGE_LOOP('',(#18008,#18009,#18010,#18011));
#3692=EDGE_LOOP('',(#18012,#18013,#18014,#18015));
#3693=EDGE_LOOP('',(#18016,#18017,#18018,#18019));
#3694=EDGE_LOOP('',(#18020,#18021,#18022,#18023));
#3695=EDGE_LOOP('',(#18024,#18025,#18026,#18027));
#3696=EDGE_LOOP('',(#18028,#18029,#18030,#18031));
#3697=EDGE_LOOP('',(#18032,#18033,#18034,#18035));
#3698=EDGE_LOOP('',(#18036,#18037,#18038,#18039));
#3699=EDGE_LOOP('',(#18040,#18041,#18042,#18043,#18044,#18045,#18046,#18047,
#18048,#18049,#18050,#18051,#18052,#18053,#18054,#18055,#18056,#18057,#18058,
#18059,#18060,#18061,#18062,#18063,#18064));
#3700=EDGE_LOOP('',(#18065,#18066,#18067,#18068));
#3701=EDGE_LOOP('',(#18069,#18070,#18071,#18072));
#3702=EDGE_LOOP('',(#18073,#18074,#18075,#18076));
#3703=EDGE_LOOP('',(#18077,#18078,#18079,#18080));
#3704=EDGE_LOOP('',(#18081,#18082,#18083,#18084));
#3705=EDGE_LOOP('',(#18085,#18086,#18087,#18088));
#3706=EDGE_LOOP('',(#18089,#18090,#18091,#18092,#18093,#18094));
#3707=EDGE_LOOP('',(#18095,#18096,#18097,#18098));
#3708=EDGE_LOOP('',(#18099,#18100,#18101,#18102));
#3709=EDGE_LOOP('',(#18103,#18104,#18105,#18106));
#3710=EDGE_LOOP('',(#18107,#18108,#18109,#18110));
#3711=EDGE_LOOP('',(#18111,#18112,#18113,#18114));
#3712=EDGE_LOOP('',(#18115,#18116,#18117,#18118));
#3713=EDGE_LOOP('',(#18119,#18120,#18121,#18122));
#3714=EDGE_LOOP('',(#18123,#18124,#18125,#18126));
#3715=EDGE_LOOP('',(#18127,#18128,#18129,#18130));
#3716=EDGE_LOOP('',(#18131,#18132,#18133,#18134));
#3717=EDGE_LOOP('',(#18135,#18136,#18137,#18138));
#3718=EDGE_LOOP('',(#18139,#18140,#18141,#18142));
#3719=EDGE_LOOP('',(#18143,#18144,#18145,#18146));
#3720=EDGE_LOOP('',(#18147,#18148,#18149,#18150));
#3721=EDGE_LOOP('',(#18151,#18152,#18153,#18154));
#3722=EDGE_LOOP('',(#18155,#18156,#18157,#18158));
#3723=EDGE_LOOP('',(#18159,#18160,#18161,#18162,#18163,#18164,#18165,#18166));
#3724=EDGE_LOOP('',(#18167,#18168,#18169,#18170,#18171,#18172,#18173,#18174));
#3725=EDGE_LOOP('',(#18175,#18176,#18177,#18178,#18179,#18180,#18181,#18182,
#18183,#18184,#18185,#18186,#18187,#18188,#18189,#18190,#18191,#18192,#18193,
#18194));
#3726=EDGE_LOOP('',(#18195,#18196,#18197,#18198,#18199,#18200,#18201,#18202));
#3727=EDGE_LOOP('',(#18203,#18204,#18205,#18206,#18207,#18208));
#3728=EDGE_LOOP('',(#18209,#18210,#18211,#18212,#18213,#18214,#18215,#18216,
#18217,#18218,#18219,#18220,#18221,#18222,#18223,#18224,#18225,#18226,#18227,
#18228,#18229,#18230,#18231,#18232,#18233));
#3729=EDGE_LOOP('',(#18234,#18235,#18236,#18237));
#3730=EDGE_LOOP('',(#18238,#18239,#18240,#18241));
#3731=EDGE_LOOP('',(#18242,#18243,#18244,#18245));
#3732=EDGE_LOOP('',(#18246,#18247,#18248,#18249,#18250,#18251,#18252,#18253,
#18254,#18255,#18256,#18257));
#3733=EDGE_LOOP('',(#18258,#18259,#18260,#18261,#18262,#18263,#18264,#18265));
#3734=EDGE_LOOP('',(#18266,#18267,#18268,#18269,#18270,#18271));
#3735=EDGE_LOOP('',(#18272,#18273,#18274,#18275));
#3736=EDGE_LOOP('',(#18276,#18277,#18278,#18279));
#3737=EDGE_LOOP('',(#18280,#18281,#18282,#18283));
#3738=EDGE_LOOP('',(#18284,#18285,#18286,#18287,#18288,#18289));
#3739=EDGE_LOOP('',(#18290,#18291,#18292,#18293,#18294,#18295,#18296,#18297));
#3740=EDGE_LOOP('',(#18298,#18299,#18300,#18301,#18302,#18303));
#3741=EDGE_LOOP('',(#18304,#18305,#18306,#18307));
#3742=EDGE_LOOP('',(#18308,#18309,#18310,#18311));
#3743=EDGE_LOOP('',(#18312,#18313,#18314,#18315));
#3744=EDGE_LOOP('',(#18316,#18317,#18318,#18319,#18320,#18321));
#3745=EDGE_LOOP('',(#18322,#18323,#18324,#18325,#18326,#18327,#18328,#18329));
#3746=EDGE_LOOP('',(#18330,#18331,#18332,#18333,#18334,#18335));
#3747=EDGE_LOOP('',(#18336,#18337,#18338,#18339));
#3748=EDGE_LOOP('',(#18340,#18341,#18342,#18343));
#3749=EDGE_LOOP('',(#18344,#18345,#18346,#18347));
#3750=EDGE_LOOP('',(#18348,#18349,#18350,#18351,#18352,#18353));
#3751=EDGE_LOOP('',(#18354,#18355,#18356,#18357,#18358,#18359,#18360,#18361));
#3752=EDGE_LOOP('',(#18362,#18363,#18364,#18365,#18366,#18367,#18368,#18369,
#18370,#18371,#18372,#18373));
#3753=EDGE_LOOP('',(#18374,#18375,#18376,#18377));
#3754=EDGE_LOOP('',(#18378,#18379,#18380,#18381));
#3755=EDGE_LOOP('',(#18382,#18383,#18384,#18385));
#3756=EDGE_LOOP('',(#18386,#18387,#18388,#18389));
#3757=EDGE_LOOP('',(#18390,#18391,#18392,#18393));
#3758=EDGE_LOOP('',(#18394,#18395,#18396,#18397));
#3759=EDGE_LOOP('',(#18398,#18399,#18400,#18401));
#3760=EDGE_LOOP('',(#18402,#18403,#18404,#18405,#18406,#18407,#18408,#18409,
#18410,#18411,#18412,#18413,#18414,#18415,#18416,#18417,#18418,#18419,#18420,
#18421,#18422,#18423,#18424,#18425,#18426,#18427,#18428,#18429,#18430,#18431,
#18432,#18433,#18434,#18435,#18436,#18437,#18438,#18439,#18440,#18441,#18442,
#18443,#18444));
#3761=EDGE_LOOP('',(#18445,#18446,#18447,#18448));
#3762=EDGE_LOOP('',(#18449,#18450,#18451,#18452));
#3763=EDGE_LOOP('',(#18453,#18454,#18455,#18456));
#3764=EDGE_LOOP('',(#18457,#18458,#18459,#18460,#18461,#18462,#18463,#18464));
#3765=EDGE_LOOP('',(#18465,#18466,#18467,#18468,#18469,#18470));
#3766=EDGE_LOOP('',(#18471,#18472,#18473,#18474));
#3767=EDGE_LOOP('',(#18475,#18476,#18477,#18478));
#3768=EDGE_LOOP('',(#18479,#18480,#18481,#18482));
#3769=EDGE_LOOP('',(#18483,#18484,#18485,#18486));
#3770=EDGE_LOOP('',(#18487,#18488,#18489,#18490,#18491));
#3771=EDGE_LOOP('',(#18492,#18493,#18494,#18495));
#3772=EDGE_LOOP('',(#18496,#18497,#18498,#18499,#18500));
#3773=EDGE_LOOP('',(#18501,#18502,#18503,#18504));
#3774=EDGE_LOOP('',(#18505,#18506,#18507,#18508,#18509,#18510,#18511,#18512));
#3775=EDGE_LOOP('',(#18513,#18514,#18515,#18516));
#3776=EDGE_LOOP('',(#18517,#18518,#18519,#18520,#18521));
#3777=EDGE_LOOP('',(#18522,#18523,#18524,#18525,#18526));
#3778=EDGE_LOOP('',(#18527,#18528,#18529,#18530));
#3779=EDGE_LOOP('',(#18531,#18532,#18533,#18534));
#3780=EDGE_LOOP('',(#18535,#18536,#18537,#18538));
#3781=EDGE_LOOP('',(#18539,#18540,#18541,#18542,#18543));
#3782=EDGE_LOOP('',(#18544,#18545,#18546,#18547));
#3783=EDGE_LOOP('',(#18548,#18549,#18550,#18551,#18552));
#3784=EDGE_LOOP('',(#18553,#18554,#18555,#18556));
#3785=EDGE_LOOP('',(#18557,#18558,#18559,#18560,#18561,#18562,#18563,#18564));
#3786=EDGE_LOOP('',(#18565,#18566,#18567,#18568));
#3787=EDGE_LOOP('',(#18569,#18570,#18571,#18572,#18573));
#3788=EDGE_LOOP('',(#18574,#18575,#18576,#18577,#18578));
#3789=EDGE_LOOP('',(#18579,#18580,#18581,#18582));
#3790=EDGE_LOOP('',(#18583,#18584,#18585,#18586));
#3791=EDGE_LOOP('',(#18587,#18588,#18589,#18590));
#3792=EDGE_LOOP('',(#18591,#18592,#18593,#18594,#18595));
#3793=EDGE_LOOP('',(#18596,#18597,#18598,#18599,#18600));
#3794=EDGE_LOOP('',(#18601,#18602,#18603,#18604));
#3795=EDGE_LOOP('',(#18605,#18606,#18607,#18608));
#3796=EDGE_LOOP('',(#18609,#18610,#18611,#18612));
#3797=EDGE_LOOP('',(#18613,#18614,#18615,#18616));
#3798=EDGE_LOOP('',(#18617,#18618,#18619,#18620,#18621));
#3799=EDGE_LOOP('',(#18622,#18623,#18624,#18625,#18626));
#3800=EDGE_LOOP('',(#18627,#18628,#18629,#18630));
#3801=EDGE_LOOP('',(#18631,#18632,#18633,#18634,#18635,#18636,#18637,#18638));
#3802=EDGE_LOOP('',(#18639,#18640,#18641,#18642));
#3803=EDGE_LOOP('',(#18643,#18644,#18645,#18646,#18647));
#3804=EDGE_LOOP('',(#18648,#18649,#18650,#18651,#18652));
#3805=EDGE_LOOP('',(#18653,#18654,#18655,#18656));
#3806=EDGE_LOOP('',(#18657,#18658,#18659,#18660));
#3807=EDGE_LOOP('',(#18661,#18662,#18663,#18664));
#3808=EDGE_LOOP('',(#18665,#18666,#18667,#18668,#18669));
#3809=EDGE_LOOP('',(#18670,#18671,#18672,#18673,#18674));
#3810=EDGE_LOOP('',(#18675,#18676,#18677,#18678));
#3811=EDGE_LOOP('',(#18679,#18680,#18681,#18682));
#3812=EDGE_LOOP('',(#18683,#18684,#18685,#18686));
#3813=EDGE_LOOP('',(#18687,#18688,#18689,#18690));
#3814=EDGE_LOOP('',(#18691,#18692,#18693,#18694));
#3815=EDGE_LOOP('',(#18695,#18696,#18697,#18698));
#3816=EDGE_LOOP('',(#18699,#18700,#18701,#18702));
#3817=EDGE_LOOP('',(#18703,#18704,#18705,#18706));
#3818=EDGE_LOOP('',(#18707,#18708,#18709,#18710,#18711,#18712,#18713,#18714));
#3819=EDGE_LOOP('',(#18715,#18716,#18717,#18718));
#3820=EDGE_LOOP('',(#18719,#18720,#18721,#18722,#18723,#18724,#18725,#18726));
#3821=EDGE_LOOP('',(#18727,#18728,#18729,#18730));
#3822=EDGE_LOOP('',(#18731,#18732,#18733,#18734));
#3823=EDGE_LOOP('',(#18735,#18736,#18737,#18738));
#3824=EDGE_LOOP('',(#18739,#18740,#18741,#18742));
#3825=EDGE_LOOP('',(#18743,#18744,#18745,#18746));
#3826=EDGE_LOOP('',(#18747,#18748,#18749,#18750,#18751,#18752,#18753,#18754));
#3827=EDGE_LOOP('',(#18755,#18756,#18757,#18758));
#3828=EDGE_LOOP('',(#18759,#18760,#18761,#18762,#18763,#18764,#18765,#18766));
#3829=EDGE_LOOP('',(#18767,#18768,#18769,#18770));
#3830=EDGE_LOOP('',(#18771,#18772,#18773,#18774));
#3831=EDGE_LOOP('',(#18775,#18776,#18777,#18778,#18779,#18780,#18781,#18782));
#3832=EDGE_LOOP('',(#18783,#18784,#18785,#18786,#18787,#18788,#18789,#18790));
#3833=EDGE_LOOP('',(#18791,#18792,#18793,#18794,#18795,#18796,#18797,#18798));
#3834=EDGE_LOOP('',(#18799,#18800,#18801,#18802,#18803,#18804));
#3835=EDGE_LOOP('',(#18805,#18806,#18807,#18808));
#3836=EDGE_LOOP('',(#18809,#18810,#18811,#18812,#18813,#18814));
#3837=EDGE_LOOP('',(#18815,#18816,#18817,#18818,#18819,#18820,#18821));
#3838=EDGE_LOOP('',(#18822,#18823,#18824,#18825));
#3839=EDGE_LOOP('',(#18826,#18827,#18828,#18829));
#3840=EDGE_LOOP('',(#18830,#18831,#18832,#18833));
#3841=EDGE_LOOP('',(#18834,#18835,#18836,#18837,#18838,#18839));
#3842=EDGE_LOOP('',(#18840,#18841,#18842,#18843,#18844,#18845));
#3843=EDGE_LOOP('',(#18846,#18847,#18848,#18849));
#3844=EDGE_LOOP('',(#18850,#18851,#18852,#18853));
#3845=EDGE_LOOP('',(#18854,#18855,#18856,#18857));
#3846=EDGE_LOOP('',(#18858,#18859,#18860,#18861));
#3847=EDGE_LOOP('',(#18862,#18863,#18864,#18865));
#3848=EDGE_LOOP('',(#18866,#18867,#18868,#18869));
#3849=EDGE_LOOP('',(#18870,#18871,#18872,#18873));
#3850=EDGE_LOOP('',(#18874,#18875,#18876,#18877));
#3851=EDGE_LOOP('',(#18878,#18879,#18880,#18881));
#3852=EDGE_LOOP('',(#18882,#18883,#18884,#18885));
#3853=EDGE_LOOP('',(#18886,#18887,#18888,#18889));
#3854=EDGE_LOOP('',(#18890,#18891,#18892,#18893));
#3855=EDGE_LOOP('',(#18894,#18895,#18896,#18897));
#3856=EDGE_LOOP('',(#18898,#18899,#18900,#18901));
#3857=EDGE_LOOP('',(#18902,#18903,#18904,#18905));
#3858=EDGE_LOOP('',(#18906,#18907,#18908,#18909));
#3859=EDGE_LOOP('',(#18910,#18911,#18912,#18913));
#3860=EDGE_LOOP('',(#18914,#18915,#18916,#18917));
#3861=EDGE_LOOP('',(#18918,#18919,#18920,#18921));
#3862=EDGE_LOOP('',(#18922,#18923,#18924,#18925));
#3863=EDGE_LOOP('',(#18926,#18927,#18928,#18929));
#3864=EDGE_LOOP('',(#18930,#18931,#18932,#18933));
#3865=EDGE_LOOP('',(#18934,#18935,#18936,#18937));
#3866=EDGE_LOOP('',(#18938,#18939,#18940,#18941));
#3867=EDGE_LOOP('',(#18942,#18943,#18944,#18945));
#3868=EDGE_LOOP('',(#18946,#18947,#18948,#18949));
#3869=EDGE_LOOP('',(#18950,#18951,#18952,#18953));
#3870=EDGE_LOOP('',(#18954,#18955,#18956,#18957));
#3871=EDGE_LOOP('',(#18958,#18959,#18960,#18961));
#3872=EDGE_LOOP('',(#18962,#18963,#18964,#18965));
#3873=EDGE_LOOP('',(#18966,#18967,#18968,#18969,#18970,#18971,#18972,#18973,
#18974,#18975,#18976,#18977,#18978,#18979,#18980,#18981,#18982,#18983,#18984,
#18985,#18986,#18987,#18988));
#3874=EDGE_LOOP('',(#18989,#18990,#18991,#18992,#18993,#18994,#18995,#18996,
#18997,#18998,#18999,#19000,#19001,#19002,#19003,#19004,#19005,#19006,#19007,
#19008,#19009,#19010,#19011));
#3875=EDGE_LOOP('',(#19012,#19013,#19014,#19015));
#3876=EDGE_LOOP('',(#19016,#19017,#19018,#19019));
#3877=EDGE_LOOP('',(#19020,#19021,#19022,#19023));
#3878=EDGE_LOOP('',(#19024,#19025,#19026,#19027));
#3879=EDGE_LOOP('',(#19028,#19029,#19030,#19031));
#3880=EDGE_LOOP('',(#19032,#19033,#19034,#19035));
#3881=EDGE_LOOP('',(#19036,#19037,#19038,#19039));
#3882=EDGE_LOOP('',(#19040,#19041,#19042,#19043));
#3883=EDGE_LOOP('',(#19044,#19045,#19046,#19047));
#3884=EDGE_LOOP('',(#19048,#19049,#19050,#19051));
#3885=EDGE_LOOP('',(#19052,#19053,#19054,#19055));
#3886=EDGE_LOOP('',(#19056,#19057,#19058,#19059));
#3887=EDGE_LOOP('',(#19060,#19061,#19062,#19063));
#3888=EDGE_LOOP('',(#19064,#19065,#19066,#19067));
#3889=EDGE_LOOP('',(#19068,#19069,#19070,#19071));
#3890=EDGE_LOOP('',(#19072,#19073,#19074,#19075));
#3891=EDGE_LOOP('',(#19076,#19077,#19078,#19079));
#3892=EDGE_LOOP('',(#19080,#19081,#19082,#19083));
#3893=EDGE_LOOP('',(#19084,#19085,#19086,#19087,#19088,#19089,#19090,#19091,
#19092,#19093,#19094,#19095,#19096,#19097,#19098,#19099,#19100,#19101));
#3894=EDGE_LOOP('',(#19102,#19103,#19104,#19105,#19106,#19107,#19108,#19109,
#19110,#19111,#19112,#19113,#19114,#19115,#19116,#19117,#19118,#19119));
#3895=EDGE_LOOP('',(#19120,#19121,#19122,#19123));
#3896=EDGE_LOOP('',(#19124,#19125,#19126,#19127));
#3897=EDGE_LOOP('',(#19128,#19129,#19130,#19131));
#3898=EDGE_LOOP('',(#19132,#19133,#19134,#19135));
#3899=EDGE_LOOP('',(#19136,#19137,#19138,#19139));
#3900=EDGE_LOOP('',(#19140,#19141,#19142,#19143));
#3901=EDGE_LOOP('',(#19144,#19145,#19146,#19147));
#3902=EDGE_LOOP('',(#19148,#19149,#19150,#19151));
#3903=EDGE_LOOP('',(#19152,#19153,#19154,#19155));
#3904=EDGE_LOOP('',(#19156,#19157,#19158,#19159));
#3905=EDGE_LOOP('',(#19160,#19161,#19162,#19163));
#3906=EDGE_LOOP('',(#19164,#19165,#19166,#19167));
#3907=EDGE_LOOP('',(#19168,#19169,#19170,#19171));
#3908=EDGE_LOOP('',(#19172,#19173,#19174,#19175));
#3909=EDGE_LOOP('',(#19176,#19177,#19178,#19179));
#3910=EDGE_LOOP('',(#19180,#19181,#19182,#19183));
#3911=EDGE_LOOP('',(#19184,#19185,#19186,#19187));
#3912=EDGE_LOOP('',(#19188,#19189,#19190,#19191));
#3913=EDGE_LOOP('',(#19192,#19193,#19194,#19195,#19196,#19197,#19198,#19199,
#19200,#19201,#19202,#19203,#19204,#19205,#19206,#19207,#19208,#19209));
#3914=EDGE_LOOP('',(#19210,#19211,#19212,#19213,#19214,#19215,#19216,#19217,
#19218,#19219,#19220,#19221,#19222,#19223,#19224,#19225,#19226,#19227));
#3915=EDGE_LOOP('',(#19228,#19229,#19230,#19231));
#3916=EDGE_LOOP('',(#19232,#19233,#19234,#19235));
#3917=EDGE_LOOP('',(#19236,#19237,#19238,#19239));
#3918=EDGE_LOOP('',(#19240,#19241,#19242,#19243));
#3919=EDGE_LOOP('',(#19244,#19245,#19246,#19247));
#3920=EDGE_LOOP('',(#19248,#19249,#19250,#19251));
#3921=EDGE_LOOP('',(#19252,#19253,#19254,#19255));
#3922=EDGE_LOOP('',(#19256,#19257,#19258,#19259));
#3923=EDGE_LOOP('',(#19260,#19261,#19262,#19263));
#3924=EDGE_LOOP('',(#19264,#19265,#19266,#19267));
#3925=EDGE_LOOP('',(#19268,#19269,#19270,#19271));
#3926=EDGE_LOOP('',(#19272,#19273,#19274,#19275));
#3927=EDGE_LOOP('',(#19276,#19277,#19278,#19279));
#3928=EDGE_LOOP('',(#19280,#19281,#19282,#19283));
#3929=EDGE_LOOP('',(#19284,#19285,#19286,#19287));
#3930=EDGE_LOOP('',(#19288,#19289,#19290,#19291));
#3931=EDGE_LOOP('',(#19292,#19293,#19294,#19295));
#3932=EDGE_LOOP('',(#19296,#19297,#19298,#19299));
#3933=EDGE_LOOP('',(#19300,#19301,#19302,#19303,#19304,#19305,#19306,#19307,
#19308,#19309,#19310,#19311,#19312,#19313,#19314,#19315,#19316,#19317));
#3934=EDGE_LOOP('',(#19318,#19319,#19320,#19321,#19322,#19323,#19324,#19325,
#19326,#19327,#19328,#19329,#19330,#19331,#19332,#19333,#19334,#19335));
#3935=EDGE_LOOP('',(#19336,#19337,#19338,#19339));
#3936=EDGE_LOOP('',(#19340,#19341,#19342,#19343));
#3937=EDGE_LOOP('',(#19344,#19345,#19346,#19347));
#3938=EDGE_LOOP('',(#19348,#19349,#19350,#19351));
#3939=EDGE_LOOP('',(#19352,#19353,#19354,#19355));
#3940=EDGE_LOOP('',(#19356,#19357,#19358,#19359));
#3941=EDGE_LOOP('',(#19360,#19361,#19362,#19363));
#3942=EDGE_LOOP('',(#19364,#19365,#19366,#19367));
#3943=EDGE_LOOP('',(#19368,#19369,#19370,#19371));
#3944=EDGE_LOOP('',(#19372,#19373,#19374,#19375));
#3945=EDGE_LOOP('',(#19376,#19377,#19378,#19379));
#3946=EDGE_LOOP('',(#19380,#19381,#19382,#19383));
#3947=EDGE_LOOP('',(#19384,#19385,#19386,#19387));
#3948=EDGE_LOOP('',(#19388,#19389,#19390,#19391));
#3949=EDGE_LOOP('',(#19392,#19393,#19394,#19395));
#3950=EDGE_LOOP('',(#19396,#19397,#19398,#19399));
#3951=EDGE_LOOP('',(#19400,#19401,#19402,#19403));
#3952=EDGE_LOOP('',(#19404,#19405,#19406,#19407));
#3953=EDGE_LOOP('',(#19408,#19409,#19410,#19411));
#3954=EDGE_LOOP('',(#19412,#19413,#19414,#19415));
#3955=EDGE_LOOP('',(#19416,#19417,#19418,#19419));
#3956=EDGE_LOOP('',(#19420,#19421,#19422,#19423));
#3957=EDGE_LOOP('',(#19424,#19425,#19426,#19427));
#3958=EDGE_LOOP('',(#19428,#19429,#19430,#19431,#19432,#19433,#19434,#19435,
#19436,#19437,#19438,#19439,#19440,#19441,#19442,#19443,#19444,#19445,#19446,
#19447,#19448,#19449,#19450));
#3959=EDGE_LOOP('',(#19451,#19452,#19453,#19454,#19455,#19456,#19457,#19458,
#19459,#19460,#19461,#19462,#19463,#19464,#19465,#19466,#19467,#19468,#19469,
#19470,#19471,#19472,#19473));
#3960=EDGE_LOOP('',(#19474,#19475,#19476,#19477));
#3961=EDGE_LOOP('',(#19478,#19479,#19480,#19481));
#3962=EDGE_LOOP('',(#19482,#19483,#19484,#19485));
#3963=EDGE_LOOP('',(#19486,#19487,#19488,#19489));
#3964=EDGE_LOOP('',(#19490,#19491,#19492,#19493));
#3965=EDGE_LOOP('',(#19494,#19495,#19496,#19497));
#3966=EDGE_LOOP('',(#19498,#19499,#19500,#19501));
#3967=EDGE_LOOP('',(#19502,#19503,#19504,#19505));
#3968=EDGE_LOOP('',(#19506,#19507,#19508,#19509));
#3969=EDGE_LOOP('',(#19510,#19511,#19512,#19513));
#3970=EDGE_LOOP('',(#19514,#19515,#19516,#19517));
#3971=EDGE_LOOP('',(#19518,#19519,#19520,#19521));
#3972=EDGE_LOOP('',(#19522,#19523,#19524,#19525));
#3973=EDGE_LOOP('',(#19526,#19527,#19528,#19529));
#3974=EDGE_LOOP('',(#19530,#19531,#19532,#19533));
#3975=EDGE_LOOP('',(#19534,#19535,#19536,#19537));
#3976=EDGE_LOOP('',(#19538,#19539,#19540,#19541));
#3977=EDGE_LOOP('',(#19542,#19543,#19544,#19545));
#3978=EDGE_LOOP('',(#19546,#19547,#19548,#19549,#19550,#19551,#19552,#19553,
#19554,#19555,#19556,#19557,#19558,#19559,#19560,#19561,#19562,#19563));
#3979=EDGE_LOOP('',(#19564,#19565,#19566,#19567,#19568,#19569,#19570,#19571,
#19572,#19573,#19574,#19575,#19576,#19577,#19578,#19579,#19580,#19581));
#3980=EDGE_LOOP('',(#19582,#19583,#19584,#19585,#19586,#19587,#19588,#19589,
#19590,#19591,#19592,#19593,#19594,#19595,#19596,#19597,#19598,#19599,#19600,
#19601));
#3981=EDGE_LOOP('',(#19602,#19603,#19604,#19605,#19606,#19607,#19608,#19609,
#19610,#19611,#19612,#19613,#19614,#19615,#19616,#19617,#19618,#19619,#19620,
#19621));
#3982=EDGE_LOOP('',(#19622,#19623,#19624,#19625,#19626,#19627,#19628,#19629,
#19630,#19631,#19632,#19633));
#3983=EDGE_LOOP('',(#19634,#19635,#19636,#19637));
#3984=EDGE_LOOP('',(#19638,#19639,#19640,#19641));
#3985=EDGE_LOOP('',(#19642,#19643,#19644,#19645));
#3986=EDGE_LOOP('',(#19646,#19647,#19648,#19649));
#3987=EDGE_LOOP('',(#19650,#19651,#19652,#19653));
#3988=EDGE_LOOP('',(#19654,#19655,#19656,#19657));
#3989=EDGE_LOOP('',(#19658,#19659,#19660,#19661));
#3990=EDGE_LOOP('',(#19662,#19663,#19664,#19665));
#3991=EDGE_LOOP('',(#19666,#19667,#19668,#19669,#19670,#19671,#19672,#19673));
#3992=EDGE_LOOP('',(#19674,#19675,#19676,#19677,#19678,#19679,#19680,#19681,
#19682,#19683,#19684,#19685,#19686,#19687,#19688,#19689,#19690,#19691,#19692,
#19693,#19694,#19695,#19696,#19697,#19698,#19699,#19700,#19701,#19702,#19703,
#19704,#19705,#19706,#19707,#19708,#19709));
#3993=EDGE_LOOP('',(#19710,#19711,#19712,#19713));
#3994=EDGE_LOOP('',(#19714,#19715,#19716,#19717));
#3995=EDGE_LOOP('',(#19718,#19719,#19720,#19721));
#3996=EDGE_LOOP('',(#19722,#19723,#19724,#19725));
#3997=EDGE_LOOP('',(#19726,#19727,#19728,#19729));
#3998=EDGE_LOOP('',(#19730,#19731,#19732,#19733));
#3999=EDGE_LOOP('',(#19734,#19735,#19736,#19737));
#4000=EDGE_LOOP('',(#19738,#19739,#19740,#19741,#19742,#19743));
#4001=EDGE_LOOP('',(#19744,#19745,#19746,#19747,#19748,#19749));
#4002=EDGE_LOOP('',(#19750,#19751,#19752,#19753));
#4003=EDGE_LOOP('',(#19754,#19755,#19756,#19757,#19758,#19759,#19760));
#4004=EDGE_LOOP('',(#19761,#19762,#19763,#19764,#19765,#19766));
#4005=EDGE_LOOP('',(#19767,#19768,#19769,#19770,#19771,#19772,#19773,#19774,
#19775,#19776,#19777,#19778,#19779));
#4006=EDGE_LOOP('',(#19780,#19781,#19782,#19783,#19784,#19785));
#4007=EDGE_LOOP('',(#19786,#19787,#19788,#19789,#19790,#19791));
#4008=EDGE_LOOP('',(#19792,#19793,#19794,#19795));
#4009=EDGE_LOOP('',(#19796,#19797,#19798,#19799));
#4010=EDGE_LOOP('',(#19800,#19801,#19802,#19803));
#4011=EDGE_LOOP('',(#19804,#19805,#19806,#19807));
#4012=EDGE_LOOP('',(#19808,#19809,#19810,#19811));
#4013=EDGE_LOOP('',(#19812,#19813,#19814,#19815));
#4014=EDGE_LOOP('',(#19816,#19817,#19818,#19819));
#4015=EDGE_LOOP('',(#19820,#19821,#19822,#19823,#19824,#19825,#19826,#19827));
#4016=EDGE_LOOP('',(#19828,#19829,#19830,#19831,#19832));
#4017=EDGE_LOOP('',(#19833,#19834,#19835,#19836));
#4018=EDGE_LOOP('',(#19837,#19838,#19839,#19840,#19841));
#4019=EDGE_LOOP('',(#19842,#19843,#19844,#19845));
#4020=EDGE_LOOP('',(#19846,#19847,#19848,#19849));
#4021=EDGE_LOOP('',(#19850,#19851,#19852,#19853));
#4022=EDGE_LOOP('',(#19854,#19855,#19856,#19857));
#4023=EDGE_LOOP('',(#19858,#19859,#19860,#19861));
#4024=EDGE_LOOP('',(#19862,#19863,#19864,#19865,#19866));
#4025=EDGE_LOOP('',(#19867,#19868,#19869,#19870));
#4026=EDGE_LOOP('',(#19871,#19872,#19873,#19874));
#4027=EDGE_LOOP('',(#19875,#19876,#19877,#19878));
#4028=EDGE_LOOP('',(#19879,#19880,#19881,#19882));
#4029=EDGE_LOOP('',(#19883,#19884,#19885,#19886,#19887,#19888,#19889,#19890));
#4030=EDGE_LOOP('',(#19891,#19892,#19893,#19894,#19895,#19896,#19897,#19898));
#4031=EDGE_LOOP('',(#19899,#19900,#19901,#19902,#19903,#19904,#19905,#19906));
#4032=EDGE_LOOP('',(#19907,#19908,#19909,#19910,#19911,#19912,#19913,#19914));
#4033=EDGE_LOOP('',(#19915,#19916,#19917,#19918));
#4034=EDGE_LOOP('',(#19919,#19920,#19921,#19922));
#4035=EDGE_LOOP('',(#19923,#19924,#19925,#19926));
#4036=EDGE_LOOP('',(#19927,#19928,#19929,#19930));
#4037=EDGE_LOOP('',(#19931,#19932,#19933,#19934));
#4038=EDGE_LOOP('',(#19935,#19936,#19937,#19938));
#4039=EDGE_LOOP('',(#19939,#19940,#19941,#19942));
#4040=EDGE_LOOP('',(#19943,#19944,#19945,#19946));
#4041=EDGE_LOOP('',(#19947,#19948,#19949,#19950));
#4042=EDGE_LOOP('',(#19951,#19952,#19953,#19954));
#4043=EDGE_LOOP('',(#19955,#19956,#19957,#19958));
#4044=EDGE_LOOP('',(#19959,#19960,#19961,#19962));
#4045=EDGE_LOOP('',(#19963,#19964,#19965,#19966));
#4046=EDGE_LOOP('',(#19967,#19968,#19969,#19970));
#4047=EDGE_LOOP('',(#19971,#19972,#19973,#19974));
#4048=EDGE_LOOP('',(#19975,#19976,#19977,#19978));
#4049=EDGE_LOOP('',(#19979,#19980,#19981,#19982,#19983,#19984));
#4050=EDGE_LOOP('',(#19985,#19986,#19987,#19988,#19989));
#4051=EDGE_LOOP('',(#19990,#19991,#19992,#19993));
#4052=EDGE_LOOP('',(#19994,#19995,#19996,#19997));
#4053=EDGE_LOOP('',(#19998,#19999,#20000,#20001,#20002,#20003,#20004));
#4054=EDGE_LOOP('',(#20005,#20006,#20007,#20008));
#4055=EDGE_LOOP('',(#20009,#20010,#20011,#20012,#20013));
#4056=EDGE_LOOP('',(#20014,#20015,#20016,#20017));
#4057=EDGE_LOOP('',(#20018,#20019,#20020,#20021,#20022));
#4058=EDGE_LOOP('',(#20023,#20024,#20025,#20026));
#4059=EDGE_LOOP('',(#20027,#20028,#20029,#20030));
#4060=EDGE_LOOP('',(#20031,#20032,#20033,#20034));
#4061=EDGE_LOOP('',(#20035,#20036,#20037,#20038));
#4062=EDGE_LOOP('',(#20039,#20040,#20041,#20042,#20043,#20044,#20045,#20046));
#4063=EDGE_LOOP('',(#20047,#20048,#20049,#20050));
#4064=EDGE_LOOP('',(#20051,#20052,#20053,#20054,#20055,#20056));
#4065=EDGE_LOOP('',(#20057,#20058,#20059,#20060));
#4066=EDGE_LOOP('',(#20061,#20062,#20063,#20064));
#4067=EDGE_LOOP('',(#20065,#20066,#20067,#20068,#20069,#20070));
#4068=EDGE_LOOP('',(#20071,#20072,#20073,#20074,#20075,#20076,#20077,#20078,
#20079,#20080,#20081,#20082,#20083));
#4069=EDGE_LOOP('',(#20084,#20085,#20086,#20087,#20088,#20089));
#4070=EDGE_LOOP('',(#20090,#20091,#20092,#20093));
#4071=EDGE_LOOP('',(#20094,#20095,#20096,#20097,#20098,#20099,#20100,#20101));
#4072=EDGE_LOOP('',(#20102,#20103,#20104,#20105));
#4073=EDGE_LOOP('',(#20106,#20107,#20108,#20109,#20110,#20111,#20112,#20113));
#4074=EDGE_LOOP('',(#20114,#20115,#20116,#20117));
#4075=EDGE_LOOP('',(#20118,#20119,#20120,#20121));
#4076=EDGE_LOOP('',(#20122,#20123,#20124,#20125));
#4077=EDGE_LOOP('',(#20126,#20127,#20128,#20129,#20130,#20131,#20132,#20133));
#4078=EDGE_LOOP('',(#20134,#20135,#20136,#20137));
#4079=EDGE_LOOP('',(#20138,#20139,#20140,#20141,#20142,#20143,#20144,#20145));
#4080=EDGE_LOOP('',(#20146,#20147,#20148,#20149));
#4081=EDGE_LOOP('',(#20150,#20151,#20152,#20153));
#4082=EDGE_LOOP('',(#20154,#20155,#20156,#20157));
#4083=EDGE_LOOP('',(#20158,#20159,#20160,#20161));
#4084=LINE('',#28959,#6502);
#4085=LINE('',#28965,#6503);
#4086=LINE('',#28971,#6504);
#4087=LINE('',#28977,#6505);
#4088=LINE('',#28983,#6506);
#4089=LINE('',#28989,#6507);
#4090=LINE('',#28995,#6508);
#4091=LINE('',#29001,#6509);
#4092=LINE('',#29007,#6510);
#4093=LINE('',#29013,#6511);
#4094=LINE('',#29019,#6512);
#4095=LINE('',#29025,#6513);
#4096=LINE('',#29031,#6514);
#4097=LINE('',#29037,#6515);
#4098=LINE('',#29043,#6516);
#4099=LINE('',#29049,#6517);
#4100=LINE('',#29055,#6518);
#4101=LINE('',#29061,#6519);
#4102=LINE('',#29067,#6520);
#4103=LINE('',#29073,#6521);
#4104=LINE('',#29079,#6522);
#4105=LINE('',#29085,#6523);
#4106=LINE('',#29091,#6524);
#4107=LINE('',#29097,#6525);
#4108=LINE('',#29103,#6526);
#4109=LINE('',#29109,#6527);
#4110=LINE('',#29115,#6528);
#4111=LINE('',#29121,#6529);
#4112=LINE('',#29127,#6530);
#4113=LINE('',#29133,#6531);
#4114=LINE('',#29139,#6532);
#4115=LINE('',#29145,#6533);
#4116=LINE('',#29150,#6534);
#4117=LINE('',#29152,#6535);
#4118=LINE('',#29154,#6536);
#4119=LINE('',#29155,#6537);
#4120=LINE('',#29161,#6538);
#4121=LINE('',#29164,#6539);
#4122=LINE('',#29166,#6540);
#4123=LINE('',#29167,#6541);
#4124=LINE('',#29173,#6542);
#4125=LINE('',#29176,#6543);
#4126=LINE('',#29178,#6544);
#4127=LINE('',#29179,#6545);
#4128=LINE('',#29185,#6546);
#4129=LINE('',#29188,#6547);
#4130=LINE('',#29190,#6548);
#4131=LINE('',#29191,#6549);
#4132=LINE('',#29279,#6550);
#4133=LINE('',#29281,#6551);
#4134=LINE('',#29283,#6552);
#4135=LINE('',#29285,#6553);
#4136=LINE('',#29286,#6554);
#4137=LINE('',#29329,#6555);
#4138=LINE('',#29332,#6556);
#4139=LINE('',#29334,#6557);
#4140=LINE('',#29336,#6558);
#4141=LINE('',#29338,#6559);
#4142=LINE('',#29342,#6560);
#4143=LINE('',#29344,#6561);
#4144=LINE('',#29346,#6562);
#4145=LINE('',#29348,#6563);
#4146=LINE('',#29350,#6564);
#4147=LINE('',#29352,#6565);
#4148=LINE('',#29354,#6566);
#4149=LINE('',#29355,#6567);
#4150=LINE('',#29357,#6568);
#4151=LINE('',#29360,#6569);
#4152=LINE('',#29362,#6570);
#4153=LINE('',#29364,#6571);
#4154=LINE('',#29365,#6572);
#4155=LINE('',#29368,#6573);
#4156=LINE('',#29370,#6574);
#4157=LINE('',#29371,#6575);
#4158=LINE('',#29374,#6576);
#4159=LINE('',#29375,#6577);
#4160=LINE('',#29378,#6578);
#4161=LINE('',#29379,#6579);
#4162=LINE('',#29382,#6580);
#4163=LINE('',#29383,#6581);
#4164=LINE('',#29386,#6582);
#4165=LINE('',#29387,#6583);
#4166=LINE('',#29390,#6584);
#4167=LINE('',#29391,#6585);
#4168=LINE('',#29394,#6586);
#4169=LINE('',#29395,#6587);
#4170=LINE('',#29397,#6588);
#4171=LINE('',#29400,#6589);
#4172=LINE('',#29403,#6590);
#4173=LINE('',#29405,#6591);
#4174=LINE('',#29406,#6592);
#4175=LINE('',#29409,#6593);
#4176=LINE('',#29411,#6594);
#4177=LINE('',#29413,#6595);
#4178=LINE('',#29415,#6596);
#4179=LINE('',#29417,#6597);
#4180=LINE('',#29419,#6598);
#4181=LINE('',#29420,#6599);
#4182=LINE('',#29423,#6600);
#4183=LINE('',#29425,#6601);
#4184=LINE('',#29427,#6602);
#4185=LINE('',#29429,#6603);
#4186=LINE('',#29430,#6604);
#4187=LINE('',#29433,#6605);
#4188=LINE('',#29435,#6606);
#4189=LINE('',#29437,#6607);
#4190=LINE('',#29439,#6608);
#4191=LINE('',#29440,#6609);
#4192=LINE('',#29443,#6610);
#4193=LINE('',#29445,#6611);
#4194=LINE('',#29446,#6612);
#4195=LINE('',#29449,#6613);
#4196=LINE('',#29450,#6614);
#4197=LINE('',#29453,#6615);
#4198=LINE('',#29454,#6616);
#4199=LINE('',#29456,#6617);
#4200=LINE('',#29459,#6618);
#4201=LINE('',#29461,#6619);
#4202=LINE('',#29462,#6620);
#4203=LINE('',#29465,#6621);
#4204=LINE('',#29466,#6622);
#4205=LINE('',#29469,#6623);
#4206=LINE('',#29470,#6624);
#4207=LINE('',#29473,#6625);
#4208=LINE('',#29475,#6626);
#4209=LINE('',#29476,#6627);
#4210=LINE('',#29479,#6628);
#4211=LINE('',#29481,#6629);
#4212=LINE('',#29482,#6630);
#4213=LINE('',#29485,#6631);
#4214=LINE('',#29487,#6632);
#4215=LINE('',#29488,#6633);
#4216=LINE('',#29491,#6634);
#4217=LINE('',#29493,#6635);
#4218=LINE('',#29494,#6636);
#4219=LINE('',#29499,#6637);
#4220=LINE('',#29503,#6638);
#4221=LINE('',#29505,#6639);
#4222=LINE('',#29506,#6640);
#4223=LINE('',#29511,#6641);
#4224=LINE('',#29515,#6642);
#4225=LINE('',#29517,#6643);
#4226=LINE('',#29518,#6644);
#4227=LINE('',#29521,#6645);
#4228=LINE('',#29523,#6646);
#4229=LINE('',#29524,#6647);
#4230=LINE('',#29527,#6648);
#4231=LINE('',#29529,#6649);
#4232=LINE('',#29530,#6650);
#4233=LINE('',#29533,#6651);
#4234=LINE('',#29535,#6652);
#4235=LINE('',#29536,#6653);
#4236=LINE('',#29539,#6654);
#4237=LINE('',#29540,#6655);
#4238=LINE('',#29544,#6656);
#4239=LINE('',#29546,#6657);
#4240=LINE('',#29548,#6658);
#4241=LINE('',#29549,#6659);
#4242=LINE('',#29552,#6660);
#4243=LINE('',#29554,#6661);
#4244=LINE('',#29555,#6662);
#4245=LINE('',#29558,#6663);
#4246=LINE('',#29560,#6664);
#4247=LINE('',#29561,#6665);
#4248=LINE('',#29564,#6666);
#4249=LINE('',#29566,#6667);
#4250=LINE('',#29567,#6668);
#4251=LINE('',#29572,#6669);
#4252=LINE('',#29576,#6670);
#4253=LINE('',#29578,#6671);
#4254=LINE('',#29579,#6672);
#4255=LINE('',#29584,#6673);
#4256=LINE('',#29588,#6674);
#4257=LINE('',#29590,#6675);
#4258=LINE('',#29591,#6676);
#4259=LINE('',#29594,#6677);
#4260=LINE('',#29596,#6678);
#4261=LINE('',#29597,#6679);
#4262=LINE('',#29600,#6680);
#4263=LINE('',#29602,#6681);
#4264=LINE('',#29603,#6682);
#4265=LINE('',#29605,#6683);
#4266=LINE('',#29606,#6684);
#4267=LINE('',#29608,#6685);
#4268=LINE('',#29610,#6686);
#4269=LINE('',#29611,#6687);
#4270=LINE('',#29613,#6688);
#4271=LINE('',#29615,#6689);
#4272=LINE('',#29617,#6690);
#4273=LINE('',#29625,#6691);
#4274=LINE('',#29628,#6692);
#4275=LINE('',#29631,#6693);
#4276=LINE('',#29633,#6694);
#4277=LINE('',#29634,#6695);
#4278=LINE('',#29639,#6696);
#4279=LINE('',#29643,#6697);
#4280=LINE('',#29645,#6698);
#4281=LINE('',#29646,#6699);
#4282=LINE('',#29649,#6700);
#4283=LINE('',#29651,#6701);
#4284=LINE('',#29652,#6702);
#4285=LINE('',#29655,#6703);
#4286=LINE('',#29657,#6704);
#4287=LINE('',#29658,#6705);
#4288=LINE('',#29661,#6706);
#4289=LINE('',#29663,#6707);
#4290=LINE('',#29664,#6708);
#4291=LINE('',#29667,#6709);
#4292=LINE('',#29669,#6710);
#4293=LINE('',#29670,#6711);
#4294=LINE('',#29673,#6712);
#4295=LINE('',#29675,#6713);
#4296=LINE('',#29676,#6714);
#4297=LINE('',#29679,#6715);
#4298=LINE('',#29681,#6716);
#4299=LINE('',#29682,#6717);
#4300=LINE('',#29685,#6718);
#4301=LINE('',#29687,#6719);
#4302=LINE('',#29688,#6720);
#4303=LINE('',#29691,#6721);
#4304=LINE('',#29693,#6722);
#4305=LINE('',#29694,#6723);
#4306=LINE('',#29697,#6724);
#4307=LINE('',#29699,#6725);
#4308=LINE('',#29700,#6726);
#4309=LINE('',#29703,#6727);
#4310=LINE('',#29705,#6728);
#4311=LINE('',#29706,#6729);
#4312=LINE('',#29709,#6730);
#4313=LINE('',#29711,#6731);
#4314=LINE('',#29712,#6732);
#4315=LINE('',#29715,#6733);
#4316=LINE('',#29717,#6734);
#4317=LINE('',#29718,#6735);
#4318=LINE('',#29721,#6736);
#4319=LINE('',#29723,#6737);
#4320=LINE('',#29724,#6738);
#4321=LINE('',#29726,#6739);
#4322=LINE('',#29727,#6740);
#4323=LINE('',#29733,#6741);
#4324=LINE('',#29735,#6742);
#4325=LINE('',#29737,#6743);
#4326=LINE('',#29738,#6744);
#4327=LINE('',#29741,#6745);
#4328=LINE('',#29743,#6746);
#4329=LINE('',#29744,#6747);
#4330=LINE('',#29747,#6748);
#4331=LINE('',#29749,#6749);
#4332=LINE('',#29750,#6750);
#4333=LINE('',#29753,#6751);
#4334=LINE('',#29755,#6752);
#4335=LINE('',#29756,#6753);
#4336=LINE('',#29759,#6754);
#4337=LINE('',#29761,#6755);
#4338=LINE('',#29762,#6756);
#4339=LINE('',#29765,#6757);
#4340=LINE('',#29767,#6758);
#4341=LINE('',#29768,#6759);
#4342=LINE('',#29771,#6760);
#4343=LINE('',#29773,#6761);
#4344=LINE('',#29774,#6762);
#4345=LINE('',#29777,#6763);
#4346=LINE('',#29779,#6764);
#4347=LINE('',#29780,#6765);
#4348=LINE('',#29783,#6766);
#4349=LINE('',#29785,#6767);
#4350=LINE('',#29786,#6768);
#4351=LINE('',#29789,#6769);
#4352=LINE('',#29791,#6770);
#4353=LINE('',#29792,#6771);
#4354=LINE('',#29795,#6772);
#4355=LINE('',#29797,#6773);
#4356=LINE('',#29798,#6774);
#4357=LINE('',#29801,#6775);
#4358=LINE('',#29803,#6776);
#4359=LINE('',#29804,#6777);
#4360=LINE('',#29807,#6778);
#4361=LINE('',#29809,#6779);
#4362=LINE('',#29810,#6780);
#4363=LINE('',#29813,#6781);
#4364=LINE('',#29815,#6782);
#4365=LINE('',#29816,#6783);
#4366=LINE('',#29821,#6784);
#4367=LINE('',#29825,#6785);
#4368=LINE('',#29827,#6786);
#4369=LINE('',#29828,#6787);
#4370=LINE('',#29833,#6788);
#4371=LINE('',#29836,#6789);
#4372=LINE('',#29837,#6790);
#4373=LINE('',#29843,#6791);
#4374=LINE('',#29845,#6792);
#4375=LINE('',#29847,#6793);
#4376=LINE('',#29848,#6794);
#4377=LINE('',#29851,#6795);
#4378=LINE('',#29853,#6796);
#4379=LINE('',#29854,#6797);
#4380=LINE('',#29857,#6798);
#4381=LINE('',#29859,#6799);
#4382=LINE('',#29860,#6800);
#4383=LINE('',#29863,#6801);
#4384=LINE('',#29865,#6802);
#4385=LINE('',#29866,#6803);
#4386=LINE('',#29869,#6804);
#4387=LINE('',#29871,#6805);
#4388=LINE('',#29872,#6806);
#4389=LINE('',#29875,#6807);
#4390=LINE('',#29877,#6808);
#4391=LINE('',#29878,#6809);
#4392=LINE('',#29881,#6810);
#4393=LINE('',#29883,#6811);
#4394=LINE('',#29884,#6812);
#4395=LINE('',#29886,#6813);
#4396=LINE('',#29887,#6814);
#4397=LINE('',#29894,#6815);
#4398=LINE('',#29896,#6816);
#4399=LINE('',#29898,#6817);
#4400=LINE('',#29899,#6818);
#4401=LINE('',#29902,#6819);
#4402=LINE('',#29904,#6820);
#4403=LINE('',#29905,#6821);
#4404=LINE('',#29908,#6822);
#4405=LINE('',#29910,#6823);
#4406=LINE('',#29911,#6824);
#4407=LINE('',#29913,#6825);
#4408=LINE('',#29914,#6826);
#4409=LINE('',#29921,#6827);
#4410=LINE('',#29926,#6828);
#4411=LINE('',#29928,#6829);
#4412=LINE('',#29930,#6830);
#4413=LINE('',#29931,#6831);
#4414=LINE('',#29934,#6832);
#4415=LINE('',#29936,#6833);
#4416=LINE('',#29937,#6834);
#4417=LINE('',#29940,#6835);
#4418=LINE('',#29942,#6836);
#4419=LINE('',#29943,#6837);
#4420=LINE('',#29945,#6838);
#4421=LINE('',#29946,#6839);
#4422=LINE('',#29952,#6840);
#4423=LINE('',#29954,#6841);
#4424=LINE('',#29956,#6842);
#4425=LINE('',#29957,#6843);
#4426=LINE('',#29960,#6844);
#4427=LINE('',#29962,#6845);
#4428=LINE('',#29963,#6846);
#4429=LINE('',#29966,#6847);
#4430=LINE('',#29968,#6848);
#4431=LINE('',#29969,#6849);
#4432=LINE('',#29971,#6850);
#4433=LINE('',#29972,#6851);
#4434=LINE('',#29978,#6852);
#4435=LINE('',#29980,#6853);
#4436=LINE('',#29982,#6854);
#4437=LINE('',#29983,#6855);
#4438=LINE('',#29986,#6856);
#4439=LINE('',#29988,#6857);
#4440=LINE('',#29989,#6858);
#4441=LINE('',#29992,#6859);
#4442=LINE('',#29994,#6860);
#4443=LINE('',#29995,#6861);
#4444=LINE('',#29997,#6862);
#4445=LINE('',#29998,#6863);
#4446=LINE('',#30004,#6864);
#4447=LINE('',#30006,#6865);
#4448=LINE('',#30008,#6866);
#4449=LINE('',#30010,#6867);
#4450=LINE('',#30012,#6868);
#4451=LINE('',#30014,#6869);
#4452=LINE('',#30016,#6870);
#4453=LINE('',#30017,#6871);
#4454=LINE('',#30021,#6872);
#4455=LINE('',#30023,#6873);
#4456=LINE('',#30025,#6874);
#4457=LINE('',#30027,#6875);
#4458=LINE('',#30029,#6876);
#4459=LINE('',#30031,#6877);
#4460=LINE('',#30033,#6878);
#4461=LINE('',#30035,#6879);
#4462=LINE('',#30037,#6880);
#4463=LINE('',#30039,#6881);
#4464=LINE('',#30041,#6882);
#4465=LINE('',#30043,#6883);
#4466=LINE('',#30044,#6884);
#4467=LINE('',#30046,#6885);
#4468=LINE('',#30047,#6886);
#4469=LINE('',#30050,#6887);
#4470=LINE('',#30052,#6888);
#4471=LINE('',#30054,#6889);
#4472=LINE('',#30056,#6890);
#4473=LINE('',#30058,#6891);
#4474=LINE('',#30060,#6892);
#4475=LINE('',#30061,#6893);
#4476=LINE('',#30064,#6894);
#4477=LINE('',#30066,#6895);
#4478=LINE('',#30068,#6896);
#4479=LINE('',#30070,#6897);
#4480=LINE('',#30072,#6898);
#4481=LINE('',#30074,#6899);
#4482=LINE('',#30076,#6900);
#4483=LINE('',#30078,#6901);
#4484=LINE('',#30080,#6902);
#4485=LINE('',#30082,#6903);
#4486=LINE('',#30084,#6904);
#4487=LINE('',#30086,#6905);
#4488=LINE('',#30087,#6906);
#4489=LINE('',#30088,#6907);
#4490=LINE('',#30092,#6908);
#4491=LINE('',#30094,#6909);
#4492=LINE('',#30096,#6910);
#4493=LINE('',#30097,#6911);
#4494=LINE('',#30100,#6912);
#4495=LINE('',#30102,#6913);
#4496=LINE('',#30104,#6914);
#4497=LINE('',#30105,#6915);
#4498=LINE('',#30108,#6916);
#4499=LINE('',#30110,#6917);
#4500=LINE('',#30112,#6918);
#4501=LINE('',#30113,#6919);
#4502=LINE('',#30116,#6920);
#4503=LINE('',#30118,#6921);
#4504=LINE('',#30120,#6922);
#4505=LINE('',#30121,#6923);
#4506=LINE('',#30124,#6924);
#4507=LINE('',#30126,#6925);
#4508=LINE('',#30128,#6926);
#4509=LINE('',#30129,#6927);
#4510=LINE('',#30132,#6928);
#4511=LINE('',#30134,#6929);
#4512=LINE('',#30136,#6930);
#4513=LINE('',#30137,#6931);
#4514=LINE('',#30140,#6932);
#4515=LINE('',#30142,#6933);
#4516=LINE('',#30144,#6934);
#4517=LINE('',#30145,#6935);
#4518=LINE('',#30148,#6936);
#4519=LINE('',#30150,#6937);
#4520=LINE('',#30152,#6938);
#4521=LINE('',#30153,#6939);
#4522=LINE('',#30156,#6940);
#4523=LINE('',#30158,#6941);
#4524=LINE('',#30160,#6942);
#4525=LINE('',#30161,#6943);
#4526=LINE('',#30164,#6944);
#4527=LINE('',#30166,#6945);
#4528=LINE('',#30168,#6946);
#4529=LINE('',#30169,#6947);
#4530=LINE('',#30172,#6948);
#4531=LINE('',#30174,#6949);
#4532=LINE('',#30176,#6950);
#4533=LINE('',#30177,#6951);
#4534=LINE('',#30180,#6952);
#4535=LINE('',#30182,#6953);
#4536=LINE('',#30184,#6954);
#4537=LINE('',#30185,#6955);
#4538=LINE('',#30188,#6956);
#4539=LINE('',#30190,#6957);
#4540=LINE('',#30192,#6958);
#4541=LINE('',#30193,#6959);
#4542=LINE('',#30196,#6960);
#4543=LINE('',#30198,#6961);
#4544=LINE('',#30200,#6962);
#4545=LINE('',#30201,#6963);
#4546=LINE('',#30204,#6964);
#4547=LINE('',#30206,#6965);
#4548=LINE('',#30208,#6966);
#4549=LINE('',#30209,#6967);
#4550=LINE('',#30212,#6968);
#4551=LINE('',#30214,#6969);
#4552=LINE('',#30216,#6970);
#4553=LINE('',#30217,#6971);
#4554=LINE('',#30221,#6972);
#4555=LINE('',#30222,#6973);
#4556=LINE('',#30224,#6974);
#4557=LINE('',#30225,#6975);
#4558=LINE('',#30227,#6976);
#4559=LINE('',#30228,#6977);
#4560=LINE('',#30230,#6978);
#4561=LINE('',#30232,#6979);
#4562=LINE('',#30233,#6980);
#4563=LINE('',#30235,#6981);
#4564=LINE('',#30237,#6982);
#4565=LINE('',#30238,#6983);
#4566=LINE('',#30240,#6984);
#4567=LINE('',#30242,#6985);
#4568=LINE('',#30243,#6986);
#4569=LINE('',#30245,#6987);
#4570=LINE('',#30246,#6988);
#4571=LINE('',#30248,#6989);
#4572=LINE('',#30250,#6990);
#4573=LINE('',#30251,#6991);
#4574=LINE('',#30252,#6992);
#4575=LINE('',#30255,#6993);
#4576=LINE('',#30257,#6994);
#4577=LINE('',#30258,#6995);
#4578=LINE('',#30261,#6996);
#4579=LINE('',#30262,#6997);
#4580=LINE('',#30265,#6998);
#4581=LINE('',#30266,#6999);
#4582=LINE('',#30268,#7000);
#4583=LINE('',#30272,#7001);
#4584=LINE('',#30274,#7002);
#4585=LINE('',#30275,#7003);
#4586=LINE('',#30278,#7004);
#4587=LINE('',#30279,#7005);
#4588=LINE('',#30282,#7006);
#4589=LINE('',#30283,#7007);
#4590=LINE('',#30285,#7008);
#4591=LINE('',#30289,#7009);
#4592=LINE('',#30291,#7010);
#4593=LINE('',#30292,#7011);
#4594=LINE('',#30295,#7012);
#4595=LINE('',#30296,#7013);
#4596=LINE('',#30299,#7014);
#4597=LINE('',#30300,#7015);
#4598=LINE('',#30302,#7016);
#4599=LINE('',#30306,#7017);
#4600=LINE('',#30308,#7018);
#4601=LINE('',#30309,#7019);
#4602=LINE('',#30312,#7020);
#4603=LINE('',#30313,#7021);
#4604=LINE('',#30316,#7022);
#4605=LINE('',#30317,#7023);
#4606=LINE('',#30319,#7024);
#4607=LINE('',#30323,#7025);
#4608=LINE('',#30325,#7026);
#4609=LINE('',#30326,#7027);
#4610=LINE('',#30329,#7028);
#4611=LINE('',#30330,#7029);
#4612=LINE('',#30333,#7030);
#4613=LINE('',#30334,#7031);
#4614=LINE('',#30336,#7032);
#4615=LINE('',#30340,#7033);
#4616=LINE('',#30342,#7034);
#4617=LINE('',#30343,#7035);
#4618=LINE('',#30346,#7036);
#4619=LINE('',#30347,#7037);
#4620=LINE('',#30350,#7038);
#4621=LINE('',#30351,#7039);
#4622=LINE('',#30353,#7040);
#4623=LINE('',#30357,#7041);
#4624=LINE('',#30359,#7042);
#4625=LINE('',#30360,#7043);
#4626=LINE('',#30363,#7044);
#4627=LINE('',#30364,#7045);
#4628=LINE('',#30367,#7046);
#4629=LINE('',#30368,#7047);
#4630=LINE('',#30370,#7048);
#4631=LINE('',#30374,#7049);
#4632=LINE('',#30376,#7050);
#4633=LINE('',#30377,#7051);
#4634=LINE('',#30380,#7052);
#4635=LINE('',#30381,#7053);
#4636=LINE('',#30384,#7054);
#4637=LINE('',#30385,#7055);
#4638=LINE('',#30387,#7056);
#4639=LINE('',#30391,#7057);
#4640=LINE('',#30393,#7058);
#4641=LINE('',#30394,#7059);
#4642=LINE('',#30397,#7060);
#4643=LINE('',#30398,#7061);
#4644=LINE('',#30401,#7062);
#4645=LINE('',#30402,#7063);
#4646=LINE('',#30404,#7064);
#4647=LINE('',#30408,#7065);
#4648=LINE('',#30410,#7066);
#4649=LINE('',#30411,#7067);
#4650=LINE('',#30414,#7068);
#4651=LINE('',#30415,#7069);
#4652=LINE('',#30418,#7070);
#4653=LINE('',#30419,#7071);
#4654=LINE('',#30421,#7072);
#4655=LINE('',#30425,#7073);
#4656=LINE('',#30427,#7074);
#4657=LINE('',#30428,#7075);
#4658=LINE('',#30431,#7076);
#4659=LINE('',#30432,#7077);
#4660=LINE('',#30435,#7078);
#4661=LINE('',#30436,#7079);
#4662=LINE('',#30438,#7080);
#4663=LINE('',#30442,#7081);
#4664=LINE('',#30444,#7082);
#4665=LINE('',#30445,#7083);
#4666=LINE('',#30448,#7084);
#4667=LINE('',#30449,#7085);
#4668=LINE('',#30452,#7086);
#4669=LINE('',#30453,#7087);
#4670=LINE('',#30455,#7088);
#4671=LINE('',#30459,#7089);
#4672=LINE('',#30461,#7090);
#4673=LINE('',#30462,#7091);
#4674=LINE('',#30465,#7092);
#4675=LINE('',#30466,#7093);
#4676=LINE('',#30469,#7094);
#4677=LINE('',#30470,#7095);
#4678=LINE('',#30472,#7096);
#4679=LINE('',#30476,#7097);
#4680=LINE('',#30478,#7098);
#4681=LINE('',#30479,#7099);
#4682=LINE('',#30482,#7100);
#4683=LINE('',#30483,#7101);
#4684=LINE('',#30486,#7102);
#4685=LINE('',#30487,#7103);
#4686=LINE('',#30489,#7104);
#4687=LINE('',#30493,#7105);
#4688=LINE('',#30495,#7106);
#4689=LINE('',#30496,#7107);
#4690=LINE('',#30499,#7108);
#4691=LINE('',#30500,#7109);
#4692=LINE('',#30503,#7110);
#4693=LINE('',#30504,#7111);
#4694=LINE('',#30506,#7112);
#4695=LINE('',#30510,#7113);
#4696=LINE('',#30512,#7114);
#4697=LINE('',#30513,#7115);
#4698=LINE('',#30516,#7116);
#4699=LINE('',#30517,#7117);
#4700=LINE('',#30520,#7118);
#4701=LINE('',#30521,#7119);
#4702=LINE('',#30523,#7120);
#4703=LINE('',#30527,#7121);
#4704=LINE('',#30528,#7122);
#4705=LINE('',#30530,#7123);
#4706=LINE('',#30534,#7124);
#4707=LINE('',#30535,#7125);
#4708=LINE('',#30537,#7126);
#4709=LINE('',#30541,#7127);
#4710=LINE('',#30542,#7128);
#4711=LINE('',#30545,#7129);
#4712=LINE('',#30546,#7130);
#4713=LINE('',#30548,#7131);
#4714=LINE('',#30552,#7132);
#4715=LINE('',#30553,#7133);
#4716=LINE('',#30556,#7134);
#4717=LINE('',#30557,#7135);
#4718=LINE('',#30559,#7136);
#4719=LINE('',#30563,#7137);
#4720=LINE('',#30564,#7138);
#4721=LINE('',#30567,#7139);
#4722=LINE('',#30568,#7140);
#4723=LINE('',#30570,#7141);
#4724=LINE('',#30574,#7142);
#4725=LINE('',#30575,#7143);
#4726=LINE('',#30577,#7144);
#4727=LINE('',#30581,#7145);
#4728=LINE('',#30582,#7146);
#4729=LINE('',#30585,#7147);
#4730=LINE('',#30586,#7148);
#4731=LINE('',#30588,#7149);
#4732=LINE('',#30592,#7150);
#4733=LINE('',#30593,#7151);
#4734=LINE('',#30596,#7152);
#4735=LINE('',#30597,#7153);
#4736=LINE('',#30599,#7154);
#4737=LINE('',#30604,#7155);
#4738=LINE('',#30606,#7156);
#4739=LINE('',#30608,#7157);
#4740=LINE('',#30609,#7158);
#4741=LINE('',#30612,#7159);
#4742=LINE('',#30614,#7160);
#4743=LINE('',#30615,#7161);
#4744=LINE('',#30618,#7162);
#4745=LINE('',#30620,#7163);
#4746=LINE('',#30621,#7164);
#4747=LINE('',#30624,#7165);
#4748=LINE('',#30626,#7166);
#4749=LINE('',#30627,#7167);
#4750=LINE('',#30629,#7168);
#4751=LINE('',#30630,#7169);
#4752=LINE('',#30636,#7170);
#4753=LINE('',#30638,#7171);
#4754=LINE('',#30640,#7172);
#4755=LINE('',#30641,#7173);
#4756=LINE('',#30644,#7174);
#4757=LINE('',#30646,#7175);
#4758=LINE('',#30647,#7176);
#4759=LINE('',#30650,#7177);
#4760=LINE('',#30652,#7178);
#4761=LINE('',#30653,#7179);
#4762=LINE('',#30655,#7180);
#4763=LINE('',#30656,#7181);
#4764=LINE('',#30662,#7182);
#4765=LINE('',#30664,#7183);
#4766=LINE('',#30666,#7184);
#4767=LINE('',#30667,#7185);
#4768=LINE('',#30670,#7186);
#4769=LINE('',#30672,#7187);
#4770=LINE('',#30673,#7188);
#4771=LINE('',#30676,#7189);
#4772=LINE('',#30678,#7190);
#4773=LINE('',#30679,#7191);
#4774=LINE('',#30681,#7192);
#4775=LINE('',#30682,#7193);
#4776=LINE('',#30688,#7194);
#4777=LINE('',#30690,#7195);
#4778=LINE('',#30692,#7196);
#4779=LINE('',#30693,#7197);
#4780=LINE('',#30696,#7198);
#4781=LINE('',#30698,#7199);
#4782=LINE('',#30699,#7200);
#4783=LINE('',#30702,#7201);
#4784=LINE('',#30704,#7202);
#4785=LINE('',#30705,#7203);
#4786=LINE('',#30707,#7204);
#4787=LINE('',#30708,#7205);
#4788=LINE('',#30714,#7206);
#4789=LINE('',#30716,#7207);
#4790=LINE('',#30718,#7208);
#4791=LINE('',#30719,#7209);
#4792=LINE('',#30722,#7210);
#4793=LINE('',#30724,#7211);
#4794=LINE('',#30725,#7212);
#4795=LINE('',#30728,#7213);
#4796=LINE('',#30730,#7214);
#4797=LINE('',#30731,#7215);
#4798=LINE('',#30733,#7216);
#4799=LINE('',#30734,#7217);
#4800=LINE('',#30740,#7218);
#4801=LINE('',#30742,#7219);
#4802=LINE('',#30744,#7220);
#4803=LINE('',#30745,#7221);
#4804=LINE('',#30748,#7222);
#4805=LINE('',#30750,#7223);
#4806=LINE('',#30751,#7224);
#4807=LINE('',#30754,#7225);
#4808=LINE('',#30756,#7226);
#4809=LINE('',#30757,#7227);
#4810=LINE('',#30759,#7228);
#4811=LINE('',#30760,#7229);
#4812=LINE('',#30766,#7230);
#4813=LINE('',#30768,#7231);
#4814=LINE('',#30770,#7232);
#4815=LINE('',#30771,#7233);
#4816=LINE('',#30774,#7234);
#4817=LINE('',#30776,#7235);
#4818=LINE('',#30777,#7236);
#4819=LINE('',#30780,#7237);
#4820=LINE('',#30782,#7238);
#4821=LINE('',#30783,#7239);
#4822=LINE('',#30785,#7240);
#4823=LINE('',#30786,#7241);
#4824=LINE('',#30792,#7242);
#4825=LINE('',#30794,#7243);
#4826=LINE('',#30796,#7244);
#4827=LINE('',#30797,#7245);
#4828=LINE('',#30800,#7246);
#4829=LINE('',#30802,#7247);
#4830=LINE('',#30803,#7248);
#4831=LINE('',#30806,#7249);
#4832=LINE('',#30808,#7250);
#4833=LINE('',#30809,#7251);
#4834=LINE('',#30811,#7252);
#4835=LINE('',#30812,#7253);
#4836=LINE('',#30818,#7254);
#4837=LINE('',#30820,#7255);
#4838=LINE('',#30822,#7256);
#4839=LINE('',#30823,#7257);
#4840=LINE('',#30826,#7258);
#4841=LINE('',#30828,#7259);
#4842=LINE('',#30829,#7260);
#4843=LINE('',#30832,#7261);
#4844=LINE('',#30834,#7262);
#4845=LINE('',#30835,#7263);
#4846=LINE('',#30837,#7264);
#4847=LINE('',#30838,#7265);
#4848=LINE('',#30844,#7266);
#4849=LINE('',#30846,#7267);
#4850=LINE('',#30848,#7268);
#4851=LINE('',#30849,#7269);
#4852=LINE('',#30852,#7270);
#4853=LINE('',#30854,#7271);
#4854=LINE('',#30855,#7272);
#4855=LINE('',#30858,#7273);
#4856=LINE('',#30860,#7274);
#4857=LINE('',#30861,#7275);
#4858=LINE('',#30863,#7276);
#4859=LINE('',#30864,#7277);
#4860=LINE('',#30870,#7278);
#4861=LINE('',#30872,#7279);
#4862=LINE('',#30874,#7280);
#4863=LINE('',#30875,#7281);
#4864=LINE('',#30878,#7282);
#4865=LINE('',#30880,#7283);
#4866=LINE('',#30881,#7284);
#4867=LINE('',#30884,#7285);
#4868=LINE('',#30886,#7286);
#4869=LINE('',#30887,#7287);
#4870=LINE('',#30889,#7288);
#4871=LINE('',#30890,#7289);
#4872=LINE('',#30896,#7290);
#4873=LINE('',#30898,#7291);
#4874=LINE('',#30900,#7292);
#4875=LINE('',#30901,#7293);
#4876=LINE('',#30904,#7294);
#4877=LINE('',#30906,#7295);
#4878=LINE('',#30907,#7296);
#4879=LINE('',#30910,#7297);
#4880=LINE('',#30912,#7298);
#4881=LINE('',#30913,#7299);
#4882=LINE('',#30915,#7300);
#4883=LINE('',#30916,#7301);
#4884=LINE('',#30922,#7302);
#4885=LINE('',#30924,#7303);
#4886=LINE('',#30926,#7304);
#4887=LINE('',#30927,#7305);
#4888=LINE('',#30930,#7306);
#4889=LINE('',#30932,#7307);
#4890=LINE('',#30933,#7308);
#4891=LINE('',#30936,#7309);
#4892=LINE('',#30938,#7310);
#4893=LINE('',#30939,#7311);
#4894=LINE('',#30941,#7312);
#4895=LINE('',#30942,#7313);
#4896=LINE('',#30948,#7314);
#4897=LINE('',#30950,#7315);
#4898=LINE('',#30952,#7316);
#4899=LINE('',#30953,#7317);
#4900=LINE('',#30956,#7318);
#4901=LINE('',#30958,#7319);
#4902=LINE('',#30959,#7320);
#4903=LINE('',#30962,#7321);
#4904=LINE('',#30964,#7322);
#4905=LINE('',#30965,#7323);
#4906=LINE('',#30967,#7324);
#4907=LINE('',#30968,#7325);
#4908=LINE('',#30974,#7326);
#4909=LINE('',#30976,#7327);
#4910=LINE('',#30978,#7328);
#4911=LINE('',#30979,#7329);
#4912=LINE('',#30982,#7330);
#4913=LINE('',#30984,#7331);
#4914=LINE('',#30985,#7332);
#4915=LINE('',#30988,#7333);
#4916=LINE('',#30990,#7334);
#4917=LINE('',#30991,#7335);
#4918=LINE('',#30993,#7336);
#4919=LINE('',#30994,#7337);
#4920=LINE('',#31000,#7338);
#4921=LINE('',#31002,#7339);
#4922=LINE('',#31004,#7340);
#4923=LINE('',#31005,#7341);
#4924=LINE('',#31008,#7342);
#4925=LINE('',#31010,#7343);
#4926=LINE('',#31011,#7344);
#4927=LINE('',#31014,#7345);
#4928=LINE('',#31016,#7346);
#4929=LINE('',#31017,#7347);
#4930=LINE('',#31019,#7348);
#4931=LINE('',#31020,#7349);
#4932=LINE('',#31026,#7350);
#4933=LINE('',#31028,#7351);
#4934=LINE('',#31030,#7352);
#4935=LINE('',#31031,#7353);
#4936=LINE('',#31034,#7354);
#4937=LINE('',#31036,#7355);
#4938=LINE('',#31037,#7356);
#4939=LINE('',#31040,#7357);
#4940=LINE('',#31042,#7358);
#4941=LINE('',#31043,#7359);
#4942=LINE('',#31045,#7360);
#4943=LINE('',#31046,#7361);
#4944=LINE('',#31052,#7362);
#4945=LINE('',#31054,#7363);
#4946=LINE('',#31056,#7364);
#4947=LINE('',#31057,#7365);
#4948=LINE('',#31060,#7366);
#4949=LINE('',#31062,#7367);
#4950=LINE('',#31063,#7368);
#4951=LINE('',#31066,#7369);
#4952=LINE('',#31068,#7370);
#4953=LINE('',#31069,#7371);
#4954=LINE('',#31071,#7372);
#4955=LINE('',#31072,#7373);
#4956=LINE('',#31078,#7374);
#4957=LINE('',#31080,#7375);
#4958=LINE('',#31082,#7376);
#4959=LINE('',#31083,#7377);
#4960=LINE('',#31086,#7378);
#4961=LINE('',#31088,#7379);
#4962=LINE('',#31089,#7380);
#4963=LINE('',#31092,#7381);
#4964=LINE('',#31094,#7382);
#4965=LINE('',#31095,#7383);
#4966=LINE('',#31097,#7384);
#4967=LINE('',#31098,#7385);
#4968=LINE('',#31104,#7386);
#4969=LINE('',#31106,#7387);
#4970=LINE('',#31108,#7388);
#4971=LINE('',#31109,#7389);
#4972=LINE('',#31112,#7390);
#4973=LINE('',#31114,#7391);
#4974=LINE('',#31115,#7392);
#4975=LINE('',#31118,#7393);
#4976=LINE('',#31120,#7394);
#4977=LINE('',#31121,#7395);
#4978=LINE('',#31123,#7396);
#4979=LINE('',#31124,#7397);
#4980=LINE('',#31130,#7398);
#4981=LINE('',#31132,#7399);
#4982=LINE('',#31134,#7400);
#4983=LINE('',#31135,#7401);
#4984=LINE('',#31138,#7402);
#4985=LINE('',#31140,#7403);
#4986=LINE('',#31141,#7404);
#4987=LINE('',#31144,#7405);
#4988=LINE('',#31146,#7406);
#4989=LINE('',#31147,#7407);
#4990=LINE('',#31149,#7408);
#4991=LINE('',#31150,#7409);
#4992=LINE('',#31189,#7410);
#4993=LINE('',#31222,#7411);
#4994=LINE('',#31225,#7412);
#4995=LINE('',#31228,#7413);
#4996=LINE('',#31231,#7414);
#4997=LINE('',#31234,#7415);
#4998=LINE('',#31245,#7416);
#4999=LINE('',#31262,#7417);
#5000=LINE('',#31265,#7418);
#5001=LINE('',#31266,#7419);
#5002=LINE('',#31273,#7420);
#5003=LINE('',#31274,#7421);
#5004=LINE('',#31277,#7422);
#5005=LINE('',#31278,#7423);
#5006=LINE('',#31285,#7424);
#5007=LINE('',#31286,#7425);
#5008=LINE('',#31352,#7426);
#5009=LINE('',#31418,#7427);
#5010=LINE('',#31421,#7428);
#5011=LINE('',#31426,#7429);
#5012=LINE('',#31429,#7430);
#5013=LINE('',#31434,#7431);
#5014=LINE('',#31437,#7432);
#5015=LINE('',#31441,#7433);
#5016=LINE('',#31445,#7434);
#5017=LINE('',#31450,#7435);
#5018=LINE('',#31456,#7436);
#5019=LINE('',#31473,#7437);
#5020=LINE('',#31481,#7438);
#5021=LINE('',#31482,#7439);
#5022=LINE('',#31487,#7440);
#5023=LINE('',#31488,#7441);
#5024=LINE('',#31493,#7442);
#5025=LINE('',#31494,#7443);
#5026=LINE('',#31497,#7444);
#5027=LINE('',#31498,#7445);
#5028=LINE('',#31503,#7446);
#5029=LINE('',#31504,#7447);
#5030=LINE('',#31509,#7448);
#5031=LINE('',#31510,#7449);
#5032=LINE('',#31594,#7450);
#5033=LINE('',#31597,#7451);
#5034=LINE('',#31600,#7452);
#5035=LINE('',#31603,#7453);
#5036=LINE('',#31606,#7454);
#5037=LINE('',#31609,#7455);
#5038=LINE('',#31620,#7456);
#5039=LINE('',#31637,#7457);
#5040=LINE('',#31640,#7458);
#5041=LINE('',#31641,#7459);
#5042=LINE('',#31648,#7460);
#5043=LINE('',#31649,#7461);
#5044=LINE('',#31652,#7462);
#5045=LINE('',#31653,#7463);
#5046=LINE('',#31660,#7464);
#5047=LINE('',#31661,#7465);
#5048=LINE('',#31667,#7466);
#5049=LINE('',#31673,#7467);
#5050=LINE('',#31676,#7468);
#5051=LINE('',#31681,#7469);
#5052=LINE('',#31684,#7470);
#5053=LINE('',#31689,#7471);
#5054=LINE('',#31692,#7472);
#5055=LINE('',#31696,#7473);
#5056=LINE('',#31701,#7474);
#5057=LINE('',#31705,#7475);
#5058=LINE('',#31711,#7476);
#5059=LINE('',#31728,#7477);
#5060=LINE('',#31736,#7478);
#5061=LINE('',#31737,#7479);
#5062=LINE('',#31742,#7480);
#5063=LINE('',#31743,#7481);
#5064=LINE('',#31748,#7482);
#5065=LINE('',#31749,#7483);
#5066=LINE('',#31752,#7484);
#5067=LINE('',#31753,#7485);
#5068=LINE('',#31758,#7486);
#5069=LINE('',#31759,#7487);
#5070=LINE('',#31764,#7488);
#5071=LINE('',#31765,#7489);
#5072=LINE('',#31788,#7490);
#5073=LINE('',#31790,#7491);
#5074=LINE('',#31792,#7492);
#5075=LINE('',#31793,#7493);
#5076=LINE('',#31798,#7494);
#5077=LINE('',#31806,#7495);
#5078=LINE('',#31808,#7496);
#5079=LINE('',#31829,#7497);
#5080=LINE('',#31831,#7498);
#5081=LINE('',#31832,#7499);
#5082=LINE('',#31835,#7500);
#5083=LINE('',#31837,#7501);
#5084=LINE('',#31838,#7502);
#5085=LINE('',#31842,#7503);
#5086=LINE('',#31844,#7504);
#5087=LINE('',#31882,#7505);
#5088=LINE('',#31885,#7506);
#5089=LINE('',#31887,#7507);
#5090=LINE('',#31888,#7508);
#5091=LINE('',#31891,#7509);
#5092=LINE('',#31893,#7510);
#5093=LINE('',#31895,#7511);
#5094=LINE('',#31896,#7512);
#5095=LINE('',#31910,#7513);
#5096=LINE('',#31931,#7514);
#5097=LINE('',#31933,#7515);
#5098=LINE('',#31934,#7516);
#5099=LINE('',#31937,#7517);
#5100=LINE('',#31939,#7518);
#5101=LINE('',#31940,#7519);
#5102=LINE('',#31944,#7520);
#5103=LINE('',#31946,#7521);
#5104=LINE('',#31984,#7522);
#5105=LINE('',#31987,#7523);
#5106=LINE('',#31989,#7524);
#5107=LINE('',#31990,#7525);
#5108=LINE('',#31992,#7526);
#5109=LINE('',#31993,#7527);
#5110=LINE('',#32001,#7528);
#5111=LINE('',#32022,#7529);
#5112=LINE('',#32025,#7530);
#5113=LINE('',#32028,#7531);
#5114=LINE('',#32029,#7532);
#5115=LINE('',#32033,#7533);
#5116=LINE('',#32039,#7534);
#5117=LINE('',#32040,#7535);
#5118=LINE('',#32041,#7536);
#5119=LINE('',#32046,#7537);
#5120=LINE('',#32053,#7538);
#5121=LINE('',#32054,#7539);
#5122=LINE('',#32056,#7540);
#5123=LINE('',#32062,#7541);
#5124=LINE('',#32063,#7542);
#5125=LINE('',#32086,#7543);
#5126=LINE('',#32089,#7544);
#5127=LINE('',#32090,#7545);
#5128=LINE('',#32103,#7546);
#5129=LINE('',#32105,#7547);
#5130=LINE('',#32109,#7548);
#5131=LINE('',#32113,#7549);
#5132=LINE('',#32115,#7550);
#5133=LINE('',#32117,#7551);
#5134=LINE('',#32121,#7552);
#5135=LINE('',#32124,#7553);
#5136=LINE('',#32127,#7554);
#5137=LINE('',#32129,#7555);
#5138=LINE('',#32130,#7556);
#5139=LINE('',#32133,#7557);
#5140=LINE('',#32134,#7558);
#5141=LINE('',#32138,#7559);
#5142=LINE('',#32141,#7560);
#5143=LINE('',#32142,#7561);
#5144=LINE('',#32146,#7562);
#5145=LINE('',#32149,#7563);
#5146=LINE('',#32150,#7564);
#5147=LINE('',#32153,#7565);
#5148=LINE('',#32154,#7566);
#5149=LINE('',#32157,#7567);
#5150=LINE('',#32158,#7568);
#5151=LINE('',#32162,#7569);
#5152=LINE('',#32165,#7570);
#5153=LINE('',#32166,#7571);
#5154=LINE('',#32169,#7572);
#5155=LINE('',#32172,#7573);
#5156=LINE('',#32187,#7574);
#5157=LINE('',#32190,#7575);
#5158=LINE('',#32193,#7576);
#5159=LINE('',#32195,#7577);
#5160=LINE('',#32196,#7578);
#5161=LINE('',#32201,#7579);
#5162=LINE('',#32205,#7580);
#5163=LINE('',#32207,#7581);
#5164=LINE('',#32208,#7582);
#5165=LINE('',#32211,#7583);
#5166=LINE('',#32213,#7584);
#5167=LINE('',#32214,#7585);
#5168=LINE('',#32217,#7586);
#5169=LINE('',#32219,#7587);
#5170=LINE('',#32220,#7588);
#5171=LINE('',#32225,#7589);
#5172=LINE('',#32229,#7590);
#5173=LINE('',#32231,#7591);
#5174=LINE('',#32232,#7592);
#5175=LINE('',#32237,#7593);
#5176=LINE('',#32241,#7594);
#5177=LINE('',#32243,#7595);
#5178=LINE('',#32244,#7596);
#5179=LINE('',#32247,#7597);
#5180=LINE('',#32249,#7598);
#5181=LINE('',#32250,#7599);
#5182=LINE('',#32252,#7600);
#5183=LINE('',#32253,#7601);
#5184=LINE('',#32261,#7602);
#5185=LINE('',#32264,#7603);
#5186=LINE('',#32267,#7604);
#5187=LINE('',#32269,#7605);
#5188=LINE('',#32270,#7606);
#5189=LINE('',#32276,#7607);
#5190=LINE('',#32279,#7608);
#5191=LINE('',#32281,#7609);
#5192=LINE('',#32282,#7610);
#5193=LINE('',#32285,#7611);
#5194=LINE('',#32287,#7612);
#5195=LINE('',#32288,#7613);
#5196=LINE('',#32291,#7614);
#5197=LINE('',#32293,#7615);
#5198=LINE('',#32294,#7616);
#5199=LINE('',#32300,#7617);
#5200=LINE('',#32303,#7618);
#5201=LINE('',#32305,#7619);
#5202=LINE('',#32306,#7620);
#5203=LINE('',#32312,#7621);
#5204=LINE('',#32315,#7622);
#5205=LINE('',#32317,#7623);
#5206=LINE('',#32318,#7624);
#5207=LINE('',#32321,#7625);
#5208=LINE('',#32323,#7626);
#5209=LINE('',#32324,#7627);
#5210=LINE('',#32326,#7628);
#5211=LINE('',#32327,#7629);
#5212=LINE('',#32335,#7630);
#5213=LINE('',#32338,#7631);
#5214=LINE('',#32341,#7632);
#5215=LINE('',#32343,#7633);
#5216=LINE('',#32344,#7634);
#5217=LINE('',#32349,#7635);
#5218=LINE('',#32353,#7636);
#5219=LINE('',#32355,#7637);
#5220=LINE('',#32356,#7638);
#5221=LINE('',#32359,#7639);
#5222=LINE('',#32361,#7640);
#5223=LINE('',#32362,#7641);
#5224=LINE('',#32365,#7642);
#5225=LINE('',#32367,#7643);
#5226=LINE('',#32368,#7644);
#5227=LINE('',#32373,#7645);
#5228=LINE('',#32377,#7646);
#5229=LINE('',#32379,#7647);
#5230=LINE('',#32380,#7648);
#5231=LINE('',#32385,#7649);
#5232=LINE('',#32389,#7650);
#5233=LINE('',#32391,#7651);
#5234=LINE('',#32392,#7652);
#5235=LINE('',#32395,#7653);
#5236=LINE('',#32397,#7654);
#5237=LINE('',#32398,#7655);
#5238=LINE('',#32400,#7656);
#5239=LINE('',#32401,#7657);
#5240=LINE('',#32409,#7658);
#5241=LINE('',#32412,#7659);
#5242=LINE('',#32415,#7660);
#5243=LINE('',#32417,#7661);
#5244=LINE('',#32418,#7662);
#5245=LINE('',#32424,#7663);
#5246=LINE('',#32427,#7664);
#5247=LINE('',#32429,#7665);
#5248=LINE('',#32430,#7666);
#5249=LINE('',#32433,#7667);
#5250=LINE('',#32435,#7668);
#5251=LINE('',#32436,#7669);
#5252=LINE('',#32439,#7670);
#5253=LINE('',#32441,#7671);
#5254=LINE('',#32442,#7672);
#5255=LINE('',#32448,#7673);
#5256=LINE('',#32451,#7674);
#5257=LINE('',#32453,#7675);
#5258=LINE('',#32454,#7676);
#5259=LINE('',#32460,#7677);
#5260=LINE('',#32463,#7678);
#5261=LINE('',#32465,#7679);
#5262=LINE('',#32466,#7680);
#5263=LINE('',#32469,#7681);
#5264=LINE('',#32471,#7682);
#5265=LINE('',#32472,#7683);
#5266=LINE('',#32474,#7684);
#5267=LINE('',#32475,#7685);
#5268=LINE('',#32483,#7686);
#5269=LINE('',#32486,#7687);
#5270=LINE('',#32489,#7688);
#5271=LINE('',#32491,#7689);
#5272=LINE('',#32492,#7690);
#5273=LINE('',#32497,#7691);
#5274=LINE('',#32501,#7692);
#5275=LINE('',#32503,#7693);
#5276=LINE('',#32504,#7694);
#5277=LINE('',#32507,#7695);
#5278=LINE('',#32509,#7696);
#5279=LINE('',#32510,#7697);
#5280=LINE('',#32513,#7698);
#5281=LINE('',#32515,#7699);
#5282=LINE('',#32516,#7700);
#5283=LINE('',#32521,#7701);
#5284=LINE('',#32525,#7702);
#5285=LINE('',#32527,#7703);
#5286=LINE('',#32528,#7704);
#5287=LINE('',#32533,#7705);
#5288=LINE('',#32537,#7706);
#5289=LINE('',#32539,#7707);
#5290=LINE('',#32540,#7708);
#5291=LINE('',#32543,#7709);
#5292=LINE('',#32545,#7710);
#5293=LINE('',#32546,#7711);
#5294=LINE('',#32548,#7712);
#5295=LINE('',#32549,#7713);
#5296=LINE('',#32557,#7714);
#5297=LINE('',#32560,#7715);
#5298=LINE('',#32563,#7716);
#5299=LINE('',#32565,#7717);
#5300=LINE('',#32566,#7718);
#5301=LINE('',#32572,#7719);
#5302=LINE('',#32575,#7720);
#5303=LINE('',#32577,#7721);
#5304=LINE('',#32578,#7722);
#5305=LINE('',#32581,#7723);
#5306=LINE('',#32583,#7724);
#5307=LINE('',#32584,#7725);
#5308=LINE('',#32587,#7726);
#5309=LINE('',#32589,#7727);
#5310=LINE('',#32590,#7728);
#5311=LINE('',#32596,#7729);
#5312=LINE('',#32599,#7730);
#5313=LINE('',#32601,#7731);
#5314=LINE('',#32602,#7732);
#5315=LINE('',#32608,#7733);
#5316=LINE('',#32611,#7734);
#5317=LINE('',#32613,#7735);
#5318=LINE('',#32614,#7736);
#5319=LINE('',#32617,#7737);
#5320=LINE('',#32619,#7738);
#5321=LINE('',#32620,#7739);
#5322=LINE('',#32622,#7740);
#5323=LINE('',#32623,#7741);
#5324=LINE('',#32630,#7742);
#5325=LINE('',#32635,#7743);
#5326=LINE('',#32637,#7744);
#5327=LINE('',#32639,#7745);
#5328=LINE('',#32640,#7746);
#5329=LINE('',#32643,#7747);
#5330=LINE('',#32645,#7748);
#5331=LINE('',#32646,#7749);
#5332=LINE('',#32649,#7750);
#5333=LINE('',#32651,#7751);
#5334=LINE('',#32652,#7752);
#5335=LINE('',#32655,#7753);
#5336=LINE('',#32657,#7754);
#5337=LINE('',#32658,#7755);
#5338=LINE('',#32661,#7756);
#5339=LINE('',#32663,#7757);
#5340=LINE('',#32664,#7758);
#5341=LINE('',#32666,#7759);
#5342=LINE('',#32667,#7760);
#5343=LINE('',#32675,#7761);
#5344=LINE('',#32677,#7762);
#5345=LINE('',#32678,#7763);
#5346=LINE('',#32682,#7764);
#5347=LINE('',#32684,#7765);
#5348=LINE('',#32685,#7766);
#5349=LINE('',#32687,#7767);
#5350=LINE('',#32688,#7768);
#5351=LINE('',#32690,#7769);
#5352=LINE('',#32695,#7770);
#5353=LINE('',#32697,#7771);
#5354=LINE('',#32699,#7772);
#5355=LINE('',#32700,#7773);
#5356=LINE('',#32704,#7774);
#5357=LINE('',#32706,#7775);
#5358=LINE('',#32708,#7776);
#5359=LINE('',#32709,#7777);
#5360=LINE('',#32713,#7778);
#5361=LINE('',#32715,#7779);
#5362=LINE('',#32717,#7780);
#5363=LINE('',#32718,#7781);
#5364=LINE('',#32721,#7782);
#5365=LINE('',#32723,#7783);
#5366=LINE('',#32724,#7784);
#5367=LINE('',#32730,#7785);
#5368=LINE('',#32732,#7786);
#5369=LINE('',#32733,#7787);
#5370=LINE('',#32736,#7788);
#5371=LINE('',#32738,#7789);
#5372=LINE('',#32739,#7790);
#5373=LINE('',#32742,#7791);
#5374=LINE('',#32744,#7792);
#5375=LINE('',#32745,#7793);
#5376=LINE('',#32749,#7794);
#5377=LINE('',#32751,#7795);
#5378=LINE('',#32753,#7796);
#5379=LINE('',#32754,#7797);
#5380=LINE('',#32758,#7798);
#5381=LINE('',#32760,#7799);
#5382=LINE('',#32761,#7800);
#5383=LINE('',#32783,#7801);
#5384=LINE('',#32785,#7802);
#5385=LINE('',#32786,#7803);
#5386=LINE('',#32788,#7804);
#5387=LINE('',#32789,#7805);
#5388=LINE('',#32791,#7806);
#5389=LINE('',#32792,#7807);
#5390=LINE('',#32798,#7808);
#5391=LINE('',#32800,#7809);
#5392=LINE('',#32802,#7810);
#5393=LINE('',#32803,#7811);
#5394=LINE('',#32807,#7812);
#5395=LINE('',#32809,#7813);
#5396=LINE('',#32811,#7814);
#5397=LINE('',#32812,#7815);
#5398=LINE('',#32816,#7816);
#5399=LINE('',#32818,#7817);
#5400=LINE('',#32820,#7818);
#5401=LINE('',#32821,#7819);
#5402=LINE('',#32824,#7820);
#5403=LINE('',#32826,#7821);
#5404=LINE('',#32827,#7822);
#5405=LINE('',#32831,#7823);
#5406=LINE('',#32835,#7824);
#5407=LINE('',#32836,#7825);
#5408=LINE('',#32839,#7826);
#5409=LINE('',#32841,#7827);
#5410=LINE('',#32842,#7828);
#5411=LINE('',#32845,#7829);
#5412=LINE('',#32847,#7830);
#5413=LINE('',#32848,#7831);
#5414=LINE('',#32852,#7832);
#5415=LINE('',#32854,#7833);
#5416=LINE('',#32856,#7834);
#5417=LINE('',#32857,#7835);
#5418=LINE('',#32860,#7836);
#5419=LINE('',#32862,#7837);
#5420=LINE('',#32863,#7838);
#5421=LINE('',#32886,#7839);
#5422=LINE('',#32888,#7840);
#5423=LINE('',#32889,#7841);
#5424=LINE('',#32891,#7842);
#5425=LINE('',#32892,#7843);
#5426=LINE('',#32894,#7844);
#5427=LINE('',#32895,#7845);
#5428=LINE('',#32901,#7846);
#5429=LINE('',#32903,#7847);
#5430=LINE('',#32905,#7848);
#5431=LINE('',#32906,#7849);
#5432=LINE('',#32910,#7850);
#5433=LINE('',#32912,#7851);
#5434=LINE('',#32914,#7852);
#5435=LINE('',#32915,#7853);
#5436=LINE('',#32918,#7854);
#5437=LINE('',#32920,#7855);
#5438=LINE('',#32921,#7856);
#5439=LINE('',#32925,#7857);
#5440=LINE('',#32926,#7858);
#5441=LINE('',#32927,#7859);
#5442=LINE('',#32930,#7860);
#5443=LINE('',#32932,#7861);
#5444=LINE('',#32934,#7862);
#5445=LINE('',#32936,#7863);
#5446=LINE('',#32939,#7864);
#5447=LINE('',#32959,#7865);
#5448=LINE('',#32961,#7866);
#5449=LINE('',#32964,#7867);
#5450=LINE('',#32966,#7868);
#5451=LINE('',#32967,#7869);
#5452=LINE('',#32969,#7870);
#5453=LINE('',#32971,#7871);
#5454=LINE('',#32974,#7872);
#5455=LINE('',#32976,#7873);
#5456=LINE('',#32977,#7874);
#5457=LINE('',#33000,#7875);
#5458=LINE('',#33003,#7876);
#5459=LINE('',#33005,#7877);
#5460=LINE('',#33006,#7878);
#5461=LINE('',#33010,#7879);
#5462=LINE('',#33011,#7880);
#5463=LINE('',#33012,#7881);
#5464=LINE('',#33014,#7882);
#5465=LINE('',#33015,#7883);
#5466=LINE('',#33018,#7884);
#5467=LINE('',#33020,#7885);
#5468=LINE('',#33021,#7886);
#5469=LINE('',#33025,#7887);
#5470=LINE('',#33027,#7888);
#5471=LINE('',#33028,#7889);
#5472=LINE('',#33033,#7890);
#5473=LINE('',#33035,#7891);
#5474=LINE('',#33037,#7892);
#5475=LINE('',#33038,#7893);
#5476=LINE('',#33041,#7894);
#5477=LINE('',#33043,#7895);
#5478=LINE('',#33044,#7896);
#5479=LINE('',#33048,#7897);
#5480=LINE('',#33050,#7898);
#5481=LINE('',#33052,#7899);
#5482=LINE('',#33053,#7900);
#5483=LINE('',#33056,#7901);
#5484=LINE('',#33064,#7902);
#5485=LINE('',#33066,#7903);
#5486=LINE('',#33072,#7904);
#5487=LINE('',#33074,#7905);
#5488=LINE('',#33078,#7906);
#5489=LINE('',#33082,#7907);
#5490=LINE('',#33084,#7908);
#5491=LINE('',#33086,#7909);
#5492=LINE('',#33090,#7910);
#5493=LINE('',#33093,#7911);
#5494=LINE('',#33096,#7912);
#5495=LINE('',#33098,#7913);
#5496=LINE('',#33099,#7914);
#5497=LINE('',#33103,#7915);
#5498=LINE('',#33105,#7916);
#5499=LINE('',#33106,#7917);
#5500=LINE('',#33108,#7918);
#5501=LINE('',#33110,#7919);
#5502=LINE('',#33111,#7920);
#5503=LINE('',#33115,#7921);
#5504=LINE('',#33118,#7922);
#5505=LINE('',#33119,#7923);
#5506=LINE('',#33123,#7924);
#5507=LINE('',#33126,#7925);
#5508=LINE('',#33127,#7926);
#5509=LINE('',#33130,#7927);
#5510=LINE('',#33131,#7928);
#5511=LINE('',#33134,#7929);
#5512=LINE('',#33135,#7930);
#5513=LINE('',#33139,#7931);
#5514=LINE('',#33142,#7932);
#5515=LINE('',#33143,#7933);
#5516=LINE('',#33147,#7934);
#5517=LINE('',#33151,#7935);
#5518=LINE('',#33153,#7936);
#5519=LINE('',#33155,#7937);
#5520=LINE('',#33156,#7938);
#5521=LINE('',#33157,#7939);
#5522=LINE('',#33159,#7940);
#5523=LINE('',#33161,#7941);
#5524=LINE('',#33162,#7942);
#5525=LINE('',#33165,#7943);
#5526=LINE('',#33170,#7944);
#5527=LINE('',#33172,#7945);
#5528=LINE('',#33176,#7946);
#5529=LINE('',#33180,#7947);
#5530=LINE('',#33182,#7948);
#5531=LINE('',#33184,#7949);
#5532=LINE('',#33188,#7950);
#5533=LINE('',#33191,#7951);
#5534=LINE('',#33195,#7952);
#5535=LINE('',#33197,#7953);
#5536=LINE('',#33201,#7954);
#5537=LINE('',#33205,#7955);
#5538=LINE('',#33207,#7956);
#5539=LINE('',#33209,#7957);
#5540=LINE('',#33213,#7958);
#5541=LINE('',#33216,#7959);
#5542=LINE('',#33220,#7960);
#5543=LINE('',#33222,#7961);
#5544=LINE('',#33224,#7962);
#5545=LINE('',#33225,#7963);
#5546=LINE('',#33228,#7964);
#5547=LINE('',#33229,#7965);
#5548=LINE('',#33230,#7966);
#5549=LINE('',#33232,#7967);
#5550=LINE('',#33233,#7968);
#5551=LINE('',#33236,#7969);
#5552=LINE('',#33238,#7970);
#5553=LINE('',#33239,#7971);
#5554=LINE('',#33240,#7972);
#5555=LINE('',#33241,#7973);
#5556=LINE('',#33243,#7974);
#5557=LINE('',#33246,#7975);
#5558=LINE('',#33249,#7976);
#5559=LINE('',#33251,#7977);
#5560=LINE('',#33253,#7978);
#5561=LINE('',#33255,#7979);
#5562=LINE('',#33257,#7980);
#5563=LINE('',#33259,#7981);
#5564=LINE('',#33261,#7982);
#5565=LINE('',#33263,#7983);
#5566=LINE('',#33268,#7984);
#5567=LINE('',#33270,#7985);
#5568=LINE('',#33274,#7986);
#5569=LINE('',#33278,#7987);
#5570=LINE('',#33282,#7988);
#5571=LINE('',#33285,#7989);
#5572=LINE('',#33289,#7990);
#5573=LINE('',#33291,#7991);
#5574=LINE('',#33295,#7992);
#5575=LINE('',#33299,#7993);
#5576=LINE('',#33303,#7994);
#5577=LINE('',#33306,#7995);
#5578=LINE('',#33308,#7996);
#5579=LINE('',#33309,#7997);
#5580=LINE('',#33311,#7998);
#5581=LINE('',#33312,#7999);
#5582=LINE('',#33315,#8000);
#5583=LINE('',#33317,#8001);
#5584=LINE('',#33318,#8002);
#5585=LINE('',#33321,#8003);
#5586=LINE('',#33322,#8004);
#5587=LINE('',#33325,#8005);
#5588=LINE('',#33326,#8006);
#5589=LINE('',#33328,#8007);
#5590=LINE('',#33330,#8008);
#5591=LINE('',#33332,#8009);
#5592=LINE('',#33334,#8010);
#5593=LINE('',#33336,#8011);
#5594=LINE('',#33338,#8012);
#5595=LINE('',#33340,#8013);
#5596=LINE('',#33356,#8014);
#5597=LINE('',#33361,#8015);
#5598=LINE('',#33364,#8016);
#5599=LINE('',#33366,#8017);
#5600=LINE('',#33367,#8018);
#5601=LINE('',#33382,#8019);
#5602=LINE('',#33397,#8020);
#5603=LINE('',#33400,#8021);
#5604=LINE('',#33402,#8022);
#5605=LINE('',#33403,#8023);
#5606=LINE('',#33418,#8024);
#5607=LINE('',#33433,#8025);
#5608=LINE('',#33436,#8026);
#5609=LINE('',#33438,#8027);
#5610=LINE('',#33439,#8028);
#5611=LINE('',#33442,#8029);
#5612=LINE('',#33444,#8030);
#5613=LINE('',#33445,#8031);
#5614=LINE('',#33460,#8032);
#5615=LINE('',#33479,#8033);
#5616=LINE('',#33494,#8034);
#5617=LINE('',#33509,#8035);
#5618=LINE('',#33524,#8036);
#5619=LINE('',#33539,#8037);
#5620=LINE('',#33554,#8038);
#5621=LINE('',#33569,#8039);
#5622=LINE('',#33584,#8040);
#5623=LINE('',#33599,#8041);
#5624=LINE('',#33618,#8042);
#5625=LINE('',#33633,#8043);
#5626=LINE('',#33648,#8044);
#5627=LINE('',#33663,#8045);
#5628=LINE('',#33678,#8046);
#5629=LINE('',#33695,#8047);
#5630=LINE('',#33697,#8048);
#5631=LINE('',#33699,#8049);
#5632=LINE('',#33700,#8050);
#5633=LINE('',#33715,#8051);
#5634=LINE('',#33730,#8052);
#5635=LINE('',#33733,#8053);
#5636=LINE('',#33735,#8054);
#5637=LINE('',#33736,#8055);
#5638=LINE('',#33751,#8056);
#5639=LINE('',#33777,#8057);
#5640=LINE('',#33782,#8058);
#5641=LINE('',#33794,#8059);
#5642=LINE('',#33809,#8060);
#5643=LINE('',#33824,#8061);
#5644=LINE('',#33839,#8062);
#5645=LINE('',#33854,#8063);
#5646=LINE('',#33869,#8064);
#5647=LINE('',#33897,#8065);
#5648=LINE('',#33902,#8066);
#5649=LINE('',#33917,#8067);
#5650=LINE('',#33932,#8068);
#5651=LINE('',#33947,#8069);
#5652=LINE('',#33962,#8070);
#5653=LINE('',#33977,#8071);
#5654=LINE('',#33992,#8072);
#5655=LINE('',#34009,#8073);
#5656=LINE('',#34011,#8074);
#5657=LINE('',#34013,#8075);
#5658=LINE('',#34015,#8076);
#5659=LINE('',#34017,#8077);
#5660=LINE('',#34019,#8078);
#5661=LINE('',#34021,#8079);
#5662=LINE('',#34023,#8080);
#5663=LINE('',#34025,#8081);
#5664=LINE('',#34027,#8082);
#5665=LINE('',#34029,#8083);
#5666=LINE('',#34031,#8084);
#5667=LINE('',#34033,#8085);
#5668=LINE('',#34035,#8086);
#5669=LINE('',#34037,#8087);
#5670=LINE('',#34039,#8088);
#5671=LINE('',#34041,#8089);
#5672=LINE('',#34043,#8090);
#5673=LINE('',#34045,#8091);
#5674=LINE('',#34046,#8092);
#5675=LINE('',#34052,#8093);
#5676=LINE('',#34055,#8094);
#5677=LINE('',#34061,#8095);
#5678=LINE('',#34064,#8096);
#5679=LINE('',#34066,#8097);
#5680=LINE('',#34067,#8098);
#5681=LINE('',#34070,#8099);
#5682=LINE('',#34072,#8100);
#5683=LINE('',#34074,#8101);
#5684=LINE('',#34075,#8102);
#5685=LINE('',#34077,#8103);
#5686=LINE('',#34079,#8104);
#5687=LINE('',#34081,#8105);
#5688=LINE('',#34083,#8106);
#5689=LINE('',#34085,#8107);
#5690=LINE('',#34086,#8108);
#5691=LINE('',#34089,#8109);
#5692=LINE('',#34091,#8110);
#5693=LINE('',#34093,#8111);
#5694=LINE('',#34095,#8112);
#5695=LINE('',#34097,#8113);
#5696=LINE('',#34098,#8114);
#5697=LINE('',#34101,#8115);
#5698=LINE('',#34103,#8116);
#5699=LINE('',#34105,#8117);
#5700=LINE('',#34106,#8118);
#5701=LINE('',#34112,#8119);
#5702=LINE('',#34115,#8120);
#5703=LINE('',#34121,#8121);
#5704=LINE('',#34124,#8122);
#5705=LINE('',#34126,#8123);
#5706=LINE('',#34127,#8124);
#5707=LINE('',#34130,#8125);
#5708=LINE('',#34132,#8126);
#5709=LINE('',#34134,#8127);
#5710=LINE('',#34136,#8128);
#5711=LINE('',#34137,#8129);
#5712=LINE('',#34140,#8130);
#5713=LINE('',#34142,#8131);
#5714=LINE('',#34144,#8132);
#5715=LINE('',#34146,#8133);
#5716=LINE('',#34148,#8134);
#5717=LINE('',#34149,#8135);
#5718=LINE('',#34152,#8136);
#5719=LINE('',#34154,#8137);
#5720=LINE('',#34156,#8138);
#5721=LINE('',#34157,#8139);
#5722=LINE('',#34163,#8140);
#5723=LINE('',#34166,#8141);
#5724=LINE('',#34172,#8142);
#5725=LINE('',#34175,#8143);
#5726=LINE('',#34177,#8144);
#5727=LINE('',#34178,#8145);
#5728=LINE('',#34181,#8146);
#5729=LINE('',#34183,#8147);
#5730=LINE('',#34185,#8148);
#5731=LINE('',#34187,#8149);
#5732=LINE('',#34188,#8150);
#5733=LINE('',#34191,#8151);
#5734=LINE('',#34193,#8152);
#5735=LINE('',#34195,#8153);
#5736=LINE('',#34197,#8154);
#5737=LINE('',#34199,#8155);
#5738=LINE('',#34200,#8156);
#5739=LINE('',#34203,#8157);
#5740=LINE('',#34205,#8158);
#5741=LINE('',#34207,#8159);
#5742=LINE('',#34208,#8160);
#5743=LINE('',#34214,#8161);
#5744=LINE('',#34217,#8162);
#5745=LINE('',#34223,#8163);
#5746=LINE('',#34226,#8164);
#5747=LINE('',#34228,#8165);
#5748=LINE('',#34229,#8166);
#5749=LINE('',#34232,#8167);
#5750=LINE('',#34234,#8168);
#5751=LINE('',#34236,#8169);
#5752=LINE('',#34238,#8170);
#5753=LINE('',#34239,#8171);
#5754=LINE('',#34242,#8172);
#5755=LINE('',#34244,#8173);
#5756=LINE('',#34246,#8174);
#5757=LINE('',#34248,#8175);
#5758=LINE('',#34250,#8176);
#5759=LINE('',#34251,#8177);
#5760=LINE('',#34254,#8178);
#5761=LINE('',#34256,#8179);
#5762=LINE('',#34258,#8180);
#5763=LINE('',#34260,#8181);
#5764=LINE('',#34262,#8182);
#5765=LINE('',#34263,#8183);
#5766=LINE('',#34265,#8184);
#5767=LINE('',#34267,#8185);
#5768=LINE('',#34268,#8186);
#5769=LINE('',#34274,#8187);
#5770=LINE('',#34280,#8188);
#5771=LINE('',#34283,#8189);
#5772=LINE('',#34285,#8190);
#5773=LINE('',#34286,#8191);
#5774=LINE('',#34288,#8192);
#5775=LINE('',#34294,#8193);
#5776=LINE('',#34297,#8194);
#5777=LINE('',#34302,#8195);
#5778=LINE('',#34303,#8196);
#5779=LINE('',#34306,#8197);
#5780=LINE('',#34307,#8198);
#5781=LINE('',#34310,#8199);
#5782=LINE('',#34313,#8200);
#5783=LINE('',#34315,#8201);
#5784=LINE('',#34319,#8202);
#5785=LINE('',#34323,#8203);
#5786=LINE('',#34327,#8204);
#5787=LINE('',#34331,#8205);
#5788=LINE('',#34335,#8206);
#5789=LINE('',#34337,#8207);
#5790=LINE('',#34339,#8208);
#5791=LINE('',#34341,#8209);
#5792=LINE('',#34343,#8210);
#5793=LINE('',#34346,#8211);
#5794=LINE('',#34350,#8212);
#5795=LINE('',#34353,#8213);
#5796=LINE('',#34355,#8214);
#5797=LINE('',#34356,#8215);
#5798=LINE('',#34359,#8216);
#5799=LINE('',#34361,#8217);
#5800=LINE('',#34363,#8218);
#5801=LINE('',#34365,#8219);
#5802=LINE('',#34367,#8220);
#5803=LINE('',#34368,#8221);
#5804=LINE('',#34371,#8222);
#5805=LINE('',#34373,#8223);
#5806=LINE('',#34374,#8224);
#5807=LINE('',#34377,#8225);
#5808=LINE('',#34380,#8226);
#5809=LINE('',#34383,#8227);
#5810=LINE('',#34386,#8228);
#5811=LINE('',#34388,#8229);
#5812=LINE('',#34389,#8230);
#5813=LINE('',#34394,#8231);
#5814=LINE('',#34396,#8232);
#5815=LINE('',#34397,#8233);
#5816=LINE('',#34399,#8234);
#5817=LINE('',#34400,#8235);
#5818=LINE('',#34403,#8236);
#5819=LINE('',#34404,#8237);
#5820=LINE('',#34408,#8238);
#5821=LINE('',#34410,#8239);
#5822=LINE('',#34411,#8240);
#5823=LINE('',#34412,#8241);
#5824=LINE('',#34415,#8242);
#5825=LINE('',#34417,#8243);
#5826=LINE('',#34418,#8244);
#5827=LINE('',#34420,#8245);
#5828=LINE('',#34422,#8246);
#5829=LINE('',#34423,#8247);
#5830=LINE('',#34426,#8248);
#5831=LINE('',#34427,#8249);
#5832=LINE('',#34430,#8250);
#5833=LINE('',#34432,#8251);
#5834=LINE('',#34433,#8252);
#5835=LINE('',#34434,#8253);
#5836=LINE('',#34437,#8254);
#5837=LINE('',#34438,#8255);
#5838=LINE('',#34440,#8256);
#5839=LINE('',#34441,#8257);
#5840=LINE('',#34444,#8258);
#5841=LINE('',#34446,#8259);
#5842=LINE('',#34450,#8260);
#5843=LINE('',#34452,#8261);
#5844=LINE('',#34453,#8262);
#5845=LINE('',#34455,#8263);
#5846=LINE('',#34456,#8264);
#5847=LINE('',#34459,#8265);
#5848=LINE('',#34460,#8266);
#5849=LINE('',#34464,#8267);
#5850=LINE('',#34466,#8268);
#5851=LINE('',#34467,#8269);
#5852=LINE('',#34468,#8270);
#5853=LINE('',#34471,#8271);
#5854=LINE('',#34473,#8272);
#5855=LINE('',#34474,#8273);
#5856=LINE('',#34476,#8274);
#5857=LINE('',#34478,#8275);
#5858=LINE('',#34479,#8276);
#5859=LINE('',#34482,#8277);
#5860=LINE('',#34483,#8278);
#5861=LINE('',#34486,#8279);
#5862=LINE('',#34488,#8280);
#5863=LINE('',#34489,#8281);
#5864=LINE('',#34490,#8282);
#5865=LINE('',#34493,#8283);
#5866=LINE('',#34494,#8284);
#5867=LINE('',#34496,#8285);
#5868=LINE('',#34497,#8286);
#5869=LINE('',#34500,#8287);
#5870=LINE('',#34502,#8288);
#5871=LINE('',#34505,#8289);
#5872=LINE('',#34507,#8290);
#5873=LINE('',#34508,#8291);
#5874=LINE('',#34509,#8292);
#5875=LINE('',#34512,#8293);
#5876=LINE('',#34513,#8294);
#5877=LINE('',#34515,#8295);
#5878=LINE('',#34516,#8296);
#5879=LINE('',#34519,#8297);
#5880=LINE('',#34521,#8298);
#5881=LINE('',#34524,#8299);
#5882=LINE('',#34526,#8300);
#5883=LINE('',#34527,#8301);
#5884=LINE('',#34531,#8302);
#5885=LINE('',#34532,#8303);
#5886=LINE('',#34534,#8304);
#5887=LINE('',#34535,#8305);
#5888=LINE('',#34539,#8306);
#5889=LINE('',#34541,#8307);
#5890=LINE('',#34542,#8308);
#5891=LINE('',#34543,#8309);
#5892=LINE('',#34545,#8310);
#5893=LINE('',#34546,#8311);
#5894=LINE('',#34549,#8312);
#5895=LINE('',#34550,#8313);
#5896=LINE('',#34553,#8314);
#5897=LINE('',#34554,#8315);
#5898=LINE('',#34557,#8316);
#5899=LINE('',#34558,#8317);
#5900=LINE('',#34560,#8318);
#5901=LINE('',#34561,#8319);
#5902=LINE('',#34564,#8320);
#5903=LINE('',#34566,#8321);
#5904=LINE('',#34567,#8322);
#5905=LINE('',#34568,#8323);
#5906=LINE('',#34571,#8324);
#5907=LINE('',#34573,#8325);
#5908=LINE('',#34576,#8326);
#5909=LINE('',#34578,#8327);
#5910=LINE('',#34579,#8328);
#5911=LINE('',#34580,#8329);
#5912=LINE('',#34583,#8330);
#5913=LINE('',#34584,#8331);
#5914=LINE('',#34586,#8332);
#5915=LINE('',#34587,#8333);
#5916=LINE('',#34590,#8334);
#5917=LINE('',#34592,#8335);
#5918=LINE('',#34594,#8336);
#5919=LINE('',#34596,#8337);
#5920=LINE('',#34598,#8338);
#5921=LINE('',#34600,#8339);
#5922=LINE('',#34604,#8340);
#5923=LINE('',#34607,#8341);
#5924=LINE('',#34611,#8342);
#5925=LINE('',#34614,#8343);
#5926=LINE('',#34616,#8344);
#5927=LINE('',#34618,#8345);
#5928=LINE('',#34620,#8346);
#5929=LINE('',#34622,#8347);
#5930=LINE('',#34630,#8348);
#5931=LINE('',#34632,#8349);
#5932=LINE('',#34637,#8350);
#5933=LINE('',#34641,#8351);
#5934=LINE('',#34644,#8352);
#5935=LINE('',#34646,#8353);
#5936=LINE('',#34651,#8354);
#5937=LINE('',#34653,#8355);
#5938=LINE('',#34665,#8356);
#5939=LINE('',#34667,#8357);
#5940=LINE('',#34669,#8358);
#5941=LINE('',#34670,#8359);
#5942=LINE('',#34673,#8360);
#5943=LINE('',#34675,#8361);
#5944=LINE('',#34676,#8362);
#5945=LINE('',#34679,#8363);
#5946=LINE('',#34681,#8364);
#5947=LINE('',#34682,#8365);
#5948=LINE('',#34685,#8366);
#5949=LINE('',#34687,#8367);
#5950=LINE('',#34688,#8368);
#5951=LINE('',#34691,#8369);
#5952=LINE('',#34693,#8370);
#5953=LINE('',#34694,#8371);
#5954=LINE('',#34700,#8372);
#5955=LINE('',#34703,#8373);
#5956=LINE('',#34705,#8374);
#5957=LINE('',#34706,#8375);
#5958=LINE('',#34712,#8376);
#5959=LINE('',#34718,#8377);
#5960=LINE('',#34721,#8378);
#5961=LINE('',#34723,#8379);
#5962=LINE('',#34724,#8380);
#5963=LINE('',#34730,#8381);
#5964=LINE('',#34736,#8382);
#5965=LINE('',#34739,#8383);
#5966=LINE('',#34741,#8384);
#5967=LINE('',#34742,#8385);
#5968=LINE('',#34748,#8386);
#5969=LINE('',#34751,#8387);
#5970=LINE('',#34753,#8388);
#5971=LINE('',#34754,#8389);
#5972=LINE('',#34757,#8390);
#5973=LINE('',#34759,#8391);
#5974=LINE('',#34760,#8392);
#5975=LINE('',#34763,#8393);
#5976=LINE('',#34765,#8394);
#5977=LINE('',#34766,#8395);
#5978=LINE('',#34772,#8396);
#5979=LINE('',#34775,#8397);
#5980=LINE('',#34777,#8398);
#5981=LINE('',#34778,#8399);
#5982=LINE('',#34784,#8400);
#5983=LINE('',#34787,#8401);
#5984=LINE('',#34789,#8402);
#5985=LINE('',#34790,#8403);
#5986=LINE('',#34793,#8404);
#5987=LINE('',#34795,#8405);
#5988=LINE('',#34796,#8406);
#5989=LINE('',#34798,#8407);
#5990=LINE('',#34799,#8408);
#5991=LINE('',#34805,#8409);
#5992=LINE('',#34807,#8410);
#5993=LINE('',#34809,#8411);
#5994=LINE('',#34810,#8412);
#5995=LINE('',#34813,#8413);
#5996=LINE('',#34815,#8414);
#5997=LINE('',#34816,#8415);
#5998=LINE('',#34819,#8416);
#5999=LINE('',#34821,#8417);
#6000=LINE('',#34822,#8418);
#6001=LINE('',#34825,#8419);
#6002=LINE('',#34827,#8420);
#6003=LINE('',#34828,#8421);
#6004=LINE('',#34831,#8422);
#6005=LINE('',#34833,#8423);
#6006=LINE('',#34834,#8424);
#6007=LINE('',#34839,#8425);
#6008=LINE('',#34843,#8426);
#6009=LINE('',#34845,#8427);
#6010=LINE('',#34846,#8428);
#6011=LINE('',#34851,#8429);
#6012=LINE('',#34855,#8430);
#6013=LINE('',#34857,#8431);
#6014=LINE('',#34858,#8432);
#6015=LINE('',#34863,#8433);
#6016=LINE('',#34867,#8434);
#6017=LINE('',#34869,#8435);
#6018=LINE('',#34870,#8436);
#6019=LINE('',#34873,#8437);
#6020=LINE('',#34875,#8438);
#6021=LINE('',#34876,#8439);
#6022=LINE('',#34881,#8440);
#6023=LINE('',#34885,#8441);
#6024=LINE('',#34887,#8442);
#6025=LINE('',#34888,#8443);
#6026=LINE('',#34893,#8444);
#6027=LINE('',#34897,#8445);
#6028=LINE('',#34899,#8446);
#6029=LINE('',#34900,#8447);
#6030=LINE('',#34905,#8448);
#6031=LINE('',#34908,#8449);
#6032=LINE('',#34909,#8450);
#6033=LINE('',#34915,#8451);
#6034=LINE('',#34917,#8452);
#6035=LINE('',#34919,#8453);
#6036=LINE('',#34920,#8454);
#6037=LINE('',#34923,#8455);
#6038=LINE('',#34925,#8456);
#6039=LINE('',#34926,#8457);
#6040=LINE('',#34929,#8458);
#6041=LINE('',#34931,#8459);
#6042=LINE('',#34932,#8460);
#6043=LINE('',#34935,#8461);
#6044=LINE('',#34937,#8462);
#6045=LINE('',#34938,#8463);
#6046=LINE('',#34941,#8464);
#6047=LINE('',#34943,#8465);
#6048=LINE('',#34944,#8466);
#6049=LINE('',#34949,#8467);
#6050=LINE('',#34953,#8468);
#6051=LINE('',#34955,#8469);
#6052=LINE('',#34956,#8470);
#6053=LINE('',#34961,#8471);
#6054=LINE('',#34965,#8472);
#6055=LINE('',#34967,#8473);
#6056=LINE('',#34968,#8474);
#6057=LINE('',#34973,#8475);
#6058=LINE('',#34977,#8476);
#6059=LINE('',#34979,#8477);
#6060=LINE('',#34980,#8478);
#6061=LINE('',#34983,#8479);
#6062=LINE('',#34985,#8480);
#6063=LINE('',#34986,#8481);
#6064=LINE('',#34991,#8482);
#6065=LINE('',#34995,#8483);
#6066=LINE('',#34997,#8484);
#6067=LINE('',#34998,#8485);
#6068=LINE('',#35003,#8486);
#6069=LINE('',#35007,#8487);
#6070=LINE('',#35009,#8488);
#6071=LINE('',#35010,#8489);
#6072=LINE('',#35015,#8490);
#6073=LINE('',#35018,#8491);
#6074=LINE('',#35019,#8492);
#6075=LINE('',#35025,#8493);
#6076=LINE('',#35027,#8494);
#6077=LINE('',#35029,#8495);
#6078=LINE('',#35030,#8496);
#6079=LINE('',#35033,#8497);
#6080=LINE('',#35035,#8498);
#6081=LINE('',#35036,#8499);
#6082=LINE('',#35039,#8500);
#6083=LINE('',#35041,#8501);
#6084=LINE('',#35042,#8502);
#6085=LINE('',#35045,#8503);
#6086=LINE('',#35047,#8504);
#6087=LINE('',#35048,#8505);
#6088=LINE('',#35051,#8506);
#6089=LINE('',#35053,#8507);
#6090=LINE('',#35054,#8508);
#6091=LINE('',#35059,#8509);
#6092=LINE('',#35063,#8510);
#6093=LINE('',#35065,#8511);
#6094=LINE('',#35066,#8512);
#6095=LINE('',#35071,#8513);
#6096=LINE('',#35075,#8514);
#6097=LINE('',#35077,#8515);
#6098=LINE('',#35078,#8516);
#6099=LINE('',#35083,#8517);
#6100=LINE('',#35087,#8518);
#6101=LINE('',#35089,#8519);
#6102=LINE('',#35090,#8520);
#6103=LINE('',#35093,#8521);
#6104=LINE('',#35095,#8522);
#6105=LINE('',#35096,#8523);
#6106=LINE('',#35101,#8524);
#6107=LINE('',#35105,#8525);
#6108=LINE('',#35107,#8526);
#6109=LINE('',#35108,#8527);
#6110=LINE('',#35113,#8528);
#6111=LINE('',#35117,#8529);
#6112=LINE('',#35119,#8530);
#6113=LINE('',#35120,#8531);
#6114=LINE('',#35125,#8532);
#6115=LINE('',#35128,#8533);
#6116=LINE('',#35129,#8534);
#6117=LINE('',#35135,#8535);
#6118=LINE('',#35137,#8536);
#6119=LINE('',#35139,#8537);
#6120=LINE('',#35140,#8538);
#6121=LINE('',#35143,#8539);
#6122=LINE('',#35145,#8540);
#6123=LINE('',#35146,#8541);
#6124=LINE('',#35149,#8542);
#6125=LINE('',#35151,#8543);
#6126=LINE('',#35152,#8544);
#6127=LINE('',#35155,#8545);
#6128=LINE('',#35157,#8546);
#6129=LINE('',#35158,#8547);
#6130=LINE('',#35161,#8548);
#6131=LINE('',#35163,#8549);
#6132=LINE('',#35164,#8550);
#6133=LINE('',#35169,#8551);
#6134=LINE('',#35173,#8552);
#6135=LINE('',#35175,#8553);
#6136=LINE('',#35176,#8554);
#6137=LINE('',#35181,#8555);
#6138=LINE('',#35187,#8556);
#6139=LINE('',#35191,#8557);
#6140=LINE('',#35193,#8558);
#6141=LINE('',#35194,#8559);
#6142=LINE('',#35199,#8560);
#6143=LINE('',#35205,#8561);
#6144=LINE('',#35209,#8562);
#6145=LINE('',#35211,#8563);
#6146=LINE('',#35212,#8564);
#6147=LINE('',#35217,#8565);
#6148=LINE('',#35221,#8566);
#6149=LINE('',#35223,#8567);
#6150=LINE('',#35224,#8568);
#6151=LINE('',#35227,#8569);
#6152=LINE('',#35229,#8570);
#6153=LINE('',#35230,#8571);
#6154=LINE('',#35233,#8572);
#6155=LINE('',#35235,#8573);
#6156=LINE('',#35236,#8574);
#6157=LINE('',#35241,#8575);
#6158=LINE('',#35245,#8576);
#6159=LINE('',#35247,#8577);
#6160=LINE('',#35248,#8578);
#6161=LINE('',#35253,#8579);
#6162=LINE('',#35257,#8580);
#6163=LINE('',#35259,#8581);
#6164=LINE('',#35260,#8582);
#6165=LINE('',#35263,#8583);
#6166=LINE('',#35265,#8584);
#6167=LINE('',#35266,#8585);
#6168=LINE('',#35268,#8586);
#6169=LINE('',#35269,#8587);
#6170=LINE('',#35275,#8588);
#6171=LINE('',#35277,#8589);
#6172=LINE('',#35279,#8590);
#6173=LINE('',#35280,#8591);
#6174=LINE('',#35283,#8592);
#6175=LINE('',#35285,#8593);
#6176=LINE('',#35286,#8594);
#6177=LINE('',#35289,#8595);
#6178=LINE('',#35291,#8596);
#6179=LINE('',#35292,#8597);
#6180=LINE('',#35295,#8598);
#6181=LINE('',#35297,#8599);
#6182=LINE('',#35298,#8600);
#6183=LINE('',#35301,#8601);
#6184=LINE('',#35303,#8602);
#6185=LINE('',#35304,#8603);
#6186=LINE('',#35309,#8604);
#6187=LINE('',#35313,#8605);
#6188=LINE('',#35315,#8606);
#6189=LINE('',#35316,#8607);
#6190=LINE('',#35321,#8608);
#6191=LINE('',#35325,#8609);
#6192=LINE('',#35327,#8610);
#6193=LINE('',#35328,#8611);
#6194=LINE('',#35333,#8612);
#6195=LINE('',#35337,#8613);
#6196=LINE('',#35339,#8614);
#6197=LINE('',#35340,#8615);
#6198=LINE('',#35343,#8616);
#6199=LINE('',#35345,#8617);
#6200=LINE('',#35346,#8618);
#6201=LINE('',#35351,#8619);
#6202=LINE('',#35355,#8620);
#6203=LINE('',#35357,#8621);
#6204=LINE('',#35358,#8622);
#6205=LINE('',#35363,#8623);
#6206=LINE('',#35367,#8624);
#6207=LINE('',#35369,#8625);
#6208=LINE('',#35370,#8626);
#6209=LINE('',#35375,#8627);
#6210=LINE('',#35378,#8628);
#6211=LINE('',#35379,#8629);
#6212=LINE('',#35385,#8630);
#6213=LINE('',#35387,#8631);
#6214=LINE('',#35389,#8632);
#6215=LINE('',#35391,#8633);
#6216=LINE('',#35393,#8634);
#6217=LINE('',#35395,#8635);
#6218=LINE('',#35397,#8636);
#6219=LINE('',#35399,#8637);
#6220=LINE('',#35401,#8638);
#6221=LINE('',#35403,#8639);
#6222=LINE('',#35405,#8640);
#6223=LINE('',#35407,#8641);
#6224=LINE('',#35409,#8642);
#6225=LINE('',#35411,#8643);
#6226=LINE('',#35413,#8644);
#6227=LINE('',#35415,#8645);
#6228=LINE('',#35417,#8646);
#6229=LINE('',#35419,#8647);
#6230=LINE('',#35421,#8648);
#6231=LINE('',#35422,#8649);
#6232=LINE('',#35426,#8650);
#6233=LINE('',#35428,#8651);
#6234=LINE('',#35430,#8652);
#6235=LINE('',#35432,#8653);
#6236=LINE('',#35434,#8654);
#6237=LINE('',#35436,#8655);
#6238=LINE('',#35438,#8656);
#6239=LINE('',#35440,#8657);
#6240=LINE('',#35442,#8658);
#6241=LINE('',#35444,#8659);
#6242=LINE('',#35446,#8660);
#6243=LINE('',#35448,#8661);
#6244=LINE('',#35450,#8662);
#6245=LINE('',#35452,#8663);
#6246=LINE('',#35454,#8664);
#6247=LINE('',#35456,#8665);
#6248=LINE('',#35458,#8666);
#6249=LINE('',#35460,#8667);
#6250=LINE('',#35462,#8668);
#6251=LINE('',#35463,#8669);
#6252=LINE('',#35466,#8670);
#6253=LINE('',#35468,#8671);
#6254=LINE('',#35470,#8672);
#6255=LINE('',#35472,#8673);
#6256=LINE('',#35474,#8674);
#6257=LINE('',#35476,#8675);
#6258=LINE('',#35478,#8676);
#6259=LINE('',#35480,#8677);
#6260=LINE('',#35482,#8678);
#6261=LINE('',#35484,#8679);
#6262=LINE('',#35486,#8680);
#6263=LINE('',#35487,#8681);
#6264=LINE('',#35491,#8682);
#6265=LINE('',#35492,#8683);
#6266=LINE('',#35493,#8684);
#6267=LINE('',#35497,#8685);
#6268=LINE('',#35499,#8686);
#6269=LINE('',#35501,#8687);
#6270=LINE('',#35502,#8688);
#6271=LINE('',#35505,#8689);
#6272=LINE('',#35507,#8690);
#6273=LINE('',#35509,#8691);
#6274=LINE('',#35510,#8692);
#6275=LINE('',#35513,#8693);
#6276=LINE('',#35515,#8694);
#6277=LINE('',#35517,#8695);
#6278=LINE('',#35518,#8696);
#6279=LINE('',#35521,#8697);
#6280=LINE('',#35523,#8698);
#6281=LINE('',#35525,#8699);
#6282=LINE('',#35526,#8700);
#6283=LINE('',#35529,#8701);
#6284=LINE('',#35531,#8702);
#6285=LINE('',#35533,#8703);
#6286=LINE('',#35534,#8704);
#6287=LINE('',#35538,#8705);
#6288=LINE('',#35539,#8706);
#6289=LINE('',#35540,#8707);
#6290=LINE('',#35543,#8708);
#6291=LINE('',#35545,#8709);
#6292=LINE('',#35546,#8710);
#6293=LINE('',#35549,#8711);
#6294=LINE('',#35551,#8712);
#6295=LINE('',#35552,#8713);
#6296=LINE('',#35554,#8714);
#6297=LINE('',#35556,#8715);
#6298=LINE('',#35557,#8716);
#6299=LINE('',#35561,#8717);
#6300=LINE('',#35563,#8718);
#6301=LINE('',#35565,#8719);
#6302=LINE('',#35567,#8720);
#6303=LINE('',#35569,#8721);
#6304=LINE('',#35571,#8722);
#6305=LINE('',#35573,#8723);
#6306=LINE('',#35575,#8724);
#6307=LINE('',#35577,#8725);
#6308=LINE('',#35579,#8726);
#6309=LINE('',#35581,#8727);
#6310=LINE('',#35583,#8728);
#6311=LINE('',#35585,#8729);
#6312=LINE('',#35587,#8730);
#6313=LINE('',#35589,#8731);
#6314=LINE('',#35590,#8732);
#6315=LINE('',#35592,#8733);
#6316=LINE('',#35594,#8734);
#6317=LINE('',#35595,#8735);
#6318=LINE('',#35597,#8736);
#6319=LINE('',#35599,#8737);
#6320=LINE('',#35601,#8738);
#6321=LINE('',#35603,#8739);
#6322=LINE('',#35605,#8740);
#6323=LINE('',#35607,#8741);
#6324=LINE('',#35609,#8742);
#6325=LINE('',#35611,#8743);
#6326=LINE('',#35613,#8744);
#6327=LINE('',#35615,#8745);
#6328=LINE('',#35617,#8746);
#6329=LINE('',#35619,#8747);
#6330=LINE('',#35621,#8748);
#6331=LINE('',#35623,#8749);
#6332=LINE('',#35624,#8750);
#6333=LINE('',#35626,#8751);
#6334=LINE('',#35627,#8752);
#6335=LINE('',#35629,#8753);
#6336=LINE('',#35630,#8754);
#6337=LINE('',#35632,#8755);
#6338=LINE('',#35633,#8756);
#6339=LINE('',#35636,#8757);
#6340=LINE('',#35638,#8758);
#6341=LINE('',#35639,#8759);
#6342=LINE('',#35642,#8760);
#6343=LINE('',#35644,#8761);
#6344=LINE('',#35645,#8762);
#6345=LINE('',#35649,#8763);
#6346=LINE('',#35650,#8764);
#6347=LINE('',#35651,#8765);
#6348=LINE('',#35654,#8766);
#6349=LINE('',#35656,#8767);
#6350=LINE('',#35657,#8768);
#6351=LINE('',#35660,#8769);
#6352=LINE('',#35661,#8770);
#6353=LINE('',#35663,#8771);
#6354=LINE('',#35664,#8772);
#6355=LINE('',#35667,#8773);
#6356=LINE('',#35668,#8774);
#6357=LINE('',#35670,#8775);
#6358=LINE('',#35671,#8776);
#6359=LINE('',#35674,#8777);
#6360=LINE('',#35676,#8778);
#6361=LINE('',#35678,#8779);
#6362=LINE('',#35679,#8780);
#6363=LINE('',#35683,#8781);
#6364=LINE('',#35684,#8782);
#6365=LINE('',#35686,#8783);
#6366=LINE('',#35688,#8784);
#6367=LINE('',#35690,#8785);
#6368=LINE('',#35691,#8786);
#6369=LINE('',#35694,#8787);
#6370=LINE('',#35696,#8788);
#6371=LINE('',#35697,#8789);
#6372=LINE('',#35698,#8790);
#6373=LINE('',#35701,#8791);
#6374=LINE('',#35703,#8792);
#6375=LINE('',#35705,#8793);
#6376=LINE('',#35707,#8794);
#6377=LINE('',#35709,#8795);
#6378=LINE('',#35710,#8796);
#6379=LINE('',#35712,#8797);
#6380=LINE('',#35714,#8798);
#6381=LINE('',#35716,#8799);
#6382=LINE('',#35717,#8800);
#6383=LINE('',#35720,#8801);
#6384=LINE('',#35721,#8802);
#6385=LINE('',#35722,#8803);
#6386=LINE('',#35725,#8804);
#6387=LINE('',#35727,#8805);
#6388=LINE('',#35728,#8806);
#6389=LINE('',#35729,#8807);
#6390=LINE('',#35731,#8808);
#6391=LINE('',#35733,#8809);
#6392=LINE('',#35735,#8810);
#6393=LINE('',#35736,#8811);
#6394=LINE('',#35738,#8812);
#6395=LINE('',#35741,#8813);
#6396=LINE('',#35746,#8814);
#6397=LINE('',#35747,#8815);
#6398=LINE('',#35749,#8816);
#6399=LINE('',#35751,#8817);
#6400=LINE('',#35752,#8818);
#6401=LINE('',#35754,#8819);
#6402=LINE('',#35756,#8820);
#6403=LINE('',#35757,#8821);
#6404=LINE('',#35760,#8822);
#6405=LINE('',#35761,#8823);
#6406=LINE('',#35763,#8824);
#6407=LINE('',#35764,#8825);
#6408=LINE('',#35768,#8826);
#6409=LINE('',#35773,#8827);
#6410=LINE('',#35774,#8828);
#6411=LINE('',#35776,#8829);
#6412=LINE('',#35781,#8830);
#6413=LINE('',#35782,#8831);
#6414=LINE('',#35783,#8832);
#6415=LINE('',#35785,#8833);
#6416=LINE('',#35786,#8834);
#6417=LINE('',#35787,#8835);
#6418=LINE('',#35789,#8836);
#6419=LINE('',#35790,#8837);
#6420=LINE('',#35791,#8838);
#6421=LINE('',#35793,#8839);
#6422=LINE('',#35794,#8840);
#6423=LINE('',#35795,#8841);
#6424=LINE('',#35807,#8842);
#6425=LINE('',#35809,#8843);
#6426=LINE('',#35811,#8844);
#6427=LINE('',#35812,#8845);
#6428=LINE('',#35815,#8846);
#6429=LINE('',#35817,#8847);
#6430=LINE('',#35819,#8848);
#6431=LINE('',#35820,#8849);
#6432=LINE('',#35824,#8850);
#6433=LINE('',#35825,#8851);
#6434=LINE('',#35826,#8852);
#6435=LINE('',#35830,#8853);
#6436=LINE('',#35832,#8854);
#6437=LINE('',#35834,#8855);
#6438=LINE('',#35835,#8856);
#6439=LINE('',#35839,#8857);
#6440=LINE('',#35840,#8858);
#6441=LINE('',#35841,#8859);
#6442=LINE('',#35844,#8860);
#6443=LINE('',#35846,#8861);
#6444=LINE('',#35847,#8862);
#6445=LINE('',#35851,#8863);
#6446=LINE('',#35852,#8864);
#6447=LINE('',#35853,#8865);
#6448=LINE('',#35856,#8866);
#6449=LINE('',#35857,#8867);
#6450=LINE('',#35861,#8868);
#6451=LINE('',#35863,#8869);
#6452=LINE('',#35864,#8870);
#6453=LINE('',#35866,#8871);
#6454=LINE('',#35867,#8872);
#6455=LINE('',#35870,#8873);
#6456=LINE('',#35872,#8874);
#6457=LINE('',#35873,#8875);
#6458=LINE('',#35876,#8876);
#6459=LINE('',#35878,#8877);
#6460=LINE('',#35879,#8878);
#6461=LINE('',#35881,#8879);
#6462=LINE('',#35882,#8880);
#6463=LINE('',#35885,#8881);
#6464=LINE('',#35886,#8882);
#6465=LINE('',#35889,#8883);
#6466=LINE('',#35890,#8884);
#6467=LINE('',#35893,#8885);
#6468=LINE('',#35894,#8886);
#6469=LINE('',#35895,#8887);
#6470=LINE('',#35897,#8888);
#6471=LINE('',#35900,#8889);
#6472=LINE('',#35901,#8890);
#6473=LINE('',#35903,#8891);
#6474=LINE('',#35904,#8892);
#6475=LINE('',#35907,#8893);
#6476=LINE('',#35909,#8894);
#6477=LINE('',#35910,#8895);
#6478=LINE('',#35912,#8896);
#6479=LINE('',#35913,#8897);
#6480=LINE('',#35916,#8898);
#6481=LINE('',#35918,#8899);
#6482=LINE('',#35919,#8900);
#6483=LINE('',#35921,#8901);
#6484=LINE('',#35922,#8902);
#6485=LINE('',#35924,#8903);
#6486=LINE('',#35926,#8904);
#6487=LINE('',#35927,#8905);
#6488=LINE('',#35930,#8906);
#6489=LINE('',#35932,#8907);
#6490=LINE('',#35934,#8908);
#6491=LINE('',#35936,#8909);
#6492=LINE('',#35938,#8910);
#6493=LINE('',#35940,#8911);
#6494=LINE('',#35942,#8912);
#6495=LINE('',#35944,#8913);
#6496=LINE('',#35946,#8914);
#6497=LINE('',#35948,#8915);
#6498=LINE('',#35950,#8916);
#6499=LINE('',#35952,#8917);
#6500=LINE('',#35954,#8918);
#6501=LINE('',#35956,#8919);
#6502=VECTOR('',#23347,0.2413);
#6503=VECTOR('',#23354,0.2413);
#6504=VECTOR('',#23361,0.500000000000001);
#6505=VECTOR('',#23368,0.2413);
#6506=VECTOR('',#23375,0.2413);
#6507=VECTOR('',#23382,1.25);
#6508=VECTOR('',#23389,0.5);
#6509=VECTOR('',#23396,0.2413);
#6510=VECTOR('',#23403,0.2413);
#6511=VECTOR('',#23410,1.25);
#6512=VECTOR('',#23417,0.5);
#6513=VECTOR('',#23424,0.2413);
#6514=VECTOR('',#23431,0.2413);
#6515=VECTOR('',#23438,1.25);
#6516=VECTOR('',#23445,0.2413);
#6517=VECTOR('',#23452,0.2413);
#6518=VECTOR('',#23459,0.2413);
#6519=VECTOR('',#23466,0.2413);
#6520=VECTOR('',#23473,0.5);
#6521=VECTOR('',#23480,0.5);
#6522=VECTOR('',#23487,0.2413);
#6523=VECTOR('',#23494,0.2413);
#6524=VECTOR('',#23501,0.2413);
#6525=VECTOR('',#23508,0.2413);
#6526=VECTOR('',#23515,0.2413);
#6527=VECTOR('',#23522,0.2413);
#6528=VECTOR('',#23529,0.2413);
#6529=VECTOR('',#23536,1.25);
#6530=VECTOR('',#23543,0.2413);
#6531=VECTOR('',#23550,0.5);
#6532=VECTOR('',#23557,0.241299999999999);
#6533=VECTOR('',#23564,0.2413);
#6534=VECTOR('',#23569,10.);
#6535=VECTOR('',#23570,10.);
#6536=VECTOR('',#23571,10.);
#6537=VECTOR('',#23572,10.);
#6538=VECTOR('',#23579,10.);
#6539=VECTOR('',#23582,10.);
#6540=VECTOR('',#23583,10.);
#6541=VECTOR('',#23584,10.);
#6542=VECTOR('',#23591,10.);
#6543=VECTOR('',#23594,10.);
#6544=VECTOR('',#23595,10.);
#6545=VECTOR('',#23596,10.);
#6546=VECTOR('',#23603,10.);
#6547=VECTOR('',#23606,10.);
#6548=VECTOR('',#23607,10.);
#6549=VECTOR('',#23608,10.);
#6550=VECTOR('',#23625,10.);
#6551=VECTOR('',#23626,10.);
#6552=VECTOR('',#23627,0.1);
#6553=VECTOR('',#23628,10.);
#6554=VECTOR('',#23629,0.1);
#6555=VECTOR('',#23636,0.1);
#6556=VECTOR('',#23639,10.);
#6557=VECTOR('',#23640,10.);
#6558=VECTOR('',#23641,10.);
#6559=VECTOR('',#23642,10.);
#6560=VECTOR('',#23645,10.);
#6561=VECTOR('',#23646,10.);
#6562=VECTOR('',#23647,10.);
#6563=VECTOR('',#23648,10.);
#6564=VECTOR('',#23649,10.);
#6565=VECTOR('',#23650,10.);
#6566=VECTOR('',#23651,10.);
#6567=VECTOR('',#23652,10.);
#6568=VECTOR('',#23655,0.1);
#6569=VECTOR('',#23658,10.);
#6570=VECTOR('',#23659,10.);
#6571=VECTOR('',#23660,10.);
#6572=VECTOR('',#23661,10.);
#6573=VECTOR('',#23664,10.);
#6574=VECTOR('',#23665,10.);
#6575=VECTOR('',#23666,10.);
#6576=VECTOR('',#23669,10.);
#6577=VECTOR('',#23670,10.);
#6578=VECTOR('',#23673,10.);
#6579=VECTOR('',#23674,10.);
#6580=VECTOR('',#23677,10.);
#6581=VECTOR('',#23678,10.);
#6582=VECTOR('',#23681,10.);
#6583=VECTOR('',#23682,10.);
#6584=VECTOR('',#23685,10.);
#6585=VECTOR('',#23686,10.);
#6586=VECTOR('',#23689,10.);
#6587=VECTOR('',#23690,10.);
#6588=VECTOR('',#23693,10.);
#6589=VECTOR('',#23698,10.);
#6590=VECTOR('',#23701,10.);
#6591=VECTOR('',#23702,10.);
#6592=VECTOR('',#23703,10.);
#6593=VECTOR('',#23706,10.);
#6594=VECTOR('',#23707,10.);
#6595=VECTOR('',#23708,10.);
#6596=VECTOR('',#23709,10.);
#6597=VECTOR('',#23710,10.);
#6598=VECTOR('',#23711,10.);
#6599=VECTOR('',#23712,10.);
#6600=VECTOR('',#23715,10.);
#6601=VECTOR('',#23716,10.);
#6602=VECTOR('',#23717,10.);
#6603=VECTOR('',#23718,10.);
#6604=VECTOR('',#23719,10.);
#6605=VECTOR('',#23722,10.);
#6606=VECTOR('',#23723,10.);
#6607=VECTOR('',#23724,10.);
#6608=VECTOR('',#23725,10.);
#6609=VECTOR('',#23726,10.);
#6610=VECTOR('',#23729,10.);
#6611=VECTOR('',#23730,10.);
#6612=VECTOR('',#23731,10.);
#6613=VECTOR('',#23734,10.);
#6614=VECTOR('',#23735,10.);
#6615=VECTOR('',#23738,10.);
#6616=VECTOR('',#23739,10.);
#6617=VECTOR('',#23742,10.);
#6618=VECTOR('',#23745,10.);
#6619=VECTOR('',#23746,10.);
#6620=VECTOR('',#23747,10.);
#6621=VECTOR('',#23750,10.);
#6622=VECTOR('',#23751,10.);
#6623=VECTOR('',#23754,10.);
#6624=VECTOR('',#23755,10.);
#6625=VECTOR('',#23758,10.);
#6626=VECTOR('',#23759,10.);
#6627=VECTOR('',#23760,10.);
#6628=VECTOR('',#23763,10.);
#6629=VECTOR('',#23764,10.);
#6630=VECTOR('',#23765,10.);
#6631=VECTOR('',#23768,10.);
#6632=VECTOR('',#23769,10.);
#6633=VECTOR('',#23770,10.);
#6634=VECTOR('',#23773,10.);
#6635=VECTOR('',#23774,10.);
#6636=VECTOR('',#23775,10.);
#6637=VECTOR('',#23780,10.);
#6638=VECTOR('',#23785,10.);
#6639=VECTOR('',#23786,10.);
#6640=VECTOR('',#23787,10.);
#6641=VECTOR('',#23792,10.);
#6642=VECTOR('',#23797,10.);
#6643=VECTOR('',#23798,10.);
#6644=VECTOR('',#23799,10.);
#6645=VECTOR('',#23802,10.);
#6646=VECTOR('',#23803,10.);
#6647=VECTOR('',#23804,10.);
#6648=VECTOR('',#23807,10.);
#6649=VECTOR('',#23808,10.);
#6650=VECTOR('',#23809,10.);
#6651=VECTOR('',#23812,10.);
#6652=VECTOR('',#23813,10.);
#6653=VECTOR('',#23814,10.);
#6654=VECTOR('',#23817,10.);
#6655=VECTOR('',#23818,10.);
#6656=VECTOR('',#23821,10.);
#6657=VECTOR('',#23822,10.);
#6658=VECTOR('',#23823,10.);
#6659=VECTOR('',#23824,10.);
#6660=VECTOR('',#23827,10.);
#6661=VECTOR('',#23828,10.);
#6662=VECTOR('',#23829,10.);
#6663=VECTOR('',#23832,10.);
#6664=VECTOR('',#23833,10.);
#6665=VECTOR('',#23834,10.);
#6666=VECTOR('',#23837,10.);
#6667=VECTOR('',#23838,10.);
#6668=VECTOR('',#23839,10.);
#6669=VECTOR('',#23844,10.);
#6670=VECTOR('',#23849,10.);
#6671=VECTOR('',#23850,10.);
#6672=VECTOR('',#23851,10.);
#6673=VECTOR('',#23856,10.);
#6674=VECTOR('',#23861,10.);
#6675=VECTOR('',#23862,10.);
#6676=VECTOR('',#23863,10.);
#6677=VECTOR('',#23866,10.);
#6678=VECTOR('',#23867,10.);
#6679=VECTOR('',#23868,10.);
#6680=VECTOR('',#23871,10.);
#6681=VECTOR('',#23872,10.);
#6682=VECTOR('',#23873,10.);
#6683=VECTOR('',#23876,10.);
#6684=VECTOR('',#23877,10.);
#6685=VECTOR('',#23880,10.);
#6686=VECTOR('',#23881,10.);
#6687=VECTOR('',#23882,10.);
#6688=VECTOR('',#23885,10.);
#6689=VECTOR('',#23888,10.);
#6690=VECTOR('',#23891,10.);
#6691=VECTOR('',#23900,10.);
#6692=VECTOR('',#23903,10.);
#6693=VECTOR('',#23906,10.);
#6694=VECTOR('',#23907,10.);
#6695=VECTOR('',#23908,10.);
#6696=VECTOR('',#23913,10.);
#6697=VECTOR('',#23918,10.);
#6698=VECTOR('',#23919,10.);
#6699=VECTOR('',#23920,10.);
#6700=VECTOR('',#23923,10.);
#6701=VECTOR('',#23924,10.);
#6702=VECTOR('',#23925,10.);
#6703=VECTOR('',#23928,10.);
#6704=VECTOR('',#23929,10.);
#6705=VECTOR('',#23930,10.);
#6706=VECTOR('',#23933,10.);
#6707=VECTOR('',#23934,10.);
#6708=VECTOR('',#23935,10.);
#6709=VECTOR('',#23938,10.);
#6710=VECTOR('',#23939,10.);
#6711=VECTOR('',#23940,10.);
#6712=VECTOR('',#23943,10.);
#6713=VECTOR('',#23944,10.);
#6714=VECTOR('',#23945,10.);
#6715=VECTOR('',#23948,10.);
#6716=VECTOR('',#23949,10.);
#6717=VECTOR('',#23950,10.);
#6718=VECTOR('',#23953,10.);
#6719=VECTOR('',#23954,10.);
#6720=VECTOR('',#23955,10.);
#6721=VECTOR('',#23958,10.);
#6722=VECTOR('',#23959,10.);
#6723=VECTOR('',#23960,10.);
#6724=VECTOR('',#23963,10.);
#6725=VECTOR('',#23964,10.);
#6726=VECTOR('',#23965,10.);
#6727=VECTOR('',#23968,10.);
#6728=VECTOR('',#23969,10.);
#6729=VECTOR('',#23970,10.);
#6730=VECTOR('',#23973,10.);
#6731=VECTOR('',#23974,10.);
#6732=VECTOR('',#23975,10.);
#6733=VECTOR('',#23978,10.);
#6734=VECTOR('',#23979,10.);
#6735=VECTOR('',#23980,10.);
#6736=VECTOR('',#23983,10.);
#6737=VECTOR('',#23984,10.);
#6738=VECTOR('',#23985,10.);
#6739=VECTOR('',#23988,10.);
#6740=VECTOR('',#23989,10.);
#6741=VECTOR('',#23996,10.);
#6742=VECTOR('',#23997,10.);
#6743=VECTOR('',#23998,10.);
#6744=VECTOR('',#23999,10.);
#6745=VECTOR('',#24002,10.);
#6746=VECTOR('',#24003,10.);
#6747=VECTOR('',#24004,10.);
#6748=VECTOR('',#24007,10.);
#6749=VECTOR('',#24008,10.);
#6750=VECTOR('',#24009,10.);
#6751=VECTOR('',#24012,10.);
#6752=VECTOR('',#24013,10.);
#6753=VECTOR('',#24014,10.);
#6754=VECTOR('',#24017,10.);
#6755=VECTOR('',#24018,10.);
#6756=VECTOR('',#24019,10.);
#6757=VECTOR('',#24022,10.);
#6758=VECTOR('',#24023,10.);
#6759=VECTOR('',#24024,10.);
#6760=VECTOR('',#24027,10.);
#6761=VECTOR('',#24028,10.);
#6762=VECTOR('',#24029,10.);
#6763=VECTOR('',#24032,10.);
#6764=VECTOR('',#24033,10.);
#6765=VECTOR('',#24034,10.);
#6766=VECTOR('',#24037,10.);
#6767=VECTOR('',#24038,10.);
#6768=VECTOR('',#24039,10.);
#6769=VECTOR('',#24042,10.);
#6770=VECTOR('',#24043,10.);
#6771=VECTOR('',#24044,10.);
#6772=VECTOR('',#24047,10.);
#6773=VECTOR('',#24048,10.);
#6774=VECTOR('',#24049,10.);
#6775=VECTOR('',#24052,10.);
#6776=VECTOR('',#24053,10.);
#6777=VECTOR('',#24054,10.);
#6778=VECTOR('',#24057,10.);
#6779=VECTOR('',#24058,10.);
#6780=VECTOR('',#24059,10.);
#6781=VECTOR('',#24062,10.);
#6782=VECTOR('',#24063,10.);
#6783=VECTOR('',#24064,10.);
#6784=VECTOR('',#24069,10.);
#6785=VECTOR('',#24074,10.);
#6786=VECTOR('',#24075,10.);
#6787=VECTOR('',#24076,10.);
#6788=VECTOR('',#24081,10.);
#6789=VECTOR('',#24086,10.);
#6790=VECTOR('',#24087,10.);
#6791=VECTOR('',#24094,10.);
#6792=VECTOR('',#24095,10.);
#6793=VECTOR('',#24096,10.);
#6794=VECTOR('',#24097,10.);
#6795=VECTOR('',#24100,10.);
#6796=VECTOR('',#24101,10.);
#6797=VECTOR('',#24102,10.);
#6798=VECTOR('',#24105,10.);
#6799=VECTOR('',#24106,10.);
#6800=VECTOR('',#24107,10.);
#6801=VECTOR('',#24110,10.);
#6802=VECTOR('',#24111,10.);
#6803=VECTOR('',#24112,10.);
#6804=VECTOR('',#24115,10.);
#6805=VECTOR('',#24116,10.);
#6806=VECTOR('',#24117,10.);
#6807=VECTOR('',#24120,10.);
#6808=VECTOR('',#24121,10.);
#6809=VECTOR('',#24122,10.);
#6810=VECTOR('',#24125,10.);
#6811=VECTOR('',#24126,10.);
#6812=VECTOR('',#24127,10.);
#6813=VECTOR('',#24130,10.);
#6814=VECTOR('',#24131,10.);
#6815=VECTOR('',#24140,1000.);
#6816=VECTOR('',#24141,1000.);
#6817=VECTOR('',#24142,1000.);
#6818=VECTOR('',#24143,1000.);
#6819=VECTOR('',#24146,1000.);
#6820=VECTOR('',#24147,1000.);
#6821=VECTOR('',#24148,1000.);
#6822=VECTOR('',#24151,1000.);
#6823=VECTOR('',#24152,1000.);
#6824=VECTOR('',#24153,1000.);
#6825=VECTOR('',#24156,1000.);
#6826=VECTOR('',#24157,1000.);
#6827=VECTOR('',#24166,0.45);
#6828=VECTOR('',#24171,1000.);
#6829=VECTOR('',#24172,1000.);
#6830=VECTOR('',#24173,1000.);
#6831=VECTOR('',#24174,1000.);
#6832=VECTOR('',#24177,1000.);
#6833=VECTOR('',#24178,1000.);
#6834=VECTOR('',#24179,1000.);
#6835=VECTOR('',#24182,1000.);
#6836=VECTOR('',#24183,1000.);
#6837=VECTOR('',#24184,1000.);
#6838=VECTOR('',#24187,1000.);
#6839=VECTOR('',#24188,1000.);
#6840=VECTOR('',#24195,1000.);
#6841=VECTOR('',#24196,1000.);
#6842=VECTOR('',#24197,1000.);
#6843=VECTOR('',#24198,1000.);
#6844=VECTOR('',#24201,1000.);
#6845=VECTOR('',#24202,1000.);
#6846=VECTOR('',#24203,1000.);
#6847=VECTOR('',#24206,1000.);
#6848=VECTOR('',#24207,1000.);
#6849=VECTOR('',#24208,1000.);
#6850=VECTOR('',#24211,1000.);
#6851=VECTOR('',#24212,1000.);
#6852=VECTOR('',#24219,1000.);
#6853=VECTOR('',#24220,1000.);
#6854=VECTOR('',#24221,1000.);
#6855=VECTOR('',#24222,1000.);
#6856=VECTOR('',#24225,1000.);
#6857=VECTOR('',#24226,1000.);
#6858=VECTOR('',#24227,1000.);
#6859=VECTOR('',#24230,1000.);
#6860=VECTOR('',#24231,1000.);
#6861=VECTOR('',#24232,1000.);
#6862=VECTOR('',#24235,1000.);
#6863=VECTOR('',#24236,1000.);
#6864=VECTOR('',#24243,1000.);
#6865=VECTOR('',#24244,1000.);
#6866=VECTOR('',#24245,1000.);
#6867=VECTOR('',#24246,1000.);
#6868=VECTOR('',#24247,1000.);
#6869=VECTOR('',#24248,1000.);
#6870=VECTOR('',#24249,1000.);
#6871=VECTOR('',#24250,1000.);
#6872=VECTOR('',#24253,1000.);
#6873=VECTOR('',#24254,1000.);
#6874=VECTOR('',#24255,1000.);
#6875=VECTOR('',#24256,1000.);
#6876=VECTOR('',#24257,1000.);
#6877=VECTOR('',#24258,1000.);
#6878=VECTOR('',#24259,1000.);
#6879=VECTOR('',#24260,1000.);
#6880=VECTOR('',#24261,1000.);
#6881=VECTOR('',#24262,1000.);
#6882=VECTOR('',#24263,1000.);
#6883=VECTOR('',#24264,1000.);
#6884=VECTOR('',#24265,1000.);
#6885=VECTOR('',#24266,1000.);
#6886=VECTOR('',#24267,1000.);
#6887=VECTOR('',#24270,1000.);
#6888=VECTOR('',#24271,1000.);
#6889=VECTOR('',#24272,1000.);
#6890=VECTOR('',#24273,1000.);
#6891=VECTOR('',#24274,1000.);
#6892=VECTOR('',#24275,1000.);
#6893=VECTOR('',#24276,1000.);
#6894=VECTOR('',#24279,1000.);
#6895=VECTOR('',#24280,1000.);
#6896=VECTOR('',#24281,1000.);
#6897=VECTOR('',#24282,1000.);
#6898=VECTOR('',#24283,1000.);
#6899=VECTOR('',#24284,1000.);
#6900=VECTOR('',#24285,1000.);
#6901=VECTOR('',#24286,1000.);
#6902=VECTOR('',#24287,1000.);
#6903=VECTOR('',#24288,1000.);
#6904=VECTOR('',#24289,1000.);
#6905=VECTOR('',#24290,1000.);
#6906=VECTOR('',#24291,1000.);
#6907=VECTOR('',#24292,1000.);
#6908=VECTOR('',#24295,1000.);
#6909=VECTOR('',#24296,1000.);
#6910=VECTOR('',#24297,1000.);
#6911=VECTOR('',#24298,1000.);
#6912=VECTOR('',#24299,1000.);
#6913=VECTOR('',#24300,1000.);
#6914=VECTOR('',#24301,1000.);
#6915=VECTOR('',#24302,1000.);
#6916=VECTOR('',#24303,1000.);
#6917=VECTOR('',#24304,1000.);
#6918=VECTOR('',#24305,1000.);
#6919=VECTOR('',#24306,1000.);
#6920=VECTOR('',#24307,1000.);
#6921=VECTOR('',#24308,1000.);
#6922=VECTOR('',#24309,1000.);
#6923=VECTOR('',#24310,1000.);
#6924=VECTOR('',#24311,1000.);
#6925=VECTOR('',#24312,1000.);
#6926=VECTOR('',#24313,1000.);
#6927=VECTOR('',#24314,1000.);
#6928=VECTOR('',#24315,1000.);
#6929=VECTOR('',#24316,1000.);
#6930=VECTOR('',#24317,1000.);
#6931=VECTOR('',#24318,1000.);
#6932=VECTOR('',#24319,1000.);
#6933=VECTOR('',#24320,1000.);
#6934=VECTOR('',#24321,1000.);
#6935=VECTOR('',#24322,1000.);
#6936=VECTOR('',#24323,1000.);
#6937=VECTOR('',#24324,1000.);
#6938=VECTOR('',#24325,1000.);
#6939=VECTOR('',#24326,1000.);
#6940=VECTOR('',#24327,1000.);
#6941=VECTOR('',#24328,1000.);
#6942=VECTOR('',#24329,1000.);
#6943=VECTOR('',#24330,1000.);
#6944=VECTOR('',#24331,1000.);
#6945=VECTOR('',#24332,1000.);
#6946=VECTOR('',#24333,1000.);
#6947=VECTOR('',#24334,1000.);
#6948=VECTOR('',#24335,1000.);
#6949=VECTOR('',#24336,1000.);
#6950=VECTOR('',#24337,1000.);
#6951=VECTOR('',#24338,1000.);
#6952=VECTOR('',#24339,1000.);
#6953=VECTOR('',#24340,1000.);
#6954=VECTOR('',#24341,1000.);
#6955=VECTOR('',#24342,1000.);
#6956=VECTOR('',#24343,1000.);
#6957=VECTOR('',#24344,1000.);
#6958=VECTOR('',#24345,1000.);
#6959=VECTOR('',#24346,1000.);
#6960=VECTOR('',#24347,1000.);
#6961=VECTOR('',#24348,1000.);
#6962=VECTOR('',#24349,1000.);
#6963=VECTOR('',#24350,1000.);
#6964=VECTOR('',#24351,1000.);
#6965=VECTOR('',#24352,1000.);
#6966=VECTOR('',#24353,1000.);
#6967=VECTOR('',#24354,1000.);
#6968=VECTOR('',#24355,1000.);
#6969=VECTOR('',#24356,1000.);
#6970=VECTOR('',#24357,1000.);
#6971=VECTOR('',#24358,1000.);
#6972=VECTOR('',#24361,1000.);
#6973=VECTOR('',#24362,1000.);
#6974=VECTOR('',#24363,1000.);
#6975=VECTOR('',#24364,1000.);
#6976=VECTOR('',#24365,1000.);
#6977=VECTOR('',#24366,1000.);
#6978=VECTOR('',#24367,1000.);
#6979=VECTOR('',#24368,1000.);
#6980=VECTOR('',#24369,1000.);
#6981=VECTOR('',#24370,1000.);
#6982=VECTOR('',#24371,1000.);
#6983=VECTOR('',#24372,1000.);
#6984=VECTOR('',#24373,1000.);
#6985=VECTOR('',#24374,1000.);
#6986=VECTOR('',#24375,1000.);
#6987=VECTOR('',#24376,1000.);
#6988=VECTOR('',#24377,1000.);
#6989=VECTOR('',#24378,1000.);
#6990=VECTOR('',#24379,1000.);
#6991=VECTOR('',#24380,1000.);
#6992=VECTOR('',#24381,1000.);
#6993=VECTOR('',#24384,1000.);
#6994=VECTOR('',#24385,1000.);
#6995=VECTOR('',#24386,1000.);
#6996=VECTOR('',#24389,1000.);
#6997=VECTOR('',#24390,1000.);
#6998=VECTOR('',#24393,1000.);
#6999=VECTOR('',#24394,1000.);
#7000=VECTOR('',#24397,1000.);
#7001=VECTOR('',#24402,1000.);
#7002=VECTOR('',#24403,1000.);
#7003=VECTOR('',#24404,1000.);
#7004=VECTOR('',#24407,1000.);
#7005=VECTOR('',#24408,1000.);
#7006=VECTOR('',#24411,1000.);
#7007=VECTOR('',#24412,1000.);
#7008=VECTOR('',#24415,1000.);
#7009=VECTOR('',#24420,1000.);
#7010=VECTOR('',#24421,1000.);
#7011=VECTOR('',#24422,1000.);
#7012=VECTOR('',#24425,1000.);
#7013=VECTOR('',#24426,1000.);
#7014=VECTOR('',#24429,1000.);
#7015=VECTOR('',#24430,1000.);
#7016=VECTOR('',#24433,1000.);
#7017=VECTOR('',#24438,1000.);
#7018=VECTOR('',#24439,1000.);
#7019=VECTOR('',#24440,1000.);
#7020=VECTOR('',#24443,1000.);
#7021=VECTOR('',#24444,1000.);
#7022=VECTOR('',#24447,1000.);
#7023=VECTOR('',#24448,1000.);
#7024=VECTOR('',#24451,1000.);
#7025=VECTOR('',#24456,1000.);
#7026=VECTOR('',#24457,1000.);
#7027=VECTOR('',#24458,1000.);
#7028=VECTOR('',#24461,1000.);
#7029=VECTOR('',#24462,1000.);
#7030=VECTOR('',#24465,1000.);
#7031=VECTOR('',#24466,1000.);
#7032=VECTOR('',#24469,1000.);
#7033=VECTOR('',#24474,1000.);
#7034=VECTOR('',#24475,1000.);
#7035=VECTOR('',#24476,1000.);
#7036=VECTOR('',#24479,1000.);
#7037=VECTOR('',#24480,1000.);
#7038=VECTOR('',#24483,1000.);
#7039=VECTOR('',#24484,1000.);
#7040=VECTOR('',#24487,1000.);
#7041=VECTOR('',#24492,1000.);
#7042=VECTOR('',#24493,1000.);
#7043=VECTOR('',#24494,1000.);
#7044=VECTOR('',#24497,1000.);
#7045=VECTOR('',#24498,1000.);
#7046=VECTOR('',#24501,1000.);
#7047=VECTOR('',#24502,1000.);
#7048=VECTOR('',#24505,1000.);
#7049=VECTOR('',#24510,1000.);
#7050=VECTOR('',#24511,1000.);
#7051=VECTOR('',#24512,1000.);
#7052=VECTOR('',#24515,1000.);
#7053=VECTOR('',#24516,1000.);
#7054=VECTOR('',#24519,1000.);
#7055=VECTOR('',#24520,1000.);
#7056=VECTOR('',#24523,1000.);
#7057=VECTOR('',#24528,1000.);
#7058=VECTOR('',#24529,1000.);
#7059=VECTOR('',#24530,1000.);
#7060=VECTOR('',#24533,1000.);
#7061=VECTOR('',#24534,1000.);
#7062=VECTOR('',#24537,1000.);
#7063=VECTOR('',#24538,1000.);
#7064=VECTOR('',#24541,1000.);
#7065=VECTOR('',#24546,1000.);
#7066=VECTOR('',#24547,1000.);
#7067=VECTOR('',#24548,1000.);
#7068=VECTOR('',#24551,1000.);
#7069=VECTOR('',#24552,1000.);
#7070=VECTOR('',#24555,1000.);
#7071=VECTOR('',#24556,1000.);
#7072=VECTOR('',#24559,1000.);
#7073=VECTOR('',#24564,1000.);
#7074=VECTOR('',#24565,1000.);
#7075=VECTOR('',#24566,1000.);
#7076=VECTOR('',#24569,1000.);
#7077=VECTOR('',#24570,1000.);
#7078=VECTOR('',#24573,1000.);
#7079=VECTOR('',#24574,1000.);
#7080=VECTOR('',#24577,1000.);
#7081=VECTOR('',#24582,1000.);
#7082=VECTOR('',#24583,1000.);
#7083=VECTOR('',#24584,1000.);
#7084=VECTOR('',#24587,1000.);
#7085=VECTOR('',#24588,1000.);
#7086=VECTOR('',#24591,1000.);
#7087=VECTOR('',#24592,1000.);
#7088=VECTOR('',#24595,1000.);
#7089=VECTOR('',#24600,1000.);
#7090=VECTOR('',#24601,1000.);
#7091=VECTOR('',#24602,1000.);
#7092=VECTOR('',#24605,1000.);
#7093=VECTOR('',#24606,1000.);
#7094=VECTOR('',#24609,1000.);
#7095=VECTOR('',#24610,1000.);
#7096=VECTOR('',#24613,1000.);
#7097=VECTOR('',#24618,1000.);
#7098=VECTOR('',#24619,1000.);
#7099=VECTOR('',#24620,1000.);
#7100=VECTOR('',#24623,1000.);
#7101=VECTOR('',#24624,1000.);
#7102=VECTOR('',#24627,1000.);
#7103=VECTOR('',#24628,1000.);
#7104=VECTOR('',#24631,1000.);
#7105=VECTOR('',#24636,1000.);
#7106=VECTOR('',#24637,1000.);
#7107=VECTOR('',#24638,1000.);
#7108=VECTOR('',#24641,1000.);
#7109=VECTOR('',#24642,1000.);
#7110=VECTOR('',#24645,1000.);
#7111=VECTOR('',#24646,1000.);
#7112=VECTOR('',#24649,1000.);
#7113=VECTOR('',#24654,1000.);
#7114=VECTOR('',#24655,1000.);
#7115=VECTOR('',#24656,1000.);
#7116=VECTOR('',#24659,1000.);
#7117=VECTOR('',#24660,1000.);
#7118=VECTOR('',#24663,1000.);
#7119=VECTOR('',#24664,1000.);
#7120=VECTOR('',#24667,1000.);
#7121=VECTOR('',#24672,1000.);
#7122=VECTOR('',#24673,1000.);
#7123=VECTOR('',#24676,1000.);
#7124=VECTOR('',#24681,1000.);
#7125=VECTOR('',#24682,1000.);
#7126=VECTOR('',#24685,1000.);
#7127=VECTOR('',#24690,1000.);
#7128=VECTOR('',#24691,1000.);
#7129=VECTOR('',#24694,1000.);
#7130=VECTOR('',#24695,1000.);
#7131=VECTOR('',#24698,1000.);
#7132=VECTOR('',#24703,1000.);
#7133=VECTOR('',#24704,1000.);
#7134=VECTOR('',#24707,1000.);
#7135=VECTOR('',#24708,1000.);
#7136=VECTOR('',#24711,1000.);
#7137=VECTOR('',#24716,1000.);
#7138=VECTOR('',#24717,1000.);
#7139=VECTOR('',#24720,1000.);
#7140=VECTOR('',#24721,1000.);
#7141=VECTOR('',#24724,1000.);
#7142=VECTOR('',#24729,1000.);
#7143=VECTOR('',#24730,1000.);
#7144=VECTOR('',#24733,1000.);
#7145=VECTOR('',#24738,1000.);
#7146=VECTOR('',#24739,1000.);
#7147=VECTOR('',#24742,1000.);
#7148=VECTOR('',#24743,1000.);
#7149=VECTOR('',#24746,1000.);
#7150=VECTOR('',#24751,1000.);
#7151=VECTOR('',#24752,1000.);
#7152=VECTOR('',#24755,1000.);
#7153=VECTOR('',#24756,1000.);
#7154=VECTOR('',#24759,1000.);
#7155=VECTOR('',#24764,1000.);
#7156=VECTOR('',#24765,1000.);
#7157=VECTOR('',#24766,1000.);
#7158=VECTOR('',#24767,1000.);
#7159=VECTOR('',#24770,1000.);
#7160=VECTOR('',#24771,1000.);
#7161=VECTOR('',#24772,1000.);
#7162=VECTOR('',#24775,1000.);
#7163=VECTOR('',#24776,1000.);
#7164=VECTOR('',#24777,1000.);
#7165=VECTOR('',#24780,1000.);
#7166=VECTOR('',#24781,1000.);
#7167=VECTOR('',#24782,1000.);
#7168=VECTOR('',#24785,1000.);
#7169=VECTOR('',#24786,1000.);
#7170=VECTOR('',#24793,1000.);
#7171=VECTOR('',#24794,1000.);
#7172=VECTOR('',#24795,1000.);
#7173=VECTOR('',#24796,1000.);
#7174=VECTOR('',#24799,1000.);
#7175=VECTOR('',#24800,1000.);
#7176=VECTOR('',#24801,1000.);
#7177=VECTOR('',#24804,1000.);
#7178=VECTOR('',#24805,1000.);
#7179=VECTOR('',#24806,1000.);
#7180=VECTOR('',#24809,1000.);
#7181=VECTOR('',#24810,1000.);
#7182=VECTOR('',#24817,1000.);
#7183=VECTOR('',#24818,1000.);
#7184=VECTOR('',#24819,1000.);
#7185=VECTOR('',#24820,1000.);
#7186=VECTOR('',#24823,1000.);
#7187=VECTOR('',#24824,1000.);
#7188=VECTOR('',#24825,1000.);
#7189=VECTOR('',#24828,1000.);
#7190=VECTOR('',#24829,1000.);
#7191=VECTOR('',#24830,1000.);
#7192=VECTOR('',#24833,1000.);
#7193=VECTOR('',#24834,1000.);
#7194=VECTOR('',#24841,1000.);
#7195=VECTOR('',#24842,1000.);
#7196=VECTOR('',#24843,1000.);
#7197=VECTOR('',#24844,1000.);
#7198=VECTOR('',#24847,1000.);
#7199=VECTOR('',#24848,1000.);
#7200=VECTOR('',#24849,1000.);
#7201=VECTOR('',#24852,1000.);
#7202=VECTOR('',#24853,1000.);
#7203=VECTOR('',#24854,1000.);
#7204=VECTOR('',#24857,1000.);
#7205=VECTOR('',#24858,1000.);
#7206=VECTOR('',#24865,1000.);
#7207=VECTOR('',#24866,1000.);
#7208=VECTOR('',#24867,1000.);
#7209=VECTOR('',#24868,1000.);
#7210=VECTOR('',#24871,1000.);
#7211=VECTOR('',#24872,1000.);
#7212=VECTOR('',#24873,1000.);
#7213=VECTOR('',#24876,1000.);
#7214=VECTOR('',#24877,1000.);
#7215=VECTOR('',#24878,1000.);
#7216=VECTOR('',#24881,1000.);
#7217=VECTOR('',#24882,1000.);
#7218=VECTOR('',#24889,1000.);
#7219=VECTOR('',#24890,1000.);
#7220=VECTOR('',#24891,1000.);
#7221=VECTOR('',#24892,1000.);
#7222=VECTOR('',#24895,1000.);
#7223=VECTOR('',#24896,1000.);
#7224=VECTOR('',#24897,1000.);
#7225=VECTOR('',#24900,1000.);
#7226=VECTOR('',#24901,1000.);
#7227=VECTOR('',#24902,1000.);
#7228=VECTOR('',#24905,1000.);
#7229=VECTOR('',#24906,1000.);
#7230=VECTOR('',#24913,1000.);
#7231=VECTOR('',#24914,1000.);
#7232=VECTOR('',#24915,1000.);
#7233=VECTOR('',#24916,1000.);
#7234=VECTOR('',#24919,1000.);
#7235=VECTOR('',#24920,1000.);
#7236=VECTOR('',#24921,1000.);
#7237=VECTOR('',#24924,1000.);
#7238=VECTOR('',#24925,1000.);
#7239=VECTOR('',#24926,1000.);
#7240=VECTOR('',#24929,1000.);
#7241=VECTOR('',#24930,1000.);
#7242=VECTOR('',#24937,1000.);
#7243=VECTOR('',#24938,1000.);
#7244=VECTOR('',#24939,1000.);
#7245=VECTOR('',#24940,1000.);
#7246=VECTOR('',#24943,1000.);
#7247=VECTOR('',#24944,1000.);
#7248=VECTOR('',#24945,1000.);
#7249=VECTOR('',#24948,1000.);
#7250=VECTOR('',#24949,1000.);
#7251=VECTOR('',#24950,1000.);
#7252=VECTOR('',#24953,1000.);
#7253=VECTOR('',#24954,1000.);
#7254=VECTOR('',#24961,1000.);
#7255=VECTOR('',#24962,1000.);
#7256=VECTOR('',#24963,1000.);
#7257=VECTOR('',#24964,1000.);
#7258=VECTOR('',#24967,1000.);
#7259=VECTOR('',#24968,1000.);
#7260=VECTOR('',#24969,1000.);
#7261=VECTOR('',#24972,1000.);
#7262=VECTOR('',#24973,1000.);
#7263=VECTOR('',#24974,1000.);
#7264=VECTOR('',#24977,1000.);
#7265=VECTOR('',#24978,1000.);
#7266=VECTOR('',#24985,1000.);
#7267=VECTOR('',#24986,1000.);
#7268=VECTOR('',#24987,1000.);
#7269=VECTOR('',#24988,1000.);
#7270=VECTOR('',#24991,1000.);
#7271=VECTOR('',#24992,1000.);
#7272=VECTOR('',#24993,1000.);
#7273=VECTOR('',#24996,1000.);
#7274=VECTOR('',#24997,1000.);
#7275=VECTOR('',#24998,1000.);
#7276=VECTOR('',#25001,1000.);
#7277=VECTOR('',#25002,1000.);
#7278=VECTOR('',#25009,1000.);
#7279=VECTOR('',#25010,1000.);
#7280=VECTOR('',#25011,1000.);
#7281=VECTOR('',#25012,1000.);
#7282=VECTOR('',#25015,1000.);
#7283=VECTOR('',#25016,1000.);
#7284=VECTOR('',#25017,1000.);
#7285=VECTOR('',#25020,1000.);
#7286=VECTOR('',#25021,1000.);
#7287=VECTOR('',#25022,1000.);
#7288=VECTOR('',#25025,1000.);
#7289=VECTOR('',#25026,1000.);
#7290=VECTOR('',#25033,1000.);
#7291=VECTOR('',#25034,1000.);
#7292=VECTOR('',#25035,1000.);
#7293=VECTOR('',#25036,1000.);
#7294=VECTOR('',#25039,1000.);
#7295=VECTOR('',#25040,1000.);
#7296=VECTOR('',#25041,1000.);
#7297=VECTOR('',#25044,1000.);
#7298=VECTOR('',#25045,1000.);
#7299=VECTOR('',#25046,1000.);
#7300=VECTOR('',#25049,1000.);
#7301=VECTOR('',#25050,1000.);
#7302=VECTOR('',#25057,1000.);
#7303=VECTOR('',#25058,1000.);
#7304=VECTOR('',#25059,1000.);
#7305=VECTOR('',#25060,1000.);
#7306=VECTOR('',#25063,1000.);
#7307=VECTOR('',#25064,1000.);
#7308=VECTOR('',#25065,1000.);
#7309=VECTOR('',#25068,1000.);
#7310=VECTOR('',#25069,1000.);
#7311=VECTOR('',#25070,1000.);
#7312=VECTOR('',#25073,1000.);
#7313=VECTOR('',#25074,1000.);
#7314=VECTOR('',#25081,1000.);
#7315=VECTOR('',#25082,1000.);
#7316=VECTOR('',#25083,1000.);
#7317=VECTOR('',#25084,1000.);
#7318=VECTOR('',#25087,1000.);
#7319=VECTOR('',#25088,1000.);
#7320=VECTOR('',#25089,1000.);
#7321=VECTOR('',#25092,1000.);
#7322=VECTOR('',#25093,1000.);
#7323=VECTOR('',#25094,1000.);
#7324=VECTOR('',#25097,1000.);
#7325=VECTOR('',#25098,1000.);
#7326=VECTOR('',#25105,1000.);
#7327=VECTOR('',#25106,1000.);
#7328=VECTOR('',#25107,1000.);
#7329=VECTOR('',#25108,1000.);
#7330=VECTOR('',#25111,1000.);
#7331=VECTOR('',#25112,1000.);
#7332=VECTOR('',#25113,1000.);
#7333=VECTOR('',#25116,1000.);
#7334=VECTOR('',#25117,1000.);
#7335=VECTOR('',#25118,1000.);
#7336=VECTOR('',#25121,1000.);
#7337=VECTOR('',#25122,1000.);
#7338=VECTOR('',#25129,1000.);
#7339=VECTOR('',#25130,1000.);
#7340=VECTOR('',#25131,1000.);
#7341=VECTOR('',#25132,1000.);
#7342=VECTOR('',#25135,1000.);
#7343=VECTOR('',#25136,1000.);
#7344=VECTOR('',#25137,1000.);
#7345=VECTOR('',#25140,1000.);
#7346=VECTOR('',#25141,1000.);
#7347=VECTOR('',#25142,1000.);
#7348=VECTOR('',#25145,1000.);
#7349=VECTOR('',#25146,1000.);
#7350=VECTOR('',#25153,1000.);
#7351=VECTOR('',#25154,1000.);
#7352=VECTOR('',#25155,1000.);
#7353=VECTOR('',#25156,1000.);
#7354=VECTOR('',#25159,1000.);
#7355=VECTOR('',#25160,1000.);
#7356=VECTOR('',#25161,1000.);
#7357=VECTOR('',#25164,1000.);
#7358=VECTOR('',#25165,1000.);
#7359=VECTOR('',#25166,1000.);
#7360=VECTOR('',#25169,1000.);
#7361=VECTOR('',#25170,1000.);
#7362=VECTOR('',#25177,1000.);
#7363=VECTOR('',#25178,1000.);
#7364=VECTOR('',#25179,1000.);
#7365=VECTOR('',#25180,1000.);
#7366=VECTOR('',#25183,1000.);
#7367=VECTOR('',#25184,1000.);
#7368=VECTOR('',#25185,1000.);
#7369=VECTOR('',#25188,1000.);
#7370=VECTOR('',#25189,1000.);
#7371=VECTOR('',#25190,1000.);
#7372=VECTOR('',#25193,1000.);
#7373=VECTOR('',#25194,1000.);
#7374=VECTOR('',#25201,1000.);
#7375=VECTOR('',#25202,1000.);
#7376=VECTOR('',#25203,1000.);
#7377=VECTOR('',#25204,1000.);
#7378=VECTOR('',#25207,1000.);
#7379=VECTOR('',#25208,1000.);
#7380=VECTOR('',#25209,1000.);
#7381=VECTOR('',#25212,1000.);
#7382=VECTOR('',#25213,1000.);
#7383=VECTOR('',#25214,1000.);
#7384=VECTOR('',#25217,1000.);
#7385=VECTOR('',#25218,1000.);
#7386=VECTOR('',#25225,1000.);
#7387=VECTOR('',#25226,1000.);
#7388=VECTOR('',#25227,1000.);
#7389=VECTOR('',#25228,1000.);
#7390=VECTOR('',#25231,1000.);
#7391=VECTOR('',#25232,1000.);
#7392=VECTOR('',#25233,1000.);
#7393=VECTOR('',#25236,1000.);
#7394=VECTOR('',#25237,1000.);
#7395=VECTOR('',#25238,1000.);
#7396=VECTOR('',#25241,1000.);
#7397=VECTOR('',#25242,1000.);
#7398=VECTOR('',#25249,1000.);
#7399=VECTOR('',#25250,1000.);
#7400=VECTOR('',#25251,1000.);
#7401=VECTOR('',#25252,1000.);
#7402=VECTOR('',#25255,1000.);
#7403=VECTOR('',#25256,1000.);
#7404=VECTOR('',#25257,1000.);
#7405=VECTOR('',#25260,1000.);
#7406=VECTOR('',#25261,1000.);
#7407=VECTOR('',#25262,1000.);
#7408=VECTOR('',#25265,1000.);
#7409=VECTOR('',#25266,1000.);
#7410=VECTOR('',#25275,1.);
#7411=VECTOR('',#25276,1.);
#7412=VECTOR('',#25279,1.);
#7413=VECTOR('',#25282,1.);
#7414=VECTOR('',#25285,1.);
#7415=VECTOR('',#25288,1.);
#7416=VECTOR('',#25299,1.);
#7417=VECTOR('',#25318,1.);
#7418=VECTOR('',#25321,1.);
#7419=VECTOR('',#25322,1.);
#7420=VECTOR('',#25331,1.);
#7421=VECTOR('',#25332,1.);
#7422=VECTOR('',#25335,1.);
#7423=VECTOR('',#25336,1.);
#7424=VECTOR('',#25345,1.);
#7425=VECTOR('',#25346,1.);
#7426=VECTOR('',#25349,1.);
#7427=VECTOR('',#25352,1.);
#7428=VECTOR('',#25355,1.);
#7429=VECTOR('',#25362,1.);
#7430=VECTOR('',#25365,1.);
#7431=VECTOR('',#25372,1.);
#7432=VECTOR('',#25375,1.);
#7433=VECTOR('',#25380,1.);
#7434=VECTOR('',#25385,1.);
#7435=VECTOR('',#25392,1.);
#7436=VECTOR('',#25397,1.);
#7437=VECTOR('',#25416,1.);
#7438=VECTOR('',#25425,1.);
#7439=VECTOR('',#25426,1.);
#7440=VECTOR('',#25433,1.);
#7441=VECTOR('',#25434,1.);
#7442=VECTOR('',#25441,1.);
#7443=VECTOR('',#25442,1.);
#7444=VECTOR('',#25445,1.);
#7445=VECTOR('',#25446,1.);
#7446=VECTOR('',#25453,1.);
#7447=VECTOR('',#25454,1.);
#7448=VECTOR('',#25461,1.);
#7449=VECTOR('',#25462,1.);
#7450=VECTOR('',#25499,1.);
#7451=VECTOR('',#25502,1.);
#7452=VECTOR('',#25505,1.);
#7453=VECTOR('',#25508,1.);
#7454=VECTOR('',#25511,1.);
#7455=VECTOR('',#25514,1.);
#7456=VECTOR('',#25525,1.);
#7457=VECTOR('',#25544,1.);
#7458=VECTOR('',#25547,1.);
#7459=VECTOR('',#25548,1.);
#7460=VECTOR('',#25557,1.);
#7461=VECTOR('',#25558,1.);
#7462=VECTOR('',#25561,1.);
#7463=VECTOR('',#25562,1.);
#7464=VECTOR('',#25571,1.);
#7465=VECTOR('',#25572,1.);
#7466=VECTOR('',#25579,1.);
#7467=VECTOR('',#25586,1.);
#7468=VECTOR('',#25589,1.);
#7469=VECTOR('',#25596,1.);
#7470=VECTOR('',#25599,1.);
#7471=VECTOR('',#25606,1.);
#7472=VECTOR('',#25609,1.);
#7473=VECTOR('',#25614,1.);
#7474=VECTOR('',#25621,1.);
#7475=VECTOR('',#25626,1.);
#7476=VECTOR('',#25631,1.);
#7477=VECTOR('',#25650,1.);
#7478=VECTOR('',#25659,1.);
#7479=VECTOR('',#25660,1.);
#7480=VECTOR('',#25667,1.);
#7481=VECTOR('',#25668,1.);
#7482=VECTOR('',#25675,1.);
#7483=VECTOR('',#25676,1.);
#7484=VECTOR('',#25679,1.);
#7485=VECTOR('',#25680,1.);
#7486=VECTOR('',#25687,1.);
#7487=VECTOR('',#25688,1.);
#7488=VECTOR('',#25695,1.);
#7489=VECTOR('',#25696,1.);
#7490=VECTOR('',#25737,1.41610688800865);
#7491=VECTOR('',#25738,2.72379331274284);
#7492=VECTOR('',#25739,1.41610688800865);
#7493=VECTOR('',#25740,2.72379331274284);
#7494=VECTOR('',#25745,1.41610688800865);
#7495=VECTOR('',#25756,0.186510968780992);
#7496=VECTOR('',#25757,0.189186142880241);
#7497=VECTOR('',#25760,2.76884319642496);
#7498=VECTOR('',#25761,0.186510968780992);
#7499=VECTOR('',#25762,2.72379331274284);
#7500=VECTOR('',#25765,0.1524);
#7501=VECTOR('',#25766,2.76884319642496);
#7502=VECTOR('',#25767,0.1524);
#7503=VECTOR('',#25770,0.1524);
#7504=VECTOR('',#25771,10.);
#7505=VECTOR('',#25772,10.);
#7506=VECTOR('',#25775,1.4478);
#7507=VECTOR('',#25776,1.4478);
#7508=VECTOR('',#25777,0.1524);
#7509=VECTOR('',#25780,10.);
#7510=VECTOR('',#25781,0.189186142880241);
#7511=VECTOR('',#25782,1.41610688800865);
#7512=VECTOR('',#25783,0.189186142880241);
#7513=VECTOR('',#25806,0.186510968780992);
#7514=VECTOR('',#25809,2.76884319642496);
#7515=VECTOR('',#25810,0.186510968780992);
#7516=VECTOR('',#25811,2.72379331274284);
#7517=VECTOR('',#25814,0.1524);
#7518=VECTOR('',#25815,2.76884319642496);
#7519=VECTOR('',#25816,0.1524);
#7520=VECTOR('',#25819,0.1524);
#7521=VECTOR('',#25820,10.);
#7522=VECTOR('',#25821,10.);
#7523=VECTOR('',#25824,1.4478);
#7524=VECTOR('',#25825,1.4478);
#7525=VECTOR('',#25826,0.1524);
#7526=VECTOR('',#25829,10.);
#7527=VECTOR('',#25830,0.189186142880241);
#7528=VECTOR('',#25843,10.);
#7529=VECTOR('',#25846,0.548804884326804);
#7530=VECTOR('',#25849,0.54612968451087);
#7531=VECTOR('',#25852,0.548804884326804);
#7532=VECTOR('',#25853,1.35388495050891);
#7533=VECTOR('',#25856,1.35388495050891);
#7534=VECTOR('',#25863,1.35388495050891);
#7535=VECTOR('',#25864,2.63646893302822);
#7536=VECTOR('',#25865,2.63646893302822);
#7537=VECTOR('',#25870,1.35388495050891);
#7538=VECTOR('',#25881,0.54612968451087);
#7539=VECTOR('',#25882,0.548804884326804);
#7540=VECTOR('',#25885,2.63646893302822);
#7541=VECTOR('',#25894,0.548804884326804);
#7542=VECTOR('',#25895,10.);
#7543=VECTOR('',#25902,0.54612968451087);
#7544=VECTOR('',#25905,2.63646893302822);
#7545=VECTOR('',#25906,0.54612968451087);
#7546=VECTOR('',#25927,0.152982143241604);
#7547=VECTOR('',#25928,0.218038592361557);
#7548=VECTOR('',#25931,0.368797126497727);
#7549=VECTOR('',#25934,0.0275565116486648);
#7550=VECTOR('',#25935,0.1524);
#7551=VECTOR('',#25936,0.0275565116486648);
#7552=VECTOR('',#25939,0.368797126497727);
#7553=VECTOR('',#25942,0.231371864682894);
#7554=VECTOR('',#25945,0.374904);
#7555=VECTOR('',#25946,0.152982143241604);
#7556=VECTOR('',#25947,0.374904);
#7557=VECTOR('',#25950,0.218038592361557);
#7558=VECTOR('',#25951,0.374904);
#7559=VECTOR('',#25956,0.374904);
#7560=VECTOR('',#25959,0.368797126497727);
#7561=VECTOR('',#25960,0.374904);
#7562=VECTOR('',#25965,0.374904);
#7563=VECTOR('',#25968,0.0275565116486648);
#7564=VECTOR('',#25969,0.374904);
#7565=VECTOR('',#25972,0.1524);
#7566=VECTOR('',#25973,0.374904);
#7567=VECTOR('',#25976,0.0275565116486648);
#7568=VECTOR('',#25977,0.374904);
#7569=VECTOR('',#25982,0.374904);
#7570=VECTOR('',#25985,0.368797126497727);
#7571=VECTOR('',#25986,0.374904);
#7572=VECTOR('',#25989,0.231371864682894);
#7573=VECTOR('',#25994,0.374904);
#7574=VECTOR('',#26017,1000.);
#7575=VECTOR('',#26020,1000.);
#7576=VECTOR('',#26023,1000.);
#7577=VECTOR('',#26024,1000.);
#7578=VECTOR('',#26025,1000.);
#7579=VECTOR('',#26030,1000.);
#7580=VECTOR('',#26035,1000.);
#7581=VECTOR('',#26036,1000.);
#7582=VECTOR('',#26037,1000.);
#7583=VECTOR('',#26040,1000.);
#7584=VECTOR('',#26041,1000.);
#7585=VECTOR('',#26042,1000.);
#7586=VECTOR('',#26045,1000.);
#7587=VECTOR('',#26046,1000.);
#7588=VECTOR('',#26047,1000.);
#7589=VECTOR('',#26052,1000.);
#7590=VECTOR('',#26057,1000.);
#7591=VECTOR('',#26058,1000.);
#7592=VECTOR('',#26059,1000.);
#7593=VECTOR('',#26064,1000.);
#7594=VECTOR('',#26069,1000.);
#7595=VECTOR('',#26070,1000.);
#7596=VECTOR('',#26071,1000.);
#7597=VECTOR('',#26074,1000.);
#7598=VECTOR('',#26075,1000.);
#7599=VECTOR('',#26076,1000.);
#7600=VECTOR('',#26079,1000.);
#7601=VECTOR('',#26080,1000.);
#7602=VECTOR('',#26089,1000.);
#7603=VECTOR('',#26092,1000.);
#7604=VECTOR('',#26095,1000.);
#7605=VECTOR('',#26096,1000.);
#7606=VECTOR('',#26097,1000.);
#7607=VECTOR('',#26104,1000.);
#7608=VECTOR('',#26107,1000.);
#7609=VECTOR('',#26108,1000.);
#7610=VECTOR('',#26109,1000.);
#7611=VECTOR('',#26112,1000.);
#7612=VECTOR('',#26113,1000.);
#7613=VECTOR('',#26114,1000.);
#7614=VECTOR('',#26117,1000.);
#7615=VECTOR('',#26118,1000.);
#7616=VECTOR('',#26119,1000.);
#7617=VECTOR('',#26126,1000.);
#7618=VECTOR('',#26129,1000.);
#7619=VECTOR('',#26130,1000.);
#7620=VECTOR('',#26131,1000.);
#7621=VECTOR('',#26138,1000.);
#7622=VECTOR('',#26141,1000.);
#7623=VECTOR('',#26142,1000.);
#7624=VECTOR('',#26143,1000.);
#7625=VECTOR('',#26146,1000.);
#7626=VECTOR('',#26147,1000.);
#7627=VECTOR('',#26148,1000.);
#7628=VECTOR('',#26151,1000.);
#7629=VECTOR('',#26152,1000.);
#7630=VECTOR('',#26161,1000.);
#7631=VECTOR('',#26164,1000.);
#7632=VECTOR('',#26167,1000.);
#7633=VECTOR('',#26168,1000.);
#7634=VECTOR('',#26169,1000.);
#7635=VECTOR('',#26174,1000.);
#7636=VECTOR('',#26179,1000.);
#7637=VECTOR('',#26180,1000.);
#7638=VECTOR('',#26181,1000.);
#7639=VECTOR('',#26184,1000.);
#7640=VECTOR('',#26185,1000.);
#7641=VECTOR('',#26186,1000.);
#7642=VECTOR('',#26189,1000.);
#7643=VECTOR('',#26190,1000.);
#7644=VECTOR('',#26191,1000.);
#7645=VECTOR('',#26196,1000.);
#7646=VECTOR('',#26201,1000.);
#7647=VECTOR('',#26202,1000.);
#7648=VECTOR('',#26203,1000.);
#7649=VECTOR('',#26208,1000.);
#7650=VECTOR('',#26213,1000.);
#7651=VECTOR('',#26214,1000.);
#7652=VECTOR('',#26215,1000.);
#7653=VECTOR('',#26218,1000.);
#7654=VECTOR('',#26219,1000.);
#7655=VECTOR('',#26220,1000.);
#7656=VECTOR('',#26223,1000.);
#7657=VECTOR('',#26224,1000.);
#7658=VECTOR('',#26233,1000.);
#7659=VECTOR('',#26236,1000.);
#7660=VECTOR('',#26239,1000.);
#7661=VECTOR('',#26240,1000.);
#7662=VECTOR('',#26241,1000.);
#7663=VECTOR('',#26248,1000.);
#7664=VECTOR('',#26251,1000.);
#7665=VECTOR('',#26252,1000.);
#7666=VECTOR('',#26253,1000.);
#7667=VECTOR('',#26256,1000.);
#7668=VECTOR('',#26257,1000.);
#7669=VECTOR('',#26258,1000.);
#7670=VECTOR('',#26261,1000.);
#7671=VECTOR('',#26262,1000.);
#7672=VECTOR('',#26263,1000.);
#7673=VECTOR('',#26270,1000.);
#7674=VECTOR('',#26273,1000.);
#7675=VECTOR('',#26274,1000.);
#7676=VECTOR('',#26275,1000.);
#7677=VECTOR('',#26282,1000.);
#7678=VECTOR('',#26285,1000.);
#7679=VECTOR('',#26286,1000.);
#7680=VECTOR('',#26287,1000.);
#7681=VECTOR('',#26290,1000.);
#7682=VECTOR('',#26291,1000.);
#7683=VECTOR('',#26292,1000.);
#7684=VECTOR('',#26295,1000.);
#7685=VECTOR('',#26296,1000.);
#7686=VECTOR('',#26305,1000.);
#7687=VECTOR('',#26308,1000.);
#7688=VECTOR('',#26311,1000.);
#7689=VECTOR('',#26312,1000.);
#7690=VECTOR('',#26313,1000.);
#7691=VECTOR('',#26318,1000.);
#7692=VECTOR('',#26323,1000.);
#7693=VECTOR('',#26324,1000.);
#7694=VECTOR('',#26325,1000.);
#7695=VECTOR('',#26328,1000.);
#7696=VECTOR('',#26329,1000.);
#7697=VECTOR('',#26330,1000.);
#7698=VECTOR('',#26333,1000.);
#7699=VECTOR('',#26334,1000.);
#7700=VECTOR('',#26335,1000.);
#7701=VECTOR('',#26340,1000.);
#7702=VECTOR('',#26345,1000.);
#7703=VECTOR('',#26346,1000.);
#7704=VECTOR('',#26347,1000.);
#7705=VECTOR('',#26352,1000.);
#7706=VECTOR('',#26357,1000.);
#7707=VECTOR('',#26358,1000.);
#7708=VECTOR('',#26359,1000.);
#7709=VECTOR('',#26362,1000.);
#7710=VECTOR('',#26363,1000.);
#7711=VECTOR('',#26364,1000.);
#7712=VECTOR('',#26367,1000.);
#7713=VECTOR('',#26368,1000.);
#7714=VECTOR('',#26377,1000.);
#7715=VECTOR('',#26380,1000.);
#7716=VECTOR('',#26383,1000.);
#7717=VECTOR('',#26384,1000.);
#7718=VECTOR('',#26385,1000.);
#7719=VECTOR('',#26392,1000.);
#7720=VECTOR('',#26395,1000.);
#7721=VECTOR('',#26396,1000.);
#7722=VECTOR('',#26397,1000.);
#7723=VECTOR('',#26400,1000.);
#7724=VECTOR('',#26401,1000.);
#7725=VECTOR('',#26402,1000.);
#7726=VECTOR('',#26405,1000.);
#7727=VECTOR('',#26406,1000.);
#7728=VECTOR('',#26407,1000.);
#7729=VECTOR('',#26414,1000.);
#7730=VECTOR('',#26417,1000.);
#7731=VECTOR('',#26418,1000.);
#7732=VECTOR('',#26419,1000.);
#7733=VECTOR('',#26426,1000.);
#7734=VECTOR('',#26429,1000.);
#7735=VECTOR('',#26430,1000.);
#7736=VECTOR('',#26431,1000.);
#7737=VECTOR('',#26434,1000.);
#7738=VECTOR('',#26435,1000.);
#7739=VECTOR('',#26436,1000.);
#7740=VECTOR('',#26439,1000.);
#7741=VECTOR('',#26440,1000.);
#7742=VECTOR('',#26449,0.109774186411719);
#7743=VECTOR('',#26454,1000.);
#7744=VECTOR('',#26455,1000.);
#7745=VECTOR('',#26456,1000.);
#7746=VECTOR('',#26457,1000.);
#7747=VECTOR('',#26460,1000.);
#7748=VECTOR('',#26461,1000.);
#7749=VECTOR('',#26462,1000.);
#7750=VECTOR('',#26465,1000.);
#7751=VECTOR('',#26466,1000.);
#7752=VECTOR('',#26467,1000.);
#7753=VECTOR('',#26470,1000.);
#7754=VECTOR('',#26471,1000.);
#7755=VECTOR('',#26472,1000.);
#7756=VECTOR('',#26475,1000.);
#7757=VECTOR('',#26476,1000.);
#7758=VECTOR('',#26477,1000.);
#7759=VECTOR('',#26480,1000.);
#7760=VECTOR('',#26481,1000.);
#7761=VECTOR('',#26492,10.);
#7762=VECTOR('',#26493,10.);
#7763=VECTOR('',#26494,10.);
#7764=VECTOR('',#26497,10.);
#7765=VECTOR('',#26498,10.);
#7766=VECTOR('',#26499,10.);
#7767=VECTOR('',#26502,10.);
#7768=VECTOR('',#26503,10.);
#7769=VECTOR('',#26506,10.);
#7770=VECTOR('',#26511,10.);
#7771=VECTOR('',#26512,10.);
#7772=VECTOR('',#26513,10.);
#7773=VECTOR('',#26514,10.);
#7774=VECTOR('',#26517,10.);
#7775=VECTOR('',#26518,10.);
#7776=VECTOR('',#26519,10.);
#7777=VECTOR('',#26520,10.);
#7778=VECTOR('',#26523,10.);
#7779=VECTOR('',#26524,10.);
#7780=VECTOR('',#26525,10.);
#7781=VECTOR('',#26526,10.);
#7782=VECTOR('',#26529,10.);
#7783=VECTOR('',#26530,10.);
#7784=VECTOR('',#26531,10.);
#7785=VECTOR('',#26538,10.);
#7786=VECTOR('',#26541,10.);
#7787=VECTOR('',#26542,10.);
#7788=VECTOR('',#26545,10.);
#7789=VECTOR('',#26546,10.);
#7790=VECTOR('',#26547,10.);
#7791=VECTOR('',#26550,10.);
#7792=VECTOR('',#26551,10.);
#7793=VECTOR('',#26552,10.);
#7794=VECTOR('',#26555,10.);
#7795=VECTOR('',#26556,10.);
#7796=VECTOR('',#26557,10.);
#7797=VECTOR('',#26558,10.);
#7798=VECTOR('',#26563,10.);
#7799=VECTOR('',#26564,10.);
#7800=VECTOR('',#26565,10.);
#7801=VECTOR('',#26570,10.);
#7802=VECTOR('',#26571,10.);
#7803=VECTOR('',#26572,10.);
#7804=VECTOR('',#26575,10.);
#7805=VECTOR('',#26576,10.);
#7806=VECTOR('',#26579,10.);
#7807=VECTOR('',#26580,10.);
#7808=VECTOR('',#26587,10.);
#7809=VECTOR('',#26588,10.);
#7810=VECTOR('',#26589,10.);
#7811=VECTOR('',#26590,10.);
#7812=VECTOR('',#26593,10.);
#7813=VECTOR('',#26594,10.);
#7814=VECTOR('',#26595,10.);
#7815=VECTOR('',#26596,10.);
#7816=VECTOR('',#26599,10.);
#7817=VECTOR('',#26600,10.);
#7818=VECTOR('',#26601,10.);
#7819=VECTOR('',#26602,10.);
#7820=VECTOR('',#26605,10.);
#7821=VECTOR('',#26606,10.);
#7822=VECTOR('',#26607,10.);
#7823=VECTOR('',#26610,10.);
#7824=VECTOR('',#26617,10.);
#7825=VECTOR('',#26618,10.);
#7826=VECTOR('',#26621,10.);
#7827=VECTOR('',#26622,10.);
#7828=VECTOR('',#26623,10.);
#7829=VECTOR('',#26626,10.);
#7830=VECTOR('',#26627,10.);
#7831=VECTOR('',#26628,10.);
#7832=VECTOR('',#26631,10.);
#7833=VECTOR('',#26632,10.);
#7834=VECTOR('',#26633,10.);
#7835=VECTOR('',#26634,10.);
#7836=VECTOR('',#26637,10.);
#7837=VECTOR('',#26638,10.);
#7838=VECTOR('',#26639,10.);
#7839=VECTOR('',#26646,10.);
#7840=VECTOR('',#26647,10.);
#7841=VECTOR('',#26648,10.);
#7842=VECTOR('',#26651,10.);
#7843=VECTOR('',#26652,10.);
#7844=VECTOR('',#26655,10.);
#7845=VECTOR('',#26656,10.);
#7846=VECTOR('',#26663,10.);
#7847=VECTOR('',#26664,10.);
#7848=VECTOR('',#26665,10.);
#7849=VECTOR('',#26666,10.);
#7850=VECTOR('',#26669,10.);
#7851=VECTOR('',#26670,10.);
#7852=VECTOR('',#26671,10.);
#7853=VECTOR('',#26672,10.);
#7854=VECTOR('',#26675,10.);
#7855=VECTOR('',#26676,10.);
#7856=VECTOR('',#26677,10.);
#7857=VECTOR('',#26680,10.);
#7858=VECTOR('',#26681,10.);
#7859=VECTOR('',#26682,10.);
#7860=VECTOR('',#26685,10.);
#7861=VECTOR('',#26686,10.);
#7862=VECTOR('',#26687,10.);
#7863=VECTOR('',#26688,10.);
#7864=VECTOR('',#26691,10.);
#7865=VECTOR('',#26692,10.);
#7866=VECTOR('',#26693,10.);
#7867=VECTOR('',#26698,10.);
#7868=VECTOR('',#26699,10.);
#7869=VECTOR('',#26700,10.);
#7870=VECTOR('',#26703,10.);
#7871=VECTOR('',#26706,10.);
#7872=VECTOR('',#26709,10.);
#7873=VECTOR('',#26710,10.);
#7874=VECTOR('',#26711,10.);
#7875=VECTOR('',#26714,10.);
#7876=VECTOR('',#26717,10.);
#7877=VECTOR('',#26720,10.);
#7878=VECTOR('',#26721,10.);
#7879=VECTOR('',#26724,10.);
#7880=VECTOR('',#26725,10.);
#7881=VECTOR('',#26726,10.);
#7882=VECTOR('',#26729,10.);
#7883=VECTOR('',#26730,10.);
#7884=VECTOR('',#26733,10.);
#7885=VECTOR('',#26734,10.);
#7886=VECTOR('',#26735,10.);
#7887=VECTOR('',#26740,10.);
#7888=VECTOR('',#26741,10.);
#7889=VECTOR('',#26742,10.);
#7890=VECTOR('',#26747,10.);
#7891=VECTOR('',#26748,10.);
#7892=VECTOR('',#26749,10.);
#7893=VECTOR('',#26750,10.);
#7894=VECTOR('',#26753,10.);
#7895=VECTOR('',#26754,10.);
#7896=VECTOR('',#26755,10.);
#7897=VECTOR('',#26758,10.);
#7898=VECTOR('',#26759,10.);
#7899=VECTOR('',#26760,10.);
#7900=VECTOR('',#26761,10.);
#7901=VECTOR('',#26764,10.);
#7902=VECTOR('',#26777,10.);
#7903=VECTOR('',#26780,10.);
#7904=VECTOR('',#26787,1.);
#7905=VECTOR('',#26788,1.);
#7906=VECTOR('',#26791,1.);
#7907=VECTOR('',#26794,1.);
#7908=VECTOR('',#26795,1.);
#7909=VECTOR('',#26796,1.);
#7910=VECTOR('',#26799,1.);
#7911=VECTOR('',#26802,1.);
#7912=VECTOR('',#26805,1.);
#7913=VECTOR('',#26806,1.);
#7914=VECTOR('',#26807,1.);
#7915=VECTOR('',#26810,1.);
#7916=VECTOR('',#26811,1.);
#7917=VECTOR('',#26812,1.);
#7918=VECTOR('',#26813,1.);
#7919=VECTOR('',#26814,1.);
#7920=VECTOR('',#26815,1.);
#7921=VECTOR('',#26820,1.);
#7922=VECTOR('',#26823,1.);
#7923=VECTOR('',#26824,1.);
#7924=VECTOR('',#26829,1.);
#7925=VECTOR('',#26832,1.);
#7926=VECTOR('',#26833,1.);
#7927=VECTOR('',#26836,1.);
#7928=VECTOR('',#26837,1.);
#7929=VECTOR('',#26840,1.);
#7930=VECTOR('',#26841,1.);
#7931=VECTOR('',#26846,1.);
#7932=VECTOR('',#26849,1.);
#7933=VECTOR('',#26850,1.);
#7934=VECTOR('',#26855,1.);
#7935=VECTOR('',#26858,1.);
#7936=VECTOR('',#26859,1.);
#7937=VECTOR('',#26860,1.);
#7938=VECTOR('',#26861,1.);
#7939=VECTOR('',#26862,1.);
#7940=VECTOR('',#26865,1.);
#7941=VECTOR('',#26868,1.);
#7942=VECTOR('',#26869,1.);
#7943=VECTOR('',#26874,1.);
#7944=VECTOR('',#26879,1.);
#7945=VECTOR('',#26880,1.);
#7946=VECTOR('',#26883,1.);
#7947=VECTOR('',#26886,1.);
#7948=VECTOR('',#26887,1.);
#7949=VECTOR('',#26888,1.);
#7950=VECTOR('',#26891,1.);
#7951=VECTOR('',#26894,1.);
#7952=VECTOR('',#26897,1.);
#7953=VECTOR('',#26898,1.);
#7954=VECTOR('',#26901,1.);
#7955=VECTOR('',#26904,1.);
#7956=VECTOR('',#26905,1.);
#7957=VECTOR('',#26906,1.);
#7958=VECTOR('',#26909,1.);
#7959=VECTOR('',#26912,1.);
#7960=VECTOR('',#26915,1.);
#7961=VECTOR('',#26916,1.);
#7962=VECTOR('',#26917,1.);
#7963=VECTOR('',#26918,1.);
#7964=VECTOR('',#26921,1.);
#7965=VECTOR('',#26922,1.);
#7966=VECTOR('',#26923,1.);
#7967=VECTOR('',#26924,1.);
#7968=VECTOR('',#26925,1.);
#7969=VECTOR('',#26928,1.);
#7970=VECTOR('',#26929,1.);
#7971=VECTOR('',#26930,1.);
#7972=VECTOR('',#26931,1.);
#7973=VECTOR('',#26932,1.);
#7974=VECTOR('',#26935,1.);
#7975=VECTOR('',#26940,1.);
#7976=VECTOR('',#26945,1.);
#7977=VECTOR('',#26948,1.);
#7978=VECTOR('',#26951,1.);
#7979=VECTOR('',#26954,1.);
#7980=VECTOR('',#26957,1.);
#7981=VECTOR('',#26960,1.);
#7982=VECTOR('',#26963,1.);
#7983=VECTOR('',#26966,1.);
#7984=VECTOR('',#26971,1.);
#7985=VECTOR('',#26972,1.);
#7986=VECTOR('',#26975,1.);
#7987=VECTOR('',#26978,1.);
#7988=VECTOR('',#26981,1.);
#7989=VECTOR('',#26984,1.);
#7990=VECTOR('',#26987,1.);
#7991=VECTOR('',#26988,1.);
#7992=VECTOR('',#26991,1.);
#7993=VECTOR('',#26994,1.);
#7994=VECTOR('',#26997,1.);
#7995=VECTOR('',#27000,1.);
#7996=VECTOR('',#27003,1.);
#7997=VECTOR('',#27004,1.);
#7998=VECTOR('',#27007,1.);
#7999=VECTOR('',#27008,1.);
#8000=VECTOR('',#27011,1.);
#8001=VECTOR('',#27012,1.);
#8002=VECTOR('',#27013,1.);
#8003=VECTOR('',#27016,1.);
#8004=VECTOR('',#27017,1.);
#8005=VECTOR('',#27020,1.);
#8006=VECTOR('',#27021,1.);
#8007=VECTOR('',#27024,1.);
#8008=VECTOR('',#27027,1.);
#8009=VECTOR('',#27030,1.);
#8010=VECTOR('',#27033,1.);
#8011=VECTOR('',#27036,1.);
#8012=VECTOR('',#27039,1.);
#8013=VECTOR('',#27042,1.);
#8014=VECTOR('',#27049,0.005);
#8015=VECTOR('',#27050,0.005);
#8016=VECTOR('',#27053,0.12579194036613);
#8017=VECTOR('',#27054,0.125791940366129);
#8018=VECTOR('',#27055,0.005);
#8019=VECTOR('',#27056,0.005);
#8020=VECTOR('',#27057,0.005);
#8021=VECTOR('',#27060,0.22004742662411);
#8022=VECTOR('',#27061,0.22004742662411);
#8023=VECTOR('',#27062,0.005);
#8024=VECTOR('',#27063,0.005);
#8025=VECTOR('',#27064,0.005);
#8026=VECTOR('',#27067,0.125576038737588);
#8027=VECTOR('',#27068,0.125576038737588);
#8028=VECTOR('',#27069,0.005);
#8029=VECTOR('',#27072,0.122239313846402);
#8030=VECTOR('',#27073,0.122239313846402);
#8031=VECTOR('',#27074,0.005);
#8032=VECTOR('',#27075,0.005);
#8033=VECTOR('',#27076,0.005);
#8034=VECTOR('',#27077,0.005);
#8035=VECTOR('',#27078,0.005);
#8036=VECTOR('',#27079,0.005);
#8037=VECTOR('',#27080,0.005);
#8038=VECTOR('',#27081,0.005);
#8039=VECTOR('',#27082,0.005);
#8040=VECTOR('',#27083,0.005);
#8041=VECTOR('',#27084,0.005);
#8042=VECTOR('',#27085,0.005);
#8043=VECTOR('',#27086,0.005);
#8044=VECTOR('',#27087,0.005);
#8045=VECTOR('',#27088,0.005);
#8046=VECTOR('',#27089,0.005);
#8047=VECTOR('',#27094,0.43855607412332);
#8048=VECTOR('',#27095,0.005);
#8049=VECTOR('',#27096,0.43855607412332);
#8050=VECTOR('',#27097,0.005);
#8051=VECTOR('',#27098,0.005);
#8052=VECTOR('',#27099,0.005);
#8053=VECTOR('',#27102,0.43855607412332);
#8054=VECTOR('',#27103,0.43855607412332);
#8055=VECTOR('',#27104,0.005);
#8056=VECTOR('',#27105,0.005);
#8057=VECTOR('',#27108,0.005);
#8058=VECTOR('',#27109,0.005);
#8059=VECTOR('',#27110,0.005);
#8060=VECTOR('',#27111,0.005);
#8061=VECTOR('',#27112,0.005);
#8062=VECTOR('',#27113,0.005);
#8063=VECTOR('',#27114,0.005);
#8064=VECTOR('',#27115,0.005);
#8065=VECTOR('',#27116,0.005);
#8066=VECTOR('',#27117,0.005);
#8067=VECTOR('',#27118,0.005);
#8068=VECTOR('',#27119,0.005);
#8069=VECTOR('',#27120,0.005);
#8070=VECTOR('',#27121,0.005);
#8071=VECTOR('',#27122,0.005);
#8072=VECTOR('',#27123,0.005);
#8073=VECTOR('',#27128,0.880000000000002);
#8074=VECTOR('',#27129,0.25);
#8075=VECTOR('',#27130,0.3);
#8076=VECTOR('',#27131,0.5);
#8077=VECTOR('',#27132,0.3);
#8078=VECTOR('',#27133,0.5);
#8079=VECTOR('',#27134,0.3);
#8080=VECTOR('',#27135,0.5);
#8081=VECTOR('',#27136,0.3);
#8082=VECTOR('',#27137,0.25);
#8083=VECTOR('',#27138,0.880000000000001);
#8084=VECTOR('',#27139,0.25);
#8085=VECTOR('',#27140,0.300000000000001);
#8086=VECTOR('',#27141,0.5);
#8087=VECTOR('',#27142,0.3);
#8088=VECTOR('',#27143,0.5);
#8089=VECTOR('',#27144,0.3);
#8090=VECTOR('',#27145,0.5);
#8091=VECTOR('',#27146,0.3);
#8092=VECTOR('',#27147,0.25);
#8093=VECTOR('',#27152,0.58);
#8094=VECTOR('',#27155,0.61);
#8095=VECTOR('',#27160,0.61);
#8096=VECTOR('',#27163,0.58);
#8097=VECTOR('',#27166,0.650000000000001);
#8098=VECTOR('',#27167,0.590000000000001);
#8099=VECTOR('',#27170,0.049999999999998);
#8100=VECTOR('',#27171,0.01);
#8101=VECTOR('',#27172,0.28);
#8102=VECTOR('',#27173,0.001);
#8103=VECTOR('',#27174,0.001);
#8104=VECTOR('',#27175,0.279999999999999);
#8105=VECTOR('',#27176,0.01);
#8106=VECTOR('',#27177,0.050000000000001);
#8107=VECTOR('',#27178,0.61);
#8108=VECTOR('',#27179,1.54);
#8109=VECTOR('',#27182,0.049999999999998);
#8110=VECTOR('',#27183,0.099999999999999);
#8111=VECTOR('',#27184,0.28);
#8112=VECTOR('',#27185,0.3);
#8113=VECTOR('',#27186,0.279999999999999);
#8114=VECTOR('',#27187,0.250000000000001);
#8115=VECTOR('',#27190,0.17);
#8116=VECTOR('',#27191,0.6);
#8117=VECTOR('',#27192,0.120000000000002);
#8118=VECTOR('',#27193,0.01);
#8119=VECTOR('',#27198,0.58);
#8120=VECTOR('',#27201,0.61);
#8121=VECTOR('',#27206,0.61);
#8122=VECTOR('',#27209,0.58);
#8123=VECTOR('',#27212,0.5);
#8124=VECTOR('',#27213,0.440000000000001);
#8125=VECTOR('',#27216,0.049999999999998);
#8126=VECTOR('',#27217,0.01);
#8127=VECTOR('',#27218,0.120000000000002);
#8128=VECTOR('',#27219,0.6);
#8129=VECTOR('',#27220,0.17);
#8130=VECTOR('',#27223,0.049999999999999);
#8131=VECTOR('',#27224,0.1);
#8132=VECTOR('',#27225,0.28);
#8133=VECTOR('',#27226,0.3);
#8134=VECTOR('',#27227,0.28);
#8135=VECTOR('',#27228,0.1);
#8136=VECTOR('',#27231,0.17);
#8137=VECTOR('',#27232,0.6);
#8138=VECTOR('',#27233,0.120000000000001);
#8139=VECTOR('',#27234,0.01);
#8140=VECTOR('',#27239,0.58);
#8141=VECTOR('',#27242,0.61);
#8142=VECTOR('',#27247,0.61);
#8143=VECTOR('',#27250,0.58);
#8144=VECTOR('',#27253,0.5);
#8145=VECTOR('',#27254,0.44);
#8146=VECTOR('',#27257,0.049999999999999);
#8147=VECTOR('',#27258,0.01);
#8148=VECTOR('',#27259,0.120000000000001);
#8149=VECTOR('',#27260,0.6);
#8150=VECTOR('',#27261,0.17);
#8151=VECTOR('',#27264,0.049999999999999);
#8152=VECTOR('',#27265,0.1);
#8153=VECTOR('',#27266,0.28);
#8154=VECTOR('',#27267,0.3);
#8155=VECTOR('',#27268,0.28);
#8156=VECTOR('',#27269,0.1);
#8157=VECTOR('',#27272,0.17);
#8158=VECTOR('',#27273,0.6);
#8159=VECTOR('',#27274,0.120000000000001);
#8160=VECTOR('',#27275,0.01);
#8161=VECTOR('',#27280,0.58);
#8162=VECTOR('',#27283,0.61);
#8163=VECTOR('',#27288,0.61);
#8164=VECTOR('',#27291,0.58);
#8165=VECTOR('',#27294,0.65);
#8166=VECTOR('',#27295,0.59);
#8167=VECTOR('',#27298,0.049999999999999);
#8168=VECTOR('',#27299,0.01);
#8169=VECTOR('',#27300,0.120000000000001);
#8170=VECTOR('',#27301,0.6);
#8171=VECTOR('',#27302,0.17);
#8172=VECTOR('',#27305,0.049999999999999);
#8173=VECTOR('',#27306,0.25);
#8174=VECTOR('',#27307,0.28);
#8175=VECTOR('',#27308,0.3);
#8176=VECTOR('',#27309,0.28);
#8177=VECTOR('',#27310,0.1);
#8178=VECTOR('',#27313,1.54);
#8179=VECTOR('',#27314,0.61);
#8180=VECTOR('',#27315,0.05);
#8181=VECTOR('',#27316,0.01);
#8182=VECTOR('',#27317,0.28);
#8183=VECTOR('',#27318,0.001);
#8184=VECTOR('',#27319,0.001);
#8185=VECTOR('',#27320,0.280000000000001);
#8186=VECTOR('',#27321,0.01);
#8187=VECTOR('',#27328,0.58);
#8188=VECTOR('',#27333,0.58);
#8189=VECTOR('',#27336,0.61);
#8190=VECTOR('',#27339,0.650000000000001);
#8191=VECTOR('',#27340,0.590000000000002);
#8192=VECTOR('',#27343,0.590000000000002);
#8193=VECTOR('',#27348,0.58);
#8194=VECTOR('',#27351,0.61);
#8195=VECTOR('',#27356,0.5);
#8196=VECTOR('',#27357,0.470000000000001);
#8197=VECTOR('',#27360,0.470000000000001);
#8198=VECTOR('',#27361,0.58);
#8199=VECTOR('',#27364,0.170000000000001);
#8200=VECTOR('',#27367,0.2);
#8201=VECTOR('',#27368,0.17);
#8202=VECTOR('',#27371,0.17);
#8203=VECTOR('',#27374,0.44);
#8204=VECTOR('',#27377,0.17);
#8205=VECTOR('',#27380,0.17);
#8206=VECTOR('',#27383,0.59);
#8207=VECTOR('',#27386,0.59);
#8208=VECTOR('',#27389,0.44);
#8209=VECTOR('',#27392,0.440000000000001);
#8210=VECTOR('',#27395,0.590000000000001);
#8211=VECTOR('',#27398,0.58);
#8212=VECTOR('',#27403,0.61);
#8213=VECTOR('',#27406,0.58);
#8214=VECTOR('',#27409,0.65);
#8215=VECTOR('',#27410,0.59);
#8216=VECTOR('',#27413,0.05);
#8217=VECTOR('',#27414,0.1);
#8218=VECTOR('',#27415,0.28);
#8219=VECTOR('',#27416,0.3);
#8220=VECTOR('',#27417,0.28);
#8221=VECTOR('',#27418,0.25);
#8222=VECTOR('',#27421,0.6);
#8223=VECTOR('',#27422,0.12);
#8224=VECTOR('',#27423,0.01);
#8225=VECTOR('',#27426,0.61);
#8226=VECTOR('',#27429,0.58);
#8227=VECTOR('',#27432,0.58);
#8228=VECTOR('',#27435,0.61);
#8229=VECTOR('',#27438,0.5);
#8230=VECTOR('',#27439,0.44);
#8231=VECTOR('',#27444,0.01);
#8232=VECTOR('',#27445,0.28);
#8233=VECTOR('',#27446,0.009);
#8234=VECTOR('',#27447,0.001);
#8235=VECTOR('',#27448,0.28);
#8236=VECTOR('',#27451,0.3);
#8237=VECTOR('',#27452,0.009);
#8238=VECTOR('',#27455,0.01);
#8239=VECTOR('',#27456,0.28);
#8240=VECTOR('',#27457,0.001);
#8241=VECTOR('',#27458,0.28);
#8242=VECTOR('',#27461,0.1);
#8243=VECTOR('',#27462,0.01);
#8244=VECTOR('',#27463,0.1);
#8245=VECTOR('',#27466,0.05);
#8246=VECTOR('',#27467,0.1);
#8247=VECTOR('',#27468,0.05);
#8248=VECTOR('',#27471,0.1);
#8249=VECTOR('',#27472,0.01);
#8250=VECTOR('',#27475,0.01);
#8251=VECTOR('',#27476,0.28);
#8252=VECTOR('',#27477,0.001);
#8253=VECTOR('',#27478,0.009);
#8254=VECTOR('',#27481,0.01);
#8255=VECTOR('',#27482,0.009);
#8256=VECTOR('',#27483,0.001);
#8257=VECTOR('',#27484,0.28);
#8258=VECTOR('',#27489,0.1);
#8259=VECTOR('',#27492,0.1);
#8260=VECTOR('',#27495,0.01);
#8261=VECTOR('',#27496,0.28);
#8262=VECTOR('',#27497,0.009);
#8263=VECTOR('',#27498,0.001);
#8264=VECTOR('',#27499,0.28);
#8265=VECTOR('',#27502,0.3);
#8266=VECTOR('',#27503,0.009);
#8267=VECTOR('',#27506,0.01);
#8268=VECTOR('',#27507,0.28);
#8269=VECTOR('',#27508,0.001);
#8270=VECTOR('',#27509,0.28);
#8271=VECTOR('',#27512,0.1);
#8272=VECTOR('',#27513,0.01);
#8273=VECTOR('',#27514,0.1);
#8274=VECTOR('',#27517,0.050000000000001);
#8275=VECTOR('',#27518,0.100000000000001);
#8276=VECTOR('',#27519,0.050000000000001);
#8277=VECTOR('',#27522,0.100000000000001);
#8278=VECTOR('',#27523,0.01);
#8279=VECTOR('',#27526,0.01);
#8280=VECTOR('',#27527,0.279999999999999);
#8281=VECTOR('',#27528,0.001);
#8282=VECTOR('',#27529,0.009);
#8283=VECTOR('',#27532,0.01);
#8284=VECTOR('',#27533,0.009);
#8285=VECTOR('',#27534,0.001);
#8286=VECTOR('',#27535,0.28);
#8287=VECTOR('',#27540,0.1);
#8288=VECTOR('',#27543,0.1);
#8289=VECTOR('',#27546,0.01);
#8290=VECTOR('',#27547,0.28);
#8291=VECTOR('',#27548,0.001);
#8292=VECTOR('',#27549,0.009);
#8293=VECTOR('',#27552,0.01);
#8294=VECTOR('',#27553,0.009);
#8295=VECTOR('',#27554,0.001);
#8296=VECTOR('',#27555,0.279999999999999);
#8297=VECTOR('',#27560,0.25);
#8298=VECTOR('',#27563,0.1);
#8299=VECTOR('',#27566,0.009);
#8300=VECTOR('',#27567,0.3);
#8301=VECTOR('',#27568,0.009);
#8302=VECTOR('',#27571,0.01);
#8303=VECTOR('',#27572,0.279999999999999);
#8304=VECTOR('',#27573,0.001);
#8305=VECTOR('',#27574,0.279999999999999);
#8306=VECTOR('',#27577,0.01);
#8307=VECTOR('',#27578,0.279999999999999);
#8308=VECTOR('',#27579,0.001);
#8309=VECTOR('',#27580,0.279999999999999);
#8310=VECTOR('',#27583,0.250000000000001);
#8311=VECTOR('',#27584,0.25);
#8312=VECTOR('',#27587,0.100000000000001);
#8313=VECTOR('',#27588,0.050000000000001);
#8314=VECTOR('',#27591,0.100000000000001);
#8315=VECTOR('',#27592,0.01);
#8316=VECTOR('',#27595,0.01);
#8317=VECTOR('',#27596,0.009);
#8318=VECTOR('',#27597,0.001);
#8319=VECTOR('',#27598,0.28);
#8320=VECTOR('',#27601,0.01);
#8321=VECTOR('',#27602,0.28);
#8322=VECTOR('',#27603,0.001);
#8323=VECTOR('',#27604,0.009);
#8324=VECTOR('',#27609,0.1);
#8325=VECTOR('',#27612,0.25);
#8326=VECTOR('',#27615,0.01);
#8327=VECTOR('',#27616,0.28);
#8328=VECTOR('',#27617,0.001);
#8329=VECTOR('',#27618,0.009);
#8330=VECTOR('',#27621,0.01);
#8331=VECTOR('',#27622,0.009);
#8332=VECTOR('',#27623,0.001);
#8333=VECTOR('',#27624,0.28);
#8334=VECTOR('',#27629,0.1);
#8335=VECTOR('',#27632,0.25);
#8336=VECTOR('',#27635,0.25);
#8337=VECTOR('',#27638,0.5);
#8338=VECTOR('',#27641,0.25);
#8339=VECTOR('',#27644,0.5);
#8340=VECTOR('',#27649,0.12);
#8341=VECTOR('',#27652,0.12);
#8342=VECTOR('',#27657,0.12);
#8343=VECTOR('',#27660,0.12);
#8344=VECTOR('',#27663,0.25);
#8345=VECTOR('',#27666,0.5);
#8346=VECTOR('',#27669,0.25);
#8347=VECTOR('',#27672,0.5);
#8348=VECTOR('',#27687,0.5);
#8349=VECTOR('',#27690,0.5);
#8350=VECTOR('',#27697,0.12);
#8351=VECTOR('',#27704,0.6);
#8352=VECTOR('',#27709,0.6);
#8353=VECTOR('',#27712,0.6);
#8354=VECTOR('',#27721,0.6);
#8355=VECTOR('',#27724,0.6);
#8356=VECTOR('',#27743,1000.);
#8357=VECTOR('',#27744,1000.);
#8358=VECTOR('',#27745,1000.);
#8359=VECTOR('',#27746,1000.);
#8360=VECTOR('',#27749,1000.);
#8361=VECTOR('',#27750,1000.);
#8362=VECTOR('',#27751,1000.);
#8363=VECTOR('',#27754,1000.);
#8364=VECTOR('',#27755,1000.);
#8365=VECTOR('',#27756,1000.);
#8366=VECTOR('',#27759,1000.);
#8367=VECTOR('',#27760,1000.);
#8368=VECTOR('',#27761,1000.);
#8369=VECTOR('',#27764,1000.);
#8370=VECTOR('',#27765,1000.);
#8371=VECTOR('',#27766,1000.);
#8372=VECTOR('',#27773,1000.);
#8373=VECTOR('',#27776,1000.);
#8374=VECTOR('',#27777,1000.);
#8375=VECTOR('',#27778,1000.);
#8376=VECTOR('',#27785,1000.);
#8377=VECTOR('',#27792,1000.);
#8378=VECTOR('',#27795,1000.);
#8379=VECTOR('',#27796,1000.);
#8380=VECTOR('',#27797,1000.);
#8381=VECTOR('',#27804,1000.);
#8382=VECTOR('',#27811,1000.);
#8383=VECTOR('',#27814,1000.);
#8384=VECTOR('',#27815,1000.);
#8385=VECTOR('',#27816,1000.);
#8386=VECTOR('',#27823,1000.);
#8387=VECTOR('',#27826,1000.);
#8388=VECTOR('',#27827,1000.);
#8389=VECTOR('',#27828,1000.);
#8390=VECTOR('',#27831,1000.);
#8391=VECTOR('',#27832,1000.);
#8392=VECTOR('',#27833,1000.);
#8393=VECTOR('',#27836,1000.);
#8394=VECTOR('',#27837,1000.);
#8395=VECTOR('',#27838,1000.);
#8396=VECTOR('',#27845,1000.);
#8397=VECTOR('',#27848,1000.);
#8398=VECTOR('',#27849,1000.);
#8399=VECTOR('',#27850,1000.);
#8400=VECTOR('',#27857,1000.);
#8401=VECTOR('',#27860,1000.);
#8402=VECTOR('',#27861,1000.);
#8403=VECTOR('',#27862,1000.);
#8404=VECTOR('',#27865,1000.);
#8405=VECTOR('',#27866,1000.);
#8406=VECTOR('',#27867,1000.);
#8407=VECTOR('',#27870,1000.);
#8408=VECTOR('',#27871,1000.);
#8409=VECTOR('',#27878,1000.);
#8410=VECTOR('',#27879,1000.);
#8411=VECTOR('',#27880,1000.);
#8412=VECTOR('',#27881,1000.);
#8413=VECTOR('',#27884,1000.);
#8414=VECTOR('',#27885,1000.);
#8415=VECTOR('',#27886,1000.);
#8416=VECTOR('',#27889,1000.);
#8417=VECTOR('',#27890,1000.);
#8418=VECTOR('',#27891,1000.);
#8419=VECTOR('',#27894,1000.);
#8420=VECTOR('',#27895,1000.);
#8421=VECTOR('',#27896,1000.);
#8422=VECTOR('',#27899,1000.);
#8423=VECTOR('',#27900,1000.);
#8424=VECTOR('',#27901,1000.);
#8425=VECTOR('',#27906,1000.);
#8426=VECTOR('',#27911,1000.);
#8427=VECTOR('',#27912,1000.);
#8428=VECTOR('',#27913,1000.);
#8429=VECTOR('',#27918,1000.);
#8430=VECTOR('',#27923,1000.);
#8431=VECTOR('',#27924,1000.);
#8432=VECTOR('',#27925,1000.);
#8433=VECTOR('',#27930,1000.);
#8434=VECTOR('',#27935,1000.);
#8435=VECTOR('',#27936,1000.);
#8436=VECTOR('',#27937,1000.);
#8437=VECTOR('',#27940,1000.);
#8438=VECTOR('',#27941,1000.);
#8439=VECTOR('',#27942,1000.);
#8440=VECTOR('',#27947,1000.);
#8441=VECTOR('',#27952,1000.);
#8442=VECTOR('',#27953,1000.);
#8443=VECTOR('',#27954,1000.);
#8444=VECTOR('',#27959,1000.);
#8445=VECTOR('',#27964,1000.);
#8446=VECTOR('',#27965,1000.);
#8447=VECTOR('',#27966,1000.);
#8448=VECTOR('',#27971,1000.);
#8449=VECTOR('',#27976,1000.);
#8450=VECTOR('',#27977,1000.);
#8451=VECTOR('',#27984,1000.);
#8452=VECTOR('',#27985,1000.);
#8453=VECTOR('',#27986,1000.);
#8454=VECTOR('',#27987,1000.);
#8455=VECTOR('',#27990,1000.);
#8456=VECTOR('',#27991,1000.);
#8457=VECTOR('',#27992,1000.);
#8458=VECTOR('',#27995,1000.);
#8459=VECTOR('',#27996,1000.);
#8460=VECTOR('',#27997,1000.);
#8461=VECTOR('',#28000,1000.);
#8462=VECTOR('',#28001,1000.);
#8463=VECTOR('',#28002,1000.);
#8464=VECTOR('',#28005,1000.);
#8465=VECTOR('',#28006,1000.);
#8466=VECTOR('',#28007,1000.);
#8467=VECTOR('',#28012,1000.);
#8468=VECTOR('',#28017,1000.);
#8469=VECTOR('',#28018,1000.);
#8470=VECTOR('',#28019,1000.);
#8471=VECTOR('',#28024,1000.);
#8472=VECTOR('',#28029,1000.);
#8473=VECTOR('',#28030,1000.);
#8474=VECTOR('',#28031,1000.);
#8475=VECTOR('',#28036,1000.);
#8476=VECTOR('',#28041,1000.);
#8477=VECTOR('',#28042,1000.);
#8478=VECTOR('',#28043,1000.);
#8479=VECTOR('',#28046,1000.);
#8480=VECTOR('',#28047,1000.);
#8481=VECTOR('',#28048,1000.);
#8482=VECTOR('',#28053,1000.);
#8483=VECTOR('',#28058,1000.);
#8484=VECTOR('',#28059,1000.);
#8485=VECTOR('',#28060,1000.);
#8486=VECTOR('',#28065,1000.);
#8487=VECTOR('',#28070,1000.);
#8488=VECTOR('',#28071,1000.);
#8489=VECTOR('',#28072,1000.);
#8490=VECTOR('',#28077,1000.);
#8491=VECTOR('',#28082,1000.);
#8492=VECTOR('',#28083,1000.);
#8493=VECTOR('',#28090,1000.);
#8494=VECTOR('',#28091,1000.);
#8495=VECTOR('',#28092,1000.);
#8496=VECTOR('',#28093,1000.);
#8497=VECTOR('',#28096,1000.);
#8498=VECTOR('',#28097,1000.);
#8499=VECTOR('',#28098,1000.);
#8500=VECTOR('',#28101,1000.);
#8501=VECTOR('',#28102,1000.);
#8502=VECTOR('',#28103,1000.);
#8503=VECTOR('',#28106,1000.);
#8504=VECTOR('',#28107,1000.);
#8505=VECTOR('',#28108,1000.);
#8506=VECTOR('',#28111,1000.);
#8507=VECTOR('',#28112,1000.);
#8508=VECTOR('',#28113,1000.);
#8509=VECTOR('',#28118,1000.);
#8510=VECTOR('',#28123,1000.);
#8511=VECTOR('',#28124,1000.);
#8512=VECTOR('',#28125,1000.);
#8513=VECTOR('',#28130,1000.);
#8514=VECTOR('',#28135,1000.);
#8515=VECTOR('',#28136,1000.);
#8516=VECTOR('',#28137,1000.);
#8517=VECTOR('',#28142,1000.);
#8518=VECTOR('',#28147,1000.);
#8519=VECTOR('',#28148,1000.);
#8520=VECTOR('',#28149,1000.);
#8521=VECTOR('',#28152,1000.);
#8522=VECTOR('',#28153,1000.);
#8523=VECTOR('',#28154,1000.);
#8524=VECTOR('',#28159,1000.);
#8525=VECTOR('',#28164,1000.);
#8526=VECTOR('',#28165,1000.);
#8527=VECTOR('',#28166,1000.);
#8528=VECTOR('',#28171,1000.);
#8529=VECTOR('',#28176,1000.);
#8530=VECTOR('',#28177,1000.);
#8531=VECTOR('',#28178,1000.);
#8532=VECTOR('',#28183,1000.);
#8533=VECTOR('',#28188,1000.);
#8534=VECTOR('',#28189,1000.);
#8535=VECTOR('',#28196,1000.);
#8536=VECTOR('',#28197,1000.);
#8537=VECTOR('',#28198,1000.);
#8538=VECTOR('',#28199,1000.);
#8539=VECTOR('',#28202,1000.);
#8540=VECTOR('',#28203,1000.);
#8541=VECTOR('',#28204,1000.);
#8542=VECTOR('',#28207,1000.);
#8543=VECTOR('',#28208,1000.);
#8544=VECTOR('',#28209,1000.);
#8545=VECTOR('',#28212,1000.);
#8546=VECTOR('',#28213,1000.);
#8547=VECTOR('',#28214,1000.);
#8548=VECTOR('',#28217,1000.);
#8549=VECTOR('',#28218,1000.);
#8550=VECTOR('',#28219,1000.);
#8551=VECTOR('',#28224,1000.);
#8552=VECTOR('',#28229,1000.);
#8553=VECTOR('',#28230,1000.);
#8554=VECTOR('',#28231,1000.);
#8555=VECTOR('',#28236,1000.);
#8556=VECTOR('',#28243,1000.);
#8557=VECTOR('',#28248,1000.);
#8558=VECTOR('',#28249,1000.);
#8559=VECTOR('',#28250,1000.);
#8560=VECTOR('',#28255,1000.);
#8561=VECTOR('',#28262,1000.);
#8562=VECTOR('',#28267,1000.);
#8563=VECTOR('',#28268,1000.);
#8564=VECTOR('',#28269,1000.);
#8565=VECTOR('',#28274,1000.);
#8566=VECTOR('',#28279,1000.);
#8567=VECTOR('',#28280,1000.);
#8568=VECTOR('',#28281,1000.);
#8569=VECTOR('',#28284,1000.);
#8570=VECTOR('',#28285,1000.);
#8571=VECTOR('',#28286,1000.);
#8572=VECTOR('',#28289,1000.);
#8573=VECTOR('',#28290,1000.);
#8574=VECTOR('',#28291,1000.);
#8575=VECTOR('',#28296,1000.);
#8576=VECTOR('',#28301,1000.);
#8577=VECTOR('',#28302,1000.);
#8578=VECTOR('',#28303,1000.);
#8579=VECTOR('',#28308,1000.);
#8580=VECTOR('',#28313,1000.);
#8581=VECTOR('',#28314,1000.);
#8582=VECTOR('',#28315,1000.);
#8583=VECTOR('',#28318,1000.);
#8584=VECTOR('',#28319,1000.);
#8585=VECTOR('',#28320,1000.);
#8586=VECTOR('',#28323,1000.);
#8587=VECTOR('',#28324,1000.);
#8588=VECTOR('',#28331,1000.);
#8589=VECTOR('',#28332,1000.);
#8590=VECTOR('',#28333,1000.);
#8591=VECTOR('',#28334,1000.);
#8592=VECTOR('',#28337,1000.);
#8593=VECTOR('',#28338,1000.);
#8594=VECTOR('',#28339,1000.);
#8595=VECTOR('',#28342,1000.);
#8596=VECTOR('',#28343,1000.);
#8597=VECTOR('',#28344,1000.);
#8598=VECTOR('',#28347,1000.);
#8599=VECTOR('',#28348,1000.);
#8600=VECTOR('',#28349,1000.);
#8601=VECTOR('',#28352,1000.);
#8602=VECTOR('',#28353,1000.);
#8603=VECTOR('',#28354,1000.);
#8604=VECTOR('',#28359,1000.);
#8605=VECTOR('',#28364,1000.);
#8606=VECTOR('',#28365,1000.);
#8607=VECTOR('',#28366,1000.);
#8608=VECTOR('',#28371,1000.);
#8609=VECTOR('',#28376,1000.);
#8610=VECTOR('',#28377,1000.);
#8611=VECTOR('',#28378,1000.);
#8612=VECTOR('',#28383,1000.);
#8613=VECTOR('',#28388,1000.);
#8614=VECTOR('',#28389,1000.);
#8615=VECTOR('',#28390,1000.);
#8616=VECTOR('',#28393,1000.);
#8617=VECTOR('',#28394,1000.);
#8618=VECTOR('',#28395,1000.);
#8619=VECTOR('',#28400,1000.);
#8620=VECTOR('',#28405,1000.);
#8621=VECTOR('',#28406,1000.);
#8622=VECTOR('',#28407,1000.);
#8623=VECTOR('',#28412,1000.);
#8624=VECTOR('',#28417,1000.);
#8625=VECTOR('',#28418,1000.);
#8626=VECTOR('',#28419,1000.);
#8627=VECTOR('',#28424,1000.);
#8628=VECTOR('',#28429,1000.);
#8629=VECTOR('',#28430,1000.);
#8630=VECTOR('',#28437,1000.);
#8631=VECTOR('',#28438,1000.);
#8632=VECTOR('',#28439,1000.);
#8633=VECTOR('',#28440,1000.);
#8634=VECTOR('',#28441,1000.);
#8635=VECTOR('',#28442,1000.);
#8636=VECTOR('',#28443,1000.);
#8637=VECTOR('',#28444,1000.);
#8638=VECTOR('',#28445,1000.);
#8639=VECTOR('',#28446,1000.);
#8640=VECTOR('',#28447,1000.);
#8641=VECTOR('',#28448,1000.);
#8642=VECTOR('',#28449,1000.);
#8643=VECTOR('',#28450,1000.);
#8644=VECTOR('',#28451,1000.);
#8645=VECTOR('',#28452,1000.);
#8646=VECTOR('',#28453,1000.);
#8647=VECTOR('',#28454,1000.);
#8648=VECTOR('',#28455,1000.);
#8649=VECTOR('',#28456,1000.);
#8650=VECTOR('',#28459,1000.);
#8651=VECTOR('',#28460,1000.);
#8652=VECTOR('',#28461,1000.);
#8653=VECTOR('',#28462,1000.);
#8654=VECTOR('',#28463,1000.);
#8655=VECTOR('',#28464,1000.);
#8656=VECTOR('',#28465,1000.);
#8657=VECTOR('',#28466,1000.);
#8658=VECTOR('',#28467,1000.);
#8659=VECTOR('',#28468,1000.);
#8660=VECTOR('',#28469,1000.);
#8661=VECTOR('',#28470,1000.);
#8662=VECTOR('',#28471,1000.);
#8663=VECTOR('',#28472,1000.);
#8664=VECTOR('',#28473,1000.);
#8665=VECTOR('',#28474,1000.);
#8666=VECTOR('',#28475,1000.);
#8667=VECTOR('',#28476,1000.);
#8668=VECTOR('',#28477,1000.);
#8669=VECTOR('',#28478,1000.);
#8670=VECTOR('',#28479,1000.);
#8671=VECTOR('',#28480,1000.);
#8672=VECTOR('',#28481,1000.);
#8673=VECTOR('',#28482,1000.);
#8674=VECTOR('',#28483,1000.);
#8675=VECTOR('',#28484,1000.);
#8676=VECTOR('',#28485,1000.);
#8677=VECTOR('',#28486,1000.);
#8678=VECTOR('',#28487,1000.);
#8679=VECTOR('',#28488,1000.);
#8680=VECTOR('',#28489,1000.);
#8681=VECTOR('',#28490,1000.);
#8682=VECTOR('',#28493,1000.);
#8683=VECTOR('',#28494,1000.);
#8684=VECTOR('',#28495,1000.);
#8685=VECTOR('',#28498,1000.);
#8686=VECTOR('',#28499,1000.);
#8687=VECTOR('',#28500,1000.);
#8688=VECTOR('',#28501,1000.);
#8689=VECTOR('',#28502,1000.);
#8690=VECTOR('',#28503,1000.);
#8691=VECTOR('',#28504,1000.);
#8692=VECTOR('',#28505,1000.);
#8693=VECTOR('',#28506,1000.);
#8694=VECTOR('',#28507,1000.);
#8695=VECTOR('',#28508,1000.);
#8696=VECTOR('',#28509,1000.);
#8697=VECTOR('',#28510,1000.);
#8698=VECTOR('',#28511,1000.);
#8699=VECTOR('',#28512,1000.);
#8700=VECTOR('',#28513,1000.);
#8701=VECTOR('',#28514,1000.);
#8702=VECTOR('',#28515,1000.);
#8703=VECTOR('',#28516,1000.);
#8704=VECTOR('',#28517,1000.);
#8705=VECTOR('',#28520,1000.);
#8706=VECTOR('',#28521,1000.);
#8707=VECTOR('',#28522,1000.);
#8708=VECTOR('',#28525,1000.);
#8709=VECTOR('',#28526,1000.);
#8710=VECTOR('',#28527,1000.);
#8711=VECTOR('',#28530,1000.);
#8712=VECTOR('',#28531,1000.);
#8713=VECTOR('',#28532,1000.);
#8714=VECTOR('',#28533,1000.);
#8715=VECTOR('',#28534,1000.);
#8716=VECTOR('',#28535,1000.);
#8717=VECTOR('',#28538,1000.);
#8718=VECTOR('',#28539,1000.);
#8719=VECTOR('',#28540,1000.);
#8720=VECTOR('',#28541,1000.);
#8721=VECTOR('',#28542,1000.);
#8722=VECTOR('',#28543,1000.);
#8723=VECTOR('',#28544,1000.);
#8724=VECTOR('',#28545,1000.);
#8725=VECTOR('',#28546,1000.);
#8726=VECTOR('',#28547,1000.);
#8727=VECTOR('',#28548,1000.);
#8728=VECTOR('',#28549,1000.);
#8729=VECTOR('',#28550,1000.);
#8730=VECTOR('',#28551,1000.);
#8731=VECTOR('',#28552,1000.);
#8732=VECTOR('',#28553,1000.);
#8733=VECTOR('',#28554,1000.);
#8734=VECTOR('',#28555,1000.);
#8735=VECTOR('',#28556,1000.);
#8736=VECTOR('',#28557,1000.);
#8737=VECTOR('',#28558,1000.);
#8738=VECTOR('',#28559,1000.);
#8739=VECTOR('',#28560,1000.);
#8740=VECTOR('',#28561,1000.);
#8741=VECTOR('',#28562,1000.);
#8742=VECTOR('',#28563,1000.);
#8743=VECTOR('',#28564,1000.);
#8744=VECTOR('',#28565,1000.);
#8745=VECTOR('',#28566,1000.);
#8746=VECTOR('',#28567,1000.);
#8747=VECTOR('',#28568,1000.);
#8748=VECTOR('',#28569,1000.);
#8749=VECTOR('',#28570,1000.);
#8750=VECTOR('',#28571,1000.);
#8751=VECTOR('',#28574,1000.);
#8752=VECTOR('',#28575,1000.);
#8753=VECTOR('',#28578,1000.);
#8754=VECTOR('',#28579,1000.);
#8755=VECTOR('',#28582,1000.);
#8756=VECTOR('',#28583,1000.);
#8757=VECTOR('',#28586,1000.);
#8758=VECTOR('',#28587,1000.);
#8759=VECTOR('',#28588,1000.);
#8760=VECTOR('',#28591,1000.);
#8761=VECTOR('',#28592,1000.);
#8762=VECTOR('',#28593,1000.);
#8763=VECTOR('',#28596,1000.);
#8764=VECTOR('',#28597,1000.);
#8765=VECTOR('',#28598,1000.);
#8766=VECTOR('',#28601,1000.);
#8767=VECTOR('',#28602,1000.);
#8768=VECTOR('',#28603,1000.);
#8769=VECTOR('',#28606,1000.);
#8770=VECTOR('',#28607,1000.);
#8771=VECTOR('',#28608,1000.);
#8772=VECTOR('',#28609,1000.);
#8773=VECTOR('',#28612,1000.);
#8774=VECTOR('',#28613,1000.);
#8775=VECTOR('',#28614,1000.);
#8776=VECTOR('',#28615,1000.);
#8777=VECTOR('',#28618,1000.);
#8778=VECTOR('',#28619,1000.);
#8779=VECTOR('',#28620,1000.);
#8780=VECTOR('',#28621,1000.);
#8781=VECTOR('',#28624,1000.);
#8782=VECTOR('',#28625,1000.);
#8783=VECTOR('',#28626,1000.);
#8784=VECTOR('',#28627,1000.);
#8785=VECTOR('',#28628,1000.);
#8786=VECTOR('',#28629,1000.);
#8787=VECTOR('',#28632,1000.);
#8788=VECTOR('',#28633,1000.);
#8789=VECTOR('',#28634,1000.);
#8790=VECTOR('',#28635,1000.);
#8791=VECTOR('',#28638,1000.);
#8792=VECTOR('',#28639,1000.);
#8793=VECTOR('',#28640,1000.);
#8794=VECTOR('',#28641,1000.);
#8795=VECTOR('',#28642,1000.);
#8796=VECTOR('',#28643,1000.);
#8797=VECTOR('',#28644,1000.);
#8798=VECTOR('',#28645,1000.);
#8799=VECTOR('',#28646,1000.);
#8800=VECTOR('',#28647,1000.);
#8801=VECTOR('',#28650,1000.);
#8802=VECTOR('',#28651,1000.);
#8803=VECTOR('',#28652,1000.);
#8804=VECTOR('',#28655,1000.);
#8805=VECTOR('',#28656,1000.);
#8806=VECTOR('',#28657,1000.);
#8807=VECTOR('',#28658,1000.);
#8808=VECTOR('',#28661,1000.);
#8809=VECTOR('',#28664,1000.);
#8810=VECTOR('',#28667,1000.);
#8811=VECTOR('',#28668,1000.);
#8812=VECTOR('',#28671,1000.);
#8813=VECTOR('',#28676,1000.);
#8814=VECTOR('',#28681,1000.);
#8815=VECTOR('',#28682,1000.);
#8816=VECTOR('',#28683,1000.);
#8817=VECTOR('',#28684,1000.);
#8818=VECTOR('',#28685,1000.);
#8819=VECTOR('',#28688,1000.);
#8820=VECTOR('',#28689,1000.);
#8821=VECTOR('',#28690,1000.);
#8822=VECTOR('',#28693,1000.);
#8823=VECTOR('',#28694,1000.);
#8824=VECTOR('',#28697,1000.);
#8825=VECTOR('',#28698,1000.);
#8826=VECTOR('',#28705,1000.);
#8827=VECTOR('',#28712,1000.);
#8828=VECTOR('',#28713,1000.);
#8829=VECTOR('',#28716,1000.);
#8830=VECTOR('',#28725,1000.);
#8831=VECTOR('',#28726,1000.);
#8832=VECTOR('',#28727,1000.);
#8833=VECTOR('',#28730,1000.);
#8834=VECTOR('',#28731,1000.);
#8835=VECTOR('',#28732,1000.);
#8836=VECTOR('',#28735,1000.);
#8837=VECTOR('',#28736,1000.);
#8838=VECTOR('',#28737,1000.);
#8839=VECTOR('',#28740,1000.);
#8840=VECTOR('',#28741,1000.);
#8841=VECTOR('',#28742,1000.);
#8842=VECTOR('',#28761,1000.);
#8843=VECTOR('',#28762,1000.);
#8844=VECTOR('',#28763,1000.);
#8845=VECTOR('',#28764,1000.);
#8846=VECTOR('',#28767,1000.);
#8847=VECTOR('',#28768,1000.);
#8848=VECTOR('',#28769,1000.);
#8849=VECTOR('',#28770,1000.);
#8850=VECTOR('',#28773,1000.);
#8851=VECTOR('',#28774,1000.);
#8852=VECTOR('',#28775,1000.);
#8853=VECTOR('',#28778,1000.);
#8854=VECTOR('',#28779,1000.);
#8855=VECTOR('',#28780,1000.);
#8856=VECTOR('',#28781,1000.);
#8857=VECTOR('',#28784,1000.);
#8858=VECTOR('',#28785,1000.);
#8859=VECTOR('',#28786,1000.);
#8860=VECTOR('',#28789,1000.);
#8861=VECTOR('',#28790,1000.);
#8862=VECTOR('',#28791,1000.);
#8863=VECTOR('',#28794,1000.);
#8864=VECTOR('',#28795,1000.);
#8865=VECTOR('',#28796,1000.);
#8866=VECTOR('',#28799,1000.);
#8867=VECTOR('',#28800,1000.);
#8868=VECTOR('',#28803,1000.);
#8869=VECTOR('',#28804,1000.);
#8870=VECTOR('',#28805,1000.);
#8871=VECTOR('',#28806,1000.);
#8872=VECTOR('',#28807,1000.);
#8873=VECTOR('',#28810,1000.);
#8874=VECTOR('',#28811,1000.);
#8875=VECTOR('',#28812,1000.);
#8876=VECTOR('',#28815,1000.);
#8877=VECTOR('',#28816,1000.);
#8878=VECTOR('',#28817,1000.);
#8879=VECTOR('',#28820,1000.);
#8880=VECTOR('',#28821,1000.);
#8881=VECTOR('',#28824,1000.);
#8882=VECTOR('',#28825,1000.);
#8883=VECTOR('',#28828,1000.);
#8884=VECTOR('',#28829,1000.);
#8885=VECTOR('',#28832,1000.);
#8886=VECTOR('',#28833,1000.);
#8887=VECTOR('',#28834,1000.);
#8888=VECTOR('',#28837,1000.);
#8889=VECTOR('',#28840,1000.);
#8890=VECTOR('',#28841,1000.);
#8891=VECTOR('',#28844,1000.);
#8892=VECTOR('',#28845,1000.);
#8893=VECTOR('',#28848,1000.);
#8894=VECTOR('',#28849,1000.);
#8895=VECTOR('',#28850,1000.);
#8896=VECTOR('',#28853,1000.);
#8897=VECTOR('',#28854,1000.);
#8898=VECTOR('',#28857,1000.);
#8899=VECTOR('',#28858,1000.);
#8900=VECTOR('',#28859,1000.);
#8901=VECTOR('',#28862,1000.);
#8902=VECTOR('',#28863,1000.);
#8903=VECTOR('',#28866,1000.);
#8904=VECTOR('',#28869,1000.);
#8905=VECTOR('',#28870,1000.);
#8906=VECTOR('',#28875,1000.);
#8907=VECTOR('',#28878,1000.);
#8908=VECTOR('',#28881,1000.);
#8909=VECTOR('',#28884,1000.);
#8910=VECTOR('',#28887,1000.);
#8911=VECTOR('',#28890,1000.);
#8912=VECTOR('',#28893,1000.);
#8913=VECTOR('',#28896,1000.);
#8914=VECTOR('',#28899,1000.);
#8915=VECTOR('',#28902,1000.);
#8916=VECTOR('',#28905,1000.);
#8917=VECTOR('',#28908,1000.);
#8918=VECTOR('',#28911,1000.);
#8919=VECTOR('',#28914,1000.);
#8920=CIRCLE('',#21744,0.2413);
#8921=CIRCLE('',#21745,0.2413);
#8922=CIRCLE('',#21747,0.2413);
#8923=CIRCLE('',#21748,0.2413);
#8924=CIRCLE('',#21750,0.500000000000001);
#8925=CIRCLE('',#21751,0.500000000000001);
#8926=CIRCLE('',#21753,0.2413);
#8927=CIRCLE('',#21754,0.2413);
#8928=CIRCLE('',#21756,0.2413);
#8929=CIRCLE('',#21757,0.2413);
#8930=CIRCLE('',#21759,1.25);
#8931=CIRCLE('',#21760,1.25);
#8932=CIRCLE('',#21762,0.5);
#8933=CIRCLE('',#21763,0.5);
#8934=CIRCLE('',#21765,0.2413);
#8935=CIRCLE('',#21766,0.2413);
#8936=CIRCLE('',#21768,0.2413);
#8937=CIRCLE('',#21769,0.2413);
#8938=CIRCLE('',#21771,1.25);
#8939=CIRCLE('',#21772,1.25);
#8940=CIRCLE('',#21774,0.5);
#8941=CIRCLE('',#21775,0.5);
#8942=CIRCLE('',#21777,0.2413);
#8943=CIRCLE('',#21778,0.2413);
#8944=CIRCLE('',#21780,0.2413);
#8945=CIRCLE('',#21781,0.2413);
#8946=CIRCLE('',#21783,1.25);
#8947=CIRCLE('',#21784,1.25);
#8948=CIRCLE('',#21786,0.2413);
#8949=CIRCLE('',#21787,0.2413);
#8950=CIRCLE('',#21789,0.2413);
#8951=CIRCLE('',#21790,0.2413);
#8952=CIRCLE('',#21792,0.2413);
#8953=CIRCLE('',#21793,0.2413);
#8954=CIRCLE('',#21795,0.2413);
#8955=CIRCLE('',#21796,0.2413);
#8956=CIRCLE('',#21798,0.5);
#8957=CIRCLE('',#21799,0.5);
#8958=CIRCLE('',#21801,0.5);
#8959=CIRCLE('',#21802,0.5);
#8960=CIRCLE('',#21804,0.2413);
#8961=CIRCLE('',#21805,0.2413);
#8962=CIRCLE('',#21807,0.2413);
#8963=CIRCLE('',#21808,0.2413);
#8964=CIRCLE('',#21810,0.2413);
#8965=CIRCLE('',#21811,0.2413);
#8966=CIRCLE('',#21813,0.2413);
#8967=CIRCLE('',#21814,0.2413);
#8968=CIRCLE('',#21816,0.2413);
#8969=CIRCLE('',#21817,0.2413);
#8970=CIRCLE('',#21819,0.2413);
#8971=CIRCLE('',#21820,0.2413);
#8972=CIRCLE('',#21822,0.2413);
#8973=CIRCLE('',#21823,0.2413);
#8974=CIRCLE('',#21825,1.25);
#8975=CIRCLE('',#21826,1.25);
#8976=CIRCLE('',#21828,0.2413);
#8977=CIRCLE('',#21829,0.2413);
#8978=CIRCLE('',#21831,0.5);
#8979=CIRCLE('',#21832,0.5);
#8980=CIRCLE('',#21834,0.241299999999999);
#8981=CIRCLE('',#21835,0.241299999999999);
#8982=CIRCLE('',#21837,0.2413);
#8983=CIRCLE('',#21838,0.2413);
#8984=CIRCLE('',#21841,2.53999999999998);
#8985=CIRCLE('',#21842,2.53999999999998);
#8986=CIRCLE('',#21845,2.54000000000001);
#8987=CIRCLE('',#21846,2.54000000000001);
#8988=CIRCLE('',#21849,2.53999999999997);
#8989=CIRCLE('',#21850,2.53999999999997);
#8990=CIRCLE('',#21853,2.54000000000001);
#8991=CIRCLE('',#21854,2.54000000000001);
#8992=CIRCLE('',#21858,0.1);
#8993=CIRCLE('',#21860,0.1);
#8994=CIRCLE('',#21893,0.15);
#8995=CIRCLE('',#21894,0.15);
#8996=CIRCLE('',#21897,0.15);
#8997=CIRCLE('',#21898,0.15);
#8998=CIRCLE('',#21909,0.149999999999999);
#8999=CIRCLE('',#21910,0.149999999999999);
#9000=CIRCLE('',#21913,0.149999999999999);
#9001=CIRCLE('',#21914,0.149999999999999);
#9002=CIRCLE('',#21926,0.15);
#9003=CIRCLE('',#21927,0.15);
#9004=CIRCLE('',#21930,0.15);
#9005=CIRCLE('',#21931,0.15);
#9006=CIRCLE('',#21964,0.149999999999999);
#9007=CIRCLE('',#21965,0.149999999999999);
#9008=CIRCLE('',#21968,0.149999999999999);
#9009=CIRCLE('',#21969,0.149999999999999);
#9010=CIRCLE('',#21991,0.45);
#9011=CIRCLE('',#21992,0.45);
#9012=CIRCLE('',#22256,0.1);
#9013=CIRCLE('',#22258,0.1);
#9014=CIRCLE('',#22260,0.2);
#9015=CIRCLE('',#22261,0.2);
#9016=CIRCLE('',#22262,2.57576923076923);
#9017=CIRCLE('',#22263,0.2);
#9018=CIRCLE('',#22264,0.2);
#9019=CIRCLE('',#22265,2.57576923076923);
#9020=CIRCLE('',#22267,0.2);
#9021=CIRCLE('',#22268,1.11423076923077);
#9022=CIRCLE('',#22269,0.2);
#9023=CIRCLE('',#22270,0.2);
#9024=CIRCLE('',#22271,1.11423076923077);
#9025=CIRCLE('',#22272,0.2);
#9026=CIRCLE('',#22275,0.1);
#9027=CIRCLE('',#22276,0.1);
#9028=CIRCLE('',#22280,0.1);
#9029=CIRCLE('',#22281,0.1);
#9030=CIRCLE('',#22286,0.1);
#9031=CIRCLE('',#22288,0.1);
#9032=CIRCLE('',#22290,0.1);
#9033=CIRCLE('',#22292,0.1);
#9034=CIRCLE('',#22294,0.1);
#9035=CIRCLE('',#22296,0.1);
#9036=CIRCLE('',#22298,0.1);
#9037=CIRCLE('',#22300,0.1);
#9038=CIRCLE('',#22302,0.2);
#9039=CIRCLE('',#22303,0.2);
#9040=CIRCLE('',#22304,1.11423076923077);
#9041=CIRCLE('',#22305,0.2);
#9042=CIRCLE('',#22306,0.2);
#9043=CIRCLE('',#22307,1.11423076923077);
#9044=CIRCLE('',#22309,0.2);
#9045=CIRCLE('',#22310,2.57576923076923);
#9046=CIRCLE('',#22311,0.2);
#9047=CIRCLE('',#22312,0.2);
#9048=CIRCLE('',#22313,2.57576923076923);
#9049=CIRCLE('',#22314,0.2);
#9050=CIRCLE('',#22317,0.1);
#9051=CIRCLE('',#22320,0.1);
#9052=CIRCLE('',#22324,0.1);
#9053=CIRCLE('',#22327,0.1);
#9054=CIRCLE('',#22331,0.1);
#9055=CIRCLE('',#22333,0.1);
#9056=CIRCLE('',#22335,0.1);
#9057=CIRCLE('',#22337,0.1);
#9058=CIRCLE('',#22339,0.1);
#9059=CIRCLE('',#22341,0.1);
#9060=CIRCLE('',#22349,0.1);
#9061=CIRCLE('',#22351,0.1);
#9062=CIRCLE('',#22353,0.2);
#9063=CIRCLE('',#22354,0.2);
#9064=CIRCLE('',#22355,1.25);
#9065=CIRCLE('',#22356,0.2);
#9066=CIRCLE('',#22357,0.2);
#9067=CIRCLE('',#22358,1.25);
#9068=CIRCLE('',#22360,0.2);
#9069=CIRCLE('',#22361,1.25);
#9070=CIRCLE('',#22362,0.2);
#9071=CIRCLE('',#22363,0.2);
#9072=CIRCLE('',#22364,1.25);
#9073=CIRCLE('',#22365,0.2);
#9074=CIRCLE('',#22368,0.1);
#9075=CIRCLE('',#22369,0.1);
#9076=CIRCLE('',#22373,0.1);
#9077=CIRCLE('',#22374,0.1);
#9078=CIRCLE('',#22383,0.1);
#9079=CIRCLE('',#22385,0.1);
#9080=CIRCLE('',#22387,0.1);
#9081=CIRCLE('',#22389,0.1);
#9082=CIRCLE('',#22391,0.1);
#9083=CIRCLE('',#22393,0.1);
#9084=CIRCLE('',#22395,0.1);
#9085=CIRCLE('',#22397,0.1);
#9086=CIRCLE('',#22399,0.2);
#9087=CIRCLE('',#22400,0.2);
#9088=CIRCLE('',#22401,1.25);
#9089=CIRCLE('',#22402,0.2);
#9090=CIRCLE('',#22403,0.2);
#9091=CIRCLE('',#22404,1.25);
#9092=CIRCLE('',#22406,0.2);
#9093=CIRCLE('',#22407,1.25);
#9094=CIRCLE('',#22408,0.2);
#9095=CIRCLE('',#22409,0.2);
#9096=CIRCLE('',#22410,1.25);
#9097=CIRCLE('',#22411,0.2);
#9098=CIRCLE('',#22414,0.1);
#9099=CIRCLE('',#22417,0.1);
#9100=CIRCLE('',#22421,0.1);
#9101=CIRCLE('',#22424,0.1);
#9102=CIRCLE('',#22430,0.1);
#9103=CIRCLE('',#22432,0.1);
#9104=CIRCLE('',#22434,0.1);
#9105=CIRCLE('',#22436,0.1);
#9106=CIRCLE('',#22438,0.1);
#9107=CIRCLE('',#22440,0.1);
#9108=CIRCLE('',#22447,0.0762);
#9109=CIRCLE('',#22448,0.0762);
#9110=CIRCLE('',#22450,0.0762);
#9111=CIRCLE('',#22451,0.0762);
#9112=CIRCLE('',#22459,0.0762);
#9113=CIRCLE('',#22461,0.0762);
#9114=CIRCLE('',#22462,0.0762);
#9115=CIRCLE('',#22464,0.0762);
#9116=CIRCLE('',#22466,0.0762);
#9117=CIRCLE('',#22467,0.0762);
#9118=CIRCLE('',#22475,0.0762);
#9119=CIRCLE('',#22477,0.0762);
#9120=CIRCLE('',#22481,0.0762);
#9121=CIRCLE('',#22484,0.0762);
#9122=CIRCLE('',#22485,0.0762);
#9123=CIRCLE('',#22488,0.0762);
#9124=CIRCLE('',#22489,0.0762);
#9125=CIRCLE('',#22491,0.0762);
#9126=CIRCLE('',#22492,0.0762);
#9127=CIRCLE('',#22496,0.0762);
#9128=CIRCLE('',#22501,0.0762);
#9129=CIRCLE('',#22504,0.0762);
#9130=CIRCLE('',#22506,0.0762);
#9131=CIRCLE('',#22508,0.0762);
#9132=CIRCLE('',#22513,0.1016);
#9133=CIRCLE('',#22514,0.254);
#9134=CIRCLE('',#22515,0.1016);
#9135=CIRCLE('',#22516,0.254);
#9136=CIRCLE('',#22520,0.1016);
#9137=CIRCLE('',#22523,0.254);
#9138=CIRCLE('',#22528,0.1016);
#9139=CIRCLE('',#22531,0.254);
#9140=CIRCLE('',#22543,0.0250000000000001);
#9141=CIRCLE('',#22544,0.0250000000000001);
#9142=CIRCLE('',#22547,0.2);
#9143=CIRCLE('',#22548,0.2);
#9144=CIRCLE('',#22553,0.025);
#9145=CIRCLE('',#22554,0.025);
#9146=CIRCLE('',#22557,0.2);
#9147=CIRCLE('',#22558,0.2);
#9148=CIRCLE('',#22565,0.0250000000000001);
#9149=CIRCLE('',#22566,0.0250000000000001);
#9150=CIRCLE('',#22569,0.2);
#9151=CIRCLE('',#22570,0.2);
#9152=CIRCLE('',#22575,0.025);
#9153=CIRCLE('',#22576,0.025);
#9154=CIRCLE('',#22579,0.2);
#9155=CIRCLE('',#22580,0.2);
#9156=CIRCLE('',#22587,0.0250000000000001);
#9157=CIRCLE('',#22588,0.0250000000000001);
#9158=CIRCLE('',#22591,0.2);
#9159=CIRCLE('',#22592,0.2);
#9160=CIRCLE('',#22597,0.025);
#9161=CIRCLE('',#22598,0.025);
#9162=CIRCLE('',#22601,0.2);
#9163=CIRCLE('',#22602,0.2);
#9164=CIRCLE('',#22609,0.0250000000000001);
#9165=CIRCLE('',#22610,0.0250000000000001);
#9166=CIRCLE('',#22613,0.2);
#9167=CIRCLE('',#22614,0.2);
#9168=CIRCLE('',#22619,0.025);
#9169=CIRCLE('',#22620,0.025);
#9170=CIRCLE('',#22623,0.2);
#9171=CIRCLE('',#22624,0.2);
#9172=CIRCLE('',#22631,0.0250000000000001);
#9173=CIRCLE('',#22632,0.0250000000000001);
#9174=CIRCLE('',#22635,0.2);
#9175=CIRCLE('',#22636,0.2);
#9176=CIRCLE('',#22641,0.025);
#9177=CIRCLE('',#22642,0.025);
#9178=CIRCLE('',#22645,0.2);
#9179=CIRCLE('',#22646,0.2);
#9180=CIRCLE('',#22653,0.0250000000000001);
#9181=CIRCLE('',#22654,0.0250000000000001);
#9182=CIRCLE('',#22657,0.2);
#9183=CIRCLE('',#22658,0.2);
#9184=CIRCLE('',#22663,0.025);
#9185=CIRCLE('',#22664,0.025);
#9186=CIRCLE('',#22667,0.2);
#9187=CIRCLE('',#22668,0.2);
#9188=CIRCLE('',#22675,0.109774186411719);
#9189=CIRCLE('',#22676,0.109774186411719);
#9190=CIRCLE('',#22697,0.177799999999999);
#9191=CIRCLE('',#22698,0.177799999999999);
#9192=CIRCLE('',#22716,0.177799999999999);
#9193=CIRCLE('',#22717,0.177799999999999);
#9194=CIRCLE('',#22754,0.0761999999999333);
#9195=CIRCLE('',#22755,0.0761999999999328);
#9196=CIRCLE('',#22757,0.0761999999999338);
#9197=CIRCLE('',#22759,0.0761999999999341);
#9198=CIRCLE('',#22764,0.05);
#9199=CIRCLE('',#22765,0.05);
#9200=CIRCLE('',#22766,0.02);
#9201=CIRCLE('',#22767,0.02);
#9202=CIRCLE('',#22771,0.05);
#9203=CIRCLE('',#22774,0.05);
#9204=CIRCLE('',#22779,0.02);
#9205=CIRCLE('',#22782,0.02);
#9206=CIRCLE('',#22790,0.02);
#9207=CIRCLE('',#22791,0.02);
#9208=CIRCLE('',#22792,0.05);
#9209=CIRCLE('',#22793,0.05);
#9210=CIRCLE('',#22795,0.05);
#9211=CIRCLE('',#22796,0.05);
#9212=CIRCLE('',#22797,0.02);
#9213=CIRCLE('',#22798,0.02);
#9214=CIRCLE('',#22816,0.02);
#9215=CIRCLE('',#22817,0.02);
#9216=CIRCLE('',#22818,0.02);
#9217=CIRCLE('',#22819,0.02);
#9218=CIRCLE('',#22821,0.02);
#9219=CIRCLE('',#22822,0.02);
#9220=CIRCLE('',#22823,0.02);
#9221=CIRCLE('',#22824,0.02);
#9222=CIRCLE('',#22851,0.03);
#9223=CIRCLE('',#22854,0.03);
#9224=CIRCLE('',#22861,0.03);
#9225=CIRCLE('',#22864,0.03);
#9226=CIRCLE('',#22871,0.03);
#9227=CIRCLE('',#22874,0.03);
#9228=CIRCLE('',#22881,0.03);
#9229=CIRCLE('',#22884,0.03);
#9230=CIRCLE('',#22891,0.03);
#9231=CIRCLE('',#22894,0.03);
#9232=CIRCLE('',#22899,0.03);
#9233=CIRCLE('',#22902,0.03);
#9234=CIRCLE('',#22905,0.149999999999999);
#9235=CIRCLE('',#22906,0.149999999999999);
#9236=CIRCLE('',#22907,0.03);
#9237=CIRCLE('',#22908,0.03);
#9238=CIRCLE('',#22909,0.15);
#9239=CIRCLE('',#22910,0.03);
#9240=CIRCLE('',#22911,0.03);
#9241=CIRCLE('',#22912,0.15);
#9242=CIRCLE('',#22913,0.149999999999999);
#9243=CIRCLE('',#22914,0.149999999999999);
#9244=CIRCLE('',#22977,0.149999999999999);
#9245=CIRCLE('',#22980,0.149999999999999);
#9246=CIRCLE('',#22987,0.15);
#9247=CIRCLE('',#22990,0.149999999999999);
#9248=CIRCLE('',#22995,0.15);
#9249=CIRCLE('',#22997,0.149999999999999);
#9250=CIRCLE('',#23021,0.0499999999999997);
#9251=CIRCLE('',#23022,0.0499999999999997);
#9252=CIRCLE('',#23025,0.0499999999999997);
#9253=CIRCLE('',#23026,0.0499999999999997);
#9254=CIRCLE('',#23028,0.0500000000000001);
#9255=CIRCLE('',#23029,0.0500000000000001);
#9256=CIRCLE('',#23032,0.0500000000000001);
#9257=CIRCLE('',#23033,0.0500000000000001);
#9258=CIRCLE('',#23035,0.0499999999999997);
#9259=CIRCLE('',#23036,0.0499999999999997);
#9260=CIRCLE('',#23039,0.0499999999999997);
#9261=CIRCLE('',#23040,0.0499999999999997);
#9262=CIRCLE('',#23045,0.1);
#9263=CIRCLE('',#23046,0.1);
#9264=CIRCLE('',#23049,0.0999999999999998);
#9265=CIRCLE('',#23050,0.0999999999999998);
#9266=CIRCLE('',#23062,0.1);
#9267=CIRCLE('',#23063,0.1);
#9268=CIRCLE('',#23066,0.1);
#9269=CIRCLE('',#23067,0.1);
#9270=CIRCLE('',#23070,0.100000000000001);
#9271=CIRCLE('',#23071,0.100000000000001);
#9272=CIRCLE('',#23075,0.1);
#9273=CIRCLE('',#23076,0.1);
#9274=CIRCLE('',#23079,0.0999999999999999);
#9275=CIRCLE('',#23080,0.0999999999999999);
#9276=CIRCLE('',#23083,0.0999999999999999);
#9277=CIRCLE('',#23084,0.0999999999999999);
#9278=CIRCLE('',#23094,0.1);
#9279=CIRCLE('',#23095,0.1);
#9280=CIRCLE('',#23098,0.1);
#9281=CIRCLE('',#23099,0.1);
#9282=CIRCLE('',#23102,0.100000000000001);
#9283=CIRCLE('',#23103,0.100000000000001);
#9284=CIRCLE('',#23107,0.1);
#9285=CIRCLE('',#23108,0.1);
#9286=CIRCLE('',#23111,0.0999999999999999);
#9287=CIRCLE('',#23112,0.0999999999999999);
#9288=CIRCLE('',#23115,0.0999999999999999);
#9289=CIRCLE('',#23116,0.0999999999999999);
#9290=CIRCLE('',#23126,0.1);
#9291=CIRCLE('',#23127,0.1);
#9292=CIRCLE('',#23130,0.1);
#9293=CIRCLE('',#23131,0.1);
#9294=CIRCLE('',#23134,0.100000000000001);
#9295=CIRCLE('',#23135,0.100000000000001);
#9296=CIRCLE('',#23139,0.1);
#9297=CIRCLE('',#23140,0.1);
#9298=CIRCLE('',#23143,0.0999999999999999);
#9299=CIRCLE('',#23144,0.0999999999999999);
#9300=CIRCLE('',#23147,0.0999999999999999);
#9301=CIRCLE('',#23148,0.0999999999999999);
#9302=CIRCLE('',#23158,0.0499999999999997);
#9303=CIRCLE('',#23159,0.0499999999999997);
#9304=CIRCLE('',#23162,0.0499999999999997);
#9305=CIRCLE('',#23163,0.0499999999999997);
#9306=CIRCLE('',#23165,0.0500000000000001);
#9307=CIRCLE('',#23166,0.0500000000000001);
#9308=CIRCLE('',#23169,0.0500000000000001);
#9309=CIRCLE('',#23170,0.0500000000000001);
#9310=CIRCLE('',#23172,0.0499999999999997);
#9311=CIRCLE('',#23173,0.0499999999999997);
#9312=CIRCLE('',#23176,0.0499999999999997);
#9313=CIRCLE('',#23177,0.0499999999999997);
#9314=CIRCLE('',#23182,0.1);
#9315=CIRCLE('',#23183,0.1);
#9316=CIRCLE('',#23186,0.0999999999999998);
#9317=CIRCLE('',#23187,0.0999999999999998);
#9318=CIRCLE('',#23199,0.1);
#9319=CIRCLE('',#23200,0.1);
#9320=CIRCLE('',#23203,0.1);
#9321=CIRCLE('',#23204,0.1);
#9322=CIRCLE('',#23207,0.100000000000001);
#9323=CIRCLE('',#23208,0.100000000000001);
#9324=CIRCLE('',#23212,0.1);
#9325=CIRCLE('',#23213,0.1);
#9326=CIRCLE('',#23216,0.0999999999999999);
#9327=CIRCLE('',#23217,0.0999999999999999);
#9328=CIRCLE('',#23220,0.0999999999999999);
#9329=CIRCLE('',#23221,0.0999999999999999);
#9330=VERTEX_POINT('',#28956);
#9331=VERTEX_POINT('',#28958);
#9332=VERTEX_POINT('',#28962);
#9333=VERTEX_POINT('',#28964);
#9334=VERTEX_POINT('',#28968);
#9335=VERTEX_POINT('',#28970);
#9336=VERTEX_POINT('',#28974);
#9337=VERTEX_POINT('',#28976);
#9338=VERTEX_POINT('',#28980);
#9339=VERTEX_POINT('',#28982);
#9340=VERTEX_POINT('',#28986);
#9341=VERTEX_POINT('',#28988);
#9342=VERTEX_POINT('',#28992);
#9343=VERTEX_POINT('',#28994);
#9344=VERTEX_POINT('',#28998);
#9345=VERTEX_POINT('',#29000);
#9346=VERTEX_POINT('',#29004);
#9347=VERTEX_POINT('',#29006);
#9348=VERTEX_POINT('',#29010);
#9349=VERTEX_POINT('',#29012);
#9350=VERTEX_POINT('',#29016);
#9351=VERTEX_POINT('',#29018);
#9352=VERTEX_POINT('',#29022);
#9353=VERTEX_POINT('',#29024);
#9354=VERTEX_POINT('',#29028);
#9355=VERTEX_POINT('',#29030);
#9356=VERTEX_POINT('',#29034);
#9357=VERTEX_POINT('',#29036);
#9358=VERTEX_POINT('',#29040);
#9359=VERTEX_POINT('',#29042);
#9360=VERTEX_POINT('',#29046);
#9361=VERTEX_POINT('',#29048);
#9362=VERTEX_POINT('',#29052);
#9363=VERTEX_POINT('',#29054);
#9364=VERTEX_POINT('',#29058);
#9365=VERTEX_POINT('',#29060);
#9366=VERTEX_POINT('',#29064);
#9367=VERTEX_POINT('',#29066);
#9368=VERTEX_POINT('',#29070);
#9369=VERTEX_POINT('',#29072);
#9370=VERTEX_POINT('',#29076);
#9371=VERTEX_POINT('',#29078);
#9372=VERTEX_POINT('',#29082);
#9373=VERTEX_POINT('',#29084);
#9374=VERTEX_POINT('',#29088);
#9375=VERTEX_POINT('',#29090);
#9376=VERTEX_POINT('',#29094);
#9377=VERTEX_POINT('',#29096);
#9378=VERTEX_POINT('',#29100);
#9379=VERTEX_POINT('',#29102);
#9380=VERTEX_POINT('',#29106);
#9381=VERTEX_POINT('',#29108);
#9382=VERTEX_POINT('',#29112);
#9383=VERTEX_POINT('',#29114);
#9384=VERTEX_POINT('',#29118);
#9385=VERTEX_POINT('',#29120);
#9386=VERTEX_POINT('',#29124);
#9387=VERTEX_POINT('',#29126);
#9388=VERTEX_POINT('',#29130);
#9389=VERTEX_POINT('',#29132);
#9390=VERTEX_POINT('',#29136);
#9391=VERTEX_POINT('',#29138);
#9392=VERTEX_POINT('',#29142);
#9393=VERTEX_POINT('',#29144);
#9394=VERTEX_POINT('',#29148);
#9395=VERTEX_POINT('',#29149);
#9396=VERTEX_POINT('',#29151);
#9397=VERTEX_POINT('',#29153);
#9398=VERTEX_POINT('',#29157);
#9399=VERTEX_POINT('',#29159);
#9400=VERTEX_POINT('',#29163);
#9401=VERTEX_POINT('',#29165);
#9402=VERTEX_POINT('',#29169);
#9403=VERTEX_POINT('',#29171);
#9404=VERTEX_POINT('',#29175);
#9405=VERTEX_POINT('',#29177);
#9406=VERTEX_POINT('',#29181);
#9407=VERTEX_POINT('',#29183);
#9408=VERTEX_POINT('',#29187);
#9409=VERTEX_POINT('',#29189);
#9410=VERTEX_POINT('',#29214);
#9411=VERTEX_POINT('',#29215);
#9412=VERTEX_POINT('',#29222);
#9413=VERTEX_POINT('',#29251);
#9414=VERTEX_POINT('',#29253);
#9415=VERTEX_POINT('',#29278);
#9416=VERTEX_POINT('',#29280);
#9417=VERTEX_POINT('',#29282);
#9418=VERTEX_POINT('',#29284);
#9419=VERTEX_POINT('',#29303);
#9420=VERTEX_POINT('',#29320);
#9421=VERTEX_POINT('',#29327);
#9422=VERTEX_POINT('',#29331);
#9423=VERTEX_POINT('',#29333);
#9424=VERTEX_POINT('',#29335);
#9425=VERTEX_POINT('',#29337);
#9426=VERTEX_POINT('',#29340);
#9427=VERTEX_POINT('',#29341);
#9428=VERTEX_POINT('',#29343);
#9429=VERTEX_POINT('',#29345);
#9430=VERTEX_POINT('',#29347);
#9431=VERTEX_POINT('',#29349);
#9432=VERTEX_POINT('',#29351);
#9433=VERTEX_POINT('',#29353);
#9434=VERTEX_POINT('',#29359);
#9435=VERTEX_POINT('',#29361);
#9436=VERTEX_POINT('',#29363);
#9437=VERTEX_POINT('',#29367);
#9438=VERTEX_POINT('',#29369);
#9439=VERTEX_POINT('',#29373);
#9440=VERTEX_POINT('',#29377);
#9441=VERTEX_POINT('',#29381);
#9442=VERTEX_POINT('',#29385);
#9443=VERTEX_POINT('',#29389);
#9444=VERTEX_POINT('',#29393);
#9445=VERTEX_POINT('',#29402);
#9446=VERTEX_POINT('',#29404);
#9447=VERTEX_POINT('',#29408);
#9448=VERTEX_POINT('',#29410);
#9449=VERTEX_POINT('',#29412);
#9450=VERTEX_POINT('',#29414);
#9451=VERTEX_POINT('',#29416);
#9452=VERTEX_POINT('',#29418);
#9453=VERTEX_POINT('',#29422);
#9454=VERTEX_POINT('',#29424);
#9455=VERTEX_POINT('',#29426);
#9456=VERTEX_POINT('',#29428);
#9457=VERTEX_POINT('',#29432);
#9458=VERTEX_POINT('',#29434);
#9459=VERTEX_POINT('',#29436);
#9460=VERTEX_POINT('',#29438);
#9461=VERTEX_POINT('',#29442);
#9462=VERTEX_POINT('',#29444);
#9463=VERTEX_POINT('',#29448);
#9464=VERTEX_POINT('',#29452);
#9465=VERTEX_POINT('',#29458);
#9466=VERTEX_POINT('',#29460);
#9467=VERTEX_POINT('',#29464);
#9468=VERTEX_POINT('',#29468);
#9469=VERTEX_POINT('',#29472);
#9470=VERTEX_POINT('',#29474);
#9471=VERTEX_POINT('',#29478);
#9472=VERTEX_POINT('',#29480);
#9473=VERTEX_POINT('',#29484);
#9474=VERTEX_POINT('',#29486);
#9475=VERTEX_POINT('',#29490);
#9476=VERTEX_POINT('',#29492);
#9477=VERTEX_POINT('',#29496);
#9478=VERTEX_POINT('',#29498);
#9479=VERTEX_POINT('',#29502);
#9480=VERTEX_POINT('',#29504);
#9481=VERTEX_POINT('',#29508);
#9482=VERTEX_POINT('',#29510);
#9483=VERTEX_POINT('',#29514);
#9484=VERTEX_POINT('',#29516);
#9485=VERTEX_POINT('',#29520);
#9486=VERTEX_POINT('',#29522);
#9487=VERTEX_POINT('',#29526);
#9488=VERTEX_POINT('',#29528);
#9489=VERTEX_POINT('',#29532);
#9490=VERTEX_POINT('',#29534);
#9491=VERTEX_POINT('',#29538);
#9492=VERTEX_POINT('',#29542);
#9493=VERTEX_POINT('',#29543);
#9494=VERTEX_POINT('',#29545);
#9495=VERTEX_POINT('',#29547);
#9496=VERTEX_POINT('',#29551);
#9497=VERTEX_POINT('',#29553);
#9498=VERTEX_POINT('',#29557);
#9499=VERTEX_POINT('',#29559);
#9500=VERTEX_POINT('',#29563);
#9501=VERTEX_POINT('',#29565);
#9502=VERTEX_POINT('',#29569);
#9503=VERTEX_POINT('',#29571);
#9504=VERTEX_POINT('',#29575);
#9505=VERTEX_POINT('',#29577);
#9506=VERTEX_POINT('',#29581);
#9507=VERTEX_POINT('',#29583);
#9508=VERTEX_POINT('',#29587);
#9509=VERTEX_POINT('',#29589);
#9510=VERTEX_POINT('',#29593);
#9511=VERTEX_POINT('',#29595);
#9512=VERTEX_POINT('',#29599);
#9513=VERTEX_POINT('',#29601);
#9514=VERTEX_POINT('',#29609);
#9515=VERTEX_POINT('',#29621);
#9516=VERTEX_POINT('',#29622);
#9517=VERTEX_POINT('',#29624);
#9518=VERTEX_POINT('',#29626);
#9519=VERTEX_POINT('',#29630);
#9520=VERTEX_POINT('',#29632);
#9521=VERTEX_POINT('',#29636);
#9522=VERTEX_POINT('',#29638);
#9523=VERTEX_POINT('',#29642);
#9524=VERTEX_POINT('',#29644);
#9525=VERTEX_POINT('',#29648);
#9526=VERTEX_POINT('',#29650);
#9527=VERTEX_POINT('',#29654);
#9528=VERTEX_POINT('',#29656);
#9529=VERTEX_POINT('',#29660);
#9530=VERTEX_POINT('',#29662);
#9531=VERTEX_POINT('',#29666);
#9532=VERTEX_POINT('',#29668);
#9533=VERTEX_POINT('',#29672);
#9534=VERTEX_POINT('',#29674);
#9535=VERTEX_POINT('',#29678);
#9536=VERTEX_POINT('',#29680);
#9537=VERTEX_POINT('',#29684);
#9538=VERTEX_POINT('',#29686);
#9539=VERTEX_POINT('',#29690);
#9540=VERTEX_POINT('',#29692);
#9541=VERTEX_POINT('',#29696);
#9542=VERTEX_POINT('',#29698);
#9543=VERTEX_POINT('',#29702);
#9544=VERTEX_POINT('',#29704);
#9545=VERTEX_POINT('',#29708);
#9546=VERTEX_POINT('',#29710);
#9547=VERTEX_POINT('',#29714);
#9548=VERTEX_POINT('',#29716);
#9549=VERTEX_POINT('',#29720);
#9550=VERTEX_POINT('',#29722);
#9551=VERTEX_POINT('',#29731);
#9552=VERTEX_POINT('',#29732);
#9553=VERTEX_POINT('',#29734);
#9554=VERTEX_POINT('',#29736);
#9555=VERTEX_POINT('',#29740);
#9556=VERTEX_POINT('',#29742);
#9557=VERTEX_POINT('',#29746);
#9558=VERTEX_POINT('',#29748);
#9559=VERTEX_POINT('',#29752);
#9560=VERTEX_POINT('',#29754);
#9561=VERTEX_POINT('',#29758);
#9562=VERTEX_POINT('',#29760);
#9563=VERTEX_POINT('',#29764);
#9564=VERTEX_POINT('',#29766);
#9565=VERTEX_POINT('',#29770);
#9566=VERTEX_POINT('',#29772);
#9567=VERTEX_POINT('',#29776);
#9568=VERTEX_POINT('',#29778);
#9569=VERTEX_POINT('',#29782);
#9570=VERTEX_POINT('',#29784);
#9571=VERTEX_POINT('',#29788);
#9572=VERTEX_POINT('',#29790);
#9573=VERTEX_POINT('',#29794);
#9574=VERTEX_POINT('',#29796);
#9575=VERTEX_POINT('',#29800);
#9576=VERTEX_POINT('',#29802);
#9577=VERTEX_POINT('',#29806);
#9578=VERTEX_POINT('',#29808);
#9579=VERTEX_POINT('',#29812);
#9580=VERTEX_POINT('',#29814);
#9581=VERTEX_POINT('',#29818);
#9582=VERTEX_POINT('',#29820);
#9583=VERTEX_POINT('',#29824);
#9584=VERTEX_POINT('',#29826);
#9585=VERTEX_POINT('',#29830);
#9586=VERTEX_POINT('',#29832);
#9587=VERTEX_POINT('',#29841);
#9588=VERTEX_POINT('',#29842);
#9589=VERTEX_POINT('',#29844);
#9590=VERTEX_POINT('',#29846);
#9591=VERTEX_POINT('',#29850);
#9592=VERTEX_POINT('',#29852);
#9593=VERTEX_POINT('',#29856);
#9594=VERTEX_POINT('',#29858);
#9595=VERTEX_POINT('',#29862);
#9596=VERTEX_POINT('',#29864);
#9597=VERTEX_POINT('',#29868);
#9598=VERTEX_POINT('',#29870);
#9599=VERTEX_POINT('',#29874);
#9600=VERTEX_POINT('',#29876);
#9601=VERTEX_POINT('',#29880);
#9602=VERTEX_POINT('',#29882);
#9603=VERTEX_POINT('',#29892);
#9604=VERTEX_POINT('',#29893);
#9605=VERTEX_POINT('',#29895);
#9606=VERTEX_POINT('',#29897);
#9607=VERTEX_POINT('',#29901);
#9608=VERTEX_POINT('',#29903);
#9609=VERTEX_POINT('',#29907);
#9610=VERTEX_POINT('',#29909);
#9611=VERTEX_POINT('',#29918);
#9612=VERTEX_POINT('',#29920);
#9613=VERTEX_POINT('',#29924);
#9614=VERTEX_POINT('',#29925);
#9615=VERTEX_POINT('',#29927);
#9616=VERTEX_POINT('',#29929);
#9617=VERTEX_POINT('',#29933);
#9618=VERTEX_POINT('',#29935);
#9619=VERTEX_POINT('',#29939);
#9620=VERTEX_POINT('',#29941);
#9621=VERTEX_POINT('',#29950);
#9622=VERTEX_POINT('',#29951);
#9623=VERTEX_POINT('',#29953);
#9624=VERTEX_POINT('',#29955);
#9625=VERTEX_POINT('',#29959);
#9626=VERTEX_POINT('',#29961);
#9627=VERTEX_POINT('',#29965);
#9628=VERTEX_POINT('',#29967);
#9629=VERTEX_POINT('',#29976);
#9630=VERTEX_POINT('',#29977);
#9631=VERTEX_POINT('',#29979);
#9632=VERTEX_POINT('',#29981);
#9633=VERTEX_POINT('',#29985);
#9634=VERTEX_POINT('',#29987);
#9635=VERTEX_POINT('',#29991);
#9636=VERTEX_POINT('',#29993);
#9637=VERTEX_POINT('',#30002);
#9638=VERTEX_POINT('',#30003);
#9639=VERTEX_POINT('',#30005);
#9640=VERTEX_POINT('',#30007);
#9641=VERTEX_POINT('',#30009);
#9642=VERTEX_POINT('',#30011);
#9643=VERTEX_POINT('',#30013);
#9644=VERTEX_POINT('',#30015);
#9645=VERTEX_POINT('',#30019);
#9646=VERTEX_POINT('',#30020);
#9647=VERTEX_POINT('',#30022);
#9648=VERTEX_POINT('',#30024);
#9649=VERTEX_POINT('',#30026);
#9650=VERTEX_POINT('',#30028);
#9651=VERTEX_POINT('',#30030);
#9652=VERTEX_POINT('',#30032);
#9653=VERTEX_POINT('',#30034);
#9654=VERTEX_POINT('',#30036);
#9655=VERTEX_POINT('',#30038);
#9656=VERTEX_POINT('',#30040);
#9657=VERTEX_POINT('',#30042);
#9658=VERTEX_POINT('',#30045);
#9659=VERTEX_POINT('',#30049);
#9660=VERTEX_POINT('',#30051);
#9661=VERTEX_POINT('',#30053);
#9662=VERTEX_POINT('',#30055);
#9663=VERTEX_POINT('',#30057);
#9664=VERTEX_POINT('',#30059);
#9665=VERTEX_POINT('',#30063);
#9666=VERTEX_POINT('',#30065);
#9667=VERTEX_POINT('',#30067);
#9668=VERTEX_POINT('',#30069);
#9669=VERTEX_POINT('',#30071);
#9670=VERTEX_POINT('',#30073);
#9671=VERTEX_POINT('',#30075);
#9672=VERTEX_POINT('',#30077);
#9673=VERTEX_POINT('',#30079);
#9674=VERTEX_POINT('',#30081);
#9675=VERTEX_POINT('',#30083);
#9676=VERTEX_POINT('',#30085);
#9677=VERTEX_POINT('',#30090);
#9678=VERTEX_POINT('',#30091);
#9679=VERTEX_POINT('',#30093);
#9680=VERTEX_POINT('',#30095);
#9681=VERTEX_POINT('',#30098);
#9682=VERTEX_POINT('',#30099);
#9683=VERTEX_POINT('',#30101);
#9684=VERTEX_POINT('',#30103);
#9685=VERTEX_POINT('',#30106);
#9686=VERTEX_POINT('',#30107);
#9687=VERTEX_POINT('',#30109);
#9688=VERTEX_POINT('',#30111);
#9689=VERTEX_POINT('',#30114);
#9690=VERTEX_POINT('',#30115);
#9691=VERTEX_POINT('',#30117);
#9692=VERTEX_POINT('',#30119);
#9693=VERTEX_POINT('',#30122);
#9694=VERTEX_POINT('',#30123);
#9695=VERTEX_POINT('',#30125);
#9696=VERTEX_POINT('',#30127);
#9697=VERTEX_POINT('',#30130);
#9698=VERTEX_POINT('',#30131);
#9699=VERTEX_POINT('',#30133);
#9700=VERTEX_POINT('',#30135);
#9701=VERTEX_POINT('',#30138);
#9702=VERTEX_POINT('',#30139);
#9703=VERTEX_POINT('',#30141);
#9704=VERTEX_POINT('',#30143);
#9705=VERTEX_POINT('',#30146);
#9706=VERTEX_POINT('',#30147);
#9707=VERTEX_POINT('',#30149);
#9708=VERTEX_POINT('',#30151);
#9709=VERTEX_POINT('',#30154);
#9710=VERTEX_POINT('',#30155);
#9711=VERTEX_POINT('',#30157);
#9712=VERTEX_POINT('',#30159);
#9713=VERTEX_POINT('',#30162);
#9714=VERTEX_POINT('',#30163);
#9715=VERTEX_POINT('',#30165);
#9716=VERTEX_POINT('',#30167);
#9717=VERTEX_POINT('',#30170);
#9718=VERTEX_POINT('',#30171);
#9719=VERTEX_POINT('',#30173);
#9720=VERTEX_POINT('',#30175);
#9721=VERTEX_POINT('',#30178);
#9722=VERTEX_POINT('',#30179);
#9723=VERTEX_POINT('',#30181);
#9724=VERTEX_POINT('',#30183);
#9725=VERTEX_POINT('',#30186);
#9726=VERTEX_POINT('',#30187);
#9727=VERTEX_POINT('',#30189);
#9728=VERTEX_POINT('',#30191);
#9729=VERTEX_POINT('',#30194);
#9730=VERTEX_POINT('',#30195);
#9731=VERTEX_POINT('',#30197);
#9732=VERTEX_POINT('',#30199);
#9733=VERTEX_POINT('',#30202);
#9734=VERTEX_POINT('',#30203);
#9735=VERTEX_POINT('',#30205);
#9736=VERTEX_POINT('',#30207);
#9737=VERTEX_POINT('',#30210);
#9738=VERTEX_POINT('',#30211);
#9739=VERTEX_POINT('',#30213);
#9740=VERTEX_POINT('',#30215);
#9741=VERTEX_POINT('',#30219);
#9742=VERTEX_POINT('',#30220);
#9743=VERTEX_POINT('',#30223);
#9744=VERTEX_POINT('',#30226);
#9745=VERTEX_POINT('',#30229);
#9746=VERTEX_POINT('',#30231);
#9747=VERTEX_POINT('',#30234);
#9748=VERTEX_POINT('',#30236);
#9749=VERTEX_POINT('',#30239);
#9750=VERTEX_POINT('',#30241);
#9751=VERTEX_POINT('',#30244);
#9752=VERTEX_POINT('',#30247);
#9753=VERTEX_POINT('',#30249);
#9754=VERTEX_POINT('',#30254);
#9755=VERTEX_POINT('',#30256);
#9756=VERTEX_POINT('',#30260);
#9757=VERTEX_POINT('',#30264);
#9758=VERTEX_POINT('',#30271);
#9759=VERTEX_POINT('',#30273);
#9760=VERTEX_POINT('',#30277);
#9761=VERTEX_POINT('',#30281);
#9762=VERTEX_POINT('',#30288);
#9763=VERTEX_POINT('',#30290);
#9764=VERTEX_POINT('',#30294);
#9765=VERTEX_POINT('',#30298);
#9766=VERTEX_POINT('',#30305);
#9767=VERTEX_POINT('',#30307);
#9768=VERTEX_POINT('',#30311);
#9769=VERTEX_POINT('',#30315);
#9770=VERTEX_POINT('',#30322);
#9771=VERTEX_POINT('',#30324);
#9772=VERTEX_POINT('',#30328);
#9773=VERTEX_POINT('',#30332);
#9774=VERTEX_POINT('',#30339);
#9775=VERTEX_POINT('',#30341);
#9776=VERTEX_POINT('',#30345);
#9777=VERTEX_POINT('',#30349);
#9778=VERTEX_POINT('',#30356);
#9779=VERTEX_POINT('',#30358);
#9780=VERTEX_POINT('',#30362);
#9781=VERTEX_POINT('',#30366);
#9782=VERTEX_POINT('',#30373);
#9783=VERTEX_POINT('',#30375);
#9784=VERTEX_POINT('',#30379);
#9785=VERTEX_POINT('',#30383);
#9786=VERTEX_POINT('',#30390);
#9787=VERTEX_POINT('',#30392);
#9788=VERTEX_POINT('',#30396);
#9789=VERTEX_POINT('',#30400);
#9790=VERTEX_POINT('',#30407);
#9791=VERTEX_POINT('',#30409);
#9792=VERTEX_POINT('',#30413);
#9793=VERTEX_POINT('',#30417);
#9794=VERTEX_POINT('',#30424);
#9795=VERTEX_POINT('',#30426);
#9796=VERTEX_POINT('',#30430);
#9797=VERTEX_POINT('',#30434);
#9798=VERTEX_POINT('',#30441);
#9799=VERTEX_POINT('',#30443);
#9800=VERTEX_POINT('',#30447);
#9801=VERTEX_POINT('',#30451);
#9802=VERTEX_POINT('',#30458);
#9803=VERTEX_POINT('',#30460);
#9804=VERTEX_POINT('',#30464);
#9805=VERTEX_POINT('',#30468);
#9806=VERTEX_POINT('',#30475);
#9807=VERTEX_POINT('',#30477);
#9808=VERTEX_POINT('',#30481);
#9809=VERTEX_POINT('',#30485);
#9810=VERTEX_POINT('',#30492);
#9811=VERTEX_POINT('',#30494);
#9812=VERTEX_POINT('',#30498);
#9813=VERTEX_POINT('',#30502);
#9814=VERTEX_POINT('',#30509);
#9815=VERTEX_POINT('',#30511);
#9816=VERTEX_POINT('',#30515);
#9817=VERTEX_POINT('',#30519);
#9818=VERTEX_POINT('',#30526);
#9819=VERTEX_POINT('',#30533);
#9820=VERTEX_POINT('',#30540);
#9821=VERTEX_POINT('',#30544);
#9822=VERTEX_POINT('',#30551);
#9823=VERTEX_POINT('',#30555);
#9824=VERTEX_POINT('',#30562);
#9825=VERTEX_POINT('',#30566);
#9826=VERTEX_POINT('',#30573);
#9827=VERTEX_POINT('',#30580);
#9828=VERTEX_POINT('',#30584);
#9829=VERTEX_POINT('',#30591);
#9830=VERTEX_POINT('',#30595);
#9831=VERTEX_POINT('',#30602);
#9832=VERTEX_POINT('',#30603);
#9833=VERTEX_POINT('',#30605);
#9834=VERTEX_POINT('',#30607);
#9835=VERTEX_POINT('',#30611);
#9836=VERTEX_POINT('',#30613);
#9837=VERTEX_POINT('',#30617);
#9838=VERTEX_POINT('',#30619);
#9839=VERTEX_POINT('',#30623);
#9840=VERTEX_POINT('',#30625);
#9841=VERTEX_POINT('',#30634);
#9842=VERTEX_POINT('',#30635);
#9843=VERTEX_POINT('',#30637);
#9844=VERTEX_POINT('',#30639);
#9845=VERTEX_POINT('',#30643);
#9846=VERTEX_POINT('',#30645);
#9847=VERTEX_POINT('',#30649);
#9848=VERTEX_POINT('',#30651);
#9849=VERTEX_POINT('',#30660);
#9850=VERTEX_POINT('',#30661);
#9851=VERTEX_POINT('',#30663);
#9852=VERTEX_POINT('',#30665);
#9853=VERTEX_POINT('',#30669);
#9854=VERTEX_POINT('',#30671);
#9855=VERTEX_POINT('',#30675);
#9856=VERTEX_POINT('',#30677);
#9857=VERTEX_POINT('',#30686);
#9858=VERTEX_POINT('',#30687);
#9859=VERTEX_POINT('',#30689);
#9860=VERTEX_POINT('',#30691);
#9861=VERTEX_POINT('',#30695);
#9862=VERTEX_POINT('',#30697);
#9863=VERTEX_POINT('',#30701);
#9864=VERTEX_POINT('',#30703);
#9865=VERTEX_POINT('',#30712);
#9866=VERTEX_POINT('',#30713);
#9867=VERTEX_POINT('',#30715);
#9868=VERTEX_POINT('',#30717);
#9869=VERTEX_POINT('',#30721);
#9870=VERTEX_POINT('',#30723);
#9871=VERTEX_POINT('',#30727);
#9872=VERTEX_POINT('',#30729);
#9873=VERTEX_POINT('',#30738);
#9874=VERTEX_POINT('',#30739);
#9875=VERTEX_POINT('',#30741);
#9876=VERTEX_POINT('',#30743);
#9877=VERTEX_POINT('',#30747);
#9878=VERTEX_POINT('',#30749);
#9879=VERTEX_POINT('',#30753);
#9880=VERTEX_POINT('',#30755);
#9881=VERTEX_POINT('',#30764);
#9882=VERTEX_POINT('',#30765);
#9883=VERTEX_POINT('',#30767);
#9884=VERTEX_POINT('',#30769);
#9885=VERTEX_POINT('',#30773);
#9886=VERTEX_POINT('',#30775);
#9887=VERTEX_POINT('',#30779);
#9888=VERTEX_POINT('',#30781);
#9889=VERTEX_POINT('',#30790);
#9890=VERTEX_POINT('',#30791);
#9891=VERTEX_POINT('',#30793);
#9892=VERTEX_POINT('',#30795);
#9893=VERTEX_POINT('',#30799);
#9894=VERTEX_POINT('',#30801);
#9895=VERTEX_POINT('',#30805);
#9896=VERTEX_POINT('',#30807);
#9897=VERTEX_POINT('',#30816);
#9898=VERTEX_POINT('',#30817);
#9899=VERTEX_POINT('',#30819);
#9900=VERTEX_POINT('',#30821);
#9901=VERTEX_POINT('',#30825);
#9902=VERTEX_POINT('',#30827);
#9903=VERTEX_POINT('',#30831);
#9904=VERTEX_POINT('',#30833);
#9905=VERTEX_POINT('',#30842);
#9906=VERTEX_POINT('',#30843);
#9907=VERTEX_POINT('',#30845);
#9908=VERTEX_POINT('',#30847);
#9909=VERTEX_POINT('',#30851);
#9910=VERTEX_POINT('',#30853);
#9911=VERTEX_POINT('',#30857);
#9912=VERTEX_POINT('',#30859);
#9913=VERTEX_POINT('',#30868);
#9914=VERTEX_POINT('',#30869);
#9915=VERTEX_POINT('',#30871);
#9916=VERTEX_POINT('',#30873);
#9917=VERTEX_POINT('',#30877);
#9918=VERTEX_POINT('',#30879);
#9919=VERTEX_POINT('',#30883);
#9920=VERTEX_POINT('',#30885);
#9921=VERTEX_POINT('',#30894);
#9922=VERTEX_POINT('',#30895);
#9923=VERTEX_POINT('',#30897);
#9924=VERTEX_POINT('',#30899);
#9925=VERTEX_POINT('',#30903);
#9926=VERTEX_POINT('',#30905);
#9927=VERTEX_POINT('',#30909);
#9928=VERTEX_POINT('',#30911);
#9929=VERTEX_POINT('',#30920);
#9930=VERTEX_POINT('',#30921);
#9931=VERTEX_POINT('',#30923);
#9932=VERTEX_POINT('',#30925);
#9933=VERTEX_POINT('',#30929);
#9934=VERTEX_POINT('',#30931);
#9935=VERTEX_POINT('',#30935);
#9936=VERTEX_POINT('',#30937);
#9937=VERTEX_POINT('',#30946);
#9938=VERTEX_POINT('',#30947);
#9939=VERTEX_POINT('',#30949);
#9940=VERTEX_POINT('',#30951);
#9941=VERTEX_POINT('',#30955);
#9942=VERTEX_POINT('',#30957);
#9943=VERTEX_POINT('',#30961);
#9944=VERTEX_POINT('',#30963);
#9945=VERTEX_POINT('',#30972);
#9946=VERTEX_POINT('',#30973);
#9947=VERTEX_POINT('',#30975);
#9948=VERTEX_POINT('',#30977);
#9949=VERTEX_POINT('',#30981);
#9950=VERTEX_POINT('',#30983);
#9951=VERTEX_POINT('',#30987);
#9952=VERTEX_POINT('',#30989);
#9953=VERTEX_POINT('',#30998);
#9954=VERTEX_POINT('',#30999);
#9955=VERTEX_POINT('',#31001);
#9956=VERTEX_POINT('',#31003);
#9957=VERTEX_POINT('',#31007);
#9958=VERTEX_POINT('',#31009);
#9959=VERTEX_POINT('',#31013);
#9960=VERTEX_POINT('',#31015);
#9961=VERTEX_POINT('',#31024);
#9962=VERTEX_POINT('',#31025);
#9963=VERTEX_POINT('',#31027);
#9964=VERTEX_POINT('',#31029);
#9965=VERTEX_POINT('',#31033);
#9966=VERTEX_POINT('',#31035);
#9967=VERTEX_POINT('',#31039);
#9968=VERTEX_POINT('',#31041);
#9969=VERTEX_POINT('',#31050);
#9970=VERTEX_POINT('',#31051);
#9971=VERTEX_POINT('',#31053);
#9972=VERTEX_POINT('',#31055);
#9973=VERTEX_POINT('',#31059);
#9974=VERTEX_POINT('',#31061);
#9975=VERTEX_POINT('',#31065);
#9976=VERTEX_POINT('',#31067);
#9977=VERTEX_POINT('',#31076);
#9978=VERTEX_POINT('',#31077);
#9979=VERTEX_POINT('',#31079);
#9980=VERTEX_POINT('',#31081);
#9981=VERTEX_POINT('',#31085);
#9982=VERTEX_POINT('',#31087);
#9983=VERTEX_POINT('',#31091);
#9984=VERTEX_POINT('',#31093);
#9985=VERTEX_POINT('',#31102);
#9986=VERTEX_POINT('',#31103);
#9987=VERTEX_POINT('',#31105);
#9988=VERTEX_POINT('',#31107);
#9989=VERTEX_POINT('',#31111);
#9990=VERTEX_POINT('',#31113);
#9991=VERTEX_POINT('',#31117);
#9992=VERTEX_POINT('',#31119);
#9993=VERTEX_POINT('',#31128);
#9994=VERTEX_POINT('',#31129);
#9995=VERTEX_POINT('',#31131);
#9996=VERTEX_POINT('',#31133);
#9997=VERTEX_POINT('',#31137);
#9998=VERTEX_POINT('',#31139);
#9999=VERTEX_POINT('',#31143);
#10000=VERTEX_POINT('',#31145);
#10001=VERTEX_POINT('',#31155);
#10002=VERTEX_POINT('',#31156);
#10003=VERTEX_POINT('',#31188);
#10004=VERTEX_POINT('',#31190);
#10005=VERTEX_POINT('',#31224);
#10006=VERTEX_POINT('',#31226);
#10007=VERTEX_POINT('',#31230);
#10008=VERTEX_POINT('',#31232);
#10009=VERTEX_POINT('',#31236);
#10010=VERTEX_POINT('',#31238);
#10011=VERTEX_POINT('',#31240);
#10012=VERTEX_POINT('',#31242);
#10013=VERTEX_POINT('',#31244);
#10014=VERTEX_POINT('',#31246);
#10015=VERTEX_POINT('',#31250);
#10016=VERTEX_POINT('',#31251);
#10017=VERTEX_POINT('',#31253);
#10018=VERTEX_POINT('',#31256);
#10019=VERTEX_POINT('',#31258);
#10020=VERTEX_POINT('',#31260);
#10021=VERTEX_POINT('',#31264);
#10022=VERTEX_POINT('',#31268);
#10023=VERTEX_POINT('',#31272);
#10024=VERTEX_POINT('',#31276);
#10025=VERTEX_POINT('',#31280);
#10026=VERTEX_POINT('',#31284);
#10027=VERTEX_POINT('',#31288);
#10028=VERTEX_POINT('',#31320);
#10029=VERTEX_POINT('',#31354);
#10030=VERTEX_POINT('',#31386);
#10031=VERTEX_POINT('',#31420);
#10032=VERTEX_POINT('',#31424);
#10033=VERTEX_POINT('',#31428);
#10034=VERTEX_POINT('',#31432);
#10035=VERTEX_POINT('',#31436);
#10036=VERTEX_POINT('',#31440);
#10037=VERTEX_POINT('',#31444);
#10038=VERTEX_POINT('',#31448);
#10039=VERTEX_POINT('',#31452);
#10040=VERTEX_POINT('',#31453);
#10041=VERTEX_POINT('',#31455);
#10042=VERTEX_POINT('',#31457);
#10043=VERTEX_POINT('',#31459);
#10044=VERTEX_POINT('',#31462);
#10045=VERTEX_POINT('',#31466);
#10046=VERTEX_POINT('',#31468);
#10047=VERTEX_POINT('',#31470);
#10048=VERTEX_POINT('',#31472);
#10049=VERTEX_POINT('',#31474);
#10050=VERTEX_POINT('',#31476);
#10051=VERTEX_POINT('',#31480);
#10052=VERTEX_POINT('',#31486);
#10053=VERTEX_POINT('',#31492);
#10054=VERTEX_POINT('',#31496);
#10055=VERTEX_POINT('',#31502);
#10056=VERTEX_POINT('',#31508);
#10057=VERTEX_POINT('',#31590);
#10058=VERTEX_POINT('',#31591);
#10059=VERTEX_POINT('',#31593);
#10060=VERTEX_POINT('',#31595);
#10061=VERTEX_POINT('',#31599);
#10062=VERTEX_POINT('',#31601);
#10063=VERTEX_POINT('',#31605);
#10064=VERTEX_POINT('',#31607);
#10065=VERTEX_POINT('',#31611);
#10066=VERTEX_POINT('',#31613);
#10067=VERTEX_POINT('',#31615);
#10068=VERTEX_POINT('',#31617);
#10069=VERTEX_POINT('',#31619);
#10070=VERTEX_POINT('',#31621);
#10071=VERTEX_POINT('',#31625);
#10072=VERTEX_POINT('',#31626);
#10073=VERTEX_POINT('',#31628);
#10074=VERTEX_POINT('',#31631);
#10075=VERTEX_POINT('',#31633);
#10076=VERTEX_POINT('',#31635);
#10077=VERTEX_POINT('',#31639);
#10078=VERTEX_POINT('',#31643);
#10079=VERTEX_POINT('',#31647);
#10080=VERTEX_POINT('',#31651);
#10081=VERTEX_POINT('',#31655);
#10082=VERTEX_POINT('',#31659);
#10083=VERTEX_POINT('',#31663);
#10084=VERTEX_POINT('',#31665);
#10085=VERTEX_POINT('',#31669);
#10086=VERTEX_POINT('',#31671);
#10087=VERTEX_POINT('',#31675);
#10088=VERTEX_POINT('',#31679);
#10089=VERTEX_POINT('',#31683);
#10090=VERTEX_POINT('',#31687);
#10091=VERTEX_POINT('',#31691);
#10092=VERTEX_POINT('',#31695);
#10093=VERTEX_POINT('',#31699);
#10094=VERTEX_POINT('',#31703);
#10095=VERTEX_POINT('',#31707);
#10096=VERTEX_POINT('',#31708);
#10097=VERTEX_POINT('',#31710);
#10098=VERTEX_POINT('',#31712);
#10099=VERTEX_POINT('',#31714);
#10100=VERTEX_POINT('',#31717);
#10101=VERTEX_POINT('',#31721);
#10102=VERTEX_POINT('',#31723);
#10103=VERTEX_POINT('',#31725);
#10104=VERTEX_POINT('',#31727);
#10105=VERTEX_POINT('',#31729);
#10106=VERTEX_POINT('',#31731);
#10107=VERTEX_POINT('',#31735);
#10108=VERTEX_POINT('',#31741);
#10109=VERTEX_POINT('',#31747);
#10110=VERTEX_POINT('',#31751);
#10111=VERTEX_POINT('',#31757);
#10112=VERTEX_POINT('',#31763);
#10113=VERTEX_POINT('',#31786);
#10114=VERTEX_POINT('',#31787);
#10115=VERTEX_POINT('',#31789);
#10116=VERTEX_POINT('',#31791);
#10117=VERTEX_POINT('',#31795);
#10118=VERTEX_POINT('',#31797);
#10119=VERTEX_POINT('',#31801);
#10120=VERTEX_POINT('',#31805);
#10121=VERTEX_POINT('',#31807);
#10122=VERTEX_POINT('',#31828);
#10123=VERTEX_POINT('',#31830);
#10124=VERTEX_POINT('',#31834);
#10125=VERTEX_POINT('',#31836);
#10126=VERTEX_POINT('',#31840);
#10127=VERTEX_POINT('',#31841);
#10128=VERTEX_POINT('',#31843);
#10129=VERTEX_POINT('',#31863);
#10130=VERTEX_POINT('',#31884);
#10131=VERTEX_POINT('',#31886);
#10132=VERTEX_POINT('',#31890);
#10133=VERTEX_POINT('',#31892);
#10134=VERTEX_POINT('',#31894);
#10135=VERTEX_POINT('',#31905);
#10136=VERTEX_POINT('',#31909);
#10137=VERTEX_POINT('',#31930);
#10138=VERTEX_POINT('',#31932);
#10139=VERTEX_POINT('',#31936);
#10140=VERTEX_POINT('',#31938);
#10141=VERTEX_POINT('',#31942);
#10142=VERTEX_POINT('',#31943);
#10143=VERTEX_POINT('',#31945);
#10144=VERTEX_POINT('',#31965);
#10145=VERTEX_POINT('',#31986);
#10146=VERTEX_POINT('',#31988);
#10147=VERTEX_POINT('',#32000);
#10148=VERTEX_POINT('',#32021);
#10149=VERTEX_POINT('',#32023);
#10150=VERTEX_POINT('',#32027);
#10151=VERTEX_POINT('',#32031);
#10152=VERTEX_POINT('',#32032);
#10153=VERTEX_POINT('',#32037);
#10154=VERTEX_POINT('',#32038);
#10155=VERTEX_POINT('',#32043);
#10156=VERTEX_POINT('',#32045);
#10157=VERTEX_POINT('',#32049);
#10158=VERTEX_POINT('',#32061);
#10159=VERTEX_POINT('',#32084);
#10160=VERTEX_POINT('',#32088);
#10161=VERTEX_POINT('',#32101);
#10162=VERTEX_POINT('',#32102);
#10163=VERTEX_POINT('',#32104);
#10164=VERTEX_POINT('',#32106);
#10165=VERTEX_POINT('',#32108);
#10166=VERTEX_POINT('',#32110);
#10167=VERTEX_POINT('',#32112);
#10168=VERTEX_POINT('',#32114);
#10169=VERTEX_POINT('',#32116);
#10170=VERTEX_POINT('',#32118);
#10171=VERTEX_POINT('',#32120);
#10172=VERTEX_POINT('',#32122);
#10173=VERTEX_POINT('',#32126);
#10174=VERTEX_POINT('',#32128);
#10175=VERTEX_POINT('',#32132);
#10176=VERTEX_POINT('',#32136);
#10177=VERTEX_POINT('',#32140);
#10178=VERTEX_POINT('',#32144);
#10179=VERTEX_POINT('',#32148);
#10180=VERTEX_POINT('',#32152);
#10181=VERTEX_POINT('',#32156);
#10182=VERTEX_POINT('',#32160);
#10183=VERTEX_POINT('',#32164);
#10184=VERTEX_POINT('',#32168);
#10185=VERTEX_POINT('',#32183);
#10186=VERTEX_POINT('',#32184);
#10187=VERTEX_POINT('',#32186);
#10188=VERTEX_POINT('',#32188);
#10189=VERTEX_POINT('',#32192);
#10190=VERTEX_POINT('',#32194);
#10191=VERTEX_POINT('',#32198);
#10192=VERTEX_POINT('',#32200);
#10193=VERTEX_POINT('',#32204);
#10194=VERTEX_POINT('',#32206);
#10195=VERTEX_POINT('',#32210);
#10196=VERTEX_POINT('',#32212);
#10197=VERTEX_POINT('',#32216);
#10198=VERTEX_POINT('',#32218);
#10199=VERTEX_POINT('',#32222);
#10200=VERTEX_POINT('',#32224);
#10201=VERTEX_POINT('',#32228);
#10202=VERTEX_POINT('',#32230);
#10203=VERTEX_POINT('',#32234);
#10204=VERTEX_POINT('',#32236);
#10205=VERTEX_POINT('',#32240);
#10206=VERTEX_POINT('',#32242);
#10207=VERTEX_POINT('',#32246);
#10208=VERTEX_POINT('',#32248);
#10209=VERTEX_POINT('',#32257);
#10210=VERTEX_POINT('',#32258);
#10211=VERTEX_POINT('',#32260);
#10212=VERTEX_POINT('',#32262);
#10213=VERTEX_POINT('',#32266);
#10214=VERTEX_POINT('',#32268);
#10215=VERTEX_POINT('',#32272);
#10216=VERTEX_POINT('',#32274);
#10217=VERTEX_POINT('',#32278);
#10218=VERTEX_POINT('',#32280);
#10219=VERTEX_POINT('',#32284);
#10220=VERTEX_POINT('',#32286);
#10221=VERTEX_POINT('',#32290);
#10222=VERTEX_POINT('',#32292);
#10223=VERTEX_POINT('',#32296);
#10224=VERTEX_POINT('',#32298);
#10225=VERTEX_POINT('',#32302);
#10226=VERTEX_POINT('',#32304);
#10227=VERTEX_POINT('',#32308);
#10228=VERTEX_POINT('',#32310);
#10229=VERTEX_POINT('',#32314);
#10230=VERTEX_POINT('',#32316);
#10231=VERTEX_POINT('',#32320);
#10232=VERTEX_POINT('',#32322);
#10233=VERTEX_POINT('',#32331);
#10234=VERTEX_POINT('',#32332);
#10235=VERTEX_POINT('',#32334);
#10236=VERTEX_POINT('',#32336);
#10237=VERTEX_POINT('',#32340);
#10238=VERTEX_POINT('',#32342);
#10239=VERTEX_POINT('',#32346);
#10240=VERTEX_POINT('',#32348);
#10241=VERTEX_POINT('',#32352);
#10242=VERTEX_POINT('',#32354);
#10243=VERTEX_POINT('',#32358);
#10244=VERTEX_POINT('',#32360);
#10245=VERTEX_POINT('',#32364);
#10246=VERTEX_POINT('',#32366);
#10247=VERTEX_POINT('',#32370);
#10248=VERTEX_POINT('',#32372);
#10249=VERTEX_POINT('',#32376);
#10250=VERTEX_POINT('',#32378);
#10251=VERTEX_POINT('',#32382);
#10252=VERTEX_POINT('',#32384);
#10253=VERTEX_POINT('',#32388);
#10254=VERTEX_POINT('',#32390);
#10255=VERTEX_POINT('',#32394);
#10256=VERTEX_POINT('',#32396);
#10257=VERTEX_POINT('',#32405);
#10258=VERTEX_POINT('',#32406);
#10259=VERTEX_POINT('',#32408);
#10260=VERTEX_POINT('',#32410);
#10261=VERTEX_POINT('',#32414);
#10262=VERTEX_POINT('',#32416);
#10263=VERTEX_POINT('',#32420);
#10264=VERTEX_POINT('',#32422);
#10265=VERTEX_POINT('',#32426);
#10266=VERTEX_POINT('',#32428);
#10267=VERTEX_POINT('',#32432);
#10268=VERTEX_POINT('',#32434);
#10269=VERTEX_POINT('',#32438);
#10270=VERTEX_POINT('',#32440);
#10271=VERTEX_POINT('',#32444);
#10272=VERTEX_POINT('',#32446);
#10273=VERTEX_POINT('',#32450);
#10274=VERTEX_POINT('',#32452);
#10275=VERTEX_POINT('',#32456);
#10276=VERTEX_POINT('',#32458);
#10277=VERTEX_POINT('',#32462);
#10278=VERTEX_POINT('',#32464);
#10279=VERTEX_POINT('',#32468);
#10280=VERTEX_POINT('',#32470);
#10281=VERTEX_POINT('',#32479);
#10282=VERTEX_POINT('',#32480);
#10283=VERTEX_POINT('',#32482);
#10284=VERTEX_POINT('',#32484);
#10285=VERTEX_POINT('',#32488);
#10286=VERTEX_POINT('',#32490);
#10287=VERTEX_POINT('',#32494);
#10288=VERTEX_POINT('',#32496);
#10289=VERTEX_POINT('',#32500);
#10290=VERTEX_POINT('',#32502);
#10291=VERTEX_POINT('',#32506);
#10292=VERTEX_POINT('',#32508);
#10293=VERTEX_POINT('',#32512);
#10294=VERTEX_POINT('',#32514);
#10295=VERTEX_POINT('',#32518);
#10296=VERTEX_POINT('',#32520);
#10297=VERTEX_POINT('',#32524);
#10298=VERTEX_POINT('',#32526);
#10299=VERTEX_POINT('',#32530);
#10300=VERTEX_POINT('',#32532);
#10301=VERTEX_POINT('',#32536);
#10302=VERTEX_POINT('',#32538);
#10303=VERTEX_POINT('',#32542);
#10304=VERTEX_POINT('',#32544);
#10305=VERTEX_POINT('',#32553);
#10306=VERTEX_POINT('',#32554);
#10307=VERTEX_POINT('',#32556);
#10308=VERTEX_POINT('',#32558);
#10309=VERTEX_POINT('',#32562);
#10310=VERTEX_POINT('',#32564);
#10311=VERTEX_POINT('',#32568);
#10312=VERTEX_POINT('',#32570);
#10313=VERTEX_POINT('',#32574);
#10314=VERTEX_POINT('',#32576);
#10315=VERTEX_POINT('',#32580);
#10316=VERTEX_POINT('',#32582);
#10317=VERTEX_POINT('',#32586);
#10318=VERTEX_POINT('',#32588);
#10319=VERTEX_POINT('',#32592);
#10320=VERTEX_POINT('',#32594);
#10321=VERTEX_POINT('',#32598);
#10322=VERTEX_POINT('',#32600);
#10323=VERTEX_POINT('',#32604);
#10324=VERTEX_POINT('',#32606);
#10325=VERTEX_POINT('',#32610);
#10326=VERTEX_POINT('',#32612);
#10327=VERTEX_POINT('',#32616);
#10328=VERTEX_POINT('',#32618);
#10329=VERTEX_POINT('',#32627);
#10330=VERTEX_POINT('',#32629);
#10331=VERTEX_POINT('',#32633);
#10332=VERTEX_POINT('',#32634);
#10333=VERTEX_POINT('',#32636);
#10334=VERTEX_POINT('',#32638);
#10335=VERTEX_POINT('',#32642);
#10336=VERTEX_POINT('',#32644);
#10337=VERTEX_POINT('',#32648);
#10338=VERTEX_POINT('',#32650);
#10339=VERTEX_POINT('',#32654);
#10340=VERTEX_POINT('',#32656);
#10341=VERTEX_POINT('',#32660);
#10342=VERTEX_POINT('',#32662);
#10343=VERTEX_POINT('',#32673);
#10344=VERTEX_POINT('',#32674);
#10345=VERTEX_POINT('',#32676);
#10346=VERTEX_POINT('',#32680);
#10347=VERTEX_POINT('',#32681);
#10348=VERTEX_POINT('',#32683);
#10349=VERTEX_POINT('',#32693);
#10350=VERTEX_POINT('',#32694);
#10351=VERTEX_POINT('',#32696);
#10352=VERTEX_POINT('',#32698);
#10353=VERTEX_POINT('',#32702);
#10354=VERTEX_POINT('',#32703);
#10355=VERTEX_POINT('',#32705);
#10356=VERTEX_POINT('',#32707);
#10357=VERTEX_POINT('',#32711);
#10358=VERTEX_POINT('',#32712);
#10359=VERTEX_POINT('',#32714);
#10360=VERTEX_POINT('',#32716);
#10361=VERTEX_POINT('',#32720);
#10362=VERTEX_POINT('',#32722);
#10363=VERTEX_POINT('',#32726);
#10364=VERTEX_POINT('',#32728);
#10365=VERTEX_POINT('',#32735);
#10366=VERTEX_POINT('',#32737);
#10367=VERTEX_POINT('',#32741);
#10368=VERTEX_POINT('',#32743);
#10369=VERTEX_POINT('',#32747);
#10370=VERTEX_POINT('',#32748);
#10371=VERTEX_POINT('',#32750);
#10372=VERTEX_POINT('',#32752);
#10373=VERTEX_POINT('',#32757);
#10374=VERTEX_POINT('',#32759);
#10375=VERTEX_POINT('',#32782);
#10376=VERTEX_POINT('',#32784);
#10377=VERTEX_POINT('',#32796);
#10378=VERTEX_POINT('',#32797);
#10379=VERTEX_POINT('',#32799);
#10380=VERTEX_POINT('',#32801);
#10381=VERTEX_POINT('',#32805);
#10382=VERTEX_POINT('',#32806);
#10383=VERTEX_POINT('',#32808);
#10384=VERTEX_POINT('',#32810);
#10385=VERTEX_POINT('',#32814);
#10386=VERTEX_POINT('',#32815);
#10387=VERTEX_POINT('',#32817);
#10388=VERTEX_POINT('',#32819);
#10389=VERTEX_POINT('',#32823);
#10390=VERTEX_POINT('',#32825);
#10391=VERTEX_POINT('',#32829);
#10392=VERTEX_POINT('',#32830);
#10393=VERTEX_POINT('',#32838);
#10394=VERTEX_POINT('',#32840);
#10395=VERTEX_POINT('',#32844);
#10396=VERTEX_POINT('',#32846);
#10397=VERTEX_POINT('',#32850);
#10398=VERTEX_POINT('',#32851);
#10399=VERTEX_POINT('',#32853);
#10400=VERTEX_POINT('',#32855);
#10401=VERTEX_POINT('',#32859);
#10402=VERTEX_POINT('',#32861);
#10403=VERTEX_POINT('',#32885);
#10404=VERTEX_POINT('',#32887);
#10405=VERTEX_POINT('',#32899);
#10406=VERTEX_POINT('',#32900);
#10407=VERTEX_POINT('',#32902);
#10408=VERTEX_POINT('',#32904);
#10409=VERTEX_POINT('',#32908);
#10410=VERTEX_POINT('',#32909);
#10411=VERTEX_POINT('',#32911);
#10412=VERTEX_POINT('',#32913);
#10413=VERTEX_POINT('',#32917);
#10414=VERTEX_POINT('',#32919);
#10415=VERTEX_POINT('',#32923);
#10416=VERTEX_POINT('',#32924);
#10417=VERTEX_POINT('',#32929);
#10418=VERTEX_POINT('',#32931);
#10419=VERTEX_POINT('',#32933);
#10420=VERTEX_POINT('',#32935);
#10421=VERTEX_POINT('',#32937);
#10422=VERTEX_POINT('',#32958);
#10423=VERTEX_POINT('',#32960);
#10424=VERTEX_POINT('',#32965);
#10425=VERTEX_POINT('',#32973);
#10426=VERTEX_POINT('',#32975);
#10427=VERTEX_POINT('',#32996);
#10428=VERTEX_POINT('',#32997);
#10429=VERTEX_POINT('',#32999);
#10430=VERTEX_POINT('',#33001);
#10431=VERTEX_POINT('',#33008);
#10432=VERTEX_POINT('',#33009);
#10433=VERTEX_POINT('',#33017);
#10434=VERTEX_POINT('',#33019);
#10435=VERTEX_POINT('',#33024);
#10436=VERTEX_POINT('',#33026);
#10437=VERTEX_POINT('',#33031);
#10438=VERTEX_POINT('',#33032);
#10439=VERTEX_POINT('',#33034);
#10440=VERTEX_POINT('',#33036);
#10441=VERTEX_POINT('',#33040);
#10442=VERTEX_POINT('',#33042);
#10443=VERTEX_POINT('',#33046);
#10444=VERTEX_POINT('',#33047);
#10445=VERTEX_POINT('',#33049);
#10446=VERTEX_POINT('',#33051);
#10447=VERTEX_POINT('',#33055);
#10448=VERTEX_POINT('',#33062);
#10449=VERTEX_POINT('',#33070);
#10450=VERTEX_POINT('',#33071);
#10451=VERTEX_POINT('',#33073);
#10452=VERTEX_POINT('',#33075);
#10453=VERTEX_POINT('',#33077);
#10454=VERTEX_POINT('',#33079);
#10455=VERTEX_POINT('',#33081);
#10456=VERTEX_POINT('',#33083);
#10457=VERTEX_POINT('',#33085);
#10458=VERTEX_POINT('',#33087);
#10459=VERTEX_POINT('',#33089);
#10460=VERTEX_POINT('',#33091);
#10461=VERTEX_POINT('',#33095);
#10462=VERTEX_POINT('',#33097);
#10463=VERTEX_POINT('',#33101);
#10464=VERTEX_POINT('',#33102);
#10465=VERTEX_POINT('',#33104);
#10466=VERTEX_POINT('',#33107);
#10467=VERTEX_POINT('',#33109);
#10468=VERTEX_POINT('',#33113);
#10469=VERTEX_POINT('',#33117);
#10470=VERTEX_POINT('',#33121);
#10471=VERTEX_POINT('',#33125);
#10472=VERTEX_POINT('',#33129);
#10473=VERTEX_POINT('',#33133);
#10474=VERTEX_POINT('',#33137);
#10475=VERTEX_POINT('',#33141);
#10476=VERTEX_POINT('',#33145);
#10477=VERTEX_POINT('',#33149);
#10478=VERTEX_POINT('',#33150);
#10479=VERTEX_POINT('',#33152);
#10480=VERTEX_POINT('',#33154);
#10481=VERTEX_POINT('',#33168);
#10482=VERTEX_POINT('',#33169);
#10483=VERTEX_POINT('',#33171);
#10484=VERTEX_POINT('',#33173);
#10485=VERTEX_POINT('',#33175);
#10486=VERTEX_POINT('',#33177);
#10487=VERTEX_POINT('',#33179);
#10488=VERTEX_POINT('',#33181);
#10489=VERTEX_POINT('',#33183);
#10490=VERTEX_POINT('',#33185);
#10491=VERTEX_POINT('',#33187);
#10492=VERTEX_POINT('',#33189);
#10493=VERTEX_POINT('',#33193);
#10494=VERTEX_POINT('',#33194);
#10495=VERTEX_POINT('',#33196);
#10496=VERTEX_POINT('',#33198);
#10497=VERTEX_POINT('',#33200);
#10498=VERTEX_POINT('',#33202);
#10499=VERTEX_POINT('',#33204);
#10500=VERTEX_POINT('',#33206);
#10501=VERTEX_POINT('',#33208);
#10502=VERTEX_POINT('',#33210);
#10503=VERTEX_POINT('',#33212);
#10504=VERTEX_POINT('',#33214);
#10505=VERTEX_POINT('',#33218);
#10506=VERTEX_POINT('',#33219);
#10507=VERTEX_POINT('',#33221);
#10508=VERTEX_POINT('',#33223);
#10509=VERTEX_POINT('',#33227);
#10510=VERTEX_POINT('',#33231);
#10511=VERTEX_POINT('',#33235);
#10512=VERTEX_POINT('',#33237);
#10513=VERTEX_POINT('',#33266);
#10514=VERTEX_POINT('',#33267);
#10515=VERTEX_POINT('',#33269);
#10516=VERTEX_POINT('',#33271);
#10517=VERTEX_POINT('',#33273);
#10518=VERTEX_POINT('',#33275);
#10519=VERTEX_POINT('',#33277);
#10520=VERTEX_POINT('',#33279);
#10521=VERTEX_POINT('',#33281);
#10522=VERTEX_POINT('',#33283);
#10523=VERTEX_POINT('',#33287);
#10524=VERTEX_POINT('',#33288);
#10525=VERTEX_POINT('',#33290);
#10526=VERTEX_POINT('',#33292);
#10527=VERTEX_POINT('',#33294);
#10528=VERTEX_POINT('',#33296);
#10529=VERTEX_POINT('',#33298);
#10530=VERTEX_POINT('',#33300);
#10531=VERTEX_POINT('',#33302);
#10532=VERTEX_POINT('',#33304);
#10533=VERTEX_POINT('',#33314);
#10534=VERTEX_POINT('',#33316);
#10535=VERTEX_POINT('',#33320);
#10536=VERTEX_POINT('',#33324);
#10537=VERTEX_POINT('',#33350);
#10538=VERTEX_POINT('',#33351);
#10539=VERTEX_POINT('',#33355);
#10540=VERTEX_POINT('',#33357);
#10541=VERTEX_POINT('',#33363);
#10542=VERTEX_POINT('',#33365);
#10543=VERTEX_POINT('',#33374);
#10544=VERTEX_POINT('',#33378);
#10545=VERTEX_POINT('',#33389);
#10546=VERTEX_POINT('',#33393);
#10547=VERTEX_POINT('',#33399);
#10548=VERTEX_POINT('',#33401);
#10549=VERTEX_POINT('',#33410);
#10550=VERTEX_POINT('',#33414);
#10551=VERTEX_POINT('',#33425);
#10552=VERTEX_POINT('',#33429);
#10553=VERTEX_POINT('',#33435);
#10554=VERTEX_POINT('',#33437);
#10555=VERTEX_POINT('',#33441);
#10556=VERTEX_POINT('',#33443);
#10557=VERTEX_POINT('',#33452);
#10558=VERTEX_POINT('',#33456);
#10559=VERTEX_POINT('',#33469);
#10560=VERTEX_POINT('',#33474);
#10561=VERTEX_POINT('',#33486);
#10562=VERTEX_POINT('',#33490);
#10563=VERTEX_POINT('',#33501);
#10564=VERTEX_POINT('',#33505);
#10565=VERTEX_POINT('',#33516);
#10566=VERTEX_POINT('',#33520);
#10567=VERTEX_POINT('',#33531);
#10568=VERTEX_POINT('',#33535);
#10569=VERTEX_POINT('',#33546);
#10570=VERTEX_POINT('',#33550);
#10571=VERTEX_POINT('',#33561);
#10572=VERTEX_POINT('',#33565);
#10573=VERTEX_POINT('',#33576);
#10574=VERTEX_POINT('',#33580);
#10575=VERTEX_POINT('',#33591);
#10576=VERTEX_POINT('',#33595);
#10577=VERTEX_POINT('',#33608);
#10578=VERTEX_POINT('',#33613);
#10579=VERTEX_POINT('',#33625);
#10580=VERTEX_POINT('',#33629);
#10581=VERTEX_POINT('',#33640);
#10582=VERTEX_POINT('',#33644);
#10583=VERTEX_POINT('',#33655);
#10584=VERTEX_POINT('',#33659);
#10585=VERTEX_POINT('',#33670);
#10586=VERTEX_POINT('',#33674);
#10587=VERTEX_POINT('',#33693);
#10588=VERTEX_POINT('',#33694);
#10589=VERTEX_POINT('',#33696);
#10590=VERTEX_POINT('',#33698);
#10591=VERTEX_POINT('',#33707);
#10592=VERTEX_POINT('',#33711);
#10593=VERTEX_POINT('',#33722);
#10594=VERTEX_POINT('',#33726);
#10595=VERTEX_POINT('',#33732);
#10596=VERTEX_POINT('',#33734);
#10597=VERTEX_POINT('',#33743);
#10598=VERTEX_POINT('',#33747);
#10599=VERTEX_POINT('',#33771);
#10600=VERTEX_POINT('',#33772);
#10601=VERTEX_POINT('',#33776);
#10602=VERTEX_POINT('',#33778);
#10603=VERTEX_POINT('',#33789);
#10604=VERTEX_POINT('',#33793);
#10605=VERTEX_POINT('',#33804);
#10606=VERTEX_POINT('',#33808);
#10607=VERTEX_POINT('',#33819);
#10608=VERTEX_POINT('',#33823);
#10609=VERTEX_POINT('',#33834);
#10610=VERTEX_POINT('',#33838);
#10611=VERTEX_POINT('',#33849);
#10612=VERTEX_POINT('',#33853);
#10613=VERTEX_POINT('',#33864);
#10614=VERTEX_POINT('',#33868);
#10615=VERTEX_POINT('',#33891);
#10616=VERTEX_POINT('',#33892);
#10617=VERTEX_POINT('',#33896);
#10618=VERTEX_POINT('',#33898);
#10619=VERTEX_POINT('',#33909);
#10620=VERTEX_POINT('',#33913);
#10621=VERTEX_POINT('',#33924);
#10622=VERTEX_POINT('',#33928);
#10623=VERTEX_POINT('',#33939);
#10624=VERTEX_POINT('',#33943);
#10625=VERTEX_POINT('',#33954);
#10626=VERTEX_POINT('',#33958);
#10627=VERTEX_POINT('',#33969);
#10628=VERTEX_POINT('',#33973);
#10629=VERTEX_POINT('',#33984);
#10630=VERTEX_POINT('',#33988);
#10631=VERTEX_POINT('',#34007);
#10632=VERTEX_POINT('',#34008);
#10633=VERTEX_POINT('',#34010);
#10634=VERTEX_POINT('',#34012);
#10635=VERTEX_POINT('',#34014);
#10636=VERTEX_POINT('',#34016);
#10637=VERTEX_POINT('',#34018);
#10638=VERTEX_POINT('',#34020);
#10639=VERTEX_POINT('',#34022);
#10640=VERTEX_POINT('',#34024);
#10641=VERTEX_POINT('',#34026);
#10642=VERTEX_POINT('',#34028);
#10643=VERTEX_POINT('',#34030);
#10644=VERTEX_POINT('',#34032);
#10645=VERTEX_POINT('',#34034);
#10646=VERTEX_POINT('',#34036);
#10647=VERTEX_POINT('',#34038);
#10648=VERTEX_POINT('',#34040);
#10649=VERTEX_POINT('',#34042);
#10650=VERTEX_POINT('',#34044);
#10651=VERTEX_POINT('',#34048);
#10652=VERTEX_POINT('',#34049);
#10653=VERTEX_POINT('',#34051);
#10654=VERTEX_POINT('',#34053);
#10655=VERTEX_POINT('',#34057);
#10656=VERTEX_POINT('',#34058);
#10657=VERTEX_POINT('',#34060);
#10658=VERTEX_POINT('',#34062);
#10659=VERTEX_POINT('',#34069);
#10660=VERTEX_POINT('',#34071);
#10661=VERTEX_POINT('',#34073);
#10662=VERTEX_POINT('',#34076);
#10663=VERTEX_POINT('',#34078);
#10664=VERTEX_POINT('',#34080);
#10665=VERTEX_POINT('',#34082);
#10666=VERTEX_POINT('',#34084);
#10667=VERTEX_POINT('',#34088);
#10668=VERTEX_POINT('',#34090);
#10669=VERTEX_POINT('',#34092);
#10670=VERTEX_POINT('',#34094);
#10671=VERTEX_POINT('',#34096);
#10672=VERTEX_POINT('',#34100);
#10673=VERTEX_POINT('',#34102);
#10674=VERTEX_POINT('',#34104);
#10675=VERTEX_POINT('',#34108);
#10676=VERTEX_POINT('',#34109);
#10677=VERTEX_POINT('',#34111);
#10678=VERTEX_POINT('',#34113);
#10679=VERTEX_POINT('',#34117);
#10680=VERTEX_POINT('',#34118);
#10681=VERTEX_POINT('',#34120);
#10682=VERTEX_POINT('',#34122);
#10683=VERTEX_POINT('',#34129);
#10684=VERTEX_POINT('',#34131);
#10685=VERTEX_POINT('',#34133);
#10686=VERTEX_POINT('',#34135);
#10687=VERTEX_POINT('',#34139);
#10688=VERTEX_POINT('',#34141);
#10689=VERTEX_POINT('',#34143);
#10690=VERTEX_POINT('',#34145);
#10691=VERTEX_POINT('',#34147);
#10692=VERTEX_POINT('',#34151);
#10693=VERTEX_POINT('',#34153);
#10694=VERTEX_POINT('',#34155);
#10695=VERTEX_POINT('',#34159);
#10696=VERTEX_POINT('',#34160);
#10697=VERTEX_POINT('',#34162);
#10698=VERTEX_POINT('',#34164);
#10699=VERTEX_POINT('',#34168);
#10700=VERTEX_POINT('',#34169);
#10701=VERTEX_POINT('',#34171);
#10702=VERTEX_POINT('',#34173);
#10703=VERTEX_POINT('',#34180);
#10704=VERTEX_POINT('',#34182);
#10705=VERTEX_POINT('',#34184);
#10706=VERTEX_POINT('',#34186);
#10707=VERTEX_POINT('',#34190);
#10708=VERTEX_POINT('',#34192);
#10709=VERTEX_POINT('',#34194);
#10710=VERTEX_POINT('',#34196);
#10711=VERTEX_POINT('',#34198);
#10712=VERTEX_POINT('',#34202);
#10713=VERTEX_POINT('',#34204);
#10714=VERTEX_POINT('',#34206);
#10715=VERTEX_POINT('',#34210);
#10716=VERTEX_POINT('',#34211);
#10717=VERTEX_POINT('',#34213);
#10718=VERTEX_POINT('',#34215);
#10719=VERTEX_POINT('',#34219);
#10720=VERTEX_POINT('',#34220);
#10721=VERTEX_POINT('',#34222);
#10722=VERTEX_POINT('',#34224);
#10723=VERTEX_POINT('',#34231);
#10724=VERTEX_POINT('',#34233);
#10725=VERTEX_POINT('',#34235);
#10726=VERTEX_POINT('',#34237);
#10727=VERTEX_POINT('',#34241);
#10728=VERTEX_POINT('',#34243);
#10729=VERTEX_POINT('',#34245);
#10730=VERTEX_POINT('',#34247);
#10731=VERTEX_POINT('',#34249);
#10732=VERTEX_POINT('',#34253);
#10733=VERTEX_POINT('',#34255);
#10734=VERTEX_POINT('',#34257);
#10735=VERTEX_POINT('',#34259);
#10736=VERTEX_POINT('',#34261);
#10737=VERTEX_POINT('',#34264);
#10738=VERTEX_POINT('',#34266);
#10739=VERTEX_POINT('',#34270);
#10740=VERTEX_POINT('',#34272);
#10741=VERTEX_POINT('',#34276);
#10742=VERTEX_POINT('',#34277);
#10743=VERTEX_POINT('',#34279);
#10744=VERTEX_POINT('',#34281);
#10745=VERTEX_POINT('',#34290);
#10746=VERTEX_POINT('',#34291);
#10747=VERTEX_POINT('',#34293);
#10748=VERTEX_POINT('',#34295);
#10749=VERTEX_POINT('',#34299);
#10750=VERTEX_POINT('',#34300);
#10751=VERTEX_POINT('',#34305);
#10752=VERTEX_POINT('',#34309);
#10753=VERTEX_POINT('',#34311);
#10754=VERTEX_POINT('',#34314);
#10755=VERTEX_POINT('',#34316);
#10756=VERTEX_POINT('',#34318);
#10757=VERTEX_POINT('',#34320);
#10758=VERTEX_POINT('',#34322);
#10759=VERTEX_POINT('',#34324);
#10760=VERTEX_POINT('',#34326);
#10761=VERTEX_POINT('',#34328);
#10762=VERTEX_POINT('',#34330);
#10763=VERTEX_POINT('',#34332);
#10764=VERTEX_POINT('',#34334);
#10765=VERTEX_POINT('',#34345);
#10766=VERTEX_POINT('',#34349);
#10767=VERTEX_POINT('',#34351);
#10768=VERTEX_POINT('',#34358);
#10769=VERTEX_POINT('',#34360);
#10770=VERTEX_POINT('',#34362);
#10771=VERTEX_POINT('',#34364);
#10772=VERTEX_POINT('',#34366);
#10773=VERTEX_POINT('',#34370);
#10774=VERTEX_POINT('',#34372);
#10775=VERTEX_POINT('',#34376);
#10776=VERTEX_POINT('',#34378);
#10777=VERTEX_POINT('',#34382);
#10778=VERTEX_POINT('',#34384);
#10779=VERTEX_POINT('',#34392);
#10780=VERTEX_POINT('',#34393);
[truncated: 1,425,645 more chars]
