# Supplementary material for: A Portable Fluorometer for the Detection of Glyphosate
Source: Biosensors (Basel). 2026 Apr 20;16(4):225. doi: 10.3390/bios16040225 (PMC13115202; doi:10.3390/bios16040225)
Supplement: Supplementary file 1 [file biosensors-16-00225-s001.zip › Supplemetary material/lens clip.step]

ISO-10303-21;
HEADER;
/* Generated by software containing ST-Developer
 * from STEP Tools, Inc. (www.steptools.com) 
 */

FILE_DESCRIPTION(
/* description */ (''),
/* implementation_level */ '2;1');

FILE_NAME(
/* name */ 'lens clip.step',
/* time_stamp */ '2026-02-25T23:32:06-05:00',
/* author */ (''),
/* organization */ (''),
/* preprocessor_version */ 'ST-DEVELOPER v20.1',
/* originating_system */ 'Autodesk Translation Framework v14.21.0.0',
/* authorisation */ '');

FILE_SCHEMA (('AUTOMOTIVE_DESIGN { 1 0 10303 214 3 1 1 }'));
ENDSEC;

DATA;
#10=MECHANICAL_DESIGN_GEOMETRIC_PRESENTATION_REPRESENTATION('',(),#30);
#11=DERIVED_UNIT_ELEMENT(#13,1.);
#12=DERIVED_UNIT_ELEMENT(#32,-3.);
#13=(
MASS_UNIT()
NAMED_UNIT(*)
SI_UNIT(.KILO.,.GRAM.)
);
#14=DERIVED_UNIT((#11,#12));
#15=MEASURE_REPRESENTATION_ITEM('density measure',
POSITIVE_RATIO_MEASURE(7850.),#14);
#16=PROPERTY_DEFINITION_REPRESENTATION(#21,#18);
#17=PROPERTY_DEFINITION_REPRESENTATION(#22,#19);
#18=REPRESENTATION('material name',(#20),#29);
#19=REPRESENTATION('density',(#15),#29);
#20=DESCRIPTIVE_REPRESENTATION_ITEM('Steel','Steel');
#21=PROPERTY_DEFINITION('material property','material name',#39);
#22=PROPERTY_DEFINITION('material property','density of part',#39);
#23=AXIS2_PLACEMENT_3D('',#26,#24,#25);
#24=DIRECTION('axis',(0.,0.,1.));
#25=DIRECTION('refdir',(1.,0.,0.));
#26=CARTESIAN_POINT('',(0.,0.,0.));
#27=UNCERTAINTY_MEASURE_WITH_UNIT(LENGTH_MEASURE(0.01),#31,
'DISTANCE_ACCURACY_VALUE',
'Maximum model space distance between geometric entities at asserted c
onnectivities');
#28=UNCERTAINTY_MEASURE_WITH_UNIT(LENGTH_MEASURE(0.01),#31,
'DISTANCE_ACCURACY_VALUE',
'Maximum model space distance between geometric entities at asserted c
onnectivities');
#29=(
GEOMETRIC_REPRESENTATION_CONTEXT(3)
GLOBAL_UNCERTAINTY_ASSIGNED_CONTEXT((#27))
GLOBAL_UNIT_ASSIGNED_CONTEXT((#31,#33,#34))
REPRESENTATION_CONTEXT('','3D')
);
#30=(
GEOMETRIC_REPRESENTATION_CONTEXT(3)
GLOBAL_UNCERTAINTY_ASSIGNED_CONTEXT((#28))
GLOBAL_UNIT_ASSIGNED_CONTEXT((#31,#33,#34))
REPRESENTATION_CONTEXT('','3D')
);
#31=(
LENGTH_UNIT()
NAMED_UNIT(*)
SI_UNIT(.MILLI.,.METRE.)
);
#32=(
LENGTH_UNIT()
NAMED_UNIT(*)
SI_UNIT($,.METRE.)
);
#33=(
NAMED_UNIT(*)
PLANE_ANGLE_UNIT()
SI_UNIT($,.RADIAN.)
);
#34=(
NAMED_UNIT(*)
SI_UNIT($,.STERADIAN.)
SOLID_ANGLE_UNIT()
);
#35=SHAPE_DEFINITION_REPRESENTATION(#36,#37);
#36=PRODUCT_DEFINITION_SHAPE('',$,#39);
#37=SHAPE_REPRESENTATION('',(#23),#29);
#38=PRODUCT_DEFINITION_CONTEXT('part definition',#43,'design');
#39=PRODUCT_DEFINITION('DM-LH1b_NIH3D','DM-LH1b_NIH3D v1',#40,#38);
#40=PRODUCT_DEFINITION_FORMATION('',$,#45);
#41=PRODUCT_RELATED_PRODUCT_CATEGORY('DM-LH1b_NIH3D v1',
'DM-LH1b_NIH3D v1',(#45));
#42=APPLICATION_PROTOCOL_DEFINITION('international standard',
'automotive_design',2009,#43);
#43=APPLICATION_CONTEXT(
'Core Data for Automotive Mechanical Design Process');
#44=PRODUCT_CONTEXT('part definition',#43,'mechanical');
#45=PRODUCT('DM-LH1b_NIH3D','DM-LH1b_NIH3D v1',$,(#44));
#46=PRESENTATION_STYLE_ASSIGNMENT((#47));
#47=SURFACE_STYLE_USAGE(.BOTH.,#48);
#48=SURFACE_SIDE_STYLE('',(#49));
#49=SURFACE_STYLE_FILL_AREA(#50);
#50=FILL_AREA_STYLE('Steel - Satin',(#51));
#51=FILL_AREA_STYLE_COLOUR('Steel - Satin',#52);
#52=COLOUR_RGB('Steel - Satin',0.627450980392157,0.627450980392157,0.627450980392157);
ENDSEC;
END-ISO-10303-21;
