# Supplementary material for: A Portable Fluorometer for the Detection of Glyphosate
Source: Biosensors (Basel). 2026 Apr 20;16(4):225. doi: 10.3390/bios16040225 (PMC13115202; doi:10.3390/bios16040225)
Supplement: Supplementary file 1 [file biosensors-16-00225-s001.zip › Supplemetary material/cuvette.step]

ISO-10303-21;
HEADER;
/* Generated by software containing ST-Developer
 * from STEP Tools, Inc. (www.steptools.com) 
 */

FILE_DESCRIPTION(
/* description */ (''),
/* implementation_level */ '2;1');

FILE_NAME(
/* name */ 'cuvette.step',
/* time_stamp */ '2026-01-24T22:13:06-05:00',
/* author */ (''),
/* organization */ (''),
/* preprocessor_version */ 'ST-DEVELOPER v20.1',
/* originating_system */ 'Autodesk Translation Framework v14.17.0.0',
/* authorisation */ '');

FILE_SCHEMA (('AUTOMOTIVE_DESIGN { 1 0 10303 214 3 1 1 }'));
ENDSEC;

DATA;
#10=MECHANICAL_DESIGN_GEOMETRIC_PRESENTATION_REPRESENTATION('',(#13),#325);
#11=SHAPE_REPRESENTATION_RELATIONSHIP('SRR','None',#335,#12);
#12=ADVANCED_BREP_SHAPE_REPRESENTATION('',(#14),#324);
#13=STYLED_ITEM('',(#344),#14);
#14=MANIFOLD_SOLID_BREP('Body1',#197);
#15=FACE_BOUND('',#32,.T.);
#16=FACE_OUTER_BOUND('',#27,.T.);
#17=FACE_OUTER_BOUND('',#28,.T.);
#18=FACE_OUTER_BOUND('',#29,.T.);
#19=FACE_OUTER_BOUND('',#30,.T.);
#20=FACE_OUTER_BOUND('',#31,.T.);
#21=FACE_OUTER_BOUND('',#33,.T.);
#22=FACE_OUTER_BOUND('',#34,.T.);
#23=FACE_OUTER_BOUND('',#35,.T.);
#24=FACE_OUTER_BOUND('',#36,.T.);
#25=FACE_OUTER_BOUND('',#37,.T.);
#26=FACE_OUTER_BOUND('',#38,.T.);
#27=EDGE_LOOP('',(#127,#128,#129,#130));
#28=EDGE_LOOP('',(#131,#132,#133,#134));
#29=EDGE_LOOP('',(#135,#136,#137,#138));
#30=EDGE_LOOP('',(#139,#140,#141,#142));
#31=EDGE_LOOP('',(#143,#144,#145,#146));
#32=EDGE_LOOP('',(#147,#148,#149,#150));
#33=EDGE_LOOP('',(#151,#152,#153,#154));
#34=EDGE_LOOP('',(#155,#156,#157,#158));
#35=EDGE_LOOP('',(#159,#160,#161,#162));
#36=EDGE_LOOP('',(#163,#164,#165,#166));
#37=EDGE_LOOP('',(#167,#168,#169,#170));
#38=EDGE_LOOP('',(#171,#172,#173,#174));
#39=LINE('',#274,#63);
#40=LINE('',#276,#64);
#41=LINE('',#278,#65);
#42=LINE('',#279,#66);
#43=LINE('',#282,#67);
#44=LINE('',#284,#68);
#45=LINE('',#285,#69);
#46=LINE('',#288,#70);
#47=LINE('',#290,#71);
#48=LINE('',#291,#72);
#49=LINE('',#293,#73);
#50=LINE('',#294,#74);
#51=LINE('',#298,#75);
#52=LINE('',#300,#76);
#53=LINE('',#302,#77);
#54=LINE('',#303,#78);
#55=LINE('',#307,#79);
#56=LINE('',#308,#80);
#57=LINE('',#309,#81);
#58=LINE('',#312,#82);
#59=LINE('',#313,#83);
#60=LINE('',#316,#84);
#61=LINE('',#317,#85);
#62=LINE('',#319,#86);
#63=VECTOR('',#226,0.393700787401575);
#64=VECTOR('',#227,0.393700787401575);
#65=VECTOR('',#228,0.393700787401575);
#66=VECTOR('',#229,0.393700787401575);
#67=VECTOR('',#232,0.393700787401575);
#68=VECTOR('',#233,0.393700787401575);
#69=VECTOR('',#234,0.393700787401575);
#70=VECTOR('',#237,0.393700787401575);
#71=VECTOR('',#238,0.393700787401575);
#72=VECTOR('',#239,0.393700787401575);
#73=VECTOR('',#242,0.393700787401575);
#74=VECTOR('',#243,0.393700787401575);
#75=VECTOR('',#246,0.393700787401575);
#76=VECTOR('',#247,0.393700787401575);
#77=VECTOR('',#248,0.393700787401575);
#78=VECTOR('',#249,0.393700787401575);
#79=VECTOR('',#252,0.393700787401575);
#80=VECTOR('',#253,0.393700787401575);
#81=VECTOR('',#254,0.393700787401575);
#82=VECTOR('',#257,0.393700787401575);
#83=VECTOR('',#258,0.393700787401575);
#84=VECTOR('',#261,0.393700787401575);
#85=VECTOR('',#262,0.393700787401575);
#86=VECTOR('',#265,0.393700787401575);
#87=VERTEX_POINT('',#272);
#88=VERTEX_POINT('',#273);
#89=VERTEX_POINT('',#275);
#90=VERTEX_POINT('',#277);
#91=VERTEX_POINT('',#281);
#92=VERTEX_POINT('',#283);
#93=VERTEX_POINT('',#287);
#94=VERTEX_POINT('',#289);
#95=VERTEX_POINT('',#296);
#96=VERTEX_POINT('',#297);
#97=VERTEX_POINT('',#299);
#98=VERTEX_POINT('',#301);
#99=VERTEX_POINT('',#305);
#100=VERTEX_POINT('',#306);
#101=VERTEX_POINT('',#311);
#102=VERTEX_POINT('',#315);
#103=EDGE_CURVE('',#87,#88,#39,.T.);
#104=EDGE_CURVE('',#87,#89,#40,.T.);
#105=EDGE_CURVE('',#90,#89,#41,.T.);
#106=EDGE_CURVE('',#88,#90,#42,.T.);
#107=EDGE_CURVE('',#88,#91,#43,.T.);
#108=EDGE_CURVE('',#92,#90,#44,.T.);
#109=EDGE_CURVE('',#91,#92,#45,.T.);
#110=EDGE_CURVE('',#91,#93,#46,.T.);
#111=EDGE_CURVE('',#94,#92,#47,.T.);
#112=EDGE_CURVE('',#93,#94,#48,.T.);
#113=EDGE_CURVE('',#93,#87,#49,.T.);
#114=EDGE_CURVE('',#89,#94,#50,.T.);
#115=EDGE_CURVE('',#95,#96,#51,.T.);
#116=EDGE_CURVE('',#96,#97,#52,.T.);
#117=EDGE_CURVE('',#97,#98,#53,.T.);
#118=EDGE_CURVE('',#98,#95,#54,.T.);
#119=EDGE_CURVE('',#99,#100,#55,.T.);
#120=EDGE_CURVE('',#100,#96,#56,.T.);
#121=EDGE_CURVE('',#99,#95,#57,.T.);
#122=EDGE_CURVE('',#101,#99,#58,.T.);
#123=EDGE_CURVE('',#101,#98,#59,.T.);
#124=EDGE_CURVE('',#102,#101,#60,.T.);
#125=EDGE_CURVE('',#102,#97,#61,.T.);
#126=EDGE_CURVE('',#100,#102,#62,.T.);
#127=ORIENTED_EDGE('',*,*,#103,.F.);
#128=ORIENTED_EDGE('',*,*,#104,.T.);
#129=ORIENTED_EDGE('',*,*,#105,.F.);
#130=ORIENTED_EDGE('',*,*,#106,.F.);
#131=ORIENTED_EDGE('',*,*,#107,.F.);
#132=ORIENTED_EDGE('',*,*,#106,.T.);
#133=ORIENTED_EDGE('',*,*,#108,.F.);
#134=ORIENTED_EDGE('',*,*,#109,.F.);
#135=ORIENTED_EDGE('',*,*,#110,.F.);
#136=ORIENTED_EDGE('',*,*,#109,.T.);
#137=ORIENTED_EDGE('',*,*,#111,.F.);
#138=ORIENTED_EDGE('',*,*,#112,.F.);
#139=ORIENTED_EDGE('',*,*,#113,.F.);
#140=ORIENTED_EDGE('',*,*,#112,.T.);
#141=ORIENTED_EDGE('',*,*,#114,.F.);
#142=ORIENTED_EDGE('',*,*,#104,.F.);
#143=ORIENTED_EDGE('',*,*,#115,.T.);
#144=ORIENTED_EDGE('',*,*,#116,.T.);
#145=ORIENTED_EDGE('',*,*,#117,.T.);
#146=ORIENTED_EDGE('',*,*,#118,.T.);
#147=ORIENTED_EDGE('',*,*,#114,.T.);
#148=ORIENTED_EDGE('',*,*,#111,.T.);
#149=ORIENTED_EDGE('',*,*,#108,.T.);
#150=ORIENTED_EDGE('',*,*,#105,.T.);
#151=ORIENTED_EDGE('',*,*,#119,.T.);
#152=ORIENTED_EDGE('',*,*,#120,.T.);
#153=ORIENTED_EDGE('',*,*,#115,.F.);
#154=ORIENTED_EDGE('',*,*,#121,.F.);
#155=ORIENTED_EDGE('',*,*,#122,.T.);
#156=ORIENTED_EDGE('',*,*,#121,.T.);
#157=ORIENTED_EDGE('',*,*,#118,.F.);
#158=ORIENTED_EDGE('',*,*,#123,.F.);
#159=ORIENTED_EDGE('',*,*,#124,.T.);
#160=ORIENTED_EDGE('',*,*,#123,.T.);
#161=ORIENTED_EDGE('',*,*,#117,.F.);
#162=ORIENTED_EDGE('',*,*,#125,.F.);
#163=ORIENTED_EDGE('',*,*,#126,.T.);
#164=ORIENTED_EDGE('',*,*,#125,.T.);
#165=ORIENTED_EDGE('',*,*,#116,.F.);
#166=ORIENTED_EDGE('',*,*,#120,.F.);
#167=ORIENTED_EDGE('',*,*,#103,.T.);
#168=ORIENTED_EDGE('',*,*,#107,.T.);
#169=ORIENTED_EDGE('',*,*,#110,.T.);
#170=ORIENTED_EDGE('',*,*,#113,.T.);
#171=ORIENTED_EDGE('',*,*,#126,.F.);
#172=ORIENTED_EDGE('',*,*,#119,.F.);
#173=ORIENTED_EDGE('',*,*,#122,.F.);
#174=ORIENTED_EDGE('',*,*,#124,.F.);
#175=PLANE('',#211);
#176=PLANE('',#212);
#177=PLANE('',#213);
#178=PLANE('',#214);
#179=PLANE('',#215);
#180=PLANE('',#216);
#181=PLANE('',#217);
#182=PLANE('',#218);
#183=PLANE('',#219);
#184=PLANE('',#220);
#185=PLANE('',#221);
#186=ADVANCED_FACE('',(#16),#175,.T.);
#187=ADVANCED_FACE('',(#17),#176,.T.);
#188=ADVANCED_FACE('',(#18),#177,.T.);
#189=ADVANCED_FACE('',(#19),#178,.T.);
#190=ADVANCED_FACE('',(#20,#15),#179,.T.);
#191=ADVANCED_FACE('',(#21),#180,.T.);
#192=ADVANCED_FACE('',(#22),#181,.T.);
#193=ADVANCED_FACE('',(#23),#182,.T.);
#194=ADVANCED_FACE('',(#24),#183,.T.);
#195=ADVANCED_FACE('',(#25),#184,.T.);
#196=ADVANCED_FACE('',(#26),#185,.F.);
#197=CLOSED_SHELL('',(#186,#187,#188,#189,#190,#191,#192,#193,#194,#195,
#196));
#198=DERIVED_UNIT_ELEMENT(#200,1.);
#199=DERIVED_UNIT_ELEMENT(#329,-3.);
#200=(
MASS_UNIT()
NAMED_UNIT(*)
SI_UNIT(.KILO.,.GRAM.)
);
#201=DERIVED_UNIT((#198,#199));
#202=MEASURE_REPRESENTATION_ITEM('density measure',
POSITIVE_RATIO_MEASURE(7850.),#201);
#203=PROPERTY_DEFINITION_REPRESENTATION(#208,#205);
#204=PROPERTY_DEFINITION_REPRESENTATION(#209,#206);
#205=REPRESENTATION('material name',(#207),#324);
#206=REPRESENTATION('density',(#202),#324);
#207=DESCRIPTIVE_REPRESENTATION_ITEM('Steel','Steel');
#208=PROPERTY_DEFINITION('material property','material name',#337);
#209=PROPERTY_DEFINITION('material property','density of part',#337);
#210=AXIS2_PLACEMENT_3D('',#270,#222,#223);
#211=AXIS2_PLACEMENT_3D('',#271,#224,#225);
#212=AXIS2_PLACEMENT_3D('',#280,#230,#231);
#213=AXIS2_PLACEMENT_3D('',#286,#235,#236);
#214=AXIS2_PLACEMENT_3D('',#292,#240,#241);
#215=AXIS2_PLACEMENT_3D('',#295,#244,#245);
#216=AXIS2_PLACEMENT_3D('',#304,#250,#251);
#217=AXIS2_PLACEMENT_3D('',#310,#255,#256);
#218=AXIS2_PLACEMENT_3D('',#314,#259,#260);
#219=AXIS2_PLACEMENT_3D('',#318,#263,#264);
#220=AXIS2_PLACEMENT_3D('',#320,#266,#267);
#221=AXIS2_PLACEMENT_3D('',#321,#268,#269);
#222=DIRECTION('axis',(0.,0.,1.));
#223=DIRECTION('refdir',(1.,0.,0.));
#224=DIRECTION('center_axis',(0.,-1.,0.));
#225=DIRECTION('ref_axis',(0.,0.,-1.));
#226=DIRECTION('',(0.,0.,1.));
#227=DIRECTION('',(1.,0.,0.));
#228=DIRECTION('',(0.,0.,-1.));
#229=DIRECTION('',(1.,0.,0.));
#230=DIRECTION('center_axis',(0.,0.,-1.));
#231=DIRECTION('ref_axis',(0.,1.,0.));
#232=DIRECTION('',(0.,-1.,0.));
#233=DIRECTION('',(0.,1.,0.));
#234=DIRECTION('',(1.,0.,0.));
#235=DIRECTION('center_axis',(0.,1.,0.));
#236=DIRECTION('ref_axis',(0.,0.,1.));
#237=DIRECTION('',(0.,0.,-1.));
#238=DIRECTION('',(0.,0.,1.));
#239=DIRECTION('',(1.,0.,0.));
#240=DIRECTION('center_axis',(0.,0.,1.));
#241=DIRECTION('ref_axis',(0.,-1.,0.));
#242=DIRECTION('',(0.,1.,0.));
#243=DIRECTION('',(0.,-1.,0.));
#244=DIRECTION('center_axis',(1.,0.,0.));
#245=DIRECTION('ref_axis',(0.,0.,-1.));
#246=DIRECTION('',(0.,-1.,0.));
#247=DIRECTION('',(0.,0.,-1.));
#248=DIRECTION('',(0.,1.,0.));
#249=DIRECTION('',(0.,0.,1.));
#250=DIRECTION('center_axis',(0.,0.,1.));
#251=DIRECTION('ref_axis',(0.,-1.,0.));
#252=DIRECTION('',(0.,-1.,0.));
#253=DIRECTION('',(1.,0.,0.));
#254=DIRECTION('',(1.,0.,0.));
#255=DIRECTION('center_axis',(0.,1.,0.));
#256=DIRECTION('ref_axis',(0.,0.,1.));
#257=DIRECTION('',(0.,0.,1.));
#258=DIRECTION('',(1.,0.,0.));
#259=DIRECTION('center_axis',(0.,0.,-1.));
#260=DIRECTION('ref_axis',(0.,1.,0.));
#261=DIRECTION('',(0.,1.,0.));
#262=DIRECTION('',(1.,0.,0.));
#263=DIRECTION('center_axis',(0.,-1.,0.));
#264=DIRECTION('ref_axis',(0.,0.,-1.));
#265=DIRECTION('',(0.,0.,-1.));
#266=DIRECTION('center_axis',(1.,0.,0.));
#267=DIRECTION('ref_axis',(0.,0.,-1.));
#268=DIRECTION('center_axis',(1.,0.,0.));
#269=DIRECTION('ref_axis',(0.,1.,0.));
#270=CARTESIAN_POINT('',(0.,0.,0.));
#271=CARTESIAN_POINT('Origin',(0.0393700787401575,0.433070866141732,0.433070866141732));
#272=CARTESIAN_POINT('',(0.0393700787401575,0.433070866141732,0.0393700787401575));
#273=CARTESIAN_POINT('',(0.0393700787401575,0.433070866141732,0.433070866141732));
#274=CARTESIAN_POINT('',(0.0393700787401575,0.433070866141732,0.334645669291338));
#275=CARTESIAN_POINT('',(1.81102362204724,0.433070866141732,0.0393700787401575));
#276=CARTESIAN_POINT('',(0.0393700787401575,0.433070866141732,0.0393700787401575));
#277=CARTESIAN_POINT('',(1.81102362204724,0.433070866141732,0.433070866141732));
#278=CARTESIAN_POINT('',(1.81102362204724,0.433070866141732,0.433070866141732));
#279=CARTESIAN_POINT('',(0.0393700787401575,0.433070866141732,0.433070866141732));
#280=CARTESIAN_POINT('Origin',(0.0393700787401575,0.0393700787401575,0.433070866141732));
#281=CARTESIAN_POINT('',(0.0393700787401575,0.0393700787401575,0.433070866141732));
#282=CARTESIAN_POINT('',(0.0393700787401575,0.137795275590551,0.433070866141732));
#283=CARTESIAN_POINT('',(1.81102362204724,0.0393700787401575,0.433070866141732));
#284=CARTESIAN_POINT('',(1.81102362204724,0.0393700787401575,0.433070866141732));
#285=CARTESIAN_POINT('',(0.0393700787401575,0.0393700787401575,0.433070866141732));
#286=CARTESIAN_POINT('Origin',(0.0393700787401575,0.0393700787401575,0.0393700787401575));
#287=CARTESIAN_POINT('',(0.0393700787401575,0.0393700787401575,0.0393700787401575));
#288=CARTESIAN_POINT('',(0.0393700787401575,0.0393700787401575,0.137795275590551));
#289=CARTESIAN_POINT('',(1.81102362204724,0.0393700787401575,0.0393700787401575));
#290=CARTESIAN_POINT('',(1.81102362204724,0.0393700787401575,0.0393700787401575));
#291=CARTESIAN_POINT('',(0.0393700787401575,0.0393700787401575,0.0393700787401575));
#292=CARTESIAN_POINT('Origin',(0.0393700787401575,0.433070866141732,0.0393700787401575));
#293=CARTESIAN_POINT('',(0.0393700787401575,0.334645669291339,0.0393700787401575));
#294=CARTESIAN_POINT('',(1.81102362204724,0.433070866141732,0.0393700787401575));
#295=CARTESIAN_POINT('Origin',(1.81102362204724,0.236220472440945,0.236220472440945));
#296=CARTESIAN_POINT('',(1.81102362204724,0.47244094488189,0.47244094488189));
#297=CARTESIAN_POINT('',(1.81102362204724,0.,0.47244094488189));
#298=CARTESIAN_POINT('',(1.81102362204724,0.47244094488189,0.47244094488189));
#299=CARTESIAN_POINT('',(1.81102362204724,0.,0.));
#300=CARTESIAN_POINT('',(1.81102362204724,0.,0.47244094488189));
#301=CARTESIAN_POINT('',(1.81102362204724,0.47244094488189,0.));
#302=CARTESIAN_POINT('',(1.81102362204724,0.,0.));
#303=CARTESIAN_POINT('',(1.81102362204724,0.47244094488189,0.));
#304=CARTESIAN_POINT('Origin',(0.,0.47244094488189,0.47244094488189));
#305=CARTESIAN_POINT('',(0.,0.47244094488189,0.47244094488189));
#306=CARTESIAN_POINT('',(0.,0.,0.47244094488189));
#307=CARTESIAN_POINT('',(0.,0.47244094488189,0.47244094488189));
#308=CARTESIAN_POINT('',(0.,0.,0.47244094488189));
#309=CARTESIAN_POINT('',(0.,0.47244094488189,0.47244094488189));
#310=CARTESIAN_POINT('Origin',(0.,0.47244094488189,0.));
#311=CARTESIAN_POINT('',(0.,0.47244094488189,0.));
#312=CARTESIAN_POINT('',(0.,0.47244094488189,0.));
#313=CARTESIAN_POINT('',(0.,0.47244094488189,0.));
#314=CARTESIAN_POINT('Origin',(0.,0.,0.));
#315=CARTESIAN_POINT('',(0.,0.,0.));
#316=CARTESIAN_POINT('',(0.,0.,0.));
#317=CARTESIAN_POINT('',(0.,0.,0.));
#318=CARTESIAN_POINT('Origin',(0.,0.,0.47244094488189));
#319=CARTESIAN_POINT('',(0.,0.,0.47244094488189));
#320=CARTESIAN_POINT('Origin',(0.0393700787401575,0.236220472440945,0.236220472440945));
#321=CARTESIAN_POINT('Origin',(0.,0.236220472440945,0.236220472440945));
#322=UNCERTAINTY_MEASURE_WITH_UNIT(LENGTH_MEASURE(0.000393700787401575),
#327,'DISTANCE_ACCURACY_VALUE',
'Maximum model space distance between geometric entities at asserted c
onnectivities');
#323=UNCERTAINTY_MEASURE_WITH_UNIT(LENGTH_MEASURE(0.000393700787401575),
#327,'DISTANCE_ACCURACY_VALUE',
'Maximum model space distance between geometric entities at asserted c
onnectivities');
#324=(
GEOMETRIC_REPRESENTATION_CONTEXT(3)
GLOBAL_UNCERTAINTY_ASSIGNED_CONTEXT((#322))
GLOBAL_UNIT_ASSIGNED_CONTEXT((#327,#331,#332))
REPRESENTATION_CONTEXT('','3D')
);
#325=(
GEOMETRIC_REPRESENTATION_CONTEXT(3)
GLOBAL_UNCERTAINTY_ASSIGNED_CONTEXT((#323))
GLOBAL_UNIT_ASSIGNED_CONTEXT((#327,#331,#332))
REPRESENTATION_CONTEXT('','3D')
);
#326=DIMENSIONAL_EXPONENTS(1.,0.,0.,0.,0.,0.,0.);
#327=(
CONVERSION_BASED_UNIT('inch',#330)
LENGTH_UNIT()
NAMED_UNIT(#326)
);
#328=(
LENGTH_UNIT()
NAMED_UNIT(*)
SI_UNIT(.MILLI.,.METRE.)
);
#329=(
LENGTH_UNIT()
NAMED_UNIT(*)
SI_UNIT($,.METRE.)
);
#330=LENGTH_MEASURE_WITH_UNIT(LENGTH_MEASURE(25.4),#328);
#331=(
NAMED_UNIT(*)
PLANE_ANGLE_UNIT()
SI_UNIT($,.RADIAN.)
);
#332=(
NAMED_UNIT(*)
SI_UNIT($,.STERADIAN.)
SOLID_ANGLE_UNIT()
);
#333=SHAPE_DEFINITION_REPRESENTATION(#334,#335);
#334=PRODUCT_DEFINITION_SHAPE('',$,#337);
#335=SHAPE_REPRESENTATION('',(#210),#324);
#336=PRODUCT_DEFINITION_CONTEXT('part definition',#341,'design');
#337=PRODUCT_DEFINITION('(Unsaved)','(Unsaved)',#338,#336);
#338=PRODUCT_DEFINITION_FORMATION('',$,#343);
#339=PRODUCT_RELATED_PRODUCT_CATEGORY('(Unsaved)','(Unsaved)',(#343));
#340=APPLICATION_PROTOCOL_DEFINITION('international standard',
'automotive_design',2009,#341);
#341=APPLICATION_CONTEXT(
'Core Data for Automotive Mechanical Design Process');
#342=PRODUCT_CONTEXT('part definition',#341,'mechanical');
#343=PRODUCT('(Unsaved)','(Unsaved)',$,(#342));
#344=PRESENTATION_STYLE_ASSIGNMENT((#345));
#345=SURFACE_STYLE_USAGE(.BOTH.,#346);
#346=SURFACE_SIDE_STYLE('',(#347));
#347=SURFACE_STYLE_FILL_AREA(#348);
#348=FILL_AREA_STYLE('Steel - Satin',(#349));
#349=FILL_AREA_STYLE_COLOUR('Steel - Satin',#350);
#350=COLOUR_RGB('Steel - Satin',0.627450980392157,0.627450980392157,0.627450980392157);
ENDSEC;
END-ISO-10303-21;
