# Supplementary material for: A Portable Fluorometer for the Detection of Glyphosate
Source: Biosensors (Basel). 2026 Apr 20;16(4):225. doi: 10.3390/bios16040225 (PMC13115202; doi:10.3390/bios16040225)
Supplement: Supplementary file 1 [file biosensors-16-00225-s001.zip › Supplemetary material/box.step]

ISO-10303-21;
HEADER;
/* Generated by software containing ST-Developer
 * from STEP Tools, Inc. (www.steptools.com) 
 */

FILE_DESCRIPTION(
/* description */ (''),
/* implementation_level */ '2;1');

FILE_NAME(
/* name */ 'box.step',
/* time_stamp */ '2026-02-25T23:06:20-05:00',
/* author */ (''),
/* organization */ (''),
/* preprocessor_version */ 'ST-DEVELOPER v20.1',
/* originating_system */ 'Autodesk Translation Framework v14.21.0.0',
/* authorisation */ '');

FILE_SCHEMA (('AUTOMOTIVE_DESIGN { 1 0 10303 214 3 1 1 }'));
ENDSEC;

DATA;
#10=MECHANICAL_DESIGN_GEOMETRIC_PRESENTATION_REPRESENTATION('',(#13,#14),
#4625);
#11=SHAPE_REPRESENTATION_RELATIONSHIP('SRR','None',#4635,#12);
#12=ADVANCED_BREP_SHAPE_REPRESENTATION('',(#15,#16),#4624);
#13=STYLED_ITEM('',(#4644),#15);
#14=STYLED_ITEM('',(#4644),#16);
#15=MANIFOLD_SOLID_BREP('Body1',#2904);
#16=MANIFOLD_SOLID_BREP('Body2',#2905);
#17=FACE_BOUND('',#314,.T.);
#18=FACE_BOUND('',#315,.T.);
#19=FACE_BOUND('',#316,.T.);
#20=FACE_BOUND('',#317,.T.);
#21=FACE_BOUND('',#318,.T.);
#22=FACE_BOUND('',#319,.T.);
#23=FACE_BOUND('',#320,.T.);
#24=FACE_BOUND('',#321,.T.);
#25=FACE_BOUND('',#322,.T.);
#26=FACE_BOUND('',#323,.T.);
#27=FACE_BOUND('',#324,.T.);
#28=FACE_BOUND('',#337,.T.);
#29=FACE_BOUND('',#340,.T.);
#30=FACE_BOUND('',#341,.T.);
#31=FACE_BOUND('',#342,.T.);
#32=FACE_BOUND('',#343,.T.);
#33=FACE_BOUND('',#344,.T.);
#34=FACE_BOUND('',#345,.T.);
#35=FACE_BOUND('',#346,.T.);
#36=FACE_BOUND('',#347,.T.);
#37=FACE_BOUND('',#348,.T.);
#38=FACE_BOUND('',#349,.T.);
#39=FACE_BOUND('',#350,.T.);
#40=FACE_BOUND('',#352,.T.);
#41=FACE_BOUND('',#355,.T.);
#42=FACE_BOUND('',#359,.T.);
#43=FACE_BOUND('',#360,.T.);
#44=FACE_BOUND('',#361,.T.);
#45=FACE_BOUND('',#365,.T.);
#46=FACE_BOUND('',#366,.T.);
#47=FACE_BOUND('',#367,.T.);
#48=FACE_BOUND('',#383,.T.);
#49=FACE_BOUND('',#384,.T.);
#50=FACE_BOUND('',#385,.T.);
#51=FACE_BOUND('',#386,.T.);
#52=FACE_BOUND('',#387,.T.);
#53=FACE_BOUND('',#388,.T.);
#54=FACE_BOUND('',#389,.T.);
#55=FACE_BOUND('',#435,.T.);
#56=FACE_BOUND('',#436,.T.);
#57=FACE_BOUND('',#437,.T.);
#58=FACE_BOUND('',#438,.T.);
#59=FACE_BOUND('',#439,.T.);
#60=FACE_BOUND('',#440,.T.);
#61=FACE_BOUND('',#441,.T.);
#62=FACE_BOUND('',#461,.T.);
#63=FACE_BOUND('',#462,.T.);
#64=FACE_BOUND('',#463,.T.);
#65=FACE_BOUND('',#466,.T.);
#66=FACE_BOUND('',#467,.T.);
#67=FACE_BOUND('',#468,.T.);
#68=FACE_BOUND('',#492,.T.);
#69=FACE_BOUND('',#493,.T.);
#70=FACE_BOUND('',#494,.T.);
#71=FACE_BOUND('',#495,.T.);
#72=FACE_BOUND('',#496,.T.);
#73=FACE_BOUND('',#497,.T.);
#74=FACE_BOUND('',#498,.T.);
#75=FACE_BOUND('',#500,.T.);
#76=FACE_BOUND('',#501,.T.);
#77=FACE_BOUND('',#502,.T.);
#78=FACE_BOUND('',#503,.T.);
#79=FACE_BOUND('',#504,.T.);
#80=FACE_BOUND('',#505,.T.);
#81=FACE_BOUND('',#506,.T.);
#82=FACE_BOUND('',#510,.T.);
#83=FACE_BOUND('',#511,.T.);
#84=FACE_BOUND('',#512,.T.);
#85=FACE_BOUND('',#513,.T.);
#86=FACE_BOUND('',#514,.T.);
#87=FACE_BOUND('',#515,.T.);
#88=FACE_BOUND('',#516,.T.);
#89=FACE_BOUND('',#519,.T.);
#90=FACE_BOUND('',#520,.T.);
#91=FACE_BOUND('',#521,.T.);
#92=FACE_BOUND('',#522,.T.);
#93=FACE_BOUND('',#523,.T.);
#94=FACE_BOUND('',#524,.T.);
#95=FACE_BOUND('',#525,.T.);
#96=CIRCLE('',#2921,0.3);
#97=CIRCLE('',#2922,0.3);
#98=CIRCLE('',#2925,0.3);
#99=CIRCLE('',#2926,0.3);
#100=CIRCLE('',#2928,0.0393700787401577);
#101=CIRCLE('',#2929,0.0590551181102364);
#102=CIRCLE('',#2930,0.0393700787401573);
#103=CIRCLE('',#2931,0.0393700787401573);
#104=CIRCLE('',#2932,0.0393700787401577);
#105=CIRCLE('',#2933,0.0590551181102364);
#106=CIRCLE('',#2934,0.0393700787401573);
#107=CIRCLE('',#2935,0.0393700787401577);
#108=CIRCLE('',#2936,0.0393700787401573);
#109=CIRCLE('',#2937,0.0590551181102364);
#110=CIRCLE('',#2938,0.0393700787401573);
#111=CIRCLE('',#2940,0.0393700787401577);
#112=CIRCLE('',#2942,0.0590551181102364);
#113=CIRCLE('',#2944,0.0393700787401573);
#114=CIRCLE('',#2946,0.0393700787401573);
#115=CIRCLE('',#2948,0.0393700787401577);
#116=CIRCLE('',#2950,0.0393700787401573);
#117=CIRCLE('',#2952,0.0393700787401577);
#118=CIRCLE('',#2954,0.0393700787401573);
#119=CIRCLE('',#2956,0.0590551181102364);
#120=CIRCLE('',#2958,0.0590551181102364);
#121=CIRCLE('',#2960,0.0393700787401573);
#122=CIRCLE('',#2970,0.0590551181102364);
#123=CIRCLE('',#2971,0.0590551181102364);
#124=CIRCLE('',#2972,0.0590551181102365);
#125=CIRCLE('',#2976,0.0590551181102365);
#126=CIRCLE('',#2977,0.0590551181102364);
#127=CIRCLE('',#2978,0.0590551181102364);
#128=CIRCLE('',#2984,0.0590551181102364);
#129=CIRCLE('',#2986,0.0590551181102365);
#130=CIRCLE('',#2988,0.0590551181102364);
#131=CIRCLE('',#2990,0.0590551181102364);
#132=CIRCLE('',#2992,0.0590551181102364);
#133=CIRCLE('',#2994,0.0590551181102365);
#134=CIRCLE('',#3045,0.0590551181102364);
#135=CIRCLE('',#3046,0.0590551181102365);
#136=CIRCLE('',#3047,0.0590551181102364);
#137=CIRCLE('',#3048,0.0590551181102364);
#138=CIRCLE('',#3049,0.0590551181102364);
#139=CIRCLE('',#3050,0.0590551181102365);
#140=CIRCLE('',#3064,0.0590551181102365);
#141=CIRCLE('',#3066,0.0590551181102364);
#142=CIRCLE('',#3068,0.0590551181102364);
#143=CIRCLE('',#3070,0.0590551181102364);
#144=CIRCLE('',#3072,0.0590551181102365);
#145=CIRCLE('',#3074,0.0590551181102364);
#146=CYLINDRICAL_SURFACE('',#2920,0.3);
#147=CYLINDRICAL_SURFACE('',#2924,0.3);
#148=CYLINDRICAL_SURFACE('',#2939,0.0393700787401577);
#149=CYLINDRICAL_SURFACE('',#2941,0.0590551181102364);
#150=CYLINDRICAL_SURFACE('',#2943,0.0393700787401573);
#151=CYLINDRICAL_SURFACE('',#2945,0.0393700787401573);
#152=CYLINDRICAL_SURFACE('',#2947,0.0393700787401577);
#153=CYLINDRICAL_SURFACE('',#2949,0.0393700787401573);
#154=CYLINDRICAL_SURFACE('',#2951,0.0393700787401577);
#155=CYLINDRICAL_SURFACE('',#2953,0.0393700787401573);
#156=CYLINDRICAL_SURFACE('',#2955,0.0590551181102364);
#157=CYLINDRICAL_SURFACE('',#2957,0.0590551181102364);
#158=CYLINDRICAL_SURFACE('',#2959,0.0393700787401573);
#159=CYLINDRICAL_SURFACE('',#2983,0.0590551181102364);
#160=CYLINDRICAL_SURFACE('',#2985,0.0590551181102365);
#161=CYLINDRICAL_SURFACE('',#2987,0.0590551181102364);
#162=CYLINDRICAL_SURFACE('',#2989,0.0590551181102364);
#163=CYLINDRICAL_SURFACE('',#2991,0.0590551181102364);
#164=CYLINDRICAL_SURFACE('',#2993,0.0590551181102365);
#165=CYLINDRICAL_SURFACE('',#3063,0.0590551181102365);
#166=CYLINDRICAL_SURFACE('',#3065,0.0590551181102364);
#167=CYLINDRICAL_SURFACE('',#3067,0.0590551181102364);
#168=CYLINDRICAL_SURFACE('',#3069,0.0590551181102364);
#169=CYLINDRICAL_SURFACE('',#3071,0.0590551181102365);
#170=CYLINDRICAL_SURFACE('',#3073,0.0590551181102364);
#171=FACE_OUTER_BOUND('',#309,.T.);
#172=FACE_OUTER_BOUND('',#310,.T.);
#173=FACE_OUTER_BOUND('',#311,.T.);
#174=FACE_OUTER_BOUND('',#312,.T.);
#175=FACE_OUTER_BOUND('',#313,.T.);
#176=FACE_OUTER_BOUND('',#325,.T.);
#177=FACE_OUTER_BOUND('',#326,.T.);
#178=FACE_OUTER_BOUND('',#327,.T.);
#179=FACE_OUTER_BOUND('',#328,.T.);
#180=FACE_OUTER_BOUND('',#329,.T.);
#181=FACE_OUTER_BOUND('',#330,.T.);
#182=FACE_OUTER_BOUND('',#331,.T.);
#183=FACE_OUTER_BOUND('',#332,.T.);
#184=FACE_OUTER_BOUND('',#333,.T.);
#185=FACE_OUTER_BOUND('',#334,.T.);
#186=FACE_OUTER_BOUND('',#335,.T.);
#187=FACE_OUTER_BOUND('',#336,.T.);
#188=FACE_OUTER_BOUND('',#338,.T.);
#189=FACE_OUTER_BOUND('',#339,.T.);
#190=FACE_OUTER_BOUND('',#351,.T.);
#191=FACE_OUTER_BOUND('',#353,.T.);
#192=FACE_OUTER_BOUND('',#354,.T.);
#193=FACE_OUTER_BOUND('',#356,.T.);
#194=FACE_OUTER_BOUND('',#357,.T.);
#195=FACE_OUTER_BOUND('',#358,.T.);
#196=FACE_OUTER_BOUND('',#362,.T.);
#197=FACE_OUTER_BOUND('',#363,.T.);
#198=FACE_OUTER_BOUND('',#364,.T.);
#199=FACE_OUTER_BOUND('',#368,.T.);
#200=FACE_OUTER_BOUND('',#369,.T.);
#201=FACE_OUTER_BOUND('',#370,.T.);
#202=FACE_OUTER_BOUND('',#371,.T.);
#203=FACE_OUTER_BOUND('',#372,.T.);
#204=FACE_OUTER_BOUND('',#373,.T.);
#205=FACE_OUTER_BOUND('',#374,.T.);
#206=FACE_OUTER_BOUND('',#375,.T.);
#207=FACE_OUTER_BOUND('',#376,.T.);
#208=FACE_OUTER_BOUND('',#377,.T.);
#209=FACE_OUTER_BOUND('',#378,.T.);
#210=FACE_OUTER_BOUND('',#379,.T.);
#211=FACE_OUTER_BOUND('',#380,.T.);
#212=FACE_OUTER_BOUND('',#381,.T.);
#213=FACE_OUTER_BOUND('',#382,.T.);
#214=FACE_OUTER_BOUND('',#390,.T.);
#215=FACE_OUTER_BOUND('',#391,.T.);
#216=FACE_OUTER_BOUND('',#392,.T.);
#217=FACE_OUTER_BOUND('',#393,.T.);
#218=FACE_OUTER_BOUND('',#394,.T.);
#219=FACE_OUTER_BOUND('',#395,.T.);
#220=FACE_OUTER_BOUND('',#396,.T.);
#221=FACE_OUTER_BOUND('',#397,.T.);
#222=FACE_OUTER_BOUND('',#398,.T.);
#223=FACE_OUTER_BOUND('',#399,.T.);
#224=FACE_OUTER_BOUND('',#400,.T.);
#225=FACE_OUTER_BOUND('',#401,.T.);
#226=FACE_OUTER_BOUND('',#402,.T.);
#227=FACE_OUTER_BOUND('',#403,.T.);
#228=FACE_OUTER_BOUND('',#404,.T.);
#229=FACE_OUTER_BOUND('',#405,.T.);
#230=FACE_OUTER_BOUND('',#406,.T.);
#231=FACE_OUTER_BOUND('',#407,.T.);
#232=FACE_OUTER_BOUND('',#408,.T.);
#233=FACE_OUTER_BOUND('',#409,.T.);
#234=FACE_OUTER_BOUND('',#410,.T.);
#235=FACE_OUTER_BOUND('',#411,.T.);
#236=FACE_OUTER_BOUND('',#412,.T.);
#237=FACE_OUTER_BOUND('',#413,.T.);
#238=FACE_OUTER_BOUND('',#414,.T.);
#239=FACE_OUTER_BOUND('',#415,.T.);
#240=FACE_OUTER_BOUND('',#416,.T.);
#241=FACE_OUTER_BOUND('',#417,.T.);
#242=FACE_OUTER_BOUND('',#418,.T.);
#243=FACE_OUTER_BOUND('',#419,.T.);
#244=FACE_OUTER_BOUND('',#420,.T.);
#245=FACE_OUTER_BOUND('',#421,.T.);
#246=FACE_OUTER_BOUND('',#422,.T.);
#247=FACE_OUTER_BOUND('',#423,.T.);
#248=FACE_OUTER_BOUND('',#424,.T.);
#249=FACE_OUTER_BOUND('',#425,.T.);
#250=FACE_OUTER_BOUND('',#426,.T.);
#251=FACE_OUTER_BOUND('',#427,.T.);
#252=FACE_OUTER_BOUND('',#428,.T.);
#253=FACE_OUTER_BOUND('',#429,.T.);
#254=FACE_OUTER_BOUND('',#430,.T.);
#255=FACE_OUTER_BOUND('',#431,.T.);
#256=FACE_OUTER_BOUND('',#432,.T.);
#257=FACE_OUTER_BOUND('',#433,.T.);
#258=FACE_OUTER_BOUND('',#434,.T.);
#259=FACE_OUTER_BOUND('',#442,.T.);
#260=FACE_OUTER_BOUND('',#443,.T.);
#261=FACE_OUTER_BOUND('',#444,.T.);
#262=FACE_OUTER_BOUND('',#445,.T.);
#263=FACE_OUTER_BOUND('',#446,.T.);
#264=FACE_OUTER_BOUND('',#447,.T.);
#265=FACE_OUTER_BOUND('',#448,.T.);
#266=FACE_OUTER_BOUND('',#449,.T.);
#267=FACE_OUTER_BOUND('',#450,.T.);
#268=FACE_OUTER_BOUND('',#451,.T.);
#269=FACE_OUTER_BOUND('',#452,.T.);
#270=FACE_OUTER_BOUND('',#453,.T.);
#271=FACE_OUTER_BOUND('',#454,.T.);
#272=FACE_OUTER_BOUND('',#455,.T.);
#273=FACE_OUTER_BOUND('',#456,.T.);
#274=FACE_OUTER_BOUND('',#457,.T.);
#275=FACE_OUTER_BOUND('',#458,.T.);
#276=FACE_OUTER_BOUND('',#459,.T.);
#277=FACE_OUTER_BOUND('',#460,.T.);
#278=FACE_OUTER_BOUND('',#464,.T.);
#279=FACE_OUTER_BOUND('',#465,.T.);
#280=FACE_OUTER_BOUND('',#469,.T.);
#281=FACE_OUTER_BOUND('',#470,.T.);
#282=FACE_OUTER_BOUND('',#471,.T.);
#283=FACE_OUTER_BOUND('',#472,.T.);
#284=FACE_OUTER_BOUND('',#473,.T.);
#285=FACE_OUTER_BOUND('',#474,.T.);
#286=FACE_OUTER_BOUND('',#475,.T.);
#287=FACE_OUTER_BOUND('',#476,.T.);
#288=FACE_OUTER_BOUND('',#477,.T.);
#289=FACE_OUTER_BOUND('',#478,.T.);
#290=FACE_OUTER_BOUND('',#479,.T.);
#291=FACE_OUTER_BOUND('',#480,.T.);
#292=FACE_OUTER_BOUND('',#481,.T.);
#293=FACE_OUTER_BOUND('',#482,.T.);
#294=FACE_OUTER_BOUND('',#483,.T.);
#295=FACE_OUTER_BOUND('',#484,.T.);
#296=FACE_OUTER_BOUND('',#485,.T.);
#297=FACE_OUTER_BOUND('',#486,.T.);
#298=FACE_OUTER_BOUND('',#487,.T.);
#299=FACE_OUTER_BOUND('',#488,.T.);
#300=FACE_OUTER_BOUND('',#489,.T.);
#301=FACE_OUTER_BOUND('',#490,.T.);
#302=FACE_OUTER_BOUND('',#491,.T.);
#303=FACE_OUTER_BOUND('',#499,.T.);
#304=FACE_OUTER_BOUND('',#507,.T.);
#305=FACE_OUTER_BOUND('',#508,.T.);
#306=FACE_OUTER_BOUND('',#509,.T.);
#307=FACE_OUTER_BOUND('',#517,.T.);
#308=FACE_OUTER_BOUND('',#518,.T.);
#309=EDGE_LOOP('',(#1867,#1868,#1869,#1870));
#310=EDGE_LOOP('',(#1871,#1872,#1873,#1874));
#311=EDGE_LOOP('',(#1875,#1876,#1877,#1878));
#312=EDGE_LOOP('',(#1879,#1880,#1881,#1882));
#313=EDGE_LOOP('',(#1883,#1884,#1885,#1886));
#314=EDGE_LOOP('',(#1887));
#315=EDGE_LOOP('',(#1888));
#316=EDGE_LOOP('',(#1889));
#317=EDGE_LOOP('',(#1890));
#318=EDGE_LOOP('',(#1891));
#319=EDGE_LOOP('',(#1892));
#320=EDGE_LOOP('',(#1893));
#321=EDGE_LOOP('',(#1894));
#322=EDGE_LOOP('',(#1895));
#323=EDGE_LOOP('',(#1896));
#324=EDGE_LOOP('',(#1897));
#325=EDGE_LOOP('',(#1898,#1899,#1900,#1901));
#326=EDGE_LOOP('',(#1902,#1903,#1904,#1905));
#327=EDGE_LOOP('',(#1906,#1907,#1908,#1909));
#328=EDGE_LOOP('',(#1910,#1911,#1912,#1913));
#329=EDGE_LOOP('',(#1914,#1915,#1916,#1917));
#330=EDGE_LOOP('',(#1918,#1919,#1920,#1921));
#331=EDGE_LOOP('',(#1922,#1923,#1924,#1925));
#332=EDGE_LOOP('',(#1926,#1927,#1928,#1929));
#333=EDGE_LOOP('',(#1930,#1931,#1932,#1933));
#334=EDGE_LOOP('',(#1934,#1935,#1936,#1937));
#335=EDGE_LOOP('',(#1938,#1939,#1940,#1941));
#336=EDGE_LOOP('',(#1942,#1943,#1944,#1945));
#337=EDGE_LOOP('',(#1946,#1947,#1948,#1949));
#338=EDGE_LOOP('',(#1950,#1951,#1952,#1953));
#339=EDGE_LOOP('',(#1954,#1955,#1956,#1957));
#340=EDGE_LOOP('',(#1958));
#341=EDGE_LOOP('',(#1959));
#342=EDGE_LOOP('',(#1960));
#343=EDGE_LOOP('',(#1961));
#344=EDGE_LOOP('',(#1962));
#345=EDGE_LOOP('',(#1963));
#346=EDGE_LOOP('',(#1964));
#347=EDGE_LOOP('',(#1965));
#348=EDGE_LOOP('',(#1966));
#349=EDGE_LOOP('',(#1967));
#350=EDGE_LOOP('',(#1968));
#351=EDGE_LOOP('',(#1969,#1970,#1971,#1972,#1973,#1974,#1975,#1976,#1977,
#1978));
#352=EDGE_LOOP('',(#1979,#1980,#1981,#1982));
#353=EDGE_LOOP('',(#1983,#1984,#1985,#1986));
#354=EDGE_LOOP('',(#1987,#1988,#1989,#1990));
#355=EDGE_LOOP('',(#1991,#1992,#1993,#1994));
#356=EDGE_LOOP('',(#1995,#1996,#1997,#1998));
#357=EDGE_LOOP('',(#1999,#2000,#2001,#2002));
#358=EDGE_LOOP('',(#2003,#2004,#2005,#2006));
#359=EDGE_LOOP('',(#2007));
#360=EDGE_LOOP('',(#2008));
#361=EDGE_LOOP('',(#2009));
#362=EDGE_LOOP('',(#2010,#2011,#2012,#2013));
#363=EDGE_LOOP('',(#2014,#2015,#2016,#2017));
#364=EDGE_LOOP('',(#2018,#2019,#2020,#2021));
#365=EDGE_LOOP('',(#2022));
#366=EDGE_LOOP('',(#2023));
#367=EDGE_LOOP('',(#2024));
#368=EDGE_LOOP('',(#2025,#2026,#2027,#2028));
#369=EDGE_LOOP('',(#2029,#2030,#2031,#2032));
#370=EDGE_LOOP('',(#2033,#2034,#2035,#2036));
#371=EDGE_LOOP('',(#2037,#2038,#2039,#2040));
#372=EDGE_LOOP('',(#2041,#2042,#2043,#2044));
#373=EDGE_LOOP('',(#2045,#2046,#2047,#2048));
#374=EDGE_LOOP('',(#2049,#2050,#2051,#2052));
#375=EDGE_LOOP('',(#2053,#2054,#2055,#2056));
#376=EDGE_LOOP('',(#2057,#2058,#2059,#2060));
#377=EDGE_LOOP('',(#2061,#2062,#2063,#2064));
#378=EDGE_LOOP('',(#2065,#2066,#2067,#2068));
#379=EDGE_LOOP('',(#2069,#2070,#2071,#2072));
#380=EDGE_LOOP('',(#2073,#2074,#2075,#2076));
#381=EDGE_LOOP('',(#2077,#2078,#2079,#2080,#2081,#2082,#2083,#2084,#2085,
#2086));
#382=EDGE_LOOP('',(#2087,#2088,#2089,#2090));
#383=EDGE_LOOP('',(#2091));
#384=EDGE_LOOP('',(#2092));
#385=EDGE_LOOP('',(#2093));
#386=EDGE_LOOP('',(#2094));
#387=EDGE_LOOP('',(#2095));
#388=EDGE_LOOP('',(#2096));
#389=EDGE_LOOP('',(#2097,#2098,#2099,#2100));
#390=EDGE_LOOP('',(#2101,#2102,#2103,#2104));
#391=EDGE_LOOP('',(#2105,#2106,#2107,#2108));
#392=EDGE_LOOP('',(#2109,#2110,#2111,#2112));
#393=EDGE_LOOP('',(#2113,#2114,#2115,#2116));
#394=EDGE_LOOP('',(#2117,#2118,#2119,#2120));
#395=EDGE_LOOP('',(#2121,#2122,#2123,#2124));
#396=EDGE_LOOP('',(#2125,#2126,#2127,#2128));
#397=EDGE_LOOP('',(#2129,#2130,#2131,#2132));
#398=EDGE_LOOP('',(#2133,#2134,#2135,#2136));
#399=EDGE_LOOP('',(#2137,#2138,#2139,#2140));
#400=EDGE_LOOP('',(#2141,#2142,#2143,#2144));
#401=EDGE_LOOP('',(#2145,#2146,#2147,#2148));
#402=EDGE_LOOP('',(#2149,#2150,#2151,#2152));
#403=EDGE_LOOP('',(#2153,#2154,#2155,#2156));
#404=EDGE_LOOP('',(#2157,#2158,#2159,#2160));
#405=EDGE_LOOP('',(#2161,#2162,#2163,#2164));
#406=EDGE_LOOP('',(#2165,#2166,#2167,#2168));
#407=EDGE_LOOP('',(#2169,#2170,#2171,#2172));
#408=EDGE_LOOP('',(#2173,#2174,#2175,#2176));
#409=EDGE_LOOP('',(#2177,#2178,#2179,#2180));
#410=EDGE_LOOP('',(#2181,#2182,#2183,#2184));
#411=EDGE_LOOP('',(#2185,#2186,#2187,#2188));
#412=EDGE_LOOP('',(#2189,#2190,#2191,#2192));
#413=EDGE_LOOP('',(#2193,#2194,#2195,#2196));
#414=EDGE_LOOP('',(#2197,#2198,#2199,#2200));
#415=EDGE_LOOP('',(#2201,#2202,#2203,#2204));
#416=EDGE_LOOP('',(#2205,#2206,#2207,#2208));
#417=EDGE_LOOP('',(#2209,#2210,#2211,#2212));
#418=EDGE_LOOP('',(#2213,#2214,#2215,#2216));
#419=EDGE_LOOP('',(#2217,#2218,#2219,#2220));
#420=EDGE_LOOP('',(#2221,#2222,#2223,#2224));
#421=EDGE_LOOP('',(#2225,#2226,#2227,#2228));
#422=EDGE_LOOP('',(#2229,#2230,#2231,#2232));
#423=EDGE_LOOP('',(#2233,#2234,#2235,#2236));
#424=EDGE_LOOP('',(#2237,#2238,#2239,#2240));
#425=EDGE_LOOP('',(#2241,#2242,#2243,#2244));
#426=EDGE_LOOP('',(#2245,#2246,#2247,#2248));
#427=EDGE_LOOP('',(#2249,#2250,#2251,#2252));
#428=EDGE_LOOP('',(#2253,#2254,#2255,#2256));
#429=EDGE_LOOP('',(#2257,#2258,#2259,#2260));
#430=EDGE_LOOP('',(#2261,#2262,#2263,#2264));
#431=EDGE_LOOP('',(#2265,#2266,#2267,#2268));
#432=EDGE_LOOP('',(#2269,#2270,#2271,#2272));
#433=EDGE_LOOP('',(#2273,#2274,#2275,#2276));
#434=EDGE_LOOP('',(#2277,#2278,#2279,#2280));
#435=EDGE_LOOP('',(#2281,#2282,#2283,#2284));
#436=EDGE_LOOP('',(#2285));
#437=EDGE_LOOP('',(#2286));
#438=EDGE_LOOP('',(#2287));
#439=EDGE_LOOP('',(#2288));
#440=EDGE_LOOP('',(#2289));
#441=EDGE_LOOP('',(#2290));
#442=EDGE_LOOP('',(#2291,#2292,#2293,#2294));
#443=EDGE_LOOP('',(#2295,#2296,#2297,#2298,#2299,#2300,#2301,#2302,#2303));
#444=EDGE_LOOP('',(#2304,#2305,#2306,#2307,#2308));
#445=EDGE_LOOP('',(#2309,#2310,#2311,#2312));
#446=EDGE_LOOP('',(#2313,#2314,#2315,#2316));
#447=EDGE_LOOP('',(#2317,#2318,#2319,#2320));
#448=EDGE_LOOP('',(#2321,#2322,#2323,#2324));
#449=EDGE_LOOP('',(#2325,#2326,#2327,#2328));
#450=EDGE_LOOP('',(#2329,#2330,#2331,#2332));
#451=EDGE_LOOP('',(#2333,#2334,#2335,#2336));
#452=EDGE_LOOP('',(#2337,#2338,#2339,#2340));
#453=EDGE_LOOP('',(#2341,#2342,#2343,#2344));
#454=EDGE_LOOP('',(#2345,#2346,#2347,#2348));
#455=EDGE_LOOP('',(#2349,#2350,#2351,#2352));
#456=EDGE_LOOP('',(#2353,#2354,#2355,#2356));
#457=EDGE_LOOP('',(#2357,#2358,#2359,#2360));
#458=EDGE_LOOP('',(#2361,#2362,#2363,#2364));
#459=EDGE_LOOP('',(#2365,#2366,#2367,#2368));
#460=EDGE_LOOP('',(#2369,#2370,#2371,#2372));
#461=EDGE_LOOP('',(#2373));
#462=EDGE_LOOP('',(#2374));
#463=EDGE_LOOP('',(#2375));
#464=EDGE_LOOP('',(#2376,#2377,#2378,#2379));
#465=EDGE_LOOP('',(#2380,#2381,#2382,#2383));
#466=EDGE_LOOP('',(#2384));
#467=EDGE_LOOP('',(#2385));
#468=EDGE_LOOP('',(#2386));
#469=EDGE_LOOP('',(#2387,#2388,#2389,#2390));
#470=EDGE_LOOP('',(#2391,#2392,#2393,#2394));
#471=EDGE_LOOP('',(#2395,#2396,#2397,#2398));
#472=EDGE_LOOP('',(#2399,#2400,#2401,#2402));
#473=EDGE_LOOP('',(#2403,#2404,#2405,#2406));
#474=EDGE_LOOP('',(#2407,#2408,#2409,#2410));
#475=EDGE_LOOP('',(#2411,#2412,#2413,#2414));
#476=EDGE_LOOP('',(#2415,#2416,#2417,#2418));
#477=EDGE_LOOP('',(#2419,#2420,#2421,#2422));
#478=EDGE_LOOP('',(#2423,#2424,#2425,#2426));
#479=EDGE_LOOP('',(#2427,#2428,#2429,#2430));
#480=EDGE_LOOP('',(#2431,#2432,#2433,#2434));
#481=EDGE_LOOP('',(#2435,#2436,#2437,#2438));
#482=EDGE_LOOP('',(#2439,#2440,#2441,#2442));
#483=EDGE_LOOP('',(#2443,#2444,#2445,#2446));
#484=EDGE_LOOP('',(#2447,#2448,#2449,#2450));
#485=EDGE_LOOP('',(#2451,#2452,#2453,#2454));
#486=EDGE_LOOP('',(#2455,#2456,#2457,#2458));
#487=EDGE_LOOP('',(#2459,#2460,#2461,#2462));
#488=EDGE_LOOP('',(#2463,#2464,#2465,#2466));
#489=EDGE_LOOP('',(#2467,#2468,#2469,#2470));
#490=EDGE_LOOP('',(#2471,#2472,#2473,#2474));
#491=EDGE_LOOP('',(#2475,#2476,#2477,#2478));
#492=EDGE_LOOP('',(#2479,#2480,#2481,#2482));
#493=EDGE_LOOP('',(#2483,#2484,#2485,#2486));
#494=EDGE_LOOP('',(#2487,#2488,#2489,#2490));
#495=EDGE_LOOP('',(#2491,#2492,#2493,#2494,#2495,#2496,#2497,#2498,#2499,
#2500,#2501,#2502,#2503,#2504,#2505,#2506,#2507,#2508,#2509,#2510));
#496=EDGE_LOOP('',(#2511,#2512,#2513,#2514));
#497=EDGE_LOOP('',(#2515,#2516,#2517,#2518));
#498=EDGE_LOOP('',(#2519,#2520,#2521,#2522));
#499=EDGE_LOOP('',(#2523,#2524,#2525,#2526));
#500=EDGE_LOOP('',(#2527,#2528,#2529,#2530));
#501=EDGE_LOOP('',(#2531,#2532,#2533,#2534));
#502=EDGE_LOOP('',(#2535,#2536,#2537,#2538));
#503=EDGE_LOOP('',(#2539,#2540,#2541,#2542));
#504=EDGE_LOOP('',(#2543,#2544,#2545,#2546));
#505=EDGE_LOOP('',(#2547,#2548,#2549,#2550));
#506=EDGE_LOOP('',(#2551,#2552,#2553,#2554));
#507=EDGE_LOOP('',(#2555,#2556,#2557,#2558,#2559,#2560,#2561,#2562,#2563));
#508=EDGE_LOOP('',(#2564,#2565,#2566,#2567,#2568));
#509=EDGE_LOOP('',(#2569,#2570,#2571,#2572));
#510=EDGE_LOOP('',(#2573,#2574,#2575,#2576));
#511=EDGE_LOOP('',(#2577,#2578,#2579,#2580));
#512=EDGE_LOOP('',(#2581,#2582,#2583,#2584));
#513=EDGE_LOOP('',(#2585,#2586,#2587,#2588));
#514=EDGE_LOOP('',(#2589,#2590,#2591,#2592));
#515=EDGE_LOOP('',(#2593,#2594,#2595,#2596));
#516=EDGE_LOOP('',(#2597,#2598,#2599,#2600));
#517=EDGE_LOOP('',(#2601,#2602,#2603,#2604));
#518=EDGE_LOOP('',(#2605,#2606,#2607,#2608));
#519=EDGE_LOOP('',(#2609,#2610,#2611,#2612));
#520=EDGE_LOOP('',(#2613,#2614,#2615,#2616));
#521=EDGE_LOOP('',(#2617,#2618,#2619,#2620));
#522=EDGE_LOOP('',(#2621,#2622,#2623,#2624,#2625,#2626,#2627,#2628,#2629,
#2630,#2631,#2632,#2633,#2634,#2635,#2636,#2637,#2638,#2639,#2640));
#523=EDGE_LOOP('',(#2641,#2642,#2643,#2644));
#524=EDGE_LOOP('',(#2645,#2646,#2647,#2648));
#525=EDGE_LOOP('',(#2649,#2650,#2651,#2652));
#526=LINE('',#3832,#869);
#527=LINE('',#3834,#870);
#528=LINE('',#3836,#871);
#529=LINE('',#3837,#872);
#530=LINE('',#3842,#873);
#531=LINE('',#3846,#874);
#532=LINE('',#3848,#875);
#533=LINE('',#3849,#876);
#534=LINE('',#3879,#877);
#535=LINE('',#3883,#878);
#536=LINE('',#3887,#879);
#537=LINE('',#3891,#880);
#538=LINE('',#3895,#881);
#539=LINE('',#3899,#882);
#540=LINE('',#3903,#883);
#541=LINE('',#3907,#884);
#542=LINE('',#3911,#885);
#543=LINE('',#3915,#886);
#544=LINE('',#3919,#887);
#545=LINE('',#3923,#888);
#546=LINE('',#3925,#889);
#547=LINE('',#3927,#890);
#548=LINE('',#3928,#891);
#549=LINE('',#3931,#892);
#550=LINE('',#3933,#893);
#551=LINE('',#3935,#894);
#552=LINE('',#3936,#895);
#553=LINE('',#3939,#896);
#554=LINE('',#3941,#897);
#555=LINE('',#3942,#898);
#556=LINE('',#3945,#899);
#557=LINE('',#3946,#900);
#558=LINE('',#3950,#901);
#559=LINE('',#3952,#902);
#560=LINE('',#3954,#903);
#561=LINE('',#3956,#904);
#562=LINE('',#3958,#905);
#563=LINE('',#3960,#906);
#564=LINE('',#3962,#907);
#565=LINE('',#3964,#908);
#566=LINE('',#3966,#909);
#567=LINE('',#3967,#910);
#568=LINE('',#3970,#911);
#569=LINE('',#3972,#912);
#570=LINE('',#3974,#913);
#571=LINE('',#3975,#914);
#572=LINE('',#3978,#915);
#573=LINE('',#3980,#916);
#574=LINE('',#3981,#917);
#575=LINE('',#3984,#918);
#576=LINE('',#3985,#919);
#577=LINE('',#3988,#920);
#578=LINE('',#3989,#921);
#579=LINE('',#3992,#922);
#580=LINE('',#3993,#923);
#581=LINE('',#3996,#924);
#582=LINE('',#3997,#925);
#583=LINE('',#4006,#926);
#584=LINE('',#4007,#927);
#585=LINE('',#4010,#928);
#586=LINE('',#4012,#929);
#587=LINE('',#4013,#930);
#588=LINE('',#4015,#931);
#589=LINE('',#4023,#932);
#590=LINE('',#4024,#933);
#591=LINE('',#4026,#934);
#592=LINE('',#4028,#935);
#593=LINE('',#4033,#936);
#594=LINE('',#4037,#937);
#595=LINE('',#4041,#938);
#596=LINE('',#4045,#939);
#597=LINE('',#4049,#940);
#598=LINE('',#4053,#941);
#599=LINE('',#4056,#942);
#600=LINE('',#4057,#943);
#601=LINE('',#4059,#944);
#602=LINE('',#4062,#945);
#603=LINE('',#4063,#946);
#604=LINE('',#4065,#947);
#605=LINE('',#4070,#948);
#606=LINE('',#4072,#949);
#607=LINE('',#4074,#950);
#608=LINE('',#4075,#951);
#609=LINE('',#4078,#952);
#610=LINE('',#4080,#953);
#611=LINE('',#4081,#954);
#612=LINE('',#4084,#955);
#613=LINE('',#4086,#956);
#614=LINE('',#4087,#957);
#615=LINE('',#4089,#958);
#616=LINE('',#4090,#959);
#617=LINE('',#4094,#960);
#618=LINE('',#4096,#961);
#619=LINE('',#4098,#962);
#620=LINE('',#4099,#963);
#621=LINE('',#4102,#964);
#622=LINE('',#4104,#965);
#623=LINE('',#4105,#966);
#624=LINE('',#4108,#967);
#625=LINE('',#4110,#968);
#626=LINE('',#4111,#969);
#627=LINE('',#4113,#970);
#628=LINE('',#4114,#971);
#629=LINE('',#4118,#972);
#630=LINE('',#4120,#973);
#631=LINE('',#4122,#974);
#632=LINE('',#4123,#975);
#633=LINE('',#4126,#976);
#634=LINE('',#4128,#977);
#635=LINE('',#4129,#978);
#636=LINE('',#4132,#979);
#637=LINE('',#4134,#980);
#638=LINE('',#4135,#981);
#639=LINE('',#4137,#982);
#640=LINE('',#4138,#983);
#641=LINE('',#4142,#984);
#642=LINE('',#4144,#985);
#643=LINE('',#4146,#986);
#644=LINE('',#4147,#987);
#645=LINE('',#4150,#988);
#646=LINE('',#4152,#989);
#647=LINE('',#4153,#990);
#648=LINE('',#4156,#991);
#649=LINE('',#4158,#992);
#650=LINE('',#4159,#993);
#651=LINE('',#4161,#994);
#652=LINE('',#4162,#995);
#653=LINE('',#4166,#996);
#654=LINE('',#4168,#997);
#655=LINE('',#4170,#998);
#656=LINE('',#4171,#999);
#657=LINE('',#4174,#1000);
#658=LINE('',#4176,#1001);
#659=LINE('',#4177,#1002);
#660=LINE('',#4180,#1003);
#661=LINE('',#4182,#1004);
#662=LINE('',#4183,#1005);
#663=LINE('',#4185,#1006);
#664=LINE('',#4186,#1007);
#665=LINE('',#4190,#1008);
#666=LINE('',#4192,#1009);
#667=LINE('',#4194,#1010);
#668=LINE('',#4195,#1011);
#669=LINE('',#4198,#1012);
#670=LINE('',#4200,#1013);
#671=LINE('',#4201,#1014);
#672=LINE('',#4204,#1015);
#673=LINE('',#4206,#1016);
#674=LINE('',#4207,#1017);
#675=LINE('',#4210,#1018);
#676=LINE('',#4212,#1019);
#677=LINE('',#4213,#1020);
#678=LINE('',#4216,#1021);
#679=LINE('',#4218,#1022);
#680=LINE('',#4219,#1023);
#681=LINE('',#4222,#1024);
#682=LINE('',#4224,#1025);
#683=LINE('',#4225,#1026);
#684=LINE('',#4228,#1027);
#685=LINE('',#4230,#1028);
#686=LINE('',#4231,#1029);
#687=LINE('',#4234,#1030);
#688=LINE('',#4236,#1031);
#689=LINE('',#4237,#1032);
#690=LINE('',#4240,#1033);
#691=LINE('',#4242,#1034);
#692=LINE('',#4243,#1035);
#693=LINE('',#4246,#1036);
#694=LINE('',#4248,#1037);
#695=LINE('',#4249,#1038);
#696=LINE('',#4252,#1039);
#697=LINE('',#4254,#1040);
#698=LINE('',#4255,#1041);
#699=LINE('',#4258,#1042);
#700=LINE('',#4260,#1043);
#701=LINE('',#4261,#1044);
#702=LINE('',#4264,#1045);
#703=LINE('',#4266,#1046);
#704=LINE('',#4267,#1047);
#705=LINE('',#4270,#1048);
#706=LINE('',#4272,#1049);
#707=LINE('',#4273,#1050);
#708=LINE('',#4276,#1051);
#709=LINE('',#4278,#1052);
#710=LINE('',#4279,#1053);
#711=LINE('',#4282,#1054);
#712=LINE('',#4284,#1055);
#713=LINE('',#4285,#1056);
#714=LINE('',#4288,#1057);
#715=LINE('',#4290,#1058);
#716=LINE('',#4291,#1059);
#717=LINE('',#4294,#1060);
#718=LINE('',#4296,#1061);
#719=LINE('',#4297,#1062);
#720=LINE('',#4300,#1063);
#721=LINE('',#4302,#1064);
#722=LINE('',#4303,#1065);
#723=LINE('',#4305,#1066);
#724=LINE('',#4306,#1067);
#725=LINE('',#4310,#1068);
#726=LINE('',#4312,#1069);
#727=LINE('',#4314,#1070);
#728=LINE('',#4315,#1071);
#729=LINE('',#4318,#1072);
#730=LINE('',#4320,#1073);
#731=LINE('',#4321,#1074);
#732=LINE('',#4324,#1075);
#733=LINE('',#4326,#1076);
#734=LINE('',#4327,#1077);
#735=LINE('',#4329,#1078);
#736=LINE('',#4330,#1079);
#737=LINE('',#4334,#1080);
#738=LINE('',#4336,#1081);
#739=LINE('',#4338,#1082);
#740=LINE('',#4339,#1083);
#741=LINE('',#4342,#1084);
#742=LINE('',#4344,#1085);
#743=LINE('',#4346,#1086);
#744=LINE('',#4347,#1087);
#745=LINE('',#4362,#1088);
#746=LINE('',#4364,#1089);
#747=LINE('',#4365,#1090);
#748=LINE('',#4368,#1091);
#749=LINE('',#4370,#1092);
#750=LINE('',#4372,#1093);
#751=LINE('',#4374,#1094);
#752=LINE('',#4376,#1095);
#753=LINE('',#4378,#1096);
#754=LINE('',#4379,#1097);
#755=LINE('',#4382,#1098);
#756=LINE('',#4384,#1099);
#757=LINE('',#4386,#1100);
#758=LINE('',#4387,#1101);
#759=LINE('',#4390,#1102);
#760=LINE('',#4391,#1103);
#761=LINE('',#4395,#1104);
#762=LINE('',#4397,#1105);
#763=LINE('',#4399,#1106);
#764=LINE('',#4400,#1107);
#765=LINE('',#4403,#1108);
#766=LINE('',#4405,#1109);
#767=LINE('',#4406,#1110);
#768=LINE('',#4409,#1111);
#769=LINE('',#4411,#1112);
#770=LINE('',#4412,#1113);
#771=LINE('',#4414,#1114);
#772=LINE('',#4415,#1115);
#773=LINE('',#4419,#1116);
#774=LINE('',#4421,#1117);
#775=LINE('',#4423,#1118);
#776=LINE('',#4424,#1119);
#777=LINE('',#4427,#1120);
#778=LINE('',#4429,#1121);
#779=LINE('',#4430,#1122);
#780=LINE('',#4433,#1123);
#781=LINE('',#4435,#1124);
#782=LINE('',#4436,#1125);
#783=LINE('',#4438,#1126);
#784=LINE('',#4439,#1127);
#785=LINE('',#4443,#1128);
#786=LINE('',#4447,#1129);
#787=LINE('',#4451,#1130);
#788=LINE('',#4455,#1131);
#789=LINE('',#4459,#1132);
#790=LINE('',#4463,#1133);
#791=LINE('',#4466,#1134);
#792=LINE('',#4467,#1135);
#793=LINE('',#4470,#1136);
#794=LINE('',#4471,#1137);
#795=LINE('',#4474,#1138);
#796=LINE('',#4476,#1139);
#797=LINE('',#4477,#1140);
#798=LINE('',#4479,#1141);
#799=LINE('',#4482,#1142);
#800=LINE('',#4483,#1143);
#801=LINE('',#4487,#1144);
#802=LINE('',#4489,#1145);
#803=LINE('',#4491,#1146);
#804=LINE('',#4492,#1147);
#805=LINE('',#4495,#1148);
#806=LINE('',#4497,#1149);
#807=LINE('',#4498,#1150);
#808=LINE('',#4501,#1151);
#809=LINE('',#4503,#1152);
#810=LINE('',#4504,#1153);
#811=LINE('',#4506,#1154);
#812=LINE('',#4507,#1155);
#813=LINE('',#4511,#1156);
#814=LINE('',#4513,#1157);
#815=LINE('',#4515,#1158);
#816=LINE('',#4516,#1159);
#817=LINE('',#4519,#1160);
#818=LINE('',#4521,#1161);
#819=LINE('',#4522,#1162);
#820=LINE('',#4525,#1163);
#821=LINE('',#4527,#1164);
#822=LINE('',#4528,#1165);
#823=LINE('',#4530,#1166);
#824=LINE('',#4531,#1167);
#825=LINE('',#4535,#1168);
#826=LINE('',#4537,#1169);
#827=LINE('',#4539,#1170);
#828=LINE('',#4540,#1171);
#829=LINE('',#4543,#1172);
#830=LINE('',#4545,#1173);
#831=LINE('',#4546,#1174);
#832=LINE('',#4549,#1175);
#833=LINE('',#4551,#1176);
#834=LINE('',#4552,#1177);
#835=LINE('',#4554,#1178);
#836=LINE('',#4555,#1179);
#837=LINE('',#4559,#1180);
#838=LINE('',#4561,#1181);
#839=LINE('',#4563,#1182);
#840=LINE('',#4564,#1183);
#841=LINE('',#4567,#1184);
#842=LINE('',#4569,#1185);
#843=LINE('',#4570,#1186);
#844=LINE('',#4573,#1187);
#845=LINE('',#4575,#1188);
#846=LINE('',#4576,#1189);
#847=LINE('',#4578,#1190);
#848=LINE('',#4579,#1191);
#849=LINE('',#4583,#1192);
#850=LINE('',#4585,#1193);
#851=LINE('',#4587,#1194);
#852=LINE('',#4588,#1195);
#853=LINE('',#4591,#1196);
#854=LINE('',#4593,#1197);
#855=LINE('',#4594,#1198);
#856=LINE('',#4597,#1199);
#857=LINE('',#4599,#1200);
#858=LINE('',#4600,#1201);
#859=LINE('',#4602,#1202);
#860=LINE('',#4603,#1203);
#861=LINE('',#4606,#1204);
#862=LINE('',#4607,#1205);
#863=LINE('',#4609,#1206);
#864=LINE('',#4613,#1207);
#865=LINE('',#4615,#1208);
#866=LINE('',#4616,#1209);
#867=LINE('',#4618,#1210);
#868=LINE('',#4619,#1211);
#869=VECTOR('',#3111,0.393700787401575);
#870=VECTOR('',#3112,0.393700787401575);
#871=VECTOR('',#3113,0.393700787401575);
#872=VECTOR('',#3114,0.393700787401575);
#873=VECTOR('',#3119,0.393700787401575);
#874=VECTOR('',#3124,0.393700787401575);
#875=VECTOR('',#3125,0.393700787401575);
#876=VECTOR('',#3126,0.393700787401575);
#877=VECTOR('',#3161,0.0393700787401577);
#878=VECTOR('',#3166,0.0590551181102364);
#879=VECTOR('',#3171,0.0393700787401573);
#880=VECTOR('',#3176,0.0393700787401573);
#881=VECTOR('',#3181,0.0393700787401577);
#882=VECTOR('',#3186,0.0393700787401573);
#883=VECTOR('',#3191,0.0393700787401577);
#884=VECTOR('',#3196,0.0393700787401573);
#885=VECTOR('',#3201,0.0590551181102364);
#886=VECTOR('',#3206,0.0590551181102364);
#887=VECTOR('',#3211,0.0393700787401573);
#888=VECTOR('',#3214,0.393700787401575);
#889=VECTOR('',#3215,0.393700787401575);
#890=VECTOR('',#3216,0.393700787401575);
#891=VECTOR('',#3217,0.393700787401575);
#892=VECTOR('',#3218,0.393700787401575);
#893=VECTOR('',#3219,0.393700787401575);
#894=VECTOR('',#3220,0.393700787401575);
#895=VECTOR('',#3221,0.393700787401575);
#896=VECTOR('',#3224,0.393700787401575);
#897=VECTOR('',#3225,0.393700787401575);
#898=VECTOR('',#3226,0.393700787401575);
#899=VECTOR('',#3229,0.393700787401575);
#900=VECTOR('',#3230,0.393700787401575);
#901=VECTOR('',#3233,0.393700787401575);
#902=VECTOR('',#3234,0.393700787401575);
#903=VECTOR('',#3235,0.393700787401575);
#904=VECTOR('',#3236,0.393700787401575);
#905=VECTOR('',#3237,0.393700787401575);
#906=VECTOR('',#3238,0.393700787401575);
#907=VECTOR('',#3239,0.393700787401575);
#908=VECTOR('',#3240,0.393700787401575);
#909=VECTOR('',#3241,0.393700787401575);
#910=VECTOR('',#3242,0.393700787401575);
#911=VECTOR('',#3243,0.393700787401575);
#912=VECTOR('',#3244,0.393700787401575);
#913=VECTOR('',#3245,0.393700787401575);
#914=VECTOR('',#3246,0.393700787401575);
#915=VECTOR('',#3249,0.393700787401575);
#916=VECTOR('',#3250,0.393700787401575);
#917=VECTOR('',#3251,0.393700787401575);
#918=VECTOR('',#3254,0.393700787401575);
#919=VECTOR('',#3255,0.393700787401575);
#920=VECTOR('',#3258,0.393700787401575);
#921=VECTOR('',#3259,0.393700787401575);
#922=VECTOR('',#3262,0.393700787401575);
#923=VECTOR('',#3263,0.393700787401575);
#924=VECTOR('',#3266,0.393700787401575);
#925=VECTOR('',#3267,0.393700787401575);
#926=VECTOR('',#3276,0.393700787401575);
#927=VECTOR('',#3277,0.393700787401575);
#928=VECTOR('',#3280,0.393700787401575);
#929=VECTOR('',#3281,0.393700787401575);
#930=VECTOR('',#3282,0.393700787401575);
#931=VECTOR('',#3285,0.393700787401575);
#932=VECTOR('',#3294,0.393700787401575);
#933=VECTOR('',#3295,0.393700787401575);
#934=VECTOR('',#3298,0.393700787401575);
#935=VECTOR('',#3301,0.393700787401575);
#936=VECTOR('',#3308,0.0590551181102364);
#937=VECTOR('',#3313,0.0590551181102365);
#938=VECTOR('',#3318,0.0590551181102364);
#939=VECTOR('',#3323,0.0590551181102364);
#940=VECTOR('',#3328,0.0590551181102364);
#941=VECTOR('',#3333,0.0590551181102365);
#942=VECTOR('',#3336,0.393700787401575);
#943=VECTOR('',#3337,0.393700787401575);
#944=VECTOR('',#3340,0.393700787401575);
#945=VECTOR('',#3343,0.393700787401575);
#946=VECTOR('',#3344,0.393700787401575);
#947=VECTOR('',#3347,0.393700787401575);
#948=VECTOR('',#3352,0.393700787401575);
#949=VECTOR('',#3353,0.393700787401575);
#950=VECTOR('',#3354,0.393700787401575);
#951=VECTOR('',#3355,0.393700787401575);
#952=VECTOR('',#3358,0.393700787401575);
#953=VECTOR('',#3359,0.393700787401575);
#954=VECTOR('',#3360,0.393700787401575);
#955=VECTOR('',#3363,0.393700787401575);
#956=VECTOR('',#3364,0.393700787401575);
#957=VECTOR('',#3365,0.393700787401575);
#958=VECTOR('',#3368,0.393700787401575);
#959=VECTOR('',#3369,0.393700787401575);
#960=VECTOR('',#3372,0.393700787401575);
#961=VECTOR('',#3373,0.393700787401575);
#962=VECTOR('',#3374,0.393700787401575);
#963=VECTOR('',#3375,0.393700787401575);
#964=VECTOR('',#3378,0.393700787401575);
#965=VECTOR('',#3379,0.393700787401575);
#966=VECTOR('',#3380,0.393700787401575);
#967=VECTOR('',#3383,0.393700787401575);
#968=VECTOR('',#3384,0.393700787401575);
#969=VECTOR('',#3385,0.393700787401575);
#970=VECTOR('',#3388,0.393700787401575);
#971=VECTOR('',#3389,0.393700787401575);
#972=VECTOR('',#3392,0.393700787401575);
#973=VECTOR('',#3393,0.393700787401575);
#974=VECTOR('',#3394,0.393700787401575);
#975=VECTOR('',#3395,0.393700787401575);
#976=VECTOR('',#3398,0.393700787401575);
#977=VECTOR('',#3399,0.393700787401575);
#978=VECTOR('',#3400,0.393700787401575);
#979=VECTOR('',#3403,0.393700787401575);
#980=VECTOR('',#3404,0.393700787401575);
#981=VECTOR('',#3405,0.393700787401575);
#982=VECTOR('',#3408,0.393700787401575);
#983=VECTOR('',#3409,0.393700787401575);
#984=VECTOR('',#3412,0.393700787401575);
#985=VECTOR('',#3413,0.393700787401575);
#986=VECTOR('',#3414,0.393700787401575);
#987=VECTOR('',#3415,0.393700787401575);
#988=VECTOR('',#3418,0.393700787401575);
#989=VECTOR('',#3419,0.393700787401575);
#990=VECTOR('',#3420,0.393700787401575);
#991=VECTOR('',#3423,0.393700787401575);
#992=VECTOR('',#3424,0.393700787401575);
#993=VECTOR('',#3425,0.393700787401575);
#994=VECTOR('',#3428,0.393700787401575);
#995=VECTOR('',#3429,0.393700787401575);
#996=VECTOR('',#3432,0.393700787401575);
#997=VECTOR('',#3433,0.393700787401575);
#998=VECTOR('',#3434,0.393700787401575);
#999=VECTOR('',#3435,0.393700787401575);
#1000=VECTOR('',#3438,0.393700787401575);
#1001=VECTOR('',#3439,0.393700787401575);
#1002=VECTOR('',#3440,0.393700787401575);
#1003=VECTOR('',#3443,0.393700787401575);
#1004=VECTOR('',#3444,0.393700787401575);
#1005=VECTOR('',#3445,0.393700787401575);
#1006=VECTOR('',#3448,0.393700787401575);
#1007=VECTOR('',#3449,0.393700787401575);
#1008=VECTOR('',#3452,0.393700787401575);
#1009=VECTOR('',#3453,0.393700787401575);
#1010=VECTOR('',#3454,0.393700787401575);
#1011=VECTOR('',#3455,0.393700787401575);
#1012=VECTOR('',#3458,0.393700787401575);
#1013=VECTOR('',#3459,0.393700787401575);
#1014=VECTOR('',#3460,0.393700787401575);
#1015=VECTOR('',#3463,0.393700787401575);
#1016=VECTOR('',#3464,0.393700787401575);
#1017=VECTOR('',#3465,0.393700787401575);
#1018=VECTOR('',#3468,0.393700787401575);
#1019=VECTOR('',#3469,0.393700787401575);
#1020=VECTOR('',#3470,0.393700787401575);
#1021=VECTOR('',#3473,0.393700787401575);
#1022=VECTOR('',#3474,0.393700787401575);
#1023=VECTOR('',#3475,0.393700787401575);
#1024=VECTOR('',#3478,0.393700787401575);
#1025=VECTOR('',#3479,0.393700787401575);
#1026=VECTOR('',#3480,0.393700787401575);
#1027=VECTOR('',#3483,0.393700787401575);
#1028=VECTOR('',#3484,0.393700787401575);
#1029=VECTOR('',#3485,0.393700787401575);
#1030=VECTOR('',#3488,0.393700787401575);
#1031=VECTOR('',#3489,0.393700787401575);
#1032=VECTOR('',#3490,0.393700787401575);
#1033=VECTOR('',#3493,0.393700787401575);
#1034=VECTOR('',#3494,0.393700787401575);
#1035=VECTOR('',#3495,0.393700787401575);
#1036=VECTOR('',#3498,0.393700787401575);
#1037=VECTOR('',#3499,0.393700787401575);
#1038=VECTOR('',#3500,0.393700787401575);
#1039=VECTOR('',#3503,0.393700787401575);
#1040=VECTOR('',#3504,0.393700787401575);
#1041=VECTOR('',#3505,0.393700787401575);
#1042=VECTOR('',#3508,0.393700787401575);
#1043=VECTOR('',#3509,0.393700787401575);
#1044=VECTOR('',#3510,0.393700787401575);
#1045=VECTOR('',#3513,0.393700787401575);
#1046=VECTOR('',#3514,0.393700787401575);
#1047=VECTOR('',#3515,0.393700787401575);
#1048=VECTOR('',#3518,0.393700787401575);
#1049=VECTOR('',#3519,0.393700787401575);
#1050=VECTOR('',#3520,0.393700787401575);
#1051=VECTOR('',#3523,0.393700787401575);
#1052=VECTOR('',#3524,0.393700787401575);
#1053=VECTOR('',#3525,0.393700787401575);
#1054=VECTOR('',#3528,0.393700787401575);
#1055=VECTOR('',#3529,0.393700787401575);
#1056=VECTOR('',#3530,0.393700787401575);
#1057=VECTOR('',#3533,0.393700787401575);
#1058=VECTOR('',#3534,0.393700787401575);
#1059=VECTOR('',#3535,0.393700787401575);
#1060=VECTOR('',#3538,0.393700787401575);
#1061=VECTOR('',#3539,0.393700787401575);
#1062=VECTOR('',#3540,0.393700787401575);
#1063=VECTOR('',#3543,0.393700787401575);
#1064=VECTOR('',#3544,0.393700787401575);
#1065=VECTOR('',#3545,0.393700787401575);
#1066=VECTOR('',#3548,0.393700787401575);
#1067=VECTOR('',#3549,0.393700787401575);
#1068=VECTOR('',#3552,0.393700787401575);
#1069=VECTOR('',#3553,0.393700787401575);
#1070=VECTOR('',#3554,0.393700787401575);
#1071=VECTOR('',#3555,0.393700787401575);
#1072=VECTOR('',#3558,0.393700787401575);
#1073=VECTOR('',#3559,0.393700787401575);
#1074=VECTOR('',#3560,0.393700787401575);
#1075=VECTOR('',#3563,0.393700787401575);
#1076=VECTOR('',#3564,0.393700787401575);
#1077=VECTOR('',#3565,0.393700787401575);
#1078=VECTOR('',#3568,0.393700787401575);
#1079=VECTOR('',#3569,0.393700787401575);
#1080=VECTOR('',#3572,0.393700787401575);
#1081=VECTOR('',#3573,0.393700787401575);
#1082=VECTOR('',#3574,0.393700787401575);
#1083=VECTOR('',#3575,0.393700787401575);
#1084=VECTOR('',#3576,0.393700787401575);
#1085=VECTOR('',#3577,0.393700787401575);
#1086=VECTOR('',#3578,0.393700787401575);
#1087=VECTOR('',#3579,0.393700787401575);
#1088=VECTOR('',#3594,0.393700787401575);
#1089=VECTOR('',#3595,0.393700787401575);
#1090=VECTOR('',#3596,0.393700787401575);
#1091=VECTOR('',#3599,0.393700787401575);
#1092=VECTOR('',#3600,0.393700787401575);
#1093=VECTOR('',#3601,0.393700787401575);
#1094=VECTOR('',#3602,0.393700787401575);
#1095=VECTOR('',#3603,0.393700787401575);
#1096=VECTOR('',#3604,0.393700787401575);
#1097=VECTOR('',#3605,0.393700787401575);
#1098=VECTOR('',#3608,0.393700787401575);
#1099=VECTOR('',#3609,0.393700787401575);
#1100=VECTOR('',#3610,0.393700787401575);
#1101=VECTOR('',#3611,0.393700787401575);
#1102=VECTOR('',#3614,0.393700787401575);
#1103=VECTOR('',#3615,0.393700787401575);
#1104=VECTOR('',#3618,0.393700787401575);
#1105=VECTOR('',#3619,0.393700787401575);
#1106=VECTOR('',#3620,0.393700787401575);
#1107=VECTOR('',#3621,0.393700787401575);
#1108=VECTOR('',#3624,0.393700787401575);
#1109=VECTOR('',#3625,0.393700787401575);
#1110=VECTOR('',#3626,0.393700787401575);
#1111=VECTOR('',#3629,0.393700787401575);
#1112=VECTOR('',#3630,0.393700787401575);
#1113=VECTOR('',#3631,0.393700787401575);
#1114=VECTOR('',#3634,0.393700787401575);
#1115=VECTOR('',#3635,0.393700787401575);
#1116=VECTOR('',#3638,0.393700787401575);
#1117=VECTOR('',#3639,0.393700787401575);
#1118=VECTOR('',#3640,0.393700787401575);
#1119=VECTOR('',#3641,0.393700787401575);
#1120=VECTOR('',#3644,0.393700787401575);
#1121=VECTOR('',#3645,0.393700787401575);
#1122=VECTOR('',#3646,0.393700787401575);
#1123=VECTOR('',#3649,0.393700787401575);
#1124=VECTOR('',#3650,0.393700787401575);
#1125=VECTOR('',#3651,0.393700787401575);
#1126=VECTOR('',#3654,0.393700787401575);
#1127=VECTOR('',#3655,0.393700787401575);
#1128=VECTOR('',#3660,0.0590551181102365);
#1129=VECTOR('',#3665,0.0590551181102364);
#1130=VECTOR('',#3670,0.0590551181102364);
#1131=VECTOR('',#3675,0.0590551181102364);
#1132=VECTOR('',#3680,0.0590551181102365);
#1133=VECTOR('',#3685,0.0590551181102364);
#1134=VECTOR('',#3688,0.393700787401575);
#1135=VECTOR('',#3689,0.393700787401575);
#1136=VECTOR('',#3692,0.393700787401575);
#1137=VECTOR('',#3693,0.393700787401575);
#1138=VECTOR('',#3696,0.393700787401575);
#1139=VECTOR('',#3697,0.393700787401575);
#1140=VECTOR('',#3698,0.393700787401575);
#1141=VECTOR('',#3701,0.393700787401575);
#1142=VECTOR('',#3704,0.393700787401575);
#1143=VECTOR('',#3705,0.393700787401575);
#1144=VECTOR('',#3708,0.393700787401575);
#1145=VECTOR('',#3709,0.393700787401575);
#1146=VECTOR('',#3710,0.393700787401575);
#1147=VECTOR('',#3711,0.393700787401575);
#1148=VECTOR('',#3714,0.393700787401575);
#1149=VECTOR('',#3715,0.393700787401575);
#1150=VECTOR('',#3716,0.393700787401575);
#1151=VECTOR('',#3719,0.393700787401575);
#1152=VECTOR('',#3720,0.393700787401575);
#1153=VECTOR('',#3721,0.393700787401575);
#1154=VECTOR('',#3724,0.393700787401575);
#1155=VECTOR('',#3725,0.393700787401575);
#1156=VECTOR('',#3728,0.393700787401575);
#1157=VECTOR('',#3729,0.393700787401575);
#1158=VECTOR('',#3730,0.393700787401575);
#1159=VECTOR('',#3731,0.393700787401575);
#1160=VECTOR('',#3734,0.393700787401575);
#1161=VECTOR('',#3735,0.393700787401575);
#1162=VECTOR('',#3736,0.393700787401575);
#1163=VECTOR('',#3739,0.393700787401575);
#1164=VECTOR('',#3740,0.393700787401575);
#1165=VECTOR('',#3741,0.393700787401575);
#1166=VECTOR('',#3744,0.393700787401575);
#1167=VECTOR('',#3745,0.393700787401575);
#1168=VECTOR('',#3748,0.393700787401575);
#1169=VECTOR('',#3749,0.393700787401575);
#1170=VECTOR('',#3750,0.393700787401575);
#1171=VECTOR('',#3751,0.393700787401575);
#1172=VECTOR('',#3754,0.393700787401575);
#1173=VECTOR('',#3755,0.393700787401575);
#1174=VECTOR('',#3756,0.393700787401575);
#1175=VECTOR('',#3759,0.393700787401575);
#1176=VECTOR('',#3760,0.393700787401575);
#1177=VECTOR('',#3761,0.393700787401575);
#1178=VECTOR('',#3764,0.393700787401575);
#1179=VECTOR('',#3765,0.393700787401575);
#1180=VECTOR('',#3768,0.393700787401575);
#1181=VECTOR('',#3769,0.393700787401575);
#1182=VECTOR('',#3770,0.393700787401575);
#1183=VECTOR('',#3771,0.393700787401575);
#1184=VECTOR('',#3774,0.393700787401575);
#1185=VECTOR('',#3775,0.393700787401575);
#1186=VECTOR('',#3776,0.393700787401575);
#1187=VECTOR('',#3779,0.393700787401575);
#1188=VECTOR('',#3780,0.393700787401575);
#1189=VECTOR('',#3781,0.393700787401575);
#1190=VECTOR('',#3784,0.393700787401575);
#1191=VECTOR('',#3785,0.393700787401575);
#1192=VECTOR('',#3788,0.393700787401575);
#1193=VECTOR('',#3789,0.393700787401575);
#1194=VECTOR('',#3790,0.393700787401575);
#1195=VECTOR('',#3791,0.393700787401575);
#1196=VECTOR('',#3794,0.393700787401575);
#1197=VECTOR('',#3795,0.393700787401575);
#1198=VECTOR('',#3796,0.393700787401575);
#1199=VECTOR('',#3799,0.393700787401575);
#1200=VECTOR('',#3800,0.393700787401575);
#1201=VECTOR('',#3801,0.393700787401575);
#1202=VECTOR('',#3804,0.393700787401575);
#1203=VECTOR('',#3805,0.393700787401575);
#1204=VECTOR('',#3808,0.393700787401575);
#1205=VECTOR('',#3809,0.393700787401575);
#1206=VECTOR('',#3812,0.393700787401575);
#1207=VECTOR('',#3817,0.393700787401575);
#1208=VECTOR('',#3818,0.393700787401575);
#1209=VECTOR('',#3819,0.393700787401575);
#1210=VECTOR('',#3822,0.393700787401575);
#1211=VECTOR('',#3823,0.393700787401575);
#1212=VERTEX_POINT('',#3830);
#1213=VERTEX_POINT('',#3831);
#1214=VERTEX_POINT('',#3833);
#1215=VERTEX_POINT('',#3835);
#1216=VERTEX_POINT('',#3839);
#1217=VERTEX_POINT('',#3841);
#1218=VERTEX_POINT('',#3845);
#1219=VERTEX_POINT('',#3847);
#1220=VERTEX_POINT('',#3854);
#1221=VERTEX_POINT('',#3856);
#1222=VERTEX_POINT('',#3858);
#1223=VERTEX_POINT('',#3860);
#1224=VERTEX_POINT('',#3862);
#1225=VERTEX_POINT('',#3864);
#1226=VERTEX_POINT('',#3866);
#1227=VERTEX_POINT('',#3868);
#1228=VERTEX_POINT('',#3870);
#1229=VERTEX_POINT('',#3872);
#1230=VERTEX_POINT('',#3874);
#1231=VERTEX_POINT('',#3877);
#1232=VERTEX_POINT('',#3881);
#1233=VERTEX_POINT('',#3885);
#1234=VERTEX_POINT('',#3889);
#1235=VERTEX_POINT('',#3893);
#1236=VERTEX_POINT('',#3897);
#1237=VERTEX_POINT('',#3901);
#1238=VERTEX_POINT('',#3905);
#1239=VERTEX_POINT('',#3909);
#1240=VERTEX_POINT('',#3913);
#1241=VERTEX_POINT('',#3917);
#1242=VERTEX_POINT('',#3921);
#1243=VERTEX_POINT('',#3922);
#1244=VERTEX_POINT('',#3924);
#1245=VERTEX_POINT('',#3926);
#1246=VERTEX_POINT('',#3929);
#1247=VERTEX_POINT('',#3930);
#1248=VERTEX_POINT('',#3932);
#1249=VERTEX_POINT('',#3934);
#1250=VERTEX_POINT('',#3938);
#1251=VERTEX_POINT('',#3940);
#1252=VERTEX_POINT('',#3944);
#1253=VERTEX_POINT('',#3948);
#1254=VERTEX_POINT('',#3949);
#1255=VERTEX_POINT('',#3951);
#1256=VERTEX_POINT('',#3953);
#1257=VERTEX_POINT('',#3955);
#1258=VERTEX_POINT('',#3957);
#1259=VERTEX_POINT('',#3959);
#1260=VERTEX_POINT('',#3961);
#1261=VERTEX_POINT('',#3963);
#1262=VERTEX_POINT('',#3965);
#1263=VERTEX_POINT('',#3968);
#1264=VERTEX_POINT('',#3969);
#1265=VERTEX_POINT('',#3971);
#1266=VERTEX_POINT('',#3973);
#1267=VERTEX_POINT('',#3977);
#1268=VERTEX_POINT('',#3979);
#1269=VERTEX_POINT('',#3983);
#1270=VERTEX_POINT('',#3987);
#1271=VERTEX_POINT('',#3991);
#1272=VERTEX_POINT('',#3995);
#1273=VERTEX_POINT('',#3998);
#1274=VERTEX_POINT('',#4000);
#1275=VERTEX_POINT('',#4002);
#1276=VERTEX_POINT('',#4005);
#1277=VERTEX_POINT('',#4009);
#1278=VERTEX_POINT('',#4011);
#1279=VERTEX_POINT('',#4016);
#1280=VERTEX_POINT('',#4018);
#1281=VERTEX_POINT('',#4020);
#1282=VERTEX_POINT('',#4031);
#1283=VERTEX_POINT('',#4035);
#1284=VERTEX_POINT('',#4039);
#1285=VERTEX_POINT('',#4043);
#1286=VERTEX_POINT('',#4047);
#1287=VERTEX_POINT('',#4051);
#1288=VERTEX_POINT('',#4055);
#1289=VERTEX_POINT('',#4061);
#1290=VERTEX_POINT('',#4068);
#1291=VERTEX_POINT('',#4069);
#1292=VERTEX_POINT('',#4071);
#1293=VERTEX_POINT('',#4073);
#1294=VERTEX_POINT('',#4077);
#1295=VERTEX_POINT('',#4079);
#1296=VERTEX_POINT('',#4083);
#1297=VERTEX_POINT('',#4085);
#1298=VERTEX_POINT('',#4092);
#1299=VERTEX_POINT('',#4093);
#1300=VERTEX_POINT('',#4095);
#1301=VERTEX_POINT('',#4097);
#1302=VERTEX_POINT('',#4101);
#1303=VERTEX_POINT('',#4103);
#1304=VERTEX_POINT('',#4107);
#1305=VERTEX_POINT('',#4109);
#1306=VERTEX_POINT('',#4116);
#1307=VERTEX_POINT('',#4117);
#1308=VERTEX_POINT('',#4119);
#1309=VERTEX_POINT('',#4121);
#1310=VERTEX_POINT('',#4125);
#1311=VERTEX_POINT('',#4127);
#1312=VERTEX_POINT('',#4131);
#1313=VERTEX_POINT('',#4133);
#1314=VERTEX_POINT('',#4140);
#1315=VERTEX_POINT('',#4141);
#1316=VERTEX_POINT('',#4143);
#1317=VERTEX_POINT('',#4145);
#1318=VERTEX_POINT('',#4149);
#1319=VERTEX_POINT('',#4151);
#1320=VERTEX_POINT('',#4155);
#1321=VERTEX_POINT('',#4157);
#1322=VERTEX_POINT('',#4164);
#1323=VERTEX_POINT('',#4165);
#1324=VERTEX_POINT('',#4167);
#1325=VERTEX_POINT('',#4169);
#1326=VERTEX_POINT('',#4173);
#1327=VERTEX_POINT('',#4175);
#1328=VERTEX_POINT('',#4179);
#1329=VERTEX_POINT('',#4181);
#1330=VERTEX_POINT('',#4188);
#1331=VERTEX_POINT('',#4189);
#1332=VERTEX_POINT('',#4191);
#1333=VERTEX_POINT('',#4193);
#1334=VERTEX_POINT('',#4197);
#1335=VERTEX_POINT('',#4199);
#1336=VERTEX_POINT('',#4203);
#1337=VERTEX_POINT('',#4205);
#1338=VERTEX_POINT('',#4209);
#1339=VERTEX_POINT('',#4211);
#1340=VERTEX_POINT('',#4215);
#1341=VERTEX_POINT('',#4217);
#1342=VERTEX_POINT('',#4221);
#1343=VERTEX_POINT('',#4223);
#1344=VERTEX_POINT('',#4227);
#1345=VERTEX_POINT('',#4229);
#1346=VERTEX_POINT('',#4233);
#1347=VERTEX_POINT('',#4235);
#1348=VERTEX_POINT('',#4239);
#1349=VERTEX_POINT('',#4241);
#1350=VERTEX_POINT('',#4245);
#1351=VERTEX_POINT('',#4247);
#1352=VERTEX_POINT('',#4251);
#1353=VERTEX_POINT('',#4253);
#1354=VERTEX_POINT('',#4257);
#1355=VERTEX_POINT('',#4259);
#1356=VERTEX_POINT('',#4263);
#1357=VERTEX_POINT('',#4265);
#1358=VERTEX_POINT('',#4269);
#1359=VERTEX_POINT('',#4271);
#1360=VERTEX_POINT('',#4275);
#1361=VERTEX_POINT('',#4277);
#1362=VERTEX_POINT('',#4281);
#1363=VERTEX_POINT('',#4283);
#1364=VERTEX_POINT('',#4287);
#1365=VERTEX_POINT('',#4289);
#1366=VERTEX_POINT('',#4293);
#1367=VERTEX_POINT('',#4295);
#1368=VERTEX_POINT('',#4299);
#1369=VERTEX_POINT('',#4301);
#1370=VERTEX_POINT('',#4308);
#1371=VERTEX_POINT('',#4309);
#1372=VERTEX_POINT('',#4311);
#1373=VERTEX_POINT('',#4313);
#1374=VERTEX_POINT('',#4317);
#1375=VERTEX_POINT('',#4319);
#1376=VERTEX_POINT('',#4323);
#1377=VERTEX_POINT('',#4325);
#1378=VERTEX_POINT('',#4332);
#1379=VERTEX_POINT('',#4333);
#1380=VERTEX_POINT('',#4335);
#1381=VERTEX_POINT('',#4337);
#1382=VERTEX_POINT('',#4340);
#1383=VERTEX_POINT('',#4341);
#1384=VERTEX_POINT('',#4343);
#1385=VERTEX_POINT('',#4345);
#1386=VERTEX_POINT('',#4348);
#1387=VERTEX_POINT('',#4350);
#1388=VERTEX_POINT('',#4352);
#1389=VERTEX_POINT('',#4354);
#1390=VERTEX_POINT('',#4356);
#1391=VERTEX_POINT('',#4358);
#1392=VERTEX_POINT('',#4361);
#1393=VERTEX_POINT('',#4363);
#1394=VERTEX_POINT('',#4367);
#1395=VERTEX_POINT('',#4369);
#1396=VERTEX_POINT('',#4371);
#1397=VERTEX_POINT('',#4373);
#1398=VERTEX_POINT('',#4375);
#1399=VERTEX_POINT('',#4377);
#1400=VERTEX_POINT('',#4381);
#1401=VERTEX_POINT('',#4383);
#1402=VERTEX_POINT('',#4385);
#1403=VERTEX_POINT('',#4389);
#1404=VERTEX_POINT('',#4393);
#1405=VERTEX_POINT('',#4394);
#1406=VERTEX_POINT('',#4396);
#1407=VERTEX_POINT('',#4398);
#1408=VERTEX_POINT('',#4402);
#1409=VERTEX_POINT('',#4404);
#1410=VERTEX_POINT('',#4408);
#1411=VERTEX_POINT('',#4410);
#1412=VERTEX_POINT('',#4417);
#1413=VERTEX_POINT('',#4418);
#1414=VERTEX_POINT('',#4420);
#1415=VERTEX_POINT('',#4422);
#1416=VERTEX_POINT('',#4426);
#1417=VERTEX_POINT('',#4428);
#1418=VERTEX_POINT('',#4432);
#1419=VERTEX_POINT('',#4434);
#1420=VERTEX_POINT('',#4441);
#1421=VERTEX_POINT('',#4445);
#1422=VERTEX_POINT('',#4449);
#1423=VERTEX_POINT('',#4453);
#1424=VERTEX_POINT('',#4457);
#1425=VERTEX_POINT('',#4461);
#1426=VERTEX_POINT('',#4465);
#1427=VERTEX_POINT('',#4469);
#1428=VERTEX_POINT('',#4473);
#1429=VERTEX_POINT('',#4475);
#1430=VERTEX_POINT('',#4481);
#1431=VERTEX_POINT('',#4485);
#1432=VERTEX_POINT('',#4486);
#1433=VERTEX_POINT('',#4488);
#1434=VERTEX_POINT('',#4490);
#1435=VERTEX_POINT('',#4494);
#1436=VERTEX_POINT('',#4496);
#1437=VERTEX_POINT('',#4500);
#1438=VERTEX_POINT('',#4502);
#1439=VERTEX_POINT('',#4509);
#1440=VERTEX_POINT('',#4510);
#1441=VERTEX_POINT('',#4512);
#1442=VERTEX_POINT('',#4514);
#1443=VERTEX_POINT('',#4518);
#1444=VERTEX_POINT('',#4520);
#1445=VERTEX_POINT('',#4524);
#1446=VERTEX_POINT('',#4526);
#1447=VERTEX_POINT('',#4533);
#1448=VERTEX_POINT('',#4534);
#1449=VERTEX_POINT('',#4536);
#1450=VERTEX_POINT('',#4538);
#1451=VERTEX_POINT('',#4542);
#1452=VERTEX_POINT('',#4544);
#1453=VERTEX_POINT('',#4548);
#1454=VERTEX_POINT('',#4550);
#1455=VERTEX_POINT('',#4557);
#1456=VERTEX_POINT('',#4558);
#1457=VERTEX_POINT('',#4560);
#1458=VERTEX_POINT('',#4562);
#1459=VERTEX_POINT('',#4566);
#1460=VERTEX_POINT('',#4568);
#1461=VERTEX_POINT('',#4572);
#1462=VERTEX_POINT('',#4574);
#1463=VERTEX_POINT('',#4581);
#1464=VERTEX_POINT('',#4582);
#1465=VERTEX_POINT('',#4584);
#1466=VERTEX_POINT('',#4586);
#1467=VERTEX_POINT('',#4590);
#1468=VERTEX_POINT('',#4592);
#1469=VERTEX_POINT('',#4596);
#1470=VERTEX_POINT('',#4598);
#1471=VERTEX_POINT('',#4605);
#1472=VERTEX_POINT('',#4612);
#1473=VERTEX_POINT('',#4614);
#1474=EDGE_CURVE('',#1212,#1213,#526,.T.);
#1475=EDGE_CURVE('',#1212,#1214,#527,.T.);
#1476=EDGE_CURVE('',#1214,#1215,#528,.T.);
#1477=EDGE_CURVE('',#1213,#1215,#529,.T.);
#1478=EDGE_CURVE('',#1216,#1212,#96,.T.);
#1479=EDGE_CURVE('',#1216,#1217,#530,.T.);
#1480=EDGE_CURVE('',#1217,#1214,#97,.T.);
#1481=EDGE_CURVE('',#1218,#1216,#531,.T.);
#1482=EDGE_CURVE('',#1218,#1219,#532,.T.);
#1483=EDGE_CURVE('',#1219,#1217,#533,.T.);
#1484=EDGE_CURVE('',#1213,#1218,#98,.T.);
#1485=EDGE_CURVE('',#1215,#1219,#99,.T.);
#1486=EDGE_CURVE('',#1220,#1220,#100,.T.);
#1487=EDGE_CURVE('',#1221,#1221,#101,.T.);
#1488=EDGE_CURVE('',#1222,#1222,#102,.T.);
#1489=EDGE_CURVE('',#1223,#1223,#103,.T.);
#1490=EDGE_CURVE('',#1224,#1224,#104,.T.);
#1491=EDGE_CURVE('',#1225,#1225,#105,.T.);
#1492=EDGE_CURVE('',#1226,#1226,#106,.T.);
#1493=EDGE_CURVE('',#1227,#1227,#107,.T.);
#1494=EDGE_CURVE('',#1228,#1228,#108,.T.);
#1495=EDGE_CURVE('',#1229,#1229,#109,.T.);
#1496=EDGE_CURVE('',#1230,#1230,#110,.T.);
#1497=EDGE_CURVE('',#1231,#1231,#111,.T.);
#1498=EDGE_CURVE('',#1231,#1220,#534,.T.);
#1499=EDGE_CURVE('',#1232,#1232,#112,.T.);
#1500=EDGE_CURVE('',#1232,#1229,#535,.T.);
#1501=EDGE_CURVE('',#1233,#1233,#113,.T.);
#1502=EDGE_CURVE('',#1233,#1230,#536,.T.);
#1503=EDGE_CURVE('',#1234,#1234,#114,.T.);
#1504=EDGE_CURVE('',#1234,#1226,#537,.T.);
#1505=EDGE_CURVE('',#1235,#1235,#115,.T.);
#1506=EDGE_CURVE('',#1235,#1224,#538,.T.);
#1507=EDGE_CURVE('',#1236,#1236,#116,.T.);
#1508=EDGE_CURVE('',#1236,#1228,#539,.T.);
#1509=EDGE_CURVE('',#1237,#1237,#117,.T.);
#1510=EDGE_CURVE('',#1237,#1227,#540,.T.);
#1511=EDGE_CURVE('',#1238,#1238,#118,.T.);
#1512=EDGE_CURVE('',#1238,#1222,#541,.T.);
#1513=EDGE_CURVE('',#1239,#1239,#119,.T.);
#1514=EDGE_CURVE('',#1239,#1225,#542,.T.);
#1515=EDGE_CURVE('',#1240,#1240,#120,.T.);
#1516=EDGE_CURVE('',#1240,#1221,#543,.T.);
#1517=EDGE_CURVE('',#1241,#1241,#121,.T.);
#1518=EDGE_CURVE('',#1241,#1223,#544,.T.);
#1519=EDGE_CURVE('',#1242,#1243,#545,.T.);
#1520=EDGE_CURVE('',#1244,#1242,#546,.T.);
#1521=EDGE_CURVE('',#1245,#1244,#547,.T.);
#1522=EDGE_CURVE('',#1243,#1245,#548,.T.);
#1523=EDGE_CURVE('',#1246,#1247,#549,.T.);
#1524=EDGE_CURVE('',#1247,#1248,#550,.T.);
#1525=EDGE_CURVE('',#1248,#1249,#551,.T.);
#1526=EDGE_CURVE('',#1249,#1246,#552,.T.);
#1527=EDGE_CURVE('',#1243,#1250,#553,.T.);
#1528=EDGE_CURVE('',#1245,#1251,#554,.T.);
#1529=EDGE_CURVE('',#1251,#1250,#555,.T.);
#1530=EDGE_CURVE('',#1252,#1251,#556,.T.);
#1531=EDGE_CURVE('',#1244,#1252,#557,.T.);
#1532=EDGE_CURVE('',#1253,#1254,#558,.T.);
#1533=EDGE_CURVE('',#1255,#1253,#559,.T.);
#1534=EDGE_CURVE('',#1256,#1255,#560,.T.);
#1535=EDGE_CURVE('',#1256,#1257,#561,.T.);
#1536=EDGE_CURVE('',#1257,#1258,#562,.T.);
#1537=EDGE_CURVE('',#1258,#1259,#563,.T.);
#1538=EDGE_CURVE('',#1260,#1259,#564,.T.);
#1539=EDGE_CURVE('',#1260,#1261,#565,.T.);
#1540=EDGE_CURVE('',#1261,#1262,#566,.T.);
#1541=EDGE_CURVE('',#1254,#1262,#567,.T.);
#1542=EDGE_CURVE('',#1263,#1264,#568,.T.);
#1543=EDGE_CURVE('',#1264,#1265,#569,.T.);
#1544=EDGE_CURVE('',#1265,#1266,#570,.T.);
#1545=EDGE_CURVE('',#1266,#1263,#571,.T.);
#1546=EDGE_CURVE('',#1257,#1267,#572,.T.);
#1547=EDGE_CURVE('',#1268,#1267,#573,.T.);
#1548=EDGE_CURVE('',#1258,#1268,#574,.T.);
#1549=EDGE_CURVE('',#1269,#1268,#575,.T.);
#1550=EDGE_CURVE('',#1259,#1269,#576,.T.);
#1551=EDGE_CURVE('',#1270,#1269,#577,.T.);
#1552=EDGE_CURVE('',#1260,#1270,#578,.T.);
#1553=EDGE_CURVE('',#1271,#1261,#579,.T.);
#1554=EDGE_CURVE('',#1271,#1270,#580,.T.);
#1555=EDGE_CURVE('',#1271,#1272,#581,.T.);
#1556=EDGE_CURVE('',#1262,#1272,#582,.T.);
#1557=EDGE_CURVE('',#1273,#1273,#122,.T.);
#1558=EDGE_CURVE('',#1274,#1274,#123,.T.);
#1559=EDGE_CURVE('',#1275,#1275,#124,.T.);
#1560=EDGE_CURVE('',#1256,#1276,#583,.T.);
#1561=EDGE_CURVE('',#1267,#1276,#584,.T.);
#1562=EDGE_CURVE('',#1277,#1253,#585,.T.);
#1563=EDGE_CURVE('',#1277,#1278,#586,.T.);
#1564=EDGE_CURVE('',#1278,#1255,#587,.T.);
#1565=EDGE_CURVE('',#1276,#1278,#588,.T.);
#1566=EDGE_CURVE('',#1279,#1279,#125,.T.);
#1567=EDGE_CURVE('',#1280,#1280,#126,.T.);
#1568=EDGE_CURVE('',#1281,#1281,#127,.T.);
#1569=EDGE_CURVE('',#1263,#1247,#589,.T.);
#1570=EDGE_CURVE('',#1266,#1248,#590,.T.);
#1571=EDGE_CURVE('',#1264,#1246,#591,.T.);
#1572=EDGE_CURVE('',#1265,#1249,#592,.T.);
#1573=EDGE_CURVE('',#1282,#1282,#128,.T.);
#1574=EDGE_CURVE('',#1282,#1281,#593,.T.);
#1575=EDGE_CURVE('',#1283,#1283,#129,.T.);
#1576=EDGE_CURVE('',#1283,#1275,#594,.T.);
#1577=EDGE_CURVE('',#1284,#1284,#130,.T.);
#1578=EDGE_CURVE('',#1284,#1274,#595,.T.);
#1579=EDGE_CURVE('',#1285,#1285,#131,.T.);
#1580=EDGE_CURVE('',#1285,#1280,#596,.T.);
#1581=EDGE_CURVE('',#1286,#1286,#132,.T.);
#1582=EDGE_CURVE('',#1286,#1273,#597,.T.);
#1583=EDGE_CURVE('',#1287,#1287,#133,.T.);
#1584=EDGE_CURVE('',#1287,#1279,#598,.T.);
#1585=EDGE_CURVE('',#1250,#1288,#599,.T.);
#1586=EDGE_CURVE('',#1288,#1252,#600,.T.);
#1587=EDGE_CURVE('',#1288,#1242,#601,.T.);
#1588=EDGE_CURVE('',#1254,#1289,#602,.T.);
#1589=EDGE_CURVE('',#1272,#1289,#603,.T.);
#1590=EDGE_CURVE('',#1289,#1277,#604,.T.);
#1591=EDGE_CURVE('',#1290,#1291,#605,.T.);
#1592=EDGE_CURVE('',#1292,#1290,#606,.T.);
#1593=EDGE_CURVE('',#1293,#1292,#607,.T.);
#1594=EDGE_CURVE('',#1293,#1291,#608,.T.);
#1595=EDGE_CURVE('',#1291,#1294,#609,.T.);
#1596=EDGE_CURVE('',#1295,#1293,#610,.T.);
#1597=EDGE_CURVE('',#1295,#1294,#611,.T.);
#1598=EDGE_CURVE('',#1294,#1296,#612,.T.);
#1599=EDGE_CURVE('',#1297,#1295,#613,.T.);
#1600=EDGE_CURVE('',#1297,#1296,#614,.T.);
#1601=EDGE_CURVE('',#1296,#1290,#615,.T.);
#1602=EDGE_CURVE('',#1292,#1297,#616,.T.);
#1603=EDGE_CURVE('',#1298,#1299,#617,.T.);
#1604=EDGE_CURVE('',#1300,#1298,#618,.T.);
#1605=EDGE_CURVE('',#1301,#1300,#619,.T.);
#1606=EDGE_CURVE('',#1301,#1299,#620,.T.);
#1607=EDGE_CURVE('',#1299,#1302,#621,.T.);
#1608=EDGE_CURVE('',#1303,#1301,#622,.T.);
#1609=EDGE_CURVE('',#1303,#1302,#623,.T.);
#1610=EDGE_CURVE('',#1302,#1304,#624,.T.);
#1611=EDGE_CURVE('',#1305,#1303,#625,.T.);
#1612=EDGE_CURVE('',#1305,#1304,#626,.T.);
#1613=EDGE_CURVE('',#1304,#1298,#627,.T.);
#1614=EDGE_CURVE('',#1300,#1305,#628,.T.);
#1615=EDGE_CURVE('',#1306,#1307,#629,.T.);
#1616=EDGE_CURVE('',#1308,#1306,#630,.T.);
#1617=EDGE_CURVE('',#1309,#1308,#631,.T.);
#1618=EDGE_CURVE('',#1309,#1307,#632,.T.);
#1619=EDGE_CURVE('',#1307,#1310,#633,.T.);
#1620=EDGE_CURVE('',#1311,#1309,#634,.T.);
#1621=EDGE_CURVE('',#1311,#1310,#635,.T.);
#1622=EDGE_CURVE('',#1310,#1312,#636,.T.);
#1623=EDGE_CURVE('',#1313,#1311,#637,.T.);
#1624=EDGE_CURVE('',#1313,#1312,#638,.T.);
#1625=EDGE_CURVE('',#1312,#1306,#639,.T.);
#1626=EDGE_CURVE('',#1308,#1313,#640,.T.);
#1627=EDGE_CURVE('',#1314,#1315,#641,.T.);
#1628=EDGE_CURVE('',#1316,#1314,#642,.T.);
#1629=EDGE_CURVE('',#1317,#1316,#643,.T.);
#1630=EDGE_CURVE('',#1317,#1315,#644,.T.);
#1631=EDGE_CURVE('',#1315,#1318,#645,.T.);
#1632=EDGE_CURVE('',#1319,#1317,#646,.T.);
#1633=EDGE_CURVE('',#1319,#1318,#647,.T.);
#1634=EDGE_CURVE('',#1318,#1320,#648,.T.);
#1635=EDGE_CURVE('',#1321,#1319,#649,.T.);
#1636=EDGE_CURVE('',#1321,#1320,#650,.T.);
#1637=EDGE_CURVE('',#1320,#1314,#651,.T.);
#1638=EDGE_CURVE('',#1316,#1321,#652,.T.);
#1639=EDGE_CURVE('',#1322,#1323,#653,.T.);
#1640=EDGE_CURVE('',#1324,#1322,#654,.T.);
#1641=EDGE_CURVE('',#1325,#1324,#655,.T.);
#1642=EDGE_CURVE('',#1325,#1323,#656,.T.);
#1643=EDGE_CURVE('',#1323,#1326,#657,.T.);
#1644=EDGE_CURVE('',#1327,#1325,#658,.T.);
#1645=EDGE_CURVE('',#1327,#1326,#659,.T.);
#1646=EDGE_CURVE('',#1326,#1328,#660,.T.);
#1647=EDGE_CURVE('',#1329,#1327,#661,.T.);
#1648=EDGE_CURVE('',#1329,#1328,#662,.T.);
#1649=EDGE_CURVE('',#1328,#1322,#663,.T.);
#1650=EDGE_CURVE('',#1324,#1329,#664,.T.);
#1651=EDGE_CURVE('',#1330,#1331,#665,.T.);
#1652=EDGE_CURVE('',#1332,#1330,#666,.T.);
#1653=EDGE_CURVE('',#1333,#1332,#667,.T.);
#1654=EDGE_CURVE('',#1333,#1331,#668,.T.);
#1655=EDGE_CURVE('',#1331,#1334,#669,.T.);
#1656=EDGE_CURVE('',#1335,#1333,#670,.T.);
#1657=EDGE_CURVE('',#1335,#1334,#671,.T.);
#1658=EDGE_CURVE('',#1334,#1336,#672,.T.);
#1659=EDGE_CURVE('',#1337,#1335,#673,.T.);
#1660=EDGE_CURVE('',#1337,#1336,#674,.T.);
#1661=EDGE_CURVE('',#1336,#1338,#675,.T.);
#1662=EDGE_CURVE('',#1339,#1337,#676,.T.);
#1663=EDGE_CURVE('',#1339,#1338,#677,.T.);
#1664=EDGE_CURVE('',#1338,#1340,#678,.T.);
#1665=EDGE_CURVE('',#1341,#1339,#679,.T.);
#1666=EDGE_CURVE('',#1341,#1340,#680,.T.);
#1667=EDGE_CURVE('',#1340,#1342,#681,.T.);
#1668=EDGE_CURVE('',#1343,#1341,#682,.T.);
#1669=EDGE_CURVE('',#1343,#1342,#683,.T.);
#1670=EDGE_CURVE('',#1342,#1344,#684,.T.);
#1671=EDGE_CURVE('',#1345,#1343,#685,.T.);
#1672=EDGE_CURVE('',#1345,#1344,#686,.T.);
#1673=EDGE_CURVE('',#1344,#1346,#687,.T.);
#1674=EDGE_CURVE('',#1347,#1345,#688,.T.);
#1675=EDGE_CURVE('',#1347,#1346,#689,.T.);
#1676=EDGE_CURVE('',#1346,#1348,#690,.T.);
#1677=EDGE_CURVE('',#1349,#1347,#691,.T.);
#1678=EDGE_CURVE('',#1349,#1348,#692,.T.);
#1679=EDGE_CURVE('',#1348,#1350,#693,.T.);
#1680=EDGE_CURVE('',#1351,#1349,#694,.T.);
#1681=EDGE_CURVE('',#1351,#1350,#695,.T.);
#1682=EDGE_CURVE('',#1350,#1352,#696,.T.);
#1683=EDGE_CURVE('',#1353,#1351,#697,.T.);
#1684=EDGE_CURVE('',#1353,#1352,#698,.T.);
#1685=EDGE_CURVE('',#1352,#1354,#699,.T.);
#1686=EDGE_CURVE('',#1355,#1353,#700,.T.);
#1687=EDGE_CURVE('',#1355,#1354,#701,.T.);
#1688=EDGE_CURVE('',#1354,#1356,#702,.T.);
#1689=EDGE_CURVE('',#1357,#1355,#703,.T.);
#1690=EDGE_CURVE('',#1357,#1356,#704,.T.);
#1691=EDGE_CURVE('',#1356,#1358,#705,.T.);
#1692=EDGE_CURVE('',#1359,#1357,#706,.T.);
#1693=EDGE_CURVE('',#1359,#1358,#707,.T.);
#1694=EDGE_CURVE('',#1358,#1360,#708,.T.);
#1695=EDGE_CURVE('',#1361,#1359,#709,.T.);
#1696=EDGE_CURVE('',#1361,#1360,#710,.T.);
#1697=EDGE_CURVE('',#1360,#1362,#711,.T.);
#1698=EDGE_CURVE('',#1363,#1361,#712,.T.);
#1699=EDGE_CURVE('',#1363,#1362,#713,.T.);
#1700=EDGE_CURVE('',#1362,#1364,#714,.T.);
#1701=EDGE_CURVE('',#1365,#1363,#715,.T.);
#1702=EDGE_CURVE('',#1365,#1364,#716,.T.);
#1703=EDGE_CURVE('',#1364,#1366,#717,.T.);
#1704=EDGE_CURVE('',#1367,#1365,#718,.T.);
#1705=EDGE_CURVE('',#1367,#1366,#719,.T.);
#1706=EDGE_CURVE('',#1366,#1368,#720,.T.);
#1707=EDGE_CURVE('',#1369,#1367,#721,.T.);
#1708=EDGE_CURVE('',#1369,#1368,#722,.T.);
#1709=EDGE_CURVE('',#1368,#1330,#723,.T.);
#1710=EDGE_CURVE('',#1332,#1369,#724,.T.);
#1711=EDGE_CURVE('',#1370,#1371,#725,.T.);
#1712=EDGE_CURVE('',#1372,#1370,#726,.T.);
#1713=EDGE_CURVE('',#1373,#1372,#727,.T.);
#1714=EDGE_CURVE('',#1373,#1371,#728,.T.);
#1715=EDGE_CURVE('',#1371,#1374,#729,.T.);
#1716=EDGE_CURVE('',#1375,#1373,#730,.T.);
#1717=EDGE_CURVE('',#1375,#1374,#731,.T.);
#1718=EDGE_CURVE('',#1374,#1376,#732,.T.);
#1719=EDGE_CURVE('',#1377,#1375,#733,.T.);
#1720=EDGE_CURVE('',#1377,#1376,#734,.T.);
#1721=EDGE_CURVE('',#1376,#1370,#735,.T.);
#1722=EDGE_CURVE('',#1372,#1377,#736,.T.);
#1723=EDGE_CURVE('',#1378,#1379,#737,.T.);
#1724=EDGE_CURVE('',#1380,#1378,#738,.T.);
#1725=EDGE_CURVE('',#1381,#1380,#739,.T.);
#1726=EDGE_CURVE('',#1379,#1381,#740,.T.);
#1727=EDGE_CURVE('',#1382,#1383,#741,.T.);
#1728=EDGE_CURVE('',#1384,#1382,#742,.T.);
#1729=EDGE_CURVE('',#1385,#1384,#743,.T.);
#1730=EDGE_CURVE('',#1383,#1385,#744,.T.);
#1731=EDGE_CURVE('',#1386,#1386,#134,.T.);
#1732=EDGE_CURVE('',#1387,#1387,#135,.T.);
#1733=EDGE_CURVE('',#1388,#1388,#136,.T.);
#1734=EDGE_CURVE('',#1389,#1389,#137,.T.);
#1735=EDGE_CURVE('',#1390,#1390,#138,.T.);
#1736=EDGE_CURVE('',#1391,#1391,#139,.T.);
#1737=EDGE_CURVE('',#1380,#1392,#745,.T.);
#1738=EDGE_CURVE('',#1392,#1393,#746,.T.);
#1739=EDGE_CURVE('',#1393,#1381,#747,.T.);
#1740=EDGE_CURVE('',#1394,#1378,#748,.T.);
#1741=EDGE_CURVE('',#1395,#1394,#749,.T.);
#1742=EDGE_CURVE('',#1395,#1396,#750,.T.);
#1743=EDGE_CURVE('',#1396,#1397,#751,.T.);
#1744=EDGE_CURVE('',#1397,#1398,#752,.T.);
#1745=EDGE_CURVE('',#1398,#1399,#753,.T.);
#1746=EDGE_CURVE('',#1399,#1392,#754,.T.);
#1747=EDGE_CURVE('',#1400,#1384,#755,.T.);
#1748=EDGE_CURVE('',#1401,#1400,#756,.T.);
#1749=EDGE_CURVE('',#1402,#1401,#757,.T.);
#1750=EDGE_CURVE('',#1385,#1402,#758,.T.);
#1751=EDGE_CURVE('',#1382,#1403,#759,.T.);
#1752=EDGE_CURVE('',#1400,#1403,#760,.T.);
#1753=EDGE_CURVE('',#1404,#1405,#761,.T.);
#1754=EDGE_CURVE('',#1406,#1404,#762,.T.);
#1755=EDGE_CURVE('',#1407,#1406,#763,.T.);
#1756=EDGE_CURVE('',#1407,#1405,#764,.T.);
#1757=EDGE_CURVE('',#1405,#1408,#765,.T.);
#1758=EDGE_CURVE('',#1409,#1407,#766,.T.);
#1759=EDGE_CURVE('',#1409,#1408,#767,.T.);
#1760=EDGE_CURVE('',#1408,#1410,#768,.T.);
#1761=EDGE_CURVE('',#1411,#1409,#769,.T.);
#1762=EDGE_CURVE('',#1411,#1410,#770,.T.);
#1763=EDGE_CURVE('',#1410,#1404,#771,.T.);
#1764=EDGE_CURVE('',#1406,#1411,#772,.T.);
#1765=EDGE_CURVE('',#1412,#1413,#773,.T.);
#1766=EDGE_CURVE('',#1414,#1412,#774,.T.);
#1767=EDGE_CURVE('',#1415,#1414,#775,.T.);
#1768=EDGE_CURVE('',#1415,#1413,#776,.T.);
#1769=EDGE_CURVE('',#1413,#1416,#777,.T.);
#1770=EDGE_CURVE('',#1417,#1415,#778,.T.);
#1771=EDGE_CURVE('',#1417,#1416,#779,.T.);
#1772=EDGE_CURVE('',#1416,#1418,#780,.T.);
#1773=EDGE_CURVE('',#1419,#1417,#781,.T.);
#1774=EDGE_CURVE('',#1419,#1418,#782,.T.);
#1775=EDGE_CURVE('',#1418,#1412,#783,.T.);
#1776=EDGE_CURVE('',#1414,#1419,#784,.T.);
#1777=EDGE_CURVE('',#1420,#1420,#140,.T.);
#1778=EDGE_CURVE('',#1420,#1391,#785,.T.);
#1779=EDGE_CURVE('',#1421,#1421,#141,.T.);
#1780=EDGE_CURVE('',#1421,#1390,#786,.T.);
#1781=EDGE_CURVE('',#1422,#1422,#142,.T.);
#1782=EDGE_CURVE('',#1422,#1389,#787,.T.);
#1783=EDGE_CURVE('',#1423,#1423,#143,.T.);
#1784=EDGE_CURVE('',#1423,#1388,#788,.T.);
#1785=EDGE_CURVE('',#1424,#1424,#144,.T.);
#1786=EDGE_CURVE('',#1424,#1387,#789,.T.);
#1787=EDGE_CURVE('',#1425,#1425,#145,.T.);
#1788=EDGE_CURVE('',#1425,#1386,#790,.T.);
#1789=EDGE_CURVE('',#1426,#1399,#791,.T.);
#1790=EDGE_CURVE('',#1426,#1393,#792,.T.);
#1791=EDGE_CURVE('',#1398,#1427,#793,.T.);
#1792=EDGE_CURVE('',#1426,#1427,#794,.T.);
#1793=EDGE_CURVE('',#1395,#1428,#795,.T.);
#1794=EDGE_CURVE('',#1429,#1394,#796,.T.);
#1795=EDGE_CURVE('',#1428,#1429,#797,.T.);
#1796=EDGE_CURVE('',#1379,#1429,#798,.T.);
#1797=EDGE_CURVE('',#1430,#1428,#799,.T.);
#1798=EDGE_CURVE('',#1396,#1430,#800,.T.);
#1799=EDGE_CURVE('',#1431,#1432,#801,.T.);
#1800=EDGE_CURVE('',#1433,#1431,#802,.T.);
#1801=EDGE_CURVE('',#1434,#1433,#803,.T.);
#1802=EDGE_CURVE('',#1434,#1432,#804,.T.);
#1803=EDGE_CURVE('',#1432,#1435,#805,.T.);
#1804=EDGE_CURVE('',#1436,#1434,#806,.T.);
#1805=EDGE_CURVE('',#1436,#1435,#807,.T.);
#1806=EDGE_CURVE('',#1435,#1437,#808,.T.);
#1807=EDGE_CURVE('',#1438,#1436,#809,.T.);
#1808=EDGE_CURVE('',#1438,#1437,#810,.T.);
#1809=EDGE_CURVE('',#1437,#1431,#811,.T.);
#1810=EDGE_CURVE('',#1433,#1438,#812,.T.);
#1811=EDGE_CURVE('',#1439,#1440,#813,.T.);
#1812=EDGE_CURVE('',#1441,#1439,#814,.T.);
#1813=EDGE_CURVE('',#1442,#1441,#815,.T.);
#1814=EDGE_CURVE('',#1442,#1440,#816,.T.);
#1815=EDGE_CURVE('',#1440,#1443,#817,.T.);
#1816=EDGE_CURVE('',#1444,#1442,#818,.T.);
#1817=EDGE_CURVE('',#1444,#1443,#819,.T.);
#1818=EDGE_CURVE('',#1443,#1445,#820,.T.);
#1819=EDGE_CURVE('',#1446,#1444,#821,.T.);
#1820=EDGE_CURVE('',#1446,#1445,#822,.T.);
#1821=EDGE_CURVE('',#1445,#1439,#823,.T.);
#1822=EDGE_CURVE('',#1441,#1446,#824,.T.);
#1823=EDGE_CURVE('',#1447,#1448,#825,.T.);
#1824=EDGE_CURVE('',#1449,#1447,#826,.T.);
#1825=EDGE_CURVE('',#1450,#1449,#827,.T.);
#1826=EDGE_CURVE('',#1450,#1448,#828,.T.);
#1827=EDGE_CURVE('',#1448,#1451,#829,.T.);
#1828=EDGE_CURVE('',#1452,#1450,#830,.T.);
#1829=EDGE_CURVE('',#1452,#1451,#831,.T.);
#1830=EDGE_CURVE('',#1451,#1453,#832,.T.);
#1831=EDGE_CURVE('',#1454,#1452,#833,.T.);
#1832=EDGE_CURVE('',#1454,#1453,#834,.T.);
#1833=EDGE_CURVE('',#1453,#1447,#835,.T.);
#1834=EDGE_CURVE('',#1449,#1454,#836,.T.);
#1835=EDGE_CURVE('',#1455,#1456,#837,.T.);
#1836=EDGE_CURVE('',#1457,#1455,#838,.T.);
#1837=EDGE_CURVE('',#1458,#1457,#839,.T.);
#1838=EDGE_CURVE('',#1458,#1456,#840,.T.);
#1839=EDGE_CURVE('',#1456,#1459,#841,.T.);
#1840=EDGE_CURVE('',#1460,#1458,#842,.T.);
#1841=EDGE_CURVE('',#1460,#1459,#843,.T.);
#1842=EDGE_CURVE('',#1459,#1461,#844,.T.);
#1843=EDGE_CURVE('',#1462,#1460,#845,.T.);
#1844=EDGE_CURVE('',#1462,#1461,#846,.T.);
#1845=EDGE_CURVE('',#1461,#1455,#847,.T.);
#1846=EDGE_CURVE('',#1457,#1462,#848,.T.);
#1847=EDGE_CURVE('',#1463,#1464,#849,.T.);
#1848=EDGE_CURVE('',#1465,#1463,#850,.T.);
#1849=EDGE_CURVE('',#1466,#1465,#851,.T.);
#1850=EDGE_CURVE('',#1466,#1464,#852,.T.);
#1851=EDGE_CURVE('',#1464,#1467,#853,.T.);
#1852=EDGE_CURVE('',#1468,#1466,#854,.T.);
#1853=EDGE_CURVE('',#1468,#1467,#855,.T.);
#1854=EDGE_CURVE('',#1467,#1469,#856,.T.);
#1855=EDGE_CURVE('',#1470,#1468,#857,.T.);
#1856=EDGE_CURVE('',#1470,#1469,#858,.T.);
#1857=EDGE_CURVE('',#1469,#1463,#859,.T.);
#1858=EDGE_CURVE('',#1465,#1470,#860,.T.);
#1859=EDGE_CURVE('',#1427,#1471,#861,.T.);
#1860=EDGE_CURVE('',#1397,#1471,#862,.T.);
#1861=EDGE_CURVE('',#1471,#1430,#863,.T.);
#1862=EDGE_CURVE('',#1472,#1383,#864,.T.);
#1863=EDGE_CURVE('',#1473,#1472,#865,.T.);
#1864=EDGE_CURVE('',#1403,#1473,#866,.T.);
#1865=EDGE_CURVE('',#1402,#1472,#867,.T.);
#1866=EDGE_CURVE('',#1401,#1473,#868,.T.);
#1867=ORIENTED_EDGE('',*,*,#1474,.F.);
#1868=ORIENTED_EDGE('',*,*,#1475,.T.);
#1869=ORIENTED_EDGE('',*,*,#1476,.T.);
#1870=ORIENTED_EDGE('',*,*,#1477,.F.);
#1871=ORIENTED_EDGE('',*,*,#1478,.F.);
#1872=ORIENTED_EDGE('',*,*,#1479,.T.);
#1873=ORIENTED_EDGE('',*,*,#1480,.T.);
#1874=ORIENTED_EDGE('',*,*,#1475,.F.);
#1875=ORIENTED_EDGE('',*,*,#1481,.F.);
#1876=ORIENTED_EDGE('',*,*,#1482,.T.);
#1877=ORIENTED_EDGE('',*,*,#1483,.T.);
#1878=ORIENTED_EDGE('',*,*,#1479,.F.);
#1879=ORIENTED_EDGE('',*,*,#1484,.F.);
#1880=ORIENTED_EDGE('',*,*,#1477,.T.);
#1881=ORIENTED_EDGE('',*,*,#1485,.T.);
#1882=ORIENTED_EDGE('',*,*,#1482,.F.);
#1883=ORIENTED_EDGE('',*,*,#1485,.F.);
#1884=ORIENTED_EDGE('',*,*,#1476,.F.);
#1885=ORIENTED_EDGE('',*,*,#1480,.F.);
#1886=ORIENTED_EDGE('',*,*,#1483,.F.);
#1887=ORIENTED_EDGE('',*,*,#1486,.F.);
#1888=ORIENTED_EDGE('',*,*,#1487,.F.);
#1889=ORIENTED_EDGE('',*,*,#1488,.F.);
#1890=ORIENTED_EDGE('',*,*,#1489,.F.);
#1891=ORIENTED_EDGE('',*,*,#1490,.F.);
#1892=ORIENTED_EDGE('',*,*,#1491,.F.);
#1893=ORIENTED_EDGE('',*,*,#1492,.F.);
#1894=ORIENTED_EDGE('',*,*,#1493,.F.);
#1895=ORIENTED_EDGE('',*,*,#1494,.F.);
#1896=ORIENTED_EDGE('',*,*,#1495,.F.);
#1897=ORIENTED_EDGE('',*,*,#1496,.F.);
#1898=ORIENTED_EDGE('',*,*,#1497,.F.);
#1899=ORIENTED_EDGE('',*,*,#1498,.T.);
#1900=ORIENTED_EDGE('',*,*,#1486,.T.);
#1901=ORIENTED_EDGE('',*,*,#1498,.F.);
#1902=ORIENTED_EDGE('',*,*,#1499,.F.);
#1903=ORIENTED_EDGE('',*,*,#1500,.T.);
#1904=ORIENTED_EDGE('',*,*,#1495,.T.);
#1905=ORIENTED_EDGE('',*,*,#1500,.F.);
#1906=ORIENTED_EDGE('',*,*,#1501,.F.);
#1907=ORIENTED_EDGE('',*,*,#1502,.T.);
#1908=ORIENTED_EDGE('',*,*,#1496,.T.);
#1909=ORIENTED_EDGE('',*,*,#1502,.F.);
#1910=ORIENTED_EDGE('',*,*,#1503,.F.);
#1911=ORIENTED_EDGE('',*,*,#1504,.T.);
#1912=ORIENTED_EDGE('',*,*,#1492,.T.);
#1913=ORIENTED_EDGE('',*,*,#1504,.F.);
#1914=ORIENTED_EDGE('',*,*,#1505,.F.);
#1915=ORIENTED_EDGE('',*,*,#1506,.T.);
#1916=ORIENTED_EDGE('',*,*,#1490,.T.);
#1917=ORIENTED_EDGE('',*,*,#1506,.F.);
#1918=ORIENTED_EDGE('',*,*,#1507,.F.);
#1919=ORIENTED_EDGE('',*,*,#1508,.T.);
#1920=ORIENTED_EDGE('',*,*,#1494,.T.);
#1921=ORIENTED_EDGE('',*,*,#1508,.F.);
#1922=ORIENTED_EDGE('',*,*,#1509,.F.);
#1923=ORIENTED_EDGE('',*,*,#1510,.T.);
#1924=ORIENTED_EDGE('',*,*,#1493,.T.);
#1925=ORIENTED_EDGE('',*,*,#1510,.F.);
#1926=ORIENTED_EDGE('',*,*,#1511,.F.);
#1927=ORIENTED_EDGE('',*,*,#1512,.T.);
#1928=ORIENTED_EDGE('',*,*,#1488,.T.);
#1929=ORIENTED_EDGE('',*,*,#1512,.F.);
#1930=ORIENTED_EDGE('',*,*,#1513,.F.);
#1931=ORIENTED_EDGE('',*,*,#1514,.T.);
#1932=ORIENTED_EDGE('',*,*,#1491,.T.);
#1933=ORIENTED_EDGE('',*,*,#1514,.F.);
#1934=ORIENTED_EDGE('',*,*,#1515,.F.);
#1935=ORIENTED_EDGE('',*,*,#1516,.T.);
#1936=ORIENTED_EDGE('',*,*,#1487,.T.);
#1937=ORIENTED_EDGE('',*,*,#1516,.F.);
#1938=ORIENTED_EDGE('',*,*,#1517,.F.);
#1939=ORIENTED_EDGE('',*,*,#1518,.T.);
#1940=ORIENTED_EDGE('',*,*,#1489,.T.);
#1941=ORIENTED_EDGE('',*,*,#1518,.F.);
#1942=ORIENTED_EDGE('',*,*,#1519,.F.);
#1943=ORIENTED_EDGE('',*,*,#1520,.F.);
#1944=ORIENTED_EDGE('',*,*,#1521,.F.);
#1945=ORIENTED_EDGE('',*,*,#1522,.F.);
#1946=ORIENTED_EDGE('',*,*,#1523,.T.);
#1947=ORIENTED_EDGE('',*,*,#1524,.T.);
#1948=ORIENTED_EDGE('',*,*,#1525,.T.);
#1949=ORIENTED_EDGE('',*,*,#1526,.T.);
#1950=ORIENTED_EDGE('',*,*,#1527,.F.);
#1951=ORIENTED_EDGE('',*,*,#1522,.T.);
#1952=ORIENTED_EDGE('',*,*,#1528,.T.);
#1953=ORIENTED_EDGE('',*,*,#1529,.T.);
#1954=ORIENTED_EDGE('',*,*,#1530,.T.);
#1955=ORIENTED_EDGE('',*,*,#1528,.F.);
#1956=ORIENTED_EDGE('',*,*,#1521,.T.);
#1957=ORIENTED_EDGE('',*,*,#1531,.T.);
#1958=ORIENTED_EDGE('',*,*,#1497,.T.);
#1959=ORIENTED_EDGE('',*,*,#1499,.T.);
#1960=ORIENTED_EDGE('',*,*,#1501,.T.);
#1961=ORIENTED_EDGE('',*,*,#1503,.T.);
#1962=ORIENTED_EDGE('',*,*,#1505,.T.);
#1963=ORIENTED_EDGE('',*,*,#1507,.T.);
#1964=ORIENTED_EDGE('',*,*,#1509,.T.);
#1965=ORIENTED_EDGE('',*,*,#1511,.T.);
#1966=ORIENTED_EDGE('',*,*,#1513,.T.);
#1967=ORIENTED_EDGE('',*,*,#1515,.T.);
#1968=ORIENTED_EDGE('',*,*,#1517,.T.);
#1969=ORIENTED_EDGE('',*,*,#1532,.F.);
#1970=ORIENTED_EDGE('',*,*,#1533,.F.);
#1971=ORIENTED_EDGE('',*,*,#1534,.F.);
#1972=ORIENTED_EDGE('',*,*,#1535,.T.);
#1973=ORIENTED_EDGE('',*,*,#1536,.T.);
#1974=ORIENTED_EDGE('',*,*,#1537,.T.);
#1975=ORIENTED_EDGE('',*,*,#1538,.F.);
#1976=ORIENTED_EDGE('',*,*,#1539,.T.);
#1977=ORIENTED_EDGE('',*,*,#1540,.T.);
#1978=ORIENTED_EDGE('',*,*,#1541,.F.);
#1979=ORIENTED_EDGE('',*,*,#1542,.T.);
#1980=ORIENTED_EDGE('',*,*,#1543,.T.);
#1981=ORIENTED_EDGE('',*,*,#1544,.T.);
#1982=ORIENTED_EDGE('',*,*,#1545,.T.);
#1983=ORIENTED_EDGE('',*,*,#1536,.F.);
#1984=ORIENTED_EDGE('',*,*,#1546,.T.);
#1985=ORIENTED_EDGE('',*,*,#1547,.F.);
#1986=ORIENTED_EDGE('',*,*,#1548,.F.);
#1987=ORIENTED_EDGE('',*,*,#1537,.F.);
#1988=ORIENTED_EDGE('',*,*,#1548,.T.);
#1989=ORIENTED_EDGE('',*,*,#1549,.F.);
#1990=ORIENTED_EDGE('',*,*,#1550,.F.);
#1991=ORIENTED_EDGE('',*,*,#1474,.T.);
#1992=ORIENTED_EDGE('',*,*,#1484,.T.);
#1993=ORIENTED_EDGE('',*,*,#1481,.T.);
#1994=ORIENTED_EDGE('',*,*,#1478,.T.);
#1995=ORIENTED_EDGE('',*,*,#1538,.T.);
#1996=ORIENTED_EDGE('',*,*,#1550,.T.);
#1997=ORIENTED_EDGE('',*,*,#1551,.F.);
#1998=ORIENTED_EDGE('',*,*,#1552,.F.);
#1999=ORIENTED_EDGE('',*,*,#1553,.T.);
#2000=ORIENTED_EDGE('',*,*,#1539,.F.);
#2001=ORIENTED_EDGE('',*,*,#1552,.T.);
#2002=ORIENTED_EDGE('',*,*,#1554,.F.);
#2003=ORIENTED_EDGE('',*,*,#1553,.F.);
#2004=ORIENTED_EDGE('',*,*,#1555,.T.);
#2005=ORIENTED_EDGE('',*,*,#1556,.F.);
#2006=ORIENTED_EDGE('',*,*,#1540,.F.);
#2007=ORIENTED_EDGE('',*,*,#1557,.T.);
#2008=ORIENTED_EDGE('',*,*,#1558,.T.);
#2009=ORIENTED_EDGE('',*,*,#1559,.T.);
#2010=ORIENTED_EDGE('',*,*,#1560,.T.);
#2011=ORIENTED_EDGE('',*,*,#1561,.F.);
#2012=ORIENTED_EDGE('',*,*,#1546,.F.);
#2013=ORIENTED_EDGE('',*,*,#1535,.F.);
#2014=ORIENTED_EDGE('',*,*,#1562,.F.);
#2015=ORIENTED_EDGE('',*,*,#1563,.T.);
#2016=ORIENTED_EDGE('',*,*,#1564,.T.);
#2017=ORIENTED_EDGE('',*,*,#1533,.T.);
#2018=ORIENTED_EDGE('',*,*,#1560,.F.);
#2019=ORIENTED_EDGE('',*,*,#1534,.T.);
#2020=ORIENTED_EDGE('',*,*,#1564,.F.);
#2021=ORIENTED_EDGE('',*,*,#1565,.F.);
#2022=ORIENTED_EDGE('',*,*,#1566,.T.);
#2023=ORIENTED_EDGE('',*,*,#1567,.T.);
#2024=ORIENTED_EDGE('',*,*,#1568,.T.);
#2025=ORIENTED_EDGE('',*,*,#1524,.F.);
#2026=ORIENTED_EDGE('',*,*,#1569,.F.);
#2027=ORIENTED_EDGE('',*,*,#1545,.F.);
#2028=ORIENTED_EDGE('',*,*,#1570,.T.);
#2029=ORIENTED_EDGE('',*,*,#1523,.F.);
#2030=ORIENTED_EDGE('',*,*,#1571,.F.);
#2031=ORIENTED_EDGE('',*,*,#1542,.F.);
#2032=ORIENTED_EDGE('',*,*,#1569,.T.);
#2033=ORIENTED_EDGE('',*,*,#1526,.F.);
#2034=ORIENTED_EDGE('',*,*,#1572,.F.);
#2035=ORIENTED_EDGE('',*,*,#1543,.F.);
#2036=ORIENTED_EDGE('',*,*,#1571,.T.);
#2037=ORIENTED_EDGE('',*,*,#1525,.F.);
#2038=ORIENTED_EDGE('',*,*,#1570,.F.);
#2039=ORIENTED_EDGE('',*,*,#1544,.F.);
#2040=ORIENTED_EDGE('',*,*,#1572,.T.);
#2041=ORIENTED_EDGE('',*,*,#1573,.F.);
#2042=ORIENTED_EDGE('',*,*,#1574,.T.);
#2043=ORIENTED_EDGE('',*,*,#1568,.F.);
#2044=ORIENTED_EDGE('',*,*,#1574,.F.);
#2045=ORIENTED_EDGE('',*,*,#1575,.F.);
#2046=ORIENTED_EDGE('',*,*,#1576,.T.);
#2047=ORIENTED_EDGE('',*,*,#1559,.F.);
#2048=ORIENTED_EDGE('',*,*,#1576,.F.);
#2049=ORIENTED_EDGE('',*,*,#1577,.F.);
#2050=ORIENTED_EDGE('',*,*,#1578,.T.);
#2051=ORIENTED_EDGE('',*,*,#1558,.F.);
#2052=ORIENTED_EDGE('',*,*,#1578,.F.);
#2053=ORIENTED_EDGE('',*,*,#1579,.F.);
#2054=ORIENTED_EDGE('',*,*,#1580,.T.);
#2055=ORIENTED_EDGE('',*,*,#1567,.F.);
#2056=ORIENTED_EDGE('',*,*,#1580,.F.);
#2057=ORIENTED_EDGE('',*,*,#1581,.F.);
#2058=ORIENTED_EDGE('',*,*,#1582,.T.);
#2059=ORIENTED_EDGE('',*,*,#1557,.F.);
#2060=ORIENTED_EDGE('',*,*,#1582,.F.);
#2061=ORIENTED_EDGE('',*,*,#1583,.F.);
#2062=ORIENTED_EDGE('',*,*,#1584,.T.);
#2063=ORIENTED_EDGE('',*,*,#1566,.F.);
#2064=ORIENTED_EDGE('',*,*,#1584,.F.);
#2065=ORIENTED_EDGE('',*,*,#1585,.F.);
#2066=ORIENTED_EDGE('',*,*,#1529,.F.);
#2067=ORIENTED_EDGE('',*,*,#1530,.F.);
#2068=ORIENTED_EDGE('',*,*,#1586,.F.);
#2069=ORIENTED_EDGE('',*,*,#1587,.F.);
#2070=ORIENTED_EDGE('',*,*,#1586,.T.);
#2071=ORIENTED_EDGE('',*,*,#1531,.F.);
#2072=ORIENTED_EDGE('',*,*,#1520,.T.);
#2073=ORIENTED_EDGE('',*,*,#1588,.F.);
#2074=ORIENTED_EDGE('',*,*,#1541,.T.);
#2075=ORIENTED_EDGE('',*,*,#1556,.T.);
#2076=ORIENTED_EDGE('',*,*,#1589,.T.);
#2077=ORIENTED_EDGE('',*,*,#1590,.F.);
#2078=ORIENTED_EDGE('',*,*,#1589,.F.);
#2079=ORIENTED_EDGE('',*,*,#1555,.F.);
#2080=ORIENTED_EDGE('',*,*,#1554,.T.);
#2081=ORIENTED_EDGE('',*,*,#1551,.T.);
#2082=ORIENTED_EDGE('',*,*,#1549,.T.);
#2083=ORIENTED_EDGE('',*,*,#1547,.T.);
#2084=ORIENTED_EDGE('',*,*,#1561,.T.);
#2085=ORIENTED_EDGE('',*,*,#1565,.T.);
#2086=ORIENTED_EDGE('',*,*,#1563,.F.);
#2087=ORIENTED_EDGE('',*,*,#1588,.T.);
#2088=ORIENTED_EDGE('',*,*,#1590,.T.);
#2089=ORIENTED_EDGE('',*,*,#1562,.T.);
#2090=ORIENTED_EDGE('',*,*,#1532,.T.);
#2091=ORIENTED_EDGE('',*,*,#1583,.T.);
#2092=ORIENTED_EDGE('',*,*,#1581,.T.);
#2093=ORIENTED_EDGE('',*,*,#1579,.T.);
#2094=ORIENTED_EDGE('',*,*,#1577,.T.);
#2095=ORIENTED_EDGE('',*,*,#1575,.T.);
#2096=ORIENTED_EDGE('',*,*,#1573,.T.);
#2097=ORIENTED_EDGE('',*,*,#1585,.T.);
#2098=ORIENTED_EDGE('',*,*,#1587,.T.);
#2099=ORIENTED_EDGE('',*,*,#1519,.T.);
#2100=ORIENTED_EDGE('',*,*,#1527,.T.);
#2101=ORIENTED_EDGE('',*,*,#1591,.F.);
#2102=ORIENTED_EDGE('',*,*,#1592,.F.);
#2103=ORIENTED_EDGE('',*,*,#1593,.F.);
#2104=ORIENTED_EDGE('',*,*,#1594,.T.);
#2105=ORIENTED_EDGE('',*,*,#1595,.F.);
#2106=ORIENTED_EDGE('',*,*,#1594,.F.);
#2107=ORIENTED_EDGE('',*,*,#1596,.F.);
#2108=ORIENTED_EDGE('',*,*,#1597,.T.);
#2109=ORIENTED_EDGE('',*,*,#1598,.F.);
#2110=ORIENTED_EDGE('',*,*,#1597,.F.);
#2111=ORIENTED_EDGE('',*,*,#1599,.F.);
#2112=ORIENTED_EDGE('',*,*,#1600,.T.);
#2113=ORIENTED_EDGE('',*,*,#1601,.F.);
#2114=ORIENTED_EDGE('',*,*,#1600,.F.);
#2115=ORIENTED_EDGE('',*,*,#1602,.F.);
#2116=ORIENTED_EDGE('',*,*,#1592,.T.);
#2117=ORIENTED_EDGE('',*,*,#1603,.F.);
#2118=ORIENTED_EDGE('',*,*,#1604,.F.);
#2119=ORIENTED_EDGE('',*,*,#1605,.F.);
#2120=ORIENTED_EDGE('',*,*,#1606,.T.);
#2121=ORIENTED_EDGE('',*,*,#1607,.F.);
#2122=ORIENTED_EDGE('',*,*,#1606,.F.);
#2123=ORIENTED_EDGE('',*,*,#1608,.F.);
#2124=ORIENTED_EDGE('',*,*,#1609,.T.);
#2125=ORIENTED_EDGE('',*,*,#1610,.F.);
#2126=ORIENTED_EDGE('',*,*,#1609,.F.);
#2127=ORIENTED_EDGE('',*,*,#1611,.F.);
#2128=ORIENTED_EDGE('',*,*,#1612,.T.);
#2129=ORIENTED_EDGE('',*,*,#1613,.F.);
#2130=ORIENTED_EDGE('',*,*,#1612,.F.);
#2131=ORIENTED_EDGE('',*,*,#1614,.F.);
#2132=ORIENTED_EDGE('',*,*,#1604,.T.);
#2133=ORIENTED_EDGE('',*,*,#1615,.F.);
#2134=ORIENTED_EDGE('',*,*,#1616,.F.);
#2135=ORIENTED_EDGE('',*,*,#1617,.F.);
#2136=ORIENTED_EDGE('',*,*,#1618,.T.);
#2137=ORIENTED_EDGE('',*,*,#1619,.F.);
#2138=ORIENTED_EDGE('',*,*,#1618,.F.);
#2139=ORIENTED_EDGE('',*,*,#1620,.F.);
#2140=ORIENTED_EDGE('',*,*,#1621,.T.);
#2141=ORIENTED_EDGE('',*,*,#1622,.F.);
#2142=ORIENTED_EDGE('',*,*,#1621,.F.);
#2143=ORIENTED_EDGE('',*,*,#1623,.F.);
#2144=ORIENTED_EDGE('',*,*,#1624,.T.);
#2145=ORIENTED_EDGE('',*,*,#1625,.F.);
#2146=ORIENTED_EDGE('',*,*,#1624,.F.);
#2147=ORIENTED_EDGE('',*,*,#1626,.F.);
#2148=ORIENTED_EDGE('',*,*,#1616,.T.);
#2149=ORIENTED_EDGE('',*,*,#1627,.F.);
#2150=ORIENTED_EDGE('',*,*,#1628,.F.);
#2151=ORIENTED_EDGE('',*,*,#1629,.F.);
#2152=ORIENTED_EDGE('',*,*,#1630,.T.);
#2153=ORIENTED_EDGE('',*,*,#1631,.F.);
#2154=ORIENTED_EDGE('',*,*,#1630,.F.);
#2155=ORIENTED_EDGE('',*,*,#1632,.F.);
#2156=ORIENTED_EDGE('',*,*,#1633,.T.);
#2157=ORIENTED_EDGE('',*,*,#1634,.F.);
#2158=ORIENTED_EDGE('',*,*,#1633,.F.);
#2159=ORIENTED_EDGE('',*,*,#1635,.F.);
#2160=ORIENTED_EDGE('',*,*,#1636,.T.);
#2161=ORIENTED_EDGE('',*,*,#1637,.F.);
#2162=ORIENTED_EDGE('',*,*,#1636,.F.);
#2163=ORIENTED_EDGE('',*,*,#1638,.F.);
#2164=ORIENTED_EDGE('',*,*,#1628,.T.);
#2165=ORIENTED_EDGE('',*,*,#1639,.F.);
#2166=ORIENTED_EDGE('',*,*,#1640,.F.);
#2167=ORIENTED_EDGE('',*,*,#1641,.F.);
#2168=ORIENTED_EDGE('',*,*,#1642,.T.);
#2169=ORIENTED_EDGE('',*,*,#1643,.F.);
#2170=ORIENTED_EDGE('',*,*,#1642,.F.);
#2171=ORIENTED_EDGE('',*,*,#1644,.F.);
#2172=ORIENTED_EDGE('',*,*,#1645,.T.);
#2173=ORIENTED_EDGE('',*,*,#1646,.F.);
#2174=ORIENTED_EDGE('',*,*,#1645,.F.);
#2175=ORIENTED_EDGE('',*,*,#1647,.F.);
#2176=ORIENTED_EDGE('',*,*,#1648,.T.);
#2177=ORIENTED_EDGE('',*,*,#1649,.F.);
#2178=ORIENTED_EDGE('',*,*,#1648,.F.);
#2179=ORIENTED_EDGE('',*,*,#1650,.F.);
#2180=ORIENTED_EDGE('',*,*,#1640,.T.);
#2181=ORIENTED_EDGE('',*,*,#1651,.F.);
#2182=ORIENTED_EDGE('',*,*,#1652,.F.);
#2183=ORIENTED_EDGE('',*,*,#1653,.F.);
#2184=ORIENTED_EDGE('',*,*,#1654,.T.);
#2185=ORIENTED_EDGE('',*,*,#1655,.F.);
#2186=ORIENTED_EDGE('',*,*,#1654,.F.);
#2187=ORIENTED_EDGE('',*,*,#1656,.F.);
#2188=ORIENTED_EDGE('',*,*,#1657,.T.);
#2189=ORIENTED_EDGE('',*,*,#1658,.F.);
#2190=ORIENTED_EDGE('',*,*,#1657,.F.);
#2191=ORIENTED_EDGE('',*,*,#1659,.F.);
#2192=ORIENTED_EDGE('',*,*,#1660,.T.);
#2193=ORIENTED_EDGE('',*,*,#1661,.F.);
#2194=ORIENTED_EDGE('',*,*,#1660,.F.);
#2195=ORIENTED_EDGE('',*,*,#1662,.F.);
#2196=ORIENTED_EDGE('',*,*,#1663,.T.);
#2197=ORIENTED_EDGE('',*,*,#1664,.F.);
#2198=ORIENTED_EDGE('',*,*,#1663,.F.);
#2199=ORIENTED_EDGE('',*,*,#1665,.F.);
#2200=ORIENTED_EDGE('',*,*,#1666,.T.);
#2201=ORIENTED_EDGE('',*,*,#1667,.F.);
#2202=ORIENTED_EDGE('',*,*,#1666,.F.);
#2203=ORIENTED_EDGE('',*,*,#1668,.F.);
#2204=ORIENTED_EDGE('',*,*,#1669,.T.);
#2205=ORIENTED_EDGE('',*,*,#1670,.F.);
#2206=ORIENTED_EDGE('',*,*,#1669,.F.);
#2207=ORIENTED_EDGE('',*,*,#1671,.F.);
#2208=ORIENTED_EDGE('',*,*,#1672,.T.);
#2209=ORIENTED_EDGE('',*,*,#1673,.F.);
#2210=ORIENTED_EDGE('',*,*,#1672,.F.);
#2211=ORIENTED_EDGE('',*,*,#1674,.F.);
#2212=ORIENTED_EDGE('',*,*,#1675,.T.);
#2213=ORIENTED_EDGE('',*,*,#1676,.F.);
#2214=ORIENTED_EDGE('',*,*,#1675,.F.);
#2215=ORIENTED_EDGE('',*,*,#1677,.F.);
#2216=ORIENTED_EDGE('',*,*,#1678,.T.);
#2217=ORIENTED_EDGE('',*,*,#1679,.F.);
#2218=ORIENTED_EDGE('',*,*,#1678,.F.);
#2219=ORIENTED_EDGE('',*,*,#1680,.F.);
#2220=ORIENTED_EDGE('',*,*,#1681,.T.);
#2221=ORIENTED_EDGE('',*,*,#1682,.F.);
#2222=ORIENTED_EDGE('',*,*,#1681,.F.);
#2223=ORIENTED_EDGE('',*,*,#1683,.F.);
#2224=ORIENTED_EDGE('',*,*,#1684,.T.);
#2225=ORIENTED_EDGE('',*,*,#1685,.F.);
#2226=ORIENTED_EDGE('',*,*,#1684,.F.);
#2227=ORIENTED_EDGE('',*,*,#1686,.F.);
#2228=ORIENTED_EDGE('',*,*,#1687,.T.);
#2229=ORIENTED_EDGE('',*,*,#1688,.F.);
#2230=ORIENTED_EDGE('',*,*,#1687,.F.);
#2231=ORIENTED_EDGE('',*,*,#1689,.F.);
#2232=ORIENTED_EDGE('',*,*,#1690,.T.);
#2233=ORIENTED_EDGE('',*,*,#1691,.F.);
#2234=ORIENTED_EDGE('',*,*,#1690,.F.);
#2235=ORIENTED_EDGE('',*,*,#1692,.F.);
#2236=ORIENTED_EDGE('',*,*,#1693,.T.);
#2237=ORIENTED_EDGE('',*,*,#1694,.F.);
#2238=ORIENTED_EDGE('',*,*,#1693,.F.);
#2239=ORIENTED_EDGE('',*,*,#1695,.F.);
#2240=ORIENTED_EDGE('',*,*,#1696,.T.);
#2241=ORIENTED_EDGE('',*,*,#1697,.F.);
#2242=ORIENTED_EDGE('',*,*,#1696,.F.);
#2243=ORIENTED_EDGE('',*,*,#1698,.F.);
#2244=ORIENTED_EDGE('',*,*,#1699,.T.);
#2245=ORIENTED_EDGE('',*,*,#1700,.F.);
#2246=ORIENTED_EDGE('',*,*,#1699,.F.);
#2247=ORIENTED_EDGE('',*,*,#1701,.F.);
#2248=ORIENTED_EDGE('',*,*,#1702,.T.);
#2249=ORIENTED_EDGE('',*,*,#1703,.F.);
#2250=ORIENTED_EDGE('',*,*,#1702,.F.);
#2251=ORIENTED_EDGE('',*,*,#1704,.F.);
#2252=ORIENTED_EDGE('',*,*,#1705,.T.);
#2253=ORIENTED_EDGE('',*,*,#1706,.F.);
#2254=ORIENTED_EDGE('',*,*,#1705,.F.);
#2255=ORIENTED_EDGE('',*,*,#1707,.F.);
#2256=ORIENTED_EDGE('',*,*,#1708,.T.);
#2257=ORIENTED_EDGE('',*,*,#1709,.F.);
#2258=ORIENTED_EDGE('',*,*,#1708,.F.);
#2259=ORIENTED_EDGE('',*,*,#1710,.F.);
#2260=ORIENTED_EDGE('',*,*,#1652,.T.);
#2261=ORIENTED_EDGE('',*,*,#1711,.F.);
#2262=ORIENTED_EDGE('',*,*,#1712,.F.);
#2263=ORIENTED_EDGE('',*,*,#1713,.F.);
#2264=ORIENTED_EDGE('',*,*,#1714,.T.);
#2265=ORIENTED_EDGE('',*,*,#1715,.F.);
#2266=ORIENTED_EDGE('',*,*,#1714,.F.);
#2267=ORIENTED_EDGE('',*,*,#1716,.F.);
#2268=ORIENTED_EDGE('',*,*,#1717,.T.);
#2269=ORIENTED_EDGE('',*,*,#1718,.F.);
#2270=ORIENTED_EDGE('',*,*,#1717,.F.);
#2271=ORIENTED_EDGE('',*,*,#1719,.F.);
#2272=ORIENTED_EDGE('',*,*,#1720,.T.);
#2273=ORIENTED_EDGE('',*,*,#1721,.F.);
#2274=ORIENTED_EDGE('',*,*,#1720,.F.);
#2275=ORIENTED_EDGE('',*,*,#1722,.F.);
#2276=ORIENTED_EDGE('',*,*,#1712,.T.);
#2277=ORIENTED_EDGE('',*,*,#1723,.F.);
#2278=ORIENTED_EDGE('',*,*,#1724,.F.);
#2279=ORIENTED_EDGE('',*,*,#1725,.F.);
#2280=ORIENTED_EDGE('',*,*,#1726,.F.);
#2281=ORIENTED_EDGE('',*,*,#1727,.F.);
#2282=ORIENTED_EDGE('',*,*,#1728,.F.);
#2283=ORIENTED_EDGE('',*,*,#1729,.F.);
#2284=ORIENTED_EDGE('',*,*,#1730,.F.);
#2285=ORIENTED_EDGE('',*,*,#1731,.F.);
#2286=ORIENTED_EDGE('',*,*,#1732,.F.);
#2287=ORIENTED_EDGE('',*,*,#1733,.F.);
#2288=ORIENTED_EDGE('',*,*,#1734,.F.);
#2289=ORIENTED_EDGE('',*,*,#1735,.F.);
#2290=ORIENTED_EDGE('',*,*,#1736,.F.);
#2291=ORIENTED_EDGE('',*,*,#1725,.T.);
#2292=ORIENTED_EDGE('',*,*,#1737,.T.);
#2293=ORIENTED_EDGE('',*,*,#1738,.T.);
#2294=ORIENTED_EDGE('',*,*,#1739,.T.);
#2295=ORIENTED_EDGE('',*,*,#1724,.T.);
#2296=ORIENTED_EDGE('',*,*,#1740,.F.);
#2297=ORIENTED_EDGE('',*,*,#1741,.F.);
#2298=ORIENTED_EDGE('',*,*,#1742,.T.);
#2299=ORIENTED_EDGE('',*,*,#1743,.T.);
#2300=ORIENTED_EDGE('',*,*,#1744,.T.);
#2301=ORIENTED_EDGE('',*,*,#1745,.T.);
#2302=ORIENTED_EDGE('',*,*,#1746,.T.);
#2303=ORIENTED_EDGE('',*,*,#1737,.F.);
#2304=ORIENTED_EDGE('',*,*,#1729,.T.);
#2305=ORIENTED_EDGE('',*,*,#1747,.F.);
#2306=ORIENTED_EDGE('',*,*,#1748,.F.);
#2307=ORIENTED_EDGE('',*,*,#1749,.F.);
#2308=ORIENTED_EDGE('',*,*,#1750,.F.);
#2309=ORIENTED_EDGE('',*,*,#1728,.T.);
#2310=ORIENTED_EDGE('',*,*,#1751,.T.);
#2311=ORIENTED_EDGE('',*,*,#1752,.F.);
#2312=ORIENTED_EDGE('',*,*,#1747,.T.);
#2313=ORIENTED_EDGE('',*,*,#1753,.F.);
#2314=ORIENTED_EDGE('',*,*,#1754,.F.);
#2315=ORIENTED_EDGE('',*,*,#1755,.F.);
#2316=ORIENTED_EDGE('',*,*,#1756,.T.);
#2317=ORIENTED_EDGE('',*,*,#1757,.F.);
#2318=ORIENTED_EDGE('',*,*,#1756,.F.);
#2319=ORIENTED_EDGE('',*,*,#1758,.F.);
#2320=ORIENTED_EDGE('',*,*,#1759,.T.);
#2321=ORIENTED_EDGE('',*,*,#1760,.F.);
#2322=ORIENTED_EDGE('',*,*,#1759,.F.);
#2323=ORIENTED_EDGE('',*,*,#1761,.F.);
#2324=ORIENTED_EDGE('',*,*,#1762,.T.);
#2325=ORIENTED_EDGE('',*,*,#1763,.F.);
#2326=ORIENTED_EDGE('',*,*,#1762,.F.);
#2327=ORIENTED_EDGE('',*,*,#1764,.F.);
#2328=ORIENTED_EDGE('',*,*,#1754,.T.);
#2329=ORIENTED_EDGE('',*,*,#1765,.F.);
#2330=ORIENTED_EDGE('',*,*,#1766,.F.);
#2331=ORIENTED_EDGE('',*,*,#1767,.F.);
#2332=ORIENTED_EDGE('',*,*,#1768,.T.);
#2333=ORIENTED_EDGE('',*,*,#1769,.F.);
#2334=ORIENTED_EDGE('',*,*,#1768,.F.);
#2335=ORIENTED_EDGE('',*,*,#1770,.F.);
#2336=ORIENTED_EDGE('',*,*,#1771,.T.);
#2337=ORIENTED_EDGE('',*,*,#1772,.F.);
#2338=ORIENTED_EDGE('',*,*,#1771,.F.);
#2339=ORIENTED_EDGE('',*,*,#1773,.F.);
#2340=ORIENTED_EDGE('',*,*,#1774,.T.);
#2341=ORIENTED_EDGE('',*,*,#1775,.F.);
#2342=ORIENTED_EDGE('',*,*,#1774,.F.);
#2343=ORIENTED_EDGE('',*,*,#1776,.F.);
#2344=ORIENTED_EDGE('',*,*,#1766,.T.);
#2345=ORIENTED_EDGE('',*,*,#1777,.F.);
#2346=ORIENTED_EDGE('',*,*,#1778,.T.);
#2347=ORIENTED_EDGE('',*,*,#1736,.T.);
#2348=ORIENTED_EDGE('',*,*,#1778,.F.);
#2349=ORIENTED_EDGE('',*,*,#1779,.F.);
#2350=ORIENTED_EDGE('',*,*,#1780,.T.);
#2351=ORIENTED_EDGE('',*,*,#1735,.T.);
#2352=ORIENTED_EDGE('',*,*,#1780,.F.);
#2353=ORIENTED_EDGE('',*,*,#1781,.F.);
#2354=ORIENTED_EDGE('',*,*,#1782,.T.);
#2355=ORIENTED_EDGE('',*,*,#1734,.T.);
#2356=ORIENTED_EDGE('',*,*,#1782,.F.);
#2357=ORIENTED_EDGE('',*,*,#1783,.F.);
#2358=ORIENTED_EDGE('',*,*,#1784,.T.);
#2359=ORIENTED_EDGE('',*,*,#1733,.T.);
#2360=ORIENTED_EDGE('',*,*,#1784,.F.);
#2361=ORIENTED_EDGE('',*,*,#1785,.F.);
#2362=ORIENTED_EDGE('',*,*,#1786,.T.);
#2363=ORIENTED_EDGE('',*,*,#1732,.T.);
#2364=ORIENTED_EDGE('',*,*,#1786,.F.);
#2365=ORIENTED_EDGE('',*,*,#1787,.F.);
#2366=ORIENTED_EDGE('',*,*,#1788,.T.);
#2367=ORIENTED_EDGE('',*,*,#1731,.T.);
#2368=ORIENTED_EDGE('',*,*,#1788,.F.);
#2369=ORIENTED_EDGE('',*,*,#1789,.F.);
#2370=ORIENTED_EDGE('',*,*,#1790,.T.);
#2371=ORIENTED_EDGE('',*,*,#1738,.F.);
#2372=ORIENTED_EDGE('',*,*,#1746,.F.);
#2373=ORIENTED_EDGE('',*,*,#1777,.T.);
#2374=ORIENTED_EDGE('',*,*,#1781,.T.);
#2375=ORIENTED_EDGE('',*,*,#1787,.T.);
#2376=ORIENTED_EDGE('',*,*,#1789,.T.);
#2377=ORIENTED_EDGE('',*,*,#1745,.F.);
#2378=ORIENTED_EDGE('',*,*,#1791,.T.);
#2379=ORIENTED_EDGE('',*,*,#1792,.F.);
#2380=ORIENTED_EDGE('',*,*,#1793,.F.);
#2381=ORIENTED_EDGE('',*,*,#1741,.T.);
#2382=ORIENTED_EDGE('',*,*,#1794,.F.);
#2383=ORIENTED_EDGE('',*,*,#1795,.F.);
#2384=ORIENTED_EDGE('',*,*,#1779,.T.);
#2385=ORIENTED_EDGE('',*,*,#1783,.T.);
#2386=ORIENTED_EDGE('',*,*,#1785,.T.);
#2387=ORIENTED_EDGE('',*,*,#1723,.T.);
#2388=ORIENTED_EDGE('',*,*,#1796,.T.);
#2389=ORIENTED_EDGE('',*,*,#1794,.T.);
#2390=ORIENTED_EDGE('',*,*,#1740,.T.);
#2391=ORIENTED_EDGE('',*,*,#1793,.T.);
#2392=ORIENTED_EDGE('',*,*,#1797,.F.);
#2393=ORIENTED_EDGE('',*,*,#1798,.F.);
#2394=ORIENTED_EDGE('',*,*,#1742,.F.);
#2395=ORIENTED_EDGE('',*,*,#1799,.F.);
#2396=ORIENTED_EDGE('',*,*,#1800,.F.);
#2397=ORIENTED_EDGE('',*,*,#1801,.F.);
#2398=ORIENTED_EDGE('',*,*,#1802,.T.);
#2399=ORIENTED_EDGE('',*,*,#1803,.F.);
#2400=ORIENTED_EDGE('',*,*,#1802,.F.);
#2401=ORIENTED_EDGE('',*,*,#1804,.F.);
#2402=ORIENTED_EDGE('',*,*,#1805,.T.);
#2403=ORIENTED_EDGE('',*,*,#1806,.F.);
#2404=ORIENTED_EDGE('',*,*,#1805,.F.);
#2405=ORIENTED_EDGE('',*,*,#1807,.F.);
#2406=ORIENTED_EDGE('',*,*,#1808,.T.);
#2407=ORIENTED_EDGE('',*,*,#1809,.F.);
#2408=ORIENTED_EDGE('',*,*,#1808,.F.);
#2409=ORIENTED_EDGE('',*,*,#1810,.F.);
#2410=ORIENTED_EDGE('',*,*,#1800,.T.);
#2411=ORIENTED_EDGE('',*,*,#1811,.F.);
#2412=ORIENTED_EDGE('',*,*,#1812,.F.);
#2413=ORIENTED_EDGE('',*,*,#1813,.F.);
#2414=ORIENTED_EDGE('',*,*,#1814,.T.);
#2415=ORIENTED_EDGE('',*,*,#1815,.F.);
#2416=ORIENTED_EDGE('',*,*,#1814,.F.);
#2417=ORIENTED_EDGE('',*,*,#1816,.F.);
#2418=ORIENTED_EDGE('',*,*,#1817,.T.);
#2419=ORIENTED_EDGE('',*,*,#1818,.F.);
#2420=ORIENTED_EDGE('',*,*,#1817,.F.);
#2421=ORIENTED_EDGE('',*,*,#1819,.F.);
#2422=ORIENTED_EDGE('',*,*,#1820,.T.);
#2423=ORIENTED_EDGE('',*,*,#1821,.F.);
#2424=ORIENTED_EDGE('',*,*,#1820,.F.);
#2425=ORIENTED_EDGE('',*,*,#1822,.F.);
#2426=ORIENTED_EDGE('',*,*,#1812,.T.);
#2427=ORIENTED_EDGE('',*,*,#1823,.F.);
#2428=ORIENTED_EDGE('',*,*,#1824,.F.);
#2429=ORIENTED_EDGE('',*,*,#1825,.F.);
#2430=ORIENTED_EDGE('',*,*,#1826,.T.);
#2431=ORIENTED_EDGE('',*,*,#1827,.F.);
#2432=ORIENTED_EDGE('',*,*,#1826,.F.);
#2433=ORIENTED_EDGE('',*,*,#1828,.F.);
#2434=ORIENTED_EDGE('',*,*,#1829,.T.);
#2435=ORIENTED_EDGE('',*,*,#1830,.F.);
#2436=ORIENTED_EDGE('',*,*,#1829,.F.);
#2437=ORIENTED_EDGE('',*,*,#1831,.F.);
#2438=ORIENTED_EDGE('',*,*,#1832,.T.);
#2439=ORIENTED_EDGE('',*,*,#1833,.F.);
#2440=ORIENTED_EDGE('',*,*,#1832,.F.);
#2441=ORIENTED_EDGE('',*,*,#1834,.F.);
#2442=ORIENTED_EDGE('',*,*,#1824,.T.);
#2443=ORIENTED_EDGE('',*,*,#1835,.F.);
#2444=ORIENTED_EDGE('',*,*,#1836,.F.);
#2445=ORIENTED_EDGE('',*,*,#1837,.F.);
#2446=ORIENTED_EDGE('',*,*,#1838,.T.);
#2447=ORIENTED_EDGE('',*,*,#1839,.F.);
#2448=ORIENTED_EDGE('',*,*,#1838,.F.);
#2449=ORIENTED_EDGE('',*,*,#1840,.F.);
#2450=ORIENTED_EDGE('',*,*,#1841,.T.);
#2451=ORIENTED_EDGE('',*,*,#1842,.F.);
#2452=ORIENTED_EDGE('',*,*,#1841,.F.);
#2453=ORIENTED_EDGE('',*,*,#1843,.F.);
#2454=ORIENTED_EDGE('',*,*,#1844,.T.);
#2455=ORIENTED_EDGE('',*,*,#1845,.F.);
#2456=ORIENTED_EDGE('',*,*,#1844,.F.);
#2457=ORIENTED_EDGE('',*,*,#1846,.F.);
#2458=ORIENTED_EDGE('',*,*,#1836,.T.);
#2459=ORIENTED_EDGE('',*,*,#1847,.F.);
#2460=ORIENTED_EDGE('',*,*,#1848,.F.);
#2461=ORIENTED_EDGE('',*,*,#1849,.F.);
#2462=ORIENTED_EDGE('',*,*,#1850,.T.);
#2463=ORIENTED_EDGE('',*,*,#1851,.F.);
#2464=ORIENTED_EDGE('',*,*,#1850,.F.);
#2465=ORIENTED_EDGE('',*,*,#1852,.F.);
#2466=ORIENTED_EDGE('',*,*,#1853,.T.);
#2467=ORIENTED_EDGE('',*,*,#1854,.F.);
#2468=ORIENTED_EDGE('',*,*,#1853,.F.);
#2469=ORIENTED_EDGE('',*,*,#1855,.F.);
#2470=ORIENTED_EDGE('',*,*,#1856,.T.);
#2471=ORIENTED_EDGE('',*,*,#1857,.F.);
#2472=ORIENTED_EDGE('',*,*,#1856,.F.);
#2473=ORIENTED_EDGE('',*,*,#1858,.F.);
#2474=ORIENTED_EDGE('',*,*,#1848,.T.);
#2475=ORIENTED_EDGE('',*,*,#1859,.F.);
#2476=ORIENTED_EDGE('',*,*,#1791,.F.);
#2477=ORIENTED_EDGE('',*,*,#1744,.F.);
#2478=ORIENTED_EDGE('',*,*,#1860,.T.);
#2479=ORIENTED_EDGE('',*,*,#1623,.T.);
#2480=ORIENTED_EDGE('',*,*,#1620,.T.);
#2481=ORIENTED_EDGE('',*,*,#1617,.T.);
#2482=ORIENTED_EDGE('',*,*,#1626,.T.);
#2483=ORIENTED_EDGE('',*,*,#1635,.T.);
#2484=ORIENTED_EDGE('',*,*,#1632,.T.);
#2485=ORIENTED_EDGE('',*,*,#1629,.T.);
#2486=ORIENTED_EDGE('',*,*,#1638,.T.);
#2487=ORIENTED_EDGE('',*,*,#1647,.T.);
#2488=ORIENTED_EDGE('',*,*,#1644,.T.);
#2489=ORIENTED_EDGE('',*,*,#1641,.T.);
#2490=ORIENTED_EDGE('',*,*,#1650,.T.);
#2491=ORIENTED_EDGE('',*,*,#1683,.T.);
#2492=ORIENTED_EDGE('',*,*,#1680,.T.);
#2493=ORIENTED_EDGE('',*,*,#1677,.T.);
#2494=ORIENTED_EDGE('',*,*,#1674,.T.);
#2495=ORIENTED_EDGE('',*,*,#1671,.T.);
#2496=ORIENTED_EDGE('',*,*,#1668,.T.);
#2497=ORIENTED_EDGE('',*,*,#1665,.T.);
#2498=ORIENTED_EDGE('',*,*,#1662,.T.);
#2499=ORIENTED_EDGE('',*,*,#1659,.T.);
#2500=ORIENTED_EDGE('',*,*,#1656,.T.);
#2501=ORIENTED_EDGE('',*,*,#1653,.T.);
#2502=ORIENTED_EDGE('',*,*,#1710,.T.);
#2503=ORIENTED_EDGE('',*,*,#1707,.T.);
#2504=ORIENTED_EDGE('',*,*,#1704,.T.);
#2505=ORIENTED_EDGE('',*,*,#1701,.T.);
#2506=ORIENTED_EDGE('',*,*,#1698,.T.);
#2507=ORIENTED_EDGE('',*,*,#1695,.T.);
#2508=ORIENTED_EDGE('',*,*,#1692,.T.);
#2509=ORIENTED_EDGE('',*,*,#1689,.T.);
#2510=ORIENTED_EDGE('',*,*,#1686,.T.);
#2511=ORIENTED_EDGE('',*,*,#1719,.T.);
#2512=ORIENTED_EDGE('',*,*,#1716,.T.);
#2513=ORIENTED_EDGE('',*,*,#1713,.T.);
#2514=ORIENTED_EDGE('',*,*,#1722,.T.);
#2515=ORIENTED_EDGE('',*,*,#1761,.T.);
#2516=ORIENTED_EDGE('',*,*,#1758,.T.);
#2517=ORIENTED_EDGE('',*,*,#1755,.T.);
#2518=ORIENTED_EDGE('',*,*,#1764,.T.);
#2519=ORIENTED_EDGE('',*,*,#1773,.T.);
#2520=ORIENTED_EDGE('',*,*,#1770,.T.);
#2521=ORIENTED_EDGE('',*,*,#1767,.T.);
#2522=ORIENTED_EDGE('',*,*,#1776,.T.);
#2523=ORIENTED_EDGE('',*,*,#1861,.F.);
#2524=ORIENTED_EDGE('',*,*,#1860,.F.);
#2525=ORIENTED_EDGE('',*,*,#1743,.F.);
#2526=ORIENTED_EDGE('',*,*,#1798,.T.);
#2527=ORIENTED_EDGE('',*,*,#1599,.T.);
#2528=ORIENTED_EDGE('',*,*,#1596,.T.);
#2529=ORIENTED_EDGE('',*,*,#1593,.T.);
#2530=ORIENTED_EDGE('',*,*,#1602,.T.);
#2531=ORIENTED_EDGE('',*,*,#1611,.T.);
#2532=ORIENTED_EDGE('',*,*,#1608,.T.);
#2533=ORIENTED_EDGE('',*,*,#1605,.T.);
#2534=ORIENTED_EDGE('',*,*,#1614,.T.);
#2535=ORIENTED_EDGE('',*,*,#1807,.T.);
#2536=ORIENTED_EDGE('',*,*,#1804,.T.);
#2537=ORIENTED_EDGE('',*,*,#1801,.T.);
#2538=ORIENTED_EDGE('',*,*,#1810,.T.);
#2539=ORIENTED_EDGE('',*,*,#1819,.T.);
#2540=ORIENTED_EDGE('',*,*,#1816,.T.);
#2541=ORIENTED_EDGE('',*,*,#1813,.T.);
#2542=ORIENTED_EDGE('',*,*,#1822,.T.);
#2543=ORIENTED_EDGE('',*,*,#1831,.T.);
#2544=ORIENTED_EDGE('',*,*,#1828,.T.);
#2545=ORIENTED_EDGE('',*,*,#1825,.T.);
#2546=ORIENTED_EDGE('',*,*,#1834,.T.);
#2547=ORIENTED_EDGE('',*,*,#1843,.T.);
#2548=ORIENTED_EDGE('',*,*,#1840,.T.);
#2549=ORIENTED_EDGE('',*,*,#1837,.T.);
#2550=ORIENTED_EDGE('',*,*,#1846,.T.);
#2551=ORIENTED_EDGE('',*,*,#1855,.T.);
#2552=ORIENTED_EDGE('',*,*,#1852,.T.);
#2553=ORIENTED_EDGE('',*,*,#1849,.T.);
#2554=ORIENTED_EDGE('',*,*,#1858,.T.);
#2555=ORIENTED_EDGE('',*,*,#1726,.T.);
#2556=ORIENTED_EDGE('',*,*,#1739,.F.);
#2557=ORIENTED_EDGE('',*,*,#1790,.F.);
#2558=ORIENTED_EDGE('',*,*,#1792,.T.);
#2559=ORIENTED_EDGE('',*,*,#1859,.T.);
#2560=ORIENTED_EDGE('',*,*,#1861,.T.);
#2561=ORIENTED_EDGE('',*,*,#1797,.T.);
#2562=ORIENTED_EDGE('',*,*,#1795,.T.);
#2563=ORIENTED_EDGE('',*,*,#1796,.F.);
#2564=ORIENTED_EDGE('',*,*,#1727,.T.);
#2565=ORIENTED_EDGE('',*,*,#1862,.F.);
#2566=ORIENTED_EDGE('',*,*,#1863,.F.);
#2567=ORIENTED_EDGE('',*,*,#1864,.F.);
#2568=ORIENTED_EDGE('',*,*,#1751,.F.);
#2569=ORIENTED_EDGE('',*,*,#1863,.T.);
#2570=ORIENTED_EDGE('',*,*,#1865,.F.);
#2571=ORIENTED_EDGE('',*,*,#1749,.T.);
#2572=ORIENTED_EDGE('',*,*,#1866,.T.);
#2573=ORIENTED_EDGE('',*,*,#1598,.T.);
#2574=ORIENTED_EDGE('',*,*,#1601,.T.);
#2575=ORIENTED_EDGE('',*,*,#1591,.T.);
#2576=ORIENTED_EDGE('',*,*,#1595,.T.);
#2577=ORIENTED_EDGE('',*,*,#1610,.T.);
#2578=ORIENTED_EDGE('',*,*,#1613,.T.);
#2579=ORIENTED_EDGE('',*,*,#1603,.T.);
#2580=ORIENTED_EDGE('',*,*,#1607,.T.);
#2581=ORIENTED_EDGE('',*,*,#1806,.T.);
#2582=ORIENTED_EDGE('',*,*,#1809,.T.);
#2583=ORIENTED_EDGE('',*,*,#1799,.T.);
#2584=ORIENTED_EDGE('',*,*,#1803,.T.);
#2585=ORIENTED_EDGE('',*,*,#1818,.T.);
#2586=ORIENTED_EDGE('',*,*,#1821,.T.);
#2587=ORIENTED_EDGE('',*,*,#1811,.T.);
#2588=ORIENTED_EDGE('',*,*,#1815,.T.);
#2589=ORIENTED_EDGE('',*,*,#1830,.T.);
#2590=ORIENTED_EDGE('',*,*,#1833,.T.);
#2591=ORIENTED_EDGE('',*,*,#1823,.T.);
#2592=ORIENTED_EDGE('',*,*,#1827,.T.);
#2593=ORIENTED_EDGE('',*,*,#1842,.T.);
#2594=ORIENTED_EDGE('',*,*,#1845,.T.);
#2595=ORIENTED_EDGE('',*,*,#1835,.T.);
#2596=ORIENTED_EDGE('',*,*,#1839,.T.);
#2597=ORIENTED_EDGE('',*,*,#1854,.T.);
#2598=ORIENTED_EDGE('',*,*,#1857,.T.);
#2599=ORIENTED_EDGE('',*,*,#1847,.T.);
#2600=ORIENTED_EDGE('',*,*,#1851,.T.);
#2601=ORIENTED_EDGE('',*,*,#1730,.T.);
#2602=ORIENTED_EDGE('',*,*,#1750,.T.);
#2603=ORIENTED_EDGE('',*,*,#1865,.T.);
#2604=ORIENTED_EDGE('',*,*,#1862,.T.);
#2605=ORIENTED_EDGE('',*,*,#1864,.T.);
#2606=ORIENTED_EDGE('',*,*,#1866,.F.);
#2607=ORIENTED_EDGE('',*,*,#1748,.T.);
#2608=ORIENTED_EDGE('',*,*,#1752,.T.);
#2609=ORIENTED_EDGE('',*,*,#1622,.T.);
#2610=ORIENTED_EDGE('',*,*,#1625,.T.);
#2611=ORIENTED_EDGE('',*,*,#1615,.T.);
#2612=ORIENTED_EDGE('',*,*,#1619,.T.);
#2613=ORIENTED_EDGE('',*,*,#1634,.T.);
#2614=ORIENTED_EDGE('',*,*,#1637,.T.);
#2615=ORIENTED_EDGE('',*,*,#1627,.T.);
#2616=ORIENTED_EDGE('',*,*,#1631,.T.);
#2617=ORIENTED_EDGE('',*,*,#1646,.T.);
#2618=ORIENTED_EDGE('',*,*,#1649,.T.);
#2619=ORIENTED_EDGE('',*,*,#1639,.T.);
#2620=ORIENTED_EDGE('',*,*,#1643,.T.);
#2621=ORIENTED_EDGE('',*,*,#1682,.T.);
#2622=ORIENTED_EDGE('',*,*,#1685,.T.);
#2623=ORIENTED_EDGE('',*,*,#1688,.T.);
#2624=ORIENTED_EDGE('',*,*,#1691,.T.);
#2625=ORIENTED_EDGE('',*,*,#1694,.T.);
#2626=ORIENTED_EDGE('',*,*,#1697,.T.);
#2627=ORIENTED_EDGE('',*,*,#1700,.T.);
#2628=ORIENTED_EDGE('',*,*,#1703,.T.);
#2629=ORIENTED_EDGE('',*,*,#1706,.T.);
#2630=ORIENTED_EDGE('',*,*,#1709,.T.);
#2631=ORIENTED_EDGE('',*,*,#1651,.T.);
#2632=ORIENTED_EDGE('',*,*,#1655,.T.);
#2633=ORIENTED_EDGE('',*,*,#1658,.T.);
#2634=ORIENTED_EDGE('',*,*,#1661,.T.);
#2635=ORIENTED_EDGE('',*,*,#1664,.T.);
#2636=ORIENTED_EDGE('',*,*,#1667,.T.);
#2637=ORIENTED_EDGE('',*,*,#1670,.T.);
#2638=ORIENTED_EDGE('',*,*,#1673,.T.);
#2639=ORIENTED_EDGE('',*,*,#1676,.T.);
#2640=ORIENTED_EDGE('',*,*,#1679,.T.);
#2641=ORIENTED_EDGE('',*,*,#1718,.T.);
#2642=ORIENTED_EDGE('',*,*,#1721,.T.);
#2643=ORIENTED_EDGE('',*,*,#1711,.T.);
#2644=ORIENTED_EDGE('',*,*,#1715,.T.);
#2645=ORIENTED_EDGE('',*,*,#1760,.T.);
#2646=ORIENTED_EDGE('',*,*,#1763,.T.);
#2647=ORIENTED_EDGE('',*,*,#1753,.T.);
#2648=ORIENTED_EDGE('',*,*,#1757,.T.);
#2649=ORIENTED_EDGE('',*,*,#1772,.T.);
#2650=ORIENTED_EDGE('',*,*,#1775,.T.);
#2651=ORIENTED_EDGE('',*,*,#1765,.T.);
#2652=ORIENTED_EDGE('',*,*,#1769,.T.);
#2653=PLANE('',#2919);
#2654=PLANE('',#2923);
#2655=PLANE('',#2927);
#2656=PLANE('',#2961);
#2657=PLANE('',#2962);
#2658=PLANE('',#2963);
#2659=PLANE('',#2964);
#2660=PLANE('',#2965);
#2661=PLANE('',#2966);
#2662=PLANE('',#2967);
#2663=PLANE('',#2968);
#2664=PLANE('',#2969);
#2665=PLANE('',#2973);
#2666=PLANE('',#2974);
#2667=PLANE('',#2975);
#2668=PLANE('',#2979);
#2669=PLANE('',#2980);
#2670=PLANE('',#2981);
#2671=PLANE('',#2982);
#2672=PLANE('',#2995);
#2673=PLANE('',#2996);
#2674=PLANE('',#2997);
#2675=PLANE('',#2998);
#2676=PLANE('',#2999);
#2677=PLANE('',#3000);
#2678=PLANE('',#3001);
#2679=PLANE('',#3002);
#2680=PLANE('',#3003);
#2681=PLANE('',#3004);
#2682=PLANE('',#3005);
#2683=PLANE('',#3006);
#2684=PLANE('',#3007);
#2685=PLANE('',#3008);
#2686=PLANE('',#3009);
#2687=PLANE('',#3010);
#2688=PLANE('',#3011);
#2689=PLANE('',#3012);
#2690=PLANE('',#3013);
#2691=PLANE('',#3014);
#2692=PLANE('',#3015);
#2693=PLANE('',#3016);
#2694=PLANE('',#3017);
#2695=PLANE('',#3018);
#2696=PLANE('',#3019);
#2697=PLANE('',#3020);
#2698=PLANE('',#3021);
#2699=PLANE('',#3022);
#2700=PLANE('',#3023);
#2701=PLANE('',#3024);
#2702=PLANE('',#3025);
#2703=PLANE('',#3026);
#2704=PLANE('',#3027);
#2705=PLANE('',#3028);
#2706=PLANE('',#3029);
#2707=PLANE('',#3030);
#2708=PLANE('',#3031);
#2709=PLANE('',#3032);
#2710=PLANE('',#3033);
#2711=PLANE('',#3034);
#2712=PLANE('',#3035);
#2713=PLANE('',#3036);
#2714=PLANE('',#3037);
#2715=PLANE('',#3038);
#2716=PLANE('',#3039);
#2717=PLANE('',#3040);
#2718=PLANE('',#3041);
#2719=PLANE('',#3042);
#2720=PLANE('',#3043);
#2721=PLANE('',#3044);
#2722=PLANE('',#3051);
#2723=PLANE('',#3052);
#2724=PLANE('',#3053);
#2725=PLANE('',#3054);
#2726=PLANE('',#3055);
#2727=PLANE('',#3056);
#2728=PLANE('',#3057);
#2729=PLANE('',#3058);
#2730=PLANE('',#3059);
#2731=PLANE('',#3060);
#2732=PLANE('',#3061);
#2733=PLANE('',#3062);
#2734=PLANE('',#3075);
#2735=PLANE('',#3076);
#2736=PLANE('',#3077);
#2737=PLANE('',#3078);
#2738=PLANE('',#3079);
#2739=PLANE('',#3080);
#2740=PLANE('',#3081);
#2741=PLANE('',#3082);
#2742=PLANE('',#3083);
#2743=PLANE('',#3084);
#2744=PLANE('',#3085);
#2745=PLANE('',#3086);
#2746=PLANE('',#3087);
#2747=PLANE('',#3088);
#2748=PLANE('',#3089);
#2749=PLANE('',#3090);
#2750=PLANE('',#3091);
#2751=PLANE('',#3092);
#2752=PLANE('',#3093);
#2753=PLANE('',#3094);
#2754=PLANE('',#3095);
#2755=PLANE('',#3096);
#2756=PLANE('',#3097);
#2757=PLANE('',#3098);
#2758=PLANE('',#3099);
#2759=PLANE('',#3100);
#2760=PLANE('',#3101);
#2761=PLANE('',#3102);
#2762=PLANE('',#3103);
#2763=PLANE('',#3104);
#2764=PLANE('',#3105);
#2765=PLANE('',#3106);
#2766=ADVANCED_FACE('',(#171),#2653,.F.);
#2767=ADVANCED_FACE('',(#172),#146,.F.);
#2768=ADVANCED_FACE('',(#173),#2654,.F.);
#2769=ADVANCED_FACE('',(#174),#147,.F.);
#2770=ADVANCED_FACE('',(#175,#17,#18,#19,#20,#21,#22,#23,#24,#25,#26,#27),
#2655,.T.);
#2771=ADVANCED_FACE('',(#176),#148,.F.);
#2772=ADVANCED_FACE('',(#177),#149,.F.);
#2773=ADVANCED_FACE('',(#178),#150,.F.);
#2774=ADVANCED_FACE('',(#179),#151,.F.);
#2775=ADVANCED_FACE('',(#180),#152,.F.);
#2776=ADVANCED_FACE('',(#181),#153,.F.);
#2777=ADVANCED_FACE('',(#182),#154,.F.);
#2778=ADVANCED_FACE('',(#183),#155,.F.);
#2779=ADVANCED_FACE('',(#184),#156,.F.);
#2780=ADVANCED_FACE('',(#185),#157,.F.);
#2781=ADVANCED_FACE('',(#186),#158,.F.);
#2782=ADVANCED_FACE('',(#187,#28),#2656,.T.);
#2783=ADVANCED_FACE('',(#188),#2657,.T.);
#2784=ADVANCED_FACE('',(#189,#29,#30,#31,#32,#33,#34,#35,#36,#37,#38,#39),
#2658,.T.);
#2785=ADVANCED_FACE('',(#190,#40),#2659,.F.);
#2786=ADVANCED_FACE('',(#191),#2660,.T.);
#2787=ADVANCED_FACE('',(#192,#41),#2661,.T.);
#2788=ADVANCED_FACE('',(#193),#2662,.T.);
#2789=ADVANCED_FACE('',(#194),#2663,.T.);
#2790=ADVANCED_FACE('',(#195,#42,#43,#44),#2664,.T.);
#2791=ADVANCED_FACE('',(#196),#2665,.T.);
#2792=ADVANCED_FACE('',(#197),#2666,.T.);
#2793=ADVANCED_FACE('',(#198,#45,#46,#47),#2667,.T.);
#2794=ADVANCED_FACE('',(#199),#2668,.F.);
#2795=ADVANCED_FACE('',(#200),#2669,.F.);
#2796=ADVANCED_FACE('',(#201),#2670,.F.);
#2797=ADVANCED_FACE('',(#202),#2671,.F.);
#2798=ADVANCED_FACE('',(#203),#159,.F.);
#2799=ADVANCED_FACE('',(#204),#160,.F.);
#2800=ADVANCED_FACE('',(#205),#161,.F.);
#2801=ADVANCED_FACE('',(#206),#162,.F.);
#2802=ADVANCED_FACE('',(#207),#163,.F.);
#2803=ADVANCED_FACE('',(#208),#164,.F.);
#2804=ADVANCED_FACE('',(#209),#2672,.T.);
#2805=ADVANCED_FACE('',(#210),#2673,.T.);
#2806=ADVANCED_FACE('',(#211),#2674,.T.);
#2807=ADVANCED_FACE('',(#212),#2675,.T.);
#2808=ADVANCED_FACE('',(#213,#48,#49,#50,#51,#52,#53,#54),#2676,.T.);
#2809=ADVANCED_FACE('',(#214),#2677,.F.);
#2810=ADVANCED_FACE('',(#215),#2678,.F.);
#2811=ADVANCED_FACE('',(#216),#2679,.F.);
#2812=ADVANCED_FACE('',(#217),#2680,.F.);
#2813=ADVANCED_FACE('',(#218),#2681,.F.);
#2814=ADVANCED_FACE('',(#219),#2682,.F.);
#2815=ADVANCED_FACE('',(#220),#2683,.F.);
#2816=ADVANCED_FACE('',(#221),#2684,.F.);
#2817=ADVANCED_FACE('',(#222),#2685,.F.);
#2818=ADVANCED_FACE('',(#223),#2686,.F.);
#2819=ADVANCED_FACE('',(#224),#2687,.F.);
#2820=ADVANCED_FACE('',(#225),#2688,.F.);
#2821=ADVANCED_FACE('',(#226),#2689,.F.);
#2822=ADVANCED_FACE('',(#227),#2690,.F.);
#2823=ADVANCED_FACE('',(#228),#2691,.F.);
#2824=ADVANCED_FACE('',(#229),#2692,.F.);
#2825=ADVANCED_FACE('',(#230),#2693,.F.);
#2826=ADVANCED_FACE('',(#231),#2694,.F.);
#2827=ADVANCED_FACE('',(#232),#2695,.F.);
#2828=ADVANCED_FACE('',(#233),#2696,.F.);
#2829=ADVANCED_FACE('',(#234),#2697,.F.);
#2830=ADVANCED_FACE('',(#235),#2698,.F.);
#2831=ADVANCED_FACE('',(#236),#2699,.F.);
#2832=ADVANCED_FACE('',(#237),#2700,.F.);
#2833=ADVANCED_FACE('',(#238),#2701,.F.);
#2834=ADVANCED_FACE('',(#239),#2702,.F.);
#2835=ADVANCED_FACE('',(#240),#2703,.F.);
#2836=ADVANCED_FACE('',(#241),#2704,.F.);
#2837=ADVANCED_FACE('',(#242),#2705,.F.);
#2838=ADVANCED_FACE('',(#243),#2706,.F.);
#2839=ADVANCED_FACE('',(#244),#2707,.F.);
#2840=ADVANCED_FACE('',(#245),#2708,.F.);
#2841=ADVANCED_FACE('',(#246),#2709,.F.);
#2842=ADVANCED_FACE('',(#247),#2710,.F.);
#2843=ADVANCED_FACE('',(#248),#2711,.F.);
#2844=ADVANCED_FACE('',(#249),#2712,.F.);
#2845=ADVANCED_FACE('',(#250),#2713,.F.);
#2846=ADVANCED_FACE('',(#251),#2714,.F.);
#2847=ADVANCED_FACE('',(#252),#2715,.F.);
#2848=ADVANCED_FACE('',(#253),#2716,.F.);
#2849=ADVANCED_FACE('',(#254),#2717,.F.);
#2850=ADVANCED_FACE('',(#255),#2718,.F.);
#2851=ADVANCED_FACE('',(#256),#2719,.F.);
#2852=ADVANCED_FACE('',(#257),#2720,.F.);
#2853=ADVANCED_FACE('',(#258,#55,#56,#57,#58,#59,#60,#61),#2721,.F.);
#2854=ADVANCED_FACE('',(#259),#2722,.T.);
#2855=ADVANCED_FACE('',(#260),#2723,.F.);
#2856=ADVANCED_FACE('',(#261),#2724,.T.);
#2857=ADVANCED_FACE('',(#262),#2725,.T.);
#2858=ADVANCED_FACE('',(#263),#2726,.F.);
#2859=ADVANCED_FACE('',(#264),#2727,.F.);
#2860=ADVANCED_FACE('',(#265),#2728,.F.);
#2861=ADVANCED_FACE('',(#266),#2729,.F.);
#2862=ADVANCED_FACE('',(#267),#2730,.F.);
#2863=ADVANCED_FACE('',(#268),#2731,.F.);
#2864=ADVANCED_FACE('',(#269),#2732,.F.);
#2865=ADVANCED_FACE('',(#270),#2733,.F.);
#2866=ADVANCED_FACE('',(#271),#165,.F.);
#2867=ADVANCED_FACE('',(#272),#166,.F.);
#2868=ADVANCED_FACE('',(#273),#167,.F.);
#2869=ADVANCED_FACE('',(#274),#168,.F.);
#2870=ADVANCED_FACE('',(#275),#169,.F.);
#2871=ADVANCED_FACE('',(#276),#170,.F.);
#2872=ADVANCED_FACE('',(#277,#62,#63,#64),#2734,.T.);
#2873=ADVANCED_FACE('',(#278),#2735,.T.);
#2874=ADVANCED_FACE('',(#279,#65,#66,#67),#2736,.T.);
#2875=ADVANCED_FACE('',(#280),#2737,.T.);
#2876=ADVANCED_FACE('',(#281),#2738,.T.);
#2877=ADVANCED_FACE('',(#282),#2739,.F.);
#2878=ADVANCED_FACE('',(#283),#2740,.F.);
#2879=ADVANCED_FACE('',(#284),#2741,.F.);
#2880=ADVANCED_FACE('',(#285),#2742,.F.);
#2881=ADVANCED_FACE('',(#286),#2743,.F.);
#2882=ADVANCED_FACE('',(#287),#2744,.F.);
#2883=ADVANCED_FACE('',(#288),#2745,.F.);
#2884=ADVANCED_FACE('',(#289),#2746,.F.);
#2885=ADVANCED_FACE('',(#290),#2747,.F.);
#2886=ADVANCED_FACE('',(#291),#2748,.F.);
#2887=ADVANCED_FACE('',(#292),#2749,.F.);
#2888=ADVANCED_FACE('',(#293),#2750,.F.);
#2889=ADVANCED_FACE('',(#294),#2751,.F.);
#2890=ADVANCED_FACE('',(#295),#2752,.F.);
#2891=ADVANCED_FACE('',(#296),#2753,.F.);
#2892=ADVANCED_FACE('',(#297),#2754,.F.);
#2893=ADVANCED_FACE('',(#298),#2755,.F.);
#2894=ADVANCED_FACE('',(#299),#2756,.F.);
#2895=ADVANCED_FACE('',(#300),#2757,.F.);
#2896=ADVANCED_FACE('',(#301),#2758,.F.);
#2897=ADVANCED_FACE('',(#302,#68,#69,#70,#71,#72,#73,#74),#2759,.T.);
#2898=ADVANCED_FACE('',(#303,#75,#76,#77,#78,#79,#80,#81),#2760,.T.);
#2899=ADVANCED_FACE('',(#304),#2761,.T.);
#2900=ADVANCED_FACE('',(#305),#2762,.T.);
#2901=ADVANCED_FACE('',(#306,#82,#83,#84,#85,#86,#87,#88),#2763,.T.);
#2902=ADVANCED_FACE('',(#307),#2764,.T.);
#2903=ADVANCED_FACE('',(#308,#89,#90,#91,#92,#93,#94,#95),#2765,.T.);
#2904=CLOSED_SHELL('',(#2766,#2767,#2768,#2769,#2770,#2771,#2772,#2773,
#2774,#2775,#2776,#2777,#2778,#2779,#2780,#2781,#2782,#2783,#2784,#2785,
#2786,#2787,#2788,#2789,#2790,#2791,#2792,#2793,#2794,#2795,#2796,#2797,
#2798,#2799,#2800,#2801,#2802,#2803,#2804,#2805,#2806,#2807,#2808));
#2905=CLOSED_SHELL('',(#2809,#2810,#2811,#2812,#2813,#2814,#2815,#2816,
#2817,#2818,#2819,#2820,#2821,#2822,#2823,#2824,#2825,#2826,#2827,#2828,
#2829,#2830,#2831,#2832,#2833,#2834,#2835,#2836,#2837,#2838,#2839,#2840,
#2841,#2842,#2843,#2844,#2845,#2846,#2847,#2848,#2849,#2850,#2851,#2852,
#2853,#2854,#2855,#2856,#2857,#2858,#2859,#2860,#2861,#2862,#2863,#2864,
#2865,#2866,#2867,#2868,#2869,#2870,#2871,#2872,#2873,#2874,#2875,#2876,
#2877,#2878,#2879,#2880,#2881,#2882,#2883,#2884,#2885,#2886,#2887,#2888,
#2889,#2890,#2891,#2892,#2893,#2894,#2895,#2896,#2897,#2898,#2899,#2900,
#2901,#2902,#2903));
#2906=DERIVED_UNIT_ELEMENT(#2908,1.);
#2907=DERIVED_UNIT_ELEMENT(#4629,-3.);
#2908=(
MASS_UNIT()
NAMED_UNIT(*)
SI_UNIT(.KILO.,.GRAM.)
);
#2909=DERIVED_UNIT((#2906,#2907));
#2910=MEASURE_REPRESENTATION_ITEM('density measure',
POSITIVE_RATIO_MEASURE(7850.),#2909);
#2911=PROPERTY_DEFINITION_REPRESENTATION(#2916,#2913);
#2912=PROPERTY_DEFINITION_REPRESENTATION(#2917,#2914);
#2913=REPRESENTATION('material name',(#2915),#4624);
#2914=REPRESENTATION('density',(#2910),#4624);
#2915=DESCRIPTIVE_REPRESENTATION_ITEM('Steel','Steel');
#2916=PROPERTY_DEFINITION('material property','material name',#4637);
#2917=PROPERTY_DEFINITION('material property','density of part',#4637);
#2918=AXIS2_PLACEMENT_3D('',#3828,#3107,#3108);
#2919=AXIS2_PLACEMENT_3D('',#3829,#3109,#3110);
#2920=AXIS2_PLACEMENT_3D('',#3838,#3115,#3116);
#2921=AXIS2_PLACEMENT_3D('',#3840,#3117,#3118);
#2922=AXIS2_PLACEMENT_3D('',#3843,#3120,#3121);
#2923=AXIS2_PLACEMENT_3D('',#3844,#3122,#3123);
#2924=AXIS2_PLACEMENT_3D('',#3850,#3127,#3128);
#2925=AXIS2_PLACEMENT_3D('',#3851,#3129,#3130);
#2926=AXIS2_PLACEMENT_3D('',#3852,#3131,#3132);
#2927=AXIS2_PLACEMENT_3D('',#3853,#3133,#3134);
#2928=AXIS2_PLACEMENT_3D('',#3855,#3135,#3136);
#2929=AXIS2_PLACEMENT_3D('',#3857,#3137,#3138);
#2930=AXIS2_PLACEMENT_3D('',#3859,#3139,#3140);
#2931=AXIS2_PLACEMENT_3D('',#3861,#3141,#3142);
#2932=AXIS2_PLACEMENT_3D('',#3863,#3143,#3144);
#2933=AXIS2_PLACEMENT_3D('',#3865,#3145,#3146);
#2934=AXIS2_PLACEMENT_3D('',#3867,#3147,#3148);
#2935=AXIS2_PLACEMENT_3D('',#3869,#3149,#3150);
#2936=AXIS2_PLACEMENT_3D('',#3871,#3151,#3152);
#2937=AXIS2_PLACEMENT_3D('',#3873,#3153,#3154);
#2938=AXIS2_PLACEMENT_3D('',#3875,#3155,#3156);
#2939=AXIS2_PLACEMENT_3D('',#3876,#3157,#3158);
#2940=AXIS2_PLACEMENT_3D('',#3878,#3159,#3160);
#2941=AXIS2_PLACEMENT_3D('',#3880,#3162,#3163);
#2942=AXIS2_PLACEMENT_3D('',#3882,#3164,#3165);
#2943=AXIS2_PLACEMENT_3D('',#3884,#3167,#3168);
#2944=AXIS2_PLACEMENT_3D('',#3886,#3169,#3170);
#2945=AXIS2_PLACEMENT_3D('',#3888,#3172,#3173);
#2946=AXIS2_PLACEMENT_3D('',#3890,#3174,#3175);
#2947=AXIS2_PLACEMENT_3D('',#3892,#3177,#3178);
#2948=AXIS2_PLACEMENT_3D('',#3894,#3179,#3180);
#2949=AXIS2_PLACEMENT_3D('',#3896,#3182,#3183);
#2950=AXIS2_PLACEMENT_3D('',#3898,#3184,#3185);
#2951=AXIS2_PLACEMENT_3D('',#3900,#3187,#3188);
#2952=AXIS2_PLACEMENT_3D('',#3902,#3189,#3190);
#2953=AXIS2_PLACEMENT_3D('',#3904,#3192,#3193);
#2954=AXIS2_PLACEMENT_3D('',#3906,#3194,#3195);
#2955=AXIS2_PLACEMENT_3D('',#3908,#3197,#3198);
#2956=AXIS2_PLACEMENT_3D('',#3910,#3199,#3200);
#2957=AXIS2_PLACEMENT_3D('',#3912,#3202,#3203);
#2958=AXIS2_PLACEMENT_3D('',#3914,#3204,#3205);
#2959=AXIS2_PLACEMENT_3D('',#3916,#3207,#3208);
#2960=AXIS2_PLACEMENT_3D('',#3918,#3209,#3210);
#2961=AXIS2_PLACEMENT_3D('',#3920,#3212,#3213);
#2962=AXIS2_PLACEMENT_3D('',#3937,#3222,#3223);
#2963=AXIS2_PLACEMENT_3D('',#3943,#3227,#3228);
#2964=AXIS2_PLACEMENT_3D('',#3947,#3231,#3232);
#2965=AXIS2_PLACEMENT_3D('',#3976,#3247,#3248);
#2966=AXIS2_PLACEMENT_3D('',#3982,#3252,#3253);
#2967=AXIS2_PLACEMENT_3D('',#3986,#3256,#3257);
#2968=AXIS2_PLACEMENT_3D('',#3990,#3260,#3261);
#2969=AXIS2_PLACEMENT_3D('',#3994,#3264,#3265);
#2970=AXIS2_PLACEMENT_3D('',#3999,#3268,#3269);
#2971=AXIS2_PLACEMENT_3D('',#4001,#3270,#3271);
#2972=AXIS2_PLACEMENT_3D('',#4003,#3272,#3273);
#2973=AXIS2_PLACEMENT_3D('',#4004,#3274,#3275);
#2974=AXIS2_PLACEMENT_3D('',#4008,#3278,#3279);
#2975=AXIS2_PLACEMENT_3D('',#4014,#3283,#3284);
#2976=AXIS2_PLACEMENT_3D('',#4017,#3286,#3287);
#2977=AXIS2_PLACEMENT_3D('',#4019,#3288,#3289);
#2978=AXIS2_PLACEMENT_3D('',#4021,#3290,#3291);
#2979=AXIS2_PLACEMENT_3D('',#4022,#3292,#3293);
#2980=AXIS2_PLACEMENT_3D('',#4025,#3296,#3297);
#2981=AXIS2_PLACEMENT_3D('',#4027,#3299,#3300);
#2982=AXIS2_PLACEMENT_3D('',#4029,#3302,#3303);
#2983=AXIS2_PLACEMENT_3D('',#4030,#3304,#3305);
#2984=AXIS2_PLACEMENT_3D('',#4032,#3306,#3307);
#2985=AXIS2_PLACEMENT_3D('',#4034,#3309,#3310);
#2986=AXIS2_PLACEMENT_3D('',#4036,#3311,#3312);
#2987=AXIS2_PLACEMENT_3D('',#4038,#3314,#3315);
#2988=AXIS2_PLACEMENT_3D('',#4040,#3316,#3317);
#2989=AXIS2_PLACEMENT_3D('',#4042,#3319,#3320);
#2990=AXIS2_PLACEMENT_3D('',#4044,#3321,#3322);
#2991=AXIS2_PLACEMENT_3D('',#4046,#3324,#3325);
#2992=AXIS2_PLACEMENT_3D('',#4048,#3326,#3327);
#2993=AXIS2_PLACEMENT_3D('',#4050,#3329,#3330);
#2994=AXIS2_PLACEMENT_3D('',#4052,#3331,#3332);
#2995=AXIS2_PLACEMENT_3D('',#4054,#3334,#3335);
#2996=AXIS2_PLACEMENT_3D('',#4058,#3338,#3339);
#2997=AXIS2_PLACEMENT_3D('',#4060,#3341,#3342);
#2998=AXIS2_PLACEMENT_3D('',#4064,#3345,#3346);
#2999=AXIS2_PLACEMENT_3D('',#4066,#3348,#3349);
#3000=AXIS2_PLACEMENT_3D('',#4067,#3350,#3351);
#3001=AXIS2_PLACEMENT_3D('',#4076,#3356,#3357);
#3002=AXIS2_PLACEMENT_3D('',#4082,#3361,#3362);
#3003=AXIS2_PLACEMENT_3D('',#4088,#3366,#3367);
#3004=AXIS2_PLACEMENT_3D('',#4091,#3370,#3371);
#3005=AXIS2_PLACEMENT_3D('',#4100,#3376,#3377);
#3006=AXIS2_PLACEMENT_3D('',#4106,#3381,#3382);
#3007=AXIS2_PLACEMENT_3D('',#4112,#3386,#3387);
#3008=AXIS2_PLACEMENT_3D('',#4115,#3390,#3391);
#3009=AXIS2_PLACEMENT_3D('',#4124,#3396,#3397);
#3010=AXIS2_PLACEMENT_3D('',#4130,#3401,#3402);
#3011=AXIS2_PLACEMENT_3D('',#4136,#3406,#3407);
#3012=AXIS2_PLACEMENT_3D('',#4139,#3410,#3411);
#3013=AXIS2_PLACEMENT_3D('',#4148,#3416,#3417);
#3014=AXIS2_PLACEMENT_3D('',#4154,#3421,#3422);
#3015=AXIS2_PLACEMENT_3D('',#4160,#3426,#3427);
#3016=AXIS2_PLACEMENT_3D('',#4163,#3430,#3431);
#3017=AXIS2_PLACEMENT_3D('',#4172,#3436,#3437);
#3018=AXIS2_PLACEMENT_3D('',#4178,#3441,#3442);
#3019=AXIS2_PLACEMENT_3D('',#4184,#3446,#3447);
#3020=AXIS2_PLACEMENT_3D('',#4187,#3450,#3451);
#3021=AXIS2_PLACEMENT_3D('',#4196,#3456,#3457);
#3022=AXIS2_PLACEMENT_3D('',#4202,#3461,#3462);
#3023=AXIS2_PLACEMENT_3D('',#4208,#3466,#3467);
#3024=AXIS2_PLACEMENT_3D('',#4214,#3471,#3472);
#3025=AXIS2_PLACEMENT_3D('',#4220,#3476,#3477);
#3026=AXIS2_PLACEMENT_3D('',#4226,#3481,#3482);
#3027=AXIS2_PLACEMENT_3D('',#4232,#3486,#3487);
#3028=AXIS2_PLACEMENT_3D('',#4238,#3491,#3492);
#3029=AXIS2_PLACEMENT_3D('',#4244,#3496,#3497);
#3030=AXIS2_PLACEMENT_3D('',#4250,#3501,#3502);
#3031=AXIS2_PLACEMENT_3D('',#4256,#3506,#3507);
#3032=AXIS2_PLACEMENT_3D('',#4262,#3511,#3512);
#3033=AXIS2_PLACEMENT_3D('',#4268,#3516,#3517);
#3034=AXIS2_PLACEMENT_3D('',#4274,#3521,#3522);
#3035=AXIS2_PLACEMENT_3D('',#4280,#3526,#3527);
#3036=AXIS2_PLACEMENT_3D('',#4286,#3531,#3532);
#3037=AXIS2_PLACEMENT_3D('',#4292,#3536,#3537);
#3038=AXIS2_PLACEMENT_3D('',#4298,#3541,#3542);
#3039=AXIS2_PLACEMENT_3D('',#4304,#3546,#3547);
#3040=AXIS2_PLACEMENT_3D('',#4307,#3550,#3551);
#3041=AXIS2_PLACEMENT_3D('',#4316,#3556,#3557);
#3042=AXIS2_PLACEMENT_3D('',#4322,#3561,#3562);
#3043=AXIS2_PLACEMENT_3D('',#4328,#3566,#3567);
#3044=AXIS2_PLACEMENT_3D('',#4331,#3570,#3571);
#3045=AXIS2_PLACEMENT_3D('',#4349,#3580,#3581);
#3046=AXIS2_PLACEMENT_3D('',#4351,#3582,#3583);
#3047=AXIS2_PLACEMENT_3D('',#4353,#3584,#3585);
#3048=AXIS2_PLACEMENT_3D('',#4355,#3586,#3587);
#3049=AXIS2_PLACEMENT_3D('',#4357,#3588,#3589);
#3050=AXIS2_PLACEMENT_3D('',#4359,#3590,#3591);
#3051=AXIS2_PLACEMENT_3D('',#4360,#3592,#3593);
#3052=AXIS2_PLACEMENT_3D('',#4366,#3597,#3598);
#3053=AXIS2_PLACEMENT_3D('',#4380,#3606,#3607);
#3054=AXIS2_PLACEMENT_3D('',#4388,#3612,#3613);
#3055=AXIS2_PLACEMENT_3D('',#4392,#3616,#3617);
#3056=AXIS2_PLACEMENT_3D('',#4401,#3622,#3623);
#3057=AXIS2_PLACEMENT_3D('',#4407,#3627,#3628);
#3058=AXIS2_PLACEMENT_3D('',#4413,#3632,#3633);
#3059=AXIS2_PLACEMENT_3D('',#4416,#3636,#3637);
#3060=AXIS2_PLACEMENT_3D('',#4425,#3642,#3643);
#3061=AXIS2_PLACEMENT_3D('',#4431,#3647,#3648);
#3062=AXIS2_PLACEMENT_3D('',#4437,#3652,#3653);
#3063=AXIS2_PLACEMENT_3D('',#4440,#3656,#3657);
#3064=AXIS2_PLACEMENT_3D('',#4442,#3658,#3659);
#3065=AXIS2_PLACEMENT_3D('',#4444,#3661,#3662);
#3066=AXIS2_PLACEMENT_3D('',#4446,#3663,#3664);
#3067=AXIS2_PLACEMENT_3D('',#4448,#3666,#3667);
#3068=AXIS2_PLACEMENT_3D('',#4450,#3668,#3669);
#3069=AXIS2_PLACEMENT_3D('',#4452,#3671,#3672);
#3070=AXIS2_PLACEMENT_3D('',#4454,#3673,#3674);
#3071=AXIS2_PLACEMENT_3D('',#4456,#3676,#3677);
#3072=AXIS2_PLACEMENT_3D('',#4458,#3678,#3679);
#3073=AXIS2_PLACEMENT_3D('',#4460,#3681,#3682);
#3074=AXIS2_PLACEMENT_3D('',#4462,#3683,#3684);
#3075=AXIS2_PLACEMENT_3D('',#4464,#3686,#3687);
#3076=AXIS2_PLACEMENT_3D('',#4468,#3690,#3691);
#3077=AXIS2_PLACEMENT_3D('',#4472,#3694,#3695);
#3078=AXIS2_PLACEMENT_3D('',#4478,#3699,#3700);
#3079=AXIS2_PLACEMENT_3D('',#4480,#3702,#3703);
#3080=AXIS2_PLACEMENT_3D('',#4484,#3706,#3707);
#3081=AXIS2_PLACEMENT_3D('',#4493,#3712,#3713);
#3082=AXIS2_PLACEMENT_3D('',#4499,#3717,#3718);
#3083=AXIS2_PLACEMENT_3D('',#4505,#3722,#3723);
#3084=AXIS2_PLACEMENT_3D('',#4508,#3726,#3727);
#3085=AXIS2_PLACEMENT_3D('',#4517,#3732,#3733);
#3086=AXIS2_PLACEMENT_3D('',#4523,#3737,#3738);
#3087=AXIS2_PLACEMENT_3D('',#4529,#3742,#3743);
#3088=AXIS2_PLACEMENT_3D('',#4532,#3746,#3747);
#3089=AXIS2_PLACEMENT_3D('',#4541,#3752,#3753);
#3090=AXIS2_PLACEMENT_3D('',#4547,#3757,#3758);
#3091=AXIS2_PLACEMENT_3D('',#4553,#3762,#3763);
#3092=AXIS2_PLACEMENT_3D('',#4556,#3766,#3767);
#3093=AXIS2_PLACEMENT_3D('',#4565,#3772,#3773);
#3094=AXIS2_PLACEMENT_3D('',#4571,#3777,#3778);
#3095=AXIS2_PLACEMENT_3D('',#4577,#3782,#3783);
#3096=AXIS2_PLACEMENT_3D('',#4580,#3786,#3787);
#3097=AXIS2_PLACEMENT_3D('',#4589,#3792,#3793);
#3098=AXIS2_PLACEMENT_3D('',#4595,#3797,#3798);
#3099=AXIS2_PLACEMENT_3D('',#4601,#3802,#3803);
#3100=AXIS2_PLACEMENT_3D('',#4604,#3806,#3807);
#3101=AXIS2_PLACEMENT_3D('',#4608,#3810,#3811);
#3102=AXIS2_PLACEMENT_3D('',#4610,#3813,#3814);
#3103=AXIS2_PLACEMENT_3D('',#4611,#3815,#3816);
#3104=AXIS2_PLACEMENT_3D('',#4617,#3820,#3821);
#3105=AXIS2_PLACEMENT_3D('',#4620,#3824,#3825);
#3106=AXIS2_PLACEMENT_3D('',#4621,#3826,#3827);
#3107=DIRECTION('axis',(0.,0.,1.));
#3108=DIRECTION('refdir',(1.,0.,0.));
#3109=DIRECTION('center_axis',(0.,-1.,0.));
#3110=DIRECTION('ref_axis',(1.,0.,0.));
#3111=DIRECTION('',(1.,0.,0.));
#3112=DIRECTION('',(0.,0.,1.));
#3113=DIRECTION('',(1.,0.,0.));
#3114=DIRECTION('',(0.,0.,1.));
#3115=DIRECTION('center_axis',(0.,0.,1.));
#3116=DIRECTION('ref_axis',(1.16558847729675E-15,-1.,0.));
#3117=DIRECTION('center_axis',(0.,0.,1.));
#3118=DIRECTION('ref_axis',(1.16558847729675E-15,-1.,0.));
#3119=DIRECTION('',(0.,0.,1.));
#3120=DIRECTION('center_axis',(0.,0.,1.));
#3121=DIRECTION('ref_axis',(1.16558847729675E-15,-1.,0.));
#3122=DIRECTION('center_axis',(0.,1.,0.));
#3123=DIRECTION('ref_axis',(-1.,0.,0.));
#3124=DIRECTION('',(-1.,0.,0.));
#3125=DIRECTION('',(0.,0.,1.));
#3126=DIRECTION('',(-1.,0.,0.));
#3127=DIRECTION('center_axis',(0.,0.,1.));
#3128=DIRECTION('ref_axis',(0.,1.,0.));
#3129=DIRECTION('center_axis',(0.,0.,1.));
#3130=DIRECTION('ref_axis',(0.,1.,0.));
#3131=DIRECTION('center_axis',(0.,0.,1.));
#3132=DIRECTION('ref_axis',(0.,1.,0.));
#3133=DIRECTION('center_axis',(0.,0.,-1.));
#3134=DIRECTION('ref_axis',(1.,0.,0.));
#3135=DIRECTION('center_axis',(0.,0.,-1.));
#3136=DIRECTION('ref_axis',(-1.,0.,0.));
#3137=DIRECTION('center_axis',(0.,0.,-1.));
#3138=DIRECTION('ref_axis',(-1.,0.,0.));
#3139=DIRECTION('center_axis',(0.,0.,-1.));
#3140=DIRECTION('ref_axis',(-1.,0.,0.));
#3141=DIRECTION('center_axis',(0.,0.,-1.));
#3142=DIRECTION('ref_axis',(-1.,0.,0.));
#3143=DIRECTION('center_axis',(0.,0.,-1.));
#3144=DIRECTION('ref_axis',(-1.,0.,0.));
#3145=DIRECTION('center_axis',(0.,0.,-1.));
#3146=DIRECTION('ref_axis',(-1.,0.,0.));
#3147=DIRECTION('center_axis',(0.,0.,-1.));
#3148=DIRECTION('ref_axis',(-1.,0.,0.));
#3149=DIRECTION('center_axis',(0.,0.,-1.));
#3150=DIRECTION('ref_axis',(-1.,0.,0.));
#3151=DIRECTION('center_axis',(0.,0.,-1.));
#3152=DIRECTION('ref_axis',(-1.,0.,0.));
#3153=DIRECTION('center_axis',(0.,0.,-1.));
#3154=DIRECTION('ref_axis',(-1.,0.,0.));
#3155=DIRECTION('center_axis',(0.,0.,-1.));
#3156=DIRECTION('ref_axis',(-1.,0.,0.));
#3157=DIRECTION('center_axis',(0.,0.,-1.));
#3158=DIRECTION('ref_axis',(-1.,0.,0.));
#3159=DIRECTION('center_axis',(0.,0.,-1.));
#3160=DIRECTION('ref_axis',(-1.,0.,0.));
#3161=DIRECTION('',(0.,0.,-1.));
#3162=DIRECTION('center_axis',(0.,0.,-1.));
#3163=DIRECTION('ref_axis',(-1.,0.,0.));
#3164=DIRECTION('center_axis',(0.,0.,-1.));
#3165=DIRECTION('ref_axis',(-1.,0.,0.));
#3166=DIRECTION('',(0.,0.,-1.));
#3167=DIRECTION('center_axis',(0.,0.,-1.));
#3168=DIRECTION('ref_axis',(-1.,0.,0.));
#3169=DIRECTION('center_axis',(0.,0.,-1.));
#3170=DIRECTION('ref_axis',(-1.,0.,0.));
#3171=DIRECTION('',(0.,0.,-1.));
#3172=DIRECTION('center_axis',(0.,0.,-1.));
#3173=DIRECTION('ref_axis',(-1.,0.,0.));
#3174=DIRECTION('center_axis',(0.,0.,-1.));
#3175=DIRECTION('ref_axis',(-1.,0.,0.));
#3176=DIRECTION('',(0.,0.,-1.));
#3177=DIRECTION('center_axis',(0.,0.,-1.));
#3178=DIRECTION('ref_axis',(-1.,0.,0.));
#3179=DIRECTION('center_axis',(0.,0.,-1.));
#3180=DIRECTION('ref_axis',(-1.,0.,0.));
#3181=DIRECTION('',(0.,0.,-1.));
#3182=DIRECTION('center_axis',(0.,0.,-1.));
#3183=DIRECTION('ref_axis',(-1.,0.,0.));
#3184=DIRECTION('center_axis',(0.,0.,-1.));
#3185=DIRECTION('ref_axis',(-1.,0.,0.));
#3186=DIRECTION('',(0.,0.,-1.));
#3187=DIRECTION('center_axis',(0.,0.,-1.));
#3188=DIRECTION('ref_axis',(-1.,0.,0.));
#3189=DIRECTION('center_axis',(0.,0.,-1.));
#3190=DIRECTION('ref_axis',(-1.,0.,0.));
#3191=DIRECTION('',(0.,0.,-1.));
#3192=DIRECTION('center_axis',(0.,0.,-1.));
#3193=DIRECTION('ref_axis',(-1.,0.,0.));
#3194=DIRECTION('center_axis',(0.,0.,-1.));
#3195=DIRECTION('ref_axis',(-1.,0.,0.));
#3196=DIRECTION('',(0.,0.,-1.));
#3197=DIRECTION('center_axis',(0.,0.,-1.));
#3198=DIRECTION('ref_axis',(-1.,0.,0.));
#3199=DIRECTION('center_axis',(0.,0.,-1.));
#3200=DIRECTION('ref_axis',(-1.,0.,0.));
#3201=DIRECTION('',(0.,0.,-1.));
#3202=DIRECTION('center_axis',(0.,0.,-1.));
#3203=DIRECTION('ref_axis',(-1.,0.,0.));
#3204=DIRECTION('center_axis',(0.,0.,-1.));
#3205=DIRECTION('ref_axis',(-1.,0.,0.));
#3206=DIRECTION('',(0.,0.,-1.));
#3207=DIRECTION('center_axis',(0.,0.,-1.));
#3208=DIRECTION('ref_axis',(-1.,0.,0.));
#3209=DIRECTION('center_axis',(0.,0.,-1.));
#3210=DIRECTION('ref_axis',(-1.,0.,0.));
#3211=DIRECTION('',(0.,0.,-1.));
#3212=DIRECTION('center_axis',(1.,0.,0.));
#3213=DIRECTION('ref_axis',(0.,1.,0.));
#3214=DIRECTION('',(0.,1.,0.));
#3215=DIRECTION('',(0.,0.,1.));
#3216=DIRECTION('',(0.,-1.,0.));
#3217=DIRECTION('',(0.,0.,-1.));
#3218=DIRECTION('',(0.,-1.,0.));
#3219=DIRECTION('',(0.,0.,1.));
#3220=DIRECTION('',(0.,1.,0.));
#3221=DIRECTION('',(0.,0.,-1.));
#3222=DIRECTION('center_axis',(0.,-1.,0.));
#3223=DIRECTION('ref_axis',(0.,0.,-1.));
#3224=DIRECTION('',(1.,0.,0.));
#3225=DIRECTION('',(1.,0.,0.));
#3226=DIRECTION('',(0.,0.,1.));
#3227=DIRECTION('center_axis',(0.,0.,1.));
#3228=DIRECTION('ref_axis',(0.,-1.,0.));
#3229=DIRECTION('',(0.,1.,0.));
#3230=DIRECTION('',(1.,0.,0.));
#3231=DIRECTION('center_axis',(1.,0.,0.));
#3232=DIRECTION('ref_axis',(0.,1.,0.));
#3233=DIRECTION('',(0.,-1.,0.));
#3234=DIRECTION('',(0.,0.,1.));
#3235=DIRECTION('',(0.,1.,0.));
#3236=DIRECTION('',(0.,0.,-1.));
#3237=DIRECTION('',(0.,-0.707106781186546,-0.707106781186549));
#3238=DIRECTION('',(0.,-1.,0.));
#3239=DIRECTION('',(0.,0.707106781186552,-0.707106781186543));
#3240=DIRECTION('',(0.,0.,1.));
#3241=DIRECTION('',(0.,-1.,0.));
#3242=DIRECTION('',(0.,0.,-1.));
#3243=DIRECTION('',(0.,1.,0.));
#3244=DIRECTION('',(0.,0.,1.));
#3245=DIRECTION('',(0.,-1.,0.));
#3246=DIRECTION('',(0.,0.,-1.));
#3247=DIRECTION('center_axis',(0.,0.707106781186549,-0.707106781186546));
#3248=DIRECTION('ref_axis',(0.,0.707106781186546,0.707106781186549));
#3249=DIRECTION('',(1.,0.,0.));
#3250=DIRECTION('',(0.,0.707106781186546,0.707106781186549));
#3251=DIRECTION('',(1.,0.,0.));
#3252=DIRECTION('center_axis',(0.,0.,-1.));
#3253=DIRECTION('ref_axis',(0.,1.,0.));
#3254=DIRECTION('',(0.,1.,0.));
#3255=DIRECTION('',(1.,0.,0.));
#3256=DIRECTION('center_axis',(0.,-0.707106781186543,-0.707106781186552));
#3257=DIRECTION('ref_axis',(0.,0.707106781186552,-0.707106781186543));
#3258=DIRECTION('',(0.,0.707106781186552,-0.707106781186543));
#3259=DIRECTION('',(1.,0.,0.));
#3260=DIRECTION('center_axis',(0.,-1.,0.));
#3261=DIRECTION('ref_axis',(0.,0.,-1.));
#3262=DIRECTION('',(-1.,0.,0.));
#3263=DIRECTION('',(0.,0.,-1.));
#3264=DIRECTION('center_axis',(0.,0.,-1.));
#3265=DIRECTION('ref_axis',(1.,0.,0.));
#3266=DIRECTION('',(0.,-1.,0.));
#3267=DIRECTION('',(1.,0.,0.));
#3268=DIRECTION('center_axis',(0.,0.,1.));
#3269=DIRECTION('ref_axis',(-1.,0.,0.));
#3270=DIRECTION('center_axis',(0.,0.,1.));
#3271=DIRECTION('ref_axis',(-1.,0.,0.));
#3272=DIRECTION('center_axis',(0.,0.,1.));
#3273=DIRECTION('ref_axis',(-1.,0.,0.));
#3274=DIRECTION('center_axis',(0.,1.,0.));
#3275=DIRECTION('ref_axis',(0.,0.,1.));
#3276=DIRECTION('',(1.,0.,0.));
#3277=DIRECTION('',(0.,0.,1.));
#3278=DIRECTION('center_axis',(0.,1.,0.));
#3279=DIRECTION('ref_axis',(0.,0.,1.));
#3280=DIRECTION('',(-1.,0.,0.));
#3281=DIRECTION('',(0.,0.,-1.));
#3282=DIRECTION('',(-1.,0.,0.));
#3283=DIRECTION('center_axis',(0.,0.,-1.));
#3284=DIRECTION('ref_axis',(-1.,0.,0.));
#3285=DIRECTION('',(0.,1.,0.));
#3286=DIRECTION('center_axis',(0.,0.,1.));
#3287=DIRECTION('ref_axis',(-1.,0.,0.));
#3288=DIRECTION('center_axis',(0.,0.,1.));
#3289=DIRECTION('ref_axis',(-1.,0.,0.));
#3290=DIRECTION('center_axis',(0.,0.,1.));
#3291=DIRECTION('ref_axis',(-1.,0.,0.));
#3292=DIRECTION('center_axis',(0.,-1.,0.));
#3293=DIRECTION('ref_axis',(0.,0.,-1.));
#3294=DIRECTION('',(1.,0.,0.));
#3295=DIRECTION('',(1.,0.,0.));
#3296=DIRECTION('center_axis',(0.,0.,-1.));
#3297=DIRECTION('ref_axis',(0.,1.,0.));
#3298=DIRECTION('',(1.,0.,0.));
#3299=DIRECTION('center_axis',(0.,1.,0.));
#3300=DIRECTION('ref_axis',(0.,0.,1.));
#3301=DIRECTION('',(1.,0.,0.));
#3302=DIRECTION('center_axis',(0.,0.,1.));
#3303=DIRECTION('ref_axis',(0.,-1.,0.));
#3304=DIRECTION('center_axis',(0.,0.,-1.));
#3305=DIRECTION('ref_axis',(-1.,0.,0.));
#3306=DIRECTION('center_axis',(0.,0.,-1.));
#3307=DIRECTION('ref_axis',(-1.,0.,0.));
#3308=DIRECTION('',(0.,0.,-1.));
#3309=DIRECTION('center_axis',(0.,0.,-1.));
#3310=DIRECTION('ref_axis',(-1.,0.,0.));
#3311=DIRECTION('center_axis',(0.,0.,-1.));
#3312=DIRECTION('ref_axis',(-1.,0.,0.));
#3313=DIRECTION('',(0.,0.,-1.));
#3314=DIRECTION('center_axis',(0.,0.,-1.));
#3315=DIRECTION('ref_axis',(-1.,0.,0.));
#3316=DIRECTION('center_axis',(0.,0.,-1.));
#3317=DIRECTION('ref_axis',(-1.,0.,0.));
#3318=DIRECTION('',(0.,0.,-1.));
#3319=DIRECTION('center_axis',(0.,0.,-1.));
#3320=DIRECTION('ref_axis',(-1.,0.,0.));
#3321=DIRECTION('center_axis',(0.,0.,-1.));
#3322=DIRECTION('ref_axis',(-1.,0.,0.));
#3323=DIRECTION('',(0.,0.,-1.));
#3324=DIRECTION('center_axis',(0.,0.,-1.));
#3325=DIRECTION('ref_axis',(-1.,0.,0.));
#3326=DIRECTION('center_axis',(0.,0.,-1.));
#3327=DIRECTION('ref_axis',(-1.,0.,0.));
#3328=DIRECTION('',(0.,0.,-1.));
#3329=DIRECTION('center_axis',(0.,0.,-1.));
#3330=DIRECTION('ref_axis',(-1.,0.,0.));
#3331=DIRECTION('center_axis',(0.,0.,-1.));
#3332=DIRECTION('ref_axis',(-1.,0.,0.));
#3333=DIRECTION('',(0.,0.,-1.));
#3334=DIRECTION('center_axis',(-1.,0.,0.));
#3335=DIRECTION('ref_axis',(0.,-1.,0.));
#3336=DIRECTION('',(0.,-1.,0.));
#3337=DIRECTION('',(0.,0.,-1.));
#3338=DIRECTION('center_axis',(0.,1.,0.));
#3339=DIRECTION('ref_axis',(0.,0.,1.));
#3340=DIRECTION('',(-1.,0.,0.));
#3341=DIRECTION('center_axis',(0.,-1.,0.));
#3342=DIRECTION('ref_axis',(0.,0.,-1.));
#3343=DIRECTION('',(1.,0.,0.));
#3344=DIRECTION('',(0.,0.,1.));
#3345=DIRECTION('center_axis',(1.,0.,0.));
#3346=DIRECTION('ref_axis',(0.,0.,-1.));
#3347=DIRECTION('',(0.,1.,0.));
#3348=DIRECTION('center_axis',(0.,0.,1.));
#3349=DIRECTION('ref_axis',(1.,0.,0.));
#3350=DIRECTION('center_axis',(-1.,0.,0.));
#3351=DIRECTION('ref_axis',(0.,0.866025403784439,0.5));
#3352=DIRECTION('',(0.,-0.866025403784439,-0.5));
#3353=DIRECTION('',(0.,0.499999999999999,-0.866025403784439));
#3354=DIRECTION('',(0.,0.866025403784439,0.5));
#3355=DIRECTION('',(0.,0.499999999999999,-0.866025403784439));
#3356=DIRECTION('center_axis',(0.,-0.866025403784439,-0.499999999999999));
#3357=DIRECTION('ref_axis',(-1.,0.,0.));
#3358=DIRECTION('',(1.,0.,0.));
#3359=DIRECTION('',(-1.,0.,0.));
#3360=DIRECTION('',(0.,0.499999999999999,-0.866025403784439));
#3361=DIRECTION('center_axis',(1.,0.,0.));
#3362=DIRECTION('ref_axis',(0.,-0.866025403784439,-0.5));
#3363=DIRECTION('',(0.,0.866025403784439,0.5));
#3364=DIRECTION('',(0.,-0.866025403784439,-0.5));
#3365=DIRECTION('',(0.,0.499999999999999,-0.866025403784439));
#3366=DIRECTION('center_axis',(0.,0.866025403784439,0.499999999999999));
#3367=DIRECTION('ref_axis',(1.,0.,0.));
#3368=DIRECTION('',(-1.,0.,0.));
#3369=DIRECTION('',(1.,0.,0.));
#3370=DIRECTION('center_axis',(-1.,0.,0.));
#3371=DIRECTION('ref_axis',(0.,0.866025403784439,0.5));
#3372=DIRECTION('',(0.,-0.866025403784439,-0.5));
#3373=DIRECTION('',(0.,0.499999999999999,-0.866025403784439));
#3374=DIRECTION('',(0.,0.866025403784439,0.5));
#3375=DIRECTION('',(0.,0.499999999999999,-0.866025403784439));
#3376=DIRECTION('center_axis',(0.,-0.866025403784439,-0.499999999999999));
#3377=DIRECTION('ref_axis',(-1.,0.,0.));
#3378=DIRECTION('',(1.,0.,0.));
#3379=DIRECTION('',(-1.,0.,0.));
#3380=DIRECTION('',(0.,0.499999999999999,-0.866025403784439));
#3381=DIRECTION('center_axis',(1.,0.,0.));
#3382=DIRECTION('ref_axis',(0.,-0.866025403784439,-0.5));
#3383=DIRECTION('',(0.,0.866025403784439,0.5));
#3384=DIRECTION('',(0.,-0.866025403784439,-0.5));
#3385=DIRECTION('',(0.,0.499999999999999,-0.866025403784439));
#3386=DIRECTION('center_axis',(0.,0.866025403784439,0.499999999999999));
#3387=DIRECTION('ref_axis',(1.,0.,0.));
#3388=DIRECTION('',(-1.,0.,0.));
#3389=DIRECTION('',(1.,0.,0.));
#3390=DIRECTION('center_axis',(0.,1.,0.));
#3391=DIRECTION('ref_axis',(1.,0.,0.));
#3392=DIRECTION('',(-1.,0.,0.));
#3393=DIRECTION('',(0.,0.,-1.));
#3394=DIRECTION('',(1.,0.,0.));
#3395=DIRECTION('',(0.,0.,-1.));
#3396=DIRECTION('center_axis',(-1.,0.,0.));
#3397=DIRECTION('ref_axis',(0.,1.,0.));
#3398=DIRECTION('',(0.,-1.,1.14306730290046E-16));
#3399=DIRECTION('',(0.,1.,0.));
#3400=DIRECTION('',(0.,0.,-1.));
#3401=DIRECTION('center_axis',(0.,-1.,0.));
#3402=DIRECTION('ref_axis',(-1.,0.,0.));
#3403=DIRECTION('',(1.,0.,0.));
#3404=DIRECTION('',(-1.,0.,0.));
#3405=DIRECTION('',(0.,0.,-1.));
#3406=DIRECTION('center_axis',(1.,0.,0.));
#3407=DIRECTION('ref_axis',(0.,-1.,0.));
#3408=DIRECTION('',(0.,1.,-1.14306730290046E-16));
#3409=DIRECTION('',(0.,-1.,0.));
#3410=DIRECTION('center_axis',(-1.,0.,0.));
#3411=DIRECTION('ref_axis',(0.,1.,0.));
#3412=DIRECTION('',(0.,-1.,1.14306730290046E-16));
#3413=DIRECTION('',(0.,0.,-1.));
#3414=DIRECTION('',(0.,1.,0.));
#3415=DIRECTION('',(0.,0.,-1.));
#3416=DIRECTION('center_axis',(0.,-1.,0.));
#3417=DIRECTION('ref_axis',(-1.,0.,0.));
#3418=DIRECTION('',(1.,0.,0.));
#3419=DIRECTION('',(-1.,0.,0.));
#3420=DIRECTION('',(0.,0.,-1.));
#3421=DIRECTION('center_axis',(1.,0.,0.));
#3422=DIRECTION('ref_axis',(0.,-1.,0.));
#3423=DIRECTION('',(0.,1.,-1.14306730290046E-16));
#3424=DIRECTION('',(0.,-1.,0.));
#3425=DIRECTION('',(0.,0.,-1.));
#3426=DIRECTION('center_axis',(0.,1.,0.));
#3427=DIRECTION('ref_axis',(1.,0.,0.));
#3428=DIRECTION('',(-1.,0.,0.));
#3429=DIRECTION('',(1.,0.,0.));
#3430=DIRECTION('center_axis',(-1.,0.,0.));
#3431=DIRECTION('ref_axis',(0.,1.,0.));
#3432=DIRECTION('',(0.,-1.,1.14306730290046E-16));
#3433=DIRECTION('',(0.,0.,-1.));
#3434=DIRECTION('',(0.,1.,0.));
#3435=DIRECTION('',(0.,0.,-1.));
#3436=DIRECTION('center_axis',(0.,-1.,0.));
#3437=DIRECTION('ref_axis',(-1.,0.,0.));
#3438=DIRECTION('',(1.,0.,0.));
#3439=DIRECTION('',(-1.,0.,0.));
#3440=DIRECTION('',(0.,0.,-1.));
#3441=DIRECTION('center_axis',(1.,0.,0.));
#3442=DIRECTION('ref_axis',(0.,-1.,0.));
#3443=DIRECTION('',(0.,1.,-1.14306730290046E-16));
#3444=DIRECTION('',(0.,-1.,0.));
#3445=DIRECTION('',(0.,0.,-1.));
#3446=DIRECTION('center_axis',(0.,1.,0.));
#3447=DIRECTION('ref_axis',(1.,0.,0.));
#3448=DIRECTION('',(-1.,0.,0.));
#3449=DIRECTION('',(1.,0.,0.));
#3450=DIRECTION('center_axis',(5.94450123421344E-16,-1.,0.));
#3451=DIRECTION('ref_axis',(-1.,-5.94450123421344E-16,0.));
#3452=DIRECTION('',(1.,5.94450123421344E-16,-6.79496499288079E-32));
#3453=DIRECTION('',(0.,0.,-1.));
#3454=DIRECTION('',(-1.,-5.94450123421344E-16,0.));
#3455=DIRECTION('',(0.,0.,-1.));
#3456=DIRECTION('center_axis',(-1.,0.,0.));
#3457=DIRECTION('ref_axis',(0.,1.,0.));
#3458=DIRECTION('',(0.,-1.,1.14306730290046E-16));
#3459=DIRECTION('',(0.,1.,0.));
#3460=DIRECTION('',(0.,0.,-1.));
#3461=DIRECTION('center_axis',(0.,-1.,0.));
#3462=DIRECTION('ref_axis',(-1.,0.,0.));
#3463=DIRECTION('',(1.,0.,0.));
#3464=DIRECTION('',(-1.,0.,0.));
#3465=DIRECTION('',(0.,0.,-1.));
#3466=DIRECTION('center_axis',(1.,0.,0.));
#3467=DIRECTION('ref_axis',(0.,-1.,0.));
#3468=DIRECTION('',(0.,1.,-1.14306730290046E-16));
#3469=DIRECTION('',(0.,-1.,0.));
#3470=DIRECTION('',(0.,0.,-1.));
#3471=DIRECTION('center_axis',(5.94450123421344E-16,-1.,0.));
#3472=DIRECTION('ref_axis',(-1.,-5.94450123421344E-16,0.));
#3473=DIRECTION('',(1.,5.94450123421344E-16,-6.79496499288079E-32));
#3474=DIRECTION('',(-1.,-5.94450123421344E-16,0.));
#3475=DIRECTION('',(0.,0.,-1.));
#3476=DIRECTION('center_axis',(-1.,0.,0.));
#3477=DIRECTION('ref_axis',(0.,1.,0.));
#3478=DIRECTION('',(0.,-1.,1.14306730290046E-16));
#3479=DIRECTION('',(0.,1.,0.));
#3480=DIRECTION('',(0.,0.,-1.));
#3481=DIRECTION('center_axis',(-2.46716227694479E-16,-1.,0.));
#3482=DIRECTION('ref_axis',(-1.,2.46716227694479E-16,0.));
#3483=DIRECTION('',(1.,-2.46716227694479E-16,2.82013252972503E-32));
#3484=DIRECTION('',(-1.,2.46716227694479E-16,0.));
#3485=DIRECTION('',(0.,0.,-1.));
#3486=DIRECTION('center_axis',(1.,0.,0.));
#3487=DIRECTION('ref_axis',(0.,-1.,0.));
#3488=DIRECTION('',(0.,1.,-1.14306730290046E-16));
#3489=DIRECTION('',(0.,-1.,0.));
#3490=DIRECTION('',(0.,0.,-1.));
#3491=DIRECTION('center_axis',(5.94450123421344E-16,-1.,0.));
#3492=DIRECTION('ref_axis',(-1.,-5.94450123421344E-16,0.));
#3493=DIRECTION('',(1.,5.94450123421344E-16,-6.79496499288079E-32));
#3494=DIRECTION('',(-1.,-5.94450123421344E-16,0.));
#3495=DIRECTION('',(0.,0.,-1.));
#3496=DIRECTION('center_axis',(1.,0.,0.));
#3497=DIRECTION('ref_axis',(0.,-1.,0.));
#3498=DIRECTION('',(0.,1.,-1.14306730290046E-16));
#3499=DIRECTION('',(0.,-1.,0.));
#3500=DIRECTION('',(0.,0.,-1.));
#3501=DIRECTION('center_axis',(-6.29417777740246E-16,1.,0.));
#3502=DIRECTION('ref_axis',(1.,6.29417777740246E-16,0.));
#3503=DIRECTION('',(-1.,-6.29417777740246E-16,7.19466881599142E-32));
#3504=DIRECTION('',(1.,6.29417777740246E-16,0.));
#3505=DIRECTION('',(0.,0.,-1.));
#3506=DIRECTION('center_axis',(1.,0.,0.));
#3507=DIRECTION('ref_axis',(0.,-1.,0.));
#3508=DIRECTION('',(0.,1.,-1.14306730290046E-16));
#3509=DIRECTION('',(0.,-1.,0.));
#3510=DIRECTION('',(0.,0.,-1.));
#3511=DIRECTION('center_axis',(0.,1.,0.));
#3512=DIRECTION('ref_axis',(1.,0.,0.));
#3513=DIRECTION('',(-1.,0.,0.));
#3514=DIRECTION('',(1.,0.,0.));
#3515=DIRECTION('',(0.,0.,-1.));
#3516=DIRECTION('center_axis',(-1.,0.,0.));
#3517=DIRECTION('ref_axis',(0.,1.,0.));
#3518=DIRECTION('',(0.,-1.,1.14306730290046E-16));
#3519=DIRECTION('',(0.,1.,0.));
#3520=DIRECTION('',(0.,0.,-1.));
#3521=DIRECTION('center_axis',(-6.29417777740246E-16,1.,0.));
#3522=DIRECTION('ref_axis',(1.,6.29417777740246E-16,0.));
#3523=DIRECTION('',(-1.,-6.29417777740246E-16,7.19466881599142E-32));
#3524=DIRECTION('',(1.,6.29417777740246E-16,0.));
#3525=DIRECTION('',(0.,0.,-1.));
#3526=DIRECTION('center_axis',(1.,0.,0.));
#3527=DIRECTION('ref_axis',(0.,-1.,0.));
#3528=DIRECTION('',(0.,1.,-1.14306730290046E-16));
#3529=DIRECTION('',(0.,-1.,0.));
#3530=DIRECTION('',(0.,0.,-1.));
#3531=DIRECTION('center_axis',(1.97372982155584E-15,1.,0.));
#3532=DIRECTION('ref_axis',(1.,-1.97372982155584E-15,0.));
#3533=DIRECTION('',(-1.,1.97372982155584E-15,-2.25610602378003E-31));
#3534=DIRECTION('',(1.,-1.97372982155584E-15,0.));
#3535=DIRECTION('',(0.,0.,-1.));
#3536=DIRECTION('center_axis',(-1.,0.,0.));
#3537=DIRECTION('ref_axis',(0.,1.,0.));
#3538=DIRECTION('',(0.,-1.,1.14306730290046E-16));
#3539=DIRECTION('',(0.,1.,0.));
#3540=DIRECTION('',(0.,0.,-1.));
#3541=DIRECTION('center_axis',(-6.29417777740246E-16,1.,0.));
#3542=DIRECTION('ref_axis',(1.,6.29417777740246E-16,0.));
#3543=DIRECTION('',(-1.,-6.29417777740246E-16,7.19466881599142E-32));
#3544=DIRECTION('',(1.,6.29417777740246E-16,0.));
#3545=DIRECTION('',(0.,0.,-1.));
#3546=DIRECTION('center_axis',(-1.,0.,0.));
#3547=DIRECTION('ref_axis',(0.,1.,0.));
#3548=DIRECTION('',(0.,-1.,1.14306730290046E-16));
#3549=DIRECTION('',(0.,1.,0.));
#3550=DIRECTION('center_axis',(-1.,0.,0.));
#3551=DIRECTION('ref_axis',(0.,1.,0.));
#3552=DIRECTION('',(0.,-1.,1.14306730290046E-16));
#3553=DIRECTION('',(0.,0.,-1.));
#3554=DIRECTION('',(0.,1.,0.));
#3555=DIRECTION('',(0.,0.,-1.));
#3556=DIRECTION('center_axis',(0.,-1.,0.));
#3557=DIRECTION('ref_axis',(-1.,0.,0.));
#3558=DIRECTION('',(1.,0.,0.));
#3559=DIRECTION('',(-1.,0.,0.));
#3560=DIRECTION('',(0.,0.,-1.));
#3561=DIRECTION('center_axis',(1.,0.,0.));
#3562=DIRECTION('ref_axis',(0.,-1.,0.));
#3563=DIRECTION('',(0.,1.,-1.14306730290046E-16));
#3564=DIRECTION('',(0.,-1.,0.));
#3565=DIRECTION('',(0.,0.,-1.));
#3566=DIRECTION('center_axis',(0.,1.,0.));
#3567=DIRECTION('ref_axis',(1.,0.,0.));
#3568=DIRECTION('',(-1.,0.,0.));
#3569=DIRECTION('',(1.,0.,0.));
#3570=DIRECTION('center_axis',(0.,0.,1.));
#3571=DIRECTION('ref_axis',(1.,0.,0.));
#3572=DIRECTION('',(1.,0.,0.));
#3573=DIRECTION('',(0.,-1.,0.));
#3574=DIRECTION('',(-1.,0.,0.));
#3575=DIRECTION('',(0.,1.,0.));
#3576=DIRECTION('',(0.,-1.,0.));
#3577=DIRECTION('',(1.,0.,0.));
#3578=DIRECTION('',(0.,1.,0.));
#3579=DIRECTION('',(-1.,0.,0.));
#3580=DIRECTION('center_axis',(0.,0.,-1.));
#3581=DIRECTION('ref_axis',(-1.,0.,0.));
#3582=DIRECTION('center_axis',(0.,0.,-1.));
#3583=DIRECTION('ref_axis',(-1.,0.,0.));
#3584=DIRECTION('center_axis',(0.,0.,-1.));
#3585=DIRECTION('ref_axis',(-1.,0.,0.));
#3586=DIRECTION('center_axis',(0.,0.,-1.));
#3587=DIRECTION('ref_axis',(-1.,0.,0.));
#3588=DIRECTION('center_axis',(0.,0.,-1.));
#3589=DIRECTION('ref_axis',(-1.,0.,0.));
#3590=DIRECTION('center_axis',(0.,0.,-1.));
#3591=DIRECTION('ref_axis',(-1.,0.,0.));
#3592=DIRECTION('center_axis',(0.,1.,0.));
#3593=DIRECTION('ref_axis',(0.,0.,1.));
#3594=DIRECTION('',(0.,0.,1.));
#3595=DIRECTION('',(1.,0.,0.));
#3596=DIRECTION('',(0.,0.,-1.));
#3597=DIRECTION('center_axis',(1.,0.,0.));
#3598=DIRECTION('ref_axis',(0.,1.,0.));
#3599=DIRECTION('',(0.,0.,-1.));
#3600=DIRECTION('',(0.,-1.,0.));
#3601=DIRECTION('',(0.,0.,1.));
#3602=DIRECTION('',(0.,0.866025403784439,0.5));
#3603=DIRECTION('',(0.,1.,0.));
#3604=DIRECTION('',(0.,0.,-1.));
#3605=DIRECTION('',(0.,1.,0.));
#3606=DIRECTION('center_axis',(1.,0.,0.));
#3607=DIRECTION('ref_axis',(0.,1.,0.));
#3608=DIRECTION('',(0.,0.,-1.));
#3609=DIRECTION('',(0.,1.,-1.14306730290046E-16));
#3610=DIRECTION('',(0.,0.866025403784439,0.5));
#3611=DIRECTION('',(0.,0.,1.));
#3612=DIRECTION('center_axis',(0.,-1.,0.));
#3613=DIRECTION('ref_axis',(0.,0.,-1.));
#3614=DIRECTION('',(0.,0.,1.));
#3615=DIRECTION('',(1.,0.,0.));
#3616=DIRECTION('center_axis',(-1.,0.,0.));
#3617=DIRECTION('ref_axis',(0.,1.,0.));
#3618=DIRECTION('',(0.,-1.,1.14306730290046E-16));
#3619=DIRECTION('',(0.,0.,-1.));
#3620=DIRECTION('',(0.,1.,0.));
#3621=DIRECTION('',(0.,0.,-1.));
#3622=DIRECTION('center_axis',(-7.40148683083439E-16,-1.,0.));
#3623=DIRECTION('ref_axis',(-1.,7.40148683083439E-16,0.));
#3624=DIRECTION('',(1.,-7.40148683083439E-16,8.46039758917512E-32));
#3625=DIRECTION('',(-1.,7.40148683083439E-16,0.));
#3626=DIRECTION('',(0.,0.,-1.));
#3627=DIRECTION('center_axis',(1.,0.,0.));
#3628=DIRECTION('ref_axis',(0.,-1.,0.));
#3629=DIRECTION('',(0.,1.,-1.14306730290046E-16));
#3630=DIRECTION('',(0.,-1.,0.));
#3631=DIRECTION('',(0.,0.,-1.));
#3632=DIRECTION('center_axis',(0.,1.,0.));
#3633=DIRECTION('ref_axis',(1.,0.,0.));
#3634=DIRECTION('',(-1.,0.,0.));
#3635=DIRECTION('',(1.,0.,0.));
#3636=DIRECTION('center_axis',(-1.,0.,0.));
#3637=DIRECTION('ref_axis',(0.,1.,0.));
#3638=DIRECTION('',(0.,-1.,1.14306730290046E-16));
#3639=DIRECTION('',(0.,0.,-1.));
#3640=DIRECTION('',(0.,1.,0.));
#3641=DIRECTION('',(0.,0.,-1.));
#3642=DIRECTION('center_axis',(0.,-1.,0.));
#3643=DIRECTION('ref_axis',(-1.,0.,0.));
#3644=DIRECTION('',(1.,0.,0.));
#3645=DIRECTION('',(-1.,0.,0.));
#3646=DIRECTION('',(0.,0.,-1.));
#3647=DIRECTION('center_axis',(1.,0.,0.));
#3648=DIRECTION('ref_axis',(0.,-1.,0.));
#3649=DIRECTION('',(0.,1.,-1.14306730290046E-16));
#3650=DIRECTION('',(0.,-1.,0.));
#3651=DIRECTION('',(0.,0.,-1.));
#3652=DIRECTION('center_axis',(0.,1.,0.));
#3653=DIRECTION('ref_axis',(1.,0.,0.));
#3654=DIRECTION('',(-1.,0.,0.));
#3655=DIRECTION('',(1.,0.,0.));
#3656=DIRECTION('center_axis',(0.,0.,-1.));
#3657=DIRECTION('ref_axis',(-1.,0.,0.));
#3658=DIRECTION('center_axis',(0.,0.,-1.));
#3659=DIRECTION('ref_axis',(-1.,0.,0.));
#3660=DIRECTION('',(0.,0.,-1.));
#3661=DIRECTION('center_axis',(0.,0.,-1.));
#3662=DIRECTION('ref_axis',(-1.,0.,0.));
#3663=DIRECTION('center_axis',(0.,0.,-1.));
#3664=DIRECTION('ref_axis',(-1.,0.,0.));
#3665=DIRECTION('',(0.,0.,-1.));
#3666=DIRECTION('center_axis',(0.,0.,-1.));
#3667=DIRECTION('ref_axis',(-1.,0.,0.));
#3668=DIRECTION('center_axis',(0.,0.,-1.));
#3669=DIRECTION('ref_axis',(-1.,0.,0.));
#3670=DIRECTION('',(0.,0.,-1.));
#3671=DIRECTION('center_axis',(0.,0.,-1.));
#3672=DIRECTION('ref_axis',(-1.,0.,0.));
#3673=DIRECTION('center_axis',(0.,0.,-1.));
#3674=DIRECTION('ref_axis',(-1.,0.,0.));
#3675=DIRECTION('',(0.,0.,-1.));
#3676=DIRECTION('center_axis',(0.,0.,-1.));
#3677=DIRECTION('ref_axis',(-1.,0.,0.));
#3678=DIRECTION('center_axis',(0.,0.,-1.));
#3679=DIRECTION('ref_axis',(-1.,0.,0.));
#3680=DIRECTION('',(0.,0.,-1.));
#3681=DIRECTION('center_axis',(0.,0.,-1.));
#3682=DIRECTION('ref_axis',(-1.,0.,0.));
#3683=DIRECTION('center_axis',(0.,0.,-1.));
#3684=DIRECTION('ref_axis',(-1.,0.,0.));
#3685=DIRECTION('',(0.,0.,-1.));
#3686=DIRECTION('center_axis',(0.,0.,1.));
#3687=DIRECTION('ref_axis',(1.,0.,0.));
#3688=DIRECTION('',(-1.,0.,0.));
#3689=DIRECTION('',(0.,1.,0.));
#3690=DIRECTION('center_axis',(0.,1.,0.));
#3691=DIRECTION('ref_axis',(0.,0.,1.));
#3692=DIRECTION('',(1.,0.,0.));
#3693=DIRECTION('',(0.,0.,1.));
#3694=DIRECTION('center_axis',(0.,0.,1.));
#3695=DIRECTION('ref_axis',(-1.,0.,0.));
#3696=DIRECTION('',(1.,0.,0.));
#3697=DIRECTION('',(-1.,0.,0.));
#3698=DIRECTION('',(0.,-1.,0.));
#3699=DIRECTION('center_axis',(0.,-1.,0.));
#3700=DIRECTION('ref_axis',(0.,0.,-1.));
#3701=DIRECTION('',(0.,0.,1.));
#3702=DIRECTION('center_axis',(0.,-1.,0.));
#3703=DIRECTION('ref_axis',(0.,0.,-1.));
#3704=DIRECTION('',(0.,0.,-1.));
#3705=DIRECTION('',(1.,0.,0.));
#3706=DIRECTION('center_axis',(1.,0.,0.));
#3707=DIRECTION('ref_axis',(0.,-0.866025403784439,-0.5));
#3708=DIRECTION('',(0.,0.866025403784439,0.5));
#3709=DIRECTION('',(0.,0.5,-0.866025403784439));
#3710=DIRECTION('',(0.,-0.866025403784439,-0.5));
#3711=DIRECTION('',(0.,0.5,-0.866025403784439));
#3712=DIRECTION('center_axis',(7.40148683083436E-15,0.866025403784439,0.5));
#3713=DIRECTION('ref_axis',(1.,-6.40987562127853E-15,-3.70074341541718E-15));
#3714=DIRECTION('',(-1.,6.40987562127853E-15,3.70074341541718E-15));
#3715=DIRECTION('',(1.,-6.40987562127853E-15,-3.70074341541718E-15));
#3716=DIRECTION('',(0.,0.5,-0.866025403784439));
#3717=DIRECTION('center_axis',(-1.,0.,0.));
#3718=DIRECTION('ref_axis',(0.,0.866025403784439,0.5));
#3719=DIRECTION('',(0.,-0.866025403784439,-0.5));
#3720=DIRECTION('',(0.,0.866025403784439,0.5));
#3721=DIRECTION('',(0.,0.5,-0.866025403784439));
#3722=DIRECTION('center_axis',(-8.88178419700123E-15,-0.866025403784439,
-0.5));
#3723=DIRECTION('ref_axis',(-1.,7.69185074553424E-15,4.44089209850061E-15));
#3724=DIRECTION('',(1.,-7.69185074553424E-15,-4.44089209850062E-15));
#3725=DIRECTION('',(-1.,7.69185074553424E-15,4.44089209850061E-15));
#3726=DIRECTION('center_axis',(1.,0.,0.));
#3727=DIRECTION('ref_axis',(0.,-0.866025403784439,-0.5));
#3728=DIRECTION('',(0.,0.866025403784439,0.5));
#3729=DIRECTION('',(0.,0.5,-0.866025403784439));
#3730=DIRECTION('',(0.,-0.866025403784439,-0.5));
#3731=DIRECTION('',(0.,0.5,-0.866025403784439));
#3732=DIRECTION('center_axis',(4.44089209850062E-15,0.866025403784439,0.5));
#3733=DIRECTION('ref_axis',(1.,-3.84592537276712E-15,-2.22044604925031E-15));
#3734=DIRECTION('',(-1.,3.84592537276712E-15,2.22044604925031E-15));
#3735=DIRECTION('',(1.,-3.84592537276712E-15,-2.22044604925031E-15));
#3736=DIRECTION('',(0.,0.5,-0.866025403784439));
#3737=DIRECTION('center_axis',(-1.,0.,0.));
#3738=DIRECTION('ref_axis',(0.,0.866025403784439,0.5));
#3739=DIRECTION('',(0.,-0.866025403784439,-0.5));
#3740=DIRECTION('',(0.,0.866025403784439,0.5));
#3741=DIRECTION('',(0.,0.5,-0.866025403784439));
#3742=DIRECTION('center_axis',(-2.96059473233374E-15,-0.866025403784439,
-0.5));
#3743=DIRECTION('ref_axis',(-1.,2.56395024851141E-15,1.48029736616687E-15));
#3744=DIRECTION('',(1.,-2.56395024851141E-15,-1.48029736616687E-15));
#3745=DIRECTION('',(-1.,2.56395024851141E-15,1.48029736616687E-15));
#3746=DIRECTION('center_axis',(1.,0.,0.));
#3747=DIRECTION('ref_axis',(0.,-0.866025403784439,-0.5));
#3748=DIRECTION('',(0.,0.866025403784439,0.5));
#3749=DIRECTION('',(0.,0.5,-0.866025403784439));
#3750=DIRECTION('',(0.,-0.866025403784439,-0.5));
#3751=DIRECTION('',(0.,0.5,-0.866025403784439));
#3752=DIRECTION('center_axis',(2.22044604925031E-15,0.866025403784439,0.5));
#3753=DIRECTION('ref_axis',(1.,-1.92296268638356E-15,-1.11022302462515E-15));
#3754=DIRECTION('',(-1.,1.92296268638356E-15,1.11022302462515E-15));
#3755=DIRECTION('',(1.,-1.92296268638356E-15,-1.11022302462515E-15));
#3756=DIRECTION('',(0.,0.5,-0.866025403784439));
#3757=DIRECTION('center_axis',(-1.,0.,0.));
#3758=DIRECTION('ref_axis',(0.,0.866025403784439,0.5));
#3759=DIRECTION('',(0.,-0.866025403784439,-0.5));
#3760=DIRECTION('',(0.,0.866025403784439,0.5));
#3761=DIRECTION('',(0.,0.5,-0.866025403784439));
#3762=DIRECTION('center_axis',(-2.22044604925031E-15,-0.866025403784439,
-0.5));
#3763=DIRECTION('ref_axis',(-1.,1.92296268638356E-15,1.11022302462515E-15));
#3764=DIRECTION('',(1.,-1.92296268638356E-15,-1.11022302462515E-15));
#3765=DIRECTION('',(-1.,1.92296268638356E-15,1.11022302462515E-15));
#3766=DIRECTION('center_axis',(3.08395284618099E-17,0.866025403784439,0.5));
#3767=DIRECTION('ref_axis',(1.,-2.67078150886606E-17,-1.54197642309049E-17));
#3768=DIRECTION('',(-1.,2.67078150886606E-17,1.54197642309049E-17));
#3769=DIRECTION('',(0.,0.5,-0.866025403784439));
#3770=DIRECTION('',(1.,-2.67078150886606E-17,-1.54197642309049E-17));
#3771=DIRECTION('',(0.,0.5,-0.866025403784439));
#3772=DIRECTION('center_axis',(-1.,0.,0.));
#3773=DIRECTION('ref_axis',(0.,0.866025403784439,0.5));
#3774=DIRECTION('',(0.,-0.866025403784439,-0.5));
#3775=DIRECTION('',(0.,0.866025403784439,0.5));
#3776=DIRECTION('',(0.,0.5,-0.866025403784439));
#3777=DIRECTION('center_axis',(0.,-0.866025403784439,-0.5));
#3778=DIRECTION('ref_axis',(-1.,0.,0.));
#3779=DIRECTION('',(1.,0.,0.));
#3780=DIRECTION('',(-1.,0.,0.));
#3781=DIRECTION('',(0.,0.5,-0.866025403784439));
#3782=DIRECTION('center_axis',(1.,0.,0.));
#3783=DIRECTION('ref_axis',(0.,-0.866025403784439,-0.5));
#3784=DIRECTION('',(0.,0.866025403784439,0.5));
#3785=DIRECTION('',(0.,-0.866025403784439,-0.5));
#3786=DIRECTION('center_axis',(1.,0.,0.));
#3787=DIRECTION('ref_axis',(0.,-0.866025403784439,-0.5));
#3788=DIRECTION('',(0.,0.866025403784439,0.5));
#3789=DIRECTION('',(0.,0.5,-0.866025403784439));
#3790=DIRECTION('',(0.,-0.866025403784439,-0.5));
#3791=DIRECTION('',(0.,0.5,-0.866025403784439));
#3792=DIRECTION('center_axis',(1.33226762955018E-14,0.866025403784439,0.5));
#3793=DIRECTION('ref_axis',(1.,-1.15377761183014E-14,-6.66133814775092E-15));
#3794=DIRECTION('',(-1.,1.15377761183014E-14,6.66133814775092E-15));
#3795=DIRECTION('',(1.,-1.15377761183014E-14,-6.66133814775092E-15));
#3796=DIRECTION('',(0.,0.5,-0.866025403784439));
#3797=DIRECTION('center_axis',(-1.,0.,0.));
#3798=DIRECTION('ref_axis',(0.,0.866025403784439,0.5));
#3799=DIRECTION('',(0.,-0.866025403784439,-0.5));
#3800=DIRECTION('',(0.,0.866025403784439,0.5));
#3801=DIRECTION('',(0.,0.5,-0.866025403784439));
#3802=DIRECTION('center_axis',(-4.44089209850062E-15,-0.866025403784439,
-0.5));
#3803=DIRECTION('ref_axis',(-1.,3.84592537276712E-15,2.22044604925031E-15));
#3804=DIRECTION('',(1.,-3.84592537276712E-15,-2.22044604925031E-15));
#3805=DIRECTION('',(-1.,3.84592537276712E-15,2.22044604925031E-15));
#3806=DIRECTION('center_axis',(0.,0.,1.));
#3807=DIRECTION('ref_axis',(0.,-1.,0.));
#3808=DIRECTION('',(0.,-1.,0.));
#3809=DIRECTION('',(1.,0.,0.));
#3810=DIRECTION('center_axis',(0.,-0.5,0.866025403784439));
#3811=DIRECTION('ref_axis',(0.,-0.866025403784439,-0.5));
#3812=DIRECTION('',(0.,-0.866025403784439,-0.5));
#3813=DIRECTION('center_axis',(1.,0.,0.));
#3814=DIRECTION('ref_axis',(0.,0.,-1.));
#3815=DIRECTION('center_axis',(-1.,0.,0.));
#3816=DIRECTION('ref_axis',(0.,-1.,0.));
#3817=DIRECTION('',(0.,0.,-1.));
#3818=DIRECTION('',(0.,-0.866025403784439,-0.5));
#3819=DIRECTION('',(0.,-1.,1.14306730290046E-16));
#3820=DIRECTION('center_axis',(0.,0.5,-0.866025403784439));
#3821=DIRECTION('ref_axis',(0.,0.866025403784439,0.5));
#3822=DIRECTION('',(1.,0.,0.));
#3823=DIRECTION('',(1.,0.,0.));
#3824=DIRECTION('center_axis',(0.,1.,0.));
#3825=DIRECTION('ref_axis',(0.,0.,1.));
#3826=DIRECTION('center_axis',(0.,-1.14306730290046E-16,-1.));
#3827=DIRECTION('ref_axis',(0.,1.,-1.14306730290046E-16));
#3828=CARTESIAN_POINT('',(0.,0.,0.));
#3829=CARTESIAN_POINT('Origin',(1.70000005425431,0.782677165354332,-1.77165354330709));
#3830=CARTESIAN_POINT('',(1.70000005425431,0.782677165354332,-1.77165354330709));
#3831=CARTESIAN_POINT('',(3.90000012446576,0.782677165354332,-1.77165354330709));
#3832=CARTESIAN_POINT('',(0.850000027127153,0.782677165354332,-1.77165354330709));
#3833=CARTESIAN_POINT('',(1.70000005425431,0.782677165354332,-1.5748031496063));
#3834=CARTESIAN_POINT('',(1.70000005425431,0.782677165354332,-1.77165354330709));
#3835=CARTESIAN_POINT('',(3.90000012446576,0.782677165354332,-1.5748031496063));
#3836=CARTESIAN_POINT('',(3.90000012446576,0.782677165354332,-1.5748031496063));
#3837=CARTESIAN_POINT('',(3.90000012446576,0.782677165354332,-1.77165354330709));
#3838=CARTESIAN_POINT('Origin',(1.70000005425431,1.08267716535433,-1.77165354330709));
#3839=CARTESIAN_POINT('',(1.70000005425431,1.38267716535433,-1.77165354330709));
#3840=CARTESIAN_POINT('Origin',(1.70000005425431,1.08267716535433,-1.77165354330709));
#3841=CARTESIAN_POINT('',(1.70000005425431,1.38267716535433,-1.5748031496063));
#3842=CARTESIAN_POINT('',(1.70000005425431,1.38267716535433,-1.77165354330709));
#3843=CARTESIAN_POINT('Origin',(1.70000005425431,1.08267716535433,-1.5748031496063));
#3844=CARTESIAN_POINT('Origin',(3.90000012446576,1.38267716535433,-1.77165354330709));
#3845=CARTESIAN_POINT('',(3.90000012446576,1.38267716535433,-1.77165354330709));
#3846=CARTESIAN_POINT('',(1.95000006223288,1.38267716535433,-1.77165354330709));
#3847=CARTESIAN_POINT('',(3.90000012446576,1.38267716535433,-1.5748031496063));
#3848=CARTESIAN_POINT('',(3.90000012446576,1.38267716535433,-1.77165354330709));
#3849=CARTESIAN_POINT('',(3.90000012446576,1.38267716535433,-1.5748031496063));
#3850=CARTESIAN_POINT('Origin',(3.90000012446576,1.08267716535433,-1.77165354330709));
#3851=CARTESIAN_POINT('Origin',(3.90000012446576,1.08267716535433,-1.77165354330709));
#3852=CARTESIAN_POINT('Origin',(3.90000012446576,1.08267716535433,-1.5748031496063));
#3853=CARTESIAN_POINT('Origin',(2.80000008936003,1.08267716535433,-1.5748031496063));
#3854=CARTESIAN_POINT('',(2.2244094488189,1.08267716535433,-1.5748031496063));
#3855=CARTESIAN_POINT('Origin',(2.18503937007874,1.08267716535433,-1.5748031496063));
#3856=CARTESIAN_POINT('',(2.63779527559055,1.08267716535433,-1.5748031496063));
#3857=CARTESIAN_POINT('Origin',(2.57874015748031,1.08267716535433,-1.5748031496063));
#3858=CARTESIAN_POINT('',(3.72047244094488,1.08267716535433,-1.5748031496063));
#3859=CARTESIAN_POINT('Origin',(3.68110236220472,1.08267716535433,-1.5748031496063));
#3860=CARTESIAN_POINT('',(1.83070866141732,1.08267716535433,-1.5748031496063));
#3861=CARTESIAN_POINT('Origin',(1.79133858267717,1.08267716535433,-1.5748031496063));
#3862=CARTESIAN_POINT('',(2.42125984251969,1.08267716535433,-1.5748031496063));
#3863=CARTESIAN_POINT('Origin',(2.38188976377953,1.08267716535433,-1.5748031496063));
#3864=CARTESIAN_POINT('',(3.58267716535433,1.08267716535433,-1.5748031496063));
#3865=CARTESIAN_POINT('Origin',(3.52362204724409,1.08267716535433,-1.5748031496063));
#3866=CARTESIAN_POINT('',(3.28740317448076,1.08108997450701,-1.5748031496063));
#3867=CARTESIAN_POINT('Origin',(3.24803309574061,1.08108997450701,-1.5748031496063));
#3868=CARTESIAN_POINT('',(2.86402076477706,1.08267716535433,-1.5748031496063));
#3869=CARTESIAN_POINT('Origin',(2.82465068603691,1.08267716535433,-1.5748031496063));
#3870=CARTESIAN_POINT('',(2.02755905511811,1.08267716535433,-1.5748031496063));
#3871=CARTESIAN_POINT('Origin',(1.98818897637795,1.08267716535433,-1.5748031496063));
#3872=CARTESIAN_POINT('',(3.11023622047244,1.08267716535433,-1.5748031496063));
#3873=CARTESIAN_POINT('Origin',(3.0511811023622,1.08267716535433,-1.5748031496063));
#3874=CARTESIAN_POINT('',(3.87795275590551,1.08267716535433,-1.5748031496063));
#3875=CARTESIAN_POINT('Origin',(3.83858267716535,1.08267716535433,-1.5748031496063));
#3876=CARTESIAN_POINT('Origin',(2.18503937007874,1.08267716535433,-1.45345549177314));
#3877=CARTESIAN_POINT('',(2.2244094488189,1.08267716535433,-1.45345549177314));
#3878=CARTESIAN_POINT('Origin',(2.18503937007874,1.08267716535433,-1.45345549177314));
#3879=CARTESIAN_POINT('',(2.2244094488189,1.08267716535433,-1.45345549177314));
#3880=CARTESIAN_POINT('Origin',(3.0511811023622,1.08267716535433,-1.45345549177314));
#3881=CARTESIAN_POINT('',(3.11023622047244,1.08267716535433,-1.45345549177314));
#3882=CARTESIAN_POINT('Origin',(3.0511811023622,1.08267716535433,-1.45345549177314));
#3883=CARTESIAN_POINT('',(3.11023622047244,1.08267716535433,-1.45345549177314));
#3884=CARTESIAN_POINT('Origin',(3.83858267716535,1.08267716535433,-1.45345549177314));
#3885=CARTESIAN_POINT('',(3.87795275590551,1.08267716535433,-1.45345549177314));
#3886=CARTESIAN_POINT('Origin',(3.83858267716535,1.08267716535433,-1.45345549177314));
#3887=CARTESIAN_POINT('',(3.87795275590551,1.08267716535433,-1.45345549177314));
#3888=CARTESIAN_POINT('Origin',(3.24803309574061,1.08108997450701,-1.45345549177314));
#3889=CARTESIAN_POINT('',(3.28740317448076,1.08108997450701,-1.45345549177314));
#3890=CARTESIAN_POINT('Origin',(3.24803309574061,1.08108997450701,-1.45345549177314));
#3891=CARTESIAN_POINT('',(3.28740317448076,1.08108997450701,-1.45345549177314));
#3892=CARTESIAN_POINT('Origin',(2.38188976377953,1.08267716535433,-1.45345549177314));
#3893=CARTESIAN_POINT('',(2.42125984251969,1.08267716535433,-1.45345549177314));
#3894=CARTESIAN_POINT('Origin',(2.38188976377953,1.08267716535433,-1.45345549177314));
#3895=CARTESIAN_POINT('',(2.42125984251969,1.08267716535433,-1.45345549177314));
#3896=CARTESIAN_POINT('Origin',(1.98818897637795,1.08267716535433,-1.45345549177314));
#3897=CARTESIAN_POINT('',(2.02755905511811,1.08267716535433,-1.45345549177314));
#3898=CARTESIAN_POINT('Origin',(1.98818897637795,1.08267716535433,-1.45345549177314));
#3899=CARTESIAN_POINT('',(2.02755905511811,1.08267716535433,-1.45345549177314));
#3900=CARTESIAN_POINT('Origin',(2.82465068603691,1.08267716535433,-1.45345549177314));
#3901=CARTESIAN_POINT('',(2.86402076477706,1.08267716535433,-1.45345549177314));
#3902=CARTESIAN_POINT('Origin',(2.82465068603691,1.08267716535433,-1.45345549177314));
#3903=CARTESIAN_POINT('',(2.86402076477706,1.08267716535433,-1.45345549177314));
#3904=CARTESIAN_POINT('Origin',(3.68110236220472,1.08267716535433,-1.45345549177314));
#3905=CARTESIAN_POINT('',(3.72047244094488,1.08267716535433,-1.45345549177314));
#3906=CARTESIAN_POINT('Origin',(3.68110236220472,1.08267716535433,-1.45345549177314));
#3907=CARTESIAN_POINT('',(3.72047244094488,1.08267716535433,-1.45345549177314));
#3908=CARTESIAN_POINT('Origin',(3.52362204724409,1.08267716535433,-1.45345549177314));
#3909=CARTESIAN_POINT('',(3.58267716535433,1.08267716535433,-1.45345549177314));
#3910=CARTESIAN_POINT('Origin',(3.52362204724409,1.08267716535433,-1.45345549177314));
#3911=CARTESIAN_POINT('',(3.58267716535433,1.08267716535433,-1.45345549177314));
#3912=CARTESIAN_POINT('Origin',(2.57874015748031,1.08267716535433,-1.45345549177314));
#3913=CARTESIAN_POINT('',(2.63779527559055,1.08267716535433,-1.45345549177314));
#3914=CARTESIAN_POINT('Origin',(2.57874015748031,1.08267716535433,-1.45345549177314));
#3915=CARTESIAN_POINT('',(2.63779527559055,1.08267716535433,-1.45345549177314));
#3916=CARTESIAN_POINT('Origin',(1.79133858267717,1.08267716535433,-1.45345549177314));
#3917=CARTESIAN_POINT('',(1.83070866141732,1.08267716535433,-1.45345549177314));
#3918=CARTESIAN_POINT('Origin',(1.79133858267717,1.08267716535433,-1.45345549177314));
#3919=CARTESIAN_POINT('',(1.83070866141732,1.08267716535433,-1.45345549177314));
#3920=CARTESIAN_POINT('Origin',(0.118110236220472,-2.24409448818898,-1.45345549177314));
#3921=CARTESIAN_POINT('',(0.118110236220472,-2.24409448818898,0.));
#3922=CARTESIAN_POINT('',(0.118110236220472,2.24409448818898,0.));
#3923=CARTESIAN_POINT('',(0.118110236220473,-1.12204724409449,0.));
#3924=CARTESIAN_POINT('',(0.118110236220472,-2.24409448818898,-1.45345549177314));
#3925=CARTESIAN_POINT('',(0.118110236220472,-2.24409448818898,-1.45345549177314));
#3926=CARTESIAN_POINT('',(0.118110236220472,2.24409448818898,-1.45345549177314));
#3927=CARTESIAN_POINT('',(0.118110236220472,1.3987061727561E-15,-1.45345549177314));
#3928=CARTESIAN_POINT('',(0.118110236220472,2.24409448818898,0.100043907656735));
#3929=CARTESIAN_POINT('',(0.118110236220472,-0.846456692913385,-0.961329507521174));
#3930=CARTESIAN_POINT('',(0.118110236220472,-1.33858267716535,-0.961329507521174));
#3931=CARTESIAN_POINT('',(0.118110236220472,-1.79133858267716,-0.961329507521174));
#3932=CARTESIAN_POINT('',(0.118110236220472,-1.33858267716535,-0.725109035080229));
#3933=CARTESIAN_POINT('',(0.118110236220472,-1.33858267716535,-1.08928226342669));
#3934=CARTESIAN_POINT('',(0.118110236220472,-0.846456692913385,-0.725109035080229));
#3935=CARTESIAN_POINT('',(0.118110236220472,-1.54527559055118,-0.725109035080229));
#3936=CARTESIAN_POINT('',(0.118110236220472,-0.846456692913385,-1.20739249964716));
#3937=CARTESIAN_POINT('Origin',(0.,2.24409448818898,1.65354330708661));
#3938=CARTESIAN_POINT('',(4.60629921259842,2.24409448818898,0.));
#3939=CARTESIAN_POINT('',(1.18110236220472,2.24409448818898,0.));
#3940=CARTESIAN_POINT('',(4.60629921259842,2.24409448818898,-1.45345549177314));
#3941=CARTESIAN_POINT('',(0.,2.24409448818898,-1.45345549177314));
#3942=CARTESIAN_POINT('',(4.60629921259842,2.24409448818898,0.100043907656735));
#3943=CARTESIAN_POINT('Origin',(0.,2.24409448818898,-1.45345549177314));
#3944=CARTESIAN_POINT('',(4.60629921259842,-2.24409448818898,-1.45345549177314));
#3945=CARTESIAN_POINT('',(4.60629921259842,2.24409448818898,-1.45345549177314));
#3946=CARTESIAN_POINT('',(0.,-2.24409448818898,-1.45345549177314));
#3947=CARTESIAN_POINT('Origin',(0.,1.04902962956708E-15,-3.49676543189026E-16));
#3948=CARTESIAN_POINT('',(0.,2.65748031496063,0.));
#3949=CARTESIAN_POINT('',(0.,-2.65748031496063,0.));
#3950=CARTESIAN_POINT('',(0.,1.04902962956708E-15,0.));
#3951=CARTESIAN_POINT('',(0.,2.65748031496063,-0.118110236220472));
#3952=CARTESIAN_POINT('',(0.,2.65748031496063,0.118110236220472));
#3953=CARTESIAN_POINT('',(0.,2.36220472440945,-0.118110236220472));
#3954=CARTESIAN_POINT('',(0.,2.36220472440945,-0.118110236220472));
#3955=CARTESIAN_POINT('',(0.,2.36220472440945,-1.45345549177314));
#3956=CARTESIAN_POINT('',(0.,2.36220472440945,1.77165354330709));
#3957=CARTESIAN_POINT('',(0.,2.0440066728755,-1.77165354330709));
#3958=CARTESIAN_POINT('',(0.,2.36220472440945,-1.45345549177314));
#3959=CARTESIAN_POINT('',(0.,-2.0440066728755,-1.77165354330709));
#3960=CARTESIAN_POINT('',(0.,2.36220472440945,-1.77165354330709));
#3961=CARTESIAN_POINT('',(0.,-2.36220472440945,-1.45345549177314));
#3962=CARTESIAN_POINT('',(0.,-2.36220472440945,-1.45345549177314));
#3963=CARTESIAN_POINT('',(0.,-2.36220472440945,-0.118110236220472));
#3964=CARTESIAN_POINT('',(0.,-2.36220472440945,-1.77165354330709));
#3965=CARTESIAN_POINT('',(0.,-2.65748031496063,-0.118110236220472));
#3966=CARTESIAN_POINT('',(0.,-2.36220472440945,-0.118110236220472));
#3967=CARTESIAN_POINT('',(0.,-2.65748031496063,0.118110236220472));
#3968=CARTESIAN_POINT('',(0.,-1.33858267716535,-0.961329507521174));
#3969=CARTESIAN_POINT('',(0.,-0.846456692913385,-0.961329507521174));
#3970=CARTESIAN_POINT('',(0.,-0.669291338582676,-0.961329507521174));
#3971=CARTESIAN_POINT('',(0.,-0.846456692913385,-0.725109035080229));
#3972=CARTESIAN_POINT('',(0.,-0.846456692913385,-0.480664753760587));
#3973=CARTESIAN_POINT('',(0.,-1.33858267716535,-0.725109035080229));
#3974=CARTESIAN_POINT('',(0.,-0.423228346456692,-0.725109035080229));
#3975=CARTESIAN_POINT('',(0.,-1.33858267716535,-0.362554517540115));
#3976=CARTESIAN_POINT('Origin',(0.,2.0440066728755,-1.77165354330709));
#3977=CARTESIAN_POINT('',(4.7244094488189,2.36220472440945,-1.45345549177314));
#3978=CARTESIAN_POINT('',(0.,2.36220472440945,-1.45345549177314));
#3979=CARTESIAN_POINT('',(4.7244094488189,2.0440066728755,-1.77165354330709));
#3980=CARTESIAN_POINT('',(4.7244094488189,2.36220472440945,-1.45345549177314));
#3981=CARTESIAN_POINT('',(0.,2.0440066728755,-1.77165354330709));
#3982=CARTESIAN_POINT('Origin',(0.,-2.0440066728755,-1.77165354330709));
#3983=CARTESIAN_POINT('',(4.7244094488189,-2.0440066728755,-1.77165354330709));
#3984=CARTESIAN_POINT('',(4.7244094488189,2.36220472440945,-1.77165354330709));
#3985=CARTESIAN_POINT('',(0.,-2.0440066728755,-1.77165354330709));
#3986=CARTESIAN_POINT('Origin',(0.,-2.36220472440945,-1.45345549177314));
#3987=CARTESIAN_POINT('',(4.7244094488189,-2.36220472440945,-1.45345549177314));
#3988=CARTESIAN_POINT('',(4.7244094488189,-2.36220472440945,-1.45345549177314));
#3989=CARTESIAN_POINT('',(0.,-2.36220472440945,-1.45345549177314));
#3990=CARTESIAN_POINT('Origin',(0.,-2.36220472440945,0.896653543307087));
#3991=CARTESIAN_POINT('',(4.7244094488189,-2.36220472440945,-0.118110236220472));
#3992=CARTESIAN_POINT('',(0.,-2.36220472440945,-0.118110236220472));
#3993=CARTESIAN_POINT('',(4.7244094488189,-2.36220472440945,-1.77165354330709));
#3994=CARTESIAN_POINT('Origin',(0.,-2.36220472440945,-0.118110236220472));
#3995=CARTESIAN_POINT('',(4.7244094488189,-2.65748031496063,-0.118110236220472));
#3996=CARTESIAN_POINT('',(4.7244094488189,-2.36220472440945,-0.118110236220472));
#3997=CARTESIAN_POINT('',(0.,-2.65748031496063,-0.118110236220472));
#3998=CARTESIAN_POINT('',(3.92125984251969,-2.50984251968504,-0.118110236220472));
#3999=CARTESIAN_POINT('Origin',(3.86220472440945,-2.50984251968504,-0.118110236220472));
#4000=CARTESIAN_POINT('',(2.42125984251969,-2.50984251968504,-0.118110236220472));
#4001=CARTESIAN_POINT('Origin',(2.36220472440945,-2.50984251968504,-0.118110236220472));
#4002=CARTESIAN_POINT('',(0.921259842519685,-2.50984251968504,-0.118110236220472));
#4003=CARTESIAN_POINT('Origin',(0.862204724409449,-2.50984251968504,-0.118110236220472));
#4004=CARTESIAN_POINT('Origin',(0.,2.36220472440945,-1.45345549177314));
#4005=CARTESIAN_POINT('',(4.7244094488189,2.36220472440945,-0.118110236220472));
#4006=CARTESIAN_POINT('',(2.36220472440945,2.36220472440945,-0.118110236220472));
#4007=CARTESIAN_POINT('',(4.7244094488189,2.36220472440945,1.77165354330709));
#4008=CARTESIAN_POINT('Origin',(2.36220472440945,2.65748031496063,0.));
#4009=CARTESIAN_POINT('',(4.7244094488189,2.65748031496063,0.));
#4010=CARTESIAN_POINT('',(2.36220472440945,2.65748031496063,0.));
#4011=CARTESIAN_POINT('',(4.7244094488189,2.65748031496063,-0.118110236220472));
#4012=CARTESIAN_POINT('',(4.7244094488189,2.65748031496063,-0.118110236220472));
#4013=CARTESIAN_POINT('',(0.,2.65748031496063,-0.118110236220472));
#4014=CARTESIAN_POINT('Origin',(4.7244094488189,2.36220472440945,-0.118110236220472));
#4015=CARTESIAN_POINT('',(4.7244094488189,2.36220472440945,-0.118110236220472));
#4016=CARTESIAN_POINT('',(0.921259842519685,2.50984251968504,-0.118110236220472));
#4017=CARTESIAN_POINT('Origin',(0.862204724409449,2.50984251968504,-0.118110236220472));
#4018=CARTESIAN_POINT('',(2.42125984251969,2.50984251968504,-0.118110236220472));
#4019=CARTESIAN_POINT('Origin',(2.36220472440945,2.50984251968504,-0.118110236220472));
#4020=CARTESIAN_POINT('',(3.92125984251969,2.50984251968504,-0.118110236220472));
#4021=CARTESIAN_POINT('Origin',(3.86220472440945,2.50984251968504,-0.118110236220472));
#4022=CARTESIAN_POINT('Origin',(0.,-1.33858267716535,-0.725109035080229));
#4023=CARTESIAN_POINT('',(0.,-1.33858267716535,-0.961329507521174));
#4024=CARTESIAN_POINT('',(0.,-1.33858267716535,-0.725109035080229));
#4025=CARTESIAN_POINT('Origin',(0.,-1.33858267716535,-0.961329507521174));
#4026=CARTESIAN_POINT('',(0.,-0.846456692913385,-0.961329507521174));
#4027=CARTESIAN_POINT('Origin',(0.,-0.846456692913385,-0.961329507521174));
#4028=CARTESIAN_POINT('',(0.,-0.846456692913385,-0.725109035080229));
#4029=CARTESIAN_POINT('Origin',(0.,-0.846456692913385,-0.725109035080229));
#4030=CARTESIAN_POINT('Origin',(3.86220472440945,2.50984251968504,0.118110236220472));
#4031=CARTESIAN_POINT('',(3.92125984251969,2.50984251968504,0.));
#4032=CARTESIAN_POINT('Origin',(3.86220472440945,2.50984251968504,0.));
#4033=CARTESIAN_POINT('',(3.92125984251969,2.50984251968504,0.118110236220472));
#4034=CARTESIAN_POINT('Origin',(0.862204724409449,-2.50984251968504,0.118110236220472));
#4035=CARTESIAN_POINT('',(0.921259842519685,-2.50984251968504,0.));
#4036=CARTESIAN_POINT('Origin',(0.862204724409449,-2.50984251968504,0.));
#4037=CARTESIAN_POINT('',(0.921259842519685,-2.50984251968504,0.118110236220472));
#4038=CARTESIAN_POINT('Origin',(2.36220472440945,-2.50984251968504,0.118110236220472));
#4039=CARTESIAN_POINT('',(2.42125984251969,-2.50984251968504,0.));
#4040=CARTESIAN_POINT('Origin',(2.36220472440945,-2.50984251968504,0.));
#4041=CARTESIAN_POINT('',(2.42125984251969,-2.50984251968504,0.118110236220472));
#4042=CARTESIAN_POINT('Origin',(2.36220472440945,2.50984251968504,0.118110236220472));
#4043=CARTESIAN_POINT('',(2.42125984251969,2.50984251968504,0.));
#4044=CARTESIAN_POINT('Origin',(2.36220472440945,2.50984251968504,0.));
#4045=CARTESIAN_POINT('',(2.42125984251969,2.50984251968504,0.118110236220472));
#4046=CARTESIAN_POINT('Origin',(3.86220472440945,-2.50984251968504,0.118110236220472));
#4047=CARTESIAN_POINT('',(3.92125984251969,-2.50984251968504,0.));
#4048=CARTESIAN_POINT('Origin',(3.86220472440945,-2.50984251968504,0.));
#4049=CARTESIAN_POINT('',(3.92125984251969,-2.50984251968504,0.118110236220472));
#4050=CARTESIAN_POINT('Origin',(0.862204724409449,2.50984251968504,0.118110236220472));
#4051=CARTESIAN_POINT('',(0.921259842519685,2.50984251968504,0.));
#4052=CARTESIAN_POINT('Origin',(0.862204724409449,2.50984251968504,0.));
#4053=CARTESIAN_POINT('',(0.921259842519685,2.50984251968504,0.118110236220472));
#4054=CARTESIAN_POINT('Origin',(4.60629921259842,2.24409448818898,-1.45345549177314));
#4055=CARTESIAN_POINT('',(4.60629921259842,-2.24409448818898,0.));
#4056=CARTESIAN_POINT('',(4.60629921259842,1.12204724409449,0.));
#4057=CARTESIAN_POINT('',(4.60629921259842,-2.24409448818898,-1.45345549177314));
#4058=CARTESIAN_POINT('Origin',(0.,-2.24409448818898,-1.45345549177314));
#4059=CARTESIAN_POINT('',(1.18110236220472,-2.24409448818898,0.));
#4060=CARTESIAN_POINT('Origin',(2.36220472440945,-2.65748031496063,0.));
#4061=CARTESIAN_POINT('',(4.7244094488189,-2.65748031496063,0.));
#4062=CARTESIAN_POINT('',(2.36220472440945,-2.65748031496063,0.));
#4063=CARTESIAN_POINT('',(4.7244094488189,-2.65748031496063,-0.118110236220472));
#4064=CARTESIAN_POINT('Origin',(4.7244094488189,1.04902962956708E-15,-3.49676543189026E-16));
#4065=CARTESIAN_POINT('',(4.7244094488189,1.04902962956708E-15,0.));
#4066=CARTESIAN_POINT('Origin',(2.36220472440945,1.04902962956708E-15,0.));
#4067=CARTESIAN_POINT('Origin',(0.177165354330709,-1.74081444944994,1.25541338582677));
#4068=CARTESIAN_POINT('',(0.177165354330709,-1.40899542463595,1.31060723577349));
#4069=CARTESIAN_POINT('',(0.177165354330709,-1.68175933133971,1.15312692081286));
#4070=CARTESIAN_POINT('',(0.177165354330709,-1.96292690976434,0.990794743722005));
#4071=CARTESIAN_POINT('',(0.177165354330709,-1.46805054274618,1.4128937007874));
#4072=CARTESIAN_POINT('',(0.177165354330709,-1.46805054274618,1.4128937007874));
#4073=CARTESIAN_POINT('',(0.177165354330709,-1.74081444944994,1.25541338582677));
#4074=CARTESIAN_POINT('',(0.177165354330709,-1.29373735861831,1.51353346456693));
#4075=CARTESIAN_POINT('',(0.177165354330709,-1.74081444944994,1.25541338582677));
#4076=CARTESIAN_POINT('Origin',(0.295275590551181,-1.74081444944994,1.25541338582677));
#4077=CARTESIAN_POINT('',(0.295275590551181,-1.68175933133971,1.15312692081286));
#4078=CARTESIAN_POINT('',(0.147637795275591,-1.68175933133971,1.15312692081286));
#4079=CARTESIAN_POINT('',(0.295275590551181,-1.74081444944994,1.25541338582677));
#4080=CARTESIAN_POINT('',(0.147637795275591,-1.74081444944994,1.25541338582677));
#4081=CARTESIAN_POINT('',(0.295275590551181,-1.74081444944994,1.25541338582677));
#4082=CARTESIAN_POINT('Origin',(0.295275590551181,-1.46805054274618,1.4128937007874));
#4083=CARTESIAN_POINT('',(0.295275590551181,-1.40899542463595,1.31060723577349));
#4084=CARTESIAN_POINT('',(0.295275590551181,-1.82654495641246,1.06953490120232));
#4085=CARTESIAN_POINT('',(0.295275590551181,-1.46805054274618,1.4128937007874));
#4086=CARTESIAN_POINT('',(0.295275590551181,-1.15735540526643,1.59227362204724));
#4087=CARTESIAN_POINT('',(0.295275590551181,-1.46805054274618,1.4128937007874));
#4088=CARTESIAN_POINT('Origin',(0.177165354330709,-1.46805054274618,1.4128937007874));
#4089=CARTESIAN_POINT('',(0.0885826771653543,-1.40899542463595,1.31060723577349));
#4090=CARTESIAN_POINT('',(0.0885826771653543,-1.46805054274618,1.4128937007874));
#4091=CARTESIAN_POINT('Origin',(3.32677165354331,-1.74081444944994,1.25541338582677));
#4092=CARTESIAN_POINT('',(3.32677165354331,-1.40899542463595,1.31060723577349));
#4093=CARTESIAN_POINT('',(3.32677165354331,-1.68175933133971,1.15312692081286));
#4094=CARTESIAN_POINT('',(3.32677165354331,-1.96292690976434,0.990794743722005));
#4095=CARTESIAN_POINT('',(3.32677165354331,-1.46805054274618,1.4128937007874));
#4096=CARTESIAN_POINT('',(3.32677165354331,-1.46805054274618,1.4128937007874));
#4097=CARTESIAN_POINT('',(3.32677165354331,-1.74081444944994,1.25541338582677));
#4098=CARTESIAN_POINT('',(3.32677165354331,-1.29373735861831,1.51353346456693));
#4099=CARTESIAN_POINT('',(3.32677165354331,-1.74081444944994,1.25541338582677));
#4100=CARTESIAN_POINT('Origin',(3.44488188976378,-1.74081444944994,1.25541338582677));
#4101=CARTESIAN_POINT('',(3.44488188976378,-1.68175933133971,1.15312692081286));
#4102=CARTESIAN_POINT('',(1.72244094488189,-1.68175933133971,1.15312692081286));
#4103=CARTESIAN_POINT('',(3.44488188976378,-1.74081444944994,1.25541338582677));
#4104=CARTESIAN_POINT('',(1.72244094488189,-1.74081444944994,1.25541338582677));
#4105=CARTESIAN_POINT('',(3.44488188976378,-1.74081444944994,1.25541338582677));
#4106=CARTESIAN_POINT('Origin',(3.44488188976378,-1.46805054274618,1.4128937007874));
#4107=CARTESIAN_POINT('',(3.44488188976378,-1.40899542463595,1.31060723577349));
#4108=CARTESIAN_POINT('',(3.44488188976378,-1.82654495641246,1.06953490120232));
#4109=CARTESIAN_POINT('',(3.44488188976378,-1.46805054274618,1.4128937007874));
#4110=CARTESIAN_POINT('',(3.44488188976378,-1.15735540526643,1.59227362204724));
#4111=CARTESIAN_POINT('',(3.44488188976378,-1.46805054274618,1.4128937007874));
#4112=CARTESIAN_POINT('Origin',(3.32677165354331,-1.46805054274618,1.4128937007874));
#4113=CARTESIAN_POINT('',(1.66338582677165,-1.40899542463595,1.31060723577349));
#4114=CARTESIAN_POINT('',(1.66338582677165,-1.46805054274618,1.4128937007874));
#4115=CARTESIAN_POINT('Origin',(3.84881889763779,0.536417322834647,1.77165354330709));
#4116=CARTESIAN_POINT('',(4.16377952755905,0.536417322834647,1.65354330708661));
#4117=CARTESIAN_POINT('',(3.84881889763779,0.536417322834647,1.65354330708661));
#4118=CARTESIAN_POINT('',(1.9244094488189,0.536417322834647,1.65354330708661));
#4119=CARTESIAN_POINT('',(4.16377952755905,0.536417322834647,1.77165354330709));
#4120=CARTESIAN_POINT('',(4.16377952755905,0.536417322834647,1.77165354330709));
#4121=CARTESIAN_POINT('',(3.84881889763779,0.536417322834647,1.77165354330709));
#4122=CARTESIAN_POINT('',(1.9244094488189,0.536417322834647,1.77165354330709));
#4123=CARTESIAN_POINT('',(3.84881889763779,0.536417322834647,1.77165354330709));
#4124=CARTESIAN_POINT('Origin',(3.84881889763779,0.378937007874017,1.77165354330709));
#4125=CARTESIAN_POINT('',(3.84881889763779,0.378937007874017,1.65354330708661));
#4126=CARTESIAN_POINT('',(3.84881889763779,-0.21803785874977,1.65354330708661));
#4127=CARTESIAN_POINT('',(3.84881889763779,0.378937007874017,1.77165354330709));
#4128=CARTESIAN_POINT('',(3.84881889763779,1.37057086614173,1.77165354330709));
#4129=CARTESIAN_POINT('',(3.84881889763779,0.378937007874017,1.77165354330709));
#4130=CARTESIAN_POINT('Origin',(4.16377952755905,0.378937007874017,1.77165354330709));
#4131=CARTESIAN_POINT('',(4.16377952755905,0.378937007874017,1.65354330708661));
#4132=CARTESIAN_POINT('',(2.08188976377953,0.378937007874017,1.65354330708661));
#4133=CARTESIAN_POINT('',(4.16377952755905,0.378937007874017,1.77165354330709));
#4134=CARTESIAN_POINT('',(2.08188976377953,0.378937007874017,1.77165354330709));
#4135=CARTESIAN_POINT('',(4.16377952755905,0.378937007874017,1.77165354330709));
#4136=CARTESIAN_POINT('Origin',(4.16377952755905,0.536417322834647,1.77165354330709));
#4137=CARTESIAN_POINT('',(4.16377952755905,-0.139297701269455,1.65354330708661));
#4138=CARTESIAN_POINT('',(4.16377952755905,1.44931102362205,1.77165354330709));
#4139=CARTESIAN_POINT('Origin',(3.84881889763779,1.62893700787402,1.77165354330709));
#4140=CARTESIAN_POINT('',(3.84881889763779,1.78641732283465,1.65354330708661));
#4141=CARTESIAN_POINT('',(3.84881889763779,1.62893700787402,1.65354330708661));
#4142=CARTESIAN_POINT('',(3.84881889763779,0.40696214125023,1.65354330708661));
#4143=CARTESIAN_POINT('',(3.84881889763779,1.78641732283465,1.77165354330709));
#4144=CARTESIAN_POINT('',(3.84881889763779,1.78641732283465,1.77165354330709));
#4145=CARTESIAN_POINT('',(3.84881889763779,1.62893700787402,1.77165354330709));
#4146=CARTESIAN_POINT('',(3.84881889763779,1.99557086614173,1.77165354330709));
#4147=CARTESIAN_POINT('',(3.84881889763779,1.62893700787402,1.77165354330709));
#4148=CARTESIAN_POINT('Origin',(4.16377952755905,1.62893700787402,1.77165354330709));
#4149=CARTESIAN_POINT('',(4.16377952755905,1.62893700787402,1.65354330708661));
#4150=CARTESIAN_POINT('',(2.08188976377953,1.62893700787402,1.65354330708661));
#4151=CARTESIAN_POINT('',(4.16377952755905,1.62893700787402,1.77165354330709));
#4152=CARTESIAN_POINT('',(2.08188976377953,1.62893700787402,1.77165354330709));
#4153=CARTESIAN_POINT('',(4.16377952755905,1.62893700787402,1.77165354330709));
#4154=CARTESIAN_POINT('Origin',(4.16377952755905,1.78641732283465,1.77165354330709));
#4155=CARTESIAN_POINT('',(4.16377952755905,1.78641732283465,1.65354330708661));
#4156=CARTESIAN_POINT('',(4.16377952755905,0.485702298730545,1.65354330708661));
#4157=CARTESIAN_POINT('',(4.16377952755905,1.78641732283465,1.77165354330709));
#4158=CARTESIAN_POINT('',(4.16377952755905,2.07431102362205,1.77165354330709));
#4159=CARTESIAN_POINT('',(4.16377952755905,1.78641732283465,1.77165354330709));
#4160=CARTESIAN_POINT('Origin',(3.84881889763779,1.78641732283465,1.77165354330709));
#4161=CARTESIAN_POINT('',(1.9244094488189,1.78641732283465,1.65354330708661));
#4162=CARTESIAN_POINT('',(1.9244094488189,1.78641732283465,1.77165354330709));
#4163=CARTESIAN_POINT('Origin',(1.59881889763779,1.62893700787402,1.77165354330709));
#4164=CARTESIAN_POINT('',(1.59881889763779,1.78641732283465,1.65354330708661));
#4165=CARTESIAN_POINT('',(1.59881889763779,1.62893700787402,1.65354330708661));
#4166=CARTESIAN_POINT('',(1.59881889763779,0.40696214125023,1.65354330708661));
#4167=CARTESIAN_POINT('',(1.59881889763779,1.78641732283465,1.77165354330709));
#4168=CARTESIAN_POINT('',(1.59881889763779,1.78641732283465,1.77165354330709));
#4169=CARTESIAN_POINT('',(1.59881889763779,1.62893700787402,1.77165354330709));
#4170=CARTESIAN_POINT('',(1.59881889763779,1.99557086614173,1.77165354330709));
#4171=CARTESIAN_POINT('',(1.59881889763779,1.62893700787402,1.77165354330709));
#4172=CARTESIAN_POINT('Origin',(1.91377952755905,1.62893700787402,1.77165354330709));
#4173=CARTESIAN_POINT('',(1.91377952755905,1.62893700787402,1.65354330708661));
#4174=CARTESIAN_POINT('',(0.956889763779527,1.62893700787402,1.65354330708661));
#4175=CARTESIAN_POINT('',(1.91377952755905,1.62893700787402,1.77165354330709));
#4176=CARTESIAN_POINT('',(0.956889763779527,1.62893700787402,1.77165354330709));
#4177=CARTESIAN_POINT('',(1.91377952755905,1.62893700787402,1.77165354330709));
#4178=CARTESIAN_POINT('Origin',(1.91377952755905,1.78641732283465,1.77165354330709));
#4179=CARTESIAN_POINT('',(1.91377952755905,1.78641732283465,1.65354330708661));
#4180=CARTESIAN_POINT('',(1.91377952755905,0.485702298730545,1.65354330708661));
#4181=CARTESIAN_POINT('',(1.91377952755905,1.78641732283465,1.77165354330709));
#4182=CARTESIAN_POINT('',(1.91377952755905,2.07431102362205,1.77165354330709));
#4183=CARTESIAN_POINT('',(1.91377952755905,1.78641732283465,1.77165354330709));
#4184=CARTESIAN_POINT('Origin',(1.59881889763779,1.78641732283465,1.77165354330709));
#4185=CARTESIAN_POINT('',(0.799409448818897,1.78641732283465,1.65354330708661));
#4186=CARTESIAN_POINT('',(0.799409448818897,1.78641732283465,1.77165354330709));
#4187=CARTESIAN_POINT('Origin',(2.8740157480315,0.688976377952755,1.77165354330709));
#4188=CARTESIAN_POINT('',(1.50629921259842,0.688976377952754,1.65354330708661));
#4189=CARTESIAN_POINT('',(2.8740157480315,0.688976377952755,1.65354330708661));
#4190=CARTESIAN_POINT('',(1.43700787401575,0.688976377952754,1.65354330708661));
#4191=CARTESIAN_POINT('',(1.50629921259842,0.688976377952754,1.77165354330709));
#4192=CARTESIAN_POINT('',(1.50629921259842,0.688976377952754,1.77165354330709));
#4193=CARTESIAN_POINT('',(2.8740157480315,0.688976377952755,1.77165354330709));
#4194=CARTESIAN_POINT('',(1.43700787401575,0.688976377952754,1.77165354330709));
#4195=CARTESIAN_POINT('',(2.8740157480315,0.688976377952755,1.77165354330709));
#4196=CARTESIAN_POINT('Origin',(2.8740157480315,0.413385826771655,1.77165354330709));
#4197=CARTESIAN_POINT('',(2.8740157480315,0.413385826771655,1.65354330708661));
#4198=CARTESIAN_POINT('',(2.8740157480315,-0.200813449300951,1.65354330708661));
#4199=CARTESIAN_POINT('',(2.8740157480315,0.413385826771655,1.77165354330709));
#4200=CARTESIAN_POINT('',(2.8740157480315,1.38779527559055,1.77165354330709));
#4201=CARTESIAN_POINT('',(2.8740157480315,0.413385826771655,1.77165354330709));
#4202=CARTESIAN_POINT('Origin',(3.22834645669291,0.413385826771655,1.77165354330709));
#4203=CARTESIAN_POINT('',(3.22834645669291,0.413385826771655,1.65354330708661));
#4204=CARTESIAN_POINT('',(1.61417322834646,0.413385826771655,1.65354330708661));
#4205=CARTESIAN_POINT('',(3.22834645669291,0.413385826771655,1.77165354330709));
#4206=CARTESIAN_POINT('',(1.61417322834646,0.413385826771655,1.77165354330709));
#4207=CARTESIAN_POINT('',(3.22834645669291,0.413385826771655,1.77165354330709));
#4208=CARTESIAN_POINT('Origin',(3.22834645669291,0.688976377952755,1.77165354330709));
#4209=CARTESIAN_POINT('',(3.22834645669291,0.688976377952755,1.65354330708661));
#4210=CARTESIAN_POINT('',(3.22834645669291,-0.0630181737104004,1.65354330708661));
#4211=CARTESIAN_POINT('',(3.22834645669291,0.688976377952755,1.77165354330709));
#4212=CARTESIAN_POINT('',(3.22834645669291,1.5255905511811,1.77165354330709));
#4213=CARTESIAN_POINT('',(3.22834645669291,0.688976377952755,1.77165354330709));
#4214=CARTESIAN_POINT('Origin',(3.34645669291339,0.688976377952756,1.77165354330709));
#4215=CARTESIAN_POINT('',(3.34645669291339,0.688976377952756,1.65354330708661));
#4216=CARTESIAN_POINT('',(1.67322834645669,0.688976377952755,1.65354330708661));
#4217=CARTESIAN_POINT('',(3.34645669291339,0.688976377952756,1.77165354330709));
#4218=CARTESIAN_POINT('',(1.67322834645669,0.688976377952754,1.77165354330709));
#4219=CARTESIAN_POINT('',(3.34645669291339,0.688976377952756,1.77165354330709));
#4220=CARTESIAN_POINT('Origin',(3.34645669291339,0.413385826771655,1.77165354330709));
#4221=CARTESIAN_POINT('',(3.34645669291339,0.413385826771655,1.65354330708661));
#4222=CARTESIAN_POINT('',(3.34645669291339,-0.200813449300951,1.65354330708661));
#4223=CARTESIAN_POINT('',(3.34645669291339,0.413385826771655,1.77165354330709));
#4224=CARTESIAN_POINT('',(3.34645669291339,1.38779527559055,1.77165354330709));
#4225=CARTESIAN_POINT('',(3.34645669291339,0.413385826771655,1.77165354330709));
#4226=CARTESIAN_POINT('Origin',(3.7007874015748,0.413385826771655,1.77165354330709));
#4227=CARTESIAN_POINT('',(3.7007874015748,0.413385826771655,1.65354330708661));
#4228=CARTESIAN_POINT('',(1.8503937007874,0.413385826771655,1.65354330708661));
#4229=CARTESIAN_POINT('',(3.7007874015748,0.413385826771655,1.77165354330709));
#4230=CARTESIAN_POINT('',(1.8503937007874,0.413385826771655,1.77165354330709));
#4231=CARTESIAN_POINT('',(3.7007874015748,0.413385826771655,1.77165354330709));
#4232=CARTESIAN_POINT('Origin',(3.7007874015748,0.688976377952756,1.77165354330709));
#4233=CARTESIAN_POINT('',(3.7007874015748,0.688976377952756,1.65354330708661));
#4234=CARTESIAN_POINT('',(3.7007874015748,-0.0630181737104002,1.65354330708661));
#4235=CARTESIAN_POINT('',(3.7007874015748,0.688976377952756,1.77165354330709));
#4236=CARTESIAN_POINT('',(3.7007874015748,1.5255905511811,1.77165354330709));
#4237=CARTESIAN_POINT('',(3.7007874015748,0.688976377952756,1.77165354330709));
#4238=CARTESIAN_POINT('Origin',(4.00629921259842,0.688976377952756,1.77165354330709));
#4239=CARTESIAN_POINT('',(4.00629921259842,0.688976377952756,1.65354330708661));
#4240=CARTESIAN_POINT('',(2.00314960629921,0.688976377952755,1.65354330708661));
#4241=CARTESIAN_POINT('',(4.00629921259842,0.688976377952756,1.77165354330709));
#4242=CARTESIAN_POINT('',(2.00314960629921,0.688976377952755,1.77165354330709));
#4243=CARTESIAN_POINT('',(4.00629921259842,0.688976377952756,1.77165354330709));
#4244=CARTESIAN_POINT('Origin',(4.00629921259842,1.47637795275591,1.77165354330709));
#4245=CARTESIAN_POINT('',(4.00629921259842,1.47637795275591,1.65354330708661));
#4246=CARTESIAN_POINT('',(4.00629921259842,0.330682613691175,1.65354330708661));
#4247=CARTESIAN_POINT('',(4.00629921259842,1.47637795275591,1.77165354330709));
#4248=CARTESIAN_POINT('',(4.00629921259842,1.91929133858268,1.77165354330709));
#4249=CARTESIAN_POINT('',(4.00629921259842,1.47637795275591,1.77165354330709));
#4250=CARTESIAN_POINT('Origin',(3.7007874015748,1.47637795275591,1.77165354330709));
#4251=CARTESIAN_POINT('',(3.7007874015748,1.47637795275591,1.65354330708661));
#4252=CARTESIAN_POINT('',(1.8503937007874,1.47637795275591,1.65354330708661));
#4253=CARTESIAN_POINT('',(3.7007874015748,1.47637795275591,1.77165354330709));
#4254=CARTESIAN_POINT('',(1.8503937007874,1.47637795275591,1.77165354330709));
#4255=CARTESIAN_POINT('',(3.7007874015748,1.47637795275591,1.77165354330709));
#4256=CARTESIAN_POINT('Origin',(3.7007874015748,1.75196850393701,1.77165354330709));
#4257=CARTESIAN_POINT('',(3.7007874015748,1.75196850393701,1.65354330708661));
#4258=CARTESIAN_POINT('',(3.7007874015748,0.468477889281727,1.65354330708661));
#4259=CARTESIAN_POINT('',(3.7007874015748,1.75196850393701,1.77165354330709));
#4260=CARTESIAN_POINT('',(3.7007874015748,2.05708661417323,1.77165354330709));
#4261=CARTESIAN_POINT('',(3.7007874015748,1.75196850393701,1.77165354330709));
#4262=CARTESIAN_POINT('Origin',(3.34645669291339,1.75196850393701,1.77165354330709));
#4263=CARTESIAN_POINT('',(3.34645669291339,1.75196850393701,1.65354330708661));
#4264=CARTESIAN_POINT('',(1.67322834645669,1.75196850393701,1.65354330708661));
#4265=CARTESIAN_POINT('',(3.34645669291339,1.75196850393701,1.77165354330709));
#4266=CARTESIAN_POINT('',(1.67322834645669,1.75196850393701,1.77165354330709));
#4267=CARTESIAN_POINT('',(3.34645669291339,1.75196850393701,1.77165354330709));
#4268=CARTESIAN_POINT('Origin',(3.34645669291339,1.47637795275591,1.77165354330709));
#4269=CARTESIAN_POINT('',(3.34645669291339,1.47637795275591,1.65354330708661));
#4270=CARTESIAN_POINT('',(3.34645669291339,0.330682613691175,1.65354330708661));
#4271=CARTESIAN_POINT('',(3.34645669291339,1.47637795275591,1.77165354330709));
#4272=CARTESIAN_POINT('',(3.34645669291339,1.91929133858268,1.77165354330709));
#4273=CARTESIAN_POINT('',(3.34645669291339,1.47637795275591,1.77165354330709));
#4274=CARTESIAN_POINT('Origin',(3.22834645669291,1.47637795275591,1.77165354330709));
#4275=CARTESIAN_POINT('',(3.22834645669291,1.47637795275591,1.65354330708661));
#4276=CARTESIAN_POINT('',(1.61417322834646,1.47637795275591,1.65354330708661));
#4277=CARTESIAN_POINT('',(3.22834645669291,1.47637795275591,1.77165354330709));
#4278=CARTESIAN_POINT('',(1.61417322834646,1.47637795275591,1.77165354330709));
#4279=CARTESIAN_POINT('',(3.22834645669291,1.47637795275591,1.77165354330709));
#4280=CARTESIAN_POINT('Origin',(3.22834645669291,1.75196850393701,1.77165354330709));
#4281=CARTESIAN_POINT('',(3.22834645669291,1.75196850393701,1.65354330708661));
#4282=CARTESIAN_POINT('',(3.22834645669291,0.468477889281726,1.65354330708661));
#4283=CARTESIAN_POINT('',(3.22834645669291,1.75196850393701,1.77165354330709));
#4284=CARTESIAN_POINT('',(3.22834645669291,2.05708661417323,1.77165354330709));
#4285=CARTESIAN_POINT('',(3.22834645669291,1.75196850393701,1.77165354330709));
#4286=CARTESIAN_POINT('Origin',(2.8740157480315,1.75196850393701,1.77165354330709));
#4287=CARTESIAN_POINT('',(2.8740157480315,1.75196850393701,1.65354330708661));
#4288=CARTESIAN_POINT('',(1.43700787401575,1.75196850393701,1.65354330708661));
#4289=CARTESIAN_POINT('',(2.8740157480315,1.75196850393701,1.77165354330709));
#4290=CARTESIAN_POINT('',(1.43700787401575,1.75196850393701,1.77165354330709));
#4291=CARTESIAN_POINT('',(2.8740157480315,1.75196850393701,1.77165354330709));
#4292=CARTESIAN_POINT('Origin',(2.8740157480315,1.47637795275591,1.77165354330709));
#4293=CARTESIAN_POINT('',(2.8740157480315,1.47637795275591,1.65354330708661));
#4294=CARTESIAN_POINT('',(2.8740157480315,0.330682613691175,1.65354330708661));
#4295=CARTESIAN_POINT('',(2.8740157480315,1.47637795275591,1.77165354330709));
#4296=CARTESIAN_POINT('',(2.8740157480315,1.91929133858268,1.77165354330709));
#4297=CARTESIAN_POINT('',(2.8740157480315,1.47637795275591,1.77165354330709));
#4298=CARTESIAN_POINT('Origin',(1.50629921259842,1.47637795275591,1.77165354330709));
#4299=CARTESIAN_POINT('',(1.50629921259842,1.47637795275591,1.65354330708661));
#4300=CARTESIAN_POINT('',(0.753149606299212,1.4763779527559,1.65354330708661));
#4301=CARTESIAN_POINT('',(1.50629921259842,1.47637795275591,1.77165354330709));
#4302=CARTESIAN_POINT('',(0.753149606299213,1.47637795275591,1.77165354330709));
#4303=CARTESIAN_POINT('',(1.50629921259842,1.47637795275591,1.77165354330709));
#4304=CARTESIAN_POINT('Origin',(1.50629921259842,0.688976377952754,1.77165354330709));
#4305=CARTESIAN_POINT('',(1.50629921259842,-0.0630181737104009,1.65354330708661));
#4306=CARTESIAN_POINT('',(1.50629921259842,1.5255905511811,1.77165354330709));
#4307=CARTESIAN_POINT('Origin',(1.59881889763779,0.378937007874017,1.77165354330709));
#4308=CARTESIAN_POINT('',(1.59881889763779,0.536417322834647,1.65354330708661));
#4309=CARTESIAN_POINT('',(1.59881889763779,0.378937007874017,1.65354330708661));
#4310=CARTESIAN_POINT('',(1.59881889763779,-0.21803785874977,1.65354330708661));
#4311=CARTESIAN_POINT('',(1.59881889763779,0.536417322834647,1.77165354330709));
#4312=CARTESIAN_POINT('',(1.59881889763779,0.536417322834647,1.77165354330709));
#4313=CARTESIAN_POINT('',(1.59881889763779,0.378937007874017,1.77165354330709));
#4314=CARTESIAN_POINT('',(1.59881889763779,1.37057086614173,1.77165354330709));
#4315=CARTESIAN_POINT('',(1.59881889763779,0.378937007874017,1.77165354330709));
#4316=CARTESIAN_POINT('Origin',(1.91377952755905,0.378937007874017,1.77165354330709));
#4317=CARTESIAN_POINT('',(1.91377952755905,0.378937007874017,1.65354330708661));
#4318=CARTESIAN_POINT('',(0.956889763779527,0.378937007874017,1.65354330708661));
#4319=CARTESIAN_POINT('',(1.91377952755905,0.378937007874017,1.77165354330709));
#4320=CARTESIAN_POINT('',(0.956889763779527,0.378937007874017,1.77165354330709));
#4321=CARTESIAN_POINT('',(1.91377952755905,0.378937007874017,1.77165354330709));
#4322=CARTESIAN_POINT('Origin',(1.91377952755905,0.536417322834647,1.77165354330709));
#4323=CARTESIAN_POINT('',(1.91377952755905,0.536417322834647,1.65354330708661));
#4324=CARTESIAN_POINT('',(1.91377952755905,-0.139297701269455,1.65354330708661));
#4325=CARTESIAN_POINT('',(1.91377952755905,0.536417322834647,1.77165354330709));
#4326=CARTESIAN_POINT('',(1.91377952755905,1.44931102362205,1.77165354330709));
#4327=CARTESIAN_POINT('',(1.91377952755905,0.536417322834647,1.77165354330709));
#4328=CARTESIAN_POINT('Origin',(1.59881889763779,0.536417322834647,1.77165354330709));
#4329=CARTESIAN_POINT('',(0.799409448818897,0.536417322834647,1.65354330708661));
#4330=CARTESIAN_POINT('',(0.799409448818897,0.536417322834647,1.77165354330709));
#4331=CARTESIAN_POINT('Origin',(2.36220472440945,1.04902962956708E-15,0.));
#4332=CARTESIAN_POINT('',(0.,-2.65748031496063,0.));
#4333=CARTESIAN_POINT('',(4.7244094488189,-2.65748031496063,0.));
#4334=CARTESIAN_POINT('',(2.36220472440945,-2.65748031496063,0.));
#4335=CARTESIAN_POINT('',(0.,2.65748031496063,0.));
#4336=CARTESIAN_POINT('',(0.,1.04902962956708E-15,0.));
#4337=CARTESIAN_POINT('',(4.7244094488189,2.65748031496063,0.));
#4338=CARTESIAN_POINT('',(2.36220472440945,2.65748031496063,0.));
#4339=CARTESIAN_POINT('',(4.7244094488189,1.04902962956708E-15,0.));
#4340=CARTESIAN_POINT('',(4.60629921259842,2.24409448818898,0.));
#4341=CARTESIAN_POINT('',(4.60629921259842,-2.24409448818898,0.));
#4342=CARTESIAN_POINT('',(4.60629921259842,1.12204724409449,0.));
#4343=CARTESIAN_POINT('',(0.118110236220473,2.24409448818898,0.));
#4344=CARTESIAN_POINT('',(1.18110236220472,2.24409448818898,0.));
#4345=CARTESIAN_POINT('',(0.118110236220473,-2.24409448818898,0.));
#4346=CARTESIAN_POINT('',(0.118110236220473,-1.12204724409449,0.));
#4347=CARTESIAN_POINT('',(1.18110236220472,-2.24409448818898,0.));
#4348=CARTESIAN_POINT('',(3.92125984251969,2.50984251968504,0.));
#4349=CARTESIAN_POINT('Origin',(3.86220472440945,2.50984251968504,0.));
#4350=CARTESIAN_POINT('',(0.921259842519685,-2.50984251968504,0.));
#4351=CARTESIAN_POINT('Origin',(0.862204724409449,-2.50984251968504,0.));
#4352=CARTESIAN_POINT('',(2.42125984251968,-2.50984251968504,0.));
#4353=CARTESIAN_POINT('Origin',(2.36220472440945,-2.50984251968504,0.));
#4354=CARTESIAN_POINT('',(2.42125984251968,2.50984251968504,0.));
#4355=CARTESIAN_POINT('Origin',(2.36220472440945,2.50984251968504,0.));
#4356=CARTESIAN_POINT('',(3.92125984251969,-2.50984251968504,0.));
#4357=CARTESIAN_POINT('Origin',(3.86220472440945,-2.50984251968504,0.));
#4358=CARTESIAN_POINT('',(0.921259842519685,2.50984251968504,0.));
#4359=CARTESIAN_POINT('Origin',(0.862204724409449,2.50984251968504,0.));
#4360=CARTESIAN_POINT('Origin',(2.36220472440945,2.65748031496063,0.));
#4361=CARTESIAN_POINT('',(0.,2.65748031496063,0.118110236220472));
#4362=CARTESIAN_POINT('',(0.,2.65748031496063,0.118110236220472));
#4363=CARTESIAN_POINT('',(4.7244094488189,2.65748031496063,0.118110236220472));
#4364=CARTESIAN_POINT('',(4.7244094488189,2.65748031496063,0.118110236220472));
#4365=CARTESIAN_POINT('',(4.7244094488189,2.65748031496063,-0.118110236220472));
#4366=CARTESIAN_POINT('Origin',(0.,1.04902962956708E-15,-3.49676543189026E-16));
#4367=CARTESIAN_POINT('',(0.,-2.65748031496063,0.118110236220472));
#4368=CARTESIAN_POINT('',(0.,-2.65748031496063,0.118110236220472));
#4369=CARTESIAN_POINT('',(0.,-2.36220472440945,0.118110236220472));
#4370=CARTESIAN_POINT('',(0.,-2.36220472440945,0.118110236220472));
#4371=CARTESIAN_POINT('',(0.,-2.36220472440945,0.896653543307087));
#4372=CARTESIAN_POINT('',(0.,-2.36220472440945,-1.77165354330709));
#4373=CARTESIAN_POINT('',(0.,-0.84666026778668,1.77165354330709));
#4374=CARTESIAN_POINT('',(0.,-2.36220472440945,0.896653543307087));
#4375=CARTESIAN_POINT('',(0.,2.36220472440945,1.77165354330709));
#4376=CARTESIAN_POINT('',(0.,-2.36220472440945,1.77165354330709));
#4377=CARTESIAN_POINT('',(0.,2.36220472440945,0.118110236220472));
#4378=CARTESIAN_POINT('',(0.,2.36220472440945,1.77165354330709));
#4379=CARTESIAN_POINT('',(0.,2.36220472440945,0.118110236220472));
#4380=CARTESIAN_POINT('Origin',(0.118110236220473,-2.24409448818898,-1.45345549177314));
#4381=CARTESIAN_POINT('',(0.118110236220473,2.24409448818898,1.65354330708661));
#4382=CARTESIAN_POINT('',(0.118110236220473,2.24409448818898,0.100043907656735));
#4383=CARTESIAN_POINT('',(0.118110236220473,-0.815012725373556,1.65354330708661));
#4384=CARTESIAN_POINT('',(0.118110236220473,-1.52955360678127,1.65354330708661));
#4385=CARTESIAN_POINT('',(0.118110236220473,-2.24409448818898,0.828462566631147));
#4386=CARTESIAN_POINT('',(0.118110236220473,-2.73814424017212,0.543222809330611));
#4387=CARTESIAN_POINT('',(0.118110236220473,-2.24409448818898,-1.45345549177314));
#4388=CARTESIAN_POINT('Origin',(0.,2.24409448818898,1.65354330708661));
#4389=CARTESIAN_POINT('',(4.60629921259842,2.24409448818898,1.65354330708661));
#4390=CARTESIAN_POINT('',(4.60629921259842,2.24409448818898,0.100043907656735));
#4391=CARTESIAN_POINT('',(0.,2.24409448818898,1.65354330708661));
#4392=CARTESIAN_POINT('Origin',(3.,-0.459055118110236,1.77165354330709));
#4393=CARTESIAN_POINT('',(3.,-0.340944881889764,1.65354330708661));
#4394=CARTESIAN_POINT('',(3.,-0.459055118110236,1.65354330708661));
#4395=CARTESIAN_POINT('',(3.,-0.637033921741896,1.65354330708661));
#4396=CARTESIAN_POINT('',(3.,-0.340944881889764,1.77165354330709));
#4397=CARTESIAN_POINT('',(3.,-0.340944881889764,1.77165354330709));
#4398=CARTESIAN_POINT('',(3.,-0.459055118110236,1.77165354330709));
#4399=CARTESIAN_POINT('',(3.,0.951574803149607,1.77165354330709));
#4400=CARTESIAN_POINT('',(3.,-0.459055118110236,1.77165354330709));
#4401=CARTESIAN_POINT('Origin',(3.23622047244094,-0.459055118110236,1.77165354330709));
#4402=CARTESIAN_POINT('',(3.23622047244094,-0.459055118110236,1.65354330708661));
#4403=CARTESIAN_POINT('',(1.61811023622047,-0.459055118110235,1.65354330708661));
#4404=CARTESIAN_POINT('',(3.23622047244094,-0.459055118110236,1.77165354330709));
#4405=CARTESIAN_POINT('',(1.61811023622047,-0.459055118110235,1.77165354330709));
#4406=CARTESIAN_POINT('',(3.23622047244094,-0.459055118110236,1.77165354330709));
#4407=CARTESIAN_POINT('Origin',(3.23622047244094,-0.340944881889764,1.77165354330709));
#4408=CARTESIAN_POINT('',(3.23622047244094,-0.340944881889764,1.65354330708661));
#4409=CARTESIAN_POINT('',(3.23622047244094,-0.57797880363166,1.65354330708661));
#4410=CARTESIAN_POINT('',(3.23622047244094,-0.340944881889764,1.77165354330709));
#4411=CARTESIAN_POINT('',(3.23622047244094,1.01062992125984,1.77165354330709));
#4412=CARTESIAN_POINT('',(3.23622047244094,-0.340944881889764,1.77165354330709));
#4413=CARTESIAN_POINT('Origin',(3.,-0.340944881889764,1.77165354330709));
#4414=CARTESIAN_POINT('',(1.5,-0.340944881889764,1.65354330708661));
#4415=CARTESIAN_POINT('',(1.5,-0.340944881889764,1.77165354330709));
#4416=CARTESIAN_POINT('Origin',(3.75,-0.459055118110236,1.77165354330709));
#4417=CARTESIAN_POINT('',(3.75,-0.340944881889764,1.65354330708661));
#4418=CARTESIAN_POINT('',(3.75,-0.459055118110236,1.65354330708661));
#4419=CARTESIAN_POINT('',(3.75,-0.637033921741896,1.65354330708661));
#4420=CARTESIAN_POINT('',(3.75,-0.340944881889764,1.77165354330709));
#4421=CARTESIAN_POINT('',(3.75,-0.340944881889764,1.77165354330709));
#4422=CARTESIAN_POINT('',(3.75,-0.459055118110236,1.77165354330709));
#4423=CARTESIAN_POINT('',(3.75,0.951574803149607,1.77165354330709));
#4424=CARTESIAN_POINT('',(3.75,-0.459055118110236,1.77165354330709));
#4425=CARTESIAN_POINT('Origin',(3.98622047244094,-0.459055118110236,1.77165354330709));
#4426=CARTESIAN_POINT('',(3.98622047244094,-0.459055118110236,1.65354330708661));
#4427=CARTESIAN_POINT('',(1.99311023622047,-0.459055118110236,1.65354330708661));
#4428=CARTESIAN_POINT('',(3.98622047244094,-0.459055118110236,1.77165354330709));
#4429=CARTESIAN_POINT('',(1.99311023622047,-0.459055118110236,1.77165354330709));
#4430=CARTESIAN_POINT('',(3.98622047244094,-0.459055118110236,1.77165354330709));
#4431=CARTESIAN_POINT('Origin',(3.98622047244094,-0.340944881889764,1.77165354330709));
#4432=CARTESIAN_POINT('',(3.98622047244094,-0.340944881889764,1.65354330708661));
#4433=CARTESIAN_POINT('',(3.98622047244094,-0.57797880363166,1.65354330708661));
#4434=CARTESIAN_POINT('',(3.98622047244094,-0.340944881889764,1.77165354330709));
#4435=CARTESIAN_POINT('',(3.98622047244094,1.01062992125984,1.77165354330709));
#4436=CARTESIAN_POINT('',(3.98622047244094,-0.340944881889764,1.77165354330709));
#4437=CARTESIAN_POINT('Origin',(3.75,-0.340944881889764,1.77165354330709));
#4438=CARTESIAN_POINT('',(1.875,-0.340944881889764,1.65354330708661));
#4439=CARTESIAN_POINT('',(1.875,-0.340944881889764,1.77165354330709));
#4440=CARTESIAN_POINT('Origin',(0.862204724409449,2.50984251968504,0.118110236220472));
#4441=CARTESIAN_POINT('',(0.921259842519685,2.50984251968504,0.118110236220472));
#4442=CARTESIAN_POINT('Origin',(0.862204724409449,2.50984251968504,0.118110236220472));
#4443=CARTESIAN_POINT('',(0.921259842519685,2.50984251968504,0.118110236220472));
#4444=CARTESIAN_POINT('Origin',(3.86220472440945,-2.50984251968504,0.118110236220472));
#4445=CARTESIAN_POINT('',(3.92125984251969,-2.50984251968504,0.118110236220472));
#4446=CARTESIAN_POINT('Origin',(3.86220472440945,-2.50984251968504,0.118110236220472));
#4447=CARTESIAN_POINT('',(3.92125984251969,-2.50984251968504,0.118110236220472));
#4448=CARTESIAN_POINT('Origin',(2.36220472440945,2.50984251968504,0.118110236220472));
#4449=CARTESIAN_POINT('',(2.42125984251968,2.50984251968504,0.118110236220472));
#4450=CARTESIAN_POINT('Origin',(2.36220472440945,2.50984251968504,0.118110236220472));
#4451=CARTESIAN_POINT('',(2.42125984251969,2.50984251968504,0.118110236220472));
#4452=CARTESIAN_POINT('Origin',(2.36220472440945,-2.50984251968504,0.118110236220472));
#4453=CARTESIAN_POINT('',(2.42125984251968,-2.50984251968504,0.118110236220472));
#4454=CARTESIAN_POINT('Origin',(2.36220472440945,-2.50984251968504,0.118110236220472));
#4455=CARTESIAN_POINT('',(2.42125984251969,-2.50984251968504,0.118110236220472));
#4456=CARTESIAN_POINT('Origin',(0.862204724409449,-2.50984251968504,0.118110236220472));
#4457=CARTESIAN_POINT('',(0.921259842519685,-2.50984251968504,0.118110236220472));
#4458=CARTESIAN_POINT('Origin',(0.862204724409449,-2.50984251968504,0.118110236220472));
#4459=CARTESIAN_POINT('',(0.921259842519685,-2.50984251968504,0.118110236220472));
#4460=CARTESIAN_POINT('Origin',(3.86220472440945,2.50984251968504,0.118110236220472));
#4461=CARTESIAN_POINT('',(3.92125984251969,2.50984251968504,0.118110236220472));
#4462=CARTESIAN_POINT('Origin',(3.86220472440945,2.50984251968504,0.118110236220472));
#4463=CARTESIAN_POINT('',(3.92125984251969,2.50984251968504,0.118110236220472));
#4464=CARTESIAN_POINT('Origin',(0.,2.36220472440945,0.118110236220472));
#4465=CARTESIAN_POINT('',(4.7244094488189,2.36220472440945,0.118110236220472));
#4466=CARTESIAN_POINT('',(0.,2.36220472440945,0.118110236220472));
#4467=CARTESIAN_POINT('',(4.7244094488189,2.36220472440945,0.118110236220472));
#4468=CARTESIAN_POINT('Origin',(0.,2.36220472440945,-1.45345549177314));
#4469=CARTESIAN_POINT('',(4.7244094488189,2.36220472440945,1.77165354330709));
#4470=CARTESIAN_POINT('',(0.,2.36220472440945,1.77165354330709));
#4471=CARTESIAN_POINT('',(4.7244094488189,2.36220472440945,1.77165354330709));
#4472=CARTESIAN_POINT('Origin',(4.7244094488189,-2.36220472440945,0.118110236220472));
#4473=CARTESIAN_POINT('',(4.7244094488189,-2.36220472440945,0.118110236220472));
#4474=CARTESIAN_POINT('',(2.36220472440945,-2.36220472440945,0.118110236220472));
#4475=CARTESIAN_POINT('',(4.7244094488189,-2.65748031496063,0.118110236220472));
#4476=CARTESIAN_POINT('',(4.7244094488189,-2.65748031496063,0.118110236220472));
#4477=CARTESIAN_POINT('',(4.7244094488189,-2.36220472440945,0.118110236220472));
#4478=CARTESIAN_POINT('Origin',(2.36220472440945,-2.65748031496063,0.));
#4479=CARTESIAN_POINT('',(4.7244094488189,-2.65748031496063,-0.118110236220472));
#4480=CARTESIAN_POINT('Origin',(0.,-2.36220472440945,0.896653543307087));
#4481=CARTESIAN_POINT('',(4.7244094488189,-2.36220472440945,0.896653543307087));
#4482=CARTESIAN_POINT('',(4.7244094488189,-2.36220472440945,-1.77165354330709));
#4483=CARTESIAN_POINT('',(0.,-2.36220472440945,0.896653543307087));
#4484=CARTESIAN_POINT('Origin',(4.10590551181102,-1.7919576819569,1.22588582677165));
#4485=CARTESIAN_POINT('',(4.10590551181102,-1.83518902886057,1.06454424364751));
#4486=CARTESIAN_POINT('',(4.10590551181102,-1.73290256384666,1.12359936175774));
#4487=CARTESIAN_POINT('',(4.10590551181102,-1.98849852601782,0.976030964194445));
#4488=CARTESIAN_POINT('',(4.10590551181102,-1.89424414697081,1.16683070866142));
#4489=CARTESIAN_POINT('',(4.10590551181102,-1.89424414697081,1.16683070866142));
#4490=CARTESIAN_POINT('',(4.10590551181102,-1.7919576819569,1.22588582677165));
#4491=CARTESIAN_POINT('',(4.10590551181102,-1.31930897487179,1.49876968503937));
#4492=CARTESIAN_POINT('',(4.10590551181102,-1.7919576819569,1.22588582677165));
#4493=CARTESIAN_POINT('Origin',(3.98779527559055,-1.7919576819569,1.22588582677165));
#4494=CARTESIAN_POINT('',(3.98779527559055,-1.73290256384666,1.12359936175774));
#4495=CARTESIAN_POINT('',(1.99389763779528,-1.73290256384665,1.12359936175775));
#4496=CARTESIAN_POINT('',(3.98779527559055,-1.7919576819569,1.22588582677165));
#4497=CARTESIAN_POINT('',(1.99389763779527,-1.79195768195689,1.22588582677166));
#4498=CARTESIAN_POINT('',(3.98779527559055,-1.7919576819569,1.22588582677165));
#4499=CARTESIAN_POINT('Origin',(3.98779527559055,-1.89424414697081,1.16683070866142));
#4500=CARTESIAN_POINT('',(3.98779527559055,-1.83518902886057,1.06454424364751));
#4501=CARTESIAN_POINT('',(3.98779527559055,-2.03964175852477,0.946503405139328));
#4502=CARTESIAN_POINT('',(3.98779527559055,-1.89424414697081,1.16683070866142));
#4503=CARTESIAN_POINT('',(3.98779527559055,-1.37045220737874,1.46924212598425));
#4504=CARTESIAN_POINT('',(3.98779527559055,-1.89424414697081,1.16683070866142));
#4505=CARTESIAN_POINT('Origin',(4.10590551181102,-1.89424414697081,1.16683070866142));
#4506=CARTESIAN_POINT('',(2.05295275590551,-1.83518902886056,1.06454424364752));
#4507=CARTESIAN_POINT('',(2.05295275590551,-1.89424414697079,1.16683070866143));
#4508=CARTESIAN_POINT('Origin',(3.90905511811024,-1.7919576819569,1.22588582677165));
#4509=CARTESIAN_POINT('',(3.90905511811024,-1.83518902886057,1.06454424364751));
#4510=CARTESIAN_POINT('',(3.90905511811024,-1.73290256384666,1.12359936175774));
#4511=CARTESIAN_POINT('',(3.90905511811024,-1.98849852601782,0.976030964194445));
#4512=CARTESIAN_POINT('',(3.90905511811024,-1.89424414697081,1.16683070866142));
#4513=CARTESIAN_POINT('',(3.90905511811024,-1.89424414697081,1.16683070866142));
#4514=CARTESIAN_POINT('',(3.90905511811024,-1.7919576819569,1.22588582677165));
#4515=CARTESIAN_POINT('',(3.90905511811024,-1.31930897487179,1.49876968503937));
#4516=CARTESIAN_POINT('',(3.90905511811024,-1.7919576819569,1.22588582677165));
#4517=CARTESIAN_POINT('Origin',(3.79094488188976,-1.7919576819569,1.22588582677165));
#4518=CARTESIAN_POINT('',(3.79094488188976,-1.73290256384666,1.12359936175774));
#4519=CARTESIAN_POINT('',(1.89547244094488,-1.73290256384665,1.12359936175775));
#4520=CARTESIAN_POINT('',(3.79094488188976,-1.7919576819569,1.22588582677165));
#4521=CARTESIAN_POINT('',(1.89547244094488,-1.79195768195689,1.22588582677166));
#4522=CARTESIAN_POINT('',(3.79094488188976,-1.7919576819569,1.22588582677165));
#4523=CARTESIAN_POINT('Origin',(3.79094488188976,-1.89424414697081,1.16683070866142));
#4524=CARTESIAN_POINT('',(3.79094488188976,-1.83518902886057,1.06454424364751));
#4525=CARTESIAN_POINT('',(3.79094488188976,-2.03964175852477,0.946503405139328));
#4526=CARTESIAN_POINT('',(3.79094488188976,-1.89424414697081,1.16683070866142));
#4527=CARTESIAN_POINT('',(3.79094488188976,-1.37045220737874,1.46924212598425));
#4528=CARTESIAN_POINT('',(3.79094488188976,-1.89424414697081,1.16683070866142));
#4529=CARTESIAN_POINT('Origin',(3.90905511811024,-1.89424414697081,1.16683070866142));
#4530=CARTESIAN_POINT('',(1.95452755905512,-1.83518902886057,1.06454424364751));
#4531=CARTESIAN_POINT('',(1.95452755905512,-1.8942441469708,1.16683070866142));
#4532=CARTESIAN_POINT('Origin',(3.90905511811024,-1.31462084522532,1.50147637795276));
#4533=CARTESIAN_POINT('',(3.90905511811024,-1.35785219212899,1.34013479482861));
#4534=CARTESIAN_POINT('',(3.90905511811024,-1.25556572711508,1.39918991293885));
#4535=CARTESIAN_POINT('',(3.90905511811024,-1.74983010765203,1.113826239785));
#4536=CARTESIAN_POINT('',(3.90905511811024,-1.41690731023923,1.44242125984252));
#4537=CARTESIAN_POINT('',(3.90905511811024,-1.41690731023923,1.44242125984252));
#4538=CARTESIAN_POINT('',(3.90905511811024,-1.31462084522532,1.50147637795276));
#4539=CARTESIAN_POINT('',(3.90905511811024,-1.080640556506,1.63656496062992));
#4540=CARTESIAN_POINT('',(3.90905511811024,-1.31462084522532,1.50147637795276));
#4541=CARTESIAN_POINT('Origin',(3.79094488188976,-1.31462084522532,1.50147637795276));
#4542=CARTESIAN_POINT('',(3.79094488188976,-1.25556572711508,1.39918991293885));
#4543=CARTESIAN_POINT('',(1.89547244094488,-1.25556572711508,1.39918991293885));
#4544=CARTESIAN_POINT('',(3.79094488188976,-1.31462084522532,1.50147637795276));
#4545=CARTESIAN_POINT('',(1.89547244094488,-1.31462084522531,1.50147637795276));
#4546=CARTESIAN_POINT('',(3.79094488188976,-1.31462084522532,1.50147637795276));
#4547=CARTESIAN_POINT('Origin',(3.79094488188976,-1.41690731023923,1.44242125984252));
#4548=CARTESIAN_POINT('',(3.79094488188976,-1.35785219212899,1.34013479482861));
#4549=CARTESIAN_POINT('',(3.79094488188976,-1.80097334015898,1.08429868072988));
#4550=CARTESIAN_POINT('',(3.79094488188976,-1.41690731023923,1.44242125984252));
#4551=CARTESIAN_POINT('',(3.79094488188976,-1.13178378901295,1.6070374015748));
#4552=CARTESIAN_POINT('',(3.79094488188976,-1.41690731023923,1.44242125984252));
#4553=CARTESIAN_POINT('Origin',(3.90905511811024,-1.41690731023923,1.44242125984252));
#4554=CARTESIAN_POINT('',(1.95452755905512,-1.35785219212899,1.34013479482861));
#4555=CARTESIAN_POINT('',(1.95452755905512,-1.41690731023922,1.44242125984252));
#4556=CARTESIAN_POINT('Origin',(0.393700787401575,-1.19528663604242,1.57037401574803));
#4557=CARTESIAN_POINT('',(3.22834645669291,-1.13623151793219,1.46808755073412));
#4558=CARTESIAN_POINT('',(0.393700787401575,-1.13623151793219,1.46808755073412));
#4559=CARTESIAN_POINT('',(0.196850393700787,-1.13623151793219,1.46808755073412));
#4560=CARTESIAN_POINT('',(3.22834645669291,-1.19528663604242,1.57037401574803));
#4561=CARTESIAN_POINT('',(3.22834645669291,-1.19528663604242,1.57037401574803));
#4562=CARTESIAN_POINT('',(0.393700787401575,-1.19528663604242,1.57037401574803));
#4563=CARTESIAN_POINT('',(0.196850393700787,-1.19528663604242,1.57037401574803));
#4564=CARTESIAN_POINT('',(0.393700787401575,-1.19528663604242,1.57037401574803));
#4565=CARTESIAN_POINT('Origin',(0.393700787401575,-2.0135783561537,1.09793307086614));
#4566=CARTESIAN_POINT('',(0.393700787401575,-1.95452323804347,0.995646605852232));
#4567=CARTESIAN_POINT('',(0.393700787401575,-2.09930886311622,0.91205458624169));
#4568=CARTESIAN_POINT('',(0.393700787401575,-2.0135783561537,1.09793307086614));
#4569=CARTESIAN_POINT('',(0.393700787401575,-1.43011931197019,1.43479330708661));
#4570=CARTESIAN_POINT('',(0.393700787401575,-2.0135783561537,1.09793307086614));
#4571=CARTESIAN_POINT('Origin',(3.22834645669291,-2.0135783561537,1.09793307086614));
#4572=CARTESIAN_POINT('',(3.22834645669291,-1.95452323804347,0.995646605852232));
#4573=CARTESIAN_POINT('',(1.61417322834646,-1.95452323804347,0.995646605852232));
#4574=CARTESIAN_POINT('',(3.22834645669291,-2.0135783561537,1.09793307086614));
#4575=CARTESIAN_POINT('',(1.61417322834646,-2.0135783561537,1.09793307086614));
#4576=CARTESIAN_POINT('',(3.22834645669291,-2.0135783561537,1.09793307086614));
#4577=CARTESIAN_POINT('Origin',(3.22834645669291,-1.19528663604242,1.57037401574803));
#4578=CARTESIAN_POINT('',(3.22834645669291,-1.69016300306058,1.14827505868263));
#4579=CARTESIAN_POINT('',(3.22834645669291,-1.02097345191455,1.67101377952756));
#4580=CARTESIAN_POINT('Origin',(4.10590551181102,-1.31462084522532,1.50147637795275));
#4581=CARTESIAN_POINT('',(4.10590551181102,-1.357852192129,1.34013479482861));
#4582=CARTESIAN_POINT('',(4.10590551181102,-1.25556572711509,1.39918991293884));
#4583=CARTESIAN_POINT('',(4.10590551181102,-1.74983010765203,1.113826239785));
#4584=CARTESIAN_POINT('',(4.10590551181102,-1.41690731023923,1.44242125984252));
#4585=CARTESIAN_POINT('',(4.10590551181102,-1.41690731023923,1.44242125984252));
#4586=CARTESIAN_POINT('',(4.10590551181102,-1.31462084522532,1.50147637795275));
#4587=CARTESIAN_POINT('',(4.10590551181102,-1.080640556506,1.63656496062992));
#4588=CARTESIAN_POINT('',(4.10590551181102,-1.31462084522532,1.50147637795275));
#4589=CARTESIAN_POINT('Origin',(3.98779527559055,-1.31462084522532,1.50147637795275));
#4590=CARTESIAN_POINT('',(3.98779527559055,-1.25556572711509,1.39918991293884));
#4591=CARTESIAN_POINT('',(1.99389763779528,-1.25556572711506,1.39918991293886));
#4592=CARTESIAN_POINT('',(3.98779527559055,-1.31462084522532,1.50147637795275));
#4593=CARTESIAN_POINT('',(1.99389763779527,-1.3146208452253,1.50147637795277));
#4594=CARTESIAN_POINT('',(3.98779527559055,-1.31462084522532,1.50147637795275));
#4595=CARTESIAN_POINT('Origin',(3.98779527559055,-1.41690731023923,1.44242125984252));
#4596=CARTESIAN_POINT('',(3.98779527559055,-1.35785219212899,1.34013479482861));
#4597=CARTESIAN_POINT('',(3.98779527559055,-1.80097334015898,1.08429868072988));
#4598=CARTESIAN_POINT('',(3.98779527559055,-1.41690731023923,1.44242125984252));
#4599=CARTESIAN_POINT('',(3.98779527559055,-1.13178378901295,1.6070374015748));
#4600=CARTESIAN_POINT('',(3.98779527559055,-1.41690731023923,1.44242125984252));
#4601=CARTESIAN_POINT('Origin',(4.10590551181102,-1.41690731023923,1.44242125984252));
#4602=CARTESIAN_POINT('',(2.05295275590551,-1.35785219212899,1.34013479482861));
#4603=CARTESIAN_POINT('',(2.05295275590551,-1.41690731023922,1.44242125984252));
#4604=CARTESIAN_POINT('Origin',(0.,2.36220472440945,1.77165354330709));
#4605=CARTESIAN_POINT('',(4.7244094488189,-0.84666026778668,1.77165354330709));
#4606=CARTESIAN_POINT('',(4.7244094488189,-2.36220472440945,1.77165354330709));
#4607=CARTESIAN_POINT('',(0.,-0.84666026778668,1.77165354330709));
#4608=CARTESIAN_POINT('Origin',(0.,-0.84666026778668,1.77165354330709));
#4609=CARTESIAN_POINT('',(4.7244094488189,-2.36220472440945,0.896653543307087));
#4610=CARTESIAN_POINT('Origin',(4.7244094488189,1.04902962956708E-15,-3.49676543189026E-16));
#4611=CARTESIAN_POINT('Origin',(4.60629921259842,2.24409448818898,-1.45345549177314));
#4612=CARTESIAN_POINT('',(4.60629921259842,-2.24409448818898,0.828462566631147));
#4613=CARTESIAN_POINT('',(4.60629921259842,-2.24409448818898,-1.45345549177314));
#4614=CARTESIAN_POINT('',(4.60629921259842,-0.815012725373556,1.65354330708661));
#4615=CARTESIAN_POINT('',(4.60629921259842,-1.05507337403039,1.51494422696276));
#4616=CARTESIAN_POINT('',(4.60629921259842,0.714540881407711,1.65354330708661));
#4617=CARTESIAN_POINT('Origin',(0.,-2.24409448818898,0.828462566631147));
#4618=CARTESIAN_POINT('',(0.,-2.24409448818898,0.828462566631147));
#4619=CARTESIAN_POINT('',(0.,-0.815012725373556,1.65354330708661));
#4620=CARTESIAN_POINT('Origin',(0.,-2.24409448818898,-1.45345549177314));
#4621=CARTESIAN_POINT('Origin',(0.,-0.815012725373556,1.65354330708661));
#4622=UNCERTAINTY_MEASURE_WITH_UNIT(LENGTH_MEASURE(0.000393700787401575),
#4627,'DISTANCE_ACCURACY_VALUE',
'Maximum model space distance between geometric entities at asserted c
onnectivities');
#4623=UNCERTAINTY_MEASURE_WITH_UNIT(LENGTH_MEASURE(0.000393700787401575),
#4627,'DISTANCE_ACCURACY_VALUE',
'Maximum model space distance between geometric entities at asserted c
onnectivities');
#4624=(
GEOMETRIC_REPRESENTATION_CONTEXT(3)
GLOBAL_UNCERTAINTY_ASSIGNED_CONTEXT((#4622))
GLOBAL_UNIT_ASSIGNED_CONTEXT((#4627,#4631,#4632))
REPRESENTATION_CONTEXT('','3D')
);
#4625=(
GEOMETRIC_REPRESENTATION_CONTEXT(3)
GLOBAL_UNCERTAINTY_ASSIGNED_CONTEXT((#4623))
GLOBAL_UNIT_ASSIGNED_CONTEXT((#4627,#4631,#4632))
REPRESENTATION_CONTEXT('','3D')
);
#4626=DIMENSIONAL_EXPONENTS(1.,0.,0.,0.,0.,0.,0.);
#4627=(
CONVERSION_BASED_UNIT('inch',#4630)
LENGTH_UNIT()
NAMED_UNIT(#4626)
);
#4628=(
LENGTH_UNIT()
NAMED_UNIT(*)
SI_UNIT(.MILLI.,.METRE.)
);
#4629=(
LENGTH_UNIT()
NAMED_UNIT(*)
SI_UNIT($,.METRE.)
);
#4630=LENGTH_MEASURE_WITH_UNIT(LENGTH_MEASURE(25.4),#4628);
#4631=(
NAMED_UNIT(*)
PLANE_ANGLE_UNIT()
SI_UNIT($,.RADIAN.)
);
#4632=(
NAMED_UNIT(*)
SI_UNIT($,.STERADIAN.)
SOLID_ANGLE_UNIT()
);
#4633=SHAPE_DEFINITION_REPRESENTATION(#4634,#4635);
#4634=PRODUCT_DEFINITION_SHAPE('',$,#4637);
#4635=SHAPE_REPRESENTATION('',(#2918),#4624);
#4636=PRODUCT_DEFINITION_CONTEXT('part definition',#4641,'design');
#4637=PRODUCT_DEFINITION('box','box v5',#4638,#4636);
#4638=PRODUCT_DEFINITION_FORMATION('',$,#4643);
#4639=PRODUCT_RELATED_PRODUCT_CATEGORY('box v5','box v5',(#4643));
#4640=APPLICATION_PROTOCOL_DEFINITION('international standard',
'automotive_design',2009,#4641);
#4641=APPLICATION_CONTEXT(
'Core Data for Automotive Mechanical Design Process');
#4642=PRODUCT_CONTEXT('part definition',#4641,'mechanical');
#4643=PRODUCT('box','box v5',$,(#4642));
#4644=PRESENTATION_STYLE_ASSIGNMENT((#4645));
#4645=SURFACE_STYLE_USAGE(.BOTH.,#4646);
#4646=SURFACE_SIDE_STYLE('',(#4647));
#4647=SURFACE_STYLE_FILL_AREA(#4648);
#4648=FILL_AREA_STYLE('Steel - Satin',(#4649));
#4649=FILL_AREA_STYLE_COLOUR('Steel - Satin',#4650);
#4650=COLOUR_RGB('Steel - Satin',0.627450980392157,0.627450980392157,0.627450980392157);
ENDSEC;
END-ISO-10303-21;
